# Supplementary material for: A Genome-Wide mQTL Analysis in Human Adipose Tissue Identifies Genetic Variants Associated with DNA Methylation, Gene Expression and Metabolic Traits
Source: PLoS One. 2016 Jun 20;11(6):e0157776. doi: 10.1371/journal.pone.0157776 (PMC4913906; doi:10.1371/journal.pone.0157776)
Supplement: S1 Table — Sheet a: Identified cis-mQTL SNP-CpG pairs, including chromosomal location and relation to CpG islands and gene regions. Sheet b: SNP-CpG pairs where SNP is located in either C or G of the CpG site, so called CpG-SNPs. Sheet c: Additional annotation data for SNPs present in sheet a, based on HumanOmniExpress-12v1_J_Gene_Annotation_build37 (Illumina). Sheet d: Additional annotation data for CpGs present in sheet a, based on Infinium HumanMethylation 450 BeadChip [25] and probe cross-reactivity info as reported by Chen et al [88]. (XLSX) [file pone.0157776.s001.xlsx]

## Sheet: a) cis-mQTLs
CpG Site_Illumina Probe ID	SNP	Chromosome	Distance Between SNP and CpG site (bp)	SNP_Minor Allele	SNP_Major Allele	T-Stat SNPvsCpG	Corrected P-Value SNPvsCpG	CpG Site_Relation To UCSC Refgene Name	CpG Site_Relation To UCSC Refgene Group	CpG Site_Relation To UCSC CPG Island
cg27467876	rs13259873	8	158	A	G	-44.0639	1.44592e-64	SLC39A14;SLC39A14;SLC39A14;SLC39A14	Body;Body;Body;Body	Open Sea
cg07021532	rs1046724	5	7051	A	G	42.893	2.49655e-63	ZFP2	TSS200	Island
cg07021532	rs7448421	5	18869	G	A	42.893	2.49655e-63	ZFP2	TSS200	Island
cg12466610	rs7519414	1	4722	A	G	40.8718	4.0361e-61	MOSC2	Body	Open Sea
cg27450744	rs6996219	8	10360	G	A	-39.4096	1.83081e-59		Intergenic	Island
cg25134647	rs4963867	12	412	A	G	-38.9734	5.8669e-59		Intergenic	Open Sea
cg12403190	rs11708083	3	1	A	G	-38.5136	2.02845e-58	MAGI1;MAGI1;MAGI1	Body;Body;3'UTR	S_Shelf
cg05509228	rs2144746	6	1	A	G	-37.7255	1.73719e-57	SMOC2;SMOC2	Body;Body	Island
cg07128503	rs407302	16	1344	A	G	-37.5263	3.01667e-57	C16orf74	Body	S_Shelf
cg22505202	rs10874868	1	1162	C	A	-37.4853	3.38075e-57		Intergenic	Open Sea
cg15132295	rs9894913	17	1	A	G	-37.4112	4.15052e-57	DNAH17	Body	Open Sea
cg24309769	rs7136813	12	1	A	G	-37.3079	5.52363e-57	A2ML1	Body	Open Sea
cg15210622	rs17197552	3	52096	G	A	-37.2797	5.97093e-57	PPP2R3A;PPP2R3A	Body;Body	Open Sea
cg15210622	rs6771997	3	43046	G	A	-37.2797	5.97093e-57	PPP2R3A;PPP2R3A	Body;Body	Open Sea
cg09084244	rs1109559	12	1	G	A	37.0962	9.96541e-57	CDK2AP1	TSS1500	S_Shore
cg20215438	rs13342054	17	10821	G	A	-37.0425	1.15466e-56	KIAA0753	5'UTR	N_Shore
cg23649088	rs10202253	2	17747	G	A	-36.8643	1.90362e-56	C2orf69	TSS1500	N_Shore
cg00366603	rs3134799	6	1828	A	G	-36.8647	1.90362e-56	NOTCH4	Body	Open Sea
cg00366603	rs394657	6	974	G	A	-36.8647	1.90362e-56	NOTCH4	Body	Open Sea
cg23649088	rs6435036	2	20113	A	G	-36.8643	1.90362e-56	C2orf69	TSS1500	N_Shore
cg01591343	rs1047910	6	1	A	G	-36.8172	2.17408e-56	WDR27	3'UTR	Open Sea
cg15210622	rs9872542	3	53687	G	A	-36.6926	3.08949e-56	PPP2R3A;PPP2R3A	Body;Body	Open Sea
cg03965172	rs6827536	4	3777	A	G	-36.6748	3.25592e-56		Intergenic	N_Shore
cg15129815	rs1046407	18	1	A	G	-36.664	3.34954e-56	FAM69C	3'UTR	Open Sea
cg11082635	rs9355580	6	2561	A	G	-36.6602	3.39115e-56	RPS6KA2;RPS6KA2	Body;Body	Open Sea
cg07021532	rs13171869	5	12779	A	G	36.5637	4.45219e-56	ZFP2	TSS200	Island
cg22336867	rs10424200	19	18317	A	C	36.5349	4.82667e-56	LGALS7	TSS1500	S_Shelf
cg00459509	rs11059553	12	800	A	G	-36.5282	4.92029e-56		Intergenic	Open Sea
cg20325573	rs10202641	2	3839	A	G	-36.3093	9.16443e-56		Intergenic	Open Sea
cg15765638	rs2535967	7	815	G	A	-36.0104	2.15328e-55		Intergenic	Island
cg15765638	rs2535969	7	1	A	G	-36.0104	2.15328e-55		Intergenic	Island
cg11035303	rs977911	3	31946	A	C	35.9854	2.30931e-55	ANO10	Body	Open Sea
cg08960045	rs2134677	X	6718	A	C	-35.7979	3.96328e-55		Intergenic	N_Shelf
cg24801230	rs1052551	17	90391	A	G	-35.7389	4.69144e-55	MAPT;MAPT;MAPT;MAPT;MAPT;MAPT	5'UTR;5'UTR;5'UTR;5'UTR;5'UTR;5'UTR	S_Shelf
cg24801230	rs1052587	17	124071	G	A	-35.7389	4.69144e-55	MAPT;MAPT;MAPT;MAPT;MAPT;MAPT	5'UTR;5'UTR;5'UTR;5'UTR;5'UTR;5'UTR	S_Shelf
cg24801230	rs12185235	17	54830	A	G	-35.7389	4.69144e-55	MAPT;MAPT;MAPT;MAPT;MAPT;MAPT	5'UTR;5'UTR;5'UTR;5'UTR;5'UTR;5'UTR	S_Shelf
cg24801230	rs12185268	17	54850	G	A	-35.7389	4.69144e-55	MAPT;MAPT;MAPT;MAPT;MAPT;MAPT	5'UTR;5'UTR;5'UTR;5'UTR;5'UTR;5'UTR	S_Shelf
cg24801230	rs12373123	17	54460	G	A	-35.7389	4.69144e-55	MAPT;MAPT;MAPT;MAPT;MAPT;MAPT	5'UTR;5'UTR;5'UTR;5'UTR;5'UTR;5'UTR	S_Shelf
cg24801230	rs12373142	17	54333	C	G	-35.7389	4.69144e-55	MAPT;MAPT;MAPT;MAPT;MAPT;MAPT	5'UTR;5'UTR;5'UTR;5'UTR;5'UTR;5'UTR	S_Shelf
cg24801230	rs1396862	17	75536	A	G	-35.7389	4.69144e-55	MAPT;MAPT;MAPT;MAPT;MAPT;MAPT	5'UTR;5'UTR;5'UTR;5'UTR;5'UTR;5'UTR	S_Shelf
cg24801230	rs16940665	17	70637	G	A	-35.7389	4.69144e-55	MAPT;MAPT;MAPT;MAPT;MAPT;MAPT	5'UTR;5'UTR;5'UTR;5'UTR;5'UTR;5'UTR	S_Shelf
cg24801230	rs17334797	17	152621	G	A	-35.7389	4.69144e-55	MAPT;MAPT;MAPT;MAPT;MAPT;MAPT	5'UTR;5'UTR;5'UTR;5'UTR;5'UTR;5'UTR	S_Shelf
cg24801230	rs17426064	17	149835	A	G	-35.7389	4.69144e-55	MAPT;MAPT;MAPT;MAPT;MAPT;MAPT	5'UTR;5'UTR;5'UTR;5'UTR;5'UTR;5'UTR	S_Shelf
cg24801230	rs17574361	17	129669	G	A	-35.7389	4.69144e-55	MAPT;MAPT;MAPT;MAPT;MAPT;MAPT	5'UTR;5'UTR;5'UTR;5'UTR;5'UTR;5'UTR	S_Shelf
cg24801230	rs17574604	17	133080	G	A	-35.7389	4.69144e-55	MAPT;MAPT;MAPT;MAPT;MAPT;MAPT	5'UTR;5'UTR;5'UTR;5'UTR;5'UTR;5'UTR	S_Shelf
cg24801230	rs17577094	17	208959	G	A	-35.7389	4.69144e-55	MAPT;MAPT;MAPT;MAPT;MAPT;MAPT	5'UTR;5'UTR;5'UTR;5'UTR;5'UTR;5'UTR	S_Shelf
cg24801230	rs17650901	17	61158	G	A	-35.7389	4.69144e-55	MAPT;MAPT;MAPT;MAPT;MAPT;MAPT	5'UTR;5'UTR;5'UTR;5'UTR;5'UTR;5'UTR	S_Shelf
cg24801230	rs17651549	17	82745	A	G	-35.7389	4.69144e-55	MAPT;MAPT;MAPT;MAPT;MAPT;MAPT	5'UTR;5'UTR;5'UTR;5'UTR;5'UTR;5'UTR	S_Shelf
cg24801230	rs17652121	17	95440	G	A	-35.7389	4.69144e-55	MAPT;MAPT;MAPT;MAPT;MAPT;MAPT	5'UTR;5'UTR;5'UTR;5'UTR;5'UTR;5'UTR	S_Shelf
cg24801230	rs17660464	17	199460	A	C	-35.7389	4.69144e-55	MAPT;MAPT;MAPT;MAPT;MAPT;MAPT	5'UTR;5'UTR;5'UTR;5'UTR;5'UTR;5'UTR	S_Shelf
cg24801230	rs17691610	17	7871	A	C	-35.7389	4.69144e-55	MAPT;MAPT;MAPT;MAPT;MAPT;MAPT	5'UTR;5'UTR;5'UTR;5'UTR;5'UTR;5'UTR	S_Shelf
cg24801230	rs17763596	17	57323	A	C	-35.7389	4.69144e-55	MAPT;MAPT;MAPT;MAPT;MAPT;MAPT	5'UTR;5'UTR;5'UTR;5'UTR;5'UTR;5'UTR	S_Shelf
cg24801230	rs7350928	17	129567	A	G	-35.7389	4.69144e-55	MAPT;MAPT;MAPT;MAPT;MAPT;MAPT	5'UTR;5'UTR;5'UTR;5'UTR;5'UTR;5'UTR	S_Shelf
cg24080129	rs4148874	6	0	G	A	35.7387	4.70184e-55	TAP2;TAP2	Body;Body	Open Sea
cg01591343	rs9478125	6	50636	G	A	-35.7309	4.80587e-55	WDR27	3'UTR	Open Sea
cg16576930	rs7841372	8	6120	C	A	-35.5856	7.31282e-55		Intergenic	S_Shelf
cg01740135	rs7055495	X	23562	A	G	-35.5195	8.85237e-55	PPP1R2P9	TSS1500	S_Shore
cg01740135	rs7065559	X	1	A	C	-35.5195	8.85237e-55	PPP1R2P9	TSS1500	S_Shore
cg01740135	rs734329	X	25220	C	A	-35.5195	8.85237e-55	PPP1R2P9	TSS1500	S_Shore
cg08477332	rs9330298	1	11	C	A	-35.5054	9.21645e-55	S100A14	TSS1500	Open Sea
cg11960243	rs2076312	6	973	A	C	-35.4696	1.02255e-54	COL11A2;COL11A2;COL11A2	Body;Body;Body	Open Sea
cg24801230	rs1881194	17	270281	A	G	-35.44	1.11305e-54	MAPT;MAPT;MAPT;MAPT;MAPT;MAPT	5'UTR;5'UTR;5'UTR;5'UTR;5'UTR;5'UTR	S_Shelf
cg25099095	rs7740342	6	1	A	G	-35.4193	1.18586e-54		Intergenic	S_Shelf
cg10363118	rs4767413	12	2141	A	C	-35.3838	1.31069e-54		Intergenic	S_Shelf
cg24871596	rs12207298	6	1933	G	A	-35.3537	1.43552e-54	T	Body	Island
cg24871596	rs2028791	6	1499	G	A	-35.3537	1.43552e-54	T	Body	Island
cg24871596	rs3127328	6	0	A	G	-35.3537	1.43552e-54	T	Body	Island
cg13633881	rs28571612	9	7207	A	G	-35.2693	1.83081e-54	ADAMTS13;ADAMTS13;ADAMTS13;ADAMTS13	Body;Body;Body;Body	S_Shelf
cg12293347	rs7827800	8	1034	G	A	-35.2316	2.04925e-54		Intergenic	S_Shelf
cg08477332	rs4072425	1	1400	G	A	-35.222	2.10127e-54	S100A14	TSS1500	Open Sea
cg21587006	rs748112	10	23280	A	G	-35.1961	2.2677e-54		Intergenic	Island
cg05161773	rs388090	17	1403	G	A	-35.1544	2.55897e-54	SEPT9;SEPT9;SEPT9;SEPT9;SEPT9	5'UTR;5'UTR;Body;Body;Body	Open Sea
cg13916633	rs521081	11	60	G	A	-35.1498	2.60058e-54		Intergenic	S_Shelf
cg23499373	rs2229375	19	0	A	G	-35.0906	3.08949e-54	ZNF135;ZNF135;ZNF135;ZNF135	Body;Body;Body;3'UTR	Open Sea
cg16706502	rs11156673	14	23814	A	G	-35.08	3.18311e-54	C14orf126	TSS1500	S_Shore
cg16706502	rs8012658	14	9017	C	A	-35.08	3.18311e-54	C14orf126	TSS1500	S_Shore
cg09084244	rs10846489	12	13933	G	A	35.0749	3.23512e-54	CDK2AP1	TSS1500	S_Shore
cg08960045	rs12843640	X	8879	G	A	-35.0591	3.39115e-54		Intergenic	N_Shelf
cg15876198	rs17826595	14	2906	A	G	-35.0408	3.56799e-54	SERPINA13	TSS200	Open Sea
cg24801230	rs1052553	17	95356	G	A	-35.0026	3.99449e-54	MAPT;MAPT;MAPT;MAPT;MAPT;MAPT	5'UTR;5'UTR;5'UTR;5'UTR;5'UTR;5'UTR	S_Shelf
cg11716267	rs6754391	2	1191	A	G	34.7764	7.77052e-54	LOC375190	Body	Open Sea
cg12466610	rs10779415	1	14397	A	G	34.7126	9.38288e-54	MOSC2	Body	Open Sea
cg15177604	rs10205187	2	33127	A	G	34.6423	1.15466e-53	POLR1B;POLR1B	Body;Body	Island
cg15177604	rs13395779	2	29239	G	A	34.6423	1.15466e-53	POLR1B;POLR1B	Body;Body	Island
cg11723923	rs11842177	13	687	A	G	-34.5858	1.3627e-53		Intergenic	N_Shelf
cg05704942	rs2294942	1	3350	G	A	34.5255	1.63316e-53	MRTO4	Body	S_Shelf
cg03293837	rs17628732	10	1	A	G	-34.5068	1.72678e-53	ATE1;ATE1	Body;Body	Open Sea
cg23392381	rs6715806	2	2302	G	A	-34.4945	1.7892e-53	CTNNA2;CTNNA2	Body;Body	Open Sea
cg25929399	rs4796640	17	1	C	A	34.2774	3.42236e-53	KRT38	TSS200	Open Sea
cg05416337	rs17753970	18	1	A	G	-34.2616	3.5888e-53	DCC	TSS1500	N_Shelf
cg02907689	rs5987171	X	29627	A	G	-34.2418	3.80725e-53	PDZD4	Body	N_Shore
cg01282508	rs11666504	19	10550	A	G	-34.201	4.29615e-53		Intergenic	S_Shore
cg12432807	rs3760341	17	669	C	A	-34.1459	5.06592e-53	KRT23	TSS1500	Open Sea
cg04132017	rs10489831	1	3705	G	A	-34.1367	5.21156e-53	OR10R2	1stExon	Open Sea
cg04132017	rs3820678	1	1	A	G	-34.1367	5.21156e-53	OR10R2	1stExon	Open Sea
cg24136292	rs1714345	11	1	A	G	34.129	5.32598e-53	INSC;INSC	Body;Body	Open Sea
cg04970287	rs16870123	6	3178	A	G	-34.0642	6.47024e-53	BTNL2	Body	Open Sea
cg04970287	rs17202259	6	5149	C	A	-34.0642	6.47024e-53	BTNL2	Body	Open Sea
cg04970287	rs17423649	6	5505	A	G	-34.0642	6.47024e-53	BTNL2	Body	Open Sea
cg04970287	rs3817969	6	1250	A	G	-34.0642	6.47024e-53	BTNL2	Body	Open Sea
cg26845082	rs2655226	3	1	G	A	34.0552	6.64708e-53		Intergenic	Open Sea
cg26365090	rs11700304	20	0	G	A	33.9803	8.32185e-53	TOX2;TOX2;TOX2;TOX2	5'UTR;Body;TSS200;5'UTR	Open Sea
cg09387681	rs10906418	10	54892	A	G	-33.888	1.10264e-52	FRMD4A	3'UTR	Open Sea
cg15210622	rs6774289	3	60255	A	C	-33.7912	1.47713e-52	PPP2R3A;PPP2R3A	Body;Body	Open Sea
cg21860360	rs10082235	1	5689	A	G	-33.7889	1.48753e-52	NPR1	Body	Island
cg21860360	rs7533987	1	1350	G	A	-33.7889	1.48753e-52	NPR1	Body	Island
cg19504860	rs7260065	19	4786	G	A	33.7858	1.49793e-52	ZNF708;ZNF708	1stExon;5'UTR	Open Sea
cg11857805	rs1191030	14	1	A	C	-33.7644	1.59155e-52		Intergenic	S_Shelf
cg08570077	rs7782777	7	1	A	G	-33.7542	1.64356e-52		Intergenic	Open Sea
cg08624915	rs4499252	16	264	G	A	-33.7394	1.72678e-52	AHSP	TSS1500	Open Sea
cg03392100	rs6905572	6	0	A	G	-33.7353	1.74759e-52	C6orf26	Body	Open Sea
cg05134736	rs541273	12	4369	G	A	33.6762	2.08046e-52		Intergenic	Open Sea
cg23098789	rs736017	10	3085	A	G	-33.6758	2.09086e-52	GPR123	Body	S_Shore
cg03020684	rs4777346	15	1	A	G	-33.6271	2.42374e-52	THSD4	Body	Open Sea
cg14044167	rs2233327	8	1	A	G	-33.57	2.88144e-52	NDRG1;NDRG1	Body;Body	Open Sea
cg17530337	rs10846783	12	7646	A	G	-33.5223	3.32874e-52	DHX37	Body	Open Sea
cg06548479	rs2410341	8	1	G	A	33.4498	4.15052e-52		Intergenic	Open Sea
cg26278987	rs3733190	4	1	G	A	-33.4173	4.57702e-52	C4orf50	3'UTR	Open Sea
cg21927991	rs5025124	8	1	A	G	-33.3998	4.82667e-52	ZFAT;ZFAT	Body;Body	S_Shelf
cg00035449	rs13200360	6	1	A	C	-33.3957	4.88909e-52		Intergenic	Island
cg05813498	rs8132	17	0	A	G	-33.3691	5.30518e-52	GAA;GAA;GAA	3'UTR;3'UTR;3'UTR	Open Sea
cg12475092	rs11749950	5	60594	G	A	-33.2626	7.34403e-52		Intergenic	Open Sea
cg01081438	rs4658284	1	26127	A	C	33.2588	7.42725e-52	BRDT;BRDT	5'UTR;5'UTR	S_Shelf
cg01081438	rs6666624	1	1177	G	A	33.2588	7.42725e-52	BRDT;BRDT	5'UTR;5'UTR	S_Shelf
cg09438069	rs7672047	4	387	A	G	-33.2437	7.78093e-52	FAT1	Body	Open Sea
cg15083522	rs1054038	10	1	A	G	-33.2358	7.97857e-52	LRRC27;LRRC27	3'UTR;3'UTR	Open Sea
cg09916840	rs4843230	16	351	C	A	33.2166	8.45708e-52		Intergenic	N_Shore
cg21885112	rs10952250	7	601	G	A	-33.1664	9.86139e-52	C7orf29;LRRC61;LRRC61	TSS1500;5'UTR;5'UTR	Open Sea
cg21885112	rs11764936	7	652	A	C	-33.1664	9.86139e-52	C7orf29;LRRC61;LRRC61	TSS1500;5'UTR;5'UTR	Open Sea
cg02907689	rs7877342	X	7308	G	A	-33.1266	1.11305e-51	PDZD4	Body	N_Shore
cg00443543	rs1045806	17	3604	A	G	-33.1202	1.13385e-51	SERPINF2;SERPINF2;SERPINF2	TSS1500;TSS1500;TSS1500	Open Sea
cg00443543	rs2070863	17	3092	A	G	-33.1202	1.13385e-51	SERPINF2;SERPINF2;SERPINF2	TSS1500;TSS1500;TSS1500	Open Sea
cg00443543	rs8065251	17	7952	A	G	-33.1202	1.13385e-51	SERPINF2;SERPINF2;SERPINF2	TSS1500;TSS1500;TSS1500	Open Sea
cg12279734	rs11724478	4	18615	A	G	-33.1084	1.17546e-51	MORF4	TSS1500	Open Sea
cg12279734	rs11945239	4	7698	G	A	-33.1084	1.17546e-51	MORF4	TSS1500	Open Sea
cg12279734	rs13110724	4	7850	A	G	-33.1084	1.17546e-51	MORF4	TSS1500	Open Sea
cg12279734	rs13143445	4	2160	A	G	-33.1084	1.17546e-51	MORF4	TSS1500	Open Sea
cg23499373	rs11673436	19	2220	A	C	-33.0868	1.25868e-51	ZNF135;ZNF135;ZNF135;ZNF135	Body;Body;Body;3'UTR	Open Sea
cg16706502	rs4981849	14	16516	A	G	-32.995	1.67477e-51	C14orf126	TSS1500	S_Shore
cg13905298	rs735683	5	1	A	C	-32.9945	1.67477e-51		Intergenic	N_Shelf
cg12414339	rs1054190	3	0	A	G	-32.9596	1.86201e-51	NR1I2;NR1I2;NR1I2	3'UTR;3'UTR;3'UTR	Open Sea
cg08253809	rs7160161	14	2405	G	A	32.9315	2.02845e-51	C14orf119	3'UTR	S_Shelf
cg00084271	rs746362	1	259	A	G	-32.9253	2.07006e-51	ATP1A4;ATP1A4	1stExon;5'UTR	Open Sea
cg07437923	rs4786494	16	1	G	A	32.9003	2.2365e-51	DNAJA3;DNAJA3	3'UTR;3'UTR	Open Sea
cg12417704	rs2298222	1	1	A	G	-32.8984	2.2469e-51	KIAA0495	3'UTR	N_Shelf
cg24801230	rs12185233	17	54879	G	C	-32.8886	2.31971e-51	MAPT;MAPT;MAPT;MAPT;MAPT;MAPT	5'UTR;5'UTR;5'UTR;5'UTR;5'UTR;5'UTR	S_Shelf
cg22138998	rs10774555	12	68043	A	G	-32.8748	2.42374e-51	SFRS9	Body	N_Shelf
cg22138998	rs10849753	12	6878	A	G	-32.8748	2.42374e-51	SFRS9	Body	N_Shelf
cg22138998	rs10849754	12	36483	C	A	-32.8748	2.42374e-51	SFRS9	Body	N_Shelf
cg22138998	rs11065145	12	43484	G	A	-32.8748	2.42374e-51	SFRS9	Body	N_Shelf
cg22138998	rs11065154	12	67482	G	A	-32.8748	2.42374e-51	SFRS9	Body	N_Shelf
cg22138998	rs2235217	12	19607	A	G	-32.8748	2.42374e-51	SFRS9	Body	N_Shelf
cg22138998	rs509445	12	113308	C	A	-32.8748	2.42374e-51	SFRS9	Body	N_Shelf
cg22138998	rs7471	12	37280	G	A	-32.8748	2.42374e-51	SFRS9	Body	N_Shelf
cg21587006	rs7071801	10	14402	G	A	-32.8618	2.51736e-51		Intergenic	Island
cg17149911	rs6759804	2	208	A	G	-32.8586	2.54857e-51	AAK1	Body	Open Sea
cg21566433	rs1039037	15	1	A	G	-32.8433	2.66299e-51	PCSK6;PCSK6;PCSK6;PCSK6;PCSK6;PCSK6;PCSK6;PCSK6	Body;Body;Body;Body;Body;Body;Body;Body	N_Shelf
cg00084271	rs2369476	1	1	A	C	-32.8337	2.74621e-51	ATP1A4;ATP1A4	1stExon;5'UTR	Open Sea
cg10058204	rs7076351	10	4053	A	G	-32.812	2.94385e-51	FLJ37201	Body	Open Sea
cg13322072	rs13243638	7	3688	A	C	-32.8019	3.03747e-51	KPNA7	Body	Open Sea
cg16956665	rs2241502	11	1	A	G	-32.7835	3.21431e-51	STT3A	Body	Open Sea
cg01055691	rs10934301	3	377	G	A	-32.7288	3.80725e-51	GAP43;GAP43	Body;5'UTR	N_Shore
cg27225663	rs16887303	6	14568	G	A	-32.7129	3.99449e-51		Intergenic	Open Sea
cg18032705	rs11905650	20	23455	G	A	-32.6083	5.53403e-51	PREX1	Body	Island
cg18032705	rs6019328	20	290	A	G	-32.6083	5.53403e-51	PREX1	Body	Island
cg00443543	rs9912287	17	14418	A	G	-32.5989	5.69006e-51	SERPINF2;SERPINF2;SERPINF2	TSS1500;TSS1500;TSS1500	Open Sea
cg04245870	rs11861975	16	6663	G	A	-32.5789	6.05414e-51	CRAMP1L	Body	Open Sea
cg04245870	rs12445978	16	1716	G	A	-32.5789	6.05414e-51	CRAMP1L	Body	Open Sea
cg04245870	rs12922553	16	37134	G	A	-32.5789	6.05414e-51	CRAMP1L	Body	Open Sea
cg04245870	rs2294445	16	2148	G	A	-32.5789	6.05414e-51	CRAMP1L	Body	Open Sea
cg04245870	rs7186654	16	3994	G	A	-32.5789	6.05414e-51	CRAMP1L	Body	Open Sea
cg04245870	rs7199342	16	7503	G	A	-32.5789	6.05414e-51	CRAMP1L	Body	Open Sea
cg06300880	rs12487334	3	12272	G	A	-32.5697	6.23098e-51	CD80	TSS1500	Open Sea
cg06300880	rs3915166	3	134	G	A	-32.5697	6.23098e-51	CD80	TSS1500	Open Sea
cg06300880	rs4330287	3	9701	A	C	-32.5697	6.23098e-51	CD80	TSS1500	Open Sea
cg06300880	rs6438537	3	1301	G	A	-32.5697	6.23098e-51	CD80	TSS1500	Open Sea
cg24961286	rs7162912	15	465	A	C	-32.5209	7.26081e-51	SMAD3	Body	S_Shelf
cg16140565	rs409484	3	1	G	A	32.5064	7.59369e-51	FHIT;FHIT	Body;Body	Open Sea
cg20300784	rs11126017	2	1	A	G	-32.4448	9.20604e-51		Intergenic	S_Shelf
cg22508145	rs773863	19	1	A	G	-32.4214	9.903e-51	CPAMD8	Body	Open Sea
cg23532648	rs12007458	X	7266	A	G	-32.3974	1.07144e-50	EFHC2	Body	Island
cg04028540	rs2077670	8	13334	A	C	-32.3955	1.07144e-50		Intergenic	Open Sea
cg15730644	rs10170348	2	6574	A	G	-32.3794	1.13385e-50	COLEC11;COLEC11	Body;Body	N_Shelf
cg15730644	rs731034	2	3200	G	A	-32.3794	1.13385e-50	COLEC11;COLEC11	Body;Body	N_Shelf
cg09636756	rs1105429	18	22072	G	A	-32.3022	1.43552e-50	ATP9B	Body	Island
cg09636756	rs2062181	18	33407	A	G	-32.3022	1.43552e-50	ATP9B	Body	Island
cg12908908	rs17674109	5	1	G	A	-32.2952	1.46673e-50		Intergenic	Open Sea
cg17271269	rs198750	11	774	A	G	-32.2794	1.53954e-50	RPLP0P2	Body	Open Sea
cg01871025	rs28614002	X	13709	A	G	-32.2462	1.71638e-50		Intergenic	Open Sea
cg24801230	rs12373168	17	54196	C	A	-32.1877	2.05966e-50	MAPT;MAPT;MAPT;MAPT;MAPT;MAPT	5'UTR;5'UTR;5'UTR;5'UTR;5'UTR;5'UTR	S_Shelf
cg25997988	rs4472223	5	30090	A	G	-32.177	2.13247e-50		Intergenic	Open Sea
cg13824456	rs10486070	7	3961	A	G	-32.1507	2.30931e-50		Intergenic	Open Sea
cg24208588	rs12539524	7	7418	A	G	32.128	2.48615e-50		Intergenic	Island
cg13078798	rs17513917	1	1530	A	G	32.0872	2.82943e-50	TGFBR3	Body	Open Sea
cg11008123	rs7127111	11	68	G	A	-32.0595	3.07908e-50	LOC283267	TSS1500	Open Sea
cg03570263	rs4711207	6	34537	A	C	-32.0243	3.44316e-50	RNF39;RNF39	Body;Body	S_Shore
cg10590622	rs1076860	4	0	G	A	32.0237	3.45357e-50	PDHA2	TSS1500	Open Sea
cg10590622	rs1836899	4	13842	A	G	32.0237	3.45357e-50	PDHA2	TSS1500	Open Sea
cg10590622	rs6819078	4	16972	A	G	32.0237	3.45357e-50	PDHA2	TSS1500	Open Sea
cg02507579	rs6772614	3	4211	A	C	31.9606	4.21294e-50	OR5H15	1stExon	Open Sea
cg02507579	rs6804026	3	1484	G	A	31.9606	4.21294e-50	OR5H15	1stExon	Open Sea
cg02507579	rs7615262	3	13399	C	A	31.9606	4.21294e-50	OR5H15	1stExon	Open Sea
cg02507579	rs7623031	3	333	G	A	31.9606	4.21294e-50	OR5H15	1stExon	Open Sea
cg02507579	rs4358331	3	15510	A	G	31.9565	4.26495e-50	OR5H15	1stExon	Open Sea
cg18443741	rs11046050	12	519	G	A	31.9351	4.56661e-50	PYROXD1	Body	S_Shelf
cg18443741	rs3782660	12	21336	A	G	31.9351	4.56661e-50	PYROXD1	Body	S_Shelf
cg07601741	rs10155614	5	11694	A	G	-31.9243	4.72265e-50	GRIA1;GRIA1	Body;Body	Open Sea
cg22664298	rs3866223	5	1747	A	G	31.9172	4.83707e-50	ADAMTS19	TSS1500	Island
cg03115532	rs1150704	6	1355	C	A	-31.9066	5.00351e-50	LOC222699	Body	N_Shore
cg03115532	rs1233664	6	0	A	G	-31.9066	5.00351e-50	LOC222699	Body	N_Shore
cg03115532	rs1736890	6	3663	G	A	-31.9066	5.00351e-50	LOC222699	Body	N_Shore
cg03115532	rs1736894	6	828	A	C	-31.9066	5.00351e-50	LOC222699	Body	N_Shore
cg18618674	rs2292488	12	3208	A	G	-31.8803	5.43001e-50	KIAA0528	Body	N_Shelf
cg18618674	rs7967059	12	29412	A	G	-31.8803	5.43001e-50	KIAA0528	Body	N_Shelf
cg07304760	rs17151466	7	8112	A	G	-31.8431	6.11656e-50	SND1	Body	Open Sea
cg10058204	rs2420640	10	22553	A	C	-31.7734	7.62489e-50	FLJ37201	Body	Open Sea
cg26941787	rs12310185	12	1250	A	G	-31.7672	7.78093e-50		Intergenic	Open Sea
cg18626958	rs12542071	8	1	A	G	-31.7628	7.88495e-50	RP1L1	3'UTR	Open Sea
cg18626958	rs12542075	8	46	A	G	-31.7628	7.88495e-50	RP1L1	3'UTR	Open Sea
cg25282454	rs3813199	1	48	A	G	-31.7631	7.88495e-50	SDF4;SDF4	Body;Body	N_Shore
cg03570263	rs3910312	6	31545	C	A	-31.7123	9.25806e-50	RNF39;RNF39	Body;Body	S_Shore
cg03570263	rs4711206	6	53107	A	G	-31.7123	9.25806e-50	RNF39;RNF39	Body;Body	S_Shore
cg03570263	rs4711209	6	7112	A	G	-31.7123	9.25806e-50	RNF39;RNF39	Body;Body	S_Shore
cg03570263	rs4713281	6	61939	A	G	-31.7123	9.25806e-50	RNF39;RNF39	Body;Body	S_Shore
cg03570263	rs9295829	6	11491	G	A	-31.7123	9.25806e-50	RNF39;RNF39	Body;Body	S_Shore
cg03570263	rs9393989	6	207	A	G	-31.7123	9.25806e-50	RNF39;RNF39	Body;Body	S_Shore
cg20696674	rs2840758	1	6908	A	G	-31.7103	9.32047e-50	PHACTR4;PHACTR4	3'UTR;3'UTR	Open Sea
cg02074316	rs8023729	15	1	G	A	31.6703	1.06104e-49		Intergenic	Open Sea
cg24801230	rs2532316	17	235179	A	G	-31.6677	1.07144e-49	MAPT;MAPT;MAPT;MAPT;MAPT;MAPT	5'UTR;5'UTR;5'UTR;5'UTR;5'UTR;5'UTR	S_Shelf
cg05093818	rs7688651	4	22892	A	G	-31.6667	1.07144e-49	MAPK10;MAPK10;MAPK10	TSS1500;TSS1500;5'UTR	Open Sea
cg19504860	rs4321312	19	7225	G	A	31.6433	1.15466e-49	ZNF708;ZNF708	1stExon;5'UTR	Open Sea
cg21046080	rs1195903	12	150	G	A	31.6353	1.18586e-49	GPR133	Body	Open Sea
cg21046080	rs1195904	12	242	A	G	31.6353	1.18586e-49	GPR133	Body	Open Sea
cg21046080	rs1195906	12	1026	G	A	31.6353	1.18586e-49	GPR133	Body	Open Sea
cg21149357	rs10805673	5	31555	G	A	31.6326	1.19627e-49		Intergenic	S_Shelf
cg21149357	rs11741246	5	16725	G	A	31.6307	1.19627e-49		Intergenic	S_Shelf
cg21149357	rs11742712	5	6279	A	C	31.6326	1.19627e-49		Intergenic	S_Shelf
cg21149357	rs12514393	5	2937	A	G	31.6326	1.19627e-49		Intergenic	S_Shelf
cg21149357	rs12514399	5	2898	A	G	31.6326	1.19627e-49		Intergenic	S_Shelf
cg21149357	rs13659	5	25768	A	T	31.6326	1.19627e-49		Intergenic	S_Shelf
cg21149357	rs4866818	5	21066	A	G	31.6326	1.19627e-49		Intergenic	S_Shelf
cg21149357	rs4866822	5	41626	G	A	31.6326	1.19627e-49		Intergenic	S_Shelf
cg20536971	rs10851114	13	4682	A	G	-31.583	1.39391e-49	PCCA;PCCA	Body;Body	Open Sea
cg01081438	rs1410583	1	44298	A	G	31.5617	1.49793e-49	BRDT;BRDT	5'UTR;5'UTR	S_Shelf
cg18075755	rs13116208	4	659	C	A	31.5545	1.52914e-49	C1QTNF7;C1QTNF7;C1QTNF7	5'UTR;Body;5'UTR	Open Sea
cg18075755	rs2192356	4	5376	A	G	31.5545	1.52914e-49	C1QTNF7;C1QTNF7;C1QTNF7	5'UTR;Body;5'UTR	Open Sea
cg09636756	rs3786182	18	24	A	G	-31.5487	1.56035e-49	ATP9B	Body	Island
cg16398051	rs7496640	15	1	A	G	-31.5304	1.65397e-49	ADAMTS17	Body	Open Sea
cg16398051	rs7496668	15	110	A	G	-31.5304	1.65397e-49	ADAMTS17	Body	Open Sea
cg21028156	rs5982588	X	33	C	A	31.5042	1.7996e-49		Intergenic	N_Shelf
cg05675570	rs10237340	7	53463	A	G	-31.4973	1.84121e-49	MAD1L1;MAD1L1;MAD1L1	Body;Body;Body	Open Sea
cg05675570	rs1554506	7	56433	A	G	-31.4973	1.84121e-49	MAD1L1;MAD1L1;MAD1L1	Body;Body;Body	Open Sea
cg22140756	rs10198127	2	16376	G	A	-31.4941	1.86201e-49		Intergenic	Open Sea
cg22140756	rs4893924	2	32344	A	G	-31.4941	1.86201e-49		Intergenic	Open Sea
cg21242448	rs756136	9	1972	A	G	-31.4834	1.92443e-49		Intergenic	S_Shelf
cg13821051	rs869840	2	6694	A	G	-31.4786	1.95563e-49		Intergenic	Open Sea
cg20987072	rs17524161	1	8810	G	A	-31.4645	2.03885e-49		Intergenic	Open Sea
cg19393008	rs928993	12	1	G	A	31.4626	2.04925e-49	KRT82	Body	Open Sea
cg00502469	rs9525356	13	42760	A	G	-31.4335	2.2573e-49	RASA3	Body	Island
cg18698799	rs574710	6	13323	A	G	-31.413	2.40293e-49	C6orf10	Body	Open Sea
cg19787013	rs4251689	8	3617	A	G	-31.3927	2.56937e-49	RECQL4	Body	N_Shore
cg01016092	rs7230298	18	6735	G	A	31.3716	2.74621e-49	SLC14A1;SLC14A1;SLC14A1;SLC14A1	5'UTR;5'UTR;TSS1500;5'UTR	Open Sea
cg00123214	rs1160318	1	163	A	C	-31.2935	3.53679e-49	RWDD3;RWDD3	Body;Body	S_Shelf
cg09714315	rs13010027	2	15753	A	G	-31.2514	4.0465e-49		Intergenic	Open Sea
cg09714315	rs16828836	2	1777	G	A	-31.2514	4.0465e-49		Intergenic	Open Sea
cg09714315	rs7578059	2	1519	A	G	-31.2514	4.0465e-49		Intergenic	Open Sea
cg09714315	rs7606475	2	14300	A	G	-31.2514	4.0465e-49		Intergenic	Open Sea
cg13935315	rs2902317	19	15430	A	G	-31.2224	4.44179e-49	ZNF443	Body	N_Shelf
cg18698799	rs1033498	6	6356	A	G	-31.1608	5.4196e-49	C6orf10	Body	Open Sea
cg20536971	rs4772278	13	55100	G	A	-31.1582	5.46121e-49	PCCA;PCCA	Body;Body	Open Sea
cg20536971	rs9518047	13	23339	G	A	-31.1582	5.46121e-49	PCCA;PCCA	Body;Body	Open Sea
cg01957222	rs10519477	2	4804	A	G	-31.1409	5.77328e-49	TPO;TPO;TPO;TPO	Body;Body;Body;Body	Open Sea
cg18698799	rs10807100	6	1555	G	A	-31.1398	5.79409e-49	C6orf10	Body	Open Sea
cg18698799	rs2022533	6	5747	A	C	-31.1398	5.79409e-49	C6orf10	Body	Open Sea
cg18698799	rs2073046	6	34561	G	A	-31.1398	5.79409e-49	C6orf10	Body	Open Sea
cg18698799	rs2076538	6	15958	A	C	-31.1398	5.79409e-49	C6orf10	Body	Open Sea
cg18698799	rs2143465	6	7839	A	G	-31.1398	5.79409e-49	C6orf10	Body	Open Sea
cg18698799	rs2395114	6	67966	A	G	-31.1398	5.79409e-49	C6orf10	Body	Open Sea
cg18698799	rs3817982	6	4749	A	G	-31.1398	5.79409e-49	C6orf10	Body	Open Sea
cg18698799	rs4576282	6	11283	A	G	-31.1398	5.79409e-49	C6orf10	Body	Open Sea
cg18698799	rs4713518	6	44176	A	G	-31.1398	5.79409e-49	C6orf10	Body	Open Sea
cg18698799	rs485774	6	10559	A	G	-31.1398	5.79409e-49	C6orf10	Body	Open Sea
cg18698799	rs4959096	6	13163	G	A	-31.1398	5.79409e-49	C6orf10	Body	Open Sea
cg18698799	rs501545	6	6947	G	A	-31.1398	5.79409e-49	C6orf10	Body	Open Sea
cg18698799	rs502626	6	23247	A	G	-31.1398	5.79409e-49	C6orf10	Body	Open Sea
cg18698799	rs524578	6	6156	G	A	-31.1398	5.79409e-49	C6orf10	Body	Open Sea
cg18698799	rs525607	6	9429	G	A	-31.1398	5.79409e-49	C6orf10	Body	Open Sea
cg18698799	rs531094	6	15411	T	A	-31.1398	5.79409e-49	C6orf10	Body	Open Sea
cg18698799	rs533885	6	8361	A	G	-31.1398	5.79409e-49	C6orf10	Body	Open Sea
cg18698799	rs537757	6	33012	T	A	-31.1398	5.79409e-49	C6orf10	Body	Open Sea
cg18698799	rs547077	6	12195	A	G	-31.1398	5.79409e-49	C6orf10	Body	Open Sea
cg18698799	rs547261	6	19480	G	A	-31.1398	5.79409e-49	C6orf10	Body	Open Sea
cg18698799	rs6930681	6	2518	G	A	-31.1398	5.79409e-49	C6orf10	Body	Open Sea
cg18698799	rs742582	6	1798	G	A	-31.1398	5.79409e-49	C6orf10	Body	Open Sea
cg18698799	rs9268132	6	46859	A	G	-31.1398	5.79409e-49	C6orf10	Body	Open Sea
cg18698799	rs9268326	6	28640	A	G	-31.1398	5.79409e-49	C6orf10	Body	Open Sea
cg18698799	rs9268384	6	35073	A	G	-31.1398	5.79409e-49	C6orf10	Body	Open Sea
cg18698799	rs9368713	6	4176	A	G	-31.1398	5.79409e-49	C6orf10	Body	Open Sea
cg18698799	rs9405090	6	3141	A	G	-31.1398	5.79409e-49	C6orf10	Body	Open Sea
cg04461143	rs6766414	3	6364	C	A	-31.1229	6.12696e-49		Intergenic	Open Sea
cg04461143	rs870387	3	27927	A	G	-31.1229	6.12696e-49		Intergenic	Open Sea
cg16035267	rs7774029	6	1007	G	A	-31.1064	6.45983e-49	OR12D3	1stExon	Open Sea
cg17004290	rs2131463	4	2392	A	G	31.1002	6.58466e-49	CYP2U1	Body	Island
cg17004290	rs3756271	4	20655	C	A	31.1002	6.58466e-49	CYP2U1	Body	Island
cg12952561	rs4727459	7	23828	G	A	-31.0926	6.7511e-49		Intergenic	N_Shelf
cg26853071	rs10838395	11	574	A	G	-31.0444	7.89535e-49	LOC221122	TSS1500	Open Sea
cg19021236	rs401099	22	2358	G	A	-31.0239	8.43627e-49	MICAL3;MICAL3;MICAL3	5'UTR;5'UTR;5'UTR	N_Shelf
cg19021236	rs437526	22	16964	A	C	-31.0239	8.43627e-49	MICAL3;MICAL3;MICAL3	5'UTR;5'UTR;5'UTR	N_Shelf
cg02140517	rs12761718	10	871	A	G	-31.0108	8.80035e-49		Intergenic	Open Sea
cg24694833	rs12628411	22	1641	A	G	-30.9895	9.42449e-49		Intergenic	S_Shelf
cg03965172	rs2880892	4	1	A	G	-30.965	1.02047e-48		Intergenic	N_Shore
cg12952561	rs11520986	7	23655	G	A	-30.9605	1.03607e-48		Intergenic	N_Shelf
cg12952561	rs11974395	7	18111	A	G	-30.9605	1.03607e-48		Intergenic	N_Shelf
cg12952561	rs11979818	7	7010	A	G	-30.9605	1.03607e-48		Intergenic	N_Shelf
cg12952561	rs4729606	7	21141	G	A	-30.9605	1.03607e-48		Intergenic	N_Shelf
cg01567113	rs10853967	19	2019	G	A	-30.9586	1.04023e-48	ATCAY	Body	S_Shelf
cg04888234	rs17413333	1	1	A	G	-30.9461	1.08184e-48	FCRLA	TSS1500	Open Sea
cg24699914	rs6656566	1	1	A	G	-30.9172	1.19627e-48		Intergenic	Open Sea
cg11008123	rs1033717	11	30764	G	A	-30.882	1.3315e-48	LOC283267	TSS1500	Open Sea
cg03466780	rs28688712	9	0	A	G	-30.8725	1.3731e-48	EXD3	Body	N_Shore
cg20592836	rs910869	20	651	A	G	30.8451	1.50833e-48	TP53INP2	TSS200	Island
cg04316537	rs4851518	2	11382	A	G	-30.8169	1.65397e-48		Intergenic	Open Sea
cg04316537	rs6715873	2	163	G	A	-30.8169	1.65397e-48		Intergenic	Open Sea
cg19191272	rs10850256	12	103	G	A	-30.8033	1.72678e-48	RBM19;RBM19;RBM19	Body;Body;Body	Open Sea
cg19191272	rs7966348	12	8909	G	A	-30.8033	1.72678e-48	RBM19;RBM19;RBM19	Body;Body;Body	Open Sea
cg23687434	rs12529684	6	17146	G	A	-30.7957	1.76839e-48		Intergenic	Open Sea
cg23687434	rs768994	6	6995	G	A	-30.7957	1.76839e-48		Intergenic	Open Sea
cg04610028	rs2913968	19	2697	G	A	-30.7831	1.84121e-48	RAB11B	Body	N_Shore
cg23727079	rs847394	7	3408	A	G	-30.7597	1.98684e-48		Intergenic	Open Sea
cg05873017	rs7192116	16	2	C	A	30.7463	2.08046e-48	UNKL	5'UTR	S_Shore
cg22276800	rs619850	2	0	G	A	30.7444	2.09086e-48	HK2	TSS1500	N_Shore
cg22276800	rs656489	2	1086	A	G	30.7444	2.09086e-48	HK2	TSS1500	N_Shore
cg07741840	rs10849891	12	17833	C	A	-30.7432	2.10127e-48	KDM2B;KDM2B	Body;Body	S_Shelf
cg23019589	rs1910995	5	4414	G	A	-30.7326	2.17408e-48		Intergenic	Open Sea
cg24801230	rs2469933	17	306998	A	G	-30.7198	2.2677e-48	MAPT;MAPT;MAPT;MAPT;MAPT;MAPT	5'UTR;5'UTR;5'UTR;5'UTR;5'UTR;5'UTR	S_Shelf
cg16963093	rs3999821	7	1	A	G	-30.7202	2.2677e-48	ATXN7L1	Body	Open Sea
cg24801230	rs418891	17	284995	A	C	-30.7198	2.2677e-48	MAPT;MAPT;MAPT;MAPT;MAPT;MAPT	5'UTR;5'UTR;5'UTR;5'UTR;5'UTR;5'UTR	S_Shelf
cg08684066	rs28694742	4	1	A	G	-30.718	2.27811e-48	HERC6;HERC6	TSS1500;TSS1500	N_Shore
cg25450321	rs721906	15	10161	A	G	30.672	2.65259e-48	LRRK1	Body	N_Shelf
cg11420142	rs2657191	8	58991	A	G	30.6605	2.74621e-48		Intergenic	Open Sea
cg10818676	rs2281959	1	355	A	C	-30.6277	3.05828e-48	DUSP27	3'UTR	Open Sea
cg11663691	rs11730732	4	1778	G	A	30.6199	3.1415e-48		Intergenic	S_Shelf
cg22304519	rs13019681	2	1	A	G	-30.6201	3.1415e-48		Intergenic	Open Sea
cg01248855	rs11080138	17	9963	G	A	-30.5974	3.38075e-48	C17orf42	TSS1500	S_Shore
cg01248855	rs11650271	17	20562	A	G	-30.5974	3.38075e-48	C17orf42	TSS1500	S_Shore
cg01248855	rs11650305	17	5144	C	A	-30.5974	3.38075e-48	C17orf42	TSS1500	S_Shore
cg01248855	rs11655623	17	72332	G	A	-30.5974	3.38075e-48	C17orf42	TSS1500	S_Shore
cg01248855	rs11657270	17	20118	G	A	-30.5974	3.38075e-48	C17orf42	TSS1500	S_Shore
cg01248855	rs11658435	17	5944	G	A	-30.5974	3.38075e-48	C17orf42	TSS1500	S_Shore
cg01248855	rs2269916	17	742	G	A	-30.5974	3.38075e-48	C17orf42	TSS1500	S_Shore
cg01248855	rs2433	17	8277	G	A	-30.5974	3.38075e-48	C17orf42	TSS1500	S_Shore
cg01248855	rs3764421	17	66852	C	A	-30.5974	3.38075e-48	C17orf42	TSS1500	S_Shore
cg01248855	rs3816780	17	73147	A	G	-30.5974	3.38075e-48	C17orf42	TSS1500	S_Shore
cg01248855	rs9889755	17	0	A	G	-30.5974	3.38075e-48	C17orf42	TSS1500	S_Shore
cg01248855	rs9895684	17	8095	A	G	-30.5974	3.38075e-48	C17orf42	TSS1500	S_Shore
cg01248855	rs9896095	17	47008	G	A	-30.5974	3.38075e-48	C17orf42	TSS1500	S_Shore
cg01248855	rs999797	17	75176	A	G	-30.5974	3.38075e-48	C17orf42	TSS1500	S_Shore
cg13824456	rs10256467	7	4023	G	A	-30.5741	3.65121e-48		Intergenic	Open Sea
cg13506281	rs9578085	13	392	A	G	-30.5383	4.09851e-48	MTUS2	Body	Island
cg20089799	rs525157	12	88	G	A	30.528	4.24414e-48	TSPAN9;TSPAN9	Body;Body	Open Sea
cg11189272	rs8071404	17	239	A	G	-30.5251	4.28575e-48	OR4D1	1stExon	N_Shore
cg27639199	rs7169250	15	4889	A	G	30.4867	4.85788e-48	TMC3	TSS200	Open Sea
cg20370184	rs644774	6	54	G	A	30.485	4.88909e-48	SLC44A4	Body	Open Sea
cg20370184	rs644827	6	103	A	G	30.485	4.88909e-48	SLC44A4	Body	Open Sea
cg20370184	rs660550	6	1267	C	A	30.485	4.88909e-48	SLC44A4	Body	Open Sea
cg10363118	rs4767418	12	17366	A	G	-30.4733	5.07633e-48		Intergenic	S_Shelf
cg16999994	rs6597948	11	3748	G	A	30.4582	5.33638e-48	AP2A2	Body	Open Sea
cg16999994	rs7950955	11	9930	G	A	30.4582	5.33638e-48	AP2A2	Body	Open Sea
cg02179473	rs13271980	8	1	A	G	-30.4548	5.3988e-48		Intergenic	Open Sea
cg11379315	rs11097172	4	2329	G	A	-30.4319	5.81489e-48	MEPE	5'UTR	Open Sea
cg04132017	rs10908684	1	73434	C	A	-30.431	5.8357e-48	OR10R2	1stExon	Open Sea
cg14179288	rs11138329	9	11973	A	G	30.4152	6.14776e-48	TLE4	Body	Open Sea
cg24087071	rs11160165	14	61091	A	C	-30.4074	6.3038e-48	SERPINA10;SERPINA10	3'UTR;3'UTR	Open Sea
cg24087071	rs4335713	14	2323	A	G	-30.4074	6.3038e-48	SERPINA10;SERPINA10	3'UTR;3'UTR	Open Sea
cg12214399	rs7662388	4	11973	A	G	-30.3543	7.51047e-48		Intergenic	Open Sea
cg06002687	rs17456596	8	1	G	A	30.3463	7.70811e-48		Intergenic	Open Sea
cg22933800	rs1063355	6	22010	A	C	30.3298	8.13461e-48	HLA-DQA1	Body	Open Sea
cg22933800	rs9273349	6	20165	A	G	30.3298	8.13461e-48	HLA-DQA1	Body	Open Sea
cg11082635	rs9295346	6	3006	A	G	-30.3255	8.25943e-48	RPS6KA2;RPS6KA2	Body;Body	Open Sea
cg27376941	rs9607351	22	3611	C	A	-30.3126	8.61311e-48		Intergenic	S_Shelf
cg03517284	rs645279	6	2096	A	G	30.3049	8.83156e-48		Intergenic	S_Shore
cg02901522	rs2250888	8	292	A	G	-30.3039	8.86277e-48	PVT1	Body	Open Sea
cg02901522	rs2648889	8	13777	A	G	-30.3039	8.86277e-48	PVT1	Body	Open Sea
cg26893861	rs1230400	17	1484	G	A	30.3016	8.93558e-48	DUSP3	3'UTR	Open Sea
cg26893861	rs1234612	17	3165	G	A	30.3016	8.93558e-48	DUSP3	3'UTR	Open Sea
cg27450744	rs4073782	8	14371	A	G	-30.2803	9.58053e-48		Intergenic	Island
cg17095460	rs10790316	11	334	A	G	30.2792	9.62214e-48		Intergenic	Open Sea
cg17095460	rs7121550	11	551	A	G	30.2792	9.62214e-48		Intergenic	Open Sea
cg16652920	rs11579620	1	1	A	G	-30.2612	1.02047e-47	CAMTA1	Body	Open Sea
cg16652920	rs4908626	1	10398	A	C	-30.2612	1.02047e-47	CAMTA1	Body	Open Sea
cg11379315	rs2045837	4	1468	A	G	-30.2609	1.02151e-47	MEPE	5'UTR	Open Sea
cg17858192	rs10010994	4	1023	C	A	30.2452	1.07144e-47	PROM1;PROM1;PROM1;PROM1;PROM1;PROM1;PROM1	TSS200;TSS200;TSS200;5'UTR;TSS200;TSS200;5'UTR	Open Sea
cg04882216	rs2651927	1	58	C	A	-30.2396	1.09224e-47	PRDM16;PRDM16	Body;Body	N_Shore
cg03188793	rs3895063	11	1	A	G	-30.239	1.10264e-47	TALDO1	Body	Open Sea
cg17040924	rs2709182	11	1222	G	A	-30.2068	1.21707e-47	OR52M1	TSS1500	Open Sea
cg06961873	rs11249248	1	72729	A	G	-30.199	1.24828e-47	TMEM57	3'UTR	Open Sea
cg06961873	rs926438	1	72142	G	A	-30.199	1.24828e-47	TMEM57	3'UTR	Open Sea
cg02990147	rs5944761	X	123594	G	A	-30.198	1.25868e-47	FAM48B2	1stExon	N_Shelf
cg00084271	rs6427504	1	3388	G	A	-30.1916	1.27948e-47	ATP1A4;ATP1A4	1stExon;5'UTR	Open Sea
cg13740636	rs1518574	11	28151	G	A	30.1881	1.30029e-47	HEPHL1	TSS200	Open Sea
cg13740636	rs2462741	11	28839	A	C	30.1881	1.30029e-47	HEPHL1	TSS200	Open Sea
cg26184765	rs2298752	4	4245	A	G	-30.1762	1.3523e-47	SLC39A8	3'UTR	Open Sea
cg08210706	rs1475938	14	330	A	G	-30.145	1.49793e-47	SERPINA5	TSS1500	Open Sea
cg08210706	rs8019792	14	1124	G	A	-30.145	1.49793e-47	SERPINA5	TSS1500	Open Sea
cg13821051	rs6735337	2	26364	A	C	-30.1381	1.52914e-47		Intergenic	Open Sea
cg06330797	rs6913892	6	3662	A	G	-30.0931	1.77879e-47	RPS6KA2	Body	N_Shore
cg06330797	rs6919216	6	5157	G	A	-30.0931	1.77879e-47	RPS6KA2	Body	N_Shore
cg06330797	rs9457204	6	3542	A	C	-30.0931	1.77879e-47	RPS6KA2	Body	N_Shore
cg27154731	rs9455487	6	1	G	A	-30.0923	1.7892e-47		Intergenic	Open Sea
cg12466610	rs337147	1	9794	G	A	30.0903	1.7996e-47	MOSC2	Body	Open Sea
cg21885112	rs3735170	7	7617	G	A	-30.0739	1.89322e-47	C7orf29;LRRC61;LRRC61	TSS1500;5'UTR;5'UTR	Open Sea
cg21885112	rs3735172	7	2391	G	A	-30.0739	1.89322e-47	C7orf29;LRRC61;LRRC61	TSS1500;5'UTR;5'UTR	Open Sea
cg07664579	rs2042449	5	3659	A	G	-30.0734	1.90362e-47	SLC6A3	Body	S_Shelf
cg21202759	rs13028057	2	1	A	G	-30.0686	1.93483e-47		Intergenic	Open Sea
cg02668233	rs883124	12	0	A	G	-30.0549	2.01805e-47	TMEM132B	Body	N_Shelf
cg24769381	rs10899496	11	70968	G	A	-30.0534	2.02845e-47	GAB2;GAB2;GAB2	Body;1stExon;5'UTR	Open Sea
cg24769381	rs10899500	11	72383	G	A	-30.0534	2.02845e-47	GAB2;GAB2;GAB2	Body;1stExon;5'UTR	Open Sea
cg24769381	rs12277648	11	1473	A	G	-30.0534	2.02845e-47	GAB2;GAB2;GAB2	Body;1stExon;5'UTR	Open Sea
cg24769381	rs2292572	11	1	A	C	-30.0534	2.02845e-47	GAB2;GAB2;GAB2	Body;1stExon;5'UTR	Open Sea
cg27596172	rs922733	8	1	A	G	-30.0527	2.03885e-47		Intergenic	S_Shelf
cg10695549	rs12675535	8	3816	A	G	30.0499	2.04925e-47	PSD3;PSD3	Body;Body	Open Sea
cg13031029	rs3177964	7	5266	G	A	-30.0348	2.16368e-47	LAMB1	Body	Open Sea
cg05509820	rs11969350	6	6408	G	A	-30.0287	2.20529e-47		Intergenic	S_Shelf
cg23371584	rs10920610	1	15808	G	A	30.0258	2.22609e-47	BTG2	Body	S_Shore
cg02990147	rs5944042	X	139207	G	A	-30.0239	2.2365e-47	FAM48B2	1stExon	N_Shelf
cg15392147	rs6591536	11	1411	G	A	29.9986	2.43414e-47	OR5A1	TSS1500	Open Sea
cg02978201	rs737008	16	1	C	A	29.9759	2.63178e-47	PRM1	Body	Open Sea
cg11791078	rs2362979	5	10645	G	A	-29.9683	2.6942e-47	RANBP3L;RANBP3L	Body;Body	Open Sea
cg23371584	rs12085417	1	1126	A	G	29.9363	2.99587e-47	BTG2	Body	S_Shore
cg11334097	rs16870123	6	2947	A	G	-29.9297	3.05828e-47		Intergenic	Open Sea
cg11334097	rs17202259	6	4918	C	A	-29.9297	3.05828e-47		Intergenic	Open Sea
cg11334097	rs17423649	6	5274	A	G	-29.9297	3.05828e-47		Intergenic	Open Sea
cg11334097	rs3817969	6	1019	A	G	-29.9297	3.05828e-47		Intergenic	Open Sea
cg00004073	rs3768921	2	1	A	G	-29.9284	3.07908e-47	AGAP1;AGAP1	Body;Body	N_Shore
cg00045070	rs2479409	1	1	G	A	29.9206	3.1623e-47	PCSK9	TSS1500	N_Shore
cg25997988	rs6867643	5	62699	A	G	-29.9096	3.27673e-47		Intergenic	Open Sea
cg03854098	rs11197797	10	4884	A	G	-29.8911	3.48477e-47	HSPA12A	Body	Open Sea
cg03854098	rs2420330	10	1902	A	G	-29.8911	3.48477e-47	HSPA12A	Body	Open Sea
cg24769381	rs1385600	11	116697	G	A	-29.8901	3.49518e-47	GAB2;GAB2;GAB2	Body;1stExon;5'UTR	Open Sea
cg24769381	rs1485483	11	122725	G	A	-29.8901	3.49518e-47	GAB2;GAB2;GAB2	Body;1stExon;5'UTR	Open Sea
cg24769381	rs2248407	11	115063	A	G	-29.8901	3.49518e-47	GAB2;GAB2;GAB2	Body;1stExon;5'UTR	Open Sea
cg24769381	rs2450122	11	122518	G	A	-29.8901	3.49518e-47	GAB2;GAB2;GAB2	Body;1stExon;5'UTR	Open Sea
cg24769381	rs2510045	11	132300	A	C	-29.8901	3.49518e-47	GAB2;GAB2;GAB2	Body;1stExon;5'UTR	Open Sea
cg19787013	rs4925811	8	64934	C	A	-29.874	3.68242e-47	RECQL4	Body	N_Shore
cg03978067	rs3793371	8	4457	A	G	-29.8651	3.79684e-47	EEF1D;EEF1D;EEF1D;EEF1D;EEF1D;EEF1D;EEF1D	Body;Body;Body;Body;Body;Body;Body	Open Sea
cg05509820	rs17053086	6	4326	A	G	-29.8547	3.93207e-47		Intergenic	S_Shelf
cg17056069	rs7602301	2	301	A	G	-29.8347	4.20253e-47	ASAP2;ASAP2	Body;Body	Open Sea
cg16576930	rs7843385	8	10692	G	A	-29.831	4.25454e-47		Intergenic	S_Shelf
cg27224751	rs11070295	15	1418	A	G	-29.825	4.34817e-47	DNAJC17	Body	N_Shelf
cg24769381	rs10793311	11	51536	C	G	-29.8236	4.35857e-47	GAB2;GAB2;GAB2	Body;1stExon;5'UTR	Open Sea
cg08996597	rs9492587	6	1	A	G	-29.8059	4.62903e-47		Intergenic	Open Sea
cg19504860	rs13346641	19	80092	A	G	29.7942	4.81627e-47	ZNF708;ZNF708	1stExon;5'UTR	Open Sea
cg26820259	rs9357723	6	1	G	A	29.7827	5.00351e-47	PKHD1;PKHD1	TSS1500;TSS1500	Open Sea
cg17600943	rs7605998	2	1	A	G	-29.779	5.06592e-47	CPO	TSS1500	Open Sea
cg24859648	rs2277868	20	0	G	A	29.7656	5.29478e-47	BANF2;BANF2;BANF2	TSS200;TSS200;Body	Open Sea
cg24859648	rs3194551	20	128	A	G	29.7656	5.29478e-47	BANF2;BANF2;BANF2	TSS200;TSS200;Body	Open Sea
cg00023507	rs1061783	6	6163	G	A	29.7169	6.23098e-47	TAPBP;TAPBP;TAPBP	Body;Body;Body	Open Sea
cg07128503	rs400694	16	4793	A	G	-29.7116	6.34541e-47	C16orf74	Body	S_Shelf
cg21823080	rs10225245	7	4621	A	G	-29.7036	6.52225e-47	CNTNAP2	Body	Open Sea
cg13653328	rs11168092	5	0	A	G	-29.699	6.61587e-47	ABLIM3	TSS1500	N_Shore
cg18698799	rs1033500	6	5869	G	A	-29.6616	7.50006e-47	C6orf10	Body	Open Sea
cg15909443	rs2036851	5	19890	A	G	-29.6485	7.84334e-47		Intergenic	Open Sea
cg14883135	rs13013413	2	2597	A	G	-29.6303	8.33225e-47		Intergenic	N_Shelf
cg14175932	rs1263654	14	1	A	G	-29.607	9.0084e-47		Intergenic	Open Sea
cg04145681	rs2532925	6	1	G	A	29.5928	9.4557e-47	SFTA2	3'UTR	Open Sea
cg00332305	rs12207246	6	1	A	G	-29.5778	9.93421e-47	TIAM2	TSS1500	Open Sea
cg11645539	rs2073211	6	2845	G	A	-29.5664	1.03295e-46	DDO;DDO	Body;Body	Open Sea
cg09583302	rs2403278	11	799	G	A	29.542	1.12345e-46	LDHA;LDHA;LDHA;LDHA;LDHA	TSS1500;TSS1500;TSS1500;TSS1500;TSS1500	N_Shore
cg18698799	rs552339	6	8798	G	A	-29.5424	1.12345e-46	C6orf10	Body	Open Sea
cg04331561	rs2291822	4	1035	G	A	-29.5226	1.19627e-46	TLL1	Body	Open Sea
cg18319941	rs4122883	7	30061	G	A	-29.5239	1.19627e-46		Intergenic	Open Sea
cg20696674	rs4908400	1	135958	G	A	-29.5054	1.26908e-46	PHACTR4;PHACTR4	3'UTR;3'UTR	Open Sea
cg12161182	rs2075032	12	10196	G	A	-29.4771	1.39391e-46	NINJ2	Body	Open Sea
cg13160852	rs515449	11	262	A	G	-29.4735	1.41471e-46	LOC399959	Body	Open Sea
cg25184502	rs3733876	5	52985	A	G	-29.4639	1.45632e-46		Intergenic	S_Shelf
cg05792312	rs7935835	11	1	A	G	-29.4537	1.50833e-46		Intergenic	Open Sea
cg11229715	rs6749402	2	2069	A	C	29.4524	1.51874e-46	CUL3	Body	Open Sea
cg23128510	rs1153699	2	1	A	C	-29.4508	1.52914e-46		Intergenic	Open Sea
cg04331561	rs1909083	4	2081	A	C	-29.4412	1.57075e-46	TLL1	Body	Open Sea
cg22274273	rs9402653	6	770	A	G	29.4364	1.60196e-46		Intergenic	Open Sea
cg22142142	rs3803538	15	157	G	A	-29.4103	1.74759e-46	GABARAPL3	Body	N_Shelf
cg22142142	rs8023776	15	6338	A	G	-29.4103	1.74759e-46	GABARAPL3	Body	N_Shelf
cg23098789	rs7918741	10	4337	G	A	-29.4032	1.7892e-46	GPR123	Body	S_Shore
cg13031029	rs17412104	7	29197	A	G	-29.3997	1.81e-46	LAMB1	Body	Open Sea
cg13031029	rs2237686	7	379	A	G	-29.3997	1.81e-46	LAMB1	Body	Open Sea
cg13031029	rs6944829	7	49051	A	C	-29.3997	1.81e-46	LAMB1	Body	Open Sea
cg04145681	rs2532941	6	6641	G	A	29.395	1.84121e-46	SFTA2	3'UTR	Open Sea
cg17707870	rs1040961	13	1	G	A	29.3459	2.17408e-46	LHFP	Body	Open Sea
cg04559908	rs3094086	6	732	A	G	-29.3408	2.20529e-46	DPCR1	Body	N_Shelf
cg23283667	rs11136268	8	1031	A	G	-29.3307	2.28851e-46	GPIHBP1	TSS1500	Open Sea
cg20696674	rs11247790	1	130495	A	C	-29.3237	2.34052e-46	PHACTR4;PHACTR4	3'UTR;3'UTR	Open Sea
cg11645539	rs9398235	6	1	A	G	-29.324	2.34052e-46	DDO;DDO	Body;Body	Open Sea
cg17370616	rs10139324	14	7352	G	A	-29.315	2.41334e-46	RPL13AP3	Body	Island
cg06548479	rs17579732	8	1089	A	C	29.2822	2.6942e-46		Intergenic	Open Sea
cg19759847	rs2302312	17	601	A	G	-29.2724	2.78782e-46	MKS1;MKS1	3'UTR;3'UTR	Open Sea
cg19759847	rs2302313	17	338	A	G	-29.2724	2.78782e-46	MKS1;MKS1	3'UTR;3'UTR	Open Sea
cg01758122	rs9525356	13	34248	A	G	-29.2719	2.78782e-46	RASA3	Body	Island
cg12310025	rs645279	6	1987	A	G	29.2655	2.85023e-46		Intergenic	Island
cg12466610	rs6657944	1	930	G	A	29.254	2.96466e-46	MOSC2	Body	Open Sea
cg27341708	rs11100449	4	1	A	G	29.2301	3.21431e-46	MAML3	Body	Open Sea
cg05730108	rs9517301	13	85	G	A	-29.2071	3.47437e-46	FARP1	Body	Open Sea
cg09533869	rs2319924	8	25846	G	A	29.1964	3.6096e-46	PGCP	5'UTR	Open Sea
cg11124135	rs11783967	8	4008	G	A	-29.1898	3.68242e-46	LSM1	Body	N_Shore
cg11124135	rs16887244	8	812	G	A	-29.1898	3.68242e-46	LSM1	Body	N_Shore
cg11124135	rs7836805	8	31078	A	C	-29.1898	3.68242e-46	LSM1	Body	N_Shore
cg03264133	rs645279	6	1969	A	G	29.1757	3.86966e-46		Intergenic	Island
cg13885788	rs13207432	6	204	C	A	-29.1613	4.0569e-46		Intergenic	Open Sea
cg21272897	rs897471	1	1	G	A	29.1355	4.43138e-46	HSPG2	Body	Island
cg03372334	rs3825422	13	14278	G	A	-29.1334	4.46259e-46	MBNL2;MBNL2	Body;Body	S_Shelf
cg03372334	rs8000986	13	22000	G	A	-29.1334	4.46259e-46	MBNL2;MBNL2	Body;Body	S_Shelf
cg11956442	rs2381387	4	1	G	A	29.1294	4.525e-46		Intergenic	S_Shelf
cg24801230	rs2532274	17	268631	G	A	-29.1296	4.525e-46	MAPT;MAPT;MAPT;MAPT;MAPT;MAPT	5'UTR;5'UTR;5'UTR;5'UTR;5'UTR;5'UTR	S_Shelf
cg18847598	rs7929006	11	1	C	A	29.122	4.63943e-46	ASAM	Body	Open Sea
cg23713600	rs11584024	1	14886	G	A	-29.1116	4.80587e-46	POMGNT1;C1orf190	Body;Body	S_Shelf
cg24961286	rs266335	15	17041	G	A	-29.087	5.23236e-46	SMAD3	Body	S_Shelf
cg25420101	rs33198	5	3650	C	A	29.0838	5.28437e-46	WDR41	Body	N_Shelf
cg27567580	rs554298	1	1673	A	G	-29.0816	5.32598e-46	GIPC2	3'UTR	Open Sea
cg16871435	rs3858126	10	29043	A	G	-29.0667	5.60684e-46		Intergenic	Open Sea
cg25203245	rs662453	11	1	G	A	29.0607	5.72127e-46	FLJ32810	Body	Open Sea
cg26893861	rs1230397	17	722	G	A	29.0446	6.04374e-46	DUSP3	3'UTR	Open Sea
cg15129815	rs17809342	18	1518	A	G	-29.0427	6.07495e-46	FAM69C	3'UTR	Open Sea
cg01491428	rs2238464	16	1586	A	G	-29.0307	6.33501e-46	ABCA3	Body	Island
cg00033213	rs10099996	8	2939	A	G	29.0014	7.00075e-46	TOP1MT	Body	Island
cg00033213	rs724037	8	2511	A	C	29.0014	7.00075e-46	TOP1MT	Body	Island
cg06052372	rs9922459	16	997	G	A	-28.976	7.63529e-46		Intergenic	Open Sea
cg06052372	rs9923900	16	339	A	G	-28.976	7.63529e-46		Intergenic	Open Sea
cg15177604	rs3789724	2	13511	G	A	28.9591	8.08259e-46	POLR1B;POLR1B	Body;Body	Island
cg19787013	rs9071	8	12993	A	G	-28.9376	8.70673e-46	RECQL4	Body	N_Shore
cg04610028	rs754671	19	5578	G	A	-28.9198	9.24765e-46	RAB11B	Body	N_Shore
cg17273096	rs12195643	6	7032	A	G	-28.9107	9.53892e-46		Intergenic	Open Sea
cg17273096	rs9396162	6	5007	G	A	-28.9107	9.53892e-46		Intergenic	Open Sea
cg26773954	rs2391932	13	1020	A	G	-28.9084	9.62214e-46		Intergenic	Open Sea
cg27500337	rs16942504	17	6306	G	A	-28.8936	1.01214e-45	CUEDC1	5'UTR	S_Shelf
cg12501287	rs2814452	10	5079	G	A	-28.8936	1.01214e-45	INPP5A	Body	Island
cg20205188	rs3817043	10	4861	A	G	-28.8903	1.02359e-45	ADARB2	Body	N_Shore
cg07258983	rs16978131	18	15049	G	A	-28.8866	1.03607e-45		Intergenic	N_Shelf
cg02623234	rs10279428	7	667	G	A	-28.8828	1.05063e-45	WDR60	Body	N_Shore
cg02623234	rs12154715	7	15659	G	A	-28.8828	1.05063e-45	WDR60	Body	N_Shore
cg02623234	rs9654726	7	1372	A	G	-28.8828	1.05063e-45	WDR60	Body	N_Shore
cg20370184	rs2242664	6	787	G	A	28.8396	1.21707e-45	SLC44A4	Body	Open Sea
cg09247979	rs1012049	6	1	A	G	-28.8288	1.25868e-45	PTPRK;PTPRK	Body;Body	Open Sea
cg12214399	rs6554360	4	74537	A	G	28.8244	1.27948e-45		Intergenic	Open Sea
cg24801230	rs2532329	17	371557	A	G	-28.8198	1.30029e-45	MAPT;MAPT;MAPT;MAPT;MAPT;MAPT	5'UTR;5'UTR;5'UTR;5'UTR;5'UTR;5'UTR	S_Shelf
cg05412957	rs11794	6	1	A	G	-28.8044	1.3731e-45	SCGN	3'UTR	Open Sea
cg05412957	rs9379784	6	23789	G	A	-28.8044	1.3731e-45	SCGN	3'UTR	Open Sea
cg15406319	rs11079029	17	442	G	A	-28.802	1.38351e-45	DNAJC7;DNAJC7;DNAJC7;DNAJC7;NKIRAS2	TSS1500;5'UTR;Body;1stExon;TSS200	Island
cg01223071	rs4944630	11	120	A	G	-28.7968	1.40431e-45		Intergenic	Open Sea
cg23499373	rs11666227	19	5019	G	A	-28.7741	1.51874e-45	ZNF135;ZNF135;ZNF135;ZNF135	Body;Body;Body;3'UTR	Open Sea
cg24801230	rs17660132	17	187270	G	A	-28.7705	1.53954e-45	MAPT;MAPT;MAPT;MAPT;MAPT;MAPT	5'UTR;5'UTR;5'UTR;5'UTR;5'UTR;5'UTR	S_Shelf
cg17763566	rs2395349	6	323	A	G	-28.752	1.64356e-45	HLA-DPB2	Body	N_Shore
cg17763566	rs9277656	6	691	A	C	-28.752	1.64356e-45	HLA-DPB2	Body	N_Shore
cg11035303	rs965928	3	177781	A	G	28.7516	1.64356e-45	ANO10	Body	Open Sea
cg19949776	rs2306331	15	18943	G	A	-28.7457	1.68517e-45	LOC100132724;AP4E1	TSS200;Body	Open Sea
cg19949776	rs2614790	15	29099	A	G	-28.7457	1.68517e-45	LOC100132724;AP4E1	TSS200;Body	Open Sea
cg16576930	rs7464181	8	19136	G	A	-28.7408	1.70598e-45		Intergenic	S_Shelf
cg00156497	rs12523816	6	21576	G	A	-28.7246	1.81e-45	EYA4;EYA4;EYA4	Body;Body;Body	Open Sea
cg08624915	rs4889545	16	17442	A	G	-28.6986	1.97644e-45	AHSP	TSS1500	Open Sea
cg26846609	rs9930187	16	55078	A	G	28.6893	2.03885e-45	THUMPD1	Body	N_Shelf
cg18997918	rs7305632	12	5343	G	A	-28.6843	2.07006e-45	SFRS8	Body	Island
cg10993865	rs330570	13	1	A	G	-28.6795	2.11167e-45	CARS2	3'UTR	N_Shore
cg17763566	rs9277682	6	4227	G	A	-28.6715	2.16368e-45	HLA-DPB2	Body	N_Shore
cg11035303	rs3755603	3	161838	A	G	28.6632	2.22609e-45	ANO10	Body	Open Sea
cg11035303	rs4462942	3	98654	G	A	28.6632	2.22609e-45	ANO10	Body	Open Sea
cg11035303	rs4682689	3	127896	G	A	28.6632	2.22609e-45	ANO10	Body	Open Sea
cg04145681	rs2253588	6	215	G	C	28.6421	2.40293e-45	SFTA2	3'UTR	Open Sea
cg21885112	rs2108854	7	9159	G	A	-28.6383	2.43414e-45	C7orf29;LRRC61;LRRC61	TSS1500;5'UTR;5'UTR	Open Sea
cg06193597	rs11886565	2	1610	A	G	28.6271	2.52776e-45		Intergenic	Open Sea
cg02502145	rs297158	2	9193	A	G	28.6271	2.52776e-45	SOS1	Body	Open Sea
cg06193597	rs4430951	2	2577	G	A	28.6271	2.52776e-45		Intergenic	Open Sea
cg06193597	rs4464265	2	5111	A	G	28.6271	2.52776e-45		Intergenic	Open Sea
cg06193597	rs4675841	2	20330	A	G	28.6271	2.52776e-45		Intergenic	Open Sea
cg17662493	rs7284306	22	17413	A	G	-28.6217	2.56937e-45	SMC1B	Body	N_Shelf
cg18698799	rs9268368	6	32442	A	G	-28.6174	2.61098e-45	C6orf10	Body	Open Sea
cg18698799	rs2143468	6	7490	T	A	-28.6112	2.67339e-45	C6orf10	Body	Open Sea
cg10975354	rs11145366	9	105043	A	G	28.6071	2.7046e-45	VPS13A;VPS13A;LOC100286938;VPS13A;VPS13A	TSS1500;TSS1500;Body;TSS1500;TSS1500	Island
cg14859874	rs1194596	1	118	A	G	28.5824	2.94385e-45	UBAP2L	Body	Open Sea
cg03115532	rs1150699	6	4051	A	G	-28.5684	3.08949e-45	LOC222699	Body	N_Shore
cg21046080	rs1195915	12	2973	C	A	28.5289	3.54719e-45	GPR133	Body	Open Sea
cg03570263	rs4713275	6	102711	C	A	-28.5245	3.5992e-45	RNF39;RNF39	Body;Body	S_Shore
cg02193806	rs11074471	16	31931	A	C	-28.509	3.79684e-45	ACSM3;ACSM3	5'UTR;5'UTR	Open Sea
cg02193806	rs11643502	16	67724	A	G	-28.509	3.79684e-45	ACSM3;ACSM3	5'UTR;5'UTR	Open Sea
cg02193806	rs11647477	16	5343	A	G	-28.509	3.79684e-45	ACSM3;ACSM3	5'UTR;5'UTR	Open Sea
cg02193806	rs11648370	16	11244	A	C	-28.509	3.79684e-45	ACSM3;ACSM3	5'UTR;5'UTR	Open Sea
cg02193806	rs11648835	16	29021	A	C	-28.509	3.79684e-45	ACSM3;ACSM3	5'UTR;5'UTR	Open Sea
cg02193806	rs16970587	16	39745	A	G	-28.509	3.79684e-45	ACSM3;ACSM3	5'UTR;5'UTR	Open Sea
cg26846609	rs1013950	16	12314	A	G	28.5081	3.80725e-45	THUMPD1	Body	N_Shelf
cg26846609	rs1058902	16	4592	A	G	28.5081	3.80725e-45	THUMPD1	Body	N_Shelf
cg26846609	rs11074476	16	136342	A	C	28.5081	3.80725e-45	THUMPD1	Body	N_Shelf
cg26846609	rs8044864	16	3722	A	G	28.5081	3.80725e-45	THUMPD1	Body	N_Shelf
cg26846609	rs9925428	16	108886	G	A	28.5081	3.80725e-45	THUMPD1	Body	N_Shelf
cg19021236	rs433576	22	30422	A	G	-28.4941	3.99449e-45	MICAL3;MICAL3;MICAL3	5'UTR;5'UTR;5'UTR	N_Shelf
cg10989317	rs10786353	10	4173	A	G	-28.476	4.25454e-45	UBTD1	Body	Open Sea
cg10989317	rs11189249	10	5780	A	G	-28.476	4.25454e-45	UBTD1	Body	Open Sea
cg11075353	rs10835128	11	2571	A	C	-28.475	4.27535e-45		Intergenic	Open Sea
cg23657215	rs12242690	10	164	C	A	-28.4731	4.29615e-45	PWWP2B;PWWP2B	3'UTR;Body	S_Shore
cg03964373	rs3819981	1	1	A	G	-28.4485	4.68104e-45	CHML;OPN3	TSS1500;Body	N_Shelf
cg00023507	rs3130018	6	13937	G	A	28.4434	4.76426e-45	TAPBP;TAPBP;TAPBP	Body;Body;Body	Open Sea
cg10415021	rs978769	11	1744	A	G	-28.4347	4.90989e-45		Intergenic	Open Sea
cg07474670	rs2271139	12	8523	A	C	-28.4313	4.9723e-45	NCOR2;NCOR2	Body;Body	N_Shore
cg13569207	rs7782781	7	640	G	A	-28.4259	5.06592e-45	ZNF862	Body	S_Shore
cg05455372	rs2863984	7	1	A	G	-28.4227	5.11794e-45	LOC168474	TSS200	Open Sea
cg24699914	rs1342970	1	2501	A	C	-28.4199	5.16995e-45		Intergenic	Open Sea
cg26889118	rs11070677	15	42438	C	A	-28.4189	5.19075e-45		Intergenic	S_Shelf
cg26889118	rs11635777	15	31760	A	G	-28.4189	5.19075e-45		Intergenic	S_Shelf
cg08600378	rs3897927	13	1	G	A	-28.4118	5.31558e-45	PRHOXNB	TSS200	Open Sea
cg05428452	rs35265698	6	151645	G	C	-28.4011	5.51322e-45	HLA-DQA2	Body	Open Sea
cg21149357	rs4395639	5	30005	A	G	-28.3926	5.67966e-45		Intergenic	S_Shelf
cg05893845	rs7435060	4	1	A	C	-28.3911	5.71087e-45		Intergenic	S_Shelf
cg06961873	rs11802413	1	64860	G	A	-28.3813	5.90851e-45	TMEM57	3'UTR	Open Sea
cg27625131	rs9577762	13	1	A	G	-28.3569	6.42863e-45		Intergenic	N_Shore
cg18721307	rs8091725	18	1	G	A	28.337	6.88633e-45		Intergenic	N_Shore
cg18669022	rs6969532	7	168	A	G	-28.3369	6.89673e-45		Intergenic	S_Shelf
cg26035071	rs17015259	1	516	A	G	-28.3346	6.94874e-45		Intergenic	S_Shelf
cg03570263	rs4947244	6	85927	G	C	-28.3335	6.97995e-45	RNF39;RNF39	Body;Body	S_Shore
cg07741840	rs10444489	12	17512	A	C	-28.3309	7.04236e-45	KDM2B;KDM2B	Body;Body	S_Shelf
cg07741840	rs1064951	12	15110	A	G	-28.3309	7.04236e-45	KDM2B;KDM2B	Body;Body	S_Shelf
cg07741840	rs10774594	12	51049	G	A	-28.3309	7.04236e-45	KDM2B;KDM2B	Body;Body	S_Shelf
cg07741840	rs10849880	12	33925	C	A	-28.3309	7.04236e-45	KDM2B;KDM2B	Body;Body	S_Shelf
cg07741840	rs10849882	12	22065	A	G	-28.3309	7.04236e-45	KDM2B;KDM2B	Body;Body	S_Shelf
cg07741840	rs951498	12	27904	A	G	-28.3309	7.04236e-45	KDM2B;KDM2B	Body;Body	S_Shelf
cg07741840	rs9634167	12	19750	A	G	-28.3309	7.04236e-45	KDM2B;KDM2B	Body;Body	S_Shelf
cg19787013	rs1063739	8	7786	A	C	-28.32	7.31282e-45	RECQL4	Body	N_Shore
cg19787013	rs13254911	8	8778	A	G	-28.32	7.31282e-45	RECQL4	Body	N_Shore
cg13972423	rs710010	14	23	A	C	-28.3081	7.62489e-45		Intergenic	Open Sea
cg03643559	rs12263012	10	11462	A	G	-28.3047	7.70811e-45	IKZF5	Body	Open Sea
cg23943944	rs2080867	5	1	A	G	-28.2925	8.04098e-45		Intergenic	Open Sea
cg02956194	rs1281958	6	1687	A	C	-28.2896	8.1242e-45		Intergenic	S_Shelf
cg06093861	rs10277259	7	22262	C	A	-28.2816	8.35305e-45		Intergenic	S_Shore
cg06093861	rs10476	7	83992	G	A	-28.2816	8.35305e-45		Intergenic	S_Shore
cg06093861	rs10952840	7	7534	A	G	-28.2816	8.35305e-45		Intergenic	S_Shore
cg06093861	rs1104878	7	94819	A	C	-28.2816	8.35305e-45		Intergenic	S_Shore
cg06093861	rs6953665	7	11363	A	G	-28.2816	8.35305e-45		Intergenic	S_Shore
cg06093861	rs7785025	7	152311	G	A	-28.2816	8.35305e-45		Intergenic	S_Shore
cg13966843	rs3129939	6	606	G	A	-28.2703	8.68593e-45	C6orf10	Body	Open Sea
cg13966843	rs9268220	6	51820	A	G	-28.2703	8.68593e-45	C6orf10	Body	Open Sea
cg00095677	rs35299172	17	859	G	A	-28.2282	1.0059e-44	ATP2A3;ATP2A3;ATP2A3;ATP2A3;ATP2A3;ATP2A3;ATP2A3	Body;Body;Body;Body;Body;Body;Body	Open Sea
cg22068589	rs3842752	11	1	A	G	-28.2278	1.00798e-44	INS-IGF2;INS-IGF2;INS	Body;Body;3'UTR	Open Sea
cg16999994	rs7481521	11	26251	G	A	28.2049	1.09224e-44	AP2A2	Body	Open Sea
cg22481673	rs11587632	1	686	G	A	-28.1997	1.11305e-44	RD3;RD3	TSS1500;TSS1500	Open Sea
cg07792871	rs2844804	6	580	A	C	-28.188	1.15466e-44	HCG9	TSS200	N_Shore
cg27057480	rs10776601	10	0	G	A	28.1764	1.20667e-44	ARHGAP22	Body	S_Shore
cg02502145	rs297136	2	13958	C	A	28.1256	1.43552e-44	SOS1	Body	Open Sea
cg02502145	rs297151	2	7064	A	C	28.1256	1.43552e-44	SOS1	Body	Open Sea
cg26658509	rs10833460	11	414	A	C	-28.1225	1.45632e-44		Intergenic	S_Shore
cg11035303	rs7628317	3	66516	A	G	28.1232	1.45632e-44	ANO10	Body	Open Sea
cg04456492	rs10950788	7	1	A	G	-28.1028	1.56035e-44		Intergenic	Open Sea
cg14351440	rs6528647	X	9827	G	A	28.0757	1.71638e-44	MCF2;MCF2	Body;TSS1500	Open Sea
cg21241195	rs3129939	6	47409	G	A	-28.0285	2.01805e-44	C6orf10	Body	Open Sea
cg21241195	rs9268220	6	5017	A	G	-28.0285	2.01805e-44	C6orf10	Body	Open Sea
cg05134736	rs527118	12	7361	A	G	28.0066	2.18448e-44		Intergenic	Open Sea
cg18572898	rs1023449	6	15802	A	C	-28.0047	2.19489e-44	HLA-DQA2	Body	Open Sea
cg17821453	rs10489815	1	58961	A	C	-28.0045	2.19489e-44	OMA1	5'UTR	N_Shelf
cg18572898	rs2051549	6	17983	G	A	-28.0047	2.19489e-44	HLA-DQA2	Body	Open Sea
cg18572898	rs2071551	6	17356	G	A	-28.0047	2.19489e-44	HLA-DQA2	Body	Open Sea
cg18572898	rs2213568	6	527	A	C	-28.0047	2.19489e-44	HLA-DQA2	Body	Open Sea
cg18572898	rs2213572	6	7701	A	G	-28.0047	2.19489e-44	HLA-DQA2	Body	Open Sea
cg18572898	rs2227126	6	3670	G	A	-28.0047	2.19489e-44	HLA-DQA2	Body	Open Sea
cg18572898	rs2301271	6	13090	A	G	-28.0047	2.19489e-44	HLA-DQA2	Body	Open Sea
cg18572898	rs2395256	6	16485	G	A	-28.0047	2.19489e-44	HLA-DQA2	Body	Open Sea
cg18572898	rs2859071	6	8737	A	G	-28.0047	2.19489e-44	HLA-DQA2	Body	Open Sea
cg18572898	rs4248169	6	16451	C	A	-28.0047	2.19489e-44	HLA-DQA2	Body	Open Sea
cg18572898	rs9276370	6	4808	C	A	-28.0047	2.19489e-44	HLA-DQA2	Body	Open Sea
cg18572898	rs9276558	6	11958	A	G	-28.0047	2.19489e-44	HLA-DQA2	Body	Open Sea
cg14494781	rs1545849	6	7570	G	A	-28.0028	2.21569e-44		Intergenic	Open Sea
cg22505202	rs10874867	1	4724	A	G	-27.9941	2.27811e-44		Intergenic	Open Sea
cg24307368	rs7948284	11	1	A	G	-27.9622	2.54857e-44	SLN	TSS200	Open Sea
cg07152869	rs12447120	16	10580	A	G	-27.9429	2.7254e-44	KIAA0556	Body	Open Sea
cg07152869	rs12447703	16	36014	G	A	-27.9429	2.7254e-44	KIAA0556	Body	Open Sea
cg07152869	rs12923861	16	48720	A	G	-27.9429	2.7254e-44	KIAA0556	Body	Open Sea
cg07152869	rs9922282	16	23616	A	G	-27.9429	2.7254e-44	KIAA0556	Body	Open Sea
cg07152869	rs9923148	16	28452	A	G	-27.9429	2.7254e-44	KIAA0556	Body	Open Sea
cg11957130	rs7799245	7	1	G	A	27.9402	2.75661e-44	ATXN7L1;ATXN7L1	Body;5'UTR	Open Sea
cg02978201	rs949429	16	1164	G	A	27.9375	2.77742e-44	PRM1	Body	Open Sea
cg00532122	rs12649507	4	106353	A	G	-27.9309	2.85023e-44	TMEM165	Body	Open Sea
cg13935315	rs7257082	19	19909	A	G	-27.9201	2.95426e-44	ZNF443	Body	N_Shelf
cg07304760	rs12375023	7	39250	G	A	-27.9168	2.98546e-44	SND1	Body	Open Sea
cg19223824	rs10485438	20	25675	G	A	-27.9164	2.99587e-44	SLC12A5;SLC12A5	Body;Body	N_Shelf
cg19223824	rs11086996	20	40700	A	G	-27.9164	2.99587e-44	SLC12A5;SLC12A5	Body;Body	N_Shelf
cg05799088	rs14056	3	1	A	G	-27.9046	3.12069e-44	PRICKLE2	3'UTR	Open Sea
cg00345083	rs7517857	1	1	A	G	-27.8905	3.27673e-44	AJAP1;AJAP1	Body;Body	N_Shore
cg02464073	rs1721	21	0	A	G	-27.8882	3.30793e-44	ITGB2	TSS1500	N_Shore
cg21294301	rs225133	1	21593	A	G	-27.8762	3.45357e-44		Intergenic	Open Sea
cg18001722	rs7077176	10	1	A	G	-27.8754	3.45357e-44	GRK5	Body	Open Sea
cg03075889	rs2280550	7	99	A	G	-27.8752	3.46397e-44	MAD1L1;MAD1L1;MAD1L1	Body;Body;Body	Island
cg15652532	rs1662955	2	1214	G	A	27.8697	3.52638e-44	LCLAT1;LCLAT1	TSS1500;TSS1500	N_Shore
cg09413645	rs6826681	4	6203	G	A	-27.8696	3.52638e-44	2013-09-11	Body	Open Sea
cg15652532	rs829584	2	7516	G	A	27.8697	3.52638e-44	LCLAT1;LCLAT1	TSS1500;TSS1500	N_Shore
cg02896926	rs7523050	1	18763	A	C	-27.8684	3.54719e-44	AKNAD1	5'UTR	Open Sea
cg02702444	rs974655	X	2076	G	A	-27.8656	3.57839e-44	KAL1	Body	N_Shore
cg16954525	rs2017549	11	1	G	A	27.8586	3.67202e-44	MS4A4A;MS4A4A	Body;TSS1500	Open Sea
cg06961873	rs10903129	1	56843	A	G	-27.8547	3.72403e-44	TMEM57	3'UTR	Open Sea
cg14859874	rs1044013	1	4850	G	A	27.8498	3.78644e-44	UBAP2L	Body	Open Sea
cg27586797	rs6871272	5	4237	A	G	27.8263	4.10891e-44		Intergenic	Open Sea
cg24185656	rs4721867	7	12	A	G	-27.8026	4.47299e-44	IQCE;IQCE	Body;Body	N_Shelf
cg19367859	rs986475	6	26812	G	A	-27.7911	4.64983e-44		Intergenic	Open Sea
cg01111179	rs2232316	2	1	A	G	-27.7864	4.73305e-44	G6PC2;G6PC2	TSS200;TSS200	Open Sea
cg02658043	rs13252406	8	5229	G	A	27.7836	4.77466e-44	NRBP2	3'UTR	N_Shore
cg00295418	rs2272720	8	1	A	C	-27.7829	4.78506e-44	MYOM2	Body	Open Sea
cg17770035	rs12193066	6	1368	A	G	27.7653	5.09713e-44	NCR2	Body	Open Sea
cg25817165	rs8084410	18	1273	G	A	-27.7654	5.09713e-44	CNDP2;CNDP2	1stExon;Body	S_Shelf
cg02246922	rs3749970	6	1	G	A	27.7603	5.19075e-44	OR12D3	1stExon	Open Sea
cg02246922	rs4598109	6	1880	G	A	27.7603	5.19075e-44	OR12D3	1stExon	Open Sea
cg02246922	rs5003266	6	1259	A	G	27.7603	5.19075e-44	OR12D3	1stExon	Open Sea
cg16906346	rs9356940	6	6586	G	A	27.7552	5.28437e-44	KIAA0319;KIAA0319;KIAA0319;KIAA0319;KIAA0319	TSS1500;TSS1500;TSS1500;TSS1500;TSS1500	S_Shore
cg10224537	rs12614700	2	2496	G	A	-27.7539	5.30518e-44	B3GALT1	TSS1500	Open Sea
cg20485607	rs639216	1	282	G	A	-27.7433	5.50282e-44		Intergenic	Open Sea
cg02246922	rs9295804	6	6677	G	A	27.7424	5.52363e-44	OR12D3	1stExon	Open Sea
cg11585022	rs10038177	5	9104	A	G	-27.7361	5.64845e-44	WDR36	TSS1500	N_Shore
cg11585022	rs10045255	5	11011	G	A	-27.7361	5.64845e-44	WDR36	TSS1500	N_Shore
cg11585022	rs1379300	5	14093	G	A	-27.7361	5.64845e-44	WDR36	TSS1500	N_Shore
cg02507579	rs4302408	3	20018	G	A	27.7361	5.64845e-44	OR5H15	1stExon	Open Sea
cg02507579	rs4317139	3	71825	G	A	27.7361	5.64845e-44	OR5H15	1stExon	Open Sea
cg02507579	rs4449360	3	33530	G	A	27.7361	5.64845e-44	OR5H15	1stExon	Open Sea
cg02507579	rs9837490	3	63287	G	A	27.7361	5.64845e-44	OR5H15	1stExon	Open Sea
cg20979384	rs3749374	3	1	A	G	-27.7351	5.66926e-44		Intergenic	Open Sea
cg26995506	rs4662223	2	8179	A	G	27.7202	5.97093e-44	ZEB2;ZEB2	Body;Body	Open Sea
cg19195077	rs17172896	7	554	A	G	-27.7189	6.00213e-44		Intergenic	Open Sea
cg23186955	rs842416	3	1	G	A	27.7148	6.08535e-44	RFTN1	Body	Open Sea
cg27230769	rs2394160	6	2786	G	A	27.6906	6.63667e-44	LOC285830;LOC285830	Body;Body	Open Sea
cg27230769	rs2523395	6	3538	A	G	27.6906	6.63667e-44	LOC285830;LOC285830	Body;Body	Open Sea
cg27230769	rs2735052	6	4484	A	G	27.6906	6.63667e-44	LOC285830;LOC285830	Body;Body	Open Sea
cg27230769	rs2844831	6	229	G	A	27.6906	6.63667e-44	LOC285830;LOC285830	Body;Body	Open Sea
cg00532122	rs2048564	4	1	A	G	-27.6785	6.91754e-44	TMEM165	Body	Open Sea
cg09795688	rs2273549	11	18296	G	A	-27.678	6.93834e-44	LOC283267	Body	Open Sea
cg14460215	rs12378318	9	3268	G	A	-27.6657	7.24001e-44	APBA1	5'UTR	S_Shore
cg00704664	rs3787419	20	944	C	A	-27.6535	7.56248e-44	CDH4	Body	N_Shore
cg06971224	rs10827730	10	1685	A	G	-27.6517	7.61449e-44		Intergenic	Open Sea
cg06971224	rs12257945	10	1	A	G	-27.6517	7.61449e-44		Intergenic	Open Sea
cg06318935	rs12186177	4	5180	A	G	-27.6393	7.94736e-44		Intergenic	Open Sea
cg20370184	rs660594	6	1294	G	A	27.639	7.95777e-44	SLC44A4	Body	Open Sea
cg09581911	rs997868	12	0	A	G	-27.6391	7.95777e-44	DYRK4	TSS200	Open Sea
cg14056849	rs3945761	9	24206	A	G	-27.6293	8.23863e-44	LOC169834	5'UTR	N_Shelf
cg00474373	rs9679409	2	1	A	G	-27.6284	8.26984e-44		Intergenic	Open Sea
cg22671798	rs11083432	19	46744	A	G	27.6216	8.46748e-44	ZNF573	3'UTR	Open Sea
cg22671798	rs2287229	19	40725	G	A	27.6216	8.46748e-44	ZNF573	3'UTR	Open Sea
cg22671798	rs2927747	19	69847	G	A	27.6216	8.46748e-44	ZNF573	3'UTR	Open Sea
cg22671798	rs958305	19	39937	A	G	27.6216	8.46748e-44	ZNF573	3'UTR	Open Sea
cg11008123	rs10836020	11	4916	A	G	-27.6081	8.88357e-44	LOC283267	TSS1500	Open Sea
cg18698799	rs2076540	6	15763	A	G	-27.6076	8.89397e-44	C6orf10	Body	Open Sea
cg18698799	rs477005	6	31013	A	G	-27.6076	8.89397e-44	C6orf10	Body	Open Sea
cg18698799	rs560505	6	39742	A	G	-27.6076	8.89397e-44	C6orf10	Body	Open Sea
cg18698799	rs565571	6	34978	G	A	-27.6076	8.89397e-44	C6orf10	Body	Open Sea
cg16675926	rs1294229	1	1146	G	A	-27.6039	9.0188e-44	KIAA1804	3'UTR	Open Sea
cg16675926	rs1294230	1	827	A	G	-27.6039	9.0188e-44	KIAA1804	3'UTR	Open Sea
cg16675926	rs1294233	1	0	A	G	-27.6039	9.0188e-44	KIAA1804	3'UTR	Open Sea
cg08775595	rs10086636	8	4005	A	G	-27.602	9.07081e-44		Intergenic	Open Sea
cg08775595	rs1454616	8	2572	G	A	-27.602	9.07081e-44		Intergenic	Open Sea
cg08775595	rs4870946	8	5448	A	G	-27.602	9.07081e-44		Intergenic	Open Sea
cg24976563	rs2277482	14	157	A	G	-27.5997	9.15403e-44	DCAF11;DCAF11;DCAF11;DCAF11;DCAF11	Body;Body;Body;Body;Body	S_Shelf
cg17929630	rs2074479	6	2297	G	A	-27.5904	9.4557e-44	RNF39;RNF39	3'UTR;3'UTR	N_Shore
cg17929630	rs2074480	6	2098	C	A	-27.5904	9.4557e-44	RNF39;RNF39	3'UTR;3'UTR	N_Shore
cg17929630	rs2074482	6	2241	A	C	-27.5904	9.4557e-44	RNF39;RNF39	3'UTR;3'UTR	N_Shore
cg17929630	rs2301753	6	528	A	C	-27.5904	9.4557e-44	RNF39;RNF39	3'UTR;3'UTR	N_Shore
cg17929630	rs3765604	6	62688	G	C	-27.5904	9.4557e-44	RNF39;RNF39	3'UTR;3'UTR	N_Shore
cg17929630	rs3869067	6	34915	G	A	-27.5904	9.4557e-44	RNF39;RNF39	3'UTR;3'UTR	N_Shore
cg17929630	rs3869068	6	34660	A	G	-27.5904	9.4557e-44	RNF39;RNF39	3'UTR;3'UTR	N_Shore
cg17929630	rs6910898	6	75533	G	A	-27.5904	9.4557e-44	RNF39;RNF39	3'UTR;3'UTR	N_Shore
cg17929630	rs6919617	6	47013	G	A	-27.5904	9.4557e-44	RNF39;RNF39	3'UTR;3'UTR	N_Shore
cg17929630	rs6926792	6	52863	A	G	-27.5904	9.4557e-44	RNF39;RNF39	3'UTR;3'UTR	N_Shore
cg17929630	rs6931776	6	52285	G	A	-27.5904	9.4557e-44	RNF39;RNF39	3'UTR;3'UTR	N_Shore
cg17929630	rs6941318	6	71862	G	A	-27.5904	9.4557e-44	RNF39;RNF39	3'UTR;3'UTR	N_Shore
cg17929630	rs9260961	6	77713	A	C	-27.5904	9.4557e-44	RNF39;RNF39	3'UTR;3'UTR	N_Shore
cg17929630	rs9260967	6	77345	A	G	-27.5904	9.4557e-44	RNF39;RNF39	3'UTR;3'UTR	N_Shore
cg17929630	rs9261105	6	64212	G	A	-27.5904	9.4557e-44	RNF39;RNF39	3'UTR;3'UTR	N_Shore
cg17929630	rs9261115	6	60739	C	G	-27.5904	9.4557e-44	RNF39;RNF39	3'UTR;3'UTR	N_Shore
cg17929630	rs9261145	6	53847	A	G	-27.5904	9.4557e-44	RNF39;RNF39	3'UTR;3'UTR	N_Shore
cg17929630	rs9261174	6	41857	G	A	-27.5904	9.4557e-44	RNF39;RNF39	3'UTR;3'UTR	N_Shore
cg17929630	rs9261189	6	38432	A	G	-27.5904	9.4557e-44	RNF39;RNF39	3'UTR;3'UTR	N_Shore
cg17929630	rs9261216	6	28573	G	A	-27.5904	9.4557e-44	RNF39;RNF39	3'UTR;3'UTR	N_Shore
cg04245870	rs17135416	16	77212	G	A	-27.59	9.4661e-44	CRAMP1L	Body	Open Sea
cg04245870	rs9927202	16	89857	G	A	-27.59	9.4661e-44	CRAMP1L	Body	Open Sea
cg04520693	rs9526615	13	18325	A	G	27.5899	9.4765e-44		Intergenic	S_Shelf
cg06961873	rs1053438	1	137879	G	A	-27.589	9.50771e-44	TMEM57	3'UTR	Open Sea
cg16906346	rs9366573	6	18310	G	A	27.5857	9.62214e-44	KIAA0319;KIAA0319;KIAA0319;KIAA0319;KIAA0319	TSS1500;TSS1500;TSS1500;TSS1500;TSS1500	S_Shore
cg16112880	rs7542768	1	1581	G	A	27.5791	9.84058e-44	TMEM9	TSS200	Island
cg17341969	rs6134520	20	1173	G	A	-27.5667	1.02879e-43	SNPH	3'UTR	S_Shore
cg18319941	rs10259348	7	66874	G	A	-27.5476	1.10264e-43		Intergenic	Open Sea
cg21860360	rs7536700	1	21512	A	G	-27.5231	1.19627e-43	NPR1	Body	Island
cg11016420	rs6546118	2	184	G	A	-27.5214	1.20667e-43		Intergenic	N_Shelf
cg11016420	rs6712664	2	742	A	G	-27.5214	1.20667e-43		Intergenic	N_Shelf
cg13749548	rs741847	14	1	G	A	27.5224	1.20667e-43		Intergenic	N_Shelf
cg27224751	rs3736286	15	8737	A	G	-27.519	1.21707e-43	DNAJC17	Body	N_Shelf
cg13966843	rs3129937	6	204	A	C	-27.5047	1.27948e-43	C6orf10	Body	Open Sea
cg02907150	rs116016	14	1	G	A	27.4986	1.31069e-43	PCNX	3'UTR	Open Sea
cg15652532	rs829573	2	12871	A	T	27.4928	1.3419e-43	LCLAT1;LCLAT1	TSS1500;TSS1500	N_Shore
cg02096220	rs11726595	4	23137	G	A	-27.4823	1.38351e-43		Intergenic	S_Shelf
cg22671798	rs10402530	19	92261	A	G	27.451	1.54994e-43	ZNF573	3'UTR	Open Sea
cg22671798	rs10404567	19	167836	G	A	27.451	1.54994e-43	ZNF573	3'UTR	Open Sea
cg22671798	rs10409487	19	55734	G	A	27.451	1.54994e-43	ZNF573	3'UTR	Open Sea
cg22671798	rs12974225	19	10721	C	A	27.451	1.54994e-43	ZNF573	3'UTR	Open Sea
cg22671798	rs353407	19	215567	G	A	27.451	1.54994e-43	ZNF573	3'UTR	Open Sea
cg24941469	rs9544996	13	1387	G	A	27.4503	1.54994e-43		Intergenic	Open Sea
cg19555075	rs12433744	14	505	A	G	-27.4472	1.57075e-43		Intergenic	Open Sea
cg27567580	rs624766	1	8789	C	A	-27.4452	1.58115e-43	GIPC2	3'UTR	Open Sea
cg17929630	rs4448133	6	39178	G	A	-27.434	1.64356e-43	RNF39;RNF39	3'UTR;3'UTR	N_Shore
cg06458771	rs3129039	6	4175	A	G	-27.4315	1.66437e-43		Intergenic	Open Sea
cg01876809	rs6424243	1	1434	G	A	-27.4183	1.74759e-43		Intergenic	S_Shelf
cg01876809	rs9424568	1	3896	G	A	-27.4183	1.74759e-43		Intergenic	S_Shelf
cg07741840	rs10744763	12	10127	A	G	-27.4132	1.77879e-43	KDM2B;KDM2B	Body;Body	S_Shelf
cg18586262	rs9572058	13	19220	G	A	-27.4123	1.77879e-43		Intergenic	N_Shore
cg18586262	rs9572068	13	8018	C	A	-27.4123	1.77879e-43		Intergenic	N_Shore
cg13251750	rs11626091	14	1647	A	G	-27.3954	1.89322e-43	SERPINA9;SERPINA9	TSS1500;TSS1500	Open Sea
cg25150572	rs2840758	1	70164	A	G	-27.3837	1.97644e-43	PHACTR4;PHACTR4	TSS1500;Body	Open Sea
cg17416722	rs9270986	6	19675	A	C	27.3824	1.97644e-43	HLA-DRB1	Body	S_Shelf
cg17416722	rs9271055	6	20984	C	A	27.3824	1.97644e-43	HLA-DRB1	Body	S_Shelf
cg02309026	rs748112	10	7829	A	G	-27.3745	2.03885e-43		Intergenic	N_Shore
cg17370616	rs10144431	14	1	A	C	-27.3691	2.08046e-43	RPL13AP3	Body	Island
cg05455372	rs12534485	7	83636	G	A	-27.3688	2.08046e-43	LOC168474	TSS200	Open Sea
cg05455372	rs1568910	7	11640	A	G	-27.3688	2.08046e-43	LOC168474	TSS200	Open Sea
cg05455372	rs6460206	7	33184	C	A	-27.3688	2.08046e-43	LOC168474	TSS200	Open Sea
cg04998327	rs10488761	11	387	A	G	-27.3609	2.14288e-43		Intergenic	Open Sea
cg04998327	rs12804615	11	99	A	C	-27.3609	2.14288e-43		Intergenic	Open Sea
cg02074316	rs4777684	15	826	A	G	27.3419	2.28851e-43		Intergenic	Open Sea
cg03570263	rs9380150	6	29799	G	A	-27.3403	2.29891e-43	RNF39;RNF39	Body;Body	S_Shore
cg08960045	rs12852369	X	17708	G	A	-27.3327	2.36132e-43		Intergenic	N_Shelf
cg08960045	rs7059321	X	17468	A	G	-27.3327	2.36132e-43		Intergenic	N_Shelf
cg25692928	rs9875299	3	1	G	A	27.3324	2.37173e-43	CLSTN2	Body	Open Sea
cg10931884	rs10072375	5	11	A	G	-27.3285	2.40293e-43	KCNIP1;KCNIP1;KCNIP1	Body;Body;Body	Open Sea
cg22710156	rs17136428	10	17148	G	A	-27.3232	2.44454e-43		Intergenic	Open Sea
cg22710156	rs7902512	10	4741	A	G	-27.3232	2.44454e-43		Intergenic	Open Sea
cg19195077	rs17544941	7	1195	A	G	-27.3208	2.46535e-43		Intergenic	Open Sea
cg18847598	rs11828777	11	1456	A	G	27.3148	2.51736e-43	ASAM	Body	Open Sea
cg09723088	rs2076183	6	163	A	G	27.3031	2.63178e-43	HLA-F;HLA-F;HLA-F;HLA-F;HLA-F;HLA-F	1stExon;5'UTR;1stExon;5'UTR;5'UTR;1stExon	Island
cg09723088	rs2235383	6	2359	G	A	27.3031	2.63178e-43	HLA-F;HLA-F;HLA-F;HLA-F;HLA-F;HLA-F	1stExon;5'UTR;1stExon;5'UTR;5'UTR;1stExon	Island
cg09723088	rs2272874	6	5105	G	A	27.3031	2.63178e-43	HLA-F;HLA-F;HLA-F;HLA-F;HLA-F;HLA-F	1stExon;5'UTR;1stExon;5'UTR;5'UTR;1stExon	Island
cg09723088	rs3736694	6	5709	C	A	27.3031	2.63178e-43	HLA-F;HLA-F;HLA-F;HLA-F;HLA-F;HLA-F	1stExon;5'UTR;1stExon;5'UTR;5'UTR;1stExon	Island
cg09723088	rs3757324	6	2013	A	C	27.3031	2.63178e-43	HLA-F;HLA-F;HLA-F;HLA-F;HLA-F;HLA-F	1stExon;5'UTR;1stExon;5'UTR;5'UTR;1stExon	Island
cg09723088	rs9258170	6	1550	C	A	27.3031	2.63178e-43	HLA-F;HLA-F;HLA-F;HLA-F;HLA-F;HLA-F	1stExon;5'UTR;1stExon;5'UTR;5'UTR;1stExon	Island
cg09723088	rs9258186	6	1194	G	A	27.3031	2.63178e-43	HLA-F;HLA-F;HLA-F;HLA-F;HLA-F;HLA-F	1stExon;5'UTR;1stExon;5'UTR;5'UTR;1stExon	Island
cg00159953	rs2839112	21	3408	G	A	-27.2862	2.78782e-43	COL6A2;COL6A2;COL6A2	Body;Body;Body	N_Shore
cg10931884	rs10072376	5	1	A	G	-27.2818	2.83983e-43	KCNIP1;KCNIP1;KCNIP1	Body;Body;Body	Open Sea
cg13160852	rs6589913	11	9299	C	A	-27.2808	2.85023e-43	LOC399959	Body	Open Sea
cg24345856	rs11260566	1	0	A	G	-27.27	2.95426e-43	FAM132A	Body	S_Shore
cg03392100	rs3749953	6	18757	G	A	-27.2678	2.98546e-43	C6orf26	Body	Open Sea
cg04131969	rs11684598	2	974	G	A	-27.246	3.22472e-43	MYADML	Body	N_Shore
cg14883135	rs12995964	2	4897	A	C	-27.2455	3.22472e-43		Intergenic	N_Shelf
cg05074385	rs929157	6	1	A	G	-27.2438	3.24552e-43	TRIM15	Body	N_Shelf
cg01543583	rs8660	14	7946	G	A	-27.2389	3.30793e-43	C14orf149	Body	N_Shelf
cg13462557	rs7520924	1	1415	G	A	27.236	3.33914e-43	INADL	Body	Open Sea
cg05891136	rs13258621	8	1	A	G	-27.2336	3.37035e-43	MYOM2	Body	Open Sea
cg01891583	rs2289109	16	3098	A	C	-27.2291	3.42236e-43	USP7	Body	Open Sea
cg11802299	rs8077923	17	1148	C	A	-27.2279	3.44316e-43	ELAC2;ELAC2;ELAC2	TSS1500;TSS1500;TSS1500	S_Shore
cg02623234	rs10275341	7	1609	G	A	-27.2233	3.49518e-43	WDR60	Body	N_Shore
cg03392100	rs733539	6	75608	A	G	-27.2085	3.68242e-43	C6orf26	Body	Open Sea
cg22710156	rs11253863	10	996	A	G	-27.1873	3.97368e-43		Intergenic	Open Sea
cg22671798	rs1725477	19	235035	A	C	27.1868	3.98408e-43	ZNF573	3'UTR	Open Sea
cg18285337	rs4846029	1	190	C	A	27.1798	4.08811e-43		Intergenic	S_Shelf
cg04520693	rs11616903	13	676	A	G	27.1771	4.11931e-43		Intergenic	S_Shelf
cg24534774	rs11583008	1	21439	G	A	27.1672	4.27535e-43		Intergenic	Open Sea
cg24534774	rs871151	1	17204	A	G	27.1672	4.27535e-43		Intergenic	Open Sea
cg17929630	rs2286405	6	65320	G	A	-27.1639	4.32736e-43	RNF39;RNF39	3'UTR;3'UTR	N_Shore
cg23667563	rs12318582	12	5658	A	G	-27.1559	4.45219e-43		Intergenic	Open Sea
cg05074385	rs2188100	6	44675	A	G	-27.1526	4.5042e-43	TRIM15	Body	N_Shelf
cg05074385	rs2517612	6	31884	G	A	-27.1526	4.5042e-43	TRIM15	Body	N_Shelf
cg05074385	rs2517613	6	28454	A	G	-27.1526	4.5042e-43	TRIM15	Body	N_Shelf
cg05074385	rs2523719	6	31111	A	C	-27.1526	4.5042e-43	TRIM15	Body	N_Shelf
cg05074385	rs885916	6	65363	A	G	-27.1526	4.5042e-43	TRIM15	Body	N_Shelf
cg11897887	rs6083190	20	17286	G	A	-27.1482	4.57702e-43	CST9L	TSS1500	Open Sea
cg02355653	rs1610602	6	8769	A	C	-27.1453	4.61863e-43	LOC285830;LOC285830	Body;Body	Open Sea
cg02355653	rs1736915	6	6514	A	G	-27.1453	4.61863e-43	LOC285830;LOC285830	Body;Body	Open Sea
cg07152869	rs12930355	16	21354	A	G	-27.1434	4.64983e-43	KIAA0556	Body	Open Sea
cg09998151	rs2383302	14	23284	A	G	27.1436	4.64983e-43	AKAP6	Body	Open Sea
cg21903981	rs8017937	14	1	A	G	-27.1114	5.22196e-43	PAPLN	Body	Open Sea
cg03643559	rs11190	10	7381	C	A	-27.1106	5.23236e-43	IKZF5	Body	Open Sea
cg26576978	rs7765991	6	7998	G	A	-27.1061	5.32598e-43		Intergenic	Open Sea
cg27079096	rs4910623	11	1	G	A	27.1006	5.43001e-43	OR52B4	TSS200	Open Sea
cg00069771	rs2885	1	30676	A	G	-27.0875	5.69006e-43	C1orf57	Body	S_Shelf
cg16088894	rs12007458	X	7337	A	G	-27.0714	6.02294e-43	EFHC2	Body	Island
cg22508145	rs2227349	19	13876	A	G	-27.0707	6.04374e-43	CPAMD8	Body	Open Sea
cg22508145	rs2227356	19	12022	A	G	-27.0707	6.04374e-43	CPAMD8	Body	Open Sea
cg03457281	rs2572349	4	1	A	G	-27.0609	6.26219e-43		Intergenic	S_Shelf
cg03457281	rs2605242	4	1057	G	A	-27.0609	6.26219e-43		Intergenic	S_Shelf
cg07791065	rs10484457	6	585	A	C	-27.0573	6.33501e-43		Intergenic	Open Sea
cg05126514	rs11130213	3	14839	A	G	-27.056	6.36621e-43	BSN	Body	Open Sea
cg05126514	rs1131095	3	16767	G	A	-27.056	6.36621e-43	BSN	Body	Open Sea
cg05126514	rs11709525	3	6962	A	G	-27.056	6.36621e-43	BSN	Body	Open Sea
cg05126514	rs4283605	3	18807	G	A	-27.056	6.36621e-43	BSN	Body	Open Sea
cg05126514	rs9858542	3	4525	A	G	-27.056	6.36621e-43	BSN	Body	Open Sea
cg18442075	rs11079029	17	440	G	A	-27.0244	7.13598e-43	DNAJC7;DNAJC7;DNAJC7;DNAJC7;NKIRAS2	TSS1500;5'UTR;Body;1stExon;TSS200	Island
cg21885112	rs10282458	7	18735	A	G	-27.0208	7.2296e-43	C7orf29;LRRC61;LRRC61	TSS1500;5'UTR;5'UTR	Open Sea
cg21885112	rs3735167	7	12988	A	G	-27.0208	7.2296e-43	C7orf29;LRRC61;LRRC61	TSS1500;5'UTR;5'UTR	Open Sea
cg03900028	rs7780100	7	8522	G	A	27.0122	7.45846e-43	ZNF117	TSS200	Open Sea
cg04814784	rs779803	3	1	G	A	27.0044	7.6665e-43	VHL;VHL	TSS1500;TSS1500	N_Shore
cg04814784	rs779805	3	776	G	A	27.0044	7.6665e-43	VHL;VHL	TSS1500;TSS1500	N_Shore
cg21241195	rs3129937	6	47007	A	C	-27.0006	7.77052e-43	C6orf10	Body	Open Sea
cg11331837	rs295848	17	1	G	A	26.9991	7.81213e-43		Intergenic	N_Shelf
cg19681352	rs6659176	1	42755	C	G	-26.9944	7.94736e-43	C1orf172	5'UTR	N_Shelf
cg24849373	rs4325021	8	2110	G	A	-26.9892	8.1034e-43	TSNARE1	Body	N_Shelf
cg26446133	rs8084410	18	1299	G	A	-26.9783	8.42587e-43	CNDP2;CNDP2;CNDP2	5'UTR;1stExon;5'UTR	S_Shelf
cg07056794	rs1130635	9	440	G	A	-26.9781	8.43627e-43		Intergenic	Island
cg08603678	rs611744	8	7920	G	A	-26.978	8.43627e-43	EIF3E	Body	Open Sea
cg08603678	rs661036	8	22840	A	G	-26.978	8.43627e-43	EIF3E	Body	Open Sea
cg20187719	rs745940	3	2515	A	G	26.9769	8.46748e-43	LOC285375	TSS1500	Open Sea
cg07665217	rs1121836	7	12234	C	A	-26.9702	8.67553e-43		Intergenic	Open Sea
cg03570263	rs9357092	6	56039	A	G	-26.9696	8.69633e-43	RNF39;RNF39	Body;Body	S_Shore
cg16995742	rs13404290	2	835	A	G	26.964	8.87317e-43	COPS8;COPS8	TSS1500;TSS1500	N_Shore
cg01543583	rs4901937	14	47777	A	G	-26.9536	9.20604e-43	C14orf149	Body	N_Shelf
cg08922148	rs202983	12	6206	A	G	-26.9466	9.4453e-43	CIT	Body	Open Sea
cg17117718	rs1052551	17	405716	A	G	26.9318	9.96541e-43		Intergenic	Island
cg17117718	rs1052587	17	439396	G	A	26.9318	9.96541e-43		Intergenic	Island
cg17117718	rs12185235	17	260495	A	G	26.9318	9.96541e-43		Intergenic	Island
cg17117718	rs12185268	17	260475	G	A	26.9318	9.96541e-43		Intergenic	Island
cg17117718	rs12373123	17	260865	G	A	26.9318	9.96541e-43		Intergenic	Island
cg17117718	rs12373142	17	260992	C	G	26.9318	9.96541e-43		Intergenic	Island
cg17117718	rs1396862	17	239789	A	G	26.9318	9.96541e-43		Intergenic	Island
cg17117718	rs16940665	17	244688	G	A	26.9318	9.96541e-43		Intergenic	Island
cg17117718	rs17334797	17	162704	G	A	26.9318	9.96541e-43		Intergenic	Island
cg17117718	rs17426064	17	165490	A	G	26.9318	9.96541e-43		Intergenic	Island
cg17117718	rs17574361	17	444994	G	A	26.9318	9.96541e-43		Intergenic	Island
cg17117718	rs17574604	17	448405	G	A	26.9318	9.96541e-43		Intergenic	Island
cg17117718	rs17650901	17	376483	G	A	26.9318	9.96541e-43		Intergenic	Island
cg17117718	rs17651549	17	398070	A	G	26.9318	9.96541e-43		Intergenic	Island
cg17117718	rs17652121	17	410765	G	A	26.9318	9.96541e-43		Intergenic	Island
cg17117718	rs17691610	17	307454	A	C	26.9318	9.96541e-43		Intergenic	Island
cg17117718	rs17763596	17	258002	A	C	26.9318	9.96541e-43		Intergenic	Island
cg17117718	rs7350928	17	444892	A	G	26.9318	9.96541e-43		Intergenic	Island
cg19178509	rs2535327	6	23677	G	A	-26.9283	1.00902e-42	DDR1	TSS1500	N_Shore
cg23936477	rs4622605	18	734	G	A	-26.9226	1.02983e-42	C18orf62	TSS200	Open Sea
cg25208724	rs2072499	1	5766	G	A	26.9209	1.03607e-42	SLC25A44;SLC25A44	5'UTR;1stExon	Island
cg02096220	rs4975200	4	36130	A	G	-26.9191	1.04023e-42		Intergenic	S_Shelf
cg03706056	rs1005696	21	5915	A	C	26.8904	1.15466e-42	SETD4	TSS1500	Open Sea
cg03706056	rs2835267	21	9460	A	G	26.8904	1.15466e-42	SETD4	TSS1500	Open Sea
cg12624040	rs836717	2	1248	A	G	-26.8856	1.17546e-42	B3GALT1;B3GALT1	5'UTR;1stExon	Open Sea
cg12624040	rs836722	2	17	A	G	-26.8856	1.17546e-42	B3GALT1;B3GALT1	5'UTR;1stExon	Open Sea
cg07084345	rs2264288	15	1539	G	A	-26.8735	1.22747e-42		Intergenic	Open Sea
cg11476907	rs10102933	8	1	A	G	-26.8424	1.3731e-42		Intergenic	Open Sea
cg22741595	rs1544274	11	130288	G	A	26.8084	1.56035e-42	C11orf67;RSF1	5'UTR;TSS1500	S_Shore
cg22741595	rs1893901	11	54879	G	A	26.8084	1.56035e-42	C11orf67;RSF1	5'UTR;TSS1500	S_Shore
cg22741595	rs2186564	11	50559	A	G	26.8084	1.56035e-42	C11orf67;RSF1	5'UTR;TSS1500	S_Shore
cg22741595	rs2276415	11	231366	A	G	26.8084	1.56035e-42	C11orf67;RSF1	5'UTR;TSS1500	S_Shore
cg18319941	rs3846972	7	29949	C	A	-26.8072	1.56035e-42		Intergenic	Open Sea
cg22741595	rs4944176	11	20280	G	A	26.8084	1.56035e-42	C11orf67;RSF1	5'UTR;TSS1500	S_Shore
cg22741595	rs4945197	11	154319	G	A	26.8084	1.56035e-42	C11orf67;RSF1	5'UTR;TSS1500	S_Shore
cg22741595	rs4945203	11	123139	G	A	26.8084	1.56035e-42	C11orf67;RSF1	5'UTR;TSS1500	S_Shore
cg22741595	rs7109527	11	191401	A	G	26.8084	1.56035e-42	C11orf67;RSF1	5'UTR;TSS1500	S_Shore
cg22741595	rs7119934	11	281795	A	G	26.8084	1.56035e-42	C11orf67;RSF1	5'UTR;TSS1500	S_Shore
cg22741595	rs720383	11	92601	G	A	26.8084	1.56035e-42	C11orf67;RSF1	5'UTR;TSS1500	S_Shore
cg07216619	rs7497801	15	1858	A	G	-26.8069	1.56035e-42		Intergenic	Open Sea
cg02674186	rs11728139	4	7547	A	G	-26.8056	1.57075e-42		Intergenic	Open Sea
cg05876883	rs16960359	16	1	A	G	-26.8019	1.59155e-42	SLC38A7	Body	Open Sea
cg18698799	rs761187	6	16523	A	G	-26.787	1.68517e-42	C6orf10	Body	Open Sea
cg19360212	rs12244199	10	6839	C	G	-26.7807	1.71638e-42	NSMCE4A;NSMCE4A	Body;Body	N_Shelf
cg20131219	rs11713044	3	866	G	A	-26.7769	1.74759e-42	PHLDB2;PHLDB2;PHLDB2;PHLDB2	Body;Body;Body;Body	Open Sea
cg14964115	rs17092542	10	4588	A	G	26.7738	1.76839e-42	FAM160B1	Body	Open Sea
cg02836767	rs17842543	6	26439	A	G	-26.7731	1.76839e-42	SYNE1;SYNE1	Body;Body	Open Sea
cg14964115	rs1966384	10	6967	A	C	26.7738	1.76839e-42	FAM160B1	Body	Open Sea
cg23159970	rs11832738	12	317	G	A	26.7717	1.77879e-42	CACNA1C;CACNA1C;CACNA1C;CACNA1C;CACNA1C;CACNA1C;CACNA1C;CACNA1C;CACNA1C;CACNA1C;CACNA1C;CACNA1C;CACNA1C;CACNA1C;CACNA1C;CACNA1C;CACNA1C;CACNA1C;CACNA1C;CACNA1C;CACNA1C;CACNA1C;CACNA1C	Body;Body;Body;Body;Body;Body;Body;Body;Body;Body;Body;Body;Body;Body;Body;Body;Body;Body;Body;Body;Body;Body;Body	Open Sea
cg22671798	rs12979640	19	50221	A	G	26.7546	1.89322e-42	ZNF573	3'UTR	Open Sea
cg19921651	rs10508877	10	11323	A	G	-26.7515	1.91402e-42		Intergenic	Open Sea
cg19921651	rs10899964	10	7605	G	A	-26.7515	1.91402e-42		Intergenic	Open Sea
cg05182217	rs12056143	7	5414	G	A	26.7484	1.93483e-42		Intergenic	Open Sea
cg05182217	rs2134955	7	3660	A	C	26.7484	1.93483e-42		Intergenic	Open Sea
cg18088486	rs17498164	7	1	A	G	-26.7389	1.99724e-42	CUX1;CUX1;CUX1	Body;Body;Body	N_Shore
cg05338731	rs5751591	22	1	G	A	26.7323	2.04925e-42	RAB36	Body	S_Shore
cg13226272	rs7425380	2	8464	A	G	26.7315	2.05966e-42		Intergenic	Open Sea
cg19484093	rs4438744	4	1882	G	A	-26.7247	2.11167e-42		Intergenic	Open Sea
cg03115532	rs1233666	6	9311	C	A	-26.7222	2.12207e-42	LOC222699	Body	N_Shore
cg22741595	rs2298820	11	159293	C	A	26.7173	2.16368e-42	C11orf67;RSF1	5'UTR;TSS1500	S_Shore
cg26422465	rs12408890	1	0	G	A	26.7117	2.20529e-42	WDR8	Body	Island
cg09672255	rs10464075	5	1	A	G	-26.7083	2.2365e-42	ZNF879	Body	S_Shelf
cg20040891	rs1317522	12	0	A	G	-26.7065	2.2469e-42		Intergenic	N_Shore
cg05096415	rs4933982	10	4466	A	G	-26.706	2.2573e-42	LRIT2	TSS200	Open Sea
cg17171259	rs285364	1	9508	G	A	26.704	2.2677e-42	ROR1;ROR1	Body;Body	Open Sea
cg17171259	rs285370	1	6445	G	A	26.704	2.2677e-42	ROR1;ROR1	Body;Body	Open Sea
cg17171259	rs285386	1	1139	A	G	26.704	2.2677e-42	ROR1;ROR1	Body;Body	Open Sea
cg07846874	rs12673692	7	1	A	G	-26.7028	2.27811e-42	THSD7A	Body	Open Sea
cg12819537	rs2874146	14	3756	C	A	-26.7028	2.27811e-42		Intergenic	Open Sea
cg05123933	rs4348337	6	1	A	G	-26.7038	2.27811e-42		Intergenic	S_Shelf
cg11897887	rs4815220	20	15146	G	A	-26.7026	2.27811e-42	CST9L	TSS1500	Open Sea
cg18572898	rs2006165	6	16684	G	A	-26.698	2.31971e-42	HLA-DQA2	Body	Open Sea
cg17929630	rs9261129	6	59133	G	A	-26.6971	2.33012e-42	RNF39;RNF39	3'UTR;3'UTR	N_Shore
cg21587006	rs1057304	10	13497	G	A	-26.6924	2.37173e-42		Intergenic	Island
cg03392100	rs4711279	6	70584	C	G	-26.6856	2.42374e-42	C6orf26	Body	Open Sea
cg22741595	rs6592742	11	156460	A	G	26.684	2.44454e-42	C11orf67;RSF1	5'UTR;TSS1500	S_Shore
cg08373989	rs28381348	6	71329	G	A	-26.6723	2.54857e-42	HSPA1L	5'UTR	N_Shelf
cg23233416	rs10194520	2	5915	A	G	-26.6703	2.56937e-42		Intergenic	Open Sea
cg03187614	rs9261535	6	1	A	G	-26.6676	2.59017e-42	TRIM10;TRIM10	Body;Body	Open Sea
cg07152869	rs12929558	16	39424	G	A	-26.6606	2.66299e-42	KIAA0556	Body	Open Sea
cg19681352	rs12741472	1	61066	G	A	-26.6488	2.77742e-42	C1orf172	5'UTR	N_Shelf
cg19681352	rs12742376	1	2520	A	G	-26.6488	2.77742e-42	C1orf172	5'UTR	N_Shelf
cg19681352	rs17340509	1	7975	G	A	-26.6488	2.77742e-42	C1orf172	5'UTR	N_Shelf
cg19681352	rs17360994	1	4102	G	A	-26.6488	2.77742e-42	C1orf172	5'UTR	N_Shelf
cg18618432	rs8110630	19	12225	G	A	-26.6273	3.00627e-42		Intergenic	N_Shelf
cg20696674	rs6598927	1	176209	A	G	-26.6164	3.12069e-42	PHACTR4;PHACTR4	3'UTR;3'UTR	Open Sea
cg03940883	rs246174	16	783	A	G	-26.6038	3.26633e-42		Intergenic	S_Shore
cg08146865	rs11706277	3	24576	G	A	-26.5904	3.43276e-42	NME6	3'UTR	Open Sea
cg08146865	rs11716371	3	26893	A	G	-26.5904	3.43276e-42	NME6	3'UTR	Open Sea
cg08146865	rs13085251	3	4188	A	G	-26.5904	3.43276e-42	NME6	3'UTR	Open Sea
cg08146865	rs4479622	3	2316	A	G	-26.5904	3.43276e-42	NME6	3'UTR	Open Sea
cg07741840	rs10444491	12	17211	G	A	-26.5898	3.44316e-42	KDM2B;KDM2B	Body;Body	S_Shelf
cg14778922	rs10063514	5	1883	A	G	-26.5861	3.48477e-42	SLC6A7	TSS1500	N_Shore
cg20756026	rs2379234	17	2272	A	G	-26.5817	3.54719e-42	HEXDC	Body	S_Shore
cg13506281	rs7329194	13	21136	G	A	-26.5601	3.82805e-42	MTUS2	Body	Island
cg09084244	rs28533432	12	115382	G	A	26.5509	3.96328e-42	CDK2AP1	TSS1500	S_Shore
cg17196155	rs10952368	7	13175	G	A	26.5393	4.14012e-42	XRCC2	3'UTR	Open Sea
cg10919109	rs9525356	13	53130	A	G	-26.5282	4.30656e-42	RASA3	Body	Island
cg26893861	rs2074143	17	12655	G	A	26.5245	4.36897e-42	DUSP3	3'UTR	Open Sea
cg11973981	rs10240752	7	11908	C	A	-26.5233	4.37937e-42	ISPD;ISPD	Body;Body	N_Shelf
cg23423607	rs12886909	14	2888	G	A	-26.515	4.5146e-42	NDUFB1	Body	N_Shelf
cg23423607	rs4548800	14	1263	A	G	-26.515	4.5146e-42	NDUFB1	Body	N_Shelf
cg15392147	rs1453541	11	15444	G	A	26.5097	4.60822e-42	OR5A1	TSS1500	Open Sea
cg24022528	rs1046515	7	1412	A	G	-26.4955	4.84748e-42	ADCK2	Body	N_Shelf
cg24022528	rs12375245	7	2519	A	G	-26.4955	4.84748e-42	ADCK2	Body	N_Shelf
cg17196155	rs2040639	7	29961	G	A	26.4954	4.85788e-42	XRCC2	3'UTR	Open Sea
cg08146865	rs11718350	3	25135	C	A	-26.4819	5.09713e-42	NME6	3'UTR	Open Sea
cg25997988	rs3935814	5	22812	G	A	-26.4785	5.15955e-42		Intergenic	Open Sea
cg01236565	rs2795022	20	3850	A	G	-26.4774	5.18035e-42		Intergenic	N_Shore
cg16645815	rs3793673	10	9260	C	A	-26.4718	5.29478e-42	INPP5A	Body	S_Shore
cg10030633	rs1558461	7	1	A	G	-26.466	5.4092e-42	MAD1L1;MAD1L1;MAD1L1	Body;Body;Body	Open Sea
cg08779649	rs9535274	13	160	G	A	-26.4614	5.49242e-42		Intergenic	Open Sea
cg15627180	rs2276125	11	5042	A	G	-26.4393	5.96052e-42	TMPRSS4;TMPRSS4	Body;Body	Open Sea
cg15549821	rs16982311	19	87	A	G	-26.4255	6.26219e-42	PLEKHA4;PLEKHA4	Body;Body	S_Shore
cg03448017	rs9928306	16	24	A	G	-26.4252	6.27259e-42		Intergenic	Open Sea
cg02380521	rs12979056	19	1	A	G	-26.4223	6.33501e-42	FCHO1;FCHO1;FCHO1;FCHO1	5'UTR;TSS200;TSS200;5'UTR	S_Shelf
cg17240976	rs12694997	2	14222	A	G	-26.399	6.90713e-42	HDLBP	5'UTR	Open Sea
cg24450063	rs2072499	1	5711	G	A	26.3619	7.90575e-42	SLC25A44;SLC25A44	5'UTR;1stExon	Island
cg24859648	rs2180824	20	6401	A	G	26.3453	8.40507e-42	BANF2;BANF2;BANF2	TSS200;TSS200;Body	Open Sea
cg24753094	rs7176825	15	1	A	G	-26.3453	8.40507e-42	THSD4	Body	Open Sea
cg06330797	rs13437290	6	15780	G	A	-26.3449	8.41547e-42	RPS6KA2	Body	N_Shore
cg26035071	rs1044516	1	22793	A	C	-26.3381	8.63392e-42		Intergenic	S_Shelf
cg08624915	rs13338939	16	914	A	G	-26.3285	8.93558e-42	AHSP	TSS1500	Open Sea
cg08880261	rs220159	21	1	A	G	-26.3235	9.10202e-42	UMODL1;UMODL1	Body;Body	Island
cg19787013	rs6989368	8	75944	G	A	-26.3174	9.31007e-42	RECQL4	Body	N_Shore
cg10100585	rs1032537	10	5276	A	G	-26.3144	9.41409e-42		Intergenic	Open Sea
cg03122926	rs12533700	7	26562	G	A	26.3103	9.55972e-42		Intergenic	Open Sea
cg03122926	rs3807430	7	30232	A	G	26.3103	9.55972e-42		Intergenic	Open Sea
cg27179498	rs10483104	22	158466	A	G	-26.3029	9.81978e-42	PI4KA;PI4KA	3'UTR;3'UTR	S_Shelf
cg27179498	rs16988764	22	42988	G	A	-26.3029	9.81978e-42	PI4KA;PI4KA	3'UTR;3'UTR	S_Shelf
cg27179498	rs5751852	22	43788	A	G	-26.3029	9.81978e-42	PI4KA;PI4KA	3'UTR;3'UTR	S_Shelf
cg05126514	rs3197999	3	24074	A	G	-26.2868	1.04023e-41	BSN	Body	Open Sea
cg00881894	rs1020852	2	2862	A	G	-26.2833	1.05063e-41	SCN1A;SCN1A;SCN1A	TSS1500;TSS1500;TSS1500	Open Sea
cg00881894	rs13397210	2	8493	A	G	-26.2833	1.05063e-41	SCN1A;SCN1A;SCN1A	TSS1500;TSS1500;TSS1500	Open Sea
cg00881894	rs1841548	2	10091	G	A	-26.2833	1.05063e-41	SCN1A;SCN1A;SCN1A	TSS1500;TSS1500;TSS1500	Open Sea
cg20592836	rs2295353	20	64385	A	G	26.2788	1.07144e-41	TP53INP2	TSS200	Island
cg25879395	rs8042506	15	16863	G	A	-26.2779	1.07144e-41	SPG21;SPG21;SPG21	Body;Body;Body	Open Sea
cg26705599	rs4773321	13	1	C	A	26.2771	1.08184e-41		Intergenic	Island
cg06961873	rs9689	1	137504	A	G	-26.2741	1.09224e-41	TMEM57	3'UTR	Open Sea
cg22931151	rs2546424	5	0	A	G	-26.2723	1.10264e-41	OR2V2	TSS200	Open Sea
cg22543924	rs2159961	12	3715	A	C	-26.2664	1.12345e-41		Intergenic	N_Shore
cg05096415	rs7895270	10	6340	A	G	-26.2653	1.12345e-41	LRIT2	TSS200	Open Sea
cg11251367	rs10926272	1	4505	A	G	26.2631	1.13385e-41	FMN2	Body	Open Sea
cg11251367	rs12403071	1	46	G	A	26.2631	1.13385e-41	FMN2	Body	Open Sea
cg26177096	rs16899480	8	6361	A	C	-26.2298	1.27948e-41		Intergenic	Open Sea
cg20704148	rs2712811	11	3296	G	A	26.2287	1.28989e-41	SLCO2B1;SLCO2B1	TSS1500;TSS1500	Open Sea
cg20704148	rs2851069	11	923	A	G	26.2287	1.28989e-41	SLCO2B1;SLCO2B1	TSS1500;TSS1500	Open Sea
cg20704148	rs2851071	11	4283	A	G	26.2287	1.28989e-41	SLCO2B1;SLCO2B1	TSS1500;TSS1500	Open Sea
cg19079513	rs9890618	17	1	A	G	-26.2212	1.32109e-41		Intergenic	Open Sea
cg01591343	rs4716369	6	137915	A	G	-26.221	1.3315e-41	WDR27	3'UTR	Open Sea
cg09583302	rs7946331	11	13915	G	A	26.2094	1.38351e-41	LDHA;LDHA;LDHA;LDHA;LDHA	TSS1500;TSS1500;TSS1500;TSS1500;TSS1500	N_Shore
cg10357885	rs889125	19	1429	C	A	-26.1986	1.43552e-41	COL5A3	TSS1500	S_Shore
cg12611007	rs10516047	5	24193	A	G	-26.1918	1.47713e-41		Intergenic	S_Shelf
cg12611007	rs2305725	5	46753	A	C	-26.1918	1.47713e-41		Intergenic	S_Shelf
cg12611007	rs2305727	5	40486	G	A	-26.1918	1.47713e-41		Intergenic	S_Shelf
cg12611007	rs9647573	5	39487	A	C	-26.1918	1.47713e-41		Intergenic	S_Shelf
cg04145681	rs1043483	6	5434	G	A	26.1878	1.49793e-41	SFTA2	3'UTR	Open Sea
cg04145681	rs885905	6	8731	A	G	26.1878	1.49793e-41	SFTA2	3'UTR	Open Sea
cg12454169	rs1662955	2	1376	G	A	26.1836	1.51874e-41	LCLAT1;LCLAT1	TSS1500;TSS1500	N_Shore
cg12454169	rs829584	2	7678	G	A	26.1836	1.51874e-41	LCLAT1;LCLAT1	TSS1500;TSS1500	N_Shore
cg19191272	rs12321179	12	11897	A	G	-26.1693	1.60196e-41	RBM19;RBM19;RBM19	Body;Body;Body	Open Sea
cg19191272	rs2279050	12	39523	A	G	-26.1693	1.60196e-41	RBM19;RBM19;RBM19	Body;Body;Body	Open Sea
cg02507579	rs4271951	3	25213	G	A	26.1702	1.60196e-41	OR5H15	1stExon	Open Sea
cg22947402	rs10948722	6	26200	G	A	-26.1553	1.68517e-41		Intergenic	Open Sea
cg14123034	rs2729741	18	29	G	A	-26.156	1.68517e-41	L3MBTL4	Body	N_Shore
cg14123034	rs403814	18	474	C	A	-26.156	1.68517e-41	L3MBTL4	Body	N_Shore
cg22947402	rs4715326	6	32461	G	A	-26.1553	1.68517e-41		Intergenic	Open Sea
cg22947402	rs4715332	6	20828	C	A	-26.1553	1.68517e-41		Intergenic	Open Sea
cg19039925	rs1354803	11	24513	A	G	-26.1544	1.69558e-41	GVIN1	TSS1500	Open Sea
cg15600437	rs9435732	1	1381	A	G	-26.1519	1.71638e-41	MFAP2;MFAP2	TSS1500;TSS1500	S_Shelf
cg13295089	rs984543	7	47228	A	G	-26.1413	1.77879e-41	RBM33	Body	Open Sea
cg14293674	rs12573176	10	1399	A	C	-26.1331	1.83081e-41		Intergenic	N_Shelf
cg11802299	rs4792312	17	4730	G	A	-26.1252	1.89322e-41	ELAC2;ELAC2;ELAC2	TSS1500;TSS1500;TSS1500	S_Shore
cg27049594	rs7130836	11	1	A	G	-26.1247	1.89322e-41	OR8A1	TSS1500	Open Sea
cg22947402	rs4715318	6	54682	A	G	-26.117	1.94523e-41		Intergenic	Open Sea
cg03697076	rs7093648	10	2271	G	A	-26.1153	1.95563e-41		Intergenic	Open Sea
cg00254095	rs11082756	18	10369	A	G	-26.1093	1.99724e-41	RPL17;SNORD58C;U58;RPL17	Body;TSS1500;TSS1500;Body	N_Shelf
cg00254095	rs6507920	18	172	G	A	-26.1093	1.99724e-41	RPL17;SNORD58C;U58;RPL17	Body;TSS1500;TSS1500;Body	N_Shelf
cg23187802	rs12358729	10	0	A	G	-26.1056	2.02845e-41	ZCCHC24	Body	Open Sea
cg16416584	rs2005180	15	1	A	G	-26.1042	2.03885e-41	CHSY1	Body	Open Sea
cg19577958	rs318481	6	1	G	A	26.0956	2.10127e-41	SERPINB9	3'UTR	N_Shelf
cg00704664	rs6142884	20	2772	G	A	26.0944	2.11167e-41	CDH4	Body	N_Shore
cg25977769	rs10256379	7	612	G	A	-26.094	2.12207e-41		Intergenic	Open Sea
cg23165913	rs2295882	14	5105	G	A	-26.0934	2.12207e-41	CCDC88C	Body	N_Shelf
cg01248855	rs9915139	17	75990	G	A	-26.0881	2.16368e-41	C17orf42	TSS1500	S_Shore
cg01248855	rs999798	17	75665	G	A	-26.0881	2.16368e-41	C17orf42	TSS1500	S_Shore
cg12349837	rs6735744	2	4187	A	G	-26.0855	2.18448e-41	COL4A3;COL4A3;COL4A3;COL4A3	Body;Body;Body;Body	S_Shelf
cg01821635	rs11583008	1	4159	G	A	26.0841	2.19489e-41		Intergenic	Open Sea
cg01821635	rs871151	1	34484	A	G	26.0841	2.19489e-41		Intergenic	Open Sea
cg07792871	rs2523946	6	763	G	A	-26.0809	2.22609e-41	HCG9	TSS200	N_Shore
cg08624915	rs11866003	16	18723	A	C	-26.0703	2.30931e-41	AHSP	TSS1500	Open Sea
cg21149357	rs10512827	5	51598	G	A	26.0671	2.34052e-41		Intergenic	S_Shelf
cg00023507	rs3130266	6	27524	G	A	26.0545	2.45494e-41	TAPBP;TAPBP;TAPBP	Body;Body;Body	Open Sea
cg00023507	rs3130270	6	31756	A	G	26.0545	2.45494e-41	TAPBP;TAPBP;TAPBP	Body;Body;Body	Open Sea
cg03900028	rs4718180	7	10900	A	C	26.0516	2.47575e-41	ZNF117	TSS200	Open Sea
cg07271471	rs2861545	13	5467	G	A	-26.0489	2.50696e-41	SPATA13;SPATA13	5'UTR;5'UTR	Open Sea
cg08669168	rs2898681	4	661	A	G	-26.0421	2.56937e-41	SCFD2	Body	Open Sea
cg09672255	rs11741906	5	6397	A	G	-26.0323	2.66299e-41	ZNF879	Body	S_Shelf
cg07152869	rs1468169	16	149402	G	A	-26.0326	2.66299e-41	KIAA0556	Body	Open Sea
cg07152869	rs232068	16	239134	C	A	-26.0326	2.66299e-41	KIAA0556	Body	Open Sea
cg07152869	rs232075	16	225804	G	A	-26.0326	2.66299e-41	KIAA0556	Body	Open Sea
cg07152869	rs4787969	16	179971	G	A	-26.0326	2.66299e-41	KIAA0556	Body	Open Sea
cg09672255	rs7732931	5	757	G	A	-26.0323	2.66299e-41	ZNF879	Body	S_Shelf
cg25013753	rs1051509	10	147	G	A	26.0315	2.67339e-41	ARHGAP22	3'UTR	N_Shelf
cg04798314	rs4654117	1	371	A	G	-26.0259	2.7254e-41	SMYD3	Body	N_Shore
cg00616572	rs9932893	16	4274	A	G	-26.022	2.76701e-41	TEKT5	Body	Open Sea
cg27308738	rs10883887	10	794	A	G	-26.0159	2.82943e-41	SH3PXD2A	3'UTR	N_Shelf
cg13633881	rs17150554	9	28736	A	G	-26.0094	2.89184e-41	ADAMTS13;ADAMTS13;ADAMTS13;ADAMTS13	Body;Body;Body;Body	S_Shelf
cg02896926	rs12405585	1	1687	A	C	-26.009	2.90224e-41	AKNAD1	5'UTR	Open Sea
cg07227024	rs1035142	2	10404	A	C	26.008	2.91265e-41	ALS2CR12;ALS2CR12	Body;Body	Open Sea
cg11074353	rs2756117	6	1	A	G	-25.9995	3.00627e-41		Intergenic	Open Sea
cg14351440	rs4824955	X	1258	G	A	25.9978	3.02707e-41	MCF2;MCF2	Body;TSS1500	Open Sea
cg16854281	rs425974	4	1014	A	C	-25.9946	3.05828e-41		Intergenic	Open Sea
cg06812795	rs1351383	6	6756	C	A	-25.9864	3.1519e-41		Intergenic	Open Sea
cg06812795	rs1383267	6	4621	A	G	-25.9864	3.1519e-41		Intergenic	Open Sea
cg06812795	rs1871667	6	5204	G	A	-25.9864	3.1519e-41		Intergenic	Open Sea
cg06812795	rs2071477	6	3677	G	A	-25.9864	3.1519e-41		Intergenic	Open Sea
cg06812795	rs4713600	6	6167	A	C	-25.9864	3.1519e-41		Intergenic	Open Sea
cg06812795	rs7767288	6	988	A	G	-25.9864	3.1519e-41		Intergenic	Open Sea
cg14179288	rs4877146	9	5989	G	A	25.9859	3.1623e-41	TLE4	Body	Open Sea
cg24087071	rs2232700	14	6159	A	T	-25.9846	3.1727e-41	SERPINA10;SERPINA10	3'UTR;3'UTR	Open Sea
cg24087071	rs941591	14	6459	G	A	-25.9846	3.1727e-41	SERPINA10;SERPINA10	3'UTR;3'UTR	Open Sea
cg01655658	rs1579219	6	3278	A	G	25.9738	3.30793e-41	HLA-L	Body	Island
cg01655658	rs9391806	6	186	A	G	25.9738	3.30793e-41	HLA-L	Body	Island
cg08755490	rs593982	11	41571	A	G	-25.9614	3.45357e-41	OVOL1;OVOL1	5'UTR;1stExon	Island
cg16792234	rs1029391	7	11266	C	A	25.9609	3.46397e-41	SLC25A13;SLC25A13;SLC25A13	Body;Body;Body	Open Sea
cg17095460	rs7950231	11	1729	G	A	25.9492	3.62e-41		Intergenic	Open Sea
cg25150572	rs11247790	1	67239	A	C	-25.9319	3.85926e-41	PHACTR4;PHACTR4	TSS1500;Body	Open Sea
cg08102564	rs11656096	17	2380	A	G	-25.9256	3.95288e-41	SLC47A2;SLC47A2	TSS1500;TSS1500	S_Shelf
cg20131219	rs6804475	3	7029	A	G	-25.9238	3.97368e-41	PHLDB2;PHLDB2;PHLDB2;PHLDB2	Body;Body;Body;Body	Open Sea
cg03109913	rs743117	1	3342	G	A	25.9191	4.0465e-41		Intergenic	Open Sea
cg17117718	rs1052553	17	410681	G	A	25.9156	4.09851e-41		Intergenic	Island
cg02901522	rs2608049	8	3284	G	A	-25.9146	4.10891e-41	PVT1	Body	Open Sea
cg01594260	rs13021734	2	1	G	A	25.9144	4.11931e-41	LOC339788	TSS1500	Open Sea
cg16788857	rs2133865	3	14636	G	A	-25.9044	4.27535e-41	C3orf59	Body	Open Sea
cg20273576	rs4969254	17	2134	A	G	25.9039	4.28575e-41	AATK;MIR1250	Body;TSS1500	N_Shore
cg18705301	rs11854632	15	13336	A	G	-25.8997	4.34817e-41	NDUFAF1	TSS1500	S_Shore
cg18705301	rs1899	15	6198	A	G	-25.8997	4.34817e-41	NDUFAF1	TSS1500	S_Shore
cg18705301	rs7168431	15	23046	G	A	-25.8997	4.34817e-41	NDUFAF1	TSS1500	S_Shore
cg27079096	rs12293167	11	1878	C	A	25.8971	4.38977e-41	OR52B4	TSS200	Open Sea
cg22276800	rs627152	2	16041	A	G	25.893	4.46259e-41	HK2	TSS1500	N_Shore
cg22276800	rs642247	2	17139	A	G	25.893	4.46259e-41	HK2	TSS1500	N_Shore
cg16569309	rs12459634	19	33855	G	A	-25.887	4.55621e-41		Intergenic	N_Shelf
cg16569309	rs2871921	19	31609	A	G	-25.887	4.55621e-41		Intergenic	N_Shelf
cg03455225	rs13090335	3	149993	C	A	-25.8797	4.68104e-41	UBE2E2	Body	Open Sea
cg20981163	rs9277378	6	296	G	A	-25.8748	4.76426e-41	HLA-DPB1	Body	S_Shore
cg22578373	rs17687258	10	9015	G	A	-25.8722	4.81627e-41	PLXDC2	Body	Open Sea
cg04245870	rs11865609	16	31676	A	C	-25.8682	4.88909e-41	CRAMP1L	Body	Open Sea
cg04245870	rs12926146	16	28732	A	C	-25.8682	4.88909e-41	CRAMP1L	Body	Open Sea
cg04245870	rs9940288	16	30055	A	G	-25.8682	4.88909e-41	CRAMP1L	Body	Open Sea
cg05074385	rs885913	6	37220	T	A	-25.8651	4.9411e-41	TRIM15	Body	N_Shelf
cg07703391	rs1046988	1	6980	A	G	-25.8648	4.9515e-41	BMP8B;PPIE	3'UTR;Body	Open Sea
cg07152869	rs756950	16	154475	A	G	-25.8645	4.9515e-41	KIAA0556	Body	Open Sea
cg11314779	rs2912231	15	1	A	C	-25.8574	5.08673e-41		Intergenic	S_Shelf
cg01543583	rs12433783	14	28137	A	G	-25.8571	5.09713e-41	C14orf149	Body	N_Shelf
cg19086603	rs3093253	13	934	A	G	-25.8554	5.12834e-41	F7;F7	Body;Body	S_Shore
cg19086603	rs6046	13	1	A	G	-25.8554	5.12834e-41	F7;F7	Body;Body	S_Shore
cg07456585	rs11845833	14	2465	A	G	-25.8511	5.21156e-41	VSX2	TSS1500	N_Shore
cg07456585	rs1860714	14	638	A	G	-25.8511	5.21156e-41	VSX2	TSS1500	N_Shore
cg23636571	rs1351383	6	6727	C	A	-25.85	5.23236e-41		Intergenic	Open Sea
cg23636571	rs1383267	6	4650	A	G	-25.85	5.23236e-41		Intergenic	Open Sea
cg23636571	rs1871667	6	5233	G	A	-25.85	5.23236e-41		Intergenic	Open Sea
cg23636571	rs2071477	6	3648	G	A	-25.85	5.23236e-41		Intergenic	Open Sea
cg23636571	rs4713600	6	6138	A	C	-25.85	5.23236e-41		Intergenic	Open Sea
cg23636571	rs7767288	6	1017	A	G	-25.85	5.23236e-41		Intergenic	Open Sea
cg04858090	rs9478086	6	6390	G	A	-25.85	5.23236e-41	WDR27	Body	N_Shore
cg25638870	rs2289123	11	1	C	A	-25.8393	5.44041e-41	NOX4;NOX4;NOX4;NOX4	5'UTR;TSS200;TSS200;TSS200	Island
cg02113055	rs11239157	10	5650	G	A	-25.8326	5.57564e-41		Intergenic	Open Sea
cg02113055	rs899889	10	299	G	A	-25.8326	5.57564e-41		Intergenic	Open Sea
cg05161773	rs417734	17	9968	A	G	-25.8296	5.63805e-41	SEPT9;SEPT9;SEPT9;SEPT9;SEPT9	5'UTR;5'UTR;Body;Body;Body	Open Sea
cg21149357	rs12519554	5	33125	G	A	25.8292	5.64845e-41		Intergenic	S_Shelf
cg21149357	rs4443426	5	36896	G	A	25.8292	5.64845e-41		Intergenic	S_Shelf
cg08407901	rs7280392	21	1512	A	G	25.8222	5.79409e-41	SLC37A1	Body	Island
cg00597225	rs9677367	2	3931	G	A	-25.8218	5.80449e-41		Intergenic	Open Sea
cg27230769	rs2394159	6	3369	G	A	25.8176	5.89811e-41	LOC285830;LOC285830	Body;Body	Open Sea
cg27230769	rs2735051	6	360	A	G	25.8176	5.89811e-41	LOC285830;LOC285830	Body;Body	Open Sea
cg12214399	rs1459814	4	28943	A	G	25.8105	6.05414e-41		Intergenic	Open Sea
cg07576186	rs1126722	3	150	C	A	-25.802	6.25179e-41	PDHB	3'UTR	Open Sea
cg21158163	rs6027940	20	3222	A	G	-25.8007	6.28299e-41		Intergenic	Island
cg21158163	rs6027947	20	10251	A	G	-25.8007	6.28299e-41		Intergenic	Island
cg11585022	rs7723819	5	1	A	G	-25.7849	6.65748e-41	WDR36	TSS1500	N_Shore
cg12543766	rs3807786	7	3467	A	G	-25.7847	6.66788e-41	MAGI2	Body	S_Shelf
cg26764761	rs888647	16	662	A	G	-25.7804	6.7719e-41	JPH3	Body	S_Shelf
cg19415746	rs2286735	10	422	A	G	-25.7741	6.93834e-41	NRAP;NRAP	Body;Body	Open Sea
cg19415746	rs2286736	10	412	A	G	-25.7741	6.93834e-41	NRAP;NRAP	Body;Body	Open Sea
cg19415746	rs2286741	10	356	G	A	-25.7741	6.93834e-41	NRAP;NRAP	Body;Body	Open Sea
cg00035449	rs7757988	6	7207	A	G	-25.7742	6.93834e-41		Intergenic	Island
cg10662047	rs12291891	11	1	A	C	-25.7671	7.11518e-41	GRAMD1B	Body	Open Sea
cg16576930	rs6983247	8	7897	C	A	-25.7659	7.15679e-41		Intergenic	S_Shelf
cg10146442	rs4721600	7	12328	A	G	-25.7631	7.2296e-41	UNC84A;UNC84A	Body;Body	N_Shelf
cg26258120	rs856277	14	1120	G	A	-25.7615	7.27121e-41		Intergenic	Open Sea
cg11585022	rs10051830	5	25499	A	G	-25.7541	7.46886e-41	WDR36	TSS1500	N_Shore
cg11585022	rs10055177	5	23238	C	A	-25.7541	7.46886e-41	WDR36	TSS1500	N_Shore
cg24906015	rs13411119	2	4588	A	G	-25.7462	7.69771e-41		Intergenic	S_Shelf
cg02309026	rs7071801	10	1049	G	A	-25.7407	7.85374e-41		Intergenic	N_Shore
cg14351440	rs12558975	X	5730	A	G	25.7237	8.36346e-41	MCF2;MCF2	Body;TSS1500	Open Sea
cg14351440	rs2143401	X	4550	C	A	25.7237	8.36346e-41	MCF2;MCF2	Body;TSS1500	Open Sea
cg13011003	rs1476713	12	1733	G	A	-25.7232	8.38426e-41		Intergenic	Open Sea
cg01740135	rs6520814	X	63863	G	A	-25.7206	8.46748e-41	PPP1R2P9	TSS1500	S_Shore
cg01740135	rs7890058	X	83847	G	A	-25.7206	8.46748e-41	PPP1R2P9	TSS1500	S_Shore
cg22853855	rs2115374	19	7067	A	G	-25.7146	8.65472e-41	CHST8;CHST8	TSS1500;TSS1500	N_Shore
cg09664314	rs4147264	1	16193	A	G	-25.6982	9.20604e-41	NEGR1	Body	Open Sea
cg19178509	rs1264333	6	6267	G	A	-25.6911	9.4557e-41	DDR1	TSS1500	N_Shore
cg19178509	rs2535331	6	34311	A	G	-25.6911	9.4557e-41	DDR1	TSS1500	N_Shore
cg19178509	rs2844654	6	11893	C	A	-25.6911	9.4557e-41	DDR1	TSS1500	N_Shore
cg16792234	rs12667395	7	7365	A	G	25.6783	9.9134e-41	SLC25A13;SLC25A13;SLC25A13	Body;Body;Body	Open Sea
cg09120722	rs10006389	4	1232	G	A	-25.6685	1.02879e-40	SORBS2;SORBS2;SORBS2;SORBS2;SORBS2;SORBS2;SORBS2;SORBS2	Body;Body;Body;Body;Body;Body;Body;Body	S_Shelf
cg06813297	rs10902488	12	1	G	A	25.6682	1.02983e-40	EP400	Body	Open Sea
cg22947402	rs10948723	6	23608	G	A	-25.6562	1.07144e-40		Intergenic	Open Sea
cg16814680	rs4330650	8	2310	A	G	-25.6461	1.11305e-40		Intergenic	Open Sea
cg16814680	rs4623371	8	798	C	A	-25.6461	1.11305e-40		Intergenic	Open Sea
cg16814680	rs6471246	8	10323	A	G	-25.6461	1.11305e-40		Intergenic	Open Sea
cg18557837	rs9858242	3	1	G	A	25.6436	1.12345e-40		Intergenic	N_Shelf
cg06352538	rs3759165	12	529	A	G	-25.6349	1.16506e-40	KIAA0748;KIAA0748	Body;Body	Open Sea
cg13211008	rs2602542	7	19368	A	C	25.6298	1.18586e-40	ESYT2	Body	Open Sea
cg08146865	rs3197223	3	0	A	G	-25.6297	1.18586e-40	NME6	3'UTR	Open Sea
cg13211008	rs710422	7	5290	G	A	25.6298	1.18586e-40	ESYT2	Body	Open Sea
cg21463262	rs1290177	13	3390	G	A	25.6229	1.21707e-40	ATP11A;ATP11A	3'UTR;3'UTR	N_Shore
cg01188578	rs10177371	2	1328	G	A	25.6207	1.22747e-40	HADHA	Body	N_Shelf
cg01188578	rs10445947	2	27334	A	G	25.6207	1.22747e-40	HADHA	Body	N_Shelf
cg01188578	rs7593175	2	9062	A	G	25.6207	1.22747e-40	HADHA	Body	N_Shelf
cg17628491	rs12232521	17	5131	A	G	-25.6124	1.26908e-40	RPTOR;RPTOR	Body;Body	N_Shelf
cg01013522	rs12711674	2	17781	C	A	-25.6076	1.28989e-40	CNTNAP5	Body	Open Sea
cg01013522	rs12711676	2	521	C	A	-25.6076	1.28989e-40	CNTNAP5	Body	Open Sea
cg26864826	rs1112841	11	19194	A	G	25.5945	1.3523e-40		Intergenic	S_Shelf
cg26864826	rs1522085	11	14945	G	A	25.5945	1.3523e-40		Intergenic	S_Shelf
cg03570263	rs3903160	6	107394	A	G	-25.5948	1.3523e-40	RNF39;RNF39	Body;Body	S_Shore
cg26864826	rs831592	11	2714	A	G	25.5945	1.3523e-40		Intergenic	S_Shelf
cg00023507	rs2073525	6	14360	A	G	25.5902	1.3731e-40	TAPBP;TAPBP;TAPBP	Body;Body;Body	Open Sea
cg03979311	rs4865908	5	3968	G	A	-25.5849	1.40431e-40	GZMK	TSS200	Open Sea
cg01740135	rs6610707	X	117828	A	G	-25.5779	1.44592e-40	PPP1R2P9	TSS1500	S_Shore
cg00983705	rs12204969	6	3191	G	A	-25.5729	1.46673e-40	ATXN1;ATXN1	5'UTR;5'UTR	Open Sea
cg07152869	rs233457	16	93725	C	A	-25.5744	1.46673e-40	KIAA0556	Body	Open Sea
cg12466610	rs7536276	1	10710	A	G	25.565	1.51874e-40	MOSC2	Body	Open Sea
cg05412957	rs4711095	6	25057	C	A	-25.5619	1.52914e-40	SCGN	3'UTR	Open Sea
cg05412957	rs4711096	6	25337	G	A	-25.5619	1.52914e-40	SCGN	3'UTR	Open Sea
cg05412957	rs4711097	6	30597	A	G	-25.5619	1.52914e-40	SCGN	3'UTR	Open Sea
cg05412957	rs4712960	6	25548	A	G	-25.5619	1.52914e-40	SCGN	3'UTR	Open Sea
cg05412957	rs4712961	6	25617	A	G	-25.5619	1.52914e-40	SCGN	3'UTR	Open Sea
cg05412957	rs4712963	6	38785	A	G	-25.5619	1.52914e-40	SCGN	3'UTR	Open Sea
cg05412957	rs9358872	6	25800	A	G	-25.5619	1.52914e-40	SCGN	3'UTR	Open Sea
cg05412957	rs9358876	6	37239	G	A	-25.5619	1.52914e-40	SCGN	3'UTR	Open Sea
cg05412957	rs9358883	6	53798	G	A	-25.5619	1.52914e-40	SCGN	3'UTR	Open Sea
cg05210213	rs10829730	10	4657	A	C	-25.5511	1.59155e-40		Intergenic	Open Sea
cg17279365	rs5017053	1	937	A	G	-25.5473	1.62276e-40	ESRRG;ESRRG;ESRRG	5'UTR;5'UTR;5'UTR	Open Sea
cg24801230	rs17585974	17	270666	C	A	-25.5409	1.65397e-40	MAPT;MAPT;MAPT;MAPT;MAPT;MAPT	5'UTR;5'UTR;5'UTR;5'UTR;5'UTR;5'UTR	S_Shelf
cg25150572	rs4908400	1	72702	G	A	-25.5394	1.66437e-40	PHACTR4;PHACTR4	TSS1500;Body	Open Sea
cg07903626	rs11640559	16	1	A	G	-25.5353	1.69558e-40		Intergenic	Open Sea
cg04090468	rs6953059	7	9911	A	G	-25.5334	1.70598e-40		Intergenic	Open Sea
cg12454169	rs829573	2	13033	A	T	25.533	1.70598e-40	LCLAT1;LCLAT1	TSS1500;TSS1500	N_Shore
cg15627180	rs2276123	11	5093	A	G	-25.5204	1.7892e-40	TMPRSS4;TMPRSS4	Body;Body	Open Sea
cg14351440	rs5954048	X	7802	A	C	25.5069	1.88282e-40	MCF2;MCF2	Body;TSS1500	Open Sea
cg17117718	rs12185233	17	260446	G	C	25.5033	1.90362e-40		Intergenic	Island
cg00546757	rs10463007	5	1860	G	A	-25.4927	1.98684e-40		Intergenic	N_Shore
cg00546757	rs11134696	5	28657	G	A	-25.4927	1.98684e-40		Intergenic	N_Shore
cg24786174	rs12454625	18	10508	A	G	-25.4613	2.2365e-40	ZNF516	Body	S_Shelf
cg15406319	rs11652600	17	18939	G	A	-25.4518	2.31971e-40	DNAJC7;DNAJC7;DNAJC7;DNAJC7;NKIRAS2	TSS1500;5'UTR;Body;1stExon;TSS200	Island
cg08049519	rs1533055	15	2774	G	A	25.4513	2.31971e-40		Intergenic	S_Shore
cg15406319	rs9894001	17	4333	A	C	-25.4518	2.31971e-40	DNAJC7;DNAJC7;DNAJC7;DNAJC7;NKIRAS2	TSS1500;5'UTR;Body;1stExon;TSS200	Island
cg11867651	rs9264602	6	316	G	A	25.4445	2.38213e-40	HLA-C	Body	N_Shore
cg16995742	rs7577630	2	1	G	A	25.441	2.41334e-40	COPS8;COPS8	TSS1500;TSS1500	N_Shore
cg22671798	rs10404031	19	193423	G	A	25.4388	2.43414e-40	ZNF573	3'UTR	Open Sea
cg22671798	rs10406379	19	192652	A	G	25.4388	2.43414e-40	ZNF573	3'UTR	Open Sea
cg22671798	rs2291002	19	195451	A	G	25.4388	2.43414e-40	ZNF573	3'UTR	Open Sea
cg27098685	rs1494014	3	15973	A	G	-25.4334	2.48615e-40		Intergenic	Open Sea
cg27586797	rs6872375	5	28693	G	A	25.432	2.49655e-40		Intergenic	Open Sea
cg22710156	rs7087787	10	41727	G	A	-25.4287	2.52776e-40		Intergenic	Open Sea
cg15550113	rs11700192	20	5923	A	G	-25.4272	2.53816e-40	OGFR	Body	N_Shore
cg08549829	rs7861530	9	0	A	G	-25.4163	2.64219e-40	MIR548Q	TSS200	Open Sea
cg09084244	rs1879379	12	30417	G	A	25.4087	2.7254e-40	CDK2AP1	TSS1500	S_Shore
cg02379549	rs12202755	6	2626	A	G	-25.3896	2.92305e-40	C6orf89	Body	Open Sea
cg02379549	rs12213912	6	27215	A	G	-25.3896	2.92305e-40	C6orf89	Body	Open Sea
cg02379549	rs2272276	6	1	A	G	-25.3896	2.92305e-40	C6orf89	Body	Open Sea
cg02379549	rs3074	6	4914	G	A	-25.3896	2.92305e-40	C6orf89	Body	Open Sea
cg02379549	rs3734333	6	5776	G	A	-25.3896	2.92305e-40	C6orf89	Body	Open Sea
cg09766355	rs3904696	1	1	A	C	-25.3805	3.02707e-40	NPL	TSS1500	S_Shore
cg23117085	rs760134	17	1009	C	G	-25.3773	3.06868e-40	KRT13;KRT13	TSS1500;TSS1500	Open Sea
cg23117085	rs8182306	17	686	G	A	-25.3773	3.06868e-40	KRT13;KRT13	TSS1500;TSS1500	Open Sea
cg24697433	rs2006758	6	26126	G	A	-25.3628	3.23512e-40	TRIM27	Body	Open Sea
cg24697433	rs2269553	6	1	A	G	-25.3628	3.23512e-40	TRIM27	Body	Open Sea
cg18705301	rs11858812	15	36120	A	G	-25.3464	3.44316e-40	NDUFAF1	TSS1500	S_Shore
cg05286348	rs7247402	19	22538	G	A	-25.3321	3.63041e-40	CHERP	Body	Island
cg08049519	rs2250029	15	2392	G	A	25.3309	3.65121e-40		Intergenic	S_Shore
cg13506281	rs9508403	13	13810	A	G	-25.3293	3.67202e-40	MTUS2	Body	Island
cg12551908	rs13230948	7	35930	A	G	-25.3207	3.79684e-40	STAG3L4	3'UTR	Open Sea
cg02246922	rs5003265	6	1212	G	A	25.3177	3.83845e-40	OR12D3	1stExon	Open Sea
cg27467876	rs13256933	8	1065	C	A	-25.3111	3.93207e-40	SLC39A14;SLC39A14;SLC39A14;SLC39A14	Body;Body;Body;Body	Open Sea
cg27467876	rs3802199	8	1251	G	A	-25.3111	3.93207e-40	SLC39A14;SLC39A14;SLC39A14;SLC39A14	Body;Body;Body;Body	Open Sea
cg26584456	rs7332	10	1	G	A	-25.3069	3.99449e-40	PPIF	3'UTR	Open Sea
cg06870118	rs293784	3	22855	A	G	-25.3056	4.01529e-40	TTLL3	TSS1500	N_Shore
cg17749961	rs1662955	2	1110	G	A	25.2986	4.11931e-40	LCLAT1;LCLAT1	TSS1500;TSS1500	N_Shore
cg17749961	rs829584	2	7412	G	A	25.2986	4.11931e-40	LCLAT1;LCLAT1	TSS1500;TSS1500	N_Shore
cg01290755	rs11060115	12	57	A	G	25.2922	4.22334e-40		Intergenic	Open Sea
cg12952561	rs2272572	7	14761	A	G	-25.289	4.27535e-40		Intergenic	N_Shelf
cg15210622	rs1568350	3	125675	G	A	-25.2881	4.28575e-40	PPP2R3A;PPP2R3A	Body;Body	Open Sea
cg11290949	rs7752119	6	180	A	G	-25.2882	4.28575e-40		Intergenic	Open Sea
cg15210622	rs9875948	3	132456	G	A	-25.2881	4.28575e-40	PPP2R3A;PPP2R3A	Body;Body	Open Sea
cg05957781	rs13056403	22	1	A	G	-25.2841	4.35857e-40		Intergenic	N_Shelf
cg05957781	rs6519991	22	2138	A	G	-25.2841	4.35857e-40		Intergenic	N_Shelf
cg22181382	rs6044121	20	13272	A	G	-25.2646	4.69144e-40		Intergenic	S_Shelf
cg22181382	rs997972	20	1797	G	A	-25.2646	4.69144e-40		Intergenic	S_Shelf
cg06855422	rs9993464	4	2963	A	G	-25.2628	4.72265e-40	GRID2	Body	Open Sea
cg07152869	rs12919017	16	266645	G	A	-25.2535	4.88909e-40	KIAA0556	Body	Open Sea
cg26234233	rs11601517	11	3383	G	A	-25.2531	4.89949e-40	GALNTL4	Body	Open Sea
cg26234233	rs7482771	11	8730	A	G	-25.2531	4.89949e-40	GALNTL4	Body	Open Sea
cg26234233	rs901545	11	13958	A	G	-25.2531	4.89949e-40	GALNTL4	Body	Open Sea
cg26584456	rs2181080	10	7901	A	G	-25.2452	5.04512e-40	PPIF	3'UTR	Open Sea
cg01356752	rs3734534	6	2280	A	G	-25.2398	5.14914e-40		Intergenic	S_Shore
cg02246922	rs10456372	6	1375	A	G	25.2386	5.16995e-40	OR12D3	1stExon	Open Sea
cg26642774	rs1870063	19	579	A	G	-25.2265	5.4196e-40	IL12RB1	3'UTR	Open Sea
cg03187614	rs1029237	6	11340	A	G	-25.1924	6.15817e-40	TRIM10;TRIM10	Body;Body	Open Sea
cg03187614	rs4711211	6	35487	G	A	-25.1924	6.15817e-40	TRIM10;TRIM10	Body;Body	Open Sea
cg03187614	rs7843	6	25045	G	A	-25.1924	6.15817e-40	TRIM10;TRIM10	Body;Body	Open Sea
cg03187614	rs957765	6	15368	A	G	-25.1924	6.15817e-40	TRIM10;TRIM10	Body;Body	Open Sea
cg26168224	rs4246753	5	3605	A	G	25.1867	6.2934e-40		Intergenic	Open Sea
cg02507579	rs4376074	3	31531	A	G	25.1804	6.44943e-40	OR5H15	1stExon	Open Sea
cg00675157	rs13152740	4	1	A	G	-25.1774	6.52225e-40	GABRA2;GABRA2	Body;Body	Open Sea
cg00675157	rs9291283	4	9387	A	G	-25.1774	6.52225e-40	GABRA2;GABRA2	Body;Body	Open Sea
cg24686902	rs10491082	17	644	A	G	-25.1638	6.86552e-40		Intergenic	Island
cg24686902	rs9911968	17	98	G	A	-25.1638	6.86552e-40		Intergenic	Island
cg01836455	rs4708042	6	1685	G	A	-25.1592	6.97995e-40	KHDC1	TSS1500	S_Shore
cg03570263	rs3823355	6	98208	A	G	-25.1523	7.16719e-40	RNF39;RNF39	Body;Body	S_Shore
cg03570263	rs3823358	6	98086	A	G	-25.1523	7.16719e-40	RNF39;RNF39	Body;Body	S_Shore
cg03570263	rs6904029	6	97224	A	G	-25.1523	7.16719e-40	RNF39;RNF39	Body;Body	S_Shore
cg08508887	rs7718110	5	9189	A	G	25.1502	7.2296e-40		Intergenic	Open Sea
cg07825433	rs1250116	4	9488	A	G	25.1458	7.34403e-40	CTBP1;CTBP1	Body;Body	N_Shelf
cg07825433	rs884421	4	12370	G	A	25.1458	7.34403e-40	CTBP1;CTBP1	Body;Body	N_Shelf
cg16748433	rs11136431	8	1325	G	A	25.1437	7.40644e-40	ARHGEF10	Body	Open Sea
cg18572898	rs7453920	6	17909	A	G	-25.1391	7.54167e-40	HLA-DQA2	Body	Open Sea
cg23771949	rs2295273	10	14470	C	A	-25.1359	7.62489e-40	LRRC27;LRRC27;LRRC27;LRRC27;LRRC27	3'UTR;Body;Body;Body;Body	Island
cg00424152	rs10445830	2	847	A	G	-25.1323	7.72892e-40	B3GNT7	Body	Island
cg00424152	rs2290130	2	1	A	G	-25.1323	7.72892e-40	B3GNT7	Body	Island
cg15129815	rs9961740	18	5308	A	G	-25.1258	7.92656e-40	FAM69C	3'UTR	Open Sea
cg26303777	rs678050	1	2235	G	A	-25.1149	8.25943e-40	GALNT2	Body	Open Sea
cg06199753	rs2235982	6	47241	G	A	-25.1146	8.26984e-40	LYPLA2P1	Body	Open Sea
cg06199753	rs4231	6	50411	C	G	-25.1146	8.26984e-40	LYPLA2P1	Body	Open Sea
cg06199753	rs9278019	6	7129	A	G	-25.1146	8.26984e-40	LYPLA2P1	Body	Open Sea
cg06199753	rs9278027	6	6947	G	A	-25.1146	8.26984e-40	LYPLA2P1	Body	Open Sea
cg17839758	rs12626853	21	1	A	G	-25.1103	8.40507e-40	C21orf29;KRTAP12-3	Body;TSS1500	Open Sea
cg03119308	rs12850	7	1	A	G	-25.1102	8.41547e-40	RBM28;RBM28	3'UTR;3'UTR	Open Sea
cg19787013	rs3816732	8	13238	G	A	-25.1094	8.43627e-40	RECQL4	Body	N_Shore
cg07389699	rs2006165	6	1	G	A	-25.1073	8.49869e-40	HLA-DQB2	Body	N_Shore
cg22902288	rs12669325	7	35674	G	A	-25.1034	8.63392e-40	C7orf20	Body	Open Sea
cg13996562	rs17268583	9	2030	G	A	-25.0974	8.83156e-40		Intergenic	N_Shore
cg00035449	rs9355132	6	19086	A	G	-25.0895	9.09162e-40		Intergenic	Island
cg15360451	rs10848149	12	22	A	G	-25.0733	9.67415e-40		Intergenic	Open Sea
cg08072458	rs10745	6	85126	A	G	25.0704	9.77817e-40	HCG9	Body	Island
cg08072458	rs2232239	6	2065	G	A	25.0704	9.77817e-40	HCG9	Body	Island
cg08072458	rs2301751	6	94553	A	G	25.0704	9.77817e-40	HCG9	Body	Island
cg08072458	rs3734836	6	35142	G	A	25.0704	9.77817e-40	HCG9	Body	Island
cg08072458	rs3807030	6	88759	A	C	25.0704	9.77817e-40	HCG9	Body	Island
cg08072458	rs3807036	6	99983	A	G	25.0704	9.77817e-40	HCG9	Body	Island
cg08072458	rs3823384	6	437	G	A	25.0704	9.77817e-40	HCG9	Body	Island
cg08072458	rs3901554	6	10094	G	A	25.0704	9.77817e-40	HCG9	Body	Island
cg08072458	rs6904120	6	22811	G	A	25.0704	9.77817e-40	HCG9	Body	Island
cg08072458	rs6923832	6	117127	A	G	25.0704	9.77817e-40	HCG9	Body	Island
cg08072458	rs6923856	6	22598	A	G	25.0704	9.77817e-40	HCG9	Body	Island
cg08072458	rs6925061	6	47355	A	G	25.0704	9.77817e-40	HCG9	Body	Island
cg08072458	rs6940082	6	30164	G	C	25.0704	9.77817e-40	HCG9	Body	Island
cg08072458	rs7770505	6	83982	A	G	25.0704	9.77817e-40	HCG9	Body	Island
cg08072458	rs9258525	6	138590	G	A	25.0704	9.77817e-40	HCG9	Body	Island
cg08072458	rs9258866	6	108407	A	C	25.0704	9.77817e-40	HCG9	Body	Island
cg08072458	rs9259705	6	63893	C	G	25.0704	9.77817e-40	HCG9	Body	Island
cg08072458	rs9260860	6	577	A	G	25.0704	9.77817e-40	HCG9	Body	Island
cg08072458	rs9260915	6	3626	A	G	25.0704	9.77817e-40	HCG9	Body	Island
cg08072458	rs9260916	6	3777	A	G	25.0704	9.77817e-40	HCG9	Body	Island
cg08072458	rs9260930	6	12022	G	A	25.0704	9.77817e-40	HCG9	Body	Island
cg08072458	rs9260984	6	17337	A	G	25.0704	9.77817e-40	HCG9	Body	Island
cg08072458	rs9260998	6	18691	G	A	25.0704	9.77817e-40	HCG9	Body	Island
cg08072458	rs9261040	6	21689	G	A	25.0704	9.77817e-40	HCG9	Body	Island
cg08072458	rs9261079	6	23833	A	G	25.0704	9.77817e-40	HCG9	Body	Island
cg08072458	rs9261081	6	24109	G	A	25.0704	9.77817e-40	HCG9	Body	Island
cg08072458	rs9261091	6	25042	A	C	25.0704	9.77817e-40	HCG9	Body	Island
cg08072458	rs9261093	6	25754	G	A	25.0704	9.77817e-40	HCG9	Body	Island
cg08072458	rs9261108	6	30656	A	G	25.0704	9.77817e-40	HCG9	Body	Island
cg08072458	rs9261130	6	35514	A	G	25.0704	9.77817e-40	HCG9	Body	Island
cg08072458	rs9261138	6	36584	A	G	25.0704	9.77817e-40	HCG9	Body	Island
cg08072458	rs9261151	6	42807	A	G	25.0704	9.77817e-40	HCG9	Body	Island
cg08072458	rs9261156	6	46607	A	C	25.0704	9.77817e-40	HCG9	Body	Island
cg08072458	rs9261171	6	51190	G	A	25.0704	9.77817e-40	HCG9	Body	Island
cg08072458	rs9261193	6	57242	G	A	25.0704	9.77817e-40	HCG9	Body	Island
cg08072458	rs9261203	6	60112	G	A	25.0704	9.77817e-40	HCG9	Body	Island
cg08072458	rs9261257	6	77494	A	G	25.0704	9.77817e-40	HCG9	Body	Island
cg08072458	rs9261263	6	79818	C	G	25.0704	9.77817e-40	HCG9	Body	Island
cg08072458	rs9261265	6	81419	G	A	25.0704	9.77817e-40	HCG9	Body	Island
cg08072458	rs9261270	6	85204	A	G	25.0704	9.77817e-40	HCG9	Body	Island
cg08072458	rs9261285	6	91152	A	C	25.0704	9.77817e-40	HCG9	Body	Island
cg08072458	rs9261316	6	102906	A	G	25.0704	9.77817e-40	HCG9	Body	Island
cg08072458	rs9261361	6	111002	G	A	25.0704	9.77817e-40	HCG9	Body	Island
cg04563766	rs12345886	9	1	A	C	-25.0442	1.08184e-39	PRKACG;PRKACG	3'UTR;1stExon	N_Shore
cg09785377	rs11633619	15	83	A	G	-25.042	1.09224e-39	ANXA2;ANXA2;ANXA2;ANXA2	Body;Body;Body;Body	Open Sea
cg12981577	rs1569283	3	1824	A	G	-25.0297	1.14425e-39		Intergenic	S_Shelf
cg20459037	rs274899	17	1	A	G	-25.0237	1.16506e-39	WDR16;WDR16	3'UTR;3'UTR	N_Shore
cg09284209	rs825490	12	6233	A	G	-25.0213	1.17546e-39		Intergenic	Open Sea
cg19862839	rs1009962	17	990	A	G	-25.0201	1.18586e-39	TBX4	Body	S_Shelf
cg05412957	rs10946793	6	1718	G	A	-25.0042	1.25868e-39	SCGN	3'UTR	Open Sea
cg13730219	rs2015241	13	8047	A	G	25.0008	1.26908e-39		Intergenic	S_Shore
cg27406070	rs29223	6	12978	C	A	-25.0024	1.26908e-39	GABBR1;GABBR1;GABBR1	Body;Body;Body	Open Sea
cg27406070	rs29225	6	5475	G	A	-25.0024	1.26908e-39	GABBR1;GABBR1;GABBR1	Body;Body;Body	Open Sea
cg27406070	rs29226	6	5445	C	A	-25.0024	1.26908e-39	GABBR1;GABBR1;GABBR1	Body;Body;Body	Open Sea
cg27406070	rs29253	6	4870	G	A	-25.0024	1.26908e-39	GABBR1;GABBR1;GABBR1	Body;Body;Body	Open Sea
cg27406070	rs29257	6	2464	G	A	-25.0024	1.26908e-39	GABBR1;GABBR1;GABBR1	Body;Body;Body	Open Sea
cg27406070	rs29258	6	2051	A	G	-25.0024	1.26908e-39	GABBR1;GABBR1;GABBR1	Body;Body;Body	Open Sea
cg27406070	rs29262	6	1026	G	A	-25.0024	1.26908e-39	GABBR1;GABBR1;GABBR1	Body;Body;Body	Open Sea
cg27406070	rs6919973	6	12308	A	G	-25.0024	1.26908e-39	GABBR1;GABBR1;GABBR1	Body;Body;Body	Open Sea
cg27406070	rs740882	6	110	A	G	-25.0024	1.26908e-39	GABBR1;GABBR1;GABBR1	Body;Body;Body	Open Sea
cg27406070	rs881284	6	481	A	G	-25.0024	1.26908e-39	GABBR1;GABBR1;GABBR1	Body;Body;Body	Open Sea
cg09864671	rs1883847	20	37213	A	G	-24.9969	1.28989e-39	DIDO1;DIDO1;DIDO1	5'UTR;5'UTR;5'UTR	N_Shelf
cg04835511	rs1223870	1	0	G	A	24.9794	1.38351e-39		Intergenic	N_Shelf
cg07271471	rs4770628	13	6132	A	G	-24.9779	1.39391e-39	SPATA13;SPATA13	5'UTR;5'UTR	Open Sea
cg10975354	rs10512064	9	15742	G	A	24.9644	1.46673e-39	VPS13A;VPS13A;LOC100286938;VPS13A;VPS13A	TSS1500;TSS1500;Body;TSS1500;TSS1500	Island
cg10975354	rs17785751	9	1649	G	A	24.9644	1.46673e-39	VPS13A;VPS13A;LOC100286938;VPS13A;VPS13A	TSS1500;TSS1500;Body;TSS1500;TSS1500	Island
cg13604933	rs940362	6	1	A	G	-24.9539	1.51874e-39		Intergenic	Open Sea
cg10100585	rs10884244	10	1554	A	G	-24.9506	1.53954e-39		Intergenic	Open Sea
cg10942914	rs28330	5	3580	A	G	-24.9442	1.58115e-39		Intergenic	Open Sea
cg05134736	rs4980880	12	57683	C	A	24.9358	1.63316e-39		Intergenic	Open Sea
cg05471616	rs7955592	12	1	A	G	-24.9326	1.65397e-39	TMTC1	Body	Open Sea
cg17095460	rs10790322	11	1673	A	G	24.9237	1.70598e-39		Intergenic	Open Sea
cg08072458	rs9260497	6	24365	G	A	24.9027	1.85161e-39	HCG9	Body	Island
cg20976286	rs4778192	15	25716	G	A	24.8953	1.90362e-39	OCA2	Body	S_Shelf
cg26217827	rs7174755	15	2267	G	A	-24.8951	1.90362e-39	ITGA11	3'UTR	Open Sea
cg27406070	rs29227	6	5022	A	C	-24.8878	1.95563e-39	GABBR1;GABBR1;GABBR1	Body;Body;Body	Open Sea
cg26567385	rs17270517	11	1683	A	G	-24.8861	1.97644e-39		Intergenic	Open Sea
cg26567385	rs17270818	11	447	A	C	-24.8861	1.97644e-39		Intergenic	Open Sea
cg26567385	rs2647601	11	7661	G	A	-24.8861	1.97644e-39		Intergenic	Open Sea
cg02907150	rs221904	14	22009	A	C	24.87	2.10127e-39	PCNX	3'UTR	Open Sea
cg02907150	rs221917	14	12524	G	A	24.87	2.10127e-39	PCNX	3'UTR	Open Sea
cg02907150	rs221924	14	3299	G	A	24.87	2.10127e-39	PCNX	3'UTR	Open Sea
cg02907150	rs2286311	14	54524	G	A	24.87	2.10127e-39	PCNX	3'UTR	Open Sea
cg10155537	rs1339988	1	420	G	A	24.8638	2.15328e-39	OR14C36	1stExon	Open Sea
cg16145187	rs9890137	17	22557	A	G	-24.8625	2.16368e-39		Intergenic	Open Sea
cg16145187	rs9904416	17	29518	A	C	-24.8625	2.16368e-39		Intergenic	Open Sea
cg13821051	rs10183360	2	21474	A	G	-24.8557	2.21569e-39		Intergenic	Open Sea
cg24208588	rs10264093	7	15269	A	G	24.8563	2.21569e-39		Intergenic	Island
cg13821051	rs17024409	2	21613	G	A	-24.8557	2.21569e-39		Intergenic	Open Sea
cg13591052	rs168654	5	23083	G	A	-24.8519	2.2469e-39		Intergenic	Open Sea
cg19601530	rs2018399	4	16616	A	G	-24.8526	2.2469e-39	AFAP1;AFAP1	Body;Body	Open Sea
cg11379315	rs13117929	4	8473	G	A	-24.8444	2.30931e-39	MEPE	5'UTR	Open Sea
cg22098780	rs3744262	17	1	G	A	24.8452	2.30931e-39	EFNB3	3'UTR	Open Sea
cg11019791	rs10460766	22	1	A	G	-24.8438	2.31971e-39	FAM19A5	Body	Island
cg23630179	rs4255644	13	236	A	G	-24.8439	2.31971e-39	COL4A2	Body	N_Shore
cg14533999	rs11746863	5	7297	A	C	-24.8422	2.33012e-39	ADAMTS2	Body	Island
cg16380681	rs9926714	16	575	A	C	-24.8417	2.34052e-39		Intergenic	Open Sea
cg15360451	rs10848150	12	1	A	G	-24.8375	2.37173e-39		Intergenic	Open Sea
cg02823625	rs11688382	2	336	C	A	-24.8376	2.37173e-39	KLHL30	TSS1500	N_Shore
cg07389699	rs1023449	6	881	A	C	-24.8124	2.61098e-39	HLA-DQB2	Body	N_Shore
cg07389699	rs2051549	6	1300	G	A	-24.8124	2.61098e-39	HLA-DQB2	Body	N_Shore
cg07389699	rs2071551	6	673	G	A	-24.8124	2.61098e-39	HLA-DQB2	Body	N_Shore
cg07389699	rs2213568	6	17210	A	C	-24.8124	2.61098e-39	HLA-DQB2	Body	N_Shore
cg07389699	rs2213572	6	8982	A	G	-24.8124	2.61098e-39	HLA-DQB2	Body	N_Shore
cg07389699	rs2227126	6	13013	G	A	-24.8124	2.61098e-39	HLA-DQB2	Body	N_Shore
cg07389699	rs2301271	6	3593	A	G	-24.8124	2.61098e-39	HLA-DQB2	Body	N_Shore
cg07389699	rs2395256	6	198	G	A	-24.8124	2.61098e-39	HLA-DQB2	Body	N_Shore
cg07389699	rs2859071	6	25420	A	G	-24.8124	2.61098e-39	HLA-DQB2	Body	N_Shore
cg07389699	rs4248169	6	232	C	A	-24.8124	2.61098e-39	HLA-DQB2	Body	N_Shore
cg07389699	rs9276370	6	21491	C	A	-24.8124	2.61098e-39	HLA-DQB2	Body	N_Shore
cg07389699	rs9276558	6	4725	A	G	-24.8124	2.61098e-39	HLA-DQB2	Body	N_Shore
cg05867245	rs6062521	20	2001	G	A	-24.8094	2.64219e-39	ZBTB46	Body	Island
cg05084668	rs2017409	3	14338	A	G	-24.7908	2.83983e-39	ALG1L	5'UTR	Open Sea
cg05084668	rs7611945	3	22133	A	G	-24.7908	2.83983e-39	ALG1L	5'UTR	Open Sea
cg15392147	rs2867748	11	20924	G	A	24.7832	2.92305e-39	OR5A1	TSS1500	Open Sea
cg08072458	rs3891156	6	43809	A	G	24.7813	2.94385e-39	HCG9	Body	Island
cg11585022	rs3806933	5	20604	A	G	-24.7785	2.97506e-39	WDR36	TSS1500	N_Shore
cg26864826	rs12224154	11	18250	G	A	24.7718	3.05828e-39		Intergenic	S_Shelf
cg03449867	rs11638265	15	1920	G	A	24.7662	3.12069e-39	OCA2	Body	Open Sea
cg19750824	rs3922812	1	1	A	G	-24.7654	3.1311e-39		Intergenic	Open Sea
cg19750824	rs4532794	1	522	A	G	-24.7654	3.1311e-39		Intergenic	Open Sea
cg05074385	rs2517645	6	14585	G	A	-24.763	3.1623e-39	TRIM15	Body	N_Shelf
cg26864661	rs10777160	12	10725	G	A	24.7582	3.21431e-39		Intergenic	Open Sea
cg26864661	rs10777198	12	6936	G	A	24.7582	3.21431e-39		Intergenic	Open Sea
cg26864661	rs1517725	12	8177	G	A	24.7582	3.21431e-39		Intergenic	Open Sea
cg08072458	rs7771476	6	71642	G	A	24.7556	3.24552e-39	HCG9	Body	Island
cg12195446	rs1414316	13	25692	A	G	-24.7552	3.25592e-39	IRS2	Body	Open Sea
cg07189582	rs6856291	4	51690	A	G	-24.7548	3.25592e-39	SEC24B;SEC24B	Body;Body	S_Shelf
cg00696044	rs2650706	10	1	A	C	24.7503	3.31834e-39		Intergenic	Open Sea
cg00696044	rs2993425	10	2386	A	G	24.7503	3.31834e-39		Intergenic	Open Sea
cg17117718	rs418891	17	30330	A	C	24.7487	3.33914e-39		Intergenic	Island
cg10954330	rs2478422	10	5540	A	C	-24.747	3.35995e-39	PPAPDC1A	Body	Open Sea
cg00069771	rs1045158	1	24552	A	C	-24.7452	3.38075e-39	C1orf57	Body	S_Shelf
cg07152869	rs7199329	16	150215	A	C	-24.727	3.63041e-39	KIAA0556	Body	Open Sea
cg17929630	rs11965524	6	65525	A	T	-24.7236	3.67202e-39	RNF39;RNF39	3'UTR;3'UTR	N_Shore
cg11136592	rs11594521	10	73394	G	A	-24.7218	3.70322e-39	AKR1C4	Body	Open Sea
cg11136592	rs11597152	10	54351	G	A	-24.7218	3.70322e-39	AKR1C4	Body	Open Sea
cg19181528	rs6027940	20	3211	A	G	-24.703	3.97368e-39		Intergenic	Island
cg19181528	rs6027947	20	10240	A	G	-24.703	3.97368e-39		Intergenic	Island
cg01097406	rs8059821	16	59	A	C	24.7028	3.98408e-39		Intergenic	Open Sea
cg20364183	rs9821040	3	7488	G	A	-24.6978	4.0569e-39	LSAMP	Body	Open Sea
cg04814784	rs1642742	3	9382	G	A	24.6967	4.07771e-39	VHL;VHL	TSS1500;TSS1500	N_Shore
cg17455348	rs7355673	2	2571	G	A	-24.695	4.09851e-39		Intergenic	S_Shelf
cg01561758	rs1433089	19	7460	G	A	-24.694	4.11931e-39		Intergenic	S_Shelf
cg12342501	rs12616139	2	7870	A	G	-24.6903	4.17133e-39		Intergenic	Open Sea
cg01655658	rs2394779	6	25023	C	A	24.6894	4.19213e-39	HLA-L	Body	Island
cg11418607	rs6494623	15	7763	G	A	24.6891	4.19213e-39		Intergenic	N_Shelf
cg01655658	rs9366755	6	59146	A	G	24.6894	4.19213e-39	HLA-L	Body	Island
cg01655658	rs9368628	6	10976	G	A	24.6894	4.19213e-39	HLA-L	Body	Island
cg20592836	rs2236270	20	231029	A	C	24.6851	4.25454e-39	TP53INP2	TSS200	Island
cg11420142	rs11985424	8	96692	G	A	24.6849	4.26495e-39		Intergenic	Open Sea
cg26941787	rs10879943	12	5472	G	A	-24.6797	4.34817e-39		Intergenic	Open Sea
cg03723481	rs3823624	7	38623	G	A	-24.6718	4.4834e-39	MAD1L1;MAD1L1;MAD1L1	Body;Body;Body	Open Sea
cg05450979	rs1641769	16	2684	G	A	-24.6708	4.4938e-39	NUBP1	Body	Open Sea
cg21463262	rs1278774	13	4362	A	G	24.6682	4.54581e-39	ATP11A;ATP11A	3'UTR;3'UTR	N_Shore
cg26813483	rs1359428	13	0	G	A	-24.6647	4.60822e-39	C13orf16	Body	S_Shore
cg25057035	rs2064476	6	19433	G	A	-24.6595	4.70184e-39	HLA-DPB1	Body	Open Sea
cg25057035	rs3091282	6	3309	C	G	-24.6595	4.70184e-39	HLA-DPB1	Body	Open Sea
cg25057035	rs3097652	6	3946	A	G	-24.6595	4.70184e-39	HLA-DPB1	Body	Open Sea
cg25057035	rs3117225	6	3822	A	G	-24.6595	4.70184e-39	HLA-DPB1	Body	Open Sea
cg25057035	rs3117228	6	2546	A	C	-24.6595	4.70184e-39	HLA-DPB1	Body	Open Sea
cg25057035	rs3130188	6	3287	G	A	-24.6595	4.70184e-39	HLA-DPB1	Body	Open Sea
cg25057035	rs9277469	6	421	A	C	-24.6595	4.70184e-39	HLA-DPB1	Body	Open Sea
cg25057035	rs9277471	6	207	A	G	-24.6595	4.70184e-39	HLA-DPB1	Body	Open Sea
cg25057035	rs9277533	6	832	A	G	-24.6595	4.70184e-39	HLA-DPB1	Body	Open Sea
cg25057035	rs9277546	6	1457	C	A	-24.6595	4.70184e-39	HLA-DPB1	Body	Open Sea
cg25057035	rs9277554	6	1649	A	G	-24.6595	4.70184e-39	HLA-DPB1	Body	Open Sea
cg18828268	rs753765	17	31242	G	A	-24.651	4.85788e-39	BRIP1	Body	N_Shelf
cg18828268	rs9910451	17	159323	A	G	-24.651	4.85788e-39	BRIP1	Body	N_Shelf
cg22947402	rs6910581	6	45812	G	A	-24.6473	4.92029e-39		Intergenic	Open Sea
cg06812795	rs1351382	6	6729	G	C	-24.642	5.02432e-39		Intergenic	Open Sea
cg18088486	rs385417	7	27688	A	C	-24.6405	5.05552e-39	CUX1;CUX1;CUX1	Body;Body;Body	N_Shore
cg18088486	rs409224	7	28062	C	A	-24.6405	5.05552e-39	CUX1;CUX1;CUX1	Body;Body;Body	N_Shore
cg07437923	rs11639998	16	20878	A	G	24.6386	5.08673e-39	DNAJA3;DNAJA3	3'UTR;3'UTR	Open Sea
cg03004222	rs7152250	14	12188	A	C	-24.634	5.18035e-39		Intergenic	S_Shelf
cg27230769	rs2523402	6	6892	G	A	24.6293	5.27397e-39	LOC285830;LOC285830	Body;Body	Open Sea
cg19360212	rs10887032	10	16069	G	A	-24.6256	5.35719e-39	NSMCE4A;NSMCE4A	Body;Body	N_Shelf
cg19360212	rs12240306	10	8565	A	G	-24.6256	5.35719e-39	NSMCE4A;NSMCE4A	Body;Body	N_Shelf
cg17225604	rs7213544	17	83711	A	G	-24.6247	5.36759e-39		Intergenic	S_Shore
cg10764750	rs6974091	7	164583	A	G	-24.6138	5.60684e-39		Intergenic	Open Sea
cg09510698	rs6913896	6	1235	T	A	-24.6094	5.70047e-39	HLA-DPB2	Body	Open Sea
cg09510698	rs9277723	6	676	A	G	-24.6094	5.70047e-39	HLA-DPB2	Body	Open Sea
cg22676075	rs9385708	6	11538	A	G	24.6077	5.73167e-39		Intergenic	Open Sea
cg05419622	rs582186	6	1	A	G	-24.6052	5.79409e-39	NRN1	Body	N_Shore
cg21743925	rs7722713	5	15010	A	G	-24.6047	5.80449e-39	PDLIM4;PDLIM4	Body;Body	N_Shelf
cg04073914	rs10516690	4	4106	A	G	-24.6008	5.88771e-39	AGPAT9	Body	S_Shelf
cg17416722	rs28490179	6	35380	G	A	24.5907	6.12696e-39	HLA-DRB1	Body	S_Shelf
cg23764766	rs766956	12	4638	A	G	-24.5854	6.25179e-39	ERC1;ERC1;ERC1;ERC1;ERC1	Body;Body;Body;Body;Body	Open Sea
cg19367293	rs3791543	2	19575	A	G	-24.5847	6.26219e-39	HDAC4	Body	Open Sea
cg24786174	rs689902	18	1726	A	G	-24.5715	6.59506e-39	ZNF516	Body	S_Shelf
cg16645815	rs12776770	10	7839	G	A	-24.5667	6.71989e-39	INPP5A	Body	S_Shore
cg23713909	rs11101913	10	3046	A	G	24.5645	6.7719e-39	GPR123	Body	N_Shore
cg12391372	rs4932304	15	5719	A	G	-24.5643	6.78231e-39	SEMA4B;SEMA4B	Body;Body	Open Sea
cg12391372	rs4932305	15	8287	A	G	-24.5643	6.78231e-39	SEMA4B;SEMA4B	Body;Body	Open Sea
cg24769381	rs1046780	11	126094	G	A	-24.5498	7.16719e-39	GAB2;GAB2;GAB2	Body;1stExon;5'UTR	Open Sea
cg24769381	rs2450138	11	127993	A	G	-24.5498	7.16719e-39	GAB2;GAB2;GAB2	Body;1stExon;5'UTR	Open Sea
cg05455372	rs4718163	7	50086	A	C	-24.5469	7.25041e-39	LOC168474	TSS200	Open Sea
cg26846076	rs6587061	17	59031	A	G	-24.5396	7.44805e-39	CYTSB;CYTSB;CYTSB;CYTSB	Body;Body;Body;Body	Open Sea
cg26846076	rs9899514	17	45529	G	A	-24.5396	7.44805e-39	CYTSB;CYTSB;CYTSB;CYTSB	Body;Body;Body;Body	Open Sea
cg21862099	rs2057170	20	17724	G	A	24.5376	7.51047e-39		Intergenic	N_Shelf
cg21862099	rs6089664	20	21686	G	A	24.5376	7.51047e-39		Intergenic	N_Shelf
cg22305850	rs11689201	2	3672	G	A	-24.5312	7.69771e-39		Intergenic	Open Sea
cg17042243	rs2707040	17	0	G	A	24.5221	7.97857e-39	HRNBP3	5'UTR	S_Shelf
cg21587006	rs7703	10	18785	A	G	-24.5163	8.15541e-39		Intergenic	Island
cg08355157	rs2071624	7	18198	A	G	-24.5117	8.30104e-39	LOC154822	Body	Open Sea
cg04843568	rs1427919	5	33528	A	G	-24.4939	8.89397e-39		Intergenic	Open Sea
cg04843568	rs1427920	5	33744	A	G	-24.4939	8.89397e-39		Intergenic	Open Sea
cg04843568	rs1834910	5	24607	A	G	-24.4939	8.89397e-39		Intergenic	Open Sea
cg24906015	rs3732136	2	95767	A	G	-24.4923	8.94599e-39		Intergenic	S_Shelf
cg05092371	rs2162610	2	12790	C	A	-24.4916	8.96679e-39	CTLA4;CTLA4	TSS1500;TSS1500	Open Sea
cg11188103	rs11120342	1	4060	G	A	-24.4885	9.08122e-39	PTPN14	5'UTR	Open Sea
cg14068184	rs10759238	9	647	A	G	-24.486	9.16443e-39		Intergenic	S_Shelf
cg14068184	rs7035256	9	5679	G	A	-24.486	9.16443e-39		Intergenic	S_Shelf
cg14885973	rs7222579	17	38638	G	A	-24.4852	9.19564e-39		Intergenic	N_Shelf
cg14885973	rs8081333	17	73224	G	A	-24.4852	9.19564e-39		Intergenic	N_Shelf
cg14885973	rs9911226	17	72184	A	C	-24.4852	9.19564e-39		Intergenic	N_Shelf
cg14885973	rs9911870	17	73432	G	A	-24.4852	9.19564e-39		Intergenic	N_Shelf
cg08198851	rs267193	6	937	C	A	-24.481	9.34127e-39	BMP6	Body	Open Sea
cg24051749	rs10890491	1	14320	A	G	-24.4808	9.35168e-39	MYCBP;GJA9	TSS1500;Body	S_Shore
cg24051749	rs12127091	1	833	A	G	-24.4808	9.35168e-39	MYCBP;GJA9	TSS1500;Body	S_Shore
cg24051749	rs2147914	1	11989	A	C	-24.4808	9.35168e-39	MYCBP;GJA9	TSS1500;Body	S_Shore
cg24051749	rs880303	1	0	A	G	-24.4808	9.35168e-39	MYCBP;GJA9	TSS1500;Body	S_Shore
cg16655343	rs2394160	6	1699	G	A	-24.4765	9.50771e-39	LOC285830;LOC285830	Body;Body	Open Sea
cg16655343	rs2523395	6	947	A	G	-24.4765	9.50771e-39	LOC285830;LOC285830	Body;Body	Open Sea
cg16655343	rs2735052	6	1	A	G	-24.4765	9.50771e-39	LOC285830;LOC285830	Body;Body	Open Sea
cg16655343	rs2844831	6	4714	G	A	-24.4765	9.50771e-39	LOC285830;LOC285830	Body;Body	Open Sea
cg26162637	rs10487164	7	61810	A	G	-24.476	9.52852e-39	RELN;RELN	Body;Body	Open Sea
cg26162637	rs720078	7	22951	A	G	-24.476	9.52852e-39	RELN;RELN	Body;Body	Open Sea
cg26162637	rs997447	7	5314	G	A	-24.476	9.52852e-39	RELN;RELN	Body;Body	Open Sea
cg05472380	rs12905339	15	223415	G	A	-24.464	9.97581e-39		Intergenic	Open Sea
cg05472380	rs12912482	15	40062	G	A	-24.464	9.97581e-39		Intergenic	Open Sea
cg10738003	rs723937	11	79211	A	G	-24.4618	1.0059e-38	ARHGEF12	Body	Open Sea
cg22676075	rs1040806	6	27437	C	A	24.4592	1.01631e-38		Intergenic	Open Sea
cg08102564	rs11657205	17	2760	A	G	-24.4553	1.03191e-38	SLC47A2;SLC47A2	TSS1500;TSS1500	S_Shelf
cg07152869	rs8054700	16	45113	A	G	-24.4496	1.05063e-38	KIAA0556	Body	Open Sea
cg26465155	rs678679	11	2769	A	G	-24.4475	1.06104e-38		Intergenic	Open Sea
cg27649396	rs4309189	11	7077	A	G	-24.4457	1.07144e-38	C11orf53	5'UTR	Open Sea
cg03271487	rs800153	11	7934	A	G	24.4405	1.09224e-38		Intergenic	Open Sea
cg10701801	rs11205877	1	53386	G	A	24.4389	1.10264e-38	OSBPL9;OSBPL9;OSBPL9;OSBPL9	TSS200;TSS200;TSS200;TSS200	Open Sea
cg10701801	rs12074299	1	80944	G	A	24.4389	1.10264e-38	OSBPL9;OSBPL9;OSBPL9;OSBPL9	TSS200;TSS200;TSS200;TSS200	Open Sea
cg08103472	rs603787	15	0	A	G	-24.4373	1.10264e-38		Intergenic	N_Shore
cg10701801	rs6695853	1	14987	G	A	24.4389	1.10264e-38	OSBPL9;OSBPL9;OSBPL9;OSBPL9	TSS200;TSS200;TSS200;TSS200	Open Sea
cg01127608	rs3829849	9	12946	A	G	24.4367	1.11305e-38	LMX1B	Body	Island
cg16970850	rs13270447	8	1320	A	C	-24.4161	1.19627e-38	PINX1	Body	Open Sea
cg16970850	rs6993753	8	66975	A	G	-24.4161	1.19627e-38	PINX1	Body	Open Sea
cg00814218	rs8003131	14	646	G	A	-24.4146	1.20667e-38	SLC25A21;SLC25A21	Body;Body	Open Sea
cg24872173	rs1046615	11	1	A	G	-24.4102	1.22747e-38	HPS5;HPS5;HPS5	3'UTR;3'UTR;3'UTR	Open Sea
cg17658874	rs4680833	3	47	C	A	-24.397	1.28989e-38	RBMS3;RBMS3;RBMS3	Body;Body;Body	Open Sea
cg07796016	rs7524281	1	3671	A	C	-24.3982	1.28989e-38	LCE1C	TSS1500	Open Sea
cg24769381	rs10793302	11	11902	A	G	-24.3876	1.3419e-38	GAB2;GAB2;GAB2	Body;1stExon;5'UTR	Open Sea
cg24769381	rs7117238	11	12604	A	G	-24.3876	1.3419e-38	GAB2;GAB2;GAB2	Body;1stExon;5'UTR	Open Sea
cg00413030	rs7811473	7	34	A	G	-24.3848	1.3523e-38		Intergenic	Open Sea
cg00597225	rs6715338	2	10496	G	A	-24.378	1.39391e-38		Intergenic	Open Sea
cg20981163	rs2064476	6	23339	G	A	-24.375	1.40431e-38	HLA-DPB1	Body	S_Shore
cg20981163	rs3091282	6	7215	C	G	-24.375	1.40431e-38	HLA-DPB1	Body	S_Shore
cg20981163	rs3097652	6	7852	A	G	-24.375	1.40431e-38	HLA-DPB1	Body	S_Shore
cg20981163	rs3117225	6	7728	A	G	-24.375	1.40431e-38	HLA-DPB1	Body	S_Shore
cg20981163	rs3117228	6	6452	A	C	-24.375	1.40431e-38	HLA-DPB1	Body	S_Shore
cg20981163	rs3130188	6	7193	G	A	-24.375	1.40431e-38	HLA-DPB1	Body	S_Shore
cg20981163	rs9277469	6	3485	A	C	-24.375	1.40431e-38	HLA-DPB1	Body	S_Shore
cg20981163	rs9277471	6	3699	A	G	-24.375	1.40431e-38	HLA-DPB1	Body	S_Shore
cg20981163	rs9277533	6	4738	A	G	-24.375	1.40431e-38	HLA-DPB1	Body	S_Shore
cg20981163	rs9277546	6	5363	C	A	-24.375	1.40431e-38	HLA-DPB1	Body	S_Shore
cg20981163	rs9277554	6	5555	A	G	-24.375	1.40431e-38	HLA-DPB1	Body	S_Shore
cg14245898	rs4808217	19	7720	A	G	-24.3713	1.42512e-38		Intergenic	N_Shelf
cg08002427	rs8068013	17	4757	G	A	-24.3532	1.52914e-38	DNAH9	Body	S_Shore
cg03066009	rs10808739	8	1	A	G	-24.3427	1.59155e-38	CYP7B1	Body	Open Sea
cg03066009	rs10957322	8	30105	A	G	-24.3427	1.59155e-38	CYP7B1	Body	Open Sea
cg03066009	rs11992601	8	55781	G	A	-24.3427	1.59155e-38	CYP7B1	Body	Open Sea
cg03066009	rs11996540	8	28008	A	G	-24.3427	1.59155e-38	CYP7B1	Body	Open Sea
cg13824456	rs12699558	7	6382	A	G	-24.343	1.59155e-38		Intergenic	Open Sea
cg03066009	rs13272719	8	23542	G	A	-24.3427	1.59155e-38	CYP7B1	Body	Open Sea
cg13824456	rs2051930	7	1772	G	A	-24.343	1.59155e-38		Intergenic	Open Sea
cg03066009	rs4737680	8	34796	A	C	-24.3427	1.59155e-38	CYP7B1	Body	Open Sea
cg03066009	rs7826214	8	35810	A	G	-24.3427	1.59155e-38	CYP7B1	Body	Open Sea
cg24051749	rs7527128	1	37289	A	G	-24.3409	1.60196e-38	MYCBP;GJA9	TSS1500;Body	S_Shore
cg04390683	rs3095151	6	1	A	C	-24.3381	1.62276e-38	SFTA2	TSS200	Open Sea
cg04390683	rs3131787	6	625	G	A	-24.3381	1.62276e-38	SFTA2	TSS200	Open Sea
cg04390683	rs4678	6	6208	A	G	-24.3381	1.62276e-38	SFTA2	TSS200	Open Sea
cg02622846	rs16913844	11	5870	A	G	-24.3359	1.63316e-38		Intergenic	Open Sea
cg02622846	rs7931982	11	9897	G	A	-24.3359	1.63316e-38		Intergenic	Open Sea
cg24185656	rs17833498	7	3667	A	G	-24.3206	1.73719e-38	IQCE;IQCE	Body;Body	N_Shelf
cg24185656	rs2293405	7	1267	A	C	-24.3206	1.73719e-38	IQCE;IQCE	Body;Body	N_Shelf
cg08629394	rs2117915	12	3191	G	A	-24.3191	1.74759e-38		Intergenic	S_Shelf
cg15532640	rs11060115	12	78	A	G	24.2888	1.96604e-38		Intergenic	Open Sea
cg21881798	rs1560569	11	8179	G	A	24.2859	1.98684e-38	C11orf17;C11orf17;ST5	TSS1500;TSS1500;5'UTR	N_Shore
cg02702444	rs5978947	X	22729	G	A	-24.2849	1.99724e-38	KAL1	Body	N_Shore
cg21589417	rs10803844	2	88426	A	G	24.2793	2.03885e-38	UBR3	Body	Open Sea
cg21589417	rs12987772	2	25912	A	G	24.2793	2.03885e-38	UBR3	Body	Open Sea
cg21589417	rs7599582	2	569	G	A	24.2793	2.03885e-38	UBR3	Body	Open Sea
cg02533724	rs4750963	10	0	A	G	-24.2785	2.04925e-38		Intergenic	Open Sea
cg14964115	rs10510007	10	1844	G	A	24.2765	2.05966e-38	FAM160B1	Body	Open Sea
cg26846609	rs12325560	16	159361	G	A	24.2757	2.07006e-38	THUMPD1	Body	N_Shelf
cg09723088	rs7773358	6	10660	A	G	24.2646	2.16368e-38	HLA-F;HLA-F;HLA-F;HLA-F;HLA-F;HLA-F	1stExon;5'UTR;1stExon;5'UTR;5'UTR;1stExon	Island
cg09723088	rs9258207	6	13303	A	G	24.2646	2.16368e-38	HLA-F;HLA-F;HLA-F;HLA-F;HLA-F;HLA-F	1stExon;5'UTR;1stExon;5'UTR;5'UTR;1stExon	Island
cg09723088	rs9258208	6	13405	A	G	24.2646	2.16368e-38	HLA-F;HLA-F;HLA-F;HLA-F;HLA-F;HLA-F	1stExon;5'UTR;1stExon;5'UTR;5'UTR;1stExon	Island
cg09723088	rs9258211	6	15040	A	G	24.2646	2.16368e-38	HLA-F;HLA-F;HLA-F;HLA-F;HLA-F;HLA-F	1stExon;5'UTR;1stExon;5'UTR;5'UTR;1stExon	Island
cg09723088	rs9258218	6	16888	A	G	24.2646	2.16368e-38	HLA-F;HLA-F;HLA-F;HLA-F;HLA-F;HLA-F	1stExon;5'UTR;1stExon;5'UTR;5'UTR;1stExon	Island
cg07240846	rs10906142	10	1	A	G	-24.2476	2.30931e-38	CAMK1D;CAMK1D	Body;Body	Open Sea
cg17181941	rs3731935	2	15209	G	A	-24.2439	2.34052e-38	NCAPH	Body	S_Shelf
cg24769381	rs1007837	11	111787	G	A	-24.2428	2.35092e-38	GAB2;GAB2;GAB2	Body;1stExon;5'UTR	Open Sea
cg24769381	rs11602622	11	42033	G	A	-24.2428	2.35092e-38	GAB2;GAB2;GAB2	Body;1stExon;5'UTR	Open Sea
cg24769381	rs2510054	11	93204	A	G	-24.2428	2.35092e-38	GAB2;GAB2;GAB2	Body;1stExon;5'UTR	Open Sea
cg24769381	rs948662	11	73034	G	A	-24.2428	2.35092e-38	GAB2;GAB2;GAB2	Body;1stExon;5'UTR	Open Sea
cg11047442	rs12682375	8	10722	G	A	24.2298	2.47575e-38		Intergenic	Open Sea
cg13506281	rs3922983	13	41834	G	A	-24.2225	2.54857e-38	MTUS2	Body	Island
cg11144103	rs2883456	17	8720	G	A	24.1922	2.86064e-38	PTRF	Body	S_Shelf
cg23187802	rs2181079	10	1587	A	G	-24.1854	2.94385e-38	ZCCHC24	Body	Open Sea
cg16999994	rs12296021	11	39230	G	A	24.1831	2.96466e-38	AP2A2	Body	Open Sea
cg27230769	rs2743951	6	3186	A	G	24.1826	2.97506e-38	LOC285830;LOC285830	Body;Body	Open Sea
cg06657028	rs2239529	6	2165	A	G	-24.1755	3.05828e-38	TRIM31	Body	Open Sea
cg06657028	rs2249099	6	1188	A	C	-24.1755	3.05828e-38	TRIM31	Body	Open Sea
cg06657028	rs2517598	6	221	A	G	-24.1755	3.05828e-38	TRIM31	Body	Open Sea
cg06657028	rs2523984	6	1508	A	G	-24.1755	3.05828e-38	TRIM31	Body	Open Sea
cg06657028	rs2523985	6	839	G	A	-24.1755	3.05828e-38	TRIM31	Body	Open Sea
cg06657028	rs2523989	6	2220	A	G	-24.1755	3.05828e-38	TRIM31	Body	Open Sea
cg06657028	rs2844793	6	1	A	G	-24.1755	3.05828e-38	TRIM31	Body	Open Sea
cg21242448	rs10818081	9	70	A	C	-24.1705	3.11029e-38		Intergenic	S_Shelf
cg23681001	rs11579521	1	1	A	G	-24.1655	3.1727e-38		Intergenic	Open Sea
cg10738003	rs10892563	11	8991	G	A	-24.1653	3.18311e-38	ARHGEF12	Body	Open Sea
cg02527811	rs11886874	2	14406	G	A	-24.165	3.18311e-38	C2orf54	1stExon	Open Sea
cg06202802	rs6850206	4	518	A	G	-24.1648	3.18311e-38	PSAPL1;SORCS2	1stExon;Body	Open Sea
cg24166175	rs1445500	11	53908	C	A	-24.164	3.19351e-38	CCDC83	Body	Open Sea
cg24166175	rs17744711	11	4334	G	A	-24.164	3.19351e-38	CCDC83	Body	Open Sea
cg24166175	rs17817230	11	42333	G	A	-24.164	3.19351e-38	CCDC83	Body	Open Sea
cg24166175	rs17817254	11	31564	C	A	-24.164	3.19351e-38	CCDC83	Body	Open Sea
cg24166175	rs7943104	11	51210	C	A	-24.164	3.19351e-38	CCDC83	Body	Open Sea
cg01802772	rs299872	1	0	G	A	24.1589	3.25592e-38	ACOT11;ACOT11	Body;Body	Open Sea
cg23636571	rs1351382	6	6700	G	C	-24.156	3.29753e-38		Intergenic	Open Sea
cg00156497	rs17062339	6	23697	A	G	-24.155	3.30793e-38	EYA4;EYA4;EYA4	Body;Body;Body	Open Sea
cg17009574	rs12199613	6	1873	A	G	24.1517	3.34954e-38	BTN3A2	TSS200	Open Sea
cg17009574	rs9393709	6	198	A	G	24.1517	3.34954e-38	BTN3A2	TSS200	Open Sea
cg18093448	rs6846985	4	1	A	G	-24.1483	3.40156e-38	WWC2	Body	Open Sea
cg07304760	rs17151653	7	131660	G	A	-24.1475	3.41196e-38	SND1	Body	Open Sea
cg25709790	rs2240005	7	1	A	G	-24.1308	3.64081e-38	DFNA5;DFNA5;DFNA5	Body;Body;Body	Open Sea
cg27114706	rs709240	12	21312	A	G	-24.1295	3.65121e-38		Intergenic	Open Sea
cg00023507	rs1059288	6	8793	A	G	24.1124	3.91127e-38	TAPBP;TAPBP;TAPBP	Body;Body;Body	Open Sea
cg18673341	rs2686527	7	453	A	G	24.1094	3.95288e-38	MGC87042;MGC87042	Body;Body	Open Sea
cg15706692	rs9343264	6	1	C	A	24.1088	3.96328e-38		Intergenic	Open Sea
cg09301498	rs4470979	7	3963	A	G	-24.1075	3.98408e-38		Intergenic	Island
cg25174338	rs11135858	8	8951	A	G	-24.0971	4.15052e-38	DOCK5	Body	Open Sea
cg25174338	rs12549196	8	8609	G	A	-24.0971	4.15052e-38	DOCK5	Body	Open Sea
cg04003990	rs1062748	2	27545	G	A	-24.0959	4.17133e-38	PASK	Body	Open Sea
cg16802892	rs1278923	14	13	G	A	24.0941	4.19213e-38		Intergenic	Open Sea
cg07576186	rs11130643	3	9620	A	G	-24.0886	4.28575e-38	PDHB	3'UTR	Open Sea
cg07576186	rs11915480	3	36509	G	A	-24.0886	4.28575e-38	PDHB	3'UTR	Open Sea
cg07576186	rs3191903	3	30822	A	G	-24.0886	4.28575e-38	PDHB	3'UTR	Open Sea
cg07576186	rs4681679	3	81600	A	G	-24.0886	4.28575e-38	PDHB	3'UTR	Open Sea
cg19484093	rs12509365	4	3614	G	A	-24.0813	4.41058e-38		Intergenic	Open Sea
cg06634228	rs6486245	11	1	A	G	-24.0748	4.525e-38		Intergenic	Open Sea
cg18442075	rs11652600	17	18941	G	A	-24.0737	4.54581e-38	DNAJC7;DNAJC7;DNAJC7;DNAJC7;NKIRAS2	TSS1500;5'UTR;Body;1stExon;TSS200	Island
cg18442075	rs9894001	17	4331	A	C	-24.0737	4.54581e-38	DNAJC7;DNAJC7;DNAJC7;DNAJC7;NKIRAS2	TSS1500;5'UTR;Body;1stExon;TSS200	Island
cg24927769	rs17170777	7	37389	A	G	-24.0698	4.61863e-38	MIR548F3;CNTNAP2	Body;Body	Open Sea
cg12687426	rs10936996	3	1	A	G	-24.0669	4.67064e-38	KCNMB3;KCNMB3;KCNMB3;KCNMB3;KCNMB3	5'UTR;1stExon;Body;Body;Body	N_Shore
cg14227731	rs6537949	9	153	C	A	-24.0628	4.74345e-38	COL5A1	Body	Open Sea
cg01230320	rs13011502	2	1	A	G	-24.0612	4.77466e-38		Intergenic	N_Shore
cg08912652	rs11602545	11	13254	G	A	-24.0582	4.82667e-38	SNX19	Body	Open Sea
cg08912652	rs2276097	11	1666	A	G	-24.0582	4.82667e-38	SNX19	Body	Open Sea
cg08912652	rs3751035	11	5726	A	G	-24.0582	4.82667e-38	SNX19	Body	Open Sea
cg11399582	rs8029133	15	2620	C	A	24.0508	4.9723e-38		Intergenic	Open Sea
cg12967864	rs10416555	19	731	A	G	-24.05	4.98271e-38	MBOAT7;MBOAT7;TMC4;MBOAT7;TMC4	3'UTR;3'UTR;TSS1500;3'UTR;TSS1500	Open Sea
cg12967864	rs1050527	19	1	A	C	-24.05	4.98271e-38	MBOAT7;MBOAT7;TMC4;MBOAT7;TMC4	3'UTR;3'UTR;TSS1500;3'UTR;TSS1500	Open Sea
cg08146865	rs745116	3	63321	C	A	-24.0478	5.02432e-38	NME6	3'UTR	Open Sea
cg17749961	rs829573	2	12767	A	T	24.0461	5.06592e-38	LCLAT1;LCLAT1	TSS1500;TSS1500	N_Shore
cg06447436	rs757016	X	2161	A	G	-24.0431	5.11794e-38	FAM9C	TSS1500	Open Sea
cg03187614	rs2857440	6	20829	G	A	-24.0421	5.13874e-38	TRIM10;TRIM10	Body;Body	Open Sea
cg04417708	rs719387	17	65836	G	A	-24.0375	5.23236e-38	ZZEF1	Body	N_Shore
cg04417708	rs7222392	17	35846	G	A	-24.0375	5.23236e-38	ZZEF1	Body	N_Shore
cg04417708	rs8065185	17	63885	A	G	-24.0375	5.23236e-38	ZZEF1	Body	N_Shore
cg04417708	rs9890881	17	31128	A	C	-24.0375	5.23236e-38	ZZEF1	Body	N_Shore
cg25388952	rs11077969	17	1037	A	G	24.0219	5.56524e-38	CCDC57	Body	N_Shore
cg25388952	rs4625783	17	1799	A	G	24.0219	5.56524e-38	CCDC57	Body	N_Shore
cg09737095	rs1940455	11	2565	A	G	24.0186	5.63805e-38	KCNJ5	3'UTR	Open Sea
cg11897887	rs2247337	20	2231	G	A	-24.0141	5.74207e-38	CST9L	TSS1500	Open Sea
cg09434603	rs4957044	5	481	C	A	-24.0095	5.8357e-38	SLC9A3	Body	N_Shore
cg25388952	rs7213172	17	1107	C	A	24.0043	5.96052e-38	CCDC57	Body	N_Shore
cg03187614	rs1541268	6	23928	G	A	-24.0021	6.01253e-38	TRIM10;TRIM10	Body;Body	Open Sea
cg03187614	rs1557611	6	8962	A	G	-24.0021	6.01253e-38	TRIM10;TRIM10	Body;Body	Open Sea
cg03187614	rs1573299	6	11357	A	G	-24.0021	6.01253e-38	TRIM10;TRIM10	Body;Body	Open Sea
cg03187614	rs2517655	6	6274	A	G	-24.0021	6.01253e-38	TRIM10;TRIM10	Body;Body	Open Sea
cg03187614	rs2857438	6	21120	A	G	-24.0021	6.01253e-38	TRIM10;TRIM10	Body;Body	Open Sea
cg03187614	rs4392759	6	8615	A	G	-24.0021	6.01253e-38	TRIM10;TRIM10	Body;Body	Open Sea
cg03187614	rs757259	6	11780	A	G	-24.0021	6.01253e-38	TRIM10;TRIM10	Body;Body	Open Sea
cg03187614	rs757261	6	12259	A	G	-24.0021	6.01253e-38	TRIM10;TRIM10	Body;Body	Open Sea
cg03187614	rs757262	6	12367	A	G	-24.0021	6.01253e-38	TRIM10;TRIM10	Body;Body	Open Sea
cg03187614	rs9261448	6	31993	G	A	-24.0021	6.01253e-38	TRIM10;TRIM10	Body;Body	Open Sea
cg03187614	rs9261457	6	27101	G	A	-24.0021	6.01253e-38	TRIM10;TRIM10	Body;Body	Open Sea
cg03187614	rs9261466	6	23482	A	G	-24.0021	6.01253e-38	TRIM10;TRIM10	Body;Body	Open Sea
cg03187614	rs9261467	6	23424	G	A	-24.0021	6.01253e-38	TRIM10;TRIM10	Body;Body	Open Sea
cg03187614	rs9261468	6	22842	G	A	-24.0021	6.01253e-38	TRIM10;TRIM10	Body;Body	Open Sea
cg03187614	rs9261470	6	22514	A	G	-24.0021	6.01253e-38	TRIM10;TRIM10	Body;Body	Open Sea
cg03187614	rs9261488	6	17910	A	G	-24.0021	6.01253e-38	TRIM10;TRIM10	Body;Body	Open Sea
cg03187614	rs9261505	6	14914	G	A	-24.0021	6.01253e-38	TRIM10;TRIM10	Body;Body	Open Sea
cg03187614	rs9261511	6	14077	A	C	-24.0021	6.01253e-38	TRIM10;TRIM10	Body;Body	Open Sea
cg03115532	rs11758148	6	22011	C	A	-23.997	6.13736e-38	LOC222699	Body	N_Shore
cg04061372	rs12943352	17	2292	G	A	-23.993	6.23098e-38		Intergenic	Island
cg04061372	rs2292750	17	6004	G	A	-23.993	6.23098e-38		Intergenic	Island
cg04061372	rs4792930	17	67	A	C	-23.993	6.23098e-38		Intergenic	Island
cg18032705	rs4810831	20	27030	G	A	-23.9917	6.26219e-38	PREX1	Body	Island
cg15029183	rs892713	6	1	A	G	-23.99	6.3038e-38	AIG1	Body	Open Sea
cg24801230	rs1635291	17	226620	G	A	-23.984	6.44943e-38	MAPT;MAPT;MAPT;MAPT;MAPT;MAPT	5'UTR;5'UTR;5'UTR;5'UTR;5'UTR;5'UTR	S_Shelf
cg24801230	rs1724400	17	222662	A	C	-23.984	6.44943e-38	MAPT;MAPT;MAPT;MAPT;MAPT;MAPT	5'UTR;5'UTR;5'UTR;5'UTR;5'UTR;5'UTR	S_Shelf
cg24801230	rs7215239	17	210760	G	A	-23.984	6.44943e-38	MAPT;MAPT;MAPT;MAPT;MAPT;MAPT	5'UTR;5'UTR;5'UTR;5'UTR;5'UTR;5'UTR	S_Shelf
cg06653140	rs2362974	5	675	G	A	23.981	6.53265e-38	SKP2;SKP2	Body;Body	Open Sea
cg13431688	rs10739779	9	12922	A	C	-23.9787	6.58466e-38	TGFBR1;TGFBR1	Body;Body	S_Shore
cg13431688	rs334362	9	57317	A	G	-23.9787	6.58466e-38	TGFBR1;TGFBR1	Body;Body	S_Shore
cg13431688	rs385057	9	53135	A	G	-23.9787	6.58466e-38	TGFBR1;TGFBR1	Body;Body	S_Shore
cg26445985	rs685182	7	2261	G	A	23.971	6.79271e-38	DENND2A	Body	Open Sea
cg15947697	rs1052989	6	180	A	G	-23.9656	6.93834e-38	PSORS1C3	TSS1500	N_Shore
cg15947697	rs9380220	6	1	A	C	-23.9656	6.93834e-38	PSORS1C3	TSS1500	N_Shore
cg03187614	rs4959044	6	12656	A	G	-23.9632	7.00075e-38	TRIM10;TRIM10	Body;Body	Open Sea
cg03187614	rs9261489	6	17840	G	A	-23.9554	7.2192e-38	TRIM10;TRIM10	Body;Body	Open Sea
cg00023507	rs3130100	6	7301	A	G	23.949	7.40644e-38	TAPBP;TAPBP;TAPBP	Body;Body;Body	Open Sea
cg01835922	rs10736512	11	2202	G	A	23.9422	7.60409e-38		Intergenic	Open Sea
cg01835922	rs1944677	11	10870	A	G	23.9422	7.60409e-38		Intergenic	Open Sea
cg01835922	rs4936647	11	5229	A	G	23.9422	7.60409e-38		Intergenic	Open Sea
cg01835922	rs4936651	11	7678	A	C	23.9422	7.60409e-38		Intergenic	Open Sea
cg01835922	rs7115487	11	679	A	G	23.9422	7.60409e-38		Intergenic	Open Sea
cg01835922	rs7949483	11	5536	A	G	23.9422	7.60409e-38		Intergenic	Open Sea
cg09723088	rs9258205	6	12683	G	A	23.9403	7.6561e-38	HLA-F;HLA-F;HLA-F;HLA-F;HLA-F;HLA-F	1stExon;5'UTR;1stExon;5'UTR;5'UTR;1stExon	Island
cg05407200	rs7122140	11	1305	G	A	-23.9323	7.90575e-38		Intergenic	S_Shelf
cg05522042	rs16975222	16	2059	A	G	-23.9258	8.1034e-38	KIAA0513	3'UTR	Open Sea
cg07437923	rs11643057	16	38274	G	A	23.925	8.13461e-38	DNAJA3;DNAJA3	3'UTR;3'UTR	Open Sea
cg24697433	rs9257274	6	50246	G	A	-23.9205	8.28024e-38	TRIM27	Body	Open Sea
cg14210114	rs12402888	1	1665	A	C	-23.9172	8.38426e-38	IGSF8	3'UTR	Open Sea
cg25536002	rs7182756	15	1577	A	C	-23.9112	8.58191e-38	IGDCC3	TSS1500	S_Shore
cg24906015	rs1439269	2	177889	A	G	-23.9052	8.78995e-38		Intergenic	S_Shelf
cg24018148	rs1109798	6	840	A	G	-23.9011	8.92518e-38	KCNK16;KCNK16;KCNK16;KCNK16	TSS1500;TSS1500;TSS1500;TSS1500	Open Sea
cg24018148	rs3734619	6	515	A	G	-23.9011	8.92518e-38	KCNK16;KCNK16;KCNK16;KCNK16	TSS1500;TSS1500;TSS1500;TSS1500	Open Sea
cg01997599	rs3760666	19	22322	G	A	-23.8995	8.9876e-38	TRPM4	Body	S_Shelf
cg17929630	rs7758512	6	68123	C	A	-23.8882	9.39329e-38	RNF39;RNF39	3'UTR;3'UTR	N_Shore
cg12897067	rs10056462	5	7974	A	G	23.8867	9.4557e-38		Intergenic	S_Shore
cg12897067	rs7728385	5	738	A	C	23.8867	9.4557e-38		Intergenic	S_Shore
cg02070028	rs11235951	11	22392	A	G	-23.8832	9.58053e-38	DNAJB13	TSS200	Open Sea
cg20312418	rs7896031	10	1	A	G	-23.88	9.70535e-38		Intergenic	Open Sea
cg13402656	rs2956914	8	1093	A	C	-23.8768	9.83018e-38	DLGAP2	Body	Island
cg03988092	rs6842514	4	7501	G	A	23.8754	9.88219e-38		Intergenic	S_Shore
cg25388952	rs7209474	17	51822	A	G	23.8674	1.01943e-37	CCDC57	Body	N_Shore
cg11620135	rs4969355	17	1207	A	G	-23.8652	1.02775e-37	BAIAP2;BAIAP2;BAIAP2;BAIAP2	Body;Body;Body;Body	S_Shore
cg23576855	rs11745733	5	12560	A	G	-23.8581	1.06104e-37	AHRR	Body	N_Shore
cg07374109	rs12822389	12	4257	G	A	-23.8568	1.06104e-37		Intergenic	N_Shelf
cg25448687	rs7563889	2	13644	A	C	-23.8559	1.07144e-37		Intergenic	Open Sea
cg08355157	rs4481540	7	23282	G	A	-23.8476	1.10264e-37	LOC154822	Body	Open Sea
cg12186981	rs502464	11	14440	G	A	-23.8295	1.18586e-37	OR2AG1	TSS1500	Open Sea
cg22664298	rs11241998	5	16468	A	G	23.8264	1.19627e-37	ADAMTS19	TSS1500	Island
cg03066009	rs7812644	8	41357	G	A	-23.82	1.22747e-37	CYP7B1	Body	Open Sea
cg13871921	rs28560209	9	3237	G	A	-23.8176	1.23787e-37	ANAPC2	Body	S_Shore
cg13871921	rs28665875	9	82	G	A	-23.8176	1.23787e-37	ANAPC2	Body	S_Shore
cg21438527	rs10484439	6	120553	A	G	23.8079	1.28989e-37	HIST1H4D	TSS200	S_Shore
cg08146865	rs11709691	3	32188	G	A	-23.8076	1.28989e-37	NME6	3'UTR	Open Sea
cg08146865	rs11710861	3	38297	A	G	-23.8076	1.28989e-37	NME6	3'UTR	Open Sea
cg08146865	rs11718329	3	26029	G	C	-23.8076	1.28989e-37	NME6	3'UTR	Open Sea
cg08146865	rs13059037	3	47978	G	A	-23.8076	1.28989e-37	NME6	3'UTR	Open Sea
cg08146865	rs13068265	3	34243	C	A	-23.8076	1.28989e-37	NME6	3'UTR	Open Sea
cg08146865	rs3937	3	23455	G	A	-23.8076	1.28989e-37	NME6	3'UTR	Open Sea
cg23052585	rs4417190	10	2414	A	G	-23.8042	1.31069e-37		Intergenic	Open Sea
cg23052585	rs4620641	10	1813	C	A	-23.8042	1.31069e-37		Intergenic	Open Sea
cg11039913	rs16898614	6	661	G	A	-23.8019	1.32109e-37	HCG22	Body	Open Sea
cg03187614	rs1419673	6	30605	G	A	-23.7996	1.3315e-37	TRIM10;TRIM10	Body;Body	Open Sea
cg09864671	rs3746755	20	13126	A	G	-23.7933	1.3627e-37	DIDO1;DIDO1;DIDO1	5'UTR;5'UTR;5'UTR	N_Shelf
cg23741255	rs12906190	15	123099	A	G	-23.7919	1.3731e-37		Intergenic	Open Sea
cg20981163	rs9277426	6	1927	A	C	-23.7882	1.39391e-37	HLA-DPB1	Body	S_Shore
cg19367859	rs6916921	6	9471	A	G	-23.7782	1.44592e-37		Intergenic	Open Sea
cg17240976	rs10188318	2	35881	A	G	-23.757	1.57075e-37	HDLBP	5'UTR	Open Sea
cg25044524	rs16960672	17	80791	A	G	23.7574	1.57075e-37	CYTSB;CYTSB;CYTSB;CYTSB	Body;TSS1500;TSS1500;Body	N_Shore
cg25347356	rs2051632	6	1680	G	A	23.7556	1.58115e-37	ARHGAP18	Body	Open Sea
cg04034998	rs12244973	10	520	A	G	-23.7513	1.61236e-37	ADAM12;ADAM12	Body;Body	Open Sea
cg04034998	rs748289	10	5805	A	G	-23.7513	1.61236e-37	ADAM12;ADAM12	Body;Body	Open Sea
cg22337407	rs9430163	1	2003	G	A	-23.739	1.68517e-37		Intergenic	Open Sea
cg18273401	rs1009977	14	2664	A	C	23.7356	1.71638e-37	LGALS3	5'UTR	S_Shelf
cg18273401	rs11622740	14	17506	G	A	23.7356	1.71638e-37	LGALS3	5'UTR	S_Shelf
cg15145296	rs11925965	3	30653	A	G	23.7357	1.71638e-37		Intergenic	S_Shore
cg15145296	rs12633421	3	50609	A	G	23.7357	1.71638e-37		Intergenic	S_Shore
cg18273401	rs2274273	14	14298	G	A	23.7356	1.71638e-37	LGALS3	5'UTR	S_Shelf
cg15145296	rs3804587	3	27881	A	G	23.7357	1.71638e-37		Intergenic	S_Shore
cg18273401	rs3825613	14	7166	A	C	23.7356	1.71638e-37	LGALS3	5'UTR	S_Shelf
cg18273401	rs4644	14	4597	C	A	23.7356	1.71638e-37	LGALS3	5'UTR	S_Shelf
cg18273401	rs7160110	14	5703	A	G	23.7356	1.71638e-37	LGALS3	5'UTR	S_Shelf
cg15145296	rs883207	3	23341	A	C	23.7357	1.71638e-37		Intergenic	S_Shore
cg18618674	rs1012839	12	29357	A	C	-23.7323	1.73719e-37	KIAA0528	Body	N_Shelf
cg18618674	rs10842027	12	68554	G	A	-23.7323	1.73719e-37	KIAA0528	Body	N_Shelf
cg18618674	rs7303512	12	11534	A	C	-23.7323	1.73719e-37	KIAA0528	Body	N_Shelf
cg18618674	rs7958951	12	26677	G	A	-23.7323	1.73719e-37	KIAA0528	Body	N_Shelf
cg17965552	rs5980741	X	756	A	C	-23.7302	1.74759e-37		Intergenic	N_Shore
cg25057035	rs9277426	6	1979	A	C	-23.7278	1.76839e-37	HLA-DPB1	Body	Open Sea
cg27225663	rs1407514	6	10299	C	A	-23.7138	1.86201e-37		Intergenic	Open Sea
cg01388693	rs2590453	3	3716	G	A	-23.7121	1.88282e-37		Intergenic	Open Sea
cg01388693	rs576072	3	1398	G	A	-23.7121	1.88282e-37		Intergenic	Open Sea
cg27567580	rs540742	1	17855	G	A	-23.7072	1.91402e-37	GIPC2	3'UTR	Open Sea
cg09307883	rs28560209	9	4518	G	A	-23.694	2.01805e-37	ANAPC2	Body	N_Shore
cg09307883	rs28665875	9	1199	G	A	-23.694	2.01805e-37	ANAPC2	Body	N_Shore
cg19498042	rs2197205	3	634	A	G	-23.6905	2.04925e-37	TMPRSS7;TMPRSS7	TSS1500;TSS1500	Open Sea
cg26512469	rs2993315	13	2614	G	A	-23.6892	2.05966e-37	MCF2L;MCF2L	Body;Body	S_Shore
cg13431688	rs10283455	9	36366	A	C	-23.6763	2.16368e-37	TGFBR1;TGFBR1	Body;Body	S_Shore
cg27230769	rs1362126	6	15029	A	G	23.674	2.18448e-37	LOC285830;LOC285830	Body;Body	Open Sea
cg18663897	rs10193614	2	40540	G	A	-23.6692	2.22609e-37	NDUFA10	3'UTR	Open Sea
cg18663897	rs13396556	2	1	A	G	-23.6692	2.22609e-37	NDUFA10	3'UTR	Open Sea
cg13603318	rs16958694	17	17640	A	G	-23.6674	2.2365e-37	CCDC46	Body	Open Sea
cg13603318	rs2028616	17	29816	A	C	-23.6674	2.2365e-37	CCDC46	Body	Open Sea
cg13989295	rs11654986	17	18396	A	G	23.6634	2.27811e-37	SKA2;SKA2	3'UTR;3'UTR	S_Shelf
cg24401199	rs11880198	19	17	G	A	-23.6618	2.28851e-37	GNA15	Body	N_Shelf
cg19978674	rs4406078	4	2501	G	A	-23.6522	2.38213e-37	HOPX;HOPX;HOPX;HOPX;HOPX	5'UTR;Body;Body;TSS1500;TSS1500	S_Shore
cg17117718	rs12373168	17	261129	C	A	23.6494	2.40293e-37		Intergenic	Island
cg26429017	rs12052869	2	143269	A	G	-23.647	2.43414e-37	C2orf82	TSS200	Open Sea
cg26429017	rs9288676	2	95072	A	C	-23.647	2.43414e-37	C2orf82	TSS200	Open Sea
cg11585022	rs3806932	5	21671	G	A	-23.6309	2.59017e-37	WDR36	TSS1500	N_Shore
cg15663948	rs2296896	13	1	A	G	-23.6252	2.65259e-37	C13orf28;C13orf28	1stExon;5'UTR	Open Sea
cg24861399	rs6430506	2	10652	A	G	23.621	2.6942e-37	MGAT5	Body	Open Sea
cg24861399	rs749048	2	4711	A	C	23.621	2.6942e-37	MGAT5	Body	Open Sea
cg24861399	rs7573104	2	6057	G	A	23.621	2.6942e-37	MGAT5	Body	Open Sea
cg15600437	rs2076600	1	27852	A	G	-23.6102	2.80862e-37	MFAP2;MFAP2	TSS1500;TSS1500	S_Shelf
cg00424152	rs13030174	2	8158	C	A	-23.6081	2.82943e-37	B3GNT7	Body	Island
cg16702660	rs2293718	14	12049	G	A	-23.6003	2.92305e-37		Intergenic	Open Sea
cg16702660	rs2320065	14	6513	A	G	-23.6003	2.92305e-37		Intergenic	Open Sea
cg16702660	rs9323066	14	860	G	A	-23.6003	2.92305e-37		Intergenic	Open Sea
cg00352468	rs13024441	2	2416	A	G	23.5988	2.94385e-37		Intergenic	Open Sea
cg19707653	rs132893	22	15352	G	A	-23.5973	2.95426e-37	KIAA1671	Body	N_Shelf
cg06120313	rs11025603	11	6915	A	G	-23.5956	2.97506e-37	OSBPL5;OSBPL5;OSBPL5	5'UTR;5'UTR;5'UTR	Open Sea
cg26846076	rs1971043	17	85482	G	A	-23.5959	2.97506e-37	CYTSB;CYTSB;CYTSB;CYTSB	Body;Body;Body;Body	Open Sea
cg26822728	rs10920357	1	12497	A	G	-23.5942	2.99587e-37	LGR6	Body	S_Shore
cg03651054	rs9535274	13	249	G	A	-23.5941	2.99587e-37		Intergenic	Open Sea
cg08495860	rs35705491	11	5822	G	A	-23.5924	3.01667e-37		Intergenic	N_Shore
cg13452812	rs10757276	9	14006	A	G	-23.5911	3.02707e-37		Intergenic	Open Sea
cg27224751	rs3743034	15	4224	A	G	-23.5889	3.05828e-37	DNAJC17	Body	N_Shelf
cg20775316	rs12730301	1	3825	A	C	-23.581	3.1519e-37	SSBP3;SSBP3;SSBP3	Body;Body;Body	Open Sea
cg24697433	rs10484543	6	85306	A	T	-23.5791	3.18311e-37	TRIM27	Body	Open Sea
cg17929630	rs9261302	6	3637	A	G	-23.5779	3.19351e-37	RNF39;RNF39	3'UTR;3'UTR	N_Shore
cg22337407	rs9430161	1	670	A	C	-23.5748	3.23512e-37		Intergenic	Open Sea
cg17040924	rs4910628	11	6293	A	C	-23.5727	3.25592e-37	OR52M1	TSS1500	Open Sea
cg07621697	rs566750	5	4789	A	G	-23.5664	3.33914e-37		Intergenic	Open Sea
cg07759478	rs17375690	3	1	A	G	-23.5644	3.37035e-37	SYNPR	Body	Open Sea
cg00017157	rs869714	1	1103	A	G	-23.5531	3.52638e-37		Intergenic	Open Sea
cg17869311	rs7613392	3	14	G	A	-23.5433	3.66161e-37	GXYLT2	Body	Open Sea
cg06352538	rs4374022	12	5536	A	G	-23.5399	3.71362e-37	KIAA0748;KIAA0748	Body;Body	Open Sea
cg02945674	rs2487052	9	1306	A	G	-23.5346	3.79684e-37	ABCA1	5'UTR	N_Shore
cg19577958	rs318473	6	1417	G	A	23.5302	3.85926e-37	SERPINB9	3'UTR	N_Shelf
cg19577958	rs318477	6	560	A	G	23.5302	3.85926e-37	SERPINB9	3'UTR	N_Shelf
cg25649515	rs552305	3	13808	A	G	-23.5255	3.93207e-37		Intergenic	Open Sea
cg06437931	rs11264087	1	16969	A	G	-23.5186	4.0361e-37		Intergenic	Open Sea
cg00689685	rs1061807	6	2974	A	G	-23.5172	4.0673e-37	AGPAT1;AGPAT1	5'UTR;5'UTR	Open Sea
cg00689685	rs2269424	6	7579	A	G	-23.5172	4.0673e-37	AGPAT1;AGPAT1	5'UTR;5'UTR	Open Sea
cg00689685	rs9267810	6	18218	G	A	-23.5172	4.0673e-37	AGPAT1;AGPAT1	5'UTR;5'UTR	Open Sea
cg26387458	rs10835363	11	15148	G	A	-23.5143	4.10891e-37		Intergenic	Open Sea
cg03816081	rs2796298	10	1566	G	A	23.514	4.11931e-37	LYZL1	TSS1500	Open Sea
cg14112997	rs2895332	22	1	G	A	23.5116	4.15052e-37	IL17RA	3'UTR	S_Shore
cg19504605	rs10090179	8	53	G	A	-23.5033	4.29615e-37	ZFP41	3'UTR	S_Shore
cg19504605	rs7464066	8	8654	A	G	-23.5033	4.29615e-37	ZFP41	3'UTR	S_Shore
cg12259892	rs4940456	18	0	A	G	-23.5027	4.30656e-37	CPLX4	3'UTR	Open Sea
cg04497820	rs824854	5	3056	G	A	23.5028	4.30656e-37		Intergenic	Open Sea
cg14795227	rs7582271	2	9695	A	G	-23.5017	4.31696e-37		Intergenic	Open Sea
cg00993903	rs3783394	14	3470	A	G	-23.5011	4.32736e-37	MARK3;MARK3;MARK3;MARK3;MARK3	Body;Body;Body;Body;Body	Open Sea
cg04852271	rs845171	X	475217	G	A	-23.5004	4.34817e-37	SPANXD;SPANXE	TSS1500;TSS1500	Open Sea
cg21589417	rs10930393	2	73780	A	G	23.4989	4.36897e-37	UBR3	Body	Open Sea
cg19504605	rs7387080	8	1473	G	A	-23.4974	4.38977e-37	ZFP41	3'UTR	S_Shore
cg01248855	rs11652631	17	173739	G	A	-23.4964	4.41058e-37	C17orf42	TSS1500	S_Shore
cg05865331	rs7152076	14	15972	A	G	-23.4874	4.57702e-37	WDR20	Body	S_Shore
cg15971518	rs555097	11	3542	A	C	23.4752	4.79546e-37	PRG2	TSS1500	Open Sea
cg08629394	rs7133053	12	1	A	G	-23.4708	4.88909e-37		Intergenic	S_Shelf
cg19367859	rs1799724	6	12585	A	G	-23.4697	4.90989e-37		Intergenic	Open Sea
cg08146708	rs1021621	1	195098	G	A	-23.4668	4.9619e-37		Intergenic	Open Sea
cg06618134	rs334287	5	5191	A	G	-23.467	4.9619e-37		Intergenic	Open Sea
cg03489016	rs1227003	2	5325	G	A	-23.4657	4.98271e-37	PID1;PID1	Body;Body	Open Sea
cg13224161	rs2855430	6	1	A	G	-23.4642	5.01391e-37	COL11A2;COL11A2;COL11A2	Body;Body;Body	Open Sea
cg21158163	rs6027936	20	712	G	A	-23.4631	5.03472e-37		Intergenic	Island
cg22955899	rs1009977	14	14841	A	C	-23.4519	5.26357e-37	DLGAP5;DLGAP5	Body;Body	Open Sea
cg22955899	rs11622740	14	1	G	A	-23.4519	5.26357e-37	DLGAP5;DLGAP5	Body;Body	Open Sea
cg22955899	rs2274273	14	3207	G	A	-23.4519	5.26357e-37	DLGAP5;DLGAP5	Body;Body	Open Sea
cg22955899	rs3825613	14	24671	A	C	-23.4519	5.26357e-37	DLGAP5;DLGAP5	Body;Body	Open Sea
cg22955899	rs4644	14	12908	C	A	-23.4519	5.26357e-37	DLGAP5;DLGAP5	Body;Body	Open Sea
cg22955899	rs7160110	14	23208	A	G	-23.4519	5.26357e-37	DLGAP5;DLGAP5	Body;Body	Open Sea
cg20859841	rs4876039	8	29869	G	A	-23.4354	5.62765e-37		Intergenic	S_Shore
cg18457108	rs7653402	3	1121	G	A	-23.4352	5.62765e-37	C3orf21	Body	Open Sea
cg04990378	rs4619692	20	9412	A	G	-23.4321	5.70047e-37	C20orf166;MIR133A2	Body;TSS1500	Open Sea
cg02491947	rs4940703	18	1759	A	G	23.4308	5.72127e-37	MIR122	TSS1500	Open Sea
cg02491947	rs6566969	18	1854	A	G	23.4308	5.72127e-37	MIR122	TSS1500	Open Sea
cg17172308	rs6937877	6	17	A	G	23.4287	5.77328e-37		Intergenic	S_Shelf
cg01223071	rs12361769	11	10008	G	A	-23.4271	5.81489e-37		Intergenic	Open Sea
cg16046605	rs11205073	1	57972	C	A	-23.4265	5.82529e-37	LCE3A	TSS1500	Open Sea
cg16046605	rs12032251	1	1219	A	G	-23.4265	5.82529e-37	LCE3A	TSS1500	Open Sea
cg16046605	rs2014368	1	54616	G	A	-23.4265	5.82529e-37	LCE3A	TSS1500	Open Sea
cg16046605	rs4845317	1	73928	G	A	-23.4265	5.82529e-37	LCE3A	TSS1500	Open Sea
cg16046605	rs4845457	1	2022	A	G	-23.4265	5.82529e-37	LCE3A	TSS1500	Open Sea
cg16046605	rs7527788	1	1	A	G	-23.4265	5.82529e-37	LCE3A	TSS1500	Open Sea
cg17965552	rs9887450	X	1	A	C	-23.4246	5.8669e-37		Intergenic	N_Shore
cg07699771	rs2044922	8	980	C	A	23.4236	5.89811e-37		Intergenic	S_Shelf
cg07699771	rs2044924	8	698	G	A	23.4236	5.89811e-37		Intergenic	S_Shelf
cg01248855	rs1061342	17	120042	A	G	-23.4211	5.95012e-37	C17orf42	TSS1500	S_Shore
cg01248855	rs1061346	17	120276	A	G	-23.4211	5.95012e-37	C17orf42	TSS1500	S_Shore
cg01248855	rs11656278	17	159317	A	G	-23.4211	5.95012e-37	C17orf42	TSS1500	S_Shore
cg01248855	rs7214570	17	87341	G	A	-23.4211	5.95012e-37	C17orf42	TSS1500	S_Shore
cg01248855	rs9895785	17	126797	G	A	-23.4211	5.95012e-37	C17orf42	TSS1500	S_Shore
cg01248855	rs9911997	17	109857	G	A	-23.4211	5.95012e-37	C17orf42	TSS1500	S_Shore
cg00023507	rs456261	6	18022	G	A	23.4166	6.05414e-37	TAPBP;TAPBP;TAPBP	Body;Body;Body	Open Sea
cg19707653	rs3747120	22	19918	A	G	-23.4105	6.21018e-37	KIAA1671	Body	N_Shelf
cg14123034	rs1452539	18	4659	G	A	-23.4049	6.34541e-37	L3MBTL4	Body	N_Shore
cg14123034	rs7241700	18	10494	A	G	-23.4049	6.34541e-37	L3MBTL4	Body	N_Shore
cg04467639	rs10832275	11	16825	C	A	-23.3992	6.49104e-37	COPB1;COPB1;COPB1	Body;Body;Body	Open Sea
cg04467639	rs12295888	11	44518	G	A	-23.3992	6.49104e-37	COPB1;COPB1;COPB1	Body;Body;Body	Open Sea
cg19084031	rs16966213	15	85	A	G	23.3964	6.56386e-37		Intergenic	N_Shelf
cg06503981	rs29233	6	248810	C	G	-23.3947	6.60547e-37		Intergenic	S_Shelf
cg13604933	rs1467313	6	17051	A	G	-23.3944	6.61587e-37		Intergenic	Open Sea
cg04481077	rs3922641	7	2666	G	A	23.3905	6.71989e-37	HEATR2	Body	S_Shelf
cg07133434	rs6782407	3	56946	G	A	-23.3867	6.82391e-37		Intergenic	N_Shelf
cg13033971	rs9590923	13	1	A	C	-23.3822	6.94874e-37		Intergenic	S_Shelf
cg07686394	rs655089	11	131	C	A	-23.3796	7.02156e-37		Intergenic	N_Shelf
cg01543583	rs4901940	14	79810	C	A	-23.3781	7.06317e-37	C14orf149	Body	N_Shelf
cg08963013	rs1446704	2	1	A	G	-23.3775	7.08397e-37	LRRTM4	Body	Open Sea
cg08963013	rs17013592	2	451	A	G	-23.3775	7.08397e-37	LRRTM4	Body	Open Sea
cg13306870	rs713841	22	1446	A	G	23.3766	7.10478e-37	CBX7	3'UTR	Open Sea
cg02702444	rs6530199	X	15348	A	C	-23.3755	7.13598e-37	KAL1	Body	N_Shore
cg09762182	rs6671356	1	6138	G	A	-23.3723	7.2296e-37	C1orf159	5'UTR	Island
cg26589251	rs12324301	15	1	A	G	-23.3719	7.24001e-37	ADAMTS17	Body	Open Sea
cg05531409	rs9848661	3	59075	A	C	-23.3715	7.25041e-37	CPNE4	5'UTR	Open Sea
cg00582897	rs10037049	5	433	G	A	-23.3707	7.27121e-37		Intergenic	N_Shore
cg05364766	rs833016	7	42306	A	C	-23.3698	7.30242e-37		Intergenic	Open Sea
cg03570263	rs6916422	6	102181	A	G	-23.3677	7.36483e-37	RNF39;RNF39	Body;Body	S_Shore
cg03570263	rs6935053	6	106128	C	A	-23.3677	7.36483e-37	RNF39;RNF39	Body;Body	S_Shore
cg06503981	rs10484549	6	166251	G	A	-23.3636	7.47926e-37		Intergenic	S_Shelf
cg06503981	rs16896044	6	121711	A	G	-23.3636	7.47926e-37		Intergenic	S_Shelf
cg06503981	rs16896052	6	55863	G	A	-23.3636	7.47926e-37		Intergenic	S_Shelf
cg06503981	rs16896081	6	48330	A	G	-23.3636	7.47926e-37		Intergenic	S_Shelf
cg06503981	rs16896923	6	140648	G	A	-23.3636	7.47926e-37		Intergenic	S_Shelf
cg06503981	rs2286404	6	113581	G	A	-23.3636	7.47926e-37		Intergenic	S_Shelf
cg22802014	rs2292165	1	1	A	G	-23.3636	7.47926e-37	SNRNP40	3'UTR	Open Sea
cg06503981	rs2893999	6	83793	G	A	-23.3636	7.47926e-37		Intergenic	S_Shelf
cg06503981	rs3869062	6	74852	G	A	-23.3636	7.47926e-37		Intergenic	S_Shelf
cg04061372	rs11649877	17	33380	A	G	-23.3578	7.6561e-37		Intergenic	Island
cg04061372	rs12952983	17	42391	A	C	-23.3578	7.6561e-37		Intergenic	Island
cg04061372	rs1517002	17	70308	A	C	-23.3578	7.6561e-37		Intergenic	Island
cg04061372	rs4793244	17	74952	G	A	-23.3578	7.6561e-37		Intergenic	Island
cg04061372	rs598126	17	89257	A	G	-23.3578	7.6561e-37		Intergenic	Island
cg04061372	rs615942	17	90973	C	A	-23.3578	7.6561e-37		Intergenic	Island
cg13301327	rs2315654	20	12225	G	A	-23.3556	7.72892e-37	ZBTB46	Body	S_Shelf
cg10309386	rs10508462	10	4409	C	A	23.347	7.99938e-37	BEND7;BEND7	Body;Body	Island
cg16652920	rs4908625	1	19653	A	G	-23.3457	8.04098e-37	CAMTA1	Body	Open Sea
cg22953510	rs1830095	3	4517	G	A	-23.345	8.06179e-37	ZBTB20;ZBTB20;ZBTB20;ZBTB20;ZBTB20;ZBTB20;ZBTB20	5'UTR;5'UTR;5'UTR;5'UTR;5'UTR;Body;5'UTR	Open Sea
cg13782322	rs6496644	15	9965	A	G	-23.3388	8.25943e-37	SEMA4B;SEMA4B	Body;Body	Open Sea
cg25208724	rs1060604	1	20424	G	A	23.3327	8.46748e-37	SLC25A44;SLC25A44	5'UTR;1stExon	Island
cg17040924	rs10836241	11	5120	A	C	-23.3314	8.50909e-37	OR52M1	TSS1500	Open Sea
cg13728604	rs10115249	9	3227	A	G	-23.3245	8.74834e-37	USP20;USP20;USP20	Body;Body;Body	N_Shelf
cg13728604	rs10819568	9	6731	A	G	-23.3245	8.74834e-37	USP20;USP20;USP20	Body;Body;Body	N_Shelf
cg13728604	rs2417150	9	6871	A	G	-23.3245	8.74834e-37	USP20;USP20;USP20	Body;Body;Body	N_Shelf
cg13728604	rs4836674	9	8517	A	G	-23.3245	8.74834e-37	USP20;USP20;USP20	Body;Body;Body	N_Shelf
cg13728604	rs6478920	9	4585	A	G	-23.3245	8.74834e-37	USP20;USP20;USP20	Body;Body;Body	N_Shelf
cg13728604	rs7048514	9	10531	A	G	-23.3245	8.74834e-37	USP20;USP20;USP20	Body;Body;Body	N_Shelf
cg13728604	rs913316	9	1277	A	G	-23.3245	8.74834e-37	USP20;USP20;USP20	Body;Body;Body	N_Shelf
cg25134647	rs4277200	12	9041	A	C	-23.324	8.75874e-37		Intergenic	Open Sea
cg11420142	rs4734795	8	116821	G	A	23.322	8.83156e-37		Intergenic	Open Sea
cg11420142	rs6471291	8	107146	C	A	23.322	8.83156e-37		Intergenic	Open Sea
cg11747817	rs9965323	18	180	G	A	-23.3209	8.87317e-37		Intergenic	S_Shelf
cg11960243	rs2744507	6	5743	A	G	-23.3193	8.92518e-37	COL11A2;COL11A2;COL11A2	Body;Body;Body	Open Sea
cg04613734	rs2721965	8	1883	C	A	-23.3162	9.03961e-37	TRPS1	5'UTR	S_Shelf
cg20673830	rs12119170	1	12928	A	G	-23.3136	9.13323e-37		Intergenic	N_Shelf
cg03754882	rs9643184	8	1	A	G	-23.312	9.19564e-37		Intergenic	Open Sea
cg19504860	rs1781867	19	25021	G	A	23.309	9.29966e-37	ZNF708;ZNF708	1stExon;5'UTR	Open Sea
[truncated: 99,912 more rows]

## Sheet: b) CpG-SNP mQTLs
CpG Site_Illumina Probe ID	SNP	Chromosome	SNP_Minor Allele	SNP_Major Allele	T-Stat SNPvsCpG	Corrected P-Value SNPvsCpG	CpG Site_Relation To UCSC Refgene Name	CpG Site_Relation To UCSC Refgene Group	CpG Site_Relation To UCSC CPG Island
cg12403190	rs11708083	3	A	G	-38.5136	2.03e-58	MAGI1;MAGI1;MAGI1	Body;Body;3'UTR	S_Shelf
cg05509228	rs2144746	6	A	G	-37.7255	1.74e-57	SMOC2;SMOC2	Body;Body	Island
cg15132295	rs9894913	17	A	G	-37.4112	4.15e-57	DNAH17	Body	Open Sea
cg24309769	rs7136813	12	A	G	-37.3079	5.52e-57	A2ML1	Body	Open Sea
cg09084244	rs1109559	12	G	A	37.0962	9.97e-57	CDK2AP1	TSS1500	S_Shore
cg01591343	rs1047910	6	A	G	-36.8172	2.17e-56	WDR27	3'UTR	Open Sea
cg15129815	rs1046407	18	A	G	-36.664	3.35e-56	FAM69C	3'UTR	Open Sea
cg15765638	rs2535969	7	A	G	-36.0104	2.15e-55		Intergenic	Island
cg24080129	rs4148874	6	G	A	35.7387	4.7e-55	TAP2;TAP2	Body;Body	Open Sea
cg01740135	rs7065559	X	A	C	-35.5195	8.85e-55	PPP1R2P9	TSS1500	S_Shore
cg25099095	rs7740342	6	A	G	-35.4193	1.19e-54		Intergenic	S_Shelf
cg24871596	rs3127328	6	A	G	-35.3537	1.44e-54	T	Body	Island
cg23499373	rs2229375	19	A	G	-35.0906	3.09e-54	ZNF135;ZNF135;ZNF135;ZNF135	Body;Body;Body;3'UTR	Open Sea
cg03293837	rs17628732	10	A	G	-34.5068	1.73e-53	ATE1;ATE1	Body;Body	Open Sea
cg25929399	rs4796640	17	C	A	34.2774	3.42e-53	KRT38	TSS200	Open Sea
cg05416337	rs17753970	18	A	G	-34.2616	3.59e-53	DCC	TSS1500	N_Shelf
cg04132017	rs3820678	1	A	G	-34.1367	5.21e-53	OR10R2	1stExon	Open Sea
cg24136292	rs1714345	11	A	G	34.129	5.33e-53	INSC;INSC	Body;Body	Open Sea
cg26845082	rs2655226	3	G	A	34.0552	6.65e-53		Intergenic	Open Sea
cg26365090	rs11700304	20	G	A	33.9803	8.32e-53	TOX2;TOX2;TOX2;TOX2	5'UTR;Body;TSS200;5'UTR	Open Sea
cg11857805	rs1191030	14	A	C	-33.7644	1.59e-52		Intergenic	S_Shelf
cg08570077	rs7782777	7	A	G	-33.7542	1.64e-52		Intergenic	Open Sea
cg03392100	rs6905572	6	A	G	-33.7353	1.75e-52	C6orf26	Body	Open Sea
cg03020684	rs4777346	15	A	G	-33.6271	2.42e-52	THSD4	Body	Open Sea
cg14044167	rs2233327	8	A	G	-33.57	2.88e-52	NDRG1;NDRG1	Body;Body	Open Sea
cg06548479	rs2410341	8	G	A	33.4498	4.15e-52		Intergenic	Open Sea
cg26278987	rs3733190	4	G	A	-33.4173	4.58e-52	C4orf50	3'UTR	Open Sea
cg21927991	rs5025124	8	A	G	-33.3998	4.83e-52	ZFAT;ZFAT	Body;Body	S_Shelf
cg00035449	rs13200360	6	A	C	-33.3957	4.89e-52		Intergenic	Island
cg05813498	rs8132	17	A	G	-33.3691	5.31e-52	GAA;GAA;GAA	3'UTR;3'UTR;3'UTR	Open Sea
cg15083522	rs1054038	10	A	G	-33.2358	7.98e-52	LRRC27;LRRC27	3'UTR;3'UTR	Open Sea
cg13905298	rs735683	5	A	C	-32.9945	1.67e-51		Intergenic	N_Shelf
cg12414339	rs1054190	3	A	G	-32.9596	1.86e-51	NR1I2;NR1I2;NR1I2	3'UTR;3'UTR;3'UTR	Open Sea
cg07437923	rs4786494	16	G	A	32.9003	2.24e-51	DNAJA3;DNAJA3	3'UTR;3'UTR	Open Sea
cg12417704	rs2298222	1	A	G	-32.8984	2.25e-51	KIAA0495	3'UTR	N_Shelf
cg21566433	rs1039037	15	A	G	-32.8433	2.66e-51	PCSK6;PCSK6;PCSK6;PCSK6;PCSK6;PCSK6;PCSK6;PCSK6	Body;Body;Body;Body;Body;Body;Body;Body	N_Shelf
cg00084271	rs2369476	1	A	C	-32.8337	2.75e-51	ATP1A4;ATP1A4	1stExon;5'UTR	Open Sea
cg16956665	rs2241502	11	A	G	-32.7835	3.21e-51	STT3A	Body	Open Sea
cg16140565	rs409484	3	G	A	32.5064	7.59e-51	FHIT;FHIT	Body;Body	Open Sea
cg20300784	rs11126017	2	A	G	-32.4448	9.21e-51		Intergenic	S_Shelf
cg22508145	rs773863	19	A	G	-32.4214	9.9e-51	CPAMD8	Body	Open Sea
cg12908908	rs17674109	5	G	A	-32.2952	1.47e-50		Intergenic	Open Sea
cg10590622	rs1076860	4	G	A	32.0237	3.45e-50	PDHA2	TSS1500	Open Sea
cg03115532	rs1233664	6	A	G	-31.9066	5e-50	LOC222699	Body	N_Shore
cg18626958	rs12542071	8	A	G	-31.7628	7.88e-50	RP1L1	3'UTR	Open Sea
cg02074316	rs8023729	15	G	A	31.6703	1.06e-49		Intergenic	Open Sea
cg16398051	rs7496640	15	A	G	-31.5304	1.65e-49	ADAMTS17	Body	Open Sea
cg19393008	rs928993	12	G	A	31.4626	2.05e-49	KRT82	Body	Open Sea
cg03965172	rs2880892	4	A	G	-30.965	1.02e-48		Intergenic	N_Shore
cg04888234	rs17413333	1	A	G	-30.9461	1.08e-48	FCRLA	TSS1500	Open Sea
cg24699914	rs6656566	1	A	G	-30.9172	1.2e-48		Intergenic	Open Sea
cg03466780	rs28688712	9	A	G	-30.8725	1.37e-48	EXD3	Body	N_Shore
cg22276800	rs619850	2	G	A	30.7444	2.09e-48	HK2	TSS1500	N_Shore
cg16963093	rs3999821	7	A	G	-30.7202	2.27e-48	ATXN7L1	Body	Open Sea
cg08684066	rs28694742	4	A	G	-30.718	2.28e-48	HERC6;HERC6	TSS1500;TSS1500	N_Shore
cg22304519	rs13019681	2	A	G	-30.6201	3.14e-48		Intergenic	Open Sea
cg01248855	rs9889755	17	A	G	-30.5974	3.38e-48	C17orf42	TSS1500	S_Shore
cg02179473	rs13271980	8	A	G	-30.4548	5.4e-48		Intergenic	Open Sea
cg06002687	rs17456596	8	G	A	30.3463	7.71e-48		Intergenic	Open Sea
cg16652920	rs11579620	1	A	G	-30.2612	1.02e-47	CAMTA1	Body	Open Sea
cg03188793	rs3895063	11	A	G	-30.239	1.1e-47	TALDO1	Body	Open Sea
cg27154731	rs9455487	6	G	A	-30.0923	1.79e-47		Intergenic	Open Sea
cg21202759	rs13028057	2	A	G	-30.0686	1.93e-47		Intergenic	Open Sea
cg02668233	rs883124	12	A	G	-30.0549	2.02e-47	TMEM132B	Body	N_Shelf
cg24769381	rs2292572	11	A	C	-30.0534	2.03e-47	GAB2;GAB2;GAB2	Body;1stExon;5'UTR	Open Sea
cg27596172	rs922733	8	A	G	-30.0527	2.04e-47		Intergenic	S_Shelf
cg02978201	rs737008	16	C	A	29.9759	2.63e-47	PRM1	Body	Open Sea
cg00004073	rs3768921	2	A	G	-29.9284	3.08e-47	AGAP1;AGAP1	Body;Body	N_Shore
cg00045070	rs2479409	1	G	A	29.9206	3.16e-47	PCSK9	TSS1500	N_Shore
cg08996597	rs9492587	6	A	G	-29.8059	4.63e-47		Intergenic	Open Sea
cg26820259	rs9357723	6	G	A	29.7827	5e-47	PKHD1;PKHD1	TSS1500;TSS1500	Open Sea
cg17600943	rs7605998	2	A	G	-29.779	5.07e-47	CPO	TSS1500	Open Sea
cg24859648	rs2277868	20	G	A	29.7656	5.29e-47	BANF2;BANF2;BANF2	TSS200;TSS200;Body	Open Sea
cg13653328	rs11168092	5	A	G	-29.699	6.62e-47	ABLIM3	TSS1500	N_Shore
cg14175932	rs1263654	14	A	G	-29.607	9.01e-47		Intergenic	Open Sea
cg04145681	rs2532925	6	G	A	29.5928	9.46e-47	SFTA2	3'UTR	Open Sea
cg00332305	rs12207246	6	A	G	-29.5778	9.93e-47	TIAM2	TSS1500	Open Sea
cg05792312	rs7935835	11	A	G	-29.4537	1.51e-46		Intergenic	Open Sea
cg23128510	rs1153699	2	A	C	-29.4508	1.53e-46		Intergenic	Open Sea
cg17707870	rs1040961	13	G	A	29.3459	2.17e-46	LHFP	Body	Open Sea
cg11645539	rs9398235	6	A	G	-29.324	2.34e-46	DDO;DDO	Body;Body	Open Sea
cg27341708	rs11100449	4	A	G	29.2301	3.21e-46	MAML3	Body	Open Sea
cg21272897	rs897471	1	G	A	29.1355	4.43e-46	HSPG2	Body	Island
cg11956442	rs2381387	4	G	A	29.1294	4.53e-46		Intergenic	S_Shelf
cg18847598	rs7929006	11	C	A	29.122	4.64e-46	ASAM	Body	Open Sea
cg25203245	rs662453	11	G	A	29.0607	5.72e-46	FLJ32810	Body	Open Sea
cg09247979	rs1012049	6	A	G	-28.8288	1.26e-45	PTPRK;PTPRK	Body;Body	Open Sea
cg05412957	rs11794	6	A	G	-28.8044	1.37e-45	SCGN	3'UTR	Open Sea
cg10993865	rs330570	13	A	G	-28.6795	2.11e-45	CARS2	3'UTR	N_Shore
cg03964373	rs3819981	1	A	G	-28.4485	4.68e-45	CHML;OPN3	TSS1500;Body	N_Shelf
cg05455372	rs2863984	7	A	G	-28.4227	5.12e-45	LOC168474	TSS200	Open Sea
cg08600378	rs3897927	13	G	A	-28.4118	5.32e-45	PRHOXNB	TSS200	Open Sea
cg05893845	rs7435060	4	A	C	-28.3911	5.71e-45		Intergenic	S_Shelf
cg27625131	rs9577762	13	A	G	-28.3569	6.43e-45		Intergenic	N_Shore
cg18721307	rs8091725	18	G	A	28.337	6.89e-45		Intergenic	N_Shore
cg23943944	rs2080867	5	A	G	-28.2925	8.04e-45		Intergenic	Open Sea
cg22068589	rs3842752	11	A	G	-28.2278	1.01e-44	INS-IGF2;INS-IGF2;INS	Body;Body;3'UTR	Open Sea
cg27057480	rs10776601	10	G	A	28.1764	1.21e-44	ARHGAP22	Body	S_Shore
cg04456492	rs10950788	7	A	G	-28.1028	1.56e-44		Intergenic	Open Sea
cg24307368	rs7948284	11	A	G	-27.9622	2.55e-44	SLN	TSS200	Open Sea
cg11957130	rs7799245	7	G	A	27.9402	2.76e-44	ATXN7L1;ATXN7L1	Body;5'UTR	Open Sea
cg05799088	rs14056	3	A	G	-27.9046	3.12e-44	PRICKLE2	3'UTR	Open Sea
cg00345083	rs7517857	1	A	G	-27.8905	3.28e-44	AJAP1;AJAP1	Body;Body	N_Shore
cg02464073	rs1721	21	A	G	-27.8882	3.31e-44	ITGB2	TSS1500	N_Shore
cg18001722	rs7077176	10	A	G	-27.8754	3.45e-44	GRK5	Body	Open Sea
cg16954525	rs2017549	11	G	A	27.8586	3.67e-44	MS4A4A;MS4A4A	Body;TSS1500	Open Sea
cg01111179	rs2232316	2	A	G	-27.7864	4.73e-44	G6PC2;G6PC2	TSS200;TSS200	Open Sea
cg00295418	rs2272720	8	A	C	-27.7829	4.79e-44	MYOM2	Body	Open Sea
cg02246922	rs3749970	6	G	A	27.7603	5.19e-44	OR12D3	1stExon	Open Sea
cg20979384	rs3749374	3	A	G	-27.7351	5.67e-44		Intergenic	Open Sea
cg23186955	rs842416	3	G	A	27.7148	6.09e-44	RFTN1	Body	Open Sea
cg00532122	rs2048564	4	A	G	-27.6785	6.92e-44	TMEM165	Body	Open Sea
cg06971224	rs12257945	10	A	G	-27.6517	7.61e-44		Intergenic	Open Sea
cg09581911	rs997868	12	A	G	-27.6391	7.96e-44	DYRK4	TSS200	Open Sea
cg00474373	rs9679409	2	A	G	-27.6284	8.27e-44		Intergenic	Open Sea
cg16675926	rs1294233	1	A	G	-27.6039	9.02e-44	KIAA1804	3'UTR	Open Sea
cg13749548	rs741847	14	G	A	27.5224	1.21e-43		Intergenic	N_Shelf
cg02907150	rs116016	14	G	A	27.4986	1.31e-43	PCNX	3'UTR	Open Sea
cg17370616	rs10144431	14	A	C	-27.3691	2.08e-43	RPL13AP3	Body	Island
cg25692928	rs9875299	3	G	A	27.3324	2.37e-43	CLSTN2	Body	Open Sea
cg10931884	rs10072376	5	A	G	-27.2818	2.84e-43	KCNIP1;KCNIP1;KCNIP1	Body;Body;Body	Open Sea
cg24345856	rs11260566	1	A	G	-27.27	2.95e-43	FAM132A	Body	S_Shore
cg05074385	rs929157	6	A	G	-27.2438	3.25e-43	TRIM15	Body	N_Shelf
cg05891136	rs13258621	8	A	G	-27.2336	3.37e-43	MYOM2	Body	Open Sea
cg21903981	rs8017937	14	A	G	-27.1114	5.22e-43	PAPLN	Body	Open Sea
cg27079096	rs4910623	11	G	A	27.1006	5.43e-43	OR52B4	TSS200	Open Sea
cg03457281	rs2572349	4	A	G	-27.0609	6.26e-43		Intergenic	S_Shelf
cg04814784	rs779803	3	G	A	27.0044	7.67e-43	VHL;VHL	TSS1500;TSS1500	N_Shore
cg11331837	rs295848	17	G	A	26.9991	7.81e-43		Intergenic	N_Shelf
cg11476907	rs10102933	8	A	G	-26.8424	1.37e-42		Intergenic	Open Sea
cg05876883	rs16960359	16	A	G	-26.8019	1.59e-42	SLC38A7	Body	Open Sea
cg18088486	rs17498164	7	A	G	-26.7389	2e-42	CUX1;CUX1;CUX1	Body;Body;Body	N_Shore
cg05338731	rs5751591	22	G	A	26.7323	2.05e-42	RAB36	Body	S_Shore
cg26422465	rs12408890	1	G	A	26.7117	2.21e-42	WDR8	Body	Island
cg09672255	rs10464075	5	A	G	-26.7083	2.24e-42	ZNF879	Body	S_Shelf
cg20040891	rs1317522	12	A	G	-26.7065	2.25e-42		Intergenic	N_Shore
cg07846874	rs12673692	7	A	G	-26.7028	2.28e-42	THSD7A	Body	Open Sea
cg05123933	rs4348337	6	A	G	-26.7038	2.28e-42		Intergenic	S_Shelf
cg03187614	rs9261535	6	A	G	-26.6676	2.59e-42	TRIM10;TRIM10	Body;Body	Open Sea
cg10030633	rs1558461	7	A	G	-26.466	5.41e-42	MAD1L1;MAD1L1;MAD1L1	Body;Body;Body	Open Sea
cg02380521	rs12979056	19	A	G	-26.4223	6.34e-42	FCHO1;FCHO1;FCHO1;FCHO1	5'UTR;TSS200;TSS200;5'UTR	S_Shelf
cg24753094	rs7176825	15	A	G	-26.3453	8.41e-42	THSD4	Body	Open Sea
cg08880261	rs220159	21	A	G	-26.3235	9.1e-42	UMODL1;UMODL1	Body;Body	Island
cg26705599	rs4773321	13	C	A	26.2771	1.08e-41		Intergenic	Island
cg22931151	rs2546424	5	A	G	-26.2723	1.1e-41	OR2V2	TSS200	Open Sea
cg19079513	rs9890618	17	A	G	-26.2212	1.32e-41		Intergenic	Open Sea
cg27049594	rs7130836	11	A	G	-26.1247	1.89e-41	OR8A1	TSS1500	Open Sea
cg23187802	rs12358729	10	A	G	-26.1056	2.03e-41	ZCCHC24	Body	Open Sea
cg16416584	rs2005180	15	A	G	-26.1042	2.04e-41	CHSY1	Body	Open Sea
cg19577958	rs318481	6	G	A	26.0956	2.1e-41	SERPINB9	3'UTR	N_Shelf
cg11074353	rs2756117	6	A	G	-25.9995	3.01e-41		Intergenic	Open Sea
cg01594260	rs13021734	2	G	A	25.9144	4.12e-41	LOC339788	TSS1500	Open Sea
cg11314779	rs2912231	15	A	C	-25.8574	5.09e-41		Intergenic	S_Shelf
cg19086603	rs6046	13	A	G	-25.8554	5.13e-41	F7;F7	Body;Body	S_Shore
cg25638870	rs2289123	11	C	A	-25.8393	5.44e-41	NOX4;NOX4;NOX4;NOX4	5'UTR;TSS200;TSS200;TSS200	Island
cg11585022	rs7723819	5	A	G	-25.7849	6.66e-41	WDR36	TSS1500	N_Shore
cg10662047	rs12291891	11	A	C	-25.7671	7.12e-41	GRAMD1B	Body	Open Sea
cg06813297	rs10902488	12	G	A	25.6682	1.03e-40	EP400	Body	Open Sea
cg18557837	rs9858242	3	G	A	25.6436	1.12e-40		Intergenic	N_Shelf
cg08146865	rs3197223	3	A	G	-25.6297	1.19e-40	NME6	3'UTR	Open Sea
cg07903626	rs11640559	16	A	G	-25.5353	1.7e-40		Intergenic	Open Sea
cg16995742	rs7577630	2	G	A	25.441	2.41e-40	COPS8;COPS8	TSS1500;TSS1500	N_Shore
cg08549829	rs7861530	9	A	G	-25.4163	2.64e-40	MIR548Q	TSS200	Open Sea
cg02379549	rs2272276	6	A	G	-25.3896	2.92e-40	C6orf89	Body	Open Sea
cg09766355	rs3904696	1	A	C	-25.3805	3.03e-40	NPL	TSS1500	S_Shore
cg24697433	rs2269553	6	A	G	-25.3628	3.24e-40	TRIM27	Body	Open Sea
cg26584456	rs7332	10	G	A	-25.3069	3.99e-40	PPIF	3'UTR	Open Sea
cg05957781	rs13056403	22	A	G	-25.2841	4.36e-40		Intergenic	N_Shelf
cg00675157	rs13152740	4	A	G	-25.1774	6.52e-40	GABRA2;GABRA2	Body;Body	Open Sea
cg00424152	rs2290130	2	A	G	-25.1323	7.73e-40	B3GNT7	Body	Island
cg17839758	rs12626853	21	A	G	-25.1103	8.41e-40	C21orf29;KRTAP12-3	Body;TSS1500	Open Sea
cg03119308	rs12850	7	A	G	-25.1102	8.42e-40	RBM28;RBM28	3'UTR;3'UTR	Open Sea
cg07389699	rs2006165	6	G	A	-25.1073	8.5e-40	HLA-DQB2	Body	N_Shore
cg04563766	rs12345886	9	A	C	-25.0442	1.08e-39	PRKACG;PRKACG	3'UTR;1stExon	N_Shore
cg20459037	rs274899	17	A	G	-25.0237	1.17e-39	WDR16;WDR16	3'UTR;3'UTR	N_Shore
cg04835511	rs1223870	1	G	A	24.9794	1.38e-39		Intergenic	N_Shelf
cg13604933	rs940362	6	A	G	-24.9539	1.52e-39		Intergenic	Open Sea
cg05471616	rs7955592	12	A	G	-24.9326	1.65e-39	TMTC1	Body	Open Sea
cg22098780	rs3744262	17	G	A	24.8452	2.31e-39	EFNB3	3'UTR	Open Sea
cg11019791	rs10460766	22	A	G	-24.8438	2.32e-39	FAM19A5	Body	Island
cg15360451	rs10848150	12	A	G	-24.8375	2.37e-39		Intergenic	Open Sea
cg19750824	rs3922812	1	A	G	-24.7654	3.13e-39		Intergenic	Open Sea
cg00696044	rs2650706	10	A	C	24.7503	3.32e-39		Intergenic	Open Sea
cg26813483	rs1359428	13	G	A	-24.6647	4.61e-39	C13orf16	Body	S_Shore
cg05419622	rs582186	6	A	G	-24.6052	5.79e-39	NRN1	Body	N_Shore
cg17042243	rs2707040	17	G	A	24.5221	7.98e-39	HRNBP3	5'UTR	S_Shelf
cg24051749	rs880303	1	A	G	-24.4808	9.35e-39	MYCBP;GJA9	TSS1500;Body	S_Shore
cg16655343	rs2735052	6	A	G	-24.4765	9.51e-39	LOC285830;LOC285830	Body;Body	Open Sea
cg08103472	rs603787	15	A	G	-24.4373	1.1e-38		Intergenic	N_Shore
cg24872173	rs1046615	11	A	G	-24.4102	1.23e-38	HPS5;HPS5;HPS5	3'UTR;3'UTR;3'UTR	Open Sea
cg03066009	rs10808739	8	A	G	-24.3427	1.59e-38	CYP7B1	Body	Open Sea
cg04390683	rs3095151	6	A	C	-24.3381	1.62e-38	SFTA2	TSS200	Open Sea
cg02533724	rs4750963	10	A	G	-24.2785	2.05e-38		Intergenic	Open Sea
cg07240846	rs10906142	10	A	G	-24.2476	2.31e-38	CAMK1D;CAMK1D	Body;Body	Open Sea
cg06657028	rs2844793	6	A	G	-24.1755	3.06e-38	TRIM31	Body	Open Sea
cg23681001	rs11579521	1	A	G	-24.1655	3.17e-38		Intergenic	Open Sea
cg01802772	rs299872	1	G	A	24.1589	3.26e-38	ACOT11;ACOT11	Body;Body	Open Sea
cg18093448	rs6846985	4	A	G	-24.1483	3.4e-38	WWC2	Body	Open Sea
cg25709790	rs2240005	7	A	G	-24.1308	3.64e-38	DFNA5;DFNA5;DFNA5	Body;Body;Body	Open Sea
cg15706692	rs9343264	6	C	A	24.1088	3.96e-38		Intergenic	Open Sea
cg06634228	rs6486245	11	A	G	-24.0748	4.53e-38		Intergenic	Open Sea
cg12687426	rs10936996	3	A	G	-24.0669	4.67e-38	KCNMB3;KCNMB3;KCNMB3;KCNMB3;KCNMB3	5'UTR;1stExon;Body;Body;Body	N_Shore
cg01230320	rs13011502	2	A	G	-24.0612	4.77e-38		Intergenic	N_Shore
cg12967864	rs1050527	19	A	C	-24.05	4.98e-38	MBOAT7;MBOAT7;TMC4;MBOAT7;TMC4	3'UTR;3'UTR;TSS1500;3'UTR;TSS1500	Open Sea
cg15029183	rs892713	6	A	G	-23.99	6.3e-38	AIG1	Body	Open Sea
cg15947697	rs9380220	6	A	C	-23.9656	6.94e-38	PSORS1C3	TSS1500	N_Shore
cg20312418	rs7896031	10	A	G	-23.88	9.71e-38		Intergenic	Open Sea
cg18663897	rs13396556	2	A	G	-23.6692	2.23e-37	NDUFA10	3'UTR	Open Sea
cg15663948	rs2296896	13	A	G	-23.6252	2.65e-37	C13orf28;C13orf28	1stExon;5'UTR	Open Sea
cg07759478	rs17375690	3	A	G	-23.5644	3.37e-37	SYNPR	Body	Open Sea
cg14112997	rs2895332	22	G	A	23.5116	4.15e-37	IL17RA	3'UTR	S_Shore
cg12259892	rs4940456	18	A	G	-23.5027	4.31e-37	CPLX4	3'UTR	Open Sea
cg08629394	rs7133053	12	A	G	-23.4708	4.89e-37		Intergenic	S_Shelf
cg13224161	rs2855430	6	A	G	-23.4642	5.01e-37	COL11A2;COL11A2;COL11A2	Body;Body;Body	Open Sea
cg22955899	rs11622740	14	G	A	-23.4519	5.26e-37	DLGAP5;DLGAP5	Body;Body	Open Sea
cg16046605	rs7527788	1	A	G	-23.4265	5.83e-37	LCE3A	TSS1500	Open Sea
cg17965552	rs9887450	X	A	C	-23.4246	5.87e-37		Intergenic	N_Shore
cg13033971	rs9590923	13	A	C	-23.3822	6.95e-37		Intergenic	S_Shelf
cg08963013	rs1446704	2	A	G	-23.3775	7.08e-37	LRRTM4	Body	Open Sea
cg26589251	rs12324301	15	A	G	-23.3719	7.24e-37	ADAMTS17	Body	Open Sea
cg22802014	rs2292165	1	A	G	-23.3636	7.48e-37	SNRNP40	3'UTR	Open Sea
cg03754882	rs9643184	8	A	G	-23.312	9.2e-37		Intergenic	Open Sea
cg05111645	rs2523439	6	A	G	-23.2337	1.26e-36	OR2H1	5'UTR	Open Sea
cg20073472	rs4713438	6	A	G	-23.1902	1.5e-36	PSORS1C3	TSS1500	N_Shore
cg08522473	rs3749310	3	G	A	23.1786	1.57e-36	TAGLN3;TAGLN3;TAGLN3	Body;Body;Body	Open Sea
cg26908356	rs927728	1	A	C	-23.1426	1.81e-36	ABCD3;ABCD3	Body;Body	Open Sea
cg22926869	rs10933936	3	A	G	-22.9761	3.54e-36	HHLA2	TSS200	Open Sea
cg15421137	rs1057772	5	G	A	22.9119	4.58e-36	FAM114A2	3'UTR	Open Sea
cg10006614	rs7140309	14	A	G	22.9116	4.59e-36	C14orf139	TSS1500	Open Sea
cg18137779	rs9326037	1	A	G	-22.8813	5.18e-36		Intergenic	Open Sea
cg24407607	rs549262	6	A	G	-22.798	7.26e-36	DSE;DSE	Body;Body	Open Sea
cg21028319	rs4733964	8	A	C	-22.7682	8.19e-36	TM2D2;TM2D2;TM2D2;TM2D2	3'UTR;3'UTR;3'UTR;3'UTR	Open Sea
cg08786370	rs10461081	4	A	G	-22.7436	9.05e-36		Intergenic	Open Sea
cg20231299	rs16982241	19	A	G	-22.6861	1.14e-35	FUT2;FUT2	5'UTR;5'UTR	N_Shelf
cg17048834	rs3734838	6	A	G	-22.6083	1.57e-35	TRIM31	Body	Open Sea
cg12227626	rs13194204	6	A	G	-22.5619	1.89e-35	MTHFD1L	Body	Open Sea
cg04029134	rs11658297	17	A	G	-22.5137	2.31e-35		Intergenic	Open Sea
cg02184540	rs9261258	6	A	G	-22.4442	3.06e-35	NCRNA00171	Body	Open Sea
cg13589109	rs17263801	7	A	G	-22.381	3.96e-35		Intergenic	Open Sea
cg26969150	rs35044755	8	A	G	-22.24	7.07e-35	POTEA;POTEA	TSS200;TSS200	Open Sea
cg19592003	rs17736782	6	A	G	-22.1178	1.18e-34	DEFB114	Body	Open Sea
cg15828613	rs4929908	11	A	G	-21.9835	2.04e-34		Intergenic	S_Shelf
cg25593194	rs12133334	1	C	A	21.95	2.34e-34	PADI2	3'UTR	Open Sea
cg08914678	rs419949	16	A	G	-21.9131	2.74e-34	PDIA2	Body	N_Shore
cg10666341	rs12023	3	A	C	-21.8617	3.38e-34	PLA1A	3'UTR	Open Sea
cg13655986	rs2296633	10	A	C	-21.8567	3.45e-34	DOCK1	Body	S_Shore
cg19236328	rs408359	6	A	G	-21.8443	3.64e-34	AGPAT1;AGPAT1	5'UTR;5'UTR	Open Sea
cg25909532	rs1062610	7	G	A	21.8406	3.69e-34	VIPR2	3'UTR	N_Shelf
cg16361249	rs3912448	3	A	G	-21.8223	3.98e-34		Intergenic	Open Sea
cg11472030	rs17058486	5	A	G	-21.7849	4.66e-34		Intergenic	Open Sea
cg04515524	rs7258084	19	G	A	21.7759	4.84e-34	PLVAP	TSS1500	S_Shore
cg00540941	rs6913008	6	A	G	-21.7453	5.49e-34	HLA-DOA	Body	N_Shore
cg16464924	rs11150843	17	G	A	21.7108	6.35e-34	GAA;GAA;GAA	Body;Body;Body	Island
cg14874216	rs7310689	12	A	G	-21.5538	1.23e-33	LRRC43	TSS1500	Open Sea
cg24705404	rs17116988	1	A	G	-21.5122	1.46e-33	DAB1	5'UTR	Open Sea
cg23209941	rs12137417	1	A	G	-21.5085	1.48e-33	DISC1;DISC1;DISC1;DISC1;DISC1;TSNAX-DISC1;DISC1;DISC1;DISC1;DISC1	Body;Body;Body;Body;Body;Body;Body;Body;Body;Body	Open Sea
cg14655569	rs556	9	A	G	-21.4828	1.65e-33	BICD2;BICD2	3'UTR;3'UTR	N_Shelf
cg01334504	rs3788054	21	A	G	-21.3836	2.51e-33	U2AF1;U2AF1;U2AF1	Body;Body;Body	N_Shore
cg03272499	rs17501421	13	A	G	-21.3671	2.68e-33	PCDH9;PCDH9	Body;Body	Open Sea
cg04156077	rs6785251	3	A	G	-21.3521	2.86e-33	WWTR1	TSS200	Open Sea
cg12134602	rs7808330	7	A	G	-21.351	2.87e-33	C7orf45	3'UTR	Open Sea
cg22717235	rs12034302	1	A	G	-21.3111	3.4e-33		Intergenic	S_Shelf
cg12208638	rs1791690	11	A	G	-21.3057	3.48e-33	ACTN3	Body	S_Shelf
cg04627110	rs1318631	6	A	G	-21.3025	3.53e-33	MOG;MOG;MOG;MOG;MOG;MOG;MOG;MOG;MOG;MOG;MOG	3'UTR;Body;3'UTR;Body;Body;Body;Body;Body;Body;Body;Body	Open Sea
cg00773700	rs11136297	8	A	G	-21.2943	3.65e-33	ZC3H3	Body	Open Sea
cg06394820	rs1544398	11	A	G	-21.2771	3.93e-33	CCDC86	TSS1500	N_Shore
cg04130408	rs10236516	7	A	G	-21.2689	4.07e-33	CLIP2;CLIP2	TSS1500;TSS1500	N_Shore
cg23021160	rs2280506	2	G	A	21.197	5.51e-33	NAT8	TSS200	Open Sea
cg21243064	rs10781497	9	A	G	-21.1951	5.57e-33	SEC16A	Body	S_Shelf
cg06378561	rs9854823	3	A	C	-21.0613	9.81e-33	FSTL1	Body	Open Sea
cg26261358	rs1722802	15	A	G	-21.0154	1.2e-32		Intergenic	Open Sea
cg23209353	rs9506624	13	A	G	-20.9965	1.29e-32	SKA3;SKA3	3'UTR;3'UTR	Open Sea
cg21367586	rs8083264	18	A	G	-20.947	1.6e-32	FHOD3	Body	S_Shore
cg26805579	rs28362683	6	A	G	-20.9328	1.7e-32	BTNL2	Body	Open Sea
cg22071943	rs7704882	5	G	A	20.9137	1.84e-32	SLC6A18	TSS200	N_Shore
cg24014558	rs307739	8	G	A	20.8379	2.55e-32	DENND3	Body	Open Sea
cg19225953	rs752340	19	A	G	-20.8288	2.65e-32		Intergenic	S_Shelf
cg13725087	rs9942933	9	G	A	-20.76	3.56e-32		Intergenic	Open Sea
cg07146321	rs12292212	11	A	G	-20.6598	5.47e-32		Intergenic	Open Sea
cg03088219	rs13140287	4	G	A	20.636	6.06e-32	GPM6A;GPM6A;GPM6A	Body;Body;Body	Open Sea
cg18172516	rs10929979	2	A	G	-20.5566	8.54e-32	RBMS1;RBMS1	Body;Body	Open Sea
cg04843821	rs4145862	10	A	G	-20.5027	1.08e-31	C10orf68	Body	Open Sea
cg07930587	rs991760	6	A	G	-20.4886	1.14e-31	PSMB9;PSMB9	Body;Body	S_Shore
cg16655091	rs9512027	13	A	G	-20.4597	1.3e-31	ATP8A2	Body	S_Shelf
cg23688827	rs16861969	1	A	G	-20.4578	1.31e-31		Intergenic	Open Sea
cg01158657	rs11465538	6	A	G	-20.4168	1.56e-31	IL17F	TSS200	Open Sea
cg05057827	rs12435486	14	A	G	-20.3646	1.96e-31		Intergenic	Open Sea
cg05890457	rs3735876	8	A	G	-20.337	2.21e-31	ARHGEF10	Body	Open Sea
cg19848641	rs1925935	10	A	G	-20.3282	2.3e-31		Intergenic	Open Sea
cg11842073	rs9315093	13	A	G	-20.2391	3.38e-31		Intergenic	Open Sea
cg20026367	rs326234	7	A	G	-20.1666	4.64e-31	MKLN1	Body	Open Sea
cg15988569	rs12415178	10	A	G	-20.1383	5.25e-31	PNLIPRP2	TSS200	Open Sea
cg10174063	rs2535238	6	A	C	-20.0343	8.27e-31	ZFP57	TSS200	Open Sea
cg09507561	rs4148380	16	A	G	-19.8431	1.91e-30	ABCC1;ABCC1;ABCC1;ABCC1;ABCC1	3'UTR;3'UTR;3'UTR;3'UTR;3'UTR	Open Sea
cg16455339	rs2236421	6	A	G	-19.8188	2.13e-30	ARID1B;ARID1B;ARID1B	Body;Body;Body	Open Sea
cg22801896	rs4075035	8	A	G	-19.7467	2.93e-30	FLJ43860	Body	Island
cg26128129	rs362313	4	A	G	-19.7037	3.55e-30	HTT	Body	Open Sea
cg08869066	rs7258698	19	A	G	-19.6956	3.67e-30	PLD3;PLD3	Body;Body	S_Shore
cg04350215	rs2068334	1	A	G	-19.6124	5.32e-30	ABCA4	Body	Open Sea
cg21874902	rs4866342	5	A	G	-19.574	6.3e-30	ADAMTS12	Body	Open Sea
cg00122779	rs7766862	6	A	G	-19.5039	8.6e-30	TNXB	Body	Open Sea
cg11660815	rs6062879	20	A	G	-19.4463	1.11e-29	COL20A1	TSS200	N_Shelf
cg18223430	rs11054666	12	A	G	-19.4395	1.14e-29	BCL2L14;BCL2L14;BCL2L14	TSS200;TSS1500;TSS1500	Open Sea
cg10288111	rs7780160	7	A	G	-19.3958	1.39e-29	IFRD1	TSS1500	Open Sea
cg11218432	rs11251721	10	A	G	-19.373	1.54e-29	PFKP	Body	S_Shelf
cg26400546	rs12042887	1	A	C	-19.3712	1.55e-29	CDK18;CDK18;CDK18	Body;Body;Body	S_Shore
cg21139795	rs1599796	3	A	G	-19.3317	1.85e-29	CD80	3'UTR	Open Sea
cg09908042	rs11247300	15	A	G	-19.317	1.98e-29	PCSK6;PCSK6;PCSK6;PCSK6;PCSK6;PCSK6;PCSK6;PCSK6	Body;Body;Body;Body;Body;Body;Body;Body	N_Shelf
cg15250633	rs9912932	17	A	G	-19.2624	2.53e-29	RAB40B	Body	Open Sea
cg22841866	rs2277324	12	A	G	-19.2314	2.9e-29	SLC26A10	TSS1500	Island
cg16656875	rs9486730	6	A	G	-19.2056	3.27e-29	SCML4	TSS1500	Open Sea
cg06776907	rs12126903	1	A	G	-19.1233	4.72e-29	TMCO2	Body	Open Sea
cg14280627	rs2294226	1	A	G	19.0021	8.15e-29	FAM54B;FAM54B;LOC646471;FAM54B;FAM54B;FAM54B;FAM54B	5'UTR;5'UTR;Body;TSS1500;1stExon;1stExon;TSS1500	Island
cg23634079	rs3132445	6	A	G	-18.916	1.2e-28	MSH5;MSH5;MSH5;MSH5	Body;Body;Body;Body	S_Shelf
cg20549290	rs2177189	7	A	G	-18.9116	1.23e-28	GIMAP4	TSS1500	Open Sea
cg08849813	rs2299633	11	A	G	-18.8774	1.44e-28	SERGEF	Body	Open Sea
cg25495606	rs3810383	19	A	G	-18.7327	2.76e-28		Intergenic	S_Shore
cg03422583	rs760756	22	A	G	-18.6091	4.85e-28	TRABD	5'UTR	N_Shore
cg02922510	rs6953995	7	A	G	-18.5358	6.76e-28		Intergenic	N_Shore
cg24087438	rs3809805	17	A	G	-18.529	6.98e-28	ITGAE;ITGAE	1stExon;5'UTR	Open Sea
cg27581660	rs17028075	4	A	G	-18.4772	8.84e-28		Intergenic	Open Sea
cg05477582	rs7193473	16	A	G	-18.4222	1.13e-27	CMTM1;CMTM1;CMTM1;CMTM1;CMTM1;CMTM1;CMTM1;CMTM1	1stExon;1stExon;1stExon;1stExon;1stExon;1stExon;1stExon;1stExon	Island
cg02288345	rs173789	5	A	C	-18.4076	1.22e-27	MYO10	Body	Open Sea
cg07482223	rs4713402	6	A	G	-18.4073	1.22e-27	SFTA2	3'UTR	Open Sea
cg11758688	rs3213557	22	G	A	18.384	1.35e-27	CYTH4;CYTH4	5'UTR;1stExon	Open Sea
cg20419542	rs3798413	6	A	G	-18.2336	2.7e-27	DSE;DSE	Body;Body	Open Sea
cg21655171	rs6953080	7	A	G	-18.2133	2.98e-27	C7orf50;C7orf50;C7orf50;GPR146	Body;Body;Body;1stExon	Island
cg01203766	rs9263715	6	A	G	-18.2042	3.1e-27	PSORS1C1	5'UTR	Open Sea
cg26021304	rs2747421	6	G	C	18.0595	6.05e-27	ZFP57	TSS200	Open Sea
cg06487937	rs12928193	16	A	G	-18.008	7.69e-27	C16orf89;C16orf89	TSS200;TSS200	Open Sea
cg04033559	rs11904158	2	A	G	-17.9652	9.37e-27	PDK1	3'UTR	Open Sea
cg06344265	rs6589829	11	G	A	17.9417	1.04e-26	GRIK4	TSS200	Open Sea
cg07073561	rs9890264	17	A	G	-17.9411	1.05e-26		Intergenic	S_Shore
cg07270289	rs13236112	7	A	G	-17.933	1.09e-26		Intergenic	S_Shelf
cg01050429	rs4704077	5	A	G	-17.9272	1.11e-26		Intergenic	S_Shore
cg09382842	rs9264602	6	G	A	17.8286	1.77e-26	HLA-C	Body	N_Shore
cg20559215	rs3804452	6	A	G	-17.7868	2.15e-26	MAPK14;MAPK14;MAPK14	3'UTR;3'UTR;3'UTR	Open Sea
cg10306192	rs1939015	11	G	A	17.7177	2.96e-26	MMP27	1stExon	Open Sea
cg24018948	rs1800454	6	A	G	-17.4148	1.23e-25	TAP2;TAP2	Body;Body	Open Sea
cg16713625	rs906303	12	A	G	-17.2303	2.94e-25	NCOR2;NCOR2	Body;Body	Open Sea
cg06601891	rs1800801	12	A	G	-16.999	8.82e-25	MGP;MGP	1stExon;5'UTR	Open Sea
cg20106866	rs10100409	8	A	G	-16.9804	9.63e-25	KIF13B	Body	Open Sea
cg22532079	rs3732896	3	A	G	-16.8671	1.65e-24	ABI3BP	Body	Open Sea
cg16092346	rs10024529	4	A	G	-16.806	2.22e-24	KIAA1530	Body	N_Shore
cg13069531	rs9282641	3	A	G	-16.7591	2.78e-24	CD86;CD86;CD86	5'UTR;Body;1stExon	Open Sea
cg08449558	rs6777726	3	A	G	-16.6929	3.82e-24		Intergenic	S_Shelf
cg24928141	rs2810891	1	A	G	-16.6889	3.89e-24	TGFBR3	Body	Open Sea
cg21223191	rs9271348	6	G	A	16.668	4.3e-24		Intergenic	Open Sea
cg20649689	rs762324	6	A	G	-16.6669	4.32e-24	HLA-E	TSS1500	N_Shore
cg08720028	rs13001660	2	G	A	16.6098	5.68e-24		Intergenic	Open Sea
cg04566473	rs12430038	13	A	G	-16.5523	7.5e-24	CLYBL	Body	Open Sea
cg25550823	rs17271015	2	A	G	-16.4938	9.94e-24		Intergenic	Open Sea
cg26419287	rs17124884	14	A	G	-16.4305	1.35e-23	NID2	Body	Open Sea
cg24867790	rs3829795	1	A	G	-16.1774	4.61e-23	NPHS2	TSS1500	S_Shore
cg10985055	rs2021722	6	A	G	-16.0464	8.73e-23	TRIM26	5'UTR	Open Sea
cg07413656	rs1571103	10	A	G	-16.0114	1.04e-22	PPAPDC1A	Body	S_Shore
cg22958409	rs12420399	11	A	G	-15.9679	1.28e-22		Intergenic	Open Sea
cg00366190	rs1270591	19	G	A	15.9542	1.37e-22	WDR88	TSS200	Island
cg06271046	rs2394412	6	A	G	-15.9541	1.37e-22		Intergenic	Open Sea
cg17840250	rs4713600	6	A	C	-15.9355	1.5e-22	PSMB9;PSMB9;TAP1	Body;Body;TSS1500	S_Shore
cg11680857	rs11205062	1	A	G	-15.91	1.7e-22	LCE2D	TSS1500	Open Sea
cg10158182	rs8192585	6	A	G	-15.8936	1.84e-22	NOTCH4	Body	Open Sea
cg11100081	rs2249099	6	A	C	-15.8588	2.18e-22	TRIM31	Body	Open Sea
cg05320460	rs1387383	15	A	G	-15.7439	3.84e-22		Intergenic	Open Sea
cg07414487	rs1265093	6	A	G	-15.7429	3.86e-22	PSORS1C1;PSORS1C2	Body;TSS200	Open Sea
cg17013691	rs154152	5	C	A	15.7312	4.09e-22	TRIO	Body	Open Sea
cg02924372	rs6965571	7	A	G	-15.5117	1.21e-21	GIMAP5;GIMAP5	1stExon;5'UTR	Open Sea
cg03432589	rs9860273	3	A	G	-15.5043	1.25e-21	ATP2B2;MIR885;ATP2B2	Body;TSS1500;Body	Open Sea
cg14047561	rs9267139	6	A	G	-15.1925	5.9e-21	HCG26	Body	Open Sea
cg27045724	rs7795071	7	A	C	15.1918	5.92e-21	CALU;CALU	TSS200;TSS200	Island
cg03970567	rs12739624	1	A	G	-15.0347	1.3e-20	ATF3	5'UTR	Open Sea
cg05374367	rs8017950	14	G	A	15.0173	1.41e-20	C14orf70	Body	S_Shelf
cg18828681	rs10136341	14	A	G	-14.9791	1.72e-20	ACOT6	TSS200	S_Shelf
cg10772532	rs3742722	14	C	A	14.7456	5.53e-20	C14orf145;C14orf145	1stExon;5'UTR	N_Shore
cg10471638	rs6939337	6	A	G	-14.4325	2.69e-19		Intergenic	Open Sea
cg18368960	rs4075018	2	A	G	-14.2301	7.53e-19		Intergenic	Open Sea
cg16690356	rs3132685	6	A	G	-14.0664	1.74e-18	HCG9	Body	S_Shore
cg15973594	rs3823355	6	A	G	-13.8293	5.85e-18	HCG9	TSS1500	N_Shelf
cg07981266	rs28780111	6	A	G	-13.7251	9.99e-18		Intergenic	Open Sea
cg20311754	rs627527	13	A	G	13.6918	1.19e-17	COL4A1	Body	N_Shelf
cg00188089	rs1321613	6	A	G	-13.4329	4.5e-17		Intergenic	Open Sea
cg13478757	rs10867031	9	A	G	-13.1137	2.36e-16	EHMT1;EHMT1	Body;Body	S_Shelf
cg02577985	rs4598160	7	A	G	-13.0083	4.09e-16		Intergenic	Island
cg04781018	rs9925556	16	G	A	-12.9203	6.47e-16	ZG16B	TSS200	Open Sea
cg23230834	rs975263	7	A	G	-12.8818	7.91e-16	MACC1	Body	Open Sea
cg09145778	rs2800919	1	A	G	-12.782	1.33e-15		Intergenic	S_Shore
cg14023453	rs2071598	8	A	C	12.6875	2.18e-15	POP1;POP1;POP1;HRSP12	TSS200;TSS1500;TSS200;TSS200	Island
cg18329052	rs7573065	2	A	G	-12.4751	6.65e-15	SLC11A1	TSS200	Open Sea
cg01462799	rs1024446	19	A	G	-12.3898	1.04e-14	UPF1	Body	Open Sea
cg11686204	rs17085249	5	A	G	12.3888	1.05e-14	ELL2	Body	Open Sea
cg04152793	rs7937152	11	A	G	-12.3017	1.65e-14	NTM;NTM;NTM;NTM	Body;Body;Body;Body	Open Sea
cg22946888	rs3194515	5	A	G	-12.2408	2.28e-14	THG1L	3'UTR	N_Shelf
cg00244894	rs2070188	10	A	G	12.1904	2.98e-14	PSAP;PSAP;PSAP;PSAP;PSAP;PSAP	5'UTR;1stExon;1stExon;5'UTR;5'UTR;1stExon	Island
cg08784311	rs12932628	16	A	C	12.1562	3.57e-14		Intergenic	Island
cg06084579	rs9468213	6	A	G	-12.1486	3.71e-14		Intergenic	Open Sea
cg02683731	rs34052165	2	A	G	-12.1433	3.82e-14	LOC440910	Body	Island
cg02823329	rs16957702	17	A	G	-12.1148	4.43e-14	PIK3R5;PIK3R5	Body;Body	S_Shore
cg14867071	rs9380057	6	A	C	12.0005	8.11e-14		Intergenic	Island
cg03625141	rs8060332	16	A	G	-11.9651	9.78e-14	TMPRSS8	TSS200	Island
cg06999043	rs6673291	1	A	G	-11.9078	1.32e-13	SMYD3;SMYD3	Body;TSS200	Open Sea
cg15065631	rs3741398	11	A	G	11.7366	3.28e-13	SF1;SF1;SF1;SF1;SF1;SF1;SF1;SF1	5'UTR;1stExon;5'UTR;1stExon;5'UTR;5'UTR;1stExon;1stExon	Island
cg18346634	rs4654327	1	A	G	11.713	3.71e-13	OPRD1	3'UTR	S_Shore
cg00060975	rs1471928	4	A	G	11.642	5.42e-13		Intergenic	Island
cg14669863	rs12749306	1	A	C	11.4633	1.39e-12	HCN3	Body	Island
cg20554832	rs11187126	10	A	G	-11.4532	1.48e-12		Intergenic	Open Sea
cg08719049	rs4320462	7	G	A	-11.3935	2.03e-12	FBXL18	Body	Island
cg04659926	rs17366322	2	A	C	-11.3453	2.62e-12	C2orf50	TSS1500	Open Sea
cg21812850	rs5840	1	A	G	-11.2142	5.26e-12	SLC2A5;SLC2A5	3'UTR;Body	N_Shelf
cg22626897	rs8025	1	A	G	-11.1153	8.9e-12	SMYD3;SMYD3	3'UTR;3'UTR	Open Sea
cg08613504	rs10166377	2	A	G	-11.094	9.98e-12		Intergenic	N_Shore
cg01138706	rs3791935	2	A	G	-11.0394	1.33e-11	TNS1	5'UTR	Open Sea
cg00270799	rs1522839	8	A	G	-10.9021	2.78e-11		Intergenic	N_Shore
cg18064475	rs2596473	6	A	C	-10.8389	3.89e-11	HCP5	TSS200	Open Sea
cg23738564	rs2076664	6	A	G	-10.6674	9.71e-11	MLLT4;MLLT4;MLLT4	Body;Body;Body	N_Shore
cg22018565	rs7737	1	A	G	-10.6178	1.27e-10	ADORA3;ADORA3	3'UTR;3'UTR	Open Sea
cg11391305	rs1573648	6	A	G	-10.5571	1.75e-10	HLA-DQB2	TSS200	S_Shore
cg05661809	rs4805190	19	A	C	10.5167	2.17e-10	ZNF568;ZNF829	TSS200;TSS200	Island
cg25181490	rs12878	7	A	G	-10.4821	2.61e-10	C7orf59	Body	S_Shore
cg27018984	rs12912620	15	A	G	-10.4406	3.26e-10	TTLL13	Body	S_Shelf
cg24345338	rs3799893	6	A	C	-10.3977	4.09e-10	RCAN2	3'UTR	Open Sea
cg00722631	rs1398337	5	A	G	-10.1956	1.21e-09	SNORD123	TSS1500	S_Shore
cg05565442	rs903067	12	G	A	10.155	1.5e-09		Intergenic	N_Shore
cg13027142	rs4971883	2	A	G	-9.80519	9.66e-09	NRXN1;NRXN1;NRXN1	Body;Body;Body	Open Sea
cg01135950	rs6350	5	A	G	-9.80001	9.93e-09	SLC6A3	Body	N_Shore
cg08170293	rs3169265	16	A	G	-9.70417	1.65e-08	SNX29	3'UTR	Open Sea
cg14710850	rs2819493	1	A	G	-9.56601	3.45e-08		Intergenic	N_Shelf
cg11067224	rs7411365	1	A	G	-9.51978	4.41e-08	LCE1C	TSS1500	Open Sea
cg18477969	rs1050239	11	A	G	-9.44328	6.63e-08	SMPD1;SMPD1;SMPD1	Body;Body;Body	S_Shelf
cg05463326	rs10111409	8	A	G	-9.34234	1.13e-07	HHLA1	TSS1500	Open Sea
cg26204322	rs2001003	11	A	C	9.32649	1.24e-07	PLCB3	TSS1500	Island
cg10242775	rs11587393	1	A	G	-9.04932	5.36e-07	SMPDL3B;SMPDL3B	TSS1500;TSS1500	Open Sea
cg26556020	rs2844676	6	A	C	-8.98466	7.53e-07	MUC21	3'UTR	Open Sea
cg05580809	rs17097187	5	A	G	-8.9477	9.16e-07	PCDHGA1;PCDHGA1	1stExon;1stExon	Island
cg22025250	rs1052693	6	A	G	8.88595	1.27e-06	GTF2H4;GTF2H4	1stExon;5'UTR	S_Shore
cg03895404	rs165195	5	A	G	-8.73207	2.85e-06		Intergenic	Island
cg04881348	rs13283782	9	A	G	8.3592	2.02e-05	SLC46A2;SLC46A2	1stExon;5'UTR	Island
cg08172105	rs9083	16	G	A	8.31709	2.51e-05	ZNF319	3'UTR	N_Shore
cg01681863	rs1043060	9	G	A	8.24737	3.61e-05	FAM102A;FAM102A	3'UTR;3'UTR	N_Shore
cg01471923	rs2268199	20	A	G	-8.17904	5.15e-05	SSTR4	TSS1500	N_Shore
cg08974687	rs17208327	5	A	G	-8.08651	8.31e-05	PCDHA6;PCDHA2;PCDHA1;PCDHA9;PCDHA7;PCDHA1;PCDHA11;PCDHA6;PCDHA5;PCDHA11;PCDHA10;PCDHA3;PCDHA4;PCDHA10;PCDHA8	Body;Body;Body;Body;Body;Body;TSS1500;Body;Body;TSS1500;Body;Body;Body;Body;Body	N_Shelf
cg01982166	rs6937752	6	A	G	-7.85325	0.000277		Intergenic	S_Shore
cg00568550	rs2067774	1	A	G	-7.71473	0.000564	NFIA;NFIA;NFIA;NFIA	Body;Body;Body;Body	Open Sea
cg19587534	rs6703909	1	A	G	-7.3302	0.00398	TFAP2E	TSS200	N_Shore
cg14450955	rs4689630	4	A	G	-7.32549	0.00408	SORCS2	Body	Island
cg03207987	rs7122514	11	A	G	-7.13171	0.0108	OR5T2	1stExon	Open Sea
cg16698551	rs1409128	10	A	C	-6.94617	0.0272	ABI1;ABI1;ABI1;ABI1	TSS200;TSS200;TSS200;TSS200	Island
cg07969781	rs1061783	6	G	A	6.94464	0.0274	TAPBP;TAPBP;TAPBP;ZBTB22;ZBTB22	TSS1500;TSS1500;TSS1500;3'UTR;3'UTR	N_Shore

## Sheet: c) snp_annotation
SNP	CHR	Minor Allele	Major Allele	MAF	MAPINFO	Transcript	Gene	Mutation	Gene Locations
rs1000002	3	A	G	0.4622	183635768
rs1000003	3	G	A	0.1303	98342907
rs10000169	4	G	A	0.2353	77356246
rs10000282	4	A	G	0.1008	187759002
rs10000388	4	A	G	0.5	184648954
rs1000073	1	A	G	0.3655	157255396
rs10000911	4	A	C	0.3729	144136193	NM_032557	USP38	Silent	INTRON
rs10001006	4	G	A	0.3432	9788498
rs10001190	4	A	G	0.3866	6284633	NM_006005,NM_001145853	WFS1,WFS1	Silent,Silent	INTRON
rs1000137	7	G	A	0.4706	157644152	NM_130843,NM_130842,NM_002847	PTPRN2,PTPRN2,PTPRN2	Silent,Silent,Silent	INTRON
rs10001613	4	G	A	0.4831	174132146	NM_017423	GALNT7	Silent	INTRON
rs10002	6	A	G	0.2731	151715105
rs1000215	7	G	A	0.1681	100004543	NM_017984	ZCWPW1	Silent	INTRON
rs10002437	4	A	G	0.1429	1157776
rs10002688	4	A	G	0.2983	75261407
rs10002793	4	A	G	0.2689	186045532
rs1000281	15	A	G	0.2815	72553422	NM_020214	PARP6	Silent	INTRON
rs1000295	12	A	G	0.4286	104303246	NR_027249	GNN	Silent	INTRON
rs1000320	19	A	G	0.4664	55046380	NR_026716	KIR3DX1	Silent	INTRON
rs10003216	4	G	A	0.3445	9766749
rs10003349	4	G	A	0.4025	148928213	NM_024605	ARHGAP10	Silent	INTRON
rs1000374	2	A	G	0.06723	86066173
rs10003774	4	G	A	0.2269	132551302
rs10004377	4	C	A	0.3782	110648124	NM_030821	PLA2G12A	Silent	INTRON
rs10005301	4	A	G	0.2815	123715055
rs10005531	4	C	A	0.4538	78820513	NM_020236	MRPL1	Silent	INTRON
rs1000595	20	A	G	0.3319	48692455
rs10006389	4	G	A	0.4412	186550283	NM_001145671,NM_003603,NM_001145672,NM_001145675,NM_001145673,NM_001145674,NM_021069,NM_001145670	SORBS2,SORBS2,SORBS2,SORBS2,SORBS2,SORBS2,SORBS2,SORBS2	Silent,Silent,Silent,Silent,Silent,Silent,Silent,Silent	INTRON
rs10006525	4	C	A	0.2605	120408931	NR_037630	LOC645513	Silent	INTRON
rs10007	12	G	A	0.479	133281462	NM_018663	PXMP2	Silent	UTR
rs10007036	4	G	A	0.2605	190371697
rs10007111	4	A	G	0.3487	88749701	NM_001184694	MEPE	Silent	INTRON
rs10007186	4	G	A	0.3235	79589045	NR_038303,NR_038306,NR_038305,NR_038307,NR_038308,NR_038304	LOC100505702,LOC100505702,LOC100505702,LOC100505702,LOC100505702,LOC100505702	Silent,Silent,Silent,Silent,Silent,Silent	INTRON
rs1000752	10	G	A	0.3025	112198864
rs10007534	4	G	A	0.3529	96798214
rs1000778	11	A	G	0.2353	61655305	NM_021727	FADS3	Silent	INTRON
rs1000788	12	G	A	0.1933	88946777	NM_000899,NM_003994	KITLG,KITLG	Silent,Silent	INTRON
rs1000798	8	C	A	0.3655	25247587	NM_024940	DOCK5	Silent	INTRON
rs10008014	4	G	A	0.1261	47745012	NM_006587	CORIN	Silent	INTRON
rs1000810	6	G	A	0.2899	52534931
rs10008238	4	G	A	0.3277	87282216	NM_002753	MAPK10	Silent	INTRON
rs10008418	4	A	G	0.1176	108732508
rs10008757	4	A	G	0.3697	76903036	NM_018115	SDAD1	Silent	INTRON
rs10008999	4	G	A	0.3025	24938446	NM_173463	CCDC149	Silent	INTRON
rs10009096	4	A	G	0.1218	53623737
rs10009541	4	A	G	0.3403	17682218	NM_015688	FAM184B	Silent	INTRON
rs10009566	4	G	A	0.2941	120558608
rs10009701	4	A	G	0.3529	177045953	NM_181265,NM_170710	WDR17,WDR17	Silent,Silent	INTRON
rs10009706	4	G	A	0.2395	38079475	NM_015173,NM_001253912	TBC1D1,TBC1D1	Silent,Silent	INTRON,EXON
rs10009801	4	G	A	0.1471	75694208	NM_001729	BTC	Silent	INTRON
rs1000997	1	G	A	0.339	16125961
rs10010069	4	A	G	0.3824	185027064	NM_153343	ENPP6	Silent	INTRON
rs10010115	4	G	A	0.07983	99698254
rs10010118	4	G	A	0.3151	79176094	NM_025074,NM_001166133	FRAS1,FRAS1	Silent,Silent	INTRON
rs10010131	4	A	G	0.437	6292915	NM_006005,NM_001145853	WFS1,WFS1	Silent,Silent	INTRON
rs10010963	4	G	A	0.4076	159839313	NM_152543	C4orf45	Silent	INTRON
rs1001099	7	G	A	0.1218	157802672	NM_130843,NM_130842,NM_002847	PTPRN2,PTPRN2,PTPRN2	Silent,Silent,Silent	INTRON,EXON
rs10010994	4	C	A	0.1723	16076784	NM_001145849,NM_001145851,NM_001145847,NM_001145852,NM_006017,NM_001145850,NM_001145848	PROM1,PROM1,PROM1,PROM1,PROM1,PROM1,PROM1	Silent,Silent,Silent,Silent,Silent,Silent,Silent	INTRON
rs1001148	7	G	A	0.3866	51319875	NM_015198	COBL	Silent	INTRON
rs10011540	4	C	A	0.06303	141489996
rs10012074	4	G	A	0.2185	1026866
rs10012177	4	G	A	0.2941	189906617
rs10012388	4	G	A	0.1568	157662111
rs10012485	4	G	A	0.2437	120508298	NM_033430,NM_001083,NM_033437	PDE5A,PDE5A,PDE5A	Silent,Silent,Silent	INTRON
rs10012946	4	A	G	0.437	6293350	NM_006005,NM_001145853	WFS1,WFS1	Silent,Silent	INTRON
rs10012987	4	G	A	0.2605	52706270
rs10014245	4	A	G	0.1429	1154202
rs10014526	4	A	G	0.1597	1136910
rs1001465	4	A	G	0.3908	5452736	NM_018401	STK32B	Silent	INTRON
rs10014745	4	G	A	0.08898	115791738	NM_022569	NDST4	Silent	INTRON
rs10014828	4	A	G	0.1218	541182
rs10015609	4	A	G	0.09244	189034513
rs10016091	4	G	A	0.3571	53991510	NM_152540	SCFD2	Silent	INTRON
rs1001628	2	C	A	0.1176	142868147	NM_018557	LRP1B	Silent	INTRON
rs10016511	4	G	A	0.2773	89293265
rs10016647	4	C	A	0.1891	99640223
rs1001669	11	A	C	0.06356	20473655	NM_001145167,NM_001145166,NM_005788	PRMT3,PRMT3,PRMT3	Silent,Silent,Silent	INTRON
rs10016704	4	A	G	0.4664	152192808
rs1001690	15	C	A	0.4118	52011355	NM_013243,NM_001165257	SCG3,SCG3	Silent,Silent	INTRON,EXON
rs10017431	4	A	G	0.4622	76955406	NM_001130017,NM_005409	ART3,CXCL11	Silent,Silent	INTRON
rs10017532	4	G	A	0.3739	16204829	NM_153365	TAPT1	Silent	INTRON
rs1001761	18	G	A	0.4832	662103	NM_001071	TYMS	Silent	INTRON,EXON
rs10018094	4	A	G	0.2605	88770890
rs10018389	4	G	A	0.4412	38046569	NM_015173,NM_001253912	TBC1D1,TBC1D1	Silent,Silent	INTRON,EXON
rs1001848	1	C	A	0.4118	155047379
rs1001865	17	A	C	0.2773	80914988	NM_001009905	B3GNTL1	Silent	INTRON
rs100192	5	A	G	0.4496	68488174	NM_022909	CENPH	Silent	INTRON
rs10019751	4	G	A	0.437	119770915
rs10019893	4	C	A	0.2888	189384671	NR_033869	LOC401164	Silent	INTRON
rs10019920	4	G	A	0.4748	78866007	NM_020236	MRPL1	Silent	INTRON
rs1002044	6	A	T	0.2957	29753729
rs1002046	6	A	G	0.2857	29754016
rs1002076	1	A	G	0.3109	10438892	NM_015074	KIF1B	Silent	UTR
rs10020773	4	C	A	0.2101	17526682	NM_001079827	CLRN2	Silent	INTRON
rs10020979	4	A	G	0.458	5901873
rs1002103	1	A	G	0.09664	20061862	NM_181719	TMCO4	Silent	INTRON
rs1002149	8	A	C	0.1639	30585738
rs10021525	4	A	G	0.1807	62707476	NM_015236	LPHN3	Silent	INTRON
rs10021694	4	A	G	0.1807	62707653	NM_015236	LPHN3	Silent	INTRON
rs1002171	11	G	A	0.07563	71217571
rs1002187	6	G	C	0.3697	29475467
rs10022193	4	A	G	0.2017	3291694
rs100224	13	G	A	0.4874	112841134
rs10022508	4	G	A	0.2689	120115228
rs10022718	4	A	G	0.2227	41186226	NM_001166050,NM_004307,NM_173075	APBB2,APBB2,APBB2	Silent,Silent,Silent	INTRON
rs1002286	22	G	A	0.4412	24257337
rs10022932	4	G	A	0.1849	168824533
rs10022934	4	G	A	0.08824	115769330	NM_022569	NDST4	Silent	INTRON
rs10022956	4	A	G	0.2815	109033979	NM_001130714,NM_001166119,NM_016269,NM_001130713	LEF1,LEF1,LEF1,LEF1	Silent,Silent,Silent,Silent	INTRON
rs10023523	4	A	G	0.2689	1588665
rs10023787	4	G	A	0.2857	87542149	NM_080685,NM_080684,NM_006264,NM_080683	PTPN13,PTPN13,PTPN13,PTPN13	Silent,Silent,Silent,Silent	INTRON
rs10024068	4	G	A	0.3445	186063341
rs10024529	4	A	G	0.1387	1363886	NM_020894	KIAA1530	Silent	INTRON
rs10025104	4	A	G	0.2521	47855999	NM_152995	NFXL1	Silent	INTRON
rs10025167	4	C	A	0.178	185649551	NM_024629	MLF1IP	Silent	INTRON
rs1002589	10	G	A	0.458	45126887
rs10026052	4	A	G	0.2563	189362292
rs10026162	4	G	A	0.2941	53718375
rs10026176	4	A	G	0.4412	78794541	NM_020236	MRPL1	Silent	INTRON
rs10026446	4	A	G	0.08824	99498899	NM_005723	TSPAN5	Silent	INTRON
rs10026699	4	A	G	0.06303	683842
rs10026792	4	A	G	0.3361	2862190	NM_014190,NM_014189,NM_176801,NM_001119	ADD1,ADD1,ADD1,ADD1	Silent,Silent,Silent,Silent	INTRON
rs10027831	4	G	A	0.3782	177256699
rs10027866	4	G	A	0.1261	644438	NM_000283,NM_001145291	PDE6B,PDE6B	Silent,Silent	INTRON
rs10027926	4	A	G	0.09244	3414654	NM_198229,NM_002926,NM_198227	RGS12,RGS12,RGS12	Silent,Silent,Silent	INTRON
rs10028181	4	A	G	0.4286	54000949	NM_152540	SCFD2	Silent	INTRON
rs10028303	4	G	A	0.06303	5347818	NM_018401	STK32B	Silent	INTRON
rs10028613	4	A	G	0.3866	95223698	NM_014485	HPGDS	Silent	INTRON,EXON
rs1002881	15	A	G	0.07983	83615274	NM_199330,NM_004839	HOMER2,HOMER2	Silent,Silent	INTRON
rs10028945	4	A	G	0.2227	47428305	NM_000812	GABRB1	Silent	UTR
rs10029214	4	G	A	0.416	79529206	NM_005139	ANXA3	Silent	INTRON
rs1002922	5	G	A	0.2899	40386555
rs10029338	4	A	G	0.2983	8050343	NM_001130087,NM_001130083,NM_032432,NM_001130084,NM_001130086,NM_001130085,NM_001130088	ABLIM2,ABLIM2,ABLIM2,ABLIM2,ABLIM2,ABLIM2,ABLIM2	Silent,Silent,Silent,Silent,Silent,Silent,Silent	INTRON
rs10029671	4	A	G	0.2773	87552903	NM_080685,NM_080684,NM_006264,NM_080683	PTPN13,PTPN13,PTPN13,PTPN13	Silent,Silent,Silent,Silent	INTRON
rs1002985	6	A	G	0.05882	32852448
rs10029928	4	A	G	0.1261	624897	NM_000283,NM_001145291	PDE6B,PDE6B	Silent,Silent	INTRON
rs1003024	6	A	G	0.3655	13995112
rs1003081	11	A	G	0.4034	118913993
rs10031033	4	A	G	0.2857	120151452	NM_019050	USP53	Silent	INTRON
rs10031258	4	A	G	0.4622	68990767	NM_207407	TMPRSS11F	Silent	INTRON,EXON
rs10031452	4	A	G	0.4538	76924933	NM_002416	CXCL9	Silent	INTRON
rs10031745	4	G	A	0.1261	639670	NM_000283,NM_001145291	PDE6B,PDE6B	Silent,Silent	INTRON
rs10031902	4	A	C	0.4664	152197483
rs1003203	20	G	A	0.3571	23529910
rs10032323	4	A	G	0.3782	110567473	NM_017918	CCDC109B	Silent	INTRON
rs10032900	4	G	A	0.4664	7491757	NM_020777	SORCS2	Silent	INTRON,EXON
rs10033009	4	A	G	0.4622	82492363
rs10033163	4	A	G	0.1134	1095422	NM_194439,NM_001131034,NM_001193318	RNF212,RNF212,RNF212	Silent,Silent,Silent	INTRON
rs1003323	1	A	G	0.2331	55460736
rs10033399	4	A	G	0.1765	83939171
rs1003349	14	A	C	0.3235	23305663				EXON
rs10033556	4	A	G	0.1513	32962030
rs10033652	4	G	A	0.4622	82493067
rs10033900	4	G	A	0.437	110659067
rs10033940	4	A	C	0.3235	22161298
rs10034049	4	A	C	0.1681	190338123
rs10034623	4	A	G	0.2605	120397829	NR_037630	LOC645513	Silent	INTRON
rs10034650	4	A	G	0.2605	726322	NM_006315	PCGF3	Silent	INTRON
rs10035037	4	A	C	0.395	99918661	NM_015143	METAP1	Silent	INTRON
rs10035887	5	A	G	0.3966	178330030	NM_030613	ZFP2	Silent	INTRON
rs10035989	5	G	A	0.1891	158584991	NM_144726,NM_001199381,NM_001199382,NM_001199383,NM_001199380	RNF145,RNF145,RNF145,RNF145,RNF145	Silent,Silent,Silent,Silent,Silent	UTR
rs10036667	5	A	G	0.2185	135395626	NM_000358	TGFBI	Silent	INTRON
rs10036954	5	C	A	0.4706	43490142	NM_198566	C5orf34	Silent	INTRON
rs10037007	5	A	G	0.2983	170408962	NM_022897	RANBP17	Silent	INTRON
rs10037049	5	G	A	0.1176	149675349
rs10037065	5	G	A	0.1398	54370089
rs1003721	21	A	C	0.4454	38492657	NM_001001894,NM_003316	TTC3,TTC3	Silent,Silent	INTRON
rs1003767	1	G	A	0.2521	55464320
rs1003769	1	G	A	0.2521	55463860
rs10037757	5	C	A	0.4832	140197222	NM_031411,NM_018900,NM_018905,NM_018906,NM_018907	PCDHA1,PCDHA1,PCDHA2,PCDHA3,PCDHA4	Silent,Silent,Silent,Silent,Silent	INTRON,EXON
rs10038174	5	G	A	0.4703	140210616	NM_031411,NM_018900,NM_018905,NM_018906,NM_018907,NM_018908,NM_018909,NM_031849	PCDHA1,PCDHA1,PCDHA2,PCDHA3,PCDHA4,PCDHA5,PCDHA6,PCDHA6	Silent,Silent,Silent,Silent,Silent,Silent,Silent,Silent	INTRON,EXON
rs10038177	5	A	G	0.416	110436450	NM_139281	WDR36	Silent	INTRON
rs10038600	5	A	C	0.3319	102238502	NM_138822,NR_033440,NM_001177306,NM_138766,NM_000919,NM_138821	PAM,PAM,PAM,PAM,PAM,PAM	Silent,Silent,Silent,Silent,Silent,Silent	INTRON,EXON
rs10038608	5	A	G	0.479	43462210	NM_022483	C5orf28	Silent	INTRON
rs1003878	6	A	G	0.2059	32299822	NM_006781	C6orf10	Silent	INTRON
rs1003879	6	A	G	0.3319	32299592	NM_006781	C6orf10	Silent	INTRON
rs1003904	16	A	G	0.3487	1996075	NM_005061	RPL3L	Silent	INTRON
rs10039754	5	A	G	0.4622	28986950
rs1003979	6	G	A	0.4958	33114171
rs10039848	5	A	G	0.458	171049530
rs1004040	22	G	A	0.4538	23585132	NM_021574,NM_004327	BCR,BCR	Silent,Silent	INTRON
rs1004043	7	G	A	0.3571	4087468	NM_152744	SDK1	Silent	INTRON
rs1004062	6	A	C	0.4706	28902133
rs10040637	5	G	A	0.4706	13703493	NM_001369	DNAH5	Silent	INTRON
rs10040956	5	G	A	0.416	178299188	NM_058230	ZNF354B	Silent	INTRON
rs10041502	5	A	G	0.1176	54478686
rs1004151	17	A	C	0.3487	8275023
rs10041669	5	G	A	0.1681	54834537				EXON
rs1004173	6	A	G	0.2563	47445017
rs1004206	19	G	A	0.05042	58106623
rs10042299	5	G	A	0.4412	139805611	NM_024668,NM_017747,NM_020690,NM_001197030,NM_017978	ANKHD1,ANKHD1,ANKHD1-EIF4EBP3,ANKHD1,ANKHD1	Silent,Silent,Silent,Silent,Silent	INTRON
rs10042992	5	G	A	0.4748	43561759
rs10043094	5	C	A	0.3782	114919459	NM_001164468,NM_021649,NM_001164469	TMED7-TICAM2,TICAM2,TMED7-TICAM2	Silent,Silent,Silent	INTRON
rs1004363	16	G	A	0.3151	57595999	NM_153837	GPR114	Silent	UTR
rs10043664	5	A	C	0.1525	54428310	NM_152623,NM_001145734,NM_001170402	CDC20B,CDC20B,CDC20B	Silent,Silent,Silent	INTRON
rs10044000	5	A	G	0.4118	134343661	NM_178019	CATSPER3	Synonymous_A169A	EXON
rs10044152	5	A	G	0.05882	180610964
rs1004446	11	A	G	0.3655	2170143	NR_003512,NM_001007139,NM_001042376	INS-IGF2,IGF2,INS-IGF2	Silent,Silent,Silent	INTRON,EXON
rs1004474	18	A	G	0.4958	660383	NM_001071	TYMS	Silent	INTRON,EXON
rs10044756	5	A	G	0.2647	110939806	NR_040093	LOC100505678	Silent	INTRON,EXON
rs10044900	5	G	A	0.1975	157451580
rs10045255	5	G	A	0.416	110438357	NM_139281	WDR36	Silent	INTRON
rs1004526	19	G	A	0.3655	58588849				EXON
rs10045433	5	G	A	0.1092	59732614	NM_001165899	PDE4D	Silent	INTRON
rs10045889	5	A	G	0.3898	3338074
rs1004605	19	C	A	0.4492	45015596	NM_001102597,NM_001102598,NM_001102600,NM_001102599	CEACAM20,CEACAM20,CEACAM20,CEACAM20	Silent,Silent,Silent,Silent	INTRON
rs10046115	6	G	A	0.08824	32855174
rs10046257	6	A	G	0.1008	32854697
rs10046277	6	A	G	0.08824	32855081
rs1004700	6	A	G	0.1807	166877012	NM_001006932,NM_021135	RPS6KA2,RPS6KA2	Silent,Silent	INTRON
rs10047071	1	A	G	0.479	57841662	NM_021080	DAB1	Silent	INTRON
rs10047085	1	G	A	0.3529	31902418	NM_001199038,NM_001199037,NM_178865,NM_001199039,NM_018565	SERINC2,SERINC2,SERINC2,SERINC2,SERINC2	Silent,Silent,Silent,Silent,Silent	INTRON
rs10047437	11	G	A	0.3448	5821573
rs10047440	11	A	G	0.4958	91817016
rs10047486	11	G	A	0.3908	89405190	NM_153696	FOLH1B	Silent	INTRON
rs10047526	12	A	C	0.09664	11481057
rs10047541	12	A	G	0.3217	15075202	NM_152321	ERP27	Silent	INTRON
rs10047970	15	G	A	0.2395	49750428	NM_152647,NM_002009	C15orf33,FGF7	Silent,Silent	INTRON
rs10048009	15	G	A	0.1345	90825433
rs10048206	17	G	A	0.4034	17866897	NM_001082968,NM_001033551	TOM1L2,TOM1L2	Silent,Silent	INTRON
rs10048625	2	A	G	0.1555	1775648
rs10048942	3	G	A	0.1849	135785491	NM_002718,NM_001190447,NM_181897	PPP2R3A,PPP2R3A,PPP2R3A	Silent,Silent,Silent	INTRON,EXON
rs10048945	3	G	A	0.4496	128409680
rs10049087	3	A	G	0.4832	50123417
rs10049223	3	A	G	0.3067	32189248	NM_015141	GPD1L	Silent	INTRON
rs10049246	3	A	G	0.416	185686741	NR_033752	LOC344887	Silent	INTRON
rs10049288	3	A	G	0.2839	118864912
rs10049382	3	G	A	0.3067	32189391	NM_015141	GPD1L	Silent	INTRON
rs10049462	3	A	G	0.09829	49309684	NM_198562	C3orf62	Silent	INTRON
rs10049466	3	A	G	0.3277	66868609
rs1004953	5	A	G	0.1807	2857885
rs1004984	15	A	G	0.3376	51613529	NM_031226,NM_000103	CYP19A1,CYP19A1	Silent,Silent	INTRON
rs1005019	11	C	A	0.4706	30852782
rs10050455	5	A	G	0.4698	140204650	NM_031411,NM_018900,NM_018905,NM_018906,NM_018907,NM_018908	PCDHA1,PCDHA1,PCDHA2,PCDHA3,PCDHA4,PCDHA5	Silent,Silent,Silent,Silent,Silent,Silent	INTRON,EXON
rs10050517	5	A	G	0.1134	90620309
rs1005099	3	C	A	0.3992	187440506	NR_034062,NM_001706,NM_001130845,NM_001134738	LOC100131635,BCL6,BCL6,BCL6	Silent,Silent,Silent,Silent	INTRON,EXON
rs10051170	5	A	G	0.395	114971118
rs10051830	5	A	G	0.4118	110452845	NM_139281	WDR36	Silent	INTRON
rs10051958	5	G	A	0.2941	170394572	NM_022897	RANBP17	Silent	INTRON
rs10052212	5	G	A	0.2269	99819180
rs10052395	5	A	G	0.1723	34735350	NM_015577,NM_001145522,NM_001145520,NM_001145521,NM_001145525,NM_001145523	RAI14,RAI14,RAI14,RAI14,RAI14,RAI14	Silent,Silent,Silent,Silent,Silent,Silent	INTRON
rs10052731	5	G	A	0.1681	135440176
rs10052968	5	G	A	0.1975	77903262	NM_005779	LHFPL2	Silent	INTRON
rs1005298	1	A	C	0.4483	167525350
rs1005311	7	G	A	0.3109	39880053
rs10053157	5	A	G	0.07563	112759591	NM_001085377	MCC	Silent	INTRON
rs10053271	5	G	A	0.2185	148545567	NM_014945	ABLIM3	Silent	INTRON
rs1005342	7	G	A	0.09244	133476680	NM_021807	EXOC4	Silent	INTRON
rs10053569	5	G	A	0.3571	145235971
rs10053702	5	G	A	0.05042	150107876	NM_001135643,NM_016221,NM_001135644	DCTN4,DCTN4,DCTN4	Silent,Silent,Silent	INTRON
rs1005394	12	G	A	0.3992	1441137	NM_178040,NR_027948,NR_027946,NR_027949,NM_178039	ERC1,ERC1,ERC1,ERC1,ERC1	Silent,Silent,Silent,Silent,Silent	INTRON
rs10054105	5	C	A	0.2479	110909333	NR_040093	LOC100505678	Silent	INTRON,EXON
rs10054168	5	A	G	0.2689	130788698	NM_001164387,NM_001164388,NM_016340,NM_001164386,NM_001164389	RAPGEF6,RAPGEF6,RAPGEF6,RAPGEF6,RAPGEF6	Silent,Silent,Silent,Silent,Silent	INTRON
rs10054323	5	A	G	0.3655	127078541
rs1005435	7	G	A	0.3571	157205618	NM_058246	DNAJB6	Silent	INTRON
rs10054519	5	A	G	0.437	43444233
rs1005454	16	G	A	0.4118	1246270	NM_021098,NM_001005407	CACNA1H,CACNA1H	Silent,Silent	INTRON
rs10054618	5	G	A	0.2311	131195002
rs10054755	5	G	A	0.07563	156811045	NM_001037333,NM_001037332,NM_014376	CYFIP2,CYFIP2,CYFIP2	Silent,Silent,Silent	INTRON,EXON
rs1005478	22	A	G	0.3866	37478254	NM_153609	TMPRSS6	Silent	INTRON
rs10054835	5	G	A	0.416	137618772
rs10055011	5	A	G	0.1525	74798156	NM_031361,NM_001130105,NM_005713	COL4A3BP,COL4A3BP,COL4A3BP	Silent,Silent,Silent	INTRON
rs10055154	5	C	A	0.178	2860537
rs10055177	5	C	A	0.4118	110450584	NM_139281	WDR36	Silent	INTRON
rs1005531	23	G	A	0.1261	42608897
rs10055339	5	A	G	0.3739	114973120
rs1005541	6	G	A	0.2017	164423425
rs10055677	5	G	A	0.437	114973671
rs10055799	5	A	G	0.1387	54379426
rs10055801	5	A	G	0.437	43514996	NM_198566	C5orf34	Silent	UTR
rs10055993	5	C	A	0.1218	264296
rs10056116	5	A	G	0.2185	1676638
rs10056257	5	A	G	0.4412	179254247	NM_001142298,NM_001142299,NM_003900	SQSTM1,SQSTM1,SQSTM1	Silent,Silent,Silent	INTRON,EXON
rs1005639	17	G	A	0.3151	13506205
rs10056415	5	G	A	0.06723	14421026	NM_007118	TRIO	Silent	INTRON
rs10056462	5	A	G	0.1134	135426282
rs1005655	17	A	G	0.3487	45919465
rs1005696	21	A	C	0.3655	37443480	NR_040084,NM_001757	LOC100133286,CBR1	Silent,Silent	INTRON
rs10057069	5	G	A	0.2521	32716589	NM_001204376,NM_000908,NM_001204375	NPR3,NPR3,NPR3	Silent,Silent,Silent	INTRON
rs1005716	1	G	A	0.1471	183159377	NM_005562,NM_018891	LAMC2,LAMC2	Silent,Silent	INTRON
rs10057188	5	A	G	0.4202	77837789	NM_005779	LHFPL2	Silent	INTRON
rs10058021	5	G	A	0.2269	116199838
rs10058074	5	A	G	0.3866	131686146	NR_037898	LOC553103	Silent	INTRON,EXON
rs10058558	5	A	G	0.479	43539868	NM_182789,NM_006451,NM_183323	PAIP1,PAIP1,PAIP1	Silent,Silent,Silent	INTRON
rs1005858	11	A	G	0.4874	68856916	NM_139075	TPCN2	Silent	UTR
rs10059022	5	A	G	0.1555	74810384	NM_016218	POLK	Silent	INTRON
rs10059819	5	G	A	0.2101	21838360	NM_004061	CDH12	Silent	INTRON
rs10059847	5	G	A	0.2395	6757720
rs1005988	3	C	A	0.4538	8896462
rs10059993	5	G	A	0.4286	43598352
rs1006003	4	A	G	0.479	174092791	NM_017423	GALNT7	Silent	INTRON
rs10060053	5	A	G	0.4454	177120697
rs10060236	5	A	G	0.1933	1191061
rs10060400	5	A	G	0.437	77874205	NM_005779	LHFPL2	Silent	INTRON
rs10061246	5	G	A	0.05462	1838826
rs10061689	5	A	G	0.1555	74771387	NM_031361,NM_001130105,NM_005713	COL4A3BP,COL4A3BP,COL4A3BP	Silent,Silent,Silent	INTRON
rs10061978	5	A	C	0.2521	153269843
rs1006216	1	G	A	0.2563	45909994	NM_007170	TESK2	Silent	INTRON
rs10062371	5	G	A	0.2059	131778413	NR_045116	C5orf56	Silent	INTRON
rs1006248	7	A	G	0.3361	86608786	NM_001142749,NR_030672	KIAA1324L,KIAA1324L	Silent,Silent	INTRON
rs10062770	5	G	A	0.4412	79665635
rs10062796	5	G	A	0.2941	170364988	NM_022897	RANBP17	Silent	INTRON
rs10062943	5	G	A	0.2227	137995762
rs10063061	5	C	A	0.1555	125943743	NM_032177	PHAX	Silent	INTRON
rs1006309	2	A	C	0.2269	242360245	NM_014808	FARP2	Silent	INTRON
rs10063127	5	A	G	0.1723	87104604
rs10063135	5	C	A	0.3361	180432024	NM_197975	BTNL3	Silent	INTRON
rs10063514	5	A	G	0.08403	149566309
rs10063742	5	A	G	0.2395	77759362	NM_004866	SCAMP1	Silent	INTRON
rs10063949	5	G	A	0.2941	138719526
rs1006397	19	A	G	0.1933	13232398	NM_052876	NACC1	Silent	INTRON
rs1006407	22	G	A	0.1509	41972032	NM_014460	CSDC2	Silent	UTR
rs10064995	5	G	A	0.1949	146704598	NM_001112724,NM_145001	STK32A,STK32A	Silent,Silent	INTRON
rs10065278	5	A	G	0.3361	10886564
rs1006553	17	A	G	0.4034	19636719
rs10065544	5	G	A	0.1975	136564577	NM_004598	SPOCK1	Silent	INTRON
rs10065689	5	G	A	0.4286	43604258	NM_012343,NM_182977	NNT,NNT	Silent,Silent	INTRON
rs10065876	5	A	G	0.3277	3657787
rs10066903	5	A	G	0.479	20401352
rs1006703	17	A	G	0.1681	3865399	NM_174955,NM_174954,NM_174956,NM_174957,NM_174958,NM_005173,NM_174953	ATP2A3,ATP2A3,ATP2A3,ATP2A3,ATP2A3,ATP2A3,ATP2A3	Silent,Silent,Silent,Silent,Silent,Silent,Silent	INTRON,EXON
rs10067047	5	A	G	0.458	148623098	NM_014945	ABLIM3	Silent	INTRON
rs10067097	5	C	A	0.3403	5234261	NM_139056	ADAMTS16	Silent	INTRON
rs1006722	4	G	A	0.3487	17618713	NM_025205	MED28	Silent	INTRON
rs10067441	5	A	C	0.1345	146201876	NM_181674,NM_181677,NM_004576,NM_181676,NM_001127381,NM_181675,NM_181678	PPP2R2B,PPP2R2B,PPP2R2B,PPP2R2B,PPP2R2B,PPP2R2B,PPP2R2B	Silent,Silent,Silent,Silent,Silent,Silent,Silent	INTRON
rs1006771	22	C	A	0.3361	24314006	NM_001084393,NM_001355,NM_001084392	DDTL,DDT,DDT	Silent,Silent,Silent	INTRON
rs10067993	5	A	G	0.2941	7281915
rs10068044	5	A	G	0.2857	171139868
rs10068491	5	G	A	0.2815	112486175	NM_001085377,NM_002387	MCC,MCC	Silent,Silent	INTRON
rs10068684	5	A	G	0.437	2002126
rs10068846	5	A	G	0.1639	179588797	NM_175062	RASGEF1C	Silent	INTRON
rs1006888	14	G	A	0.1849	93418952	NM_001142594,NM_014216,NM_001142593	ITPK1,ITPK1,ITPK1	Silent,Silent,Silent	INTRON
rs1006945	20	C	A	0.4496	37458009	NM_015568,NM_001172735	PPP1R16B,PPP1R16B	Silent,Silent	INTRON
rs10069504	5	A	G	0.1345	54807076	NM_003711,NM_176895	PPAP2A,PPAP2A	Silent,Silent	INTRON
rs1006954	17	A	G	0.1261	3947533	NM_015113	ZZEF1	Missense_P2051S	EXON
rs1006957	17	A	C	0.1807	16282238
rs1006985	16	A	G	0.4454	70636995	NM_001172771,NM_152456	IL34,IL34	Silent,Silent	INTRON
rs1007	3	C	A	0.5	44955530	NM_003241	TGM4	Silent	UTR
rs10070021	5	G	A	0.3319	138324706	NM_001037633,NM_022464	SIL1,SIL1	Silent,Silent	INTRON
rs10070168	5	G	A	0.3487	76836055
rs1007024	11	A	C	0.4661	133901772
rs10070337	5	G	A	0.4874	2993617
rs10070619	5	G	A	0.1891	178385585	NM_001178089,NM_001178090,NM_182594	ZNF454,ZNF454,ZNF454	Silent,Silent,Silent	INTRON
rs10071236	5	A	G	0.05042	150140140				EXON
rs10071265	5	G	A	0.3739	128460713
rs1007137	20	G	A	0.1639	43816593
rs1007150	1	G	A	0.178	16621183	NM_018994	FBXO42	Silent	INTRON
rs10072111	5	A	G	0.3319	10886445
rs10072318	5	A	G	0.3992	137646221	NM_022809,NM_001790	CDC25C,CDC25C	Silent,Silent	INTRON
rs1007232	3	A	C	0.2563	127801896	NM_003707	RUVBL1	Silent	INTRON
rs1007234	3	A	C	0.3739	64074794	NR_045697	LOC100652759	Silent	INTRON,EXON
rs10072352	5	A	G	0.06303	2159490
rs10072375	5	A	G	0.1176	169960814	NM_001034838,NM_014592,NM_001034837	KCNIP1,KCNIP1,KCNIP1	Silent,Silent,Silent	INTRON,EXON
rs10072376	5	A	G	0.1134	169960826	NM_001034838,NM_014592,NM_001034837	KCNIP1,KCNIP1,KCNIP1	Silent,Silent,Silent	INTRON,EXON
rs10072629	5	A	C	0.3235	3001216
rs10072668	5	G	A	0.4496	422752	NM_001242412,NM_020731	AHRR,AHRR	Silent,Silent	INTRON,EXON
rs10072823	5	G	A	0.4328	1205636	NM_001003841	SLC6A19	Silent	INTRON
rs1007284	14	A	G	0.09244	68208720
rs10073263	5	A	G	0.2605	2217896
rs1007337	22	G	A	0.2647	39781585	NM_004711	SYNGR1	Silent	UTR
rs1007381	14	G	A	0.4034	24809611
rs10073886	5	G	A	0.3403	3360109
rs10073915	5	A	G	0.07143	2178140
rs1007392	11	G	A	0.395	14774591	NM_000922	PDE3B	Silent	INTRON
rs10073922	5	A	G	0.3992	137717213	NM_016604	KDM3B	Synonymous_E238E	EXON
rs1007416	6	G	A	0.1186	80631931	NM_022726	ELOVL4	Silent	INTRON
rs1007452	7	A	G	0.3908	95781748	NM_014251,NR_027662,NM_001160210	SLC25A13,SLC25A13,SLC25A13	Silent,Silent,Silent	INTRON
rs10074573	5	G	A	0.416	178976966
rs10074614	5	A	G	0.3361	170637472	NM_022897	RANBP17	Silent	INTRON
rs1007469	12	G	A	0.4496	120791042	NM_002442	MSI1	Silent	INTRON
rs10074748	5	G	A	0.3361	57782141
rs10074759	5	A	G	0.4076	157956327
rs10075150	5	G	A	0.4538	36242354
rs10075407	5	G	A	0.4622	2993645
rs1007541	2	A	G	0.1471	49209034	NM_000145,NM_181446	FSHR,FSHR	Silent,Silent	INTRON
rs10075586	5	G	A	0.1933	175998397	NM_001171976,NM_017675	CDHR2,CDHR2	Silent,Silent	INTRON
rs1007573	12	G	A	0.05042	99092621	NM_181869,NM_181868,NM_181861,NM_001160,NM_013229	APAF1,APAF1,APAF1,APAF1,APAF1	Silent,Silent,Silent,Silent,Silent	INTRON,EXON
rs1007602	5	A	G	0.3866	131602166	NM_003687,NM_001131027	PDLIM4,PDLIM4	Synonymous_G85G,Synonymous_G85G	EXON
rs10076280	5	G	A	0.06303	2164846
rs1007631	16	A	G	0.3992	87856095
rs10076494	5	A	G	0.2143	38139
rs10076552	5	A	G	0.1134	169962828	NM_001034838,NM_014592,NM_001034837	KCNIP1,KCNIP1,KCNIP1	Silent,Silent,Silent	INTRON,EXON
rs10076573	5	G	A	0.2479	2094148
rs10076988	5	A	G	0.4364	77857705	NM_005779	LHFPL2	Silent	INTRON
rs10077254	5	A	G	0.3319	173006447
rs1007738	11	G	A	0.25	46849360	NM_001008938,NM_014756	CKAP5,CKAP5	Silent,Silent	INTRON
rs10077410	5	A	G	0.1429	122450771	NM_001136239	PRDM6	Silent	INTRON
rs1007744	23	A	G	0.1849	10136628	NM_001830	CLCN4	Silent	INTRON
rs1007766	7	G	A	0.4832	1034903
rs10077690	5	G	A	0.2731	147788798	NM_205836,NM_030793	FBXO38,FBXO38	Silent,Silent	INTRON
rs10077711	5	A	G	0.1639	179587749	NM_175062	RASGEF1C	Silent	INTRON
rs10077857	5	A	G	0.05042	169762815
rs10077940	5	C	A	0.4202	28942952
rs10078039	5	A	C	0.1555	33712059	NM_030955	ADAMTS12	Silent	INTRON
rs10078289	5	C	A	0.2437	77670793	NM_004866	SCAMP1	Silent	INTRON
rs1007837	11	G	A	0.1849	77941076	NM_012296,NM_080491	GAB2,GAB2	Silent,Silent	INTRON
rs10078391	5	G	A	0.2227	13811775	NM_001369	DNAH5	Missense_Q2463R	EXON
rs10078499	5	A	G	0.2227	138020898
rs10078693	5	G	A	0.3729	4003908
rs1007888	22	G	A	0.4449	24241101	NR_038911	LOC284889	Silent	EXON
rs1007897	8	C	A	0.2311	63741602	NM_173688	NKAIN3	Silent	INTRON
rs10078983	5	A	G	0.2059	141398031
rs1007904	14	A	G	0.4328	101955905
rs1007924	12	G	A	0.2605	7015915	NM_001135217,NM_201650,NM_006992	LRRC23,LRRC23,LRRC23	Silent,Silent,Silent	INTRON
rs1007932	16	A	G	0.06723	89838541	NM_000135	FANCA	Silent	INTRON
rs1007938	12	G	A	0.4874	26802549	NM_002223	ITPR2	Silent	INTRON
rs10079469	5	C	A	0.2185	99772694
rs10079562	5	C	A	0.4538	2694637
rs10079783	5	C	A	0.1555	54790559	NM_003711,NM_176895	PPAP2A,PPAP2A	Silent,Silent	INTRON
rs10080135	5	A	G	0.1723	35231987
rs10080237	6	G	A	0.4622	80854470	NM_183050,NM_000056	BCKDHB,BCKDHB	Silent,Silent	INTRON
rs10080512	6	A	G	0.4706	66814819
rs1008076	19	A	C	0.3739	3968605	NM_001348	DAPK3	Silent	INTRON
rs10080898	6	C	A	0.07143	32869882	NR_037177,NR_037178	LOC100294145,LOC100294145	Silent,Silent	EXON
rs10080924	6	A	G	0.1092	41059169	NM_002505,NM_021705	NFYA,NFYA	Silent,Silent	INTRON
rs1008112	19	G	A	0.1849	20009057
rs10081235	7	A	G	0.4664	158322716	NM_130843,NM_130842,NM_002847	PTPRN2,PTPRN2,PTPRN2	Silent,Silent,Silent	INTRON
rs10081255	7	A	G	0.3739	1260636
rs1008128	19	G	A	0.3992	3966520	NM_001348	DAPK3	Silent	INTRON
rs10081322	7	A	G	0.2059	143860026
rs10081464	8	G	A	0.4202	50058707
rs1008154	16	A	G	0.1849	84916775	NM_031476	CRISPLD2	Silent	INTRON
rs10082235	1	A	G	0.08824	153656650	NM_000906	NPR1	Silent	INTRON
rs10082766	12	A	G	0.3866	131116308
rs10082809	12	A	G	0.2061	110515411
rs10083386	14	A	C	0.4328	75347585
rs10083738	16	G	A	0.4145	29927702	NM_178863	KCTD13	Silent	INTRON
rs1008375	4	A	G	0.3571	17682834	NM_015688	FAM184B	Silent	INTRON
rs1008403	6	G	A	0.1568	30132827	NM_033229	TRIM15	Silent	INTRON
rs10084110	19	A	G	0.2605	21821537
rs10084554	21	A	C	0.3067	43623281	NM_207627,NM_207628	ABCG1,ABCG1	Silent,Silent	INTRON
rs1008459	1	G	A	0.2395	175151183	NM_014656,NM_001162895,NM_001162894,NM_001162893	KIAA0040,KIAA0040,KIAA0040,KIAA0040	Silent,Silent,Silent,Silent	INTRON
rs1008485	1	A	G	0.2712	24764689	NM_020448	NIPAL3	Silent	INTRON
rs1008529	1	G	A	0.2143	16582686	NM_018994	FBXO42	Silent	INTRON
rs10085549	7	A	G	0.1807	99983135	NM_178272,NM_178273,NM_013439	PILRA,PILRA,PILRA	Silent,Silent,Silent	INTRON
rs10085553	7	A	G	0.4622	138712700	NM_080660	ZC3HAV1L	Silent	INTRON
rs1008562	2	C	G	0.4958	219026972
rs1008563	2	A	G	0.4328	219026888
rs10085637	7	G	A	0.3151	95225813	NM_002612	PDK4	Silent	UTR
rs10085683	7	C	A	0.2017	32796927
rs10085898	7	A	G	0.4958	38870444	NM_080631,NM_014396	VPS41,VPS41	Silent,Silent	INTRON
rs10086399	8	C	A	0.3613	25217938	NM_024940	DOCK5	Silent	INTRON
rs10086636	8	A	G	0.458	126604637
rs10086659	8	C	A	0.2941	12545638
rs1008688	6	A	C	0.1975	131145224
rs10087214	8	A	G	0.4034	143999726
rs1008753	17	G	A	0.4958	39724047	NM_000226	KRT9	Silent	INTRON
rs10087700	8	G	A	0.07983	30651335	NM_001009552	PPP2CB	Silent	INTRON
rs1008782	15	A	G	0.2017	42396609
rs1008819	8	G	A	0.2941	131276160	NM_001247996,NM_018482	ASAP1,ASAP1	Silent,Silent	INTRON
rs10088925	8	G	A	0.2311	99128077	NM_005836	HRSP12	Silent	INTRON
rs1008899	18	A	G	0.25	55862847	NM_001243960,NM_015277,NM_001144967,NM_001144964,NM_001144969,NM_001144971,NM_001144968,NM_001144965,NM_001144970	NEDD4L,NEDD4L,NEDD4L,NEDD4L,NEDD4L,NEDD4L,NEDD4L,NEDD4L,NEDD4L	Silent,Silent,Silent,Silent,Silent,Silent,Silent,Silent,Silent	INTRON
rs1008917	15	A	G	0.1345	65059651	NM_194272	RBPMS2	Silent	INTRON
rs10089206	8	C	A	0.07563	30647243	NM_001009552	PPP2CB	Silent	INTRON
rs10089487	8	A	G	0.3992	38858484	NR_027639,NR_027878,NR_027638,NM_003816	ADAM9,ADAM9,ADAM9,ADAM9	Silent,Silent,Silent,Silent	INTRON
rs1008950	11	G	A	0.3235	115449617
rs1008953	20	A	G	0.1933	43980726
rs10089625	8	A	G	0.105	58179299
rs10089769	8	C	A	0.2059	146271129
rs1008982	10	G	A	0.3487	131445731	NM_002412	MGMT	Silent	INTRON
rs1009	2	G	A	0.416	85808737	NM_003761	VAMP8	Synonymous_R67R	EXON
rs10090061	8	A	G	0.3067	1772641	NM_014629	ARHGEF10	Silent	INTRON
rs10090117	8	G	A	0.1849	18381235
rs10090179	8	A	G	0.4958	144339053	NM_173832	ZFP41	Silent	INTRON
rs10090346	8	G	A	0.2143	97630529
rs10090696	8	A	G	0.4076	144052791
rs1009077	4	A	G	0.2395	120627421
rs10091077	8	A	G	0.3697	82705464
rs10091104	8	G	A	0.437	141327474	NM_031466,NM_001160372	TRAPPC9,TRAPPC9	Silent,Silent	INTRON
rs10091332	8	A	C	0.4118	18456179	NM_206909,NM_015310	PSD3,PSD3	Silent,Silent	INTRON
rs1009135	7	G	A	0.3655	157208617	NM_058246	DNAJB6	Silent	INTRON
rs1009136	19	A	G	0.3361	19440428	NM_015329	MAU2	Silent	INTRON
rs10091952	8	A	G	0.2647	59544413	NM_001144772,NM_003580	NSMAF,NSMAF	Silent,Silent	INTRON
rs1009213	19	G	A	0.2899	49618778	NM_022165	LIN7B	Silent	INTRON
rs10092600	8	G	A	0.2899	8649023	NM_004225	MFHAS1	Silent	INTRON
rs1009276	2	G	A	0.06303	202322956	NM_001206864,NM_018571	STRADB,STRADB	Silent,Silent	INTRON
rs1009328	7	G	A	0.3782	157198031	NM_058246	DNAJB6	Silent	INTRON
rs10093402	8	C	A	0.4412	1293061
rs10093422	8	G	A	0.3263	102207849
rs1009360	2	G	A	0.4076	65276049
rs10093872	8	A	G	0.1723	8646301	NM_004225	MFHAS1	Silent	INTRON
rs10093956	8	G	A	0.5	27628886	NM_018246	CCDC25	Silent	INTRON
rs10093975	8	G	A	0.4034	38855847	NR_027639,NR_027878,NR_027638,NM_003816	ADAM9,ADAM9,ADAM9,ADAM9	Silent,Silent,Silent,Silent	INTRON
rs10094128	8	G	A	0.3655	48559397	NM_001080394	KIAA0146	Silent	INTRON
rs10094226	8	G	A	0.2143	737663
rs10094463	8	A	G	0.4244	1534503	NM_004745	DLGAP2	Silent	INTRON
rs10094564	8	A	G	0.4748	673561	NM_207332	ERICH1	Silent	INTRON
rs10094736	8	G	A	0.4286	17130582	NM_001145152,NM_152415	VPS37A,VPS37A	Silent,Silent	INTRON
rs10094928	8	G	A	0.3655	1156972
rs10094948	8	C	A	0.2857	1362713
rs10094992	8	A	G	0.2563	80873478	NM_014018	MRPS28	Silent	INTRON
rs10095443	8	A	G	0.4444	97269738	NM_015942	MTERFD1	Silent	INTRON
rs10095511	8	G	A	0.1849	43045980	NM_152419	HGSNAT	Silent	INTRON
rs10095753	8	A	G	0.3178	38236890	NM_023034,NM_017778	WHSC1L1,WHSC1L1	Silent,Silent	INTRON
rs10096332	8	A	G	0.3151	10914233	NM_173683	XKR6	Silent	INTRON
rs10096352	8	A	G	0.3529	1114849
rs10096386	8	A	G	0.3613	25218092	NM_024940	DOCK5	Silent	INTRON
rs1009644	19	A	G	0.3529	45560373	NM_007056	CLASRP	Silent	INTRON
rs1009647	14	A	G	0.2839	55880047
rs10096495	8	A	G	0.05882	23245783	NM_002318	LOXL2	Silent	INTRON
rs1009674	17	G	A	0.4412	57468542	NM_001005404	YPEL2	Silent	INTRON
rs1009709	6	A	G	0.4748	137017749	NM_005923	MAP3K5	Silent	INTRON
rs10097315	8	G	A	0.458	10060638	NM_012331,NM_001135670,NM_001199729,NM_001135671	MSRA,MSRA,MSRA,MSRA	Silent,Silent,Silent,Silent	INTRON
rs10097337	8	A	C	0.3277	144690886	NM_023078	PYCRL	Silent	INTRON
rs10097505	8	A	G	0.4538	143694184	NM_015193	ARC	Silent	UTR
rs10097870	8	A	G	0.4538	11444516
rs1009858	12	A	G	0.3319	129261435
rs10098719	8	G	A	0.1303	17655406	NM_001001924,NM_001001925	MTUS1,MTUS1	Silent,Silent	INTRON
rs10099003	8	G	A	0.2311	144645460
rs10099072	8	G	A	0.2689	8437123
rs10099591	8	A	G	0.458	930451
rs1009962	17	A	G	0.1008	59544716	NM_018488	TBX4	Silent	INTRON
rs10099690	8	G	A	0.1513	17643685	NM_001001924,NM_001001925	MTUS1,MTUS1	Silent,Silent	INTRON
rs1009977	14	C	A	0.479	55603002	NM_002306,NM_001177388	LGALS3,LGALS3	Silent,Silent	INTRON
rs1009984	10	A	C	0.1723	64916469
rs10099909	8	G	A	0.09664	11287371	NR_026814,NM_053279	C8orf12,FAM167A	Silent,Silent	INTRON
rs10099996	8	A	G	0.4118	144396396	NM_052963	TOP1MT	Silent	INTRON
rs1010	2	G	A	0.416	85808982	NM_003761	VAMP8	Silent	UTR
rs10100241	8	G	A	0.1555	30797840
rs1010031	3	A	G	0.2899	44593523
rs10100341	8	A	G	0.2689	1723749	NM_018941	CLN8	Silent	INTRON
rs10100409	8	A	G	0.1513	29082965	NM_015254	KIF13B	Silent	INTRON
rs10100449	8	G	A	0.3361	10899288	NM_173683	XKR6	Silent	INTRON
rs1010069	1	A	G	0.4244	16352937	NM_001042704,NM_004070	CLCNKA,CLCNKA	Silent,Silent	INTRON
rs10100704	8	A	G	0.4328	109455234
rs1010082	1	C	A	0.3941	28267869	NM_014474,NM_001009568	SMPDL3B,SMPDL3B	Silent,Silent	INTRON
rs10100858	8	G	A	0.3193	131001150	NR_046361,NR_046360	FAM49B,FAM49B	Silent,Silent	INTRON,EXON
rs10100935	8	G	A	0.3361	143425720	NM_145003	TSNARE1	Missense_T118A	EXON
rs10101028	8	G	A	0.2311	33953787
rs10101096	8	C	A	0.3235	38292147	NM_015850,NM_001174064,NM_001174065,NM_023110,NM_023106,NM_001174066,NM_001174067,NM_023105,NM_001174063	FGFR1,FGFR1,FGFR1,FGFR1,FGFR1,FGFR1,FGFR1,FGFR1,FGFR1	Silent,Silent,Silent,Silent,Silent,Silent,Silent,Silent,Silent	INTRON
rs10101168	8	A	G	0.3193	38193518	NM_023034,NM_017778	WHSC1L1,WHSC1L1	Silent,Silent	INTRON
rs10101195	8	A	C	0.2689	11623212
rs10101450	8	A	G	0.3866	132914886
rs10101681	8	A	G	0.3487	18938601
rs1010169	22	A	G	0.2647	39778167	NM_004711	SYNGR1	Silent	UTR
rs1010170	22	A	G	0.2647	39778327	NM_004711	SYNGR1	Silent	UTR
rs10101739	8	A	G	0.4118	77989317
rs10101779	8	G	A	0.3067	27450535
rs10101909	8	A	G	0.2857	22277040	NM_015359,NM_001128431,NM_001135154,NM_001135153	SLC39A14,SLC39A14,SLC39A14,SLC39A14	Silent,Silent,Silent,Silent	INTRON
rs10102228	8	A	C	0.07983	110714321
rs10102309	8	A	G	0.5	27623209	NM_018246	CCDC25	Silent	INTRON
rs1010239	2	A	G	0.3445	86451502	NM_022912,NM_001164731,NM_001164730,NM_001164732	REEP1,REEP1,REEP1,REEP1	Silent,Silent,Silent,Silent	INTRON
rs1010245	10	G	A	0.4874	82029333
rs10102598	8	A	G	0.3571	48089751
rs10102728	8	G	A	0.416	142205964
rs10102743	8	A	G	0.3319	2034677	NM_003970	MYOM2	Silent	INTRON
rs101028	1	A	C	0.2647	87379996	NM_203341,NM_004261	SEP15,SEP15	Silent,Silent	UTR
rs10102933	8	A	G	0.1017	102480148
rs1010294	1	G	A	0.2479	15708540	NM_052929	FHAD1	Missense_I1325V	EXON
rs1010303	7	G	A	0.4342	2412032	NM_001037283,NM_003751	EIF3B,EIF3B	Silent,Silent	INTRON
rs10103088	8	A	G	0.1891	144137403
rs10103353	8	A	G	0.4534	82849452
rs10103395	8	A	G	0.4496	25226595	NM_024940	DOCK5	Silent	INTRON
rs10103454	8	C	A	0.3782	143688896
rs10103576	8	G	A	0.3655	22564999
rs10104039	8	A	G	0.4034	22538384
rs1010408	6	A	T	0.4874	29479533
rs1010409	6	G	A	0.4874	29481948
rs10104116	8	A	G	0.4832	62053699
rs1010461	14	C	A	0.4286	21153788	NM_001145,NM_002937	ANG,RNASE4	Silent,Silent	INTRON
rs10105114	8	A	G	0.3814	127889918
rs10105118	8	G	A	0.09664	30627027
rs1010553	3	G	A	0.4538	52540773	NM_015136	STAB1	Synonymous_G632G	EXON
rs10105588	8	G	A	0.2185	11253879	NR_026814	C8orf12	Silent	INTRON
rs10105657	8	A	G	0.2395	607251
rs1010584	1	G	A	0.1229	6579843	NM_198681	PLEKHG5	Silent	UTR
rs1010639	16	C	G	0.2857	85131857
rs10106787	8	A	G	0.3782	1430681
rs10107402	8	A	G	0.1218	125247147
rs10107581	8	G	A	0.1975	25434568
rs10107611	8	C	A	0.2773	3950542	NM_033225	CSMD1	Silent	INTRON
rs10107763	8	A	C	0.3277	38232738	NM_023034,NM_017778	WHSC1L1,WHSC1L1	Silent,Silent	INTRON
rs10108011	8	G	A	0.4958	22320806	NM_001243975,NM_001243974,NM_005605	PPP3CC,PPP3CC,PPP3CC	Silent,Silent,Silent	INTRON
rs10108150	8	A	G	0.479	145687475	NM_138496	CYHR1	Silent	INTRON
rs10108289	8	G	A	0.3782	752709
rs10108668	8	G	A	0.105	29836592
rs10109061	8	G	A	0.4076	144239859	NM_001135655,NM_002347,NM_001130478	LY6H,LY6H,LY6H	Synonymous_C98C,Synonymous_C77C,Synonymous_C98C	EXON
rs10109286	8	G	A	0.1639	18243603
rs10109771	8	A	G	0.1345	143488721
rs10109984	8	G	A	0.4202	48803675	NM_001081640,NM_006904	PRKDC,PRKDC	Silent,Silent	INTRON
rs10110	9	C	A	0.2269	140449582	NM_138778	WDR85	Silent	UTR
rs10110073	8	A	G	0.2479	1294073
rs10110123	8	C	A	0.3361	10889623	NM_173683	XKR6	Silent	INTRON
rs10110380	8	A	G	0.3632	10077806	NM_012331,NM_001135670,NM_001199729,NM_001135671	MSRA,MSRA,MSRA,MSRA	Silent,Silent,Silent,Silent	INTRON
rs10110393	8	A	C	0.4244	97030042
rs10110600	8	G	A	0.4576	18444535	NM_206909,NM_015310	PSD3,PSD3	Silent,Silent	INTRON
rs1011063	3	G	A	0.1933	52506848	NM_007184	NISCH	Silent	INTRON
rs10110911	8	A	G	0.1513	10444137
rs1011130	16	A	G	0.1345	57108821	NM_032206	NLRC5	Silent	INTRON
rs10111331	8	A	G	0.4748	125850756
rs10111409	8	A	G	0.3529	133118482
rs10111597	8	A	G	0.4034	1161954
rs10111831	8	G	A	0.3782	82791846
rs10111934	8	A	C	0.3361	109498656	NM_014673	TTC35	Silent	INTRON
rs1011211	8	A	C	0.4328	145663689	NM_013432	TONSL	Silent	INTRON
rs10112114	8	A	G	0.2479	15808002
rs10112200	8	G	A	0.3403	132953350	NM_015137	EFR3A	Silent	INTRON
rs10112328	8	G	A	0.4538	97254372	NM_015942	MTERFD1	Silent	INTRON
rs10112386	8	G	A	0.1723	74281152
rs10112772	8	G	A	0.1059	82381567
rs10112819	8	G	A	0.2797	82691708
rs10113323	8	G	A	0.2716	59554706	NM_001144772,NM_003580	NSMAF,NSMAF	Silent,Silent	INTRON
rs1011372	7	G	A	0.4832	91509867	NM_006980	MTERF	Silent	INTRON
rs10113731	8	G	A	0.3632	22282748	NM_001135154	SLC39A14	Silent	INTRON
rs10113750	8	A	G	0.3151	59464692
rs10114289	9	A	G	0.1807	138816252
rs10114487	9	A	G	0.2415	139869600
rs10114531	9	G	A	0.3193	5229116
rs1011476	11	A	C	0.3361	2299035
rs10114882	9	G	A	0.416	128303425	NM_001006619,NM_001006621,NM_001006620,NM_024117,NM_001006617,NM_001006618	MAPKAP1,MAPKAP1,MAPKAP1,MAPKAP1,MAPKAP1,MAPKAP1	Silent,Silent,Silent,Silent,Silent,Silent	INTRON
rs101151	16	A	G	0.1681	89649245	NM_153636,NM_014427	CPNE7,CPNE7	Silent,Silent	INTRON
rs10115249	9	A	G	0.09244	132623868	NM_001110303,NM_006676,NM_001008563	USP20,USP20,USP20	Synonymous_A158A,Synonymous_A158A,Synonymous_A158A	EXON
rs10115457	9	A	C	0.2101	37861794	NM_024345	DCAF10	Silent	UTR
rs10115989	9	G	A	0.3697	90641936
rs1011668	21	A	G	0.1303	30613769	NR_027072	LINC00189	Silent	INTRON
rs10116799	9	A	G	0.1008	116184307	NM_152786	C9orf43	Silent	INTRON,EXON
rs1011731	1	G	A	0.4874	172346548	NM_015569,NM_001136127	DNM3,DNM3	Silent,Silent	INTRON
rs1011754	3	G	A	0.05882	23541057	NM_152653,NR_039621	UBE2E2,MIR548AC	Silent,Silent	INTRON
rs10117638	9	A	G	0.3193	102687082	NM_017919	STX17	Silent	INTRON
rs10118161	9	A	G	0.08403	79763338
rs10118434	9	G	A	0.2563	5238460
rs10118736	9	A	G	0.1597	139633733	NM_001001712	LCN10	Silent	UTR
rs10118855	9	A	G	0.3782	126889267
rs1012016	14	A	C	0.2521	94497968	NM_023112	OTUB2	Silent	INTRON
rs1012033	7	G	A	0.3983	43128524
rs10120479	9	G	A	0.05042	114347401	NM_001146109,NM_012212,NM_001146108	PTGR1,PTGR1,PTGR1	Silent,Silent,Silent	INTRON
rs1012049	6	A	G	0.2521	128530307	NM_002844,NM_001135648	PTPRK,PTPRK	Silent,Silent	INTRON
rs10120822	9	A	G	0.2101	37797412
rs1012154	12	G	A	0.3571	31627584	NM_144973	DENND5B	Silent	INTRON
rs10122	12	A	G	0.3151	58350631	NM_033276	XRCC6BP1	Synonymous_H233H	EXON
rs1012224	23	A	G	0.2521	7851066
rs1012248	16	A	C	0.2328	63418779
rs10122598	9	A	C	0.2689	4698594	NM_017913	CDC37L1	Silent	INTRON
rs10122824	9	A	C	0.3235	139109861	NM_181701	QSOX2	Silent	INTRON
rs10123342	9	C	A	0.3361	95087824	NR_046106,NM_001256394,NR_024020,NM_017948,NM_001012267	NOL8,NOL8,NOL8,NOL8,CENPP	Silent,Silent,Silent,Silent,Silent	UTR,EXON
rs10123866	9	A	G	0.3613	103063645				EXON
rs10123913	9	A	C	0.3571	103063826
rs10123941	9	G	A	0.2605	120518162
rs10124314	9	A	G	0.1891	125384197
rs10124553	9	G	A	0.4958	106993898
rs1012531	19	C	A	0.1176	53118278	NM_001242531,NM_001105553,NM_001105554,NM_001242538,NM_001105551,NM_018300,NM_001105549,NM_001105552,NM_001105550	ZNF83,ZNF83,ZNF83,ZNF83,ZNF83,ZNF83,ZNF83,ZNF83,ZNF83	Silent,Silent,Silent,Silent,Silent,Silent,Silent,Silent,Silent	INTRON
rs1012553	10	A	G	0.2605	50740143	NM_000124	ERCC6	Silent	INTRON,EXON
rs10125646	9	G	A	0.4076	19045502
rs10125775	9	A	G	0.4832	36993071	NM_016734	PAX5	Silent	INTRON
rs1012580	2	A	G	0.3235	10807748	NM_024894	NOL10	Silent	INTRON
rs10126145	23	G	A	0.05042	140317636
rs1012682	12	G	A	0.1933	14951341	NM_016312	WBP11	Silent	INTRON
rs10127016	23	C	A	0.1513	53152096
rs1012734	2	G	A	0.4664	130376011
rs10127488	1	A	G	0.2563	87505590	NM_012262,NM_001134492	HS2ST1,HS2ST1	Silent,Silent	INTRON
rs10127776	1	A	G	0.2563	226474479	NM_173083	LIN9	Silent	INTRON
rs10127783	1	A	G	0.4454	246931242	NM_016002	SCCPDH	Silent	UTR
rs1012839	12	A	C	0.07983	22664858	NM_014802	KIAA0528	Silent	INTRON
rs10128501	10	G	A	0.3686	61508784	NR_038199,NR_038200	M1,M1	Silent,Silent	INTRON
rs10128700	11	A	G	0.2353	85754392	NM_001206946,NM_001206947,NM_007166,NM_001008660	PICALM,PICALM,PICALM,PICALM	Silent,Silent,Silent,Silent	INTRON
rs10128711	11	A	G	0.2966	18632984	NM_194285	SPTY2D1	Silent	INTRON,EXON
rs10128743	11	A	G	0.1807	78214673	NM_001243251,NM_024678	NARS2,NARS2	Silent,Silent	INTRON
rs10128877	12	G	A	0.3319	66454490
rs10128884	12	A	G	0.1639	132621624	NM_175066	DDX51	Silent	UTR
rs10128967	12	G	A	0.07143	48452709	NM_014554	SENP1	Silent	INTRON
rs10129344	14	A	G	0.4454	33427617	NM_022123,NM_001165893,NM_001164749,NM_173159	NPAS3,NPAS3,NPAS3,NPAS3	Silent,Silent,Silent,Silent	INTRON
rs10129841	14	G	A	0.3571	103404159	NM_006035	CDC42BPB	Silent	INTRON
rs10130056	14	G	A	0.1513	53491222
rs1013009	5	C	A	0.09244	80704269	NR_002754,NR_002755	RNU5E-1,RNU5D-1	Silent,Silent	INTRON
rs10130091	14	G	A	0.4748	74734625
rs1013016	7	C	A	0.1471	104755816
rs10130481	14	A	G	0.1555	77880305	NM_001113475	NOXRED1	Synonymous_R107R	EXON
rs10130504	14	G	A	0.4034	35061728	NM_152233,NM_021249	SNX6,SNX6	Silent,Silent	INTRON
rs10130532	14	G	A	0.1303	53576051	NM_001160148,NM_030637,NM_001160147	DDHD1,DDHD1,DDHD1	Silent,Silent,Silent	INTRON
rs10130562	14	G	A	0.3403	60699751
rs10130926	14	G	A	0.05882	70267239
rs10131241	14	G	A	0.2101	28769405
rs10132103	14	G	A	0.4874	74726710	NM_182894	VSX2	Silent	INTRON
rs10132148	14	A	G	0.2222	59910113
rs10132267	14	C	A	0.2991	55185767	NM_015589,NM_001161576	SAMD4A,SAMD4A	Silent,Silent	INTRON
rs10132771	14	A	G	0.4407	107021489	NA	NA	NA	NA
rs10132916	14	G	A	0.3025	101514371
rs10133034	14	A	G	0.4034	81264861	NM_152446	CEP128	Silent	INTRON
rs10133111	14	A	G	0.1891	103377321	NM_145726,NM_145725,NM_003300,NM_001199427	TRAF3,TRAF3,TRAF3,TRAF3	Silent,Silent,Silent,Silent	UTR
rs10133292	14	G	A	0.1597	105457161	NM_174891	C14orf79	Silent	INTRON
rs10133403	14	G	A	0.09664	60945298	NM_174978	C14orf39	Silent	INTRON
rs10133592	14	G	A	0.2983	94484060
rs10134181	14	A	G	0.4496	92280037	NM_001128595,NM_152332,NM_001128596	TC2N,TC2N,TC2N	Silent,Silent,Silent	INTRON
rs10134257	14	A	C	0.2101	23445536	NM_198086,NM_032876	AJUBA,AJUBA	Silent,Silent	INTRON
rs10134339	14	G	A	0.479	55814380	NM_017943,NM_152231	FBXO34,FBXO34	Silent,Silent	INTRON
rs10134399	14	A	G	0.3193	104083457
rs10135	22	G	A	0.2269	39082174	NM_014876	JOSD1	Silent	UTR
rs1013500	6	A	G	0.3445	47664649	NM_153839	GPR111	Silent	UTR
rs1013501	6	G	A	0.3445	47664399	NM_153839	GPR111	Silent	UTR
rs10135248	14	G	A	0.3319	104122310	NM_182923,NM_005552,NM_001130107	KLC1,KLC1,KLC1	Silent,Silent,Silent	INTRON
rs10135595	14	A	C	0.411	91925027	NM_032560	SMEK1	Silent	UTR
rs10135704	14	G	A	0.1345	97331618	NM_003384	VRK1	Silent	INTRON
rs10135847	14	G	A	0.1134	104666821
rs10135861	14	G	A	0.2857	73824705	NM_001005744,NM_001005743,NM_001005745,NM_003744	NUMB,NUMB,NUMB,NUMB	Silent,Silent,Silent,Silent	INTRON
rs10135979	14	A	G	0.416	100999848
rs1013602	5	G	A	0.2437	99639943
rs10136341	14	A	G	0.3992	74083456
rs10136547	14	A	G	0.2227	97453410
rs10136671	14	C	A	0.4412	101474982
rs10136708	14	C	A	0.2269	59927376
rs1013688	7	A	C	0.4153	26439331
rs10136948	14	A	G	0.479	75511075	NM_014381,NM_001040108	MLH3,MLH3	Silent,Silent	INTRON
rs10137117	14	G	A	0.1483	53493574
rs10137218	14	A	G	0.2437	104628062	NM_015656	KIF26A	Silent	INTRON
rs10137445	14	G	A	0.4286	51694416
rs10137814	14	G	A	0.2857	105088609
rs10137952	14	C	A	0.3067	50478230
rs10138183	14	G	A	0.4832	75615227	NM_006827	TMED10	Silent	INTRON
rs10138430	14	A	G	0.3992	44000927
rs1013848	12	G	A	0.416	92516807	NM_001256374,NM_001256375,NM_001256373,NR_046159,NR_046160	LOC256021,LOC256021,LOC256021,LOC256021,LOC256021	Silent,Silent,Silent,Silent,Silent	INTRON
rs10138557	14	G	A	0.2269	72061718	NM_015556	SIPA1L1	Silent	INTRON
rs10138860	14	G	A	0.1933	56972779
rs10138962	14	C	A	0.2017	104995893
rs10139183	14	A	G	0.1891	98633873
rs10139287	14	A	C	0.3571	91896534
rs10139324	14	G	A	0.3908	56240420
rs1013950	16	A	G	0.4034	20737729
rs10140007	14	G	A	0.3151	59951278	NM_016475,NM_001098625	JKAMP,JKAMP	Silent,Silent	UTR
rs10140164	14	A	G	0.4828	55406123	NM_001008396,NM_007086	WDHD1,WDHD1	Silent,Silent	UTR
rs1014056	4	A	G	0.1218	54325990	NM_030917,NM_001134938,NM_001134937	FIP1L1,FIP1L1,FIP1L1	Silent,Silent,Silent	UTR
rs10141093	14	G	A	0.2479	26881307
rs10141099	14	A	C	0.2017	49960957
rs10141540	14	A	G	0.1261	32350371
rs10141835	14	G	A	0.2675	40813580
rs1014246	10	A	G	0.2941	118466042	NM_025015	HSPA12A	Silent	INTRON
rs10142466	14	A	G	0.4538	69271784
rs10142526	14	A	G	0.1807	47968008	NM_001113498	MDGA2	Silent	INTRON
rs1014258	6	A	G	0.2017	29310681
rs10142667	14	G	A	0.1849	35445090
rs10143192	14	G	A	0.1134	104665665
rs10143202	14	A	G	0.07143	61124940
rs10143250	14	G	A	0.4118	104723433
rs10143616	14	A	G	0.4364	64740175	NM_001040276,NM_001040275,NM_001214902,NM_001437,NM_001214903	ESR2,ESR2,ESR2,ESR2,ESR2	Silent,Silent,Silent,Silent,Silent	INTRON
rs10143703	14	C	A	0.2689	24898355	NM_001039771	CBLN3	Silent	UTR
rs10144091	14	A	G	0.1849	98640452
rs10144146	14	G	A	0.4195	100998187
rs10144418	14	G	A	0.4746	55817708	NM_017943,NM_152231	FBXO34,FBXO34	Synonymous_Y200Y,Synonymous_Y200Y	EXON
rs10144431	14	A	C	0.3846	56233069	NR_004844	RPL13AP3	Silent	EXON
rs10144448	14	G	A	0.3613	78233912	NM_001173978,NM_174943	C14orf178,C14orf178	Silent,Silent	INTRON
rs10144564	14	G	A	0.4454	43905731
rs10144817	14	A	G	0.2731	40823504
rs1014499	11	A	G	0.4244	93934545
rs10145099	14	A	G	0.3992	81456694	NM_001018036,NM_001142626,NM_000369	TSHR,TSHR,TSHR	Silent,Silent,Silent	INTRON
rs10145132	14	A	G	0.4538	86547520
rs1014530	9	A	G	0.4619	123685092	NM_001190945,NM_005658	TRAF1,TRAF1	Silent,Silent	INTRON
rs10146057	14	G	A	0.1387	52480752	NM_007361	NID2	Silent	INTRON
rs10146335	14	A	G	0.2797	92423309
rs10146482	14	A	G	0.479	75574087	NM_033116	NEK9	Missense_R429H	EXON
rs10146791	14	G	A	0.3361	50199169	NM_172193	KLHDC1	Silent	INTRON
rs10146912	14	G	A	0.3361	50164452	NM_172193	KLHDC1	Silent	INTRON
rs10146962	14	G	A	0.416	101170540
rs1014767	19	A	G	0.4412	58528303
rs10147892	14	A	G	0.3277	47927925	NM_001113498	MDGA2	Silent	INTRON
rs10147953	14	G	A	0.2353	104624689	NM_015656	KIF26A	Silent	INTRON
rs10148008	14	G	A	0.1303	53609869	NM_001160148,NM_030637,NM_001160147	DDHD1,DDHD1,DDHD1	Silent,Silent,Silent	INTRON
rs10149136	14	A	G	0.09244	95721348	NM_024734	CLMN	Silent	INTRON
rs10149246	14	A	G	0.1218	70105538	NM_014734	KIAA0247	Silent	INTRON
rs1014969	3	A	G	0.4076	52808341
rs10149750	14	G	A	0.4454	104628406	NM_015656	KIF26A	Silent	INTRON
rs1014988	1	A	G	0.4576	1680219
rs10149880	14	A	G	0.479	75633008	NM_006827	TMED10	Silent	INTRON
rs10150088	14	G	A	0.3571	92503576	NM_004239	TRIP11	Silent	INTRON
rs10150369	14	A	G	0.4118	54803765
rs10150455	14	G	A	0.2101	41791748
rs10150828	14	A	G	0.3992	74077485
rs1015099	1	A	G	0.1681	31500659	NM_001020658,NM_014676	PUM1,PUM1	Silent,Silent	INTRON,EXON
rs10151312	14	C	A	0.2605	82035772
rs10151423	14	A	G	0.09664	60996667
rs10151454	14	C	A	0.2563	41776000
rs1015166	6	A	G	0.3655	32798731	NM_018833,NM_000544	TAP2,TAP2	Silent,Silent	INTRON
rs10151755	14	A	G	0.3025	33427179	NM_022123,NM_001165893,NM_001164749,NM_173159	NPAS3,NPAS3,NPAS3,NPAS3	Silent,Silent,Silent,Silent	INTRON
rs10151958	14	A	G	0.09664	60977275	NM_007374	SIX6	Silent	INTRON
rs10152371	15	G	A	0.3655	41103293	NM_001077268	ZFYVE19	Silent	INTRON
rs10152421	15	A	G	0.3067	26985509	NM_021912,NM_000814	GABRB3,GABRB3	Silent,Silent	INTRON
rs10152450	15	C	A	0.3067	68571479	NM_015322	FEM1B	Silent	INTRON
rs10152713	15	A	G	0.3235	68471891	NM_016166	PIAS1	Silent	INTRON
rs10152898	15	A	C	0.1102	74255121
rs10153131	16	G	A	0.3193	6552545	NM_001142333,NM_018723	RBFOX1,RBFOX1	Silent,Silent	INTRON
rs1015330	6	A	G	0.2143	36786072	NM_020939	CPNE5	Silent	INTRON
rs10153481	19	A	G	0.1471	12625451
rs10153685	2	G	A	0.2815	42306071
rs10153686	2	C	A	0.2773	42306258
rs10153797	2	A	G	0.1891	619653
rs10153801	2	A	G	0.3655	113294298
rs1015411	7	A	G	0.2605	107135612	NM_181733,NM_006348,NM_001161520	COG5,COG5,COG5	Silent,Silent,Silent	INTRON
rs1015442	12	A	G	0.4076	11060695	NR_037918,NM_023920	PRH1-PRR4,TAS2R13	Silent,Silent	INTRON,EXON
rs1015443	12	A	G	0.4076	11061122	NR_037918,NM_023920	PRH1-PRR4,TAS2R13	Silent,Missense_N259S	INTRON,EXON
rs10154656	22	A	G	0.4328	36034818
rs10154916	3	G	A	0.437	37185960	NM_017724,NM_001134369,NM_006309	LRRFIP2,LRRFIP2,LRRFIP2	Silent,Silent,Silent	INTRON
rs1015496	23	A	G	0.3613	8712621
rs10154992	3	G	A	0.2311	49276077	NM_178173,NM_001135197	CCDC36,CCDC36	Silent,Silent	INTRON
rs1015527	5	G	A	0.3655	157797077
rs10155282	4	G	A	0.2899	814719	NM_006651	CPLX1	Silent	INTRON
rs10155296	4	A	G	0.1765	15175539
rs10155365	4	G	A	0.4664	26056021
rs10155404	4	A	G	0.3697	47421325	NM_000812	GABRB1	Silent	INTRON
rs1015541	11	A	C	0.3697	30854905
rs10155467	4	A	G	0.3908	187587980	NM_005245	FAT1	Silent	INTRON
rs10155614	5	A	G	0.105	153148731	NM_001114183,NM_000827	GRIA1,GRIA1	Silent,Silent	INTRON
rs10155668	6	A	C	0.1597	130752428
rs10155851	7	A	G	0.2563	27819650	NM_001206901,NM_001079864,NM_006024,NM_001206902	TAX1BP1,TAX1BP1,TAX1BP1,TAX1BP1	Silent,Silent,Silent,Silent	INTRON,EXON
rs10155953	7	G	A	0.4118	64267756	NM_001160183,NM_006524,NR_027661,NR_027660	ZNF138,ZNF138,ZNF138,ZNF138	Silent,Silent,Silent,Silent	INTRON,EXON
rs10156067	7	G	A	0.479	51158612	NM_015198	COBL	Silent	INTRON
rs10156158	7	A	C	0.4118	158122287	NM_130843,NM_130842,NM_002847	PTPRN2,PTPRN2,PTPRN2	Silent,Silent,Silent	INTRON
rs10156332	8	A	G	0.479	92799912
rs10157070	1	C	A	0.1387	161398477
rs10157197	1	A	G	0.395	150250636	NM_024579	C1orf54	Silent	INTRON
rs1015754	2	A	G	0.3487	113967990
rs10157927	1	A	C	0.2563	10974329
rs1015802	2	G	A	0.395	154084200
rs10158210	1	G	A	0.2563	158311985
rs10158226	1	G	A	0.2815	86760937
rs10158437	1	A	G	0.4328	183995354	NM_015101	GLT25D2	Silent	INTRON
rs1015849	19	A	G	0.1429	37946180	NM_152484	ZNF569	Silent	INTRON
rs10158668	1	A	G	0.3814	41351613
rs1015868	6	G	A	0.4874	29485373
rs10158752	1	G	A	0.1723	159801074	NM_020125	SLAMF8	Silent	INTRON
rs10159394	1	A	G	0.3361	20015955	NM_181719	TMCO4	Silent	INTRON
rs10159475	10	G	A	0.1723	16303374
rs10159498	10	G	A	0.05042	70257238	NM_152707	SLC25A16	Silent	INTRON
rs10159718	10	G	A	0.3403	1139183	NM_014023	WDR37	Silent	INTRON
rs10159856	10	G	A	0.1933	123747807
rs10159964	10	G	A	0.2647	29839513	NM_003174,NM_021738	SVIL,SVIL	Silent,Silent	INTRON,EXON
rs10159976	10	G	A	0.5	45059905
rs10160002	10	A	G	0.2101	123754074	NM_206861,NM_206862	TACC2,TACC2	Silent,Silent	INTRON
rs10160008	10	G	A	0.4874	77554279	NM_032024	C10orf11	Silent	INTRON
rs10160013	10	G	A	0.2647	29839787	NM_003174,NM_021738	SVIL,SVIL	Missense_V189A,Missense_V189A	EXON
rs10160375	11	G	A	0.4076	117954250	NR_038318,NM_001083947,NM_001173551,NM_001173552,NM_019894	LOC100526771,TMPRSS4,TMPRSS4,TMPRSS4,TMPRSS4	Silent,Silent,Silent,Silent,Silent	INTRON
rs10160392	11	G	A	0.06303	56027115
rs10160591	11	A	G	0.3655	124816164
rs10160649	11	G	A	0.07983	3938385	NM_003156	STIM1	Silent	INTRON
rs10160758	11	G	A	0.2857	66673079	NM_022172,NM_001040716,NM_000920	PC,PC,PC	Silent,Silent,Silent	INTRON,EXON
rs1016088	20	A	G	0.2857	47004466
rs10160981	12	A	G	0.2101	110904075	NM_016301,NM_001164373,NM_001164372	GPN3,GPN3,GPN3	Silent,Silent,Silent	INTRON
rs10161275	12	A	G	0.2647	2771018	NM_001167624,NM_199460,NM_001129836,NM_001129829,NM_000719,NM_001129827,NM_001129832,NM_001129835,NM_001129842,NM_001129831,NM_001129839,NM_001167623,NM_001129841,NM_001129837,NM_001129834,NM_001129843,NM_001129844,NM_001129840,NM_001167625,NM_001129838,NM_001129830,NM_001129833,NM_001129846	CACNA1C,CACNA1C,CACNA1C,CACNA1C,CACNA1C,CACNA1C,CACNA1C,CACNA1C,CACNA1C,CACNA1C,CACNA1C,CACNA1C,CACNA1C,CACNA1C,CACNA1C,CACNA1C,CACNA1C,CACNA1C,CACNA1C,CACNA1C,CACNA1C,CACNA1C,CACNA1C	Silent,Silent,Silent,Silent,Silent,Silent,Silent,Silent,Silent,Silent,Silent,Silent,Silent,Silent,Silent,Silent,Silent,Silent,Silent,Silent,Silent,Silent,Silent	INTRON
rs10161415	12	G	A	0.2773	125482907	NM_080626	BRI3BP	Silent	INTRON
rs1016146	6	A	G	0.3235	35445516	NM_003214	TEAD3	Silent	INTRON
rs1016193	7	A	G	0.2185	150412100
rs1016203	12	A	G	0.4916	119423542	NM_194286	SRRM4	Silent	INTRON
rs1016226	3	A	G	0.479	193361617	NM_130834,NM_130837,NM_015560,NM_130836,NM_130833,NM_130835,NM_130831,NM_130832	OPA1,OPA1,OPA1,OPA1,OPA1,OPA1,OPA1,OPA1	Silent,Silent,Silent,Silent,Silent,Silent,Silent,Silent	INTRON,EXON
rs10162284	13	G	A	0.437	53397648
rs10162458	14	G	A	0.2368	78105188
rs10162491	14	A	C	0.458	92200291
rs10162548	14	G	A	0.3235	78195733	NM_012245	SNW1	Silent	INTRON
rs10162627	15	A	G	0.4244	74299870	NM_033239,NM_033250,NM_033246,NM_033238,NM_033240,NM_033244,NM_002675,NM_033247,NM_033249	PML,PML,PML,PML,PML,PML,PML,PML,PML	Silent,Silent,Silent,Silent,Silent,Silent,Silent,Silent,Silent	INTRON
rs10163112	15	A	G	0.3697	76015397
rs10163323	16	A	G	0.105	8957490	NM_014316,NM_001042476	CARHSP1,CARHSP1	Silent,Silent	INTRON
rs10164335	19	C	A	0.1723	2867717	NM_024967	ZNF556	Silent	INTRON
rs10164547	2	A	G	0.2437	38760294
rs10164639	2	A	G	0.3824	242255378	NM_006155,NM_001008491,NM_004404,NM_001008492	SEPT2,SEPT2,SEPT2,SEPT2	Silent,Silent,Silent,Silent	INTRON
rs10164815	2	G	A	0.105	187697883	NM_182521	ZSWIM2	Missense_I302T	EXON
rs10164868	2	A	C	0.428	53095923
rs1016499	16	G	A	0.1513	1610885	NM_014714	IFT140	Silent	INTRON
rs10165099	2	A	G	0.4202	3402591	NM_016030	TRAPPC12	Silent	INTRON
rs10165126	2	A	G	0.2563	172820315	NM_003642,NR_027862	HAT1,HAT1	Silent,Silent	INTRON
rs10165220	2	A	G	0.3655	95537000	NR_037597	LOC442028	Silent	INTRON
rs10165485	2	G	A	0.1471	54481636	NM_138448,NM_001003937	ACYP2,TSPYL6	Silent,Silent	INTRON
rs10165566	2	A	C	0.4748	61941368
rs10165688	2	G	A	0.3782	149892352
rs10165754	2	G	A	0.3613	219287370	NM_007127	VIL1	Silent	INTRON
rs10165864	2	G	A	0.4496	55723038
rs10165899	2	A	G	0.2983	75883276	NM_014763	MRPL19	Silent	UTR
rs1016607	2	G	A	0.3529	42971687
rs10166328	2	A	G	0.3517	198511917	NM_144629	RFTN2	Silent	INTRON
rs10166377	2	A	G	0.161	44312697
rs10166616	2	G	A	0.4496	9355318	NM_001135191,NM_003887	ASAP2,ASAP2	Silent,Silent	INTRON
rs10166865	2	A	G	0.178	101086151
rs10166986	2	G	A	0.4832	61929733
rs10167086	2	A	T	0.395	227792729	NM_001167608,NM_032276	RHBDD1,RHBDD1	Silent,Silent	INTRON
rs10167103	2	G	A	0.458	127578744
rs10167419	2	G	A	0.2542	172649826	NM_003705	SLC25A12	Silent	INTRON
rs1016752	3	C	G	0.3866	183665062	NM_005688	ABCC5	Silent	INTRON
rs10167836	2	G	A	0.3487	128996070
rs10168414	2	G	A	0.1807	68679539
rs1016853	11	G	A	0.3277	115579062
rs1016855	6	A	G	0.2563	25277419
rs1016883	2	A	G	0.1387	198881668	NM_006226	PLCL1	Silent	INTRON
rs10168850	2	A	G	0.3992	213334523	NM_005235,NM_001042599	ERBB4,ERBB4	Silent,Silent	INTRON
rs10169264	2	G	A	0.3697	109055908
rs10169411	2	A	G	0.1218	42637749
rs10169682	2	G	A	0.3729	3086833
rs10169718	2	A	G	0.4874	219103580	NM_152862,NM_005731	ARPC2,ARPC2	Silent,Silent	INTRON
rs10169957	2	A	G	0.2437	43081439
rs1016996	16	G	A	0.3571	57594681	NM_153837	GPR114	Silent	INTRON
rs10170348	2	A	G	0.1765	3673648	NM_001255984,NR_045659,NM_001255983,NM_001255982,NM_199235,NM_024027,NM_001255985,NM_001255987,NM_001255988,NM_001255989,NM_001255986	COLEC11,COLEC11,COLEC11,COLEC11,COLEC11,COLEC11,COLEC11,COLEC11,COLEC11,COLEC11,COLEC11	Silent,Silent,Silent,Silent,Synonymous_K53K,Silent,Silent,Silent,Silent,Silent,Silent	INTRON,EXON
rs10170359	2	C	A	0.1807	26272219	NM_016131	RAB10	Silent	INTRON
rs10170600	2	A	G	0.2839	161118687
rs10170650	2	A	G	0.2437	207783156
rs10170690	2	A	G	0.4017	109260259	NM_001193483,NM_004987,NM_001193488,NM_001193482,NM_001193484	LIMS1,LIMS1,LIMS1,LIMS1,LIMS1	Silent,Silent,Silent,Silent,Silent	INTRON
rs10170704	2	A	G	0.4328	108299127
rs10170774	2	G	A	0.1429	24308128
rs10171121	2	G	A	0.3008	150843084
rs10171166	2	G	A	0.2143	238603174	NM_001137550,NM_001137551,NM_001137553,NM_001137552,NM_004735	LRRFIP1,LRRFIP1,LRRFIP1,LRRFIP1,LRRFIP1	Silent,Silent,Silent,Silent,Silent	INTRON
rs10171249	2	C	A	0.1513	54493408	NM_138448	ACYP2	Silent	INTRON,EXON
rs10171643	2	A	G	0.1134	42532912	NM_001145076,NM_019063	EML4,EML4	Silent,Silent	INTRON
rs10171741	2	A	G	0.3613	240982791
rs10172225	2	A	G	0.1059	187693104	NM_182521	ZSWIM2	Synonymous_V503V	EXON
rs1017238	16	C	A	0.3908	81716546	NM_198390,NM_030629	CMIP,CMIP	Silent,Silent	INTRON,EXON
rs10172595	2	G	A	0.4664	232387063
rs1017299	3	A	G	0.2899	45229193
rs10173155	2	A	G	0.3067	86253581	NM_015425	POLR1A	Silent	UTR
rs10173198	2	G	A	0.1681	122377347	NM_001142274,NM_001207051,NM_001142273,NM_015282	CLASP1,CLASP1,CLASP1,CLASP1	Silent,Silent,Silent,Silent	INTRON
rs10173538	2	A	G	0.4244	160569276	NM_022826	2007-03-01	Silent	INTRON
rs10173554	2	G	A	0.4412	108907361	NM_001056,NM_176825	SULT1C2,SULT1C2	Silent,Silent	INTRON
rs1017379	19	A	G	0.1387	52457306
rs10174055	2	A	G	0.2647	172858214
rs10174937	2	A	G	0.3559	203047431
rs1017507	4	C	A	0.4874	135142988
rs10175176	2	G	A	0.3613	160058776	NM_001145909,NM_033394	TANC1,TANC1	Silent,Silent	INTRON
rs10175338	2	A	C	0.3109	38307643
rs10175368	2	A	G	0.3109	38307861
rs10175445	2	G	A	0.4703	232472141
rs10175692	2	C	A	0.4202	69642970	NR_045631,NM_001002755,NM_015700,NR_045632,NM_001002756	NFU1,NFU1,NFU1,NFU1,NFU1	Silent,Silent,Silent,Silent,Silent	INTRON
rs10175708	2	G	A	0.3908	218899066
rs10175731	2	G	A	0.4496	9603944	NM_016207	CPSF3	Silent	INTRON
rs10176321	2	C	A	0.2712	235897062	NM_014521	SH3BP4	Silent	INTRON
rs10176475	2	A	G	0.1975	178976514
rs1017698	2	G	A	0.4076	219170525	NM_015488	PNKD	Silent	INTRON
rs10177008	2	A	G	0.2059	132262229	NR_026922	LOC150776	Silent	INTRON
rs10177160	2	A	C	0.1513	237091317
rs10177371	2	G	A	0.2479	26462730	NM_000182	HADHA	Silent	INTRON
rs10177513	2	G	A	0.3109	190215527
rs10177762	2	C	A	0.1992	238635137	NM_001137550,NM_001137551,NM_001137553,NM_001137552,NM_004735	LRRFIP1,LRRFIP1,LRRFIP1,LRRFIP1,LRRFIP1	Silent,Silent,Silent,Silent,Silent	INTRON
rs10177825	2	A	G	0.1891	237103548	NM_212556	ASB18	Synonymous_Y456Y	EXON
rs10177846	2	A	G	0.4286	241824647
rs10177866	2	G	A	0.3277	127582332
rs10178177	2	G	A	0.1261	200829993				EXON
rs10178601	2	A	G	0.3109	954306	NM_018968	SNTG2	Silent	INTRON
rs10178745	2	A	G	0.479	131063169
rs10178946	2	C	A	0.3403	198463090	NM_144629	RFTN2	Silent	INTRON
rs10179091	2	G	A	0.3992	234657983	NM_019076,NM_019075,NM_021027,NM_019077,NM_205862,NM_001072,NM_019078,NM_007120,NM_019093	UGT1A8,UGT1A10,UGT1A9,UGT1A7,UGT1A6,UGT1A6,UGT1A5,UGT1A4,UGT1A3	Silent,Silent,Silent,Silent,Silent,Silent,Silent,Silent,Silent	INTRON,EXON
rs10179237	2	A	G	0.1176	42515501	NM_001145076,NM_019063	EML4,EML4	Silent,Silent	INTRON
rs1017924	5	A	G	0.1933	1976187
rs10179288	2	A	G	0.2143	15310820	NM_015909	NBAS	Silent	INTRON
rs1017943	8	G	A	0.09664	144438516
rs10180416	2	G	A	0.4328	24677866
rs10180482	2	G	A	0.4076	30714832	NM_182551,NM_001002257	LCLAT1,LCLAT1	Silent,Silent	INTRON
rs1018105	15	G	A	0.3529	28083423	NM_000275	OCA2	Silent	INTRON
rs10181051	2	G	A	0.4412	242800	NM_001159597,NM_015677	SH3YL1,SH3YL1	Silent,Silent	INTRON,EXON
rs10181071	2	G	A	0.1218	142862830	NM_018557	LRP1B	Silent	INTRON
rs10181110	2	G	A	0.322	183747442
rs10181198	2	A	G	0.3941	32686582	NM_016252	BIRC6	Silent	INTRON
rs10181293	2	A	G	0.1303	240857843
rs10181296	2	C	A	0.3151	127576875
rs1018136	11	G	A	0.1975	48241821
rs10181407	2	A	G	0.1314	240857988
rs10181704	2	A	C	0.3109	9465687	NM_001135191,NM_003887	ASAP2,ASAP2	Silent,Silent	INTRON
rs10182074	2	A	G	0.479	240245917	NM_006037	HDAC4	Silent	INTRON,EXON
rs10182455	2	A	G	0.3992	38611011
rs10182682	2	G	A	0.4202	69625157	NR_045631,NM_001002755,NM_015700,NR_045632,NM_001002756	NFU1,NFU1,NFU1,NFU1,NFU1	Silent,Silent,Silent,Silent,Silent	INTRON
rs10182721	2	G	A	0.4076	236898903	NM_001037131,NM_014914	AGAP1,AGAP1	Silent,Silent	INTRON
rs10182928	2	A	G	0.3025	200452591
rs10183172	2	A	C	0.4916	241995014	NM_001080437	SNED1	Silent	INTRON
rs10183203	2	A	G	0.2773	102095080
rs1018330	9	C	A	0.2395	139980385	NR_027447	LOC100289341	Silent	EXON
rs10183339	2	G	A	0.07203	197098024	NM_020760	HECW2	Silent	INTRON
rs10183360	2	A	G	0.1849	101103384
rs10183412	2	A	G	0.3824	782581	NR_033880	LOC339822	Silent	INTRON
rs10183413	2	A	G	0.2246	3684342	NM_001255984,NR_045659,NM_001255983,NM_001255982,NM_199235,NM_024027,NM_001255985,NM_001255987,NM_001255988,NM_001255989,NM_001255986	COLEC11,COLEC11,COLEC11,COLEC11,COLEC11,COLEC11,COLEC11,COLEC11,COLEC11,COLEC11,COLEC11	Silent,Silent,Silent,Silent,Silent,Silent,Silent,Silent,Silent,Silent,Silent	INTRON,EXON
rs10183665	2	G	A	0.4748	28995226	NM_206876,NM_002709	PPP1CB,PPP1CB	Silent,Silent	INTRON
rs10183902	2	A	G	0.07563	158162033	NM_014568	GALNT5	Silent	INTRON
rs1018396	1	G	A	0.4202	24133612	NM_001166059,NM_000191	HMGCL,HMGCL	Silent,Silent	INTRON
rs10184	14	A	G	0.4454	90744672	NM_017970	C14orf102	Silent	UTR
rs10184015	2	A	G	0.07563	39243129	NM_005633	SOS1	Silent	INTRON
rs1018433	6	A	T	0.2059	32281510	NM_006781	C6orf10	Silent	INTRON
rs1018448	22	C	A	0.4916	43206950	NM_001142293,NM_014570	ARFGAP3,ARFGAP3	Missense_S311R,Missense_S355R	EXON
rs10184700	2	A	G	0.2605	108597499
rs10184866	2	C	A	0.2605	172608956
rs10185177	2	A	G	0.1134	202205197	NM_139163,NM_001127391	ALS2CR12,ALS2CR12	Silent,Silent	INTRON
rs10185243	2	C	A	0.3487	65355744	NM_015543,NM_004161	RAB1A,RAB1A	Silent,Silent	INTRON
rs10185319	2	C	A	0.2101	242253995	NM_005336	HDLBP	Silent	INTRON
rs10185333	2	G	A	0.4034	11879105
rs10185646	2	C	A	0.4454	9554461	NM_022334,NM_004763	ITGB1BP1,ITGB1BP1	Silent,Silent	INTRON
rs1018578	13	C	A	0.4412	47376028
rs10186089	2	A	G	0.1471	49219124	NM_000145,NM_181446	FSHR,FSHR	Silent,Silent	INTRON
rs10186514	2	A	G	0.1134	239023528	NM_194312	ESPNL	Silent	INTRON
rs10187249	2	G	A	0.1513	221506737
rs1018730	1	G	A	0.07143	155910830
rs10187354	2	A	C	0.4622	71710068	NM_001130979,NM_003494,NM_001130978,NM_001130977,NM_001130976,NM_001130980,NM_001130981,NM_001130986,NM_001130983,NM_001130984,NM_001130982,NM_001130987,NM_001130985,NM_001130455	DYSF,DYSF,DYSF,DYSF,DYSF,DYSF,DYSF,DYSF,DYSF,DYSF,DYSF,DYSF,DYSF,DYSF	Silent,Silent,Silent,Silent,Silent,Silent,Silent,Silent,Silent,Silent,Silent,Silent,Silent,Silent	INTRON
rs10187363	2	A	G	0.1218	242053823	NM_001252119,NM_001252120,NM_001252122,NM_015148,NM_001252124	PASK,PASK,PASK,PASK,PASK	Silent,Silent,Silent,Silent,Silent	INTRON
rs10187424	2	G	A	0.4202	85794297
rs1018764	22	A	G	0.3403	19172006	NM_007098,NM_001835	CLTCL1,CLTCL1	Silent,Silent	INTRON
rs1018767	23	G	A	0.3445	153075655	NM_032512	PDZD4	Silent	INTRON
rs10187986	2	G	A	0.2437	207749505
rs10188054	2	G	A	0.1092	3479959	NM_016030	TRAPPC12	Silent	INTRON
rs10188066	2	G	A	0.1639	136539513	NM_014607	UBXN4	Silent	INTRON
rs10188318	2	A	G	0.2395	242284645	NM_006155,NM_001008491,NM_004404,NM_001008492	SEPT2,SEPT2,SEPT2,SEPT2	Silent,Silent,Silent,Silent	INTRON
rs10188449	2	G	A	0.3739	3480366	NM_016030	TRAPPC12	Silent	INTRON
rs1018866	17	C	A	0.4874	30829664	NM_015194	MYO1D	Silent	INTRON
rs10188678	2	G	A	0.09664	242025882	NM_001080437	SNED1	Silent	INTRON
rs10188827	2	G	A	0.2731	177007664
rs10188932	2	G	A	0.05042	3261173	NM_003310	TSSC1	Synonymous_L105L	EXON
rs10189015	2	A	G	0.4748	111918472	NM_138624,NM_001204109,NM_138627,NM_138622,NM_001204108,NM_138623,NM_001204107,NM_001204106,NM_138626,NM_138625,NM_207003,NM_138621,NM_001204112,NM_001204111,NM_006538,NM_001204110	BCL2L11,BCL2L11,BCL2L11,BCL2L11,BCL2L11,BCL2L11,BCL2L11,BCL2L11,BCL2L11,BCL2L11,BCL2L11,BCL2L11,BCL2L11,BCL2L11,BCL2L11,BCL2L11	Silent,Silent,Silent,Silent,Silent,Silent,Silent,Silent,Silent,Silent,Silent,Silent,Silent,Silent,Silent,Silent	INTRON,EXON
rs1018903	17	G	A	0.4916	45889840	NM_145798	OSBPL7	Silent	INTRON
rs10189243	2	A	G	0.3655	24293756	NM_016047	SF3B14	Silent	INTRON
rs10189267	2	C	A	0.4696	242945309
rs10189479	2	A	C	0.4622	219287276	NM_007127	VIL1	Silent	INTRON
rs10190045	2	A	G	0.1849	109419600	NM_144978	CCDC138	Silent	INTRON
rs10190128	2	A	G	0.2773	236287266
rs1019024	8	G	A	0.2605	1363967
rs1019040	7	A	G	0.1345	104772836	NM_182692,NM_182691	SRPK2,SRPK2	Silent,Silent	INTRON
rs10190545	2	G	A	0.3025	109829714	NM_001099289	SH3RF3	Silent	INTRON
rs1019056	14	A	G	0.3403	73961841	NM_001220484,NM_203309	HEATR4,HEATR4	Silent,Silent	INTRON,EXON
rs10190834	2	A	C	0.08898	220070301
rs10190977	2	G	A	0.1849	109442014	NM_144978	CCDC138	Silent	INTRON
rs10191464	2	A	G	0.3613	95542112	NR_037597,NM_144705	LOC442028,TEKT4	Silent,Silent	INTRON,EXON
rs10191556	2	A	G	0.1345	242521405
rs10191679	2	G	A	0.1933	106714142	NR_045607,NM_025076,NM_001253876,NM_001253875	UXS1,UXS1,UXS1,UXS1	Silent,Silent,Silent,Silent	INTRON
rs10191694	2	A	C	0.3613	224857266	NM_001136528,NM_006216,NM_001136530	SERPINE2,SERPINE2,SERPINE2	Silent,Silent,Silent	INTRON
rs1019179	7	G	A	0.2689	38218976	NM_032016	STARD3NL	Silent	INTRON
rs10191860	2	A	G	0.2563	239634596
rs10191952	2	G	A	0.4454	11880969
rs10191970	2	A	G	0.3782	39752949	NR_037875	LOC728730	Silent	INTRON
rs10191977	2	G	A	0.4454	11881039
rs10192036	2	A	C	0.3361	102968211	NM_016232	IL1RL1	Missense_Q501K	EXON
rs10192157	2	A	G	0.3361	102968356	NM_016232	IL1RL1	Missense_T549I	EXON
rs10192441	2	C	A	0.3109	9422526	NM_001135191,NM_003887	ASAP2,ASAP2	Silent,Silent	INTRON
rs10192706	2	A	G	0.3193	133090137
rs10192959	2	A	C	0.1639	1553393
rs10193032	2	A	G	0.2754	74051612
rs10193189	2	C	A	0.3782	219187603	NM_015488	PNKD	Silent	INTRON
rs10193255	2	G	A	0.2647	152021778
rs10193506	2	C	A	0.4412	189174910	NM_001252668,NM_016315,NM_001252669,NR_045562,NR_045563	GULP1,GULP1,GULP1,GULP1,GULP1	Silent,Silent,Silent,Silent,Silent	INTRON
rs10193604	2	G	A	0.4832	235444616
rs10193614	2	G	A	0.08824	240940636	NM_004544	NDUFA10	Silent	INTRON
rs10193935	2	A	G	0.1261	42419829	NM_001145076,NM_019063	EML4,EML4	Silent,Silent	INTRON
rs10194520	2	A	G	0.4496	5611779
rs10194682	2	G	A	0.1891	189906743	NM_000393	COL5A2	Silent	INTRON
rs10194776	2	A	G	0.416	231980019	NM_002807,NR_034059,NM_001191037,NM_000867	PSMD1,PSMD1,PSMD1,HTR2B	Silent,Silent,Silent,Silent	INTRON
rs10195015	2	A	G	0.2689	240709286	NR_037808	LOC150935	Silent	INTRON
rs10195328	2	G	A	0.2017	65328694	NM_015543,NM_004161	RAB1A,RAB1A	Silent,Silent	INTRON
rs10195488	2	G	A	0.3193	3824135
rs10196107	2	G	A	0.2899	236301786
rs10196158	2	G	A	0.4496	128932760	NM_020120,NR_027671	UGGT1,UGGT1	Silent,Silent	INTRON
rs10196165	2	A	G	0.4076	1627730
rs10196602	2	A	C	0.4202	39772004	NR_037875	LOC728730	Silent	INTRON
rs10196645	2	A	G	0.3445	33951513	NR_003143	MYADML	Silent	EXON
rs10196852	2	G	A	0.2227	49634490
rs1019704	8	A	G	0.3025	18820391	NM_015310	PSD3	Silent	INTRON
rs10197378	2	A	G	0.2353	29181107
rs10197382	2	A	G	0.3445	225574650
rs10197527	2	C	A	0.3686	24352398	NM_001145710	LOC375190	Silent	INTRON
rs1019757	19	A	G	0.2607	8389520	NM_198471	KANK3	Synonymous_L759L	EXON
rs10197596	2	C	A	0.1218	189904233	NM_000393	COL5A2	Synonymous_T1230T	EXON
rs10198127	2	G	A	0.09664	177912203
rs1019813	16	G	A	0.4034	11940829	NM_015659	RSL1D1	Silent	INTRON
rs1019814	16	A	G	0.4034	11940764	NM_015659	RSL1D1	Silent	INTRON
rs10198499	2	G	A	0.3908	130943513	NM_025029	MZT2B	Silent	INTRON
rs10199334	2	G	A	0.3193	24392618
rs10199614	2	A	G	0.2731	20292618
rs10199752	2	C	A	0.3403	231969554	NM_002807,NR_034059,NM_001191037	PSMD1,PSMD1,PSMD1	Silent,Silent,Silent	INTRON
rs10200017	2	G	A	0.2269	170819774	NM_172070	UBR3	Silent	INTRON
rs1020031	12	G	A	0.07563	59295453	NM_153377,NM_001136051	LRIG3,LRIG3	Silent,Silent	INTRON
rs10200433	2	G	A	0.437	239466567
rs10200481	2	A	C	0.1429	24337861
rs10200589	2	A	G	0.1176	30863708	NM_182551,NM_001002257	LCLAT1,LCLAT1	Silent,Silent	UTR
rs10200611	2	A	G	0.1387	92081640
rs10200961	2	G	A	0.1218	168710172	NM_020981	B3GALT1	Silent	INTRON
rs10201512	2	A	C	0.08898	187707440	NM_182521	ZSWIM2	Silent	INTRON
rs10201521	2	A	G	0.437	24681375
rs10201530	2	G	A	0.416	77256291	NM_001134745	LRRTM4	Silent	INTRON
rs10201535	2	A	G	0.2605	242517966
rs10201842	2	A	C	0.4916	1476991	NM_001206744,NM_001206745,NM_175719,NM_000547,NM_175721,NM_175722	TPO,TPO,TPO,TPO,TPO,TPO	Silent,Silent,Silent,Silent,Silent,Silent	INTRON
rs10201883	2	A	G	0.1218	178471407
rs10202054	2	A	G	0.2542	83790116
rs10202253	2	G	A	0.3613	200793205
rs10202262	2	A	G	0.105	95444917	NR_003366	ANKRD20A8P	Silent	INTRON
rs10202627	2	A	G	0.3908	183737652
rs10202641	2	A	G	0.07143	236238043
rs10202905	2	G	A	0.1345	75269221
rs10203000	2	A	G	0.2881	154147124
rs10203212	2	G	A	0.2353	170917648	NM_172070	UBR3	Synonymous_L1615L	EXON
rs10203272	2	A	C	0.1261	86033879
rs10203499	2	C	A	0.1218	43466619	NM_001083953,NM_022065	THADA,THADA	Silent,Silent	INTRON
rs10203795	2	A	G	0.3697	109055717
rs10203995	2	G	A	0.1059	39165054	NM_001145451	ARHGEF33	Silent	INTRON
rs10204515	2	G	A	0.3908	1451697	NM_001206744,NM_001206745,NM_175719,NM_000547,NM_175721,NM_175722	TPO,TPO,TPO,TPO,TPO,TPO	Silent,Silent,Silent,Silent,Silent,Silent	INTRON
rs10204837	2	A	C	0.3361	102977730
rs10204958	2	G	A	0.1555	39242703	NM_005633	SOS1	Silent	INTRON
rs10205187	2	A	G	0.07983	113333410	NM_001137604,NM_019014	POLR1B,POLR1B	Silent,Silent	UTR
rs10205219	2	A	G	0.4958	27568565	NM_001521,NM_001035521	GTF3C2,GTF3C2	Silent,Silent	INTRON
rs1020566	8	G	A	0.3235	622781	NM_207332	ERICH1	Silent	INTRON
rs10205689	2	A	G	0.3235	160363669	NM_013450	BAZ2B	Silent	INTRON
rs10205801	2	G	A	0.4328	233597196	NM_001103148,NM_001103147,NM_015575,NM_001103146	GIGYF2,GIGYF2,GIGYF2,GIGYF2	Silent,Silent,Silent,Silent	INTRON
rs10205941	2	G	A	0.4748	130191184
rs10205982	2	A	G	0.07143	49172428
rs10206101	2	A	C	0.4874	241835543	NM_001085437	C2orf54	Silent	UTR
rs10206131	2	G	A	0.1597	2721958
rs10206264	2	A	G	0.2227	240727833
rs10206319	2	A	G	0.2731	71056098
rs1020661	5	A	G	0.3445	57179504
rs10206900	2	G	A	0.2311	1552841
rs1020693	18	G	A	0.1765	61264468	NM_012397	SERPINB13	Synonymous_T349T	EXON
rs1020694	18	G	A	0.1765	61264298	NM_012397	SERPINB13	Missense_G293S	EXON
rs10206984	2	G	A	0.4874	219066980
rs1020702	4	A	C	0.3613	154685712
rs10207380	2	A	G	0.3067	241860911
rs1020750	4	G	A	0.1765	83903849	NM_194282,NM_001115007,NM_001115008	LIN54,LIN54,LIN54	Silent,Silent,Silent	INTRON
rs1020759	4	A	G	0.4538	103510511	NM_001165412,NM_003998	NFKB1,NFKB1	Silent,Silent	INTRON
rs10207625	2	G	A	0.4538	73464808	NM_001166284,NR_029402,NM_001009570,NM_006429,NR_029403,NM_001166285	CCT7,CCT7,CCT7,CCT7,CCT7,CCT7	Silent,Silent,Silent,Silent,Silent,Silent	INTRON,EXON
rs10207739	2	G	A	0.1765	233684097	NM_001103148,NM_001103147,NM_015575,NM_001103146	GIGYF2,GIGYF2,GIGYF2,GIGYF2	Silent,Silent,Silent,Silent	INTRON
rs10208216	2	A	G	0.1092	112413845
rs10208355	2	A	G	0.2941	20300280
rs10208358	2	G	A	0.4454	9554255	NM_022334,NM_004763	ITGB1BP1,ITGB1BP1	Silent,Silent	INTRON
rs10208384	2	A	C	0.1933	3707775	NM_018436	ALLC	Silent	INTRON
rs10208465	2	A	G	0.1597	710539
rs1020852	2	A	G	0.2143	166927659	NM_006920,NM_001202435,NM_001165964,NM_001165963	SCN1A,SCN1A,SCN1A,SCN1A	Silent,Silent,Silent,Silent	INTRON
rs10208525	2	G	A	0.1218	189904203	NM_000393	COL5A2	Synonymous_Y1240Y	EXON
rs10208849	2	A	C	0.1653	122164469	NM_001142274,NM_001207051,NM_001142273,NM_015282	CLASP1,CLASP1,CLASP1,CLASP1	Silent,Silent,Silent,Silent	INTRON
rs10208860	2	A	C	0.458	75371588	NM_001058,NM_015727	TACR1,TACR1	Silent,Silent	INTRON
rs10209238	2	G	A	0.1429	24300563	NM_001206802,NM_004881,NM_147184	TP53I3,TP53I3,TP53I3	Missense_T230A,Synonymous_Q295Q,Synonymous_Q295Q	EXON
rs10209330	2	A	G	0.4496	114541449
rs10209754	2	G	A	0.3319	45404169	NR_033831	UNQ6975	Silent	INTRON
rs10209795	2	C	A	0.4103	114050116				EXON
rs10210011	2	A	G	0.1681	122453962	NR_037857	LOC254128	Silent	INTRON
rs10210313	2	A	C	0.1092	112421566
rs10210653	2	C	A	0.3109	9462949	NM_001135191,NM_003887	ASAP2,ASAP2	Silent,Silent	INTRON
rs10210850	2	G	A	0.3403	127527100
rs1021101	4	G	A	0.2288	87580297	NM_080685,NM_080684,NM_006264,NM_080683	PTPN13,PTPN13,PTPN13,PTPN13	Silent,Silent,Silent,Silent	INTRON
rs10211084	2	A	G	0.2143	240263584	NM_006037	HDAC4	Silent	INTRON,EXON
rs10211126	2	A	C	0.2059	43551416	NM_001083953,NM_022065	THADA,THADA	Silent,Silent	INTRON
rs10211527	2	G	A	0.06303	26679993
rs1021213	3	C	A	0.4202	154984971
rs10212250	3	C	A	0.08051	51232768	NM_004947	DOCK3	Silent	INTRON
rs10212298	3	A	G	0.2899	44634629	NM_173658	ZNF660	Silent	INTRON
rs10212341	3	A	G	0.3178	56669148	NM_015224,NM_001112736	FAM208A,FAM208A	Silent,Silent	INTRON
rs1021247	2	G	A	0.2458	108602145
rs10212515	3	A	C	0.3067	184428035
rs10213007	4	G	A	0.1176	532200	NM_017733,NM_001127178	PIGG,PIGG	Silent,Silent	INTRON
rs1021342	11	G	A	0.05462	1650264	NM_053005	MOB2	Silent	INTRON,EXON
rs10213420	4	A	G	0.09664	99651480
rs10213525	4	A	G	0.4873	174129740	NM_017423	GALNT7	Silent	INTRON
rs1021376	3	G	A	0.2437	183982887	NM_014693	ECE2	Silent	INTRON,EXON
rs10213801	5	G	A	0.4538	90249900	NR_003149,NM_032119	GPR98,GPR98	Silent,Silent	INTRON
rs10213982	5	G	A	0.2227	38390778	NM_001205301,NM_152403	EGFLAM,EGFLAM	Silent,Silent	INTRON
rs10214288	5	G	A	0.06723	140733878	NM_018912,NM_018915,NM_018916,NM_018922	PCDHGA1,PCDHGA2,PCDHGA3,PCDHGB1	Silent,Silent,Silent,Silent	INTRON,EXON
rs10214760	6	A	G	0.08824	32857536
rs10214840	6	G	A	0.2563	149643709	NM_015093	TAB2	Silent	INTRON
rs10214886	6	T	A	0.08974	32857419
rs10214910	6	A	C	0.1176	33037675	NM_001242524,NM_033554,NM_001242525	HLA-DPA1,HLA-DPA1,HLA-DPA1	Silent,Silent,Silent	INTRON
rs10215082	7	G	A	0.5	92657985
rs10215134	7	G	A	0.4244	48194935
rs10215144	7	G	A	0.4874	134765148	NM_178563	AGBL3	Silent	INTRON
rs10215478	7	A	G	0.3697	43655211	NM_004760	STK17A	Silent	INTRON
rs10215972	7	A	G	0.3487	129586354	NM_001202498,NM_182697,NM_003344	UBE2H,UBE2H,UBE2H	Silent,Silent,Silent	INTRON
rs10216189	7	A	G	0.4958	5524805	NM_024963	FBXL18	Silent	INTRON
rs1021621	1	G	A	0.4748	167198536	NM_002697,NM_001198786,NR_037163	POU2F1,POU2F1,POU2F1	Silent,Silent,Silent	INTRON
rs10216366	8	G	A	0.1429	126717244
rs10216420	8	C	A	0.1134	63756422	NM_173688	NKAIN3	Silent	INTRON
rs10216533	8	G	A	0.4874	143763690	NR_033343,NM_005672	PSCA,PSCA	Silent,Silent	UTR,EXON
rs10216603	8	G	A	0.08898	30636140
rs1021662	3	G	A	0.4412	192727562
rs10216950	8	G	A	0.2437	75902603	NM_031461	CRISPLD1	Silent	INTRON
rs10217522	9	A	G	0.07983	128756075
rs10218647	1	G	A	0.3361	159319803
rs10219183	11	A	C	0.2311	66090032
rs10219464	12	G	A	0.3361	76701277
rs10219721	12	A	C	0.1134	131277771	NM_001980,NM_194356	STX2,STX2	Silent,Silent	INTRON,EXON
rs10219736	12	A	G	0.1907	111788402
rs1022005	4	C	A	0.2941	130966863
rs1022009	4	G	A	0.3067	130966165
rs10220397	14	G	A	0.2857	100645881
rs10220733	15	A	G	0.4118	85280864
rs1022092	6	G	A	0.4874	111427286	NM_018593	SLC16A10	Silent	INTRON
rs10222270	22	A	C	0.1303	24004787	NR_024448	GUSBP11	Silent	INTRON
rs10222540	3	G	A	0.1429	29459035	NM_001177711,NM_001003792,NM_014483,NM_001003793,NM_001177712	RBMS3,RBMS3,RBMS3,RBMS3,RBMS3	Silent,Silent,Silent,Silent,Silent	INTRON
rs1022258	8	G	A	0.1639	9729939
rs10222708	4	G	A	0.2605	88804039
rs10222858	4	G	A	0.3992	96300827	NM_003728	UNC5C	Silent	INTRON
rs10222924	4	A	G	0.2754	49016761	NM_025087	CWH43	Silent	INTRON
rs10223063	5	A	G	0.4916	53770581
rs10223116	5	G	A	0.4832	140192643	NM_031411,NM_018900,NM_018905,NM_018906,NM_018907	PCDHA1,PCDHA1,PCDHA2,PCDHA3,PCDHA4	Silent,Silent,Silent,Silent,Silent	INTRON,EXON
rs10223202	5	A	G	0.2521	173156504
rs10223507	6	C	A	0.437	146285204	NM_001042683,NM_173082	SHPRH,SHPRH	Silent,Silent	UTR
rs10223568	6	G	A	0.1176	31390203
rs1022404	6	C	A	0.1949	154899702
rs10224066	7	G	A	0.4412	76004709
rs10224497	7	G	A	0.4454	2149967	NM_001013837,NM_003550,NM_001013836	MAD1L1,MAD1L1,MAD1L1	Silent,Silent,Silent	INTRON
rs10224526	7	A	G	0.1387	104660672	NM_018682,NM_182931	MLL5,MLL5	Silent,Silent	INTRON
rs10224700	7	A	G	0.1345	119829589
rs10224720	7	A	C	0.2059	57382003
rs1022477	22	A	G	0.4454	45821887	NM_015653	RIBC2	Nonsense_W240X	EXON
rs10225002	7	G	A	0.4454	158280635	NM_130843,NM_130842,NM_002847	PTPRN2,PTPRN2,PTPRN2	Silent,Silent,Silent	INTRON
rs10225134	7	A	C	0.1681	120035706	NM_012281	KCND2	Silent	INTRON
rs10225245	7	A	G	0.3235	148100862	NM_014141	CNTNAP2	Silent	INTRON,EXON
rs10225487	7	G	A	0.2605	27860762	NM_001206901,NM_001079864,NM_006024,NM_001206902	TAX1BP1,TAX1BP1,TAX1BP1,TAX1BP1	Silent,Silent,Silent,Silent	INTRON,EXON
rs10225492	7	G	A	0.3571	40058992	NM_031267,NM_003718	CDK13,CDK13	Silent,Silent	INTRON
rs1022585	20	G	A	0.2731	2617003	NM_080751	TMC2	Silent	INTRON
rs1022614	6	A	C	0.05882	170683419	NM_032448	FAM120B	Silent	INTRON
rs10226231	7	C	A	0.4874	62358419
rs10226357	7	A	G	0.4328	925949	NM_015949	GET4	Silent	INTRON
rs10226475	7	G	A	0.3571	2226162	NM_001013837,NM_003550,NM_001013836	MAD1L1,MAD1L1,MAD1L1	Silent,Silent,Silent	INTRON
rs10227225	7	G	A	0.4916	91571074	NM_147185,NM_005751	AKAP9,AKAP9	Silent,Silent	INTRON
rs10227389	7	A	G	0.08051	30605567	NR_038889	LOC401320	Silent	INTRON
rs10227466	7	A	G	0.4832	24843621	NM_145321,NM_145320,NM_015550,NM_145322	OSBPL3,OSBPL3,OSBPL3,OSBPL3	Silent,Silent,Silent,Silent	INTRON
rs102275	11	G	A	0.2857	61557803	NM_014206	C11orf10	Silent	INTRON
rs10227500	7	G	A	0.4874	134794015	NM_178563	AGBL3	Silent	INTRON
rs10227569	7	A	G	0.2353	29936632	NM_001080529	WIPF3	Silent	INTRON
rs10227806	7	C	A	0.05462	1819139
rs1022801	13	A	G	0.3403	109439661	NM_015011,NM_001198950	MYO16,MYO16	Silent,Silent	INTRON
rs10228407	7	A	C	0.4454	143127771	NR_033897	LOC285965	Silent	INTRON
rs10228436	7	A	G	0.2941	55238268	NM_005228,NM_201284	EGFR,EGFR	Silent,Silent	INTRON
rs10228503	7	G	A	0.1471	104972800	NM_182692	SRPK2	Silent	INTRON
rs10228800	7	C	A	0.4076	91610111	NM_147185,NM_005751	AKAP9,AKAP9	Silent,Silent	INTRON
rs10228895	7	A	G	0.4364	48941748
rs10228937	7	G	A	0.3866	4062727	NM_152744	SDK1	Silent	INTRON
rs10229046	7	A	G	0.2941	37260786	NM_001206480,NM_014800,NM_001206482	ELMO1,ELMO1,ELMO1	Silent,Silent,Silent	INTRON,EXON
rs10229363	7	G	A	0.2143	43805932	NM_000712,NM_001253823	BLVRA,BLVRA	Silent,Silent	INTRON
rs10229834	7	A	C	0.1849	2750047	NM_133463	AMZ1	Silent	INTRON
rs1022984	6	G	A	0.5	156921064
rs10229847	7	G	A	0.05042	42575126
rs10229964	7	G	A	0.4202	1051776	NM_001134395,NM_032350,NM_001134396	C7orf50,C7orf50,C7orf50	Silent,Silent,Silent	INTRON
rs10230343	7	C	A	0.3025	50512929	NM_001042762,NM_022116	FIGNL1,FIGNL1	Silent,Silent	UTR
rs10230500	7	A	G	0.3235	33081018	NM_001002010,NR_029372	NT5C3,NT5C3	Silent,Silent	INTRON
rs10230566	7	A	G	0.105	64844720	NM_007139,NM_152626	ZNF92,ZNF92	Silent,Silent	INTRON
rs1023082	6	G	A	0.3529	47669444	NM_153838	GPR115	Silent	INTRON
rs10231083	7	G	A	0.2017	151119265
rs10231164	7	A	G	0.2143	43709735	NM_018224	C7orf44	Silent	INTRON
rs1023158	21	A	G	0.2857	46796381
rs10231646	7	G	A	0.2731	144612152
rs10231810	7	G	A	0.2479	29944926	NM_001080529	WIPF3	Silent	INTRON
rs10231929	7	A	G	0.1849	4105936	NM_152744	SDK1	Silent	INTRON
rs10231967	7	G	A	0.1513	1458931
rs10232215	7	G	A	0.1723	92097166
rs10232398	7	G	A	0.3193	94227509	NM_003919,NM_001099400,NM_001099401	SGCE,SGCE,SGCE	Silent,Silent,Silent	INTRON
rs10232533	7	A	C	0.3487	64875899
rs10232581	7	A	G	0.06303	56317685
rs10232736	7	G	A	0.06723	152846738
rs10232827	7	A	G	0.3025	73155017				EXON
rs10233387	7	A	G	0.4068	27243106	NR_037843	HOTTIP	Silent	INTRON
rs1023368	21	A	C	0.07143	37985104
rs1023369	21	A	G	0.3782	31617572
rs10233697	7	G	A	0.2143	43664198	NM_004760	STK17A	Synonymous_E334E	EXON
rs1023430	11	G	A	0.2143	224393	NM_001017524,NM_012239	SIRT3,SIRT3	Silent,Silent	INTRON
rs1023431	23	A	C	0.1092	100657809	NM_001199973,NM_001199974,NM_000169	RPL36A-HNRNPH2,RPL36A-HNRNPH2,GLA	Silent,Silent,Silent	INTRON,EXON
rs1023435	23	G	A	0.4958	152207464
rs10234430	7	G	A	0.4118	4139470	NM_152744	SDK1	Silent	INTRON
rs1023449	6	C	A	0.479	32727905	NM_001198858	HLA-DQB2	Silent	INTRON
rs10234545	7	G	A	0.08403	30603540	NR_038889	LOC401320	Silent	EXON
rs1023479	1	G	A	0.2137	172355132	NM_015569,NM_001136127	DNM3,DNM3	Silent,Silent	INTRON
rs10234834	7	A	G	0.3529	29745196	NR_036554	DPY19L2P3	Silent	INTRON
rs10234981	7	C	A	0.08824	92353332	NM_001259,NM_001145306	CDK6,CDK6	Silent,Silent	INTRON
rs1023500	22	G	A	0.1639	42340844	NM_001002876,NM_024053	CENPM,CENPM	Silent,Silent	INTRON,EXON
rs10235272	7	A	G	0.1807	1283597
rs10235539	7	A	G	0.395	4893679	NM_018059	RADIL	Silent	INTRON
rs10235602	7	G	A	0.07143	92110467
rs10235617	7	A	G	0.2731	3476330	NM_152744	SDK1	Silent	INTRON
rs10235789	7	A	G	0.4538	83656800	NM_006080	SEMA3A	Silent	INTRON
rs10235911	7	G	A	0.4118	158038989	NM_130843,NM_130842,NM_002847	PTPRN2,PTPRN2,PTPRN2	Silent,Silent,Silent	INTRON
rs10236091	7	G	A	0.3109	51542925
rs10236105	7	G	A	0.4916	44643802
rs10236483	7	A	C	0.4958	91797296
rs1023649	8	G	A	0.416	59420418
rs10236516	7	A	G	0.2101	73703236
rs10236856	7	A	G	0.06723	92135686	NM_000466	PEX1	Silent	INTRON
rs10237075	7	G	A	0.05882	42552131
rs10237118	7	A	C	0.07983	140231130	NM_015689	DENND2A	Silent	INTRON
rs10237340	7	A	G	0.05042	1987092	NM_001013837,NM_003550,NM_001013836	MAD1L1,MAD1L1,MAD1L1	Silent,Silent,Silent	INTRON
rs1023768	8	A	C	0.3403	49824205
rs10237947	7	C	A	0.4202	157258109
rs10238421	7	G	A	0.2437	102044690	NR_038967,NM_024653	LOC100630923,PRKRIP1	Silent,Silent	INTRON
rs10238516	7	C	A	0.4874	134831843
rs10238549	7	A	G	0.2479	110181022
rs10238625	7	G	A	0.4328	15054232
rs1023919	17	A	G	0.3782	4484444
rs1023921	11	A	G	0.3319	55494172
rs10239305	7	G	A	0.4874	134772484	NM_178563	AGBL3	Silent	INTRON
rs1023945	1	A	G	0.3824	145703115	NM_007053	CD160	Silent	INTRON
rs10239759	7	A	G	0.1849	149542524	NM_001099220	ZNF862	Silent	INTRON
rs10240008	7	C	A	0.4454	1331920
rs10240165	7	A	G	0.1681	33167729
rs10240209	7	G	A	0.2227	150292701
rs10240752	7	A	C	0.4958	16469491
rs10240988	7	G	A	0.1891	6223280	NM_004227	CYTH3	Silent	INTRON
rs10241023	7	G	A	0.2899	3320807
rs10241063	7	C	A	0.3051	4041311	NM_152744	SDK1	Silent	INTRON
rs10241107	7	A	G	0.06723	100883973	NM_016068	FIS1	Silent	INTRON
rs1024131	2	A	G	0.08824	220117458	NM_006000	TUBA4A	Silent	INTRON,EXON
rs10241456	7	G	A	0.4202	129712524	NM_014997	KLHDC10	Silent	INTRON
rs10241520	7	G	A	0.2395	119856856
rs10241873	7	A	C	0.3529	148940873	NM_012256	ZNF212	Silent	INTRON
rs1024229	1	C	A	0.3445	67512903	NM_015139	SLC35D1	Silent	INTRON
rs1024230	1	A	C	0.3445	67512920	NM_015139	SLC35D1	Silent	INTRON
rs10242703	7	A	G	0.4496	6870635
rs10242792	7	C	A	0.3866	91492103
rs1024323	4	A	G	0.4123	3006043	NM_001004056,NM_001004057,NM_182982	GRK4,GRK4,GRK4	Missense_A110V,Missense_A142V,Missense_A142V	EXON
rs10243467	7	A	G	0.4202	3481695	NM_152744	SDK1	Silent	INTRON
rs10243511	7	G	A	0.3025	50510269
rs1024446	19	A	G	0.416	18959209	NM_002911	UPF1	Silent	INTRON
rs10244572	7	G	A	0.1345	20157230
rs1024470	6	A	G	0.3782	29366377
rs10245036	7	A	G	0.2881	86847321	NM_024315	C7orf23	Silent	INTRON
rs10245531	7	G	C	0.2059	75822876
rs10245818	7	G	A	0.2017	129257508	NM_005011	NRF1	Silent	INTRON
rs10246200	7	G	A	0.4328	869846	NM_001171946,NM_001171944,NM_001171945,NM_025154	SUN1,SUN1,SUN1,SUN1	Silent,Silent,Silent,Silent	INTRON
rs10246481	7	G	A	0.3992	156184748
rs10246495	7	A	G	0.1176	130828889	NM_001145354	MKLN1	Silent	INTRON,EXON
rs10246957	7	G	A	0.2479	155450991	NM_053043	RBM33	Silent	INTRON
rs1024699	12	A	G	0.3655	42345517
rs10247026	7	A	G	0.4286	158230595	NM_130843,NM_130842,NM_002847	PTPRN2,PTPRN2,PTPRN2	Silent,Silent,Silent	INTRON
rs1024718	7	A	G	0.4202	157226739
rs10247567	7	A	G	0.3782	22975659
rs10247649	7	G	A	0.3697	95216247	NM_002612	PDK4	Silent	INTRON
rs10247867	7	A	G	0.105	154470392	NM_001039350,NM_130797,NM_001936	DPP6,DPP6,DPP6	Silent,Silent,Silent	INTRON
rs10247980	7	G	A	0.3361	100366284	NM_173059,NM_003386	ZAN,ZAN	Missense_L1698P,Missense_L1698P	EXON
rs10248128	7	G	A	0.2815	56558099
rs10248229	7	A	G	0.1429	97796093	NM_014916	LMTK2	Silent	INTRON
rs1024855	12	G	A	0.4118	107289476				EXON
rs10248553	7	A	G	0.2143	150317472
rs10248619	7	A	G	0.2143	50751090	NM_001001550,NM_001001555,NM_001001549,NM_005311	GRB10,GRB10,GRB10,GRB10	Silent,Silent,Silent,Silent	INTRON
rs10248785	7	G	A	0.3655	107438305	NM_000111	SLC26A3	Silent	INTRON
rs10248844	7	A	G	0.1933	43625858	NM_004760	STK17A	Silent	INTRON
rs10248931	7	G	A	0.395	94136402
rs10249052	7	A	G	0.3319	2346115	NM_013321	SNX8	Silent	INTRON
rs10249569	7	A	C	0.2437	16471712
rs1024961	5	C	A	0.2185	143183845
rs10249671	7	A	G	0.2815	12547917
rs10249855	7	G	A	0.4454	147698173	NM_014141,NR_031644,NR_036093	CNTNAP2,MIR548F3,MIR548T	Silent,Silent,Silent	INTRON,EXON
rs10250550	7	G	A	0.4916	1889599	NM_001013837,NM_003550,NM_001013836	MAD1L1,MAD1L1,MAD1L1	Silent,Silent,Silent	INTRON
rs10250942	7	G	A	0.4328	22474921	NM_207342	STEAP1B	Silent	INTRON
rs10250971	7	A	G	0.3571	157480939	NM_130843,NM_130842,NM_002847	PTPRN2,PTPRN2,PTPRN2	Silent,Silent,Silent	INTRON
rs10251079	7	G	A	0.3235	33094982	NM_001002010,NR_029372	NT5C3,NT5C3	Silent,Silent	INTRON
rs1025184	15	G	A	0.4034	52263265	NM_138792	LEO1	Silent	INTRON
rs10252	1	A	G	0.4068	46830430	NM_199044,NR_045790,NR_045791,NR_045789,NM_001256127,NM_001256128	NSUN4,NSUN4,NSUN4,NSUN4,NSUN4,NSUN4	Silent,Silent,Silent,Silent,Silent,Silent	UTR,EXON
rs10252253	7	G	A	0.2059	143807304	NM_001005480	OR2A2	Missense_L210P	EXON
rs1025229	8	C	A	0.3	18812020	NM_015310	PSD3	Silent	INTRON
rs10252297	7	A	C	0.3571	157212045
rs10252318	7	A	G	0.1639	39849482
rs10252324	7	A	G	0.1639	92144751	NM_000466	PEX1	Silent	INTRON
rs10252810	7	A	G	0.4202	138704135
rs10252817	7	A	G	0.5	90904938
rs10253175	7	A	G	0.2605	157713213	NM_130843,NM_130842,NM_002847	PTPRN2,PTPRN2,PTPRN2	Silent,Silent,Silent	INTRON,EXON
rs1025366	18	A	G	0.2563	24414687
rs10253769	7	A	G	0.1597	1478972	NM_182924	MICALL2	Silent	INTRON
rs10253909	7	C	A	0.3613	157516956	NM_130843,NM_130842,NM_002847	PTPRN2,PTPRN2,PTPRN2	Silent,Silent,Silent	INTRON
rs10254777	7	G	A	0.2815	140233585	NM_015689	DENND2A	Silent	INTRON
rs1025500	19	A	G	0.2353	16050931
rs10256029	7	G	A	0.1134	71168010	NM_022479	WBSCR17	Silent	INTRON
rs10256091	7	G	A	0.1849	158299094	NM_130843,NM_130842,NM_002847	PTPRN2,PTPRN2,PTPRN2	Silent,Silent,Silent	INTRON
rs1025624	12	A	G	0.2647	31406907
rs10256379	7	G	A	0.4286	140955139	NM_001195278	LOC100507421	Silent	INTRON
rs10256412	7	C	A	0.4017	77836723	NM_012301	MAGI2	Silent	INTRON
rs10256467	7	G	A	0.3025	13841798
rs10256914	7	G	A	0.2605	116175711	NM_001753,NM_001172895,NM_001172896,NM_001172897	CAV1,CAV1,CAV1,CAV1	Silent,Silent,Silent,Silent	INTRON
rs10257280	7	G	A	0.06723	30529411
rs10257545	7	A	G	0.05932	92096133
rs10258056	7	G	A	0.4328	3414624	NM_152744	SDK1	Silent	INTRON
rs10258385	7	A	G	0.2605	107243350	NR_027830,NM_018844,NM_001008405	BCAP29,BCAP29,BCAP29	Silent,Silent,Silent	INTRON
rs10258425	7	G	A	0.1992	119772461
rs10258887	7	G	A	0.09244	27940578	NM_175061	JAZF1	Silent	INTRON
rs10258996	7	G	A	0.1891	45155888
rs10259348	7	G	A	0.1639	64827987
rs10259751	7	G	A	0.2101	4080757	NM_152744	SDK1	Silent	INTRON
rs10259796	7	G	A	0.2437	150050427
rs1025996	1	A	G	0.1356	109524818	NM_014969,NM_001142550,NM_001142551	WDR47,WDR47,WDR47	Silent,Silent,Silent	INTRON
rs10260037	7	A	G	0.1092	127507991	NM_014390	SND1	Silent	INTRON
rs1026009	5	G	A	0.458	124257374
rs10260200	7	A	C	0.4202	70525507
rs1026028	2	A	C	0.3277	177070756
rs1026031	2	G	A	0.2773	177065030
rs1026032	2	G	A	0.2716	177064823
rs10260762	7	G	A	0.2815	161442
rs10260781	7	G	A	0.2521	110174041
rs1026128	17	A	G	0.4244	71196809	NM_018714	COG1	Missense_N392S	EXON
rs10261761	7	G	A	0.395	94174485	NM_022900	CASD1	Silent	INTRON
rs10261806	7	A	G	0.395	144532104	NM_001042482,NM_022445	TPK1,TPK1	Silent,Silent	INTRON
rs10262070	7	A	G	0.25	1141738	NM_001134395,NM_032350,NM_001134396	C7orf50,C7orf50,C7orf50	Silent,Silent,Silent	INTRON,EXON
rs1026208	2	A	G	0.07143	2723155
rs10262191	7	A	C	0.1176	156804510	NR_038835	LOC645249	Silent	INTRON
rs10262218	7	A	C	0.105	154441210	NM_001039350,NM_130797,NM_001936	DPP6,DPP6,DPP6	Silent,Silent,Silent	INTRON
rs10262232	7	A	C	0.2605	1141925	NM_001134395,NM_032350,NM_001134396	C7orf50,C7orf50,C7orf50	Silent,Silent,Silent	INTRON,EXON
rs10262345	7	G	A	0.1453	1476596	NM_182924	MICALL2	Silent	INTRON
rs10262356	7	G	A	0.3193	12581042
rs10262705	7	A	G	0.3782	105396333	NM_020725	ATXN7L1	Silent	INTRON
rs10262749	7	A	G	0.105	154435656	NM_001039350,NM_130797,NM_001936	DPP6,DPP6,DPP6	Silent,Silent,Silent	INTRON
rs10263050	7	A	G	0.2017	106593608
rs10263303	7	A	G	0.4237	157314762
rs10263341	7	A	G	0.4454	107545799	NM_000108	DLD	Silent	INTRON
rs10263716	7	A	G	0.3445	134301397
rs1026395	12	A	G	0.05882	123377821	NM_024667	VPS37B	Silent	INTRON
rs10264093	7	A	G	0.1975	22138141
rs10264122	7	A	G	0.4034	1009337	NM_001031617	COX19	Silent	INTRON
rs10264489	7	G	A	0.1933	32839266
rs10264615	7	G	A	0.3109	157201648	NM_058246	DNAJB6	Silent	INTRON
rs1026462	12	G	A	0.4748	41821630	NM_001164595	PDZRN4	Silent	INTRON
rs10264723	7	G	A	0.4454	15054370
rs10264843	7	G	A	0.3529	2724098	NM_133463	AMZ1	Silent	INTRON
rs10265256	7	A	G	0.4874	134729244	NM_178563	AGBL3	Silent	INTRON
rs10265613	7	A	G	0.3445	148103405	NM_014141	CNTNAP2	Silent	INTRON,EXON
rs1026572	3	G	A	0.4874	160887654
rs10266289	7	G	A	0.4118	48941456
rs10266294	7	A	G	0.3235	15657307	NM_005924	MEOX2	Silent	INTRON
rs10266401	7	A	G	0.4076	4909983	NM_018059	RADIL	Silent	INTRON,EXON
rs10266424	7	A	G	0.4832	91503228	NM_006980	MTERF	Missense_A294T	EXON
rs10266519	7	A	G	0.1597	1142977	NM_001134395,NM_032350,NM_001134396	C7orf50,C7orf50,C7orf50	Silent,Silent,Silent	INTRON,EXON
rs10266536	7	A	G	0.3193	157219256
rs10266642	7	G	A	0.1538	1477113	NM_182924	MICALL2	Silent	INTRON
rs10267273	7	A	G	0.4328	15053589
rs10267348	7	G	A	0.1429	1448188
rs10267633	7	A	C	0.1429	105036690
rs10267907	7	A	G	0.2605	107184466	NM_181733,NM_006348,NM_001161520	COG5,COG5,COG5	Silent,Silent,Silent	INTRON
rs10268225	7	G	A	0.3235	162145
rs10268380	7	G	A	0.08403	30553697
rs10268418	7	G	A	0.3655	12587422
rs10268609	7	C	A	0.1303	1962163	NM_001013837,NM_003550,NM_001013836	MAD1L1,MAD1L1,MAD1L1	Silent,Silent,Silent	INTRON
rs10268766	7	A	G	0.395	94137554
rs1026882	2	G	A	0.4454	213387389	NM_005235,NM_001042599	ERBB4,ERBB4	Silent,Silent	INTRON
rs1026916	17	A	G	0.3697	40529835	NM_003150,NM_139276,NM_213662	STAT3,STAT3,STAT3	Silent,Silent,Silent	INTRON
rs10269349	7	G	A	0.458	40242537	NM_024728,NM_001193313,NM_001193312,NM_001193311	C7orf10,C7orf10,C7orf10,C7orf10	Silent,Silent,Silent,Silent	INTRON
rs1026952	3	G	A	0.4328	58645595	NM_138805	FAM3D	Silent	INTRON
rs10269821	7	G	A	0.1597	100938008
rs10270008	7	A	G	0.09664	35593568
rs10270107	7	A	G	0.3067	150787046	NM_031946,NM_001042535	AGAP3,AGAP3	Silent,Silent	INTRON
rs10270302	7	G	A	0.1933	150213019	NM_153236	GIMAP7	Silent	INTRON
rs10270385	7	G	A	0.458	149560348	NM_001099220	ZNF862	Silent	INTRON
rs10270726	7	G	A	0.395	1714703
rs10271154	7	A	G	0.3025	150782071
rs10271174	7	G	A	0.4076	91785970	NM_001161528	LRRD1	Silent	INTRON
rs10271244	7	G	A	0.2395	44143341
rs10271311	7	C	A	0.06723	45069584	NR_030770,NM_001167934,NM_031443,NM_001167935,NM_001029835	CCM2,CCM2,CCM2,CCM2,CCM2	Silent,Silent,Silent,Silent,Silent	INTRON
rs10271680	7	A	G	0.2627	101750105	NM_001202543,NM_001202545,NM_001913,NM_001202544,NM_181500,NM_001202546,NM_181552	CUX1,CUX1,CUX1,CUX1,CUX1,CUX1,CUX1	Silent,Silent,Silent,Silent,Silent,Silent,Silent	INTRON
rs10271876	7	G	A	0.3361	86665092	NM_001142749,NR_030672	KIAA1324L,KIAA1324L	Silent,Silent	INTRON
rs1027204	6	G	A	0.4328	26639613	NM_001242798,NM_001242799,NM_001242797,NM_024639	ZNF322,ZNF322,ZNF322,ZNF322	Silent,Silent,Silent,Silent	INTRON
rs10272326	7	G	A	0.105	154435853	NM_001039350,NM_130797,NM_001936	DPP6,DPP6,DPP6	Silent,Silent,Silent	INTRON
rs1027241	3	A	G	0.4538	46312539
rs10272635	7	G	A	0.3109	39874986
rs10272900	7	G	A	0.479	32525631	NM_012322,NM_001139499,NM_001130710,NR_024466	LSM5,LSM5,LSM5,LSM5	Silent,Silent,Silent,Silent	UTR,EXON
rs10273527	7	A	C	0.2605	139036598	NM_001244585,NM_001244584	LUC7L2,LUC7L2	Silent,Silent	INTRON
rs10273639	7	A	G	0.3824	142456928
rs10273733	7	A	G	0.2605	107258121	NR_027830,NM_018844,NM_001008405	BCAP29,BCAP29,BCAP29	Silent,Silent,Silent	INTRON
rs10273775	7	A	G	0.4831	146897403	NM_014141	CNTNAP2	Silent	INTRON
rs10273853	7	G	A	0.1807	86863060
rs10273912	7	A	G	0.4622	148022695	NM_014141,NR_036093	CNTNAP2,MIR548T	Silent,Silent	INTRON,EXON
rs10274145	7	A	G	0.2353	1614261	NR_021487,NR_027328,NR_027329	KIAA1908,KIAA1908,KIAA1908	Silent,Silent,Silent	INTRON
rs10274201	7	A	G	0.3571	107386810	NR_024199,NM_024814	CBLL1,CBLL1	Silent,Silent	INTRON
rs10274328	7	A	G	0.06723	133409403	NM_021807	EXOC4	Silent	INTRON
rs10274367	7	G	A	0.3361	1117436	NM_001134395,NM_032350,NM_001134396	C7orf50,C7orf50,C7orf50	Silent,Silent,Silent	INTRON,EXON
rs10274607	7	C	A	0.1471	104635597
rs10274756	7	A	G	0.4034	91740796
rs10274919	7	G	A	0.4829	64956181
rs1027493	1	A	G	0.3319	167132882
rs10274964	7	A	G	0.4496	1019784
rs10275045	7	A	G	0.3992	1920826	NM_001013837,NM_003550,NM_001013836	MAD1L1,MAD1L1,MAD1L1	Silent,Silent,Silent	INTRON
rs10275122	7	G	A	0.2185	69897826	NM_001127231,NM_015570	AUTS2,AUTS2	Silent,Silent	INTRON
rs10275267	7	G	A	0.1429	97774300	NM_014916	LMTK2	Silent	INTRON
rs10275279	7	G	A	0.2185	30141435	NM_001197027	PLEKHA8	Silent	INTRON
rs10275341	7	G	A	0.2119	158710642	NM_018051	WDR60	Silent	INTRON
rs10275393	7	A	G	0.2101	57291189
rs10275401	7	C	A	0.1513	1213943
rs10275417	7	A	G	0.2059	150369447
rs10275458	7	G	A	0.1092	152867092
rs10275533	7	A	G	0.2227	158376086	NM_130843,NM_130842,NM_002847	PTPRN2,PTPRN2,PTPRN2	Silent,Silent,Silent	INTRON
rs1027560	12	A	G	0.3782	130604736
rs10276096	7	A	G	0.3866	884743	NM_001171944,NM_025154,NM_001130965	SUN1,SUN1,SUN1	Silent,Silent,Silent	INTRON
rs10276303	7	A	G	0.2857	3318658
rs10276604	7	G	A	0.2563	107216738	NM_181581	DUS4L	Silent	INTRON
rs10276974	7	A	C	0.1765	154432760	NM_001039350,NM_130797,NM_001936	DPP6,DPP6,DPP6	Silent,Silent,Silent	INTRON
rs10277	5	A	G	0.4748	179264731	NM_001142298,NM_001142299,NM_003900,NM_001017987,NM_016175	SQSTM1,SQSTM1,SQSTM1,C5orf45,C5orf45	Silent,Silent,Silent,Missense_Q176R,Missense_Q231R	UTR,EXON
rs10277228	7	C	A	0.1134	120110248	NM_012281	KCND2	Silent	INTRON
rs10277259	7	C	A	0.3193	75802674
rs10277267	7	A	G	0.1849	1809120
rs10277367	7	G	A	0.2815	14851617	NM_004080,NM_145695	DGKB,DGKB	Silent,Silent	INTRON
rs10277413	7	C	A	0.2857	55238464	NM_005228,NM_201284	EGFR,EGFR	Silent,Silent	INTRON
rs10277421	7	A	G	0.416	131859077	NM_020911	PLXNA4	Silent	INTRON
rs10277520	7	A	G	0.458	94133800
rs10277943	7	C	A	0.07983	140800690	NM_001195278	LOC100507421	Silent	INTRON
rs10278051	7	A	G	0.3025	1181139				EXON
rs10278176	7	G	A	0.3319	94104205
rs10278205	7	G	A	0.4328	3424878	NM_152744	SDK1	Silent	INTRON
rs10278457	7	G	A	0.1092	152859520
rs10278502	7	A	G	0.1765	148044472	NM_014141	CNTNAP2	Silent	INTRON,EXON
rs10278546	7	C	A	0.2017	100516003
rs10278888	7	G	A	0.395	95755635	NM_014251,NR_027662,NM_001160210	SLC25A13,SLC25A13,SLC25A13	Silent,Silent,Silent	INTRON
rs10278905	7	G	A	0.3403	77051490
rs1027914	6	G	A	0.2203	111210420	NM_001634,NM_001033059	AMD1,AMD1	Silent,Silent	INTRON
rs10279210	7	A	G	0.4076	91616891	NM_147185,NM_005751	AKAP9,AKAP9	Silent,Silent	INTRON
rs10279276	7	G	A	0.05882	42564537
rs10279425	7	G	A	0.437	129725858	NM_014997	KLHDC10	Silent	INTRON
rs10279428	7	G	A	0.2101	158711584	NM_018051	WDR60	Silent	INTRON
rs1027949	12	G	A	0.1218	110430968	NM_001135213,NM_001135214,NM_057170,NM_057169,NM_014776,NM_139201	GIT2,GIT2,GIT2,GIT2,GIT2,GIT2	Silent,Silent,Silent,Silent,Silent,Silent	INTRON
rs10279499	7	A	C	0.05462	92733766	NM_017654,NM_001193307	SAMD9,SAMD9	Missense_V549L,Missense_V549L	EXON
rs1028024	3	C	A	0.2479	78371577
rs10280493	7	A	G	0.07983	140230269	NM_015689	DENND2A	Silent	INTRON
rs10280802	7	A	G	0.2353	75529137
rs10280960	7	A	G	0.4958	1103697	NM_001134395,NM_032350,NM_001134396	C7orf50,C7orf50,C7orf50	Silent,Silent,Silent	INTRON,EXON
rs10281068	7	G	A	0.09244	156113163
rs10281637	7	G	A	0.2815	116151338
rs10281893	7	A	G	0.3361	5520663	NM_024963	FBXL18	Silent	UTR
rs10281917	7	C	A	0.2137	43700346	NM_018224	C7orf44	Silent	INTRON
rs10282	19	G	A	0.3361	19619317	NM_017660	GATAD2A	Silent	UTR
rs10282181	7	G	A	0.4703	1551716
rs1028245	2	C	A	0.4454	114601335
rs10282458	7	A	G	0.2353	150045302
rs1028263	14	A	G	0.3319	80450155
rs10282656	7	G	A	0.0678	56509323	NR_029420	LOC650226	Silent	INTRON
rs10282700	7	G	A	0.4874	55442803	NM_018697	LANCL2	Silent	INTRON
rs10282929	8	C	A	0.2269	144681777	NM_032862	TIGD5	Missense_M568I	EXON
rs10283028	8	A	G	0.2731	1243574
rs1028308	6	A	G	0.3235	27129757
rs1028323	6	C	A	0.3025	14086393
rs10283455	9	A	C	0.1822	101905643	NM_004612,NM_001130916	TGFBR1,TGFBR1	Silent,Silent	INTRON
rs10283629	9	G	A	0.4328	21157695
rs1028411	6	C	A	0.3782	29367399
rs10284139	23	A	G	0.1513	53144658
rs1028489	6	G	A	0.458	170590319
rs1028524	20	C	A	0.5	23456406
rs1028590	16	G	A	0.437	1858069
rs1028608	6	A	G	0.395	44681721
rs1028649	14	A	C	0.3151	23297667
rs1028702	9	A	G	0.2941	5786850	NM_024896	ERMP1	Silent	UTR
rs1028734	13	C	A	0.2773	43637997	NM_013238	DNAJC15	Silent	INTRON
rs1028769	13	G	A	0.4118	26654842
rs1028818	6	G	A	0.09244	41586580
rs1028995	21	A	G	0.3793	37321101
rs1029237	6	A	G	0.2479	30138662	NM_033229	TRIM15	Silent	INTRON
rs1029239	6	C	G	0.4076	30138162	NM_033229	TRIM15	Silent	INTRON
rs1029391	7	C	A	0.3432	95817231	NM_014251,NR_027662,NM_001160210	SLC25A13,SLC25A13,SLC25A13	Silent,Silent,Silent	INTRON
rs1029709	19	A	G	0.2773	57046007
rs1029757	17	A	G	0.2458	14929127
rs1029973	4	A	G	0.1891	15438851	NM_001135170,NM_001135171,NM_031911	C1QTNF7,C1QTNF7,C1QTNF7	Silent,Silent,Silent	INTRON
rs1030163	5	G	A	0.479	140185132	NM_031411,NM_018900,NM_018905,NM_018906	PCDHA1,PCDHA1,PCDHA2,PCDHA3	Silent,Silent,Silent,Silent	INTRON,EXON
rs1030166	5	G	A	0.479	140185473	NM_031411,NM_018900,NM_018905,NM_018906	PCDHA1,PCDHA1,PCDHA2,PCDHA3	Silent,Silent,Silent,Silent	INTRON,EXON
rs1030216	19	G	A	0.1807	34958931	NM_005499	UBA2	Silent	INTRON
rs1030270	5	A	G	0.05042	156703572	NM_001037333,NM_001037332,NM_014376	CYFIP2,CYFIP2,CYFIP2	Silent,Silent,Silent	INTRON
rs1030281	2	G	A	0.3193	23821742	NM_052920	KLHL29	Silent	INTRON
rs1030328	2	A	G	0.4286	160386260	NM_013450	BAZ2B	Silent	INTRON
rs1030445	2	G	A	0.1975	166949372	NM_001202435	SCN1A	Silent	INTRON
rs10305704	1	C	A	0.3697	150804429	NM_001197325,NM_001668,NM_178427	ARNT,ARNT,ARNT	Silent,Silent,Silent	INTRON
rs10305714	1	G	A	0.3697	150800655	NM_001197325,NM_001668,NM_178427	ARNT,ARNT,ARNT	Silent,Silent,Silent	INTRON
rs10305724	1	A	G	0.05932	150795365	NM_001197325,NM_001668,NM_178427	ARNT,ARNT,ARNT	Silent,Silent,Silent	INTRON
rs10306143	9	A	C	0.07983	125141786	NM_080591,NM_000962	PTGS1,PTGS1	Silent,Silent	INTRON
rs10306162	9	G	A	0.1008	125149958	NM_080591,NM_000962	PTGS1,PTGS1	Silent,Silent	INTRON
rs10306163	9	G	A	0.1387	125149970	NM_080591,NM_000962	PTGS1,PTGS1	Silent,Silent	INTRON
rs1030655	3	A	G	0.3866	127773676	NM_013336	SEC61A1	Silent	INTRON
rs1030877	2	G	A	0.3908	105910513	NM_001142621,NM_004257	TGFBRAP1,TGFBRAP1	Silent,Silent	INTRON
rs1030934	1	A	G	0.4748	85545248	NM_145172	WDR63	Silent	INTRON
rs1031300	3	G	A	0.458	16879208
rs1031326	4	A	G	0.395	17488064	NM_000320	QDPR	Silent	UTR
rs1031434	2	G	A	0.3109	207750902
rs1031704	11	A	C	0.4874	81458696
rs1031710	3	A	G	0.3319	101463895	NM_024548	CEP97	Silent	INTRON
rs1031844	5	C	A	0.4118	134782576	NM_130848	C5orf20	Missense_T75P	EXON
rs1031996	12	A	G	0.4145	40527395
rs1032091	11	G	A	0.3992	28292078	NM_001113528,NM_152636	METTL15,METTL15	Silent,Silent	INTRON
rs1032537	10	A	G	0.2143	107739028
rs1033390	6	A	G	0.458	113760526
rs1033391	6	A	G	0.4538	113760063
rs1033498	6	G	A	0.4397	32307869	NM_006781	C6orf10	Silent	INTRON
rs1033500	6	A	G	0.4364	32307382	NM_006781	C6orf10	Missense_P128L	EXON
rs1033568	6	G	A	0.3571	29257967
rs1033569	6	G	A	0.3571	29257772
rs10336	4	A	G	0.4538	76922988	NM_002416	CXCL9	Silent	UTR
rs1033717	11	G	A	0.3291	33066571	NM_018393,NM_001145541	TCP11L1,TCP11L1	Silent,Silent	INTRON
rs1033722	6	G	A	0.5	116882385				EXON
rs1033728	1	G	A	0.4874	118510784	NM_206996	SPAG17	Silent	INTRON,EXON
rs1033903	14	C	A	0.4444	103689220
rs1034109	1	G	A	0.4874	152759678	NM_178353	LCE1E	Silent	INTRON
rs1034123	21	G	A	0.1261	30399299	NM_001001992,NM_001032410,NM_006447	USP16,USP16,USP16	Silent,Silent,Silent	INTRON
rs10342	3	A	C	0.0812	129155670	NM_003925	MBD4	Missense_A273S	EXON
rs1034323	6	A	G	0.437	30368635
rs1034405	3	G	A	0.08403	50597092	NM_016210,NM_001171743,NM_001171741,NM_001171740	C3orf18,C3orf18,C3orf18,C3orf18	Missense_A162V,Missense_A142V,Missense_A162V,Missense_A162V	EXON
rs1034565	22	A	G	0.2815	19984211	NM_001670	ARVCF	Silent	INTRON
rs1034575	7	A	G	0.09664	91861656	NM_194456,NM_194454,NM_194455,NM_004912,NM_001013406	KRIT1,KRIT1,KRIT1,KRIT1,KRIT1	Silent,Silent,Silent,Silent,Silent	INTRON
rs1034597	19	A	G	0.2899	35799200	NM_080600,NM_001199216,NM_002361	MAG,MAG,MAG	Silent,Silent,Silent	INTRON
rs1034708	17	A	G	0.2521	38983762	NM_001195387,NM_145274,NM_001195386	TMEM99,TMEM99,TMEM99	Silent,Silent,Silent	INTRON
rs1034740	7	G	A	0.3067	11600616	NM_015204	THSD7A	Silent	INTRON
rs1034743	5	A	G	0.4118	9269658	NM_003966	SEMA5A	Silent	INTRON
rs1034764	17	A	G	0.2059	63726773	NM_001199165,NM_145036,NM_001037325	CEP112,CEP112,CEP112	Silent,Silent,Silent	INTRON
rs1034792	1	A	C	0.07563	228229067	NM_033131	WNT3A	Silent	INTRON
rs1034854	7	A	C	0.4286	12593214
rs1034937	12	A	G	0.1261	2687764	NM_001167624,NM_199460,NM_001129836,NM_001129829,NM_000719,NM_001129827,NM_001129832,NM_001129835,NM_001129842,NM_001129831,NM_001129839,NM_001167623,NM_001129841,NM_001129837,NM_001129834,NM_001129843,NM_001129844,NM_001129840,NM_001167625,NM_001129838,NM_001129830,NM_001129833,NM_001129846	CACNA1C,CACNA1C,CACNA1C,CACNA1C,CACNA1C,CACNA1C,CACNA1C,CACNA1C,CACNA1C,CACNA1C,CACNA1C,CACNA1C,CACNA1C,CACNA1C,CACNA1C,CACNA1C,CACNA1C,CACNA1C,CACNA1C,CACNA1C,CACNA1C,CACNA1C,CACNA1C	Silent,Silent,Silent,Silent,Silent,Silent,Silent,Silent,Silent,Silent,Silent,Silent,Silent,Silent,Silent,Silent,Silent,Silent,Silent,Silent,Silent,Silent,Silent	INTRON,EXON
rs1035131	2	C	A	0.3729	102862641
rs1035142	2	A	C	0.4322	202153078
rs1035149	7	A	C	0.4076	29663845
rs1035169	7	G	A	0.4874	103843369	NM_002553,NM_181747	ORC5,ORC5	Silent,Silent	INTRON
rs1035236	12	A	G	0.2605	107310797
rs1035328	7	G	A	0.4958	133978419	NM_032826	SLC35B4	Silent	UTR
rs1035441	19	A	G	0.3487	37353791	NM_003419,NM_001242472,NM_001242474,NR_038362,NM_001242475,NM_001242476	ZNF345,ZNF345,ZNF345,ZNF345,ZNF345,ZNF345	Silent,Silent,Silent,Silent,Silent,Silent	INTRON
rs1035465	19	A	G	0.1597	7691465	NM_020196	XAB2	Silent	INTRON
rs1035516	5	G	A	0.2797	42823799
rs1035522	19	A	G	0.3445	58510932	NM_025027	ZNF606	Silent	INTRON
rs1035559	16	G	A	0.458	72031860	NM_181536	PKD1L3	Silent	INTRON
rs1035588	2	A	G	0.3235	150077190
rs10357	12	A	C	0.2521	133500611	NM_183238,NM_001164715	ZNF605,ZNF605	Silent,Silent	UTR
rs1035761	18	A	G	0.3193	72151320
rs1035777	19	A	C	0.2647	37094435	NM_001145650,NM_001145649,NR_027239	ZNF529,ZNF529,ZNF529	Silent,Silent,Silent	INTRON
rs1035828	2	G	A	0.3445	171920785	NM_012290,NM_001136554,NM_001136555	TLK1,TLK1,TLK1	Silent,Silent,Silent	INTRON
rs1035939	19	A	G	0.2731	7188979	NM_000208,NM_001079817	INSR,INSR	Silent,Silent	INTRON
rs1035941	19	A	G	0.2731	7199939	NM_000208,NM_001079817	INSR,INSR	Silent,Silent	INTRON
rs1035971	7	A	G	0.3277	128069662
rs1036193	5	A	G	0.4202	167593968	NM_001122679	ODZ2	Silent	INTRON
rs1036215	19	A	G	0.1765	19657198	NM_153221	CILP2	Silent	UTR
rs1036231	19	G	A	0.2689	55497843	NM_001174081,NM_017852,NM_001174083,NM_001174082	NLRP2,NLRP2,NLRP2,NLRP2	Silent,Silent,Silent,Silent	INTRON
rs1036235	19	A	G	0.4328	22279541
rs1036287	6	G	A	0.3992	40475808	NM_020737	LRFN2	Silent	INTRON
rs1036385	8	G	A	0.3277	143842901
rs1036504	7	G	A	0.3739	2609765	NM_001100390,NM_152558	IQCE,IQCE	Silent,Silent	INTRON
rs1036673	15	G	A	0.2395	74338462	NM_033238	PML	Silent	UTR
rs1036731	10	C	A	0.3571	34467741	NM_001184786,NM_001184785,NM_001184790,NM_001184789,NM_001184791,NM_001184788,NM_001184787,NM_019619	PARD3,PARD3,PARD3,PARD3,PARD3,PARD3,PARD3,PARD3	Silent,Silent,Silent,Silent,Silent,Silent,Silent,Silent	INTRON
rs1036747	10	G	A	0.105	3506070
rs1036852	1	A	G	0.4202	146633933	NM_005399	PRKAB2	Silent	INTRON
rs1036923	11	A	G	0.07983	20488453	NM_001145167,NM_001145166,NM_005788	PRMT3,PRMT3,PRMT3	Silent,Silent,Silent	INTRON
rs1037013	12	G	A	0.3992	107219308	NM_018157	RIC8B	Silent	INTRON,EXON
rs1037037	17	A	G	0.4706	18765021	NM_001243936,NM_001243942,NM_001243941,NM_002767	PRPSAP2,PRPSAP2,PRPSAP2,PRPSAP2	Silent,Silent,Silent,Silent	INTRON
rs1037256	17	G	A	0.4244	71197748	NM_018714	COG1	Synonymous_E594E	EXON
rs1037272	13	A	G	0.1891	42790458	NM_001204504,NM_152910,NM_178009,NM_001204506,NM_001204505	DGKH,DGKH,DGKH,DGKH,DGKH	Silent,Silent,Silent,Silent,Silent	INTRON
rs1037392	18	C	A	0.1975	52338064
rs1037475	4	A	G	0.4244	99952710	NM_015143	METAP1	Silent	INTRON
rs1037680	15	G	A	0.2185	72514319	NM_001206799,NM_182470,NM_001206798,NM_002654,NM_182471,NM_001206797,NM_001206796	PKM2,PKM2,PKM2,PKM2,PKM2,PKM2,PKM2	Silent,Silent,Silent,Silent,Silent,Silent,Silent	INTRON
rs1037763	4	A	G	0.3697	119966718	NM_133477	SYNPO2	Silent	INTRON
rs1037846	15	A	G	0.4664	64204870	NM_014326	DAPK2	Silent	INTRON
rs1038189	16	A	G	0.2815	27780378	NM_015202	KIAA0556	Silent	INTRON
rs1038497	12	A	C	0.2521	104444423
rs1038639	3	C	A	0.4832	4562667	NM_001099952,NM_001168272,NM_002222	ITPR1,ITPR1,ITPR1	Silent,Silent,Silent	INTRON
rs1038723	11	G	A	0.3739	1562713	NM_053005	MOB2	Silent	INTRON
rs1038914	12	G	A	0.395	58011066
rs1038993	5	C	A	0.4244	157713315
rs1039037	15	A	G	0.3067	101936157	NM_002570,NM_138319,NM_138321,NM_138320,NM_138323,NM_138324,NM_138325,NM_138322	PCSK6,PCSK6,PCSK6,PCSK6,PCSK6,PCSK6,PCSK6,PCSK6	Silent,Silent,Silent,Silent,Silent,Silent,Silent,Silent	INTRON
rs1039225	12	C	A	0.3782	49582692	NM_006009	TUBA1A	Silent	INTRON
rs1039255	3	G	A	0.4202	3073509	NM_175607,NM_001206955,NM_001206956,NM_175613	CNTN4,CNTN4,CNTN4,CNTN4	Silent,Silent,Silent,Silent	INTRON
rs1039834	15	G	A	0.1008	81367417
rs1039887	2	G	A	0.1092	239434892	NR_037809	LOC151171	Silent	INTRON
rs1039888	2	A	G	0.2479	239533669
rs10399658	1	A	C	0.3403	145686437	NM_014455	RNF115	Silent	INTRON
rs10399785	1	G	A	0.4286	94877801
rs10399889	1	A	G	0.07143	52010203
rs10399931	1	A	G	0.2269	203156080
rs10399947	1	A	G	0.3824	150861960
rs10399998	10	G	A	0.06303	93296477	NR_024467	LOC100188947	Silent	INTRON,EXON
rs10400045	10	A	G	0.2773	82077032
rs10400435	12	G	A	0.1134	49726118
rs10400495	12	G	A	0.2731	118935880
rs10401405	19	C	A	0.1303	9709433
rs10401421	19	A	G	0.5	3834248	NM_015174	ZFR2	Silent	INTRON
rs10401558	19	A	G	0.4328	55602036
rs10401695	19	A	G	0.3992	36160834	NM_007000	UPK1A	Silent	INTRON
rs1040209	4	G	A	0.1975	16072487	NM_001145849,NM_001145851,NM_001145847,NM_001145852,NM_006017,NM_001145850,NM_001145848	PROM1,PROM1,PROM1,PROM1,PROM1,PROM1,PROM1	Silent,Silent,Silent,Silent,Silent,Silent,Silent	INTRON
rs10402182	19	G	A	0.2647	37160529
rs10402530	19	A	G	0.1723	38321638	NR_040015	LOC100631378	Silent	INTRON
rs10402713	19	G	A	0.3559	49401940	NM_003323	TULP2	Silent	UTR
rs10402864	19	G	A	0.1513	4040305
rs1040293	3	A	C	0.1891	189706124	NM_001134418,NM_018192	LEPREL1,LEPREL1	Silent,Silent	INTRON
rs10402957	19	A	G	0.2983	48254392	NM_015710	GLTSCR2	Silent	INTRON
rs10403012	19	G	A	0.3866	39330058	NM_001005335,NM_001533	HNRNPL,HNRNPL	Silent,Silent	INTRON
rs10403164	19	A	G	0.4832	55773590
rs10403312	19	A	G	0.4454	53244938
rs10403485	19	G	A	0.2311	612234	NM_001194	HCN2	Silent	INTRON
rs10403489	19	A	G	0.07627	6394443
rs10403583	19	A	G	0.1597	39291771
rs10403842	19	G	A	0.2395	14857891	NM_013447,NM_152917,NM_152920,NM_152919,NM_152918,NM_152916,NM_152921	EMR2,EMR2,EMR2,EMR2,EMR2,EMR2,EMR2	Silent,Silent,Silent,Silent,Silent,Silent,Silent	INTRON
rs10404	5	A	G	0.2479	156904633	NM_033274	ADAM19	Silent	UTR
rs10404031	19	G	A	0.1807	38035954
rs1040436	6	A	G	0.1681	35367909	NM_001171818,NM_001171819,NM_001171820,NM_006238,NM_177435	PPARD,PPARD,PPARD,PPARD,PPARD	Silent,Silent,Silent,Silent,Silent	INTRON
rs10404567	19	G	A	0.1723	38397213	NM_031951	WDR87	Silent	UTR
rs10404712	19	A	G	0.3941	29224672
rs10404920	19	G	A	0.1429	37881556	NM_032453	ZNF527	Silent	UTR
rs10404939	19	A	G	0.479	42341858	NM_173506	LYPD4	Silent	INTRON
rs10404945	19	G	A	0.1723	38022358	NM_001013659	ZNF793	Silent	INTRON
rs10404998	19	G	A	0.4831	22608374
rs10405036	19	A	C	0.2773	58093044
rs10405064	19	A	G	0.1429	37861861
rs10405154	19	G	A	0.4748	49899076	NM_144688	CCDC155	Missense_R129Q	EXON
rs1040517	1	C	A	0.2899	171826306	NM_015569,NM_001136127	DNM3,DNM3	Silent,Silent	INTRON
rs10405202	19	G	A	0.1134	15735609	NM_007253	CYP4F8	Silent	INTRON
rs1040521	6	A	G	0.4449	3039609
rs10405246	19	G	A	0.1765	35768949	NM_207291,NM_003367	USF2,USF2	Silent,Silent	INTRON
rs10405280	19	A	G	0.2941	48242172	NM_014601	EHD2	Silent	INTRON
rs10405295	19	G	A	0.4874	22608556
rs10405364	19	G	A	0.105	18972008	NM_002911	UPF1	Silent	INTRON
rs10405407	19	A	G	0.1471	37839164	NM_181786	HKR1	Silent	INTRON
rs1040559	20	G	A	0.4202	47314445	NM_020820	PREX1	Silent	INTRON
rs10405617	19	A	G	0.2899	10752968	NM_001145056,NM_020428	SLC44A2,SLC44A2	Silent,Silent	INTRON
rs10405652	19	A	C	0.1271	9741123	NM_001242812	LOC284385	Silent	INTRON
rs1040574	6	C	A	0.3017	160357037
rs10405818	19	A	C	0.1261	9844719
rs10405845	19	A	G	0.1261	9765366	NM_001130031,NM_017656,NM_001130032	ZNF562,ZNF562,ZNF562	Silent,Silent,Silent	INTRON
rs10406230	19	A	C	0.2754	43458563
rs10406379	19	A	G	0.1807	38036725
rs10406628	19	G	A	0.07143	4530261	NM_001013706	PLIN5	Silent	INTRON
rs10406794	19	A	G	0.1849	29228056
rs10406875	19	A	C	0.2143	57926486	NM_006959	ZNF17	Silent	INTRON
rs10407076	19	A	C	0.4832	17920758	NM_014256	B3GNT3	Silent	INTRON
rs10407084	19	G	A	0.1429	37907792	NM_152484	ZNF569	Silent	INTRON
rs10407412	19	G	A	0.3109	58079806
rs10407556	19	A	G	0.2712	45013262	NM_001102597,NM_001102598,NM_001102600,NM_001102599	CEACAM20,CEACAM20,CEACAM20,CEACAM20	Silent,Silent,Silent,Silent	INTRON
rs10407613	19	A	G	0.458	16988786	NM_015260	SIN3B	Silent	INTRON
rs10407619	19	G	A	0.4076	42317872
rs10407667	19	A	G	0.2899	2731527
rs10407708	19	A	G	0.07983	58079659
rs10407723	19	G	A	0.3235	482984
rs1040803	6	A	G	0.4454	125596957	NM_016063	HDDC2	Silent	UTR
rs1040806	6	C	A	0.2815	135176176
rs10408621	19	A	G	0.178	40061350
rs10408656	19	G	A	0.1681	14636619
rs10408842	19	G	A	0.4874	42270588	NM_002483	CEACAM6	Silent	INTRON
rs10408951	19	G	A	0.1008	37403224	NM_001037232,NM_001171979	ZNF829,ZNF829	Silent,Silent	INTRON,EXON
rs10408984	19	A	G	0.1303	15298270	NM_000435	NOTCH3	Silent	INTRON
rs10409187	19	A	G	0.3739	54075317	NM_018555,NM_001079906,NM_001253799,NM_001253798,NM_001253800,NM_001253801,NM_001079907	ZNF331,ZNF331,ZNF331,ZNF331,ZNF331,ZNF331,ZNF331	Silent,Silent,Silent,Silent,Silent,Silent,Silent	INTRON
rs10409204	19	A	G	0.1429	37917692	NM_152484	ZNF569	Silent	INTRON
rs10409243	19	G	A	0.4244	10332988	NM_004230	S1PR2	Silent	UTR
rs10409289	19	A	G	0.1176	20806824	NM_001076675	ZNF626	Silent	UTR
rs10409487	19	G	A	0.1723	38285111
rs10409512	19	A	G	0.1891	20123246	NM_033196,NM_001077349	ZNF682,ZNF682	Silent,Silent	INTRON
rs10409520	19	G	A	0.4664	22512477
rs1040961	13	G	A	0.05042	40108008	NM_005780	LHFP	Silent	INTRON
rs10409727	19	A	G	0.2353	45602862	NM_019121	PPP1R37	Silent	INTRON
rs10409744	19	G	A	0.07328	58088426	NM_017879	ZNF416	Silent	INTRON
rs1040986	13	A	C	0.2563	28051352
rs10409903	19	G	A	0.2353	45600991	NM_019121	PPP1R37	Silent	INTRON
rs10410487	19	A	G	0.4202	17829608
rs10410539	19	A	G	0.1092	2917612	NM_173480	ZNF57	Synonymous_T331T	EXON
rs10410606	19	C	A	0.4748	41108975	NM_003573,NM_001042544,NM_001042545	LTBP4,LTBP4,LTBP4	Silent,Silent,Silent	INTRON
rs10410777	19	A	C	0.1807	20403541
rs10410802	19	G	A	0.105	56201817	NM_001130072,NM_013333,NM_001130071	EPN1,EPN1,EPN1	Silent,Silent,Silent	INTRON
rs1041088	14	A	G	0.3824	31725711
rs10410884	19	G	A	0.2899	53364138
rs10410943	19	A	G	0.3025	8808900	NM_178525	ACTL9	Missense_V51A	EXON
rs10411082	19	A	G	0.1891	9741216	NM_001242812	LOC284385	Silent	INTRON
rs10411441	19	A	G	0.3445	48234127	NM_014601	EHD2	Silent	INTRON
rs1041163	1	G	A	0.1807	101183825
rs10412087	19	A	G	0.1639	2853566	NM_152791,NM_001172775	ZNF555,ZNF555	Synonymous_R501R,Synonymous_R500R	EXON
rs10412187	19	A	G	0.4832	55774505	NM_001130106,NM_012267	HSPBP1,HSPBP1	Silent,Silent	INTRON
rs10412574	19	A	G	0.3151	46367206
rs10412761	19	G	A	0.4244	45908461	NM_001142502	PPP1R13L	Silent	INTRON
rs10412792	19	G	A	0.3403	29584489
rs1041282	1	A	G	0.4664	94932434	NM_001122674,NM_002858	ABCD3,ABCD3	Silent,Silent	INTRON
rs10412859	19	G	A	0.4829	52058461
rs10412888	19	A	C	0.3613	56987430	NM_022103,NR_030740	ZNF667,ZNF667	Silent,Silent	INTRON
rs10412915	19	G	A	0.3151	55494740	NM_001174081,NM_017852,NM_001174083,NM_001174082	NLRP2,NLRP2,NLRP2,NLRP2	Synonymous_F558F,Synonymous_F558F,Synonymous_F535F,Synonymous_F536F	EXON
rs10412931	19	G	A	0.4664	40000075
rs10412990	19	A	G	0.2899	48273401
rs10413089	19	G	A	0.1891	45455588				EXON
rs10413359	19	A	G	0.4874	42271006	NM_002483	CEACAM6	Silent	INTRON
rs10413586	19	G	A	0.4454	59071321	NR_027334	LOC100131691	Silent	INTRON
rs10413657	19	A	G	0.2437	13990126	NM_001098622	NANOS3	Silent	INTRON
rs10413941	19	G	A	0.2605	49347708	NM_020904,NM_001161354	PLEKHA4,PLEKHA4	Silent,Silent	INTRON,EXON
rs10414225	19	A	C	0.3487	15062223	NM_005071	SLC1A6	Silent	INTRON
rs10414308	19	A	G	0.3782	1876566
rs10414354	19	A	G	0.07563	1313763
rs10414443	19	A	G	0.2899	48277301
rs10414485	19	A	G	0.1849	9868404	NM_001077624	ZNF846	Missense_C450Y	EXON
rs10414591	19	A	G	0.4958	22600122	NM_001098626	ZNF98	Silent	INTRON
rs10414608	19	G	A	0.2983	58081868
rs10414625	19	G	A	0.2479	24141606
rs10414737	19	G	A	0.1092	49171593	NR_004401,NM_145807	SEC1,NTN5	Silent,Silent	INTRON
rs1041474	6	G	A	0.3487	155571697	NM_012454,NM_001010927	TIAM2,TIAM2	Silent,Silent	INTRON
rs10414758	19	A	G	0.1261	9835620
rs10414846	19	A	G	0.1765	35772471
rs10414848	19	G	A	0.3655	2534518	NM_052847	GNG7	Silent	INTRON
rs10414890	19	A	G	0.4202	40106388
rs10414919	19	A	G	0.2731	20055286
rs10414921	19	A	G	0.1807	49823047	NM_014037	SLC6A16	Silent	INTRON
rs10415034	19	A	G	0.4748	16945205	NM_015260	SIN3B	Silent	INTRON
rs10415132	19	A	G	0.1849	9863483
rs10415177	19	G	C	0.2311	34177652	NM_001127895,NM_001127896,NM_022467	CHST8,CHST8,CHST8	Silent,Silent,Silent	INTRON
rs10415281	19	A	G	0.3487	9599034	NM_152476	ZNF560	Silent	INTRON
rs1041532	10	A	G	0.08403	75207487	NM_021132,NM_001142354,NM_001142353	PPP3CB,PPP3CB,PPP3CB	Silent,Silent,Silent	INTRON
rs10415622	19	G	A	0.2773	2739696	NM_144564,NM_213568	SLC39A3,SLC39A3	Silent,Silent	INTRON
rs10415667	19	G	A	0.4874	39474163
rs10415720	19	G	A	0.3151	45807931	NM_031417,NM_001199867	MARK4,MARK4	Silent,Silent	UTR
rs10415893	19	A	G	0.1387	17512412
rs10415991	19	G	A	0.2437	13998570	NM_024323	C19orf57	Silent	INTRON
rs10416177	19	C	A	0.3992	44301543	NM_001031749,NM_182573	LYPD5,LYPD5	Silent,Silent	UTR
rs10416236	19	G	A	0.1849	9929038	NM_017703	FBXL12	Silent	INTRON
rs10416265	19	G	A	0.2311	33605300	NM_018025	GPATCH1	Missense_H724R	EXON
rs10416428	19	A	C	0.2815	37617609	NM_144689	ZNF420	Silent	INTRON
rs10416445	19	A	G	0.4076	45556662	NM_007056	CLASRP	Silent	INTRON
rs10416550	19	A	G	0.2227	46954262
rs10416555	19	A	G	0.1218	54677897	NM_001146083,NM_024298,NM_001146056	MBOAT7,MBOAT7,MBOAT7	Synonymous_A347A,Synonymous_A420A,Synonymous_A347A	EXON
rs1041676	1	A	G	0.3151	72104447	NM_173808	NEGR1	Silent	INTRON
rs10416814	19	T	A	0.1891	14587202
rs10416824	19	G	A	0.4076	42310388	NM_001815	CEACAM3	Silent	INTRON
rs10416829	19	A	G	0.3445	33131336	NM_032139	ANKRD27	Silent	INTRON
rs10416904	19	C	A	0.1134	14578813	NM_002741,NM_213560	PKN1,PKN1	Silent,Silent	INTRON
rs10417101	19	A	G	0.2353	45595277
rs10417436	19	A	G	0.4748	39528932
rs10417523	19	C	A	0.1261	9820194
rs10417806	19	C	A	0.1513	17488141
rs10417844	19	A	G	0.1453	37837587	NM_181786	HKR1	Silent	INTRON
rs10417985	19	A	C	0.437	42377133
rs10418203	19	A	G	0.4958	22567144
rs10418525	19	A	G	0.2773	296458
rs10418574	19	A	G	0.1345	6366481	NM_006012	CLPP	Silent	INTRON
rs10418662	19	A	C	0.2899	46930025
rs10418729	19	C	A	0.1387	37737065
rs1041885	6	A	T	0.2059	32412809	NM_019111	HLA-DRA	Silent	UTR
rs10418982	19	A	G	0.2143	43539189
rs10419095	19	G	A	0.1134	43465171
rs1041934	1	A	G	0.2899	236700823	NM_201545,NM_006499,NM_201543,NM_201544	LGALS8,LGALS8,LGALS8,LGALS8	Synonymous_P24P,Synonymous_P24P,Synonymous_P24P,Synonymous_P24P	EXON
rs10419363	19	A	G	0.3445	4280186	NM_020209	SHD	Synonymous_F42F	EXON
rs10419707	19	G	A	0.1765	1038445	NM_004368,NM_201277	CNN2,CNN2	Silent,Silent	UTR
rs10419790	19	A	G	0.4188	3772325
rs10419815	19	G	A	0.4118	45569009	NM_007056	CLASRP	Silent	INTRON
rs10419865	19	C	G	0.3136	10772685	NM_001137673,NM_012218,NM_017620,NM_153464,NM_004516	ILF3,ILF3,ILF3,ILF3,ILF3	Silent,Silent,Silent,Silent,Silent	INTRON
rs10419926	19	G	A	0.3697	22364620	NM_001001411	ZNF676	Silent	INTRON
rs10420134	19	G	A	0.1513	36261928
rs10420258	19	A	G	0.1513	33602757	NM_018025	GPATCH1	Synonymous_H571H	EXON
rs10420331	19	A	G	0.3571	54469068	NM_031895	CACNG8	Silent	INTRON
rs10420380	19	A	G	0.4958	22600624	NM_001098626	ZNF98	Silent	INTRON
rs10420981	19	A	G	0.2479	24112777	NM_001244038	ZNF726	Silent	INTRON
rs10421012	19	G	A	0.1303	12291610	NM_003437	ZNF136	Silent	INTRON
rs10421175	19	G	A	0.1597	6374813	NM_032306	ALKBH7	Silent	INTRON
rs1042126	6	A	G	0.4706	31084288	NM_014068,NM_001264	PSORS1C1,CDSN	Silent,Synonymous_A368A	INTRON,EXON
rs10421273	19	A	G	0.2773	29048625
rs10421280	19	G	A	0.2353	19973452
rs10421336	19	G	A	0.05882	9939831	NM_001048241,NM_024292	UBL5,UBL5	Silent,Silent	INTRON
rs1042134	6	G	A	0.4706	31083664	NM_014068,NM_001264	PSORS1C1,CDSN	Silent,Silent	INTRON
rs1042147	6	A	G	0.4706	31083156	NM_014068,NM_001264	PSORS1C1,CDSN	Silent,Silent	INTRON
rs10421500	19	G	A	0.1134	49186717
rs1042151	6	G	A	0.1597	33048661	NM_002121	HLA-DPB1	Missense_M105V	EXON
rs1042164	19	A	G	0.2101	13264398	NM_004907	IER2	Missense_A133V	EXON
rs1042167	6	A	G	0.07983	151677359	NM_005100,NM_144497	AKAP12,AKAP12	Silent,Silent	UTR
rs1042173	17	C	A	0.4328	28525011	NM_001045	SLC6A4	Silent	UTR
rs10421748	19	A	G	0.4748	49901318	NM_144688	CCDC155	Synonymous_L183L	EXON
rs10421768	19	G	A	0.1765	35772899
rs10421769	19	G	A	0.3178	33605312	NM_018025	GPATCH1	Missense_L728S	EXON
rs1042183	17	A	G	0.3992	19641321	NM_000691,NM_001135168,NM_001135167	ALDH3A1,ALDH3A1,ALDH3A1	Silent,Silent,Silent	UTR
rs10421830	19	G	A	0.1017	45210634	NM_001039213	CEACAM16	Silent	INTRON
rs10421863	19	A	G	0.2311	39235512
rs10421891	19	G	A	0.3529	46315809	NM_030785	RSPH6A	Silent	INTRON
rs1042190	6	G	A	0.1218	33036999	NM_001242524,NM_033554,NM_001242525	HLA-DPA1,HLA-DPA1,HLA-DPA1	Missense_K142R,Missense_K142R,Missense_K142R	EXON
rs10422028	19	G	A	0.1933	9781354	NM_001130031,NM_017656,NM_001130032	ZNF562,ZNF562,ZNF562	Silent,Silent,Silent	INTRON
rs10422312	19	A	G	0.3445	40362573	NM_003890	FCGBP	Silent	INTRON
rs10422333	19	G	A	0.2773	58111188
rs10422762	19	G	A	0.4874	36157167
rs10422772	19	A	G	0.1261	9723423	NM_152289	ZNF561	Silent	INTRON
rs10422803	19	A	C	0.4496	35597215
rs10422819	19	A	C	0.3376	19643028	NM_001190328,NM_198537	YJEFN3,YJEFN3	Silent,Silent	INTRON
rs10422892	19	G	A	0.4706	55722841
rs10423138	19	G	A	0.458	58928302	NM_173548	ZNF584	Synonymous_A139A	EXON
rs1042338	6	A	G	0.2521	30152789	NM_001242783,NM_003449	TRIM26,TRIM26	Silent,Silent	UTR
rs1042357	17	A	C	0.395	6905061	NR_040089,NM_000697	LOC100506713,ALOX12	Silent,Synonymous_T364T	INTRON,EXON
rs10423583	19	A	G	0.3529	12397800	NM_001164276,NM_016264	ZNF44,ZNF44	Silent,Silent	INTRON
rs1042364	4	A	G	0.2563	100045574	NR_037884,NM_000670	LOC100507053,ADH4	Silent,Silent	INTRON
rs10423702	19	A	G	0.105	15300069	NM_000435	NOTCH3	Silent	INTRON
rs1042380	1	A	G	0.2689	19584004	NM_016183	MRTO4	Synonymous_E110E	EXON
rs10423897	19	G	A	0.3151	50357189	NM_017432	PTOV1	Silent	INTRON
rs10423969	19	A	G	0.2227	33641756	NM_173479	WDR88	Silent	INTRON
rs10424200	19	A	C	0.2395	39283558
rs1042445	3	A	G	0.2605	186395436	NM_000412	HRG	Missense_R448C	EXON
rs10424804	19	G	A	0.1555	51977472
rs10424892	19	G	A	0.4706	39366434	NM_001195833,NM_198445	RINL,RINL	Silent,Silent	INTRON
rs10424969	19	C	A	0.1261	55566512	NM_001145971,NR_027382,NR_027381,NM_138412	RDH13,RDH13,RDH13,RDH13	Silent,Silent,Silent,Silent	INTRON
rs10425	6	A	G	0.3782	26056549	NM_005319	HIST1H1C	Synonymous_S36S	EXON
rs10425117	19	G	A	0.3361	995282
rs10425493	19	A	G	0.05042	58092699
rs10425508	19	G	A	0.1891	43575187	NM_031246	PSG2	Silent	INTRON
rs1042577	11	A	G	0.2983	68458470	NM_015973	GAL	Silent	UTR
rs10425775	19	A	G	0.05882	9912917
rs10425973	19	G	A	0.2521	33405096	NM_032816	CEP89	Silent	INTRON
rs10426256	19	G	A	0.2437	18124755	NM_001025604,NM_015683	ARRDC2,ARRDC2	Silent,Silent	UTR
rs1042663	6	A	G	0.07983	31905130	NM_001178063,NM_001145903,NM_000063	C2,C2,C2	Synonymous_A127A,Synonymous_A209A,Synonymous_A341A	EXON
rs10426710	19	A	C	0.1681	12401714	NM_001164276,NM_016264	ZNF44,ZNF44	Silent,Silent	INTRON
rs10426712	19	A	G	0.4076	38362792
rs10428	17	A	G	0.1176	45915086	NM_138355,NM_001145023	SCRN2,SCRN2	Silent,Silent	UTR
rs10428231	3	G	A	0.07983	33341291	NM_012157,NM_001171713	FBXL2,FBXL2	Silent,Silent	INTRON
rs10428456	4	G	A	0.2605	160186284
rs1042861	17	G	A	0.4328	73571030	NM_001031803,NM_004524	LLGL2,LLGL2	Silent,Silent	UTR
rs10428803	6	G	A	0.06838	29827304
rs1042912	3	A	G	0.2563	127789695	NM_013336	SEC61A1	Silent	UTR
rs1042917	21	G	A	0.4748	47545768	NM_058175,NM_001849,NM_058174	COL6A2,COL6A2,COL6A2	Missense_R680H,Missense_R680H,Missense_R680H	EXON
rs1042973	3	A	G	0.1387	46899516	NM_000258	MYL3	Silent	UTR
rs10429833	1	A	G	0.09322	180936062
rs10429857	1	G	A	0.3109	33543052
rs10429865	1	C	A	0.4328	29331189	NM_001166007,NM_001166005,NM_004437,NM_203342,NM_203343,NM_001166006	EPB41,EPB41,EPB41,EPB41,EPB41,EPB41	Silent,Silent,Silent,Silent,Silent,Silent	INTRON
rs10429876	1	A	G	0.2899	224339138	NM_015176,NM_001136115	FBXO28,FBXO28	Silent,Silent	INTRON
rs1042994	5	G	A	0.1176	57751443	NM_006622,NM_001252226	PLK2,PLK2	Synonymous_F516F,Synonymous_F502F	EXON
rs10430123	1	G	A	0.3571	46221440
rs10430531	10	G	A	0.2689	79660125	NM_004747	DLG5	Silent	INTRON
rs1043060	9	G	A	0.1218	130705120	NM_203305,NM_001035254	FAM102A,FAM102A	Silent,Silent	UTR
rs10430676	10	A	G	0.105	110997918
rs10430737	10	A	G	0.3235	126278648	NM_022126,NM_001167880	LHPP,LHPP	Silent,Silent	INTRON
rs10431006	11	G	A	0.06303	49010832
rs1043101	11	G	A	0.3771	35274829	NM_001195728,NM_001252652,NM_004171	SLC1A2,SLC1A2,SLC1A2	Silent,Silent,Silent	UTR
rs1043124	12	A	G	0.07143	133346171	NM_005895	GOLGA3	Silent	UTR
rs10431384	12	G	A	0.2966	121127347	NM_014730	MLEC	Silent	INTRON
rs10431386	12	A	G	0.2941	121128926	NM_014730	MLEC	Silent	INTRON
rs10431432	12	G	A	0.1639	96671474
rs10431796	15	A	G	0.4788	60848770	NM_134260,NM_002943,NM_134261,NM_134262	RORA,RORA,RORA,RORA	Silent,Silent,Silent,Silent	INTRON
rs10432306	19	A	G	0.4286	5892743	NM_001193375	NDUFA11	Silent	UTR
rs10432635	2	G	A	0.1387	41966314
rs1043276	6	A	G	0.2731	47594002	NM_012120	CD2AP	Silent	UTR
rs1043307	12	G	A	0.2647	122353796	NM_002813	PSMD9	Missense_E197G	EXON
rs1043381	5	A	G	0.3109	95221337	NM_012081	ELL2	Silent	UTR
rs1043402	22	A	G	0.2311	38879688	NM_001098504,NM_006386	DDX17,DDX17	Silent,Silent	UTR
rs10434096	4	A	G	0.3361	82569389
rs1043434	12	G	A	0.2311	69986788	NM_006431,NM_001198842	CCT2,CCT2	Synonymous_T261T,Synonymous_T214T	EXON
rs1043441	22	A	G	0.2143	39130964	NM_001199579,NM_015374,NM_001199580	SUN2,SUN2,SUN2	Silent,Silent,Silent	UTR
rs1043483	6	G	A	0.2479	30893728	NM_001167733,NM_020442,NM_001167734	VARS2,VARS2,VARS2	Synonymous_D871D,Synonymous_D1011D,Synonymous_D1041D	EXON
rs10434944	7	G	A	0.4538	158116911	NM_130843,NM_130842,NM_002847	PTPRN2,PTPRN2,PTPRN2	Silent,Silent,Silent	INTRON
rs10435671	8	A	G	0.416	212498
rs10435683	8	A	G	0.2773	143413136	NM_145003	TSNARE1	Missense_V268I	EXON
rs1043583	10	G	A	0.3109	35858665	NM_181698,NM_145012	CCNY,CCNY	Silent,Silent	UTR
rs10435844	9	C	A	0.3613	123668199	NM_001190945,NM_001190947,NM_005658	TRAF1,TRAF1,TRAF1	Silent,Silent,Silent	INTRON
rs10435865	9	A	G	0.4658	100107236	NR_036529,NR_036527,NR_036528,NM_020893	BDAG1,BDAG1,BDAG1,C9orf174	Silent,Silent,Silent,Silent	INTRON
rs1043596	6	G	A	0.2966	131161504	NM_001252660,NM_001135554,NM_001135555,NM_001199389,NM_001431,NM_001199388	EPB41L2,EPB41L2,EPB41L2,EPB41L2,EPB41L2,EPB41L2	Silent,Silent,Silent,Silent,Silent,Silent	UTR
rs1043615	7	G	A	0.4706	108212353	NM_012328	DNAJB9	Synonymous_P61P	EXON
rs1043656	12	G	A	0.3529	42853350	NM_001144881,NM_001144883,NM_001144882,NM_153026	PRICKLE1,PRICKLE1,PRICKLE1,PRICKLE1	Silent,Silent,Silent,Silent	UTR
rs1043674	14	G	A	0.479	75549370	NM_033116	NEK9	Silent	UTR
rs10436856	1	G	A	0.4538	175911554
rs10436867	1	A	G	0.1653	171869242	NM_015569,NM_001136127	DNM3,DNM3	Silent,Silent	INTRON
rs1043697	15	A	G	0.3403	65159458	NM_001195059,NM_025201	PLEKHO2,PLEKHO2	Silent,Silent	UTR
rs10437064	1	C	A	0.07627	48976063
rs10437416	10	G	A	0.3277	30995937
rs1043742	15	C	A	0.3109	31232581	NM_014967,NM_017762	FAN1,MTMR10	Silent,Silent	INTRON
rs1043763	12	G	A	0.1975	122630909
rs10437776	12	A	G	0.3866	21583242
rs10437804	12	G	A	0.2119	130743650
rs1043789	11	A	G	0.3025	62160729	NM_025080,NM_001083926	ASRGL1,ASRGL1	Silent,Silent	UTR
rs1043793	2	A	G	0.07203	39209047	NM_005633	SOS1	Silent	UTR
rs1043806	1	G	A	0.2479	147229299	NM_005266,NM_181703	GJA5,GJA5	Silent,Silent	UTR
rs10438086	14	C	A	0.4706	43954272
rs10438246	14	A	G	0.5	105410183	NM_138420	AHNAK2	Missense_M3869V	EXON
rs1043828	5	G	A	0.4118	110464008	NM_139281	WDR36	Silent	UTR
rs10438303	15	G	A	0.08824	44016417
rs1043833	2	G	A	0.4832	220404648	NM_001195731,NM_024536	CHPF,CHPF	Synonymous_L433L,Synonymous_L595L	EXON
rs10438428	15	A	G	0.4286	85330745	NM_014630	ZNF592	Silent	INTRON
rs1043843	1	A	G	0.2227	40306865	NM_017646	TRIT1	Silent	UTR
rs10438436	15	A	G	0.1975	90908781
rs10438534	16	A	C	0.08403	27864759	NM_001109763,NM_144675	GSG1L,GSG1L	Silent,Silent	INTRON
rs10438740	17	G	A	0.3739	7472884	NM_015670,NR_037926	SENP3,SENP3-EIF4A1	Silent,Silent	INTRON
rs1043879	1	G	A	0.2288	25570081	NM_020317	C1orf63	Missense_E239G	EXON
rs10438824	17	A	G	0.3193	20058510	NM_001243439,NM_152904,NM_001033553	SPECC1,SPECC1,SPECC1	Silent,Silent,Silent	INTRON
rs1043898	3	G	A	0.3361	142776151	NM_001080415	U2SURP	Silent	UTR
rs10439949	3	G	A	0.2269	195080491	NM_012287	ACAP2	Silent	INTRON
rs10439990	3	G	A	0.4449	114115034	NM_001164347,NM_001164343,NM_015642,NM_001164346,NM_001164345,NM_001164344	ZBTB20,ZBTB20,ZBTB20,ZBTB20,ZBTB20,ZBTB20	Silent,Silent,Silent,Silent,Silent,Silent	INTRON,EXON
rs1044011	8	A	C	0.3613	12941709	NM_182643,NM_001164271,NM_006094	DLC1,DLC1,DLC1	Silent,Silent,Silent	UTR
rs1044013	1	G	A	0.4788	154243115	NM_014847	UBAP2L	Silent	UTR
rs10440911	7	G	A	0.479	157193887	NM_058246	DNAJB6	Silent	INTRON
rs1044116	19	G	A	0.2227	15270665	NM_000435	NOTCH3	Silent	UTR
rs1044123	19	G	A	0.2227	15270583	NM_000435	NOTCH3	Silent	UTR
rs10441520	8	C	A	0.1218	126732991
rs1044153	10	C	A	0.3445	94415078	NM_004523	KIF11	Silent	UTR
rs10441555	8	G	A	0.06303	49226169
rs10441622	8	A	G	0.2353	47022970
rs1044189	12	C	A	0.2731	7053149
rs1044220	7	G	A	0.2161	43665500	NM_004760	STK17A	Silent	UTR
rs1044246	15	A	G	0.2731	90772200	NM_020210,NM_198925	SEMA4B,SEMA4B	Silent,Silent	UTR
rs1044269	11	G	A	0.1975	47487740	NM_001172639,NM_001172640,NM_001025596,NM_198700,NM_006560	CELF1,CELF1,CELF1,CELF1,CELF1	Silent,Silent,Silent,Silent,Silent	UTR
rs10443215	1	G	A	0.5	56112774
rs1044418	6	A	G	0.1356	139229872	NM_001128617,NM_031922	REPS1,REPS1	Missense_V690I,Missense_V716I	EXON
rs10444323	11	A	G	0.2647	133811160	NM_014987	IGSF9B	Silent	INTRON
rs10444403	12	A	G	0.3103	13126372
rs10444433	12	A	C	0.3151	13126464
rs10444489	12	A	C	0.3445	121876257	NM_001005366,NM_032590	KDM2B,KDM2B	Silent,Silent	INTRON
rs10444491	12	G	A	0.3487	121876558	NM_001005366,NM_032590	KDM2B,KDM2B	Silent,Silent	INTRON
rs10444523	12	G	A	0.3445	96132100	NM_021229	NTN4	Silent	INTRON
rs10444533	12	A	G	0.2185	107229705	NM_018157	RIC8B	Silent	INTRON,EXON
rs1044457	1	G	A	0.4412	47842777	NM_001136140,NM_016308	CMPK1,CMPK1	Silent,Silent	UTR,EXON
rs10444582	12	C	A	0.3571	69868410	NM_001042555,NM_006654	FRS2,FRS2	Silent,Silent	INTRON
rs10444584	12	A	C	0.3824	71539646	NM_004616	TSPAN8	Silent	INTRON
rs1044467	19	G	A	0.3162	53452769	NM_001202473,NM_001202457,NM_001031665,NM_001202456	ZNF816-ZNF321P,ZNF816,ZNF816,ZNF816	Silent,Silent,Silent,Silent	INTRON,EXON
rs1044474	15	G	A	0.4748	40845952	NM_001080791,NM_052849,NM_001080792	C15orf57,C15orf57,C15orf57	Silent,Silent,Silent	UTR
rs10444850	15	A	G	0.3025	68588935
rs1044506	6	A	C	0.1639	32172065	NM_004557	NOTCH4	Synonymous_G989G	EXON
rs1044516	1	A	C	0.1891	209959614	NM_006147,NM_001206696	IRF6,IRF6	Silent,Silent	UTR
rs10445254	17	C	A	0.1992	13896570
rs10445306	17	A	G	0.1992	37591422	NM_004774	MED1	Silent	INTRON
rs10445308	17	G	A	0.4832	37938047	NM_183231,NM_012481,NM_183228,NM_183229,NM_183232,NM_183230	IKZF3,IKZF3,IKZF3,IKZF3,IKZF3,IKZF3	Silent,Silent,Silent,Silent,Silent,Silent	INTRON
rs1044535	11	G	A	0.07143	71145778	NM_001360,NM_001163817	DHCR7,DHCR7	Silent,Silent	UTR
rs10445384	17	G	A	0.4615	28182685	NM_033389	SSH2	Silent	INTRON
rs10445400	17	G	A	0.4622	28183059	NM_033389	SSH2	Silent	INTRON
rs10445707	2	G	A	0.2395	238368751
rs10445713	2	G	A	0.4328	7216231
rs1044573	20	G	A	0.4916	25206654	NM_001114089,NM_001247	ENTPD6,ENTPD6	Silent,Silent	UTR
rs1044581	15	G	A	0.09664	74006691	NM_025240,NM_001024736	CD276,CD276	Silent,Silent	UTR
rs10445830	2	A	G	0.2605	232263973	NM_145236	B3GNT7	Silent	UTR
rs10445947	2	A	G	0.2479	26491392	NM_000183	HADHB	Silent	INTRON
rs1044662	16	G	A	0.416	715060	NM_145294	WDR90	Silent	INTRON
rs1044678	7	A	G	0.2017	148994241	NR_036573	LOC155060	Silent	EXON
rs10446786	4	G	A	0.2983	62726874	NM_015236	LPHN3	Silent	INTRON
rs1044707	11	C	A	0.1134	491334	NM_030783	PTDSS2	Silent	UTR
rs1044732	22	G	A	0.1261	19863142	NM_006440	TXNRD2	Silent	UTR
rs1044742	22	G	A	0.4034	45737290	NM_001104595,NM_017911	FAM118A,FAM118A	Silent,Silent	UTR
rs1044744	22	G	A	0.2437	45737310	NM_001104595,NM_017911	FAM118A,FAM118A	Silent,Silent	UTR
rs10447470	6	G	A	0.4538	7427198
rs10447683	7	A	C	0.458	6557135	NM_001145118	GRID2IP	Silent	INTRON
rs1044771	12	A	C	0.4496	9851929	NR_036693,NM_013269,NM_001197318,NM_001004419,NM_001197317,NM_001197319	CLEC2D,CLEC2D,CLEC2D,CLEC2D,CLEC2D,CLEC2D	Silent,Silent,Silent,Silent,Silent,Silent	UTR,EXON
rs10447748	7	A	G	0.3529	97480919
rs10447854	7	G	A	0.2689	127795804
rs10448145	8	C	A	0.3782	11289769	NR_026814,NM_053279	C8orf12,FAM167A	Silent,Silent	INTRON
rs10448285	9	A	G	0.2941	129397014	NM_002316,NM_001174147,NM_001174146	LMX1B,LMX1B,LMX1B	Silent,Silent,Silent	INTRON
rs1044870	6	A	G	0.1429	31130821	NM_001077511,NM_007109	TCF19,TCF19	Silent,Silent	UTR
rs104495	14	A	G	0.416	60691712
rs1044973	2	G	A	0.406	85553784	NM_006464,NM_001206841,NM_001206844,NM_001206840	TGOLN2,TGOLN2,TGOLN2,TGOLN2	Synonymous_G357G,Synonymous_G357G,Synonymous_G299G,Synonymous_G357G	EXON
rs10450419	10	A	C	0.1218	111083188
rs1045069	23	A	G	0.4874	152228361	NM_013364	PNMA3	Silent	UTR
rs10450761	12	G	A	0.2731	107043432	NR_040246,NM_213594,NM_001206691	LOC100287944,RFX4,RFX4	Silent,Silent,Silent	INTRON,EXON
rs1045154	10	A	G	0.3109	122668604	NM_018117	WDR11	Silent	UTR
rs1045158	1	A	C	0.2521	233113827	NM_032324	NTPCR	Silent	INTRON
rs1045179	10	C	A	0.3109	122668801	NM_018117	WDR11	Silent	UTR
rs1045182	6	G	A	0.3151	116598475	NM_003309	TSPYL1	Silent	UTR
rs1045195	16	A	G	0.3067	23077351	NM_020718	USP31	Silent	UTR
rs10452032	3	G	A	0.1555	49680973	NM_003458	BSN	Silent	INTRON
rs10452197	4	G	A	0.1345	123810328	NM_002006	FGF2	Silent	INTRON
rs1045232	10	G	A	0.4538	103315801	NM_003939,NM_033637	BTRC,BTRC	Silent,Silent	UTR
rs10452329	4	G	A	0.2689	716248	NM_006315	PCGF3	Silent	INTRON
rs1045251	6	A	C	0.1807	30259657	NR_024053,NR_024052	HCG18,HCG18	Silent,Silent	EXON
rs1045252	1	G	A	0.4538	227181555	NM_014826,NM_003607	CDC42BPA,CDC42BPA	Silent,Silent	UTR
rs1045253	1	A	G	0.2857	155201235
[truncated: 49,144 more rows]

## Sheet: d) Annotation CpGs
CpG SITE	CHR	MAPINFO	UCSC_REFGENE_NAME	UCSC_REFGENE_GROUP	RELATION_TO_UCSC_CPG_ISLAND	Number of cross-reactive targets with 47 bases match	Number of cross-reactive targets with 48 bases match	Number of cross-reactive targets with 49 bases match	Number of cross-reactive targets with 50 bases match	Is gene in GLGC consortia?
cg00003091	4	1715004	SLBP	TSS1500	S_Shore	0	0	0	0	FALSE
cg00004073	2	237027592	AGAP1;AGAP1	Body;Body	N_Shore	0	0	0	0	FALSE
cg00004667	1	16292746	ZBTB17	5'UTR	Open Sea	0	0	0	0	FALSE
cg00004771	6	72294826		Intergenic	Island	3	0	0	0	FALSE
cg00007215	17	21416281		Intergenic	Island	0	1	0	0	FALSE
cg00007810	12	49113738		Intergenic	S_Shelf	10	1	0	0	FALSE
cg00009306	14	22989583		Intergenic	Open Sea	0	0	0	0	FALSE
cg00009523	2	1165351	SNTG2	Body	S_Shore	0	0	0	0	FALSE
cg00012203	2	219082015	ARPC2;ARPC2	TSS200;5'UTR	Island	0	0	0	0	FALSE
cg00012576	13	94568320	GPC6	Body	Open Sea	0	0	0	0	FALSE
cg00016238	1	244374065		Intergenic	Open Sea	0	0	0	0	FALSE
cg00017157	1	167127353		Intergenic	Open Sea	0	0	0	0	FALSE
cg00017639	15	85438982	SLC28A1;SLC28A1	Body;3'UTR	Open Sea	0	0	0	0	FALSE
cg00019085	12	120933845	DYNLL1;DYNLL1;DYNLL1	TSS200;TSS200;5'UTR	Island	0	0	0	0	FALSE
cg00019196	13	46426202	SIAH3	TSS1500	Open Sea	0	0	0	0	FALSE
cg00021532	16	4324280	TFAP4	TSS1500	S_Shore	0	0	0	0	FALSE
cg00022997	6	31650808		Intergenic	Island	0	0	0	0	FALSE
cg00023507	6	33276465	TAPBP;TAPBP;TAPBP	Body;Body;Body	Open Sea	0	0	0	0	FALSE
cg00024416	22	24240387		Intergenic	S_Shelf	0	0	0	0	FALSE
cg00026909	1	58089001	DAB1	5'UTR	Open Sea	0	0	0	0	FALSE
cg00027155	16	11099199	CLEC16A	Body	Open Sea	0	0	0	0	FALSE
cg00028022	1	246984573		Intergenic	Open Sea	0	0	0	0	FALSE
cg00028929	12	52908478	KRT5	3'UTR	Open Sea	0	0	0	0	FALSE
cg00031303	3	195681400		Intergenic	Island	0	0	0	0	FALSE
cg00033209	16	3511787	NAT15;NAT15;NAT15	5'UTR;5'UTR;5'UTR	S_Shelf	0	0	0	0	FALSE
cg00033213	8	144399335	TOP1MT	Body	Island	0	0	0	0	FALSE
cg00035347	10	104953608	NT5C2;NT5C2	TSS1500;TSS1500	S_Shore	0	0	0	0	FALSE
cg00035449	6	169539646		Intergenic	Island	0	0	0	0	FALSE
cg00036119	16	7277833	A2BP1;A2BP1;A2BP1	Body;Body;Body	Open Sea	0	0	0	0	FALSE
cg00036614	7	47093842		Intergenic	S_Shore	0	0	1	0	FALSE
cg00040646	12	69979077	CCT2	TSS200	Island	0	0	0	0	FALSE
cg00042156	10	42970842	LOC84856	TSS200	N_Shore	0	0	0	0	FALSE
cg00043076	4	8443777	ACOX3;ACOX3	TSS1500;TSS1500	S_Shore	0	0	0	0	FALSE
cg00043324	1	247195817		Intergenic	Open Sea	0	0	0	0	FALSE
cg00043564	7	101005832	EMID2	TSS1500	N_Shore	0	0	0	0	FALSE
cg00045070	1	55504649	PCSK9	TSS1500	N_Shore	0	0	0	0	TRUE
cg00045227	11	56467944	OR8U8;OR9G9;OR9G1	Body;1stExon;1stExon	Open Sea	0	0	0	0	FALSE
cg00047553	6	33090304	HLA-DPB2	Body	Open Sea	2	1	0	0	FALSE
cg00049323	5	472564	LOC25845	Body	N_Shore	0	0	0	0	FALSE
cg00050336	4	15377965	C1QTNF7;C1QTNF7	Body;5'UTR	Open Sea	0	0	0	0	FALSE
cg00051154	2	237079099		Intergenic	N_Shore	0	0	0	0	FALSE
cg00053851	1	226270442		Intergenic	N_Shore	0	0	0	0	FALSE
cg00054352	13	114891672	RASA3	Body	Open Sea	0	0	1	0	FALSE
cg00055434	1	2415344	PLCH2	Body	Island	0	0	0	0	FALSE
cg00055771	5	144510462		Intergenic	Open Sea	0	0	0	0	FALSE
cg00056433	1	161391807		Intergenic	Open Sea	0	0	0	0	FALSE
cg00056497	10	134785521		Intergenic	Open Sea	0	0	0	0	FALSE
cg00057240	2	191398360	TMEM194B	Body	N_Shore	0	0	0	0	FALSE
cg00057569	10	95462548	C10orf4	TSS1500	S_Shore	0	0	0	0	FALSE
cg00060374	1	1355235	LOC441869;LOC441869	Body;Body	Island	0	0	0	0	FALSE
cg00060975	4	140099768		Intergenic	Island	0	0	0	0	FALSE
cg00062119	8	30769864		Intergenic	Island	0	0	0	0	FALSE
cg00063040	12	132061537		Intergenic	Open Sea	2	0	1	0	FALSE
cg00063077	1	101360652	SLC30A7;EXTL2;EXTL2;SLC30A7	TSS1500;TSS1500;TSS1500;TSS1500	Island	0	0	0	0	FALSE
cg00067141	15	30930499	ARHGAP11B	3'UTR	Open Sea	0	0	0	0	FALSE
cg00069771	1	233089275	C1orf57	Body	S_Shelf	0	0	0	0	FALSE
cg00071950	4	10020882	SLC2A9;SLC2A9	Body;Body	Island	0	0	0	0	FALSE
cg00074086	7	4901785	PAPOLB;RADIL	TSS200;Body	S_Shore	0	0	0	0	FALSE
cg00074818	8	8560427	CLDN23	1stExon	Island	0	0	0	0	FALSE
cg00078025	9	117159975		Intergenic	N_Shore	0	0	0	0	FALSE
cg00078996	12	132293329		Intergenic	N_Shore	0	0	0	0	FALSE
cg00079477	12	57780204		Intergenic	Open Sea	0	0	0	0	FALSE
cg00080972	5	178986291	RUFY1;RUFY1;RUFY1	TSS1500;Body;TSS1500	N_Shore	0	0	0	0	FALSE
cg00080987	3	126937362		Intergenic	Open Sea	0	0	0	0	FALSE
cg00082981	6	29911339	HLA-A	Body	Island	1	0	0	0	FALSE
cg00083790	12	132944010		Intergenic	Open Sea	0	0	0	0	FALSE
cg00083937	22	51039805	MAPK8IP2	Body	S_Shore	0	0	0	0	FALSE
cg00084271	1	160121487	ATP1A4;ATP1A4	1stExon;5'UTR	Open Sea	0	0	0	0	FALSE
cg00085122	1	11709018	FBXO2	Body	Island	0	0	0	0	FALSE
cg00085434	11	14927489		Intergenic	Island	0	0	0	0	FALSE
cg00086283	7	158409247		Intergenic	Open Sea	0	0	0	0	FALSE
cg00087746	12	64080144		Intergenic	Open Sea	13	1	0	0	FALSE
cg00092383	7	157075207		Intergenic	S_Shelf	0	0	0	0	FALSE
cg00094735	5	1949198		Intergenic	Island	0	0	0	0	FALSE
cg00094913	3	194120949	GP5	TSS1500	S_Shore	0	0	0	0	FALSE
cg00095526	1	201081686	CACNA1S;CACNA1S	1stExon;5'UTR	N_Shore	0	0	0	0	FALSE
cg00095677	17	3833739	ATP2A3;ATP2A3;ATP2A3;ATP2A3;ATP2A3;ATP2A3;ATP2A3	Body;Body;Body;Body;Body;Body;Body	Open Sea	0	0	0	0	FALSE
cg00096956	5	34691477	RAI14;RAI14;RAI14;RAI14;RAI14;RAI14	Body;Body;Body;Body;Body;Body	Open Sea	0	0	0	0	FALSE
cg00098029	4	187984506		Intergenic	Island	0	0	0	0	FALSE
cg00099519	5	195698		Intergenic	S_Shore	0	0	0	0	FALSE
cg00100804	9	123836087		Intergenic	N_Shore	0	0	0	0	FALSE
cg00101154	16	420108	MRPL28	Body	Island	0	0	0	0	FALSE
cg00101728	6	2953027	SERPINB6	Body	Open Sea	0	0	0	0	FALSE
cg00102166	1	43425337	SLC2A1	TSS1500	S_Shore	0	0	0	0	FALSE
cg00105475	2	10696890		Intergenic	Open Sea	0	0	0	0	FALSE
cg00106621	7	8300728	ICA1;ICA1;ICA1	5'UTR;5'UTR;5'UTR	N_Shore	0	0	0	0	FALSE
cg00107667	12	131941518		Intergenic	N_Shelf	0	0	0	0	FALSE
cg00112952	1	247616523	OR2B11	TSS1500	S_Shore	0	0	0	0	FALSE
cg00114569	14	65239327	SPTB;SPTB	Body;Body	Island	0	0	0	0	FALSE
cg00114966	1	197893920	LHX9;LHX9	Body;Body	S_Shelf	0	0	0	0	FALSE
cg00115178	10	12648176	CAMK1D;CAMK1D	Body;Body	Open Sea	0	0	0	0	FALSE
cg00115654	9	136294920	ADAMTS13;ADAMTS13;ADAMTS13;ADAMTS13	Body;Body;Body;Body	Island	0	0	0	0	FALSE
cg00117012	15	73996358	CD276;CD276	Body;Body	Open Sea	0	0	0	0	FALSE
cg00117869	10	126198993	LHPP;LHPP	Body;Body	Open Sea	0	0	0	0	FALSE
cg00118978	3	14597418		Intergenic	Island	0	0	0	0	FALSE
cg00119460	6	30923743		Intergenic	S_Shore	0	0	0	0	FALSE
cg00119778	6	32466447		Intergenic	Open Sea	0	0	0	0	FALSE
cg00120473	4	7330616	SORCS2	Body	Open Sea	0	0	0	0	FALSE
cg00122679	10	125673028		Intergenic	Open Sea	0	0	0	0	FALSE
cg00122779	6	32033006	TNXB	Body	Open Sea	0	0	0	0	FALSE
cg00123214	1	95703607	RWDD3;RWDD3	Body;Body	S_Shelf	0	0	0	0	FALSE
cg00124902	1	34645109	C1orf94;C1orf94	Body;5'UTR	S_Shelf	0	0	0	0	FALSE
cg00125858	1	44569398		Intergenic	Island	4	5	1	0	FALSE
cg00125893	15	71747687	THSD4	Body	Open Sea	0	0	0	0	FALSE
cg00126638	6	29795583	HLA-G	5'UTR	Island	0	0	0	0	FALSE
cg00128273	21	46929083	COL18A1;COL18A1;COL18A1	Body;Body;Body	N_Shore	0	0	0	0	FALSE
cg00128571	6	4254857		Intergenic	Island	0	0	0	0	FALSE
cg00129232	17	37814104	STARD3;STARD3;STARD3	Body;Body;Body	Open Sea	0	0	0	0	TRUE
cg00130819	16	84828829		Intergenic	Open Sea	0	0	0	0	FALSE
cg00131081	19	37020172	ZNF260;ZNF260;ZNF260;ZNF260	TSS1500;TSS1500;TSS1500;TSS1500	S_Shore	0	0	0	0	FALSE
cg00142257	9	124990276	LHX6;LHX6	Body;Body	Island	0	0	0	0	FALSE
cg00143387	16	23521605	GGA2	Body	Island	0	0	0	0	FALSE
cg00146240	15	62899159		Intergenic	Open Sea	0	0	0	0	FALSE
cg00147627	1	10455147		Intergenic	N_Shelf	0	0	0	0	FALSE
cg00149659	3	10157352	C3orf10;C3orf10	1stExon;5'UTR	Island	0	0	0	0	FALSE
cg00149692	6	5135794	LYRM4;LYRM4	3'UTR;Body	Island	0	0	0	0	FALSE
cg00152799	18	54306261	TXNL1;TXNL1	TSS1500;TSS1500	S_Shore	0	0	0	0	FALSE
cg00152878	1	3209519	PRDM16;PRDM16	Body;Body	Open Sea	0	0	0	0	FALSE
cg00152978	13	52733628	NEK3;NEK3;NEK3;NEK3	5'UTR;TSS200;5'UTR;Body	Island	0	0	0	0	FALSE
cg00154902	8	1245703		Intergenic	Island	0	0	0	0	FALSE
cg00154950	8	3974030	CSMD1	Body	Open Sea	0	0	0	0	FALSE
cg00156497	6	133663589	EYA4;EYA4;EYA4	Body;Body;Body	Open Sea	0	0	0	0	FALSE
cg00159953	21	47547796	COL6A2;COL6A2;COL6A2	Body;Body;Body	N_Shore	0	0	0	0	FALSE
cg00164335	22	31503579	SELM	TSS200	Island	0	0	0	0	FALSE
cg00164837	21	46391389	C21orf70	Body	N_Shore	0	0	0	0	FALSE
cg00166722	3	10149974	C3orf24;C3orf24	TSS200;TSS200	Island	0	0	0	0	FALSE
cg00167655	2	71559112	ZNF638;ZNF638	5'UTR;5'UTR	Island	0	0	0	0	FALSE
cg00169354	20	54922827		Intergenic	S_Shelf	0	0	0	0	FALSE
cg00169964	10	85974172	PCDH21	Body	Open Sea	0	0	0	0	FALSE
cg00171214	12	131977469		Intergenic	Island	0	0	1	0	FALSE
cg00173776	1	31465032	PUM1;PUM1	Body;Body	Open Sea	0	0	0	0	FALSE
cg00178864	4	140201574	C4orf49	TSS200	S_Shore	0	0	0	0	FALSE
cg00184732	15	51633821	GLDN;GLDN	1stExon;5'UTR	Island	0	0	0	0	FALSE
cg00186954	11	8933980	ST5;C11orf17;C11orf17	TSS1500;Body;Body	S_Shore	0	0	0	0	FALSE
cg00188089	6	135027966		Intergenic	Open Sea	0	0	0	0	FALSE
cg00188503	4	187111841	CYP4V2	TSS1500	N_Shore	0	0	0	0	FALSE
cg00189276	6	1410267		Intergenic	Open Sea	0	0	0	0	FALSE
cg00191957	6	43476766	C6orf154	Body	N_Shore	0	0	0	0	FALSE
cg00192046	22	20284604		Intergenic	N_Shore	0	0	0	0	FALSE
cg00193521	17	68133597		Intergenic	Open Sea	0	0	0	0	FALSE
cg00197266	6	22567723		Intergenic	N_Shore	0	0	0	0	FALSE
cg00197993	6	1201056		Intergenic	Open Sea	0	0	0	0	FALSE
cg00199759	8	251809		Intergenic	N_Shore	0	1	0	0	FALSE
cg00204262	19	39323158	ECH1	TSS1500	S_Shore	0	0	0	0	FALSE
cg00204512	16	28754710		Intergenic	N_Shelf	0	0	0	0	FALSE
cg00205813	3	117516743		Intergenic	Open Sea	0	0	0	0	FALSE
cg00206168	11	65308501	LTBP3;LTBP3;LTBP3	Body;Body;Body	Island	0	0	0	0	FALSE
cg00206463	6	30179435	TRIM26	5'UTR	N_Shore	0	0	0	0	FALSE
cg00211174	3	127332098	MCM2	Body	Open Sea	0	0	0	0	FALSE
cg00215017	10	134818683		Intergenic	N_Shelf	0	0	0	0	FALSE
cg00218215	10	3500567		Intergenic	Island	1	3	4	0	FALSE
cg00218628	12	31255279	DDX11;DDX11;DDX11	Body;Body;Body	Open Sea	0	0	1	0	FALSE
cg00218893	17	73073239		Intergenic	N_Shore	0	0	0	0	FALSE
cg00219151	10	61470282	SLC16A9	TSS1500	S_Shore	0	0	0	0	FALSE
cg00221788	12	93859987	MRPL42;MRPL42;MRPL42	TSS1500;TSS1500;TSS1500	N_Shore	0	0	0	0	FALSE
cg00225006	15	83477872	WHAMM	TSS200	N_Shore	0	0	0	0	FALSE
cg00225067	3	45647141	LIMD1	Body	Open Sea	0	0	0	0	FALSE
cg00226545	16	54320225	IRX3;IRX3	5'UTR;1stExon	Island	0	0	0	0	FALSE
cg00230586	19	16013833		Intergenic	Island	0	0	0	0	FALSE
cg00231519	10	120516119	C10orf46	TSS1500	S_Shore	0	0	0	0	FALSE
cg00232059	22	45131501	PRR5;PRR5;PRR5;PRR5-ARHGAP8;PRR5;PRR5	Body;Body;Body;Body;Body;Body	N_Shore	0	0	0	0	FALSE
cg00232453	6	31864574	EHMT2;EHMT2	Body;Body	N_Shore	0	0	0	0	FALSE
cg00232827	5	172096764	NEURL1B	Body	Island	0	0	0	0	FALSE
cg00234027	6	108185175		Intergenic	Open Sea	0	0	0	0	FALSE
cg00236150	6	49467594	GLYATL3	TSS200	Open Sea	0	0	0	0	FALSE
cg00237268	4	7287615	SORCS2	Body	Open Sea	0	0	0	0	FALSE
cg00240732	7	70923396	WBSCR17	Body	Open Sea	0	0	0	0	FALSE
cg00241638	8	144097644	LOC100133669	Body	N_Shore	0	0	0	0	FALSE
cg00243527	22	30640594	LIF	Body	N_Shore	0	0	0	0	FALSE
cg00244776	6	30883192	VARS2;VARS2;VARS2	Body;5'UTR;Body	S_Shore	0	0	0	0	FALSE
cg00244894	10	73610981	PSAP;PSAP;PSAP;PSAP;PSAP;PSAP	5'UTR;1stExon;1stExon;5'UTR;5'UTR;1stExon	Island	0	0	0	0	FALSE
cg00247094	17	77922972	TBC1D16	Body	Island	0	0	0	0	FALSE
cg00248488	12	3580224		Intergenic	Open Sea	0	0	0	0	FALSE
cg00250711	6	31047583		Intergenic	Open Sea	0	0	0	0	FALSE
cg00250761	1	31883323		Intergenic	N_Shelf	0	0	0	0	FALSE
cg00251875	4	7801337	AFAP1;AFAP1	Body;Body	N_Shore	0	0	0	0	FALSE
cg00252533	6	168682263		Intergenic	Island	1	0	0	0	FALSE
cg00254095	18	47016218	RPL17;SNORD58C;U58;RPL17	Body;TSS1500;TSS1500;Body	N_Shelf	0	0	0	0	FALSE
cg00254258	1	3105189	PRDM16;PRDM16	Body;Body	Island	0	0	0	0	FALSE
cg00255889	13	26586288	ATP8A2	Body	Island	0	0	0	0	FALSE
cg00255919	5	131827918	IRF1	TSS1500	S_Shore	0	0	0	0	FALSE
cg00257789	2	3451506	TTC15	Body	N_Shore	0	0	0	0	FALSE
cg00260911	2	239509305		Intergenic	Open Sea	0	0	0	0	FALSE
cg00260937	7	128520193	KCP	Body	Open Sea	0	0	0	0	FALSE
cg00261668	1	16346317	HSPB7	TSS1500	Open Sea	0	0	0	0	FALSE
cg00261912	16	89777763	C16orf7	Body	Island	0	0	0	0	FALSE
cg00262681	5	179720254	MAPK9;MAPK9;MAPK9;MAPK9;MAPK9	TSS1500;TSS1500;TSS1500;TSS1500;TSS1500	S_Shore	0	0	0	0	FALSE
cg00264578	20	59864534	CDH4	Body	N_Shore	0	0	0	0	FALSE
cg00267207	12	14849579	GUCY2C	TSS200	Open Sea	0	0	0	0	FALSE
cg00268547	5	2179563		Intergenic	N_Shore	0	0	0	0	FALSE
cg00268793	4	110628769		Intergenic	S_Shelf	0	0	0	0	FALSE
cg00268840	11	44332653	ALX4	TSS1500	Island	0	0	0	0	FALSE
cg00270799	8	8580453		Intergenic	N_Shore	0	0	0	0	FALSE
cg00272795	21	46220161	UBE2G2;UBE2G2	5'UTR;Body	N_Shore	0	0	0	0	FALSE
cg00273198	9	139069298		Intergenic	N_Shore	0	0	0	0	FALSE
cg00274965	21	34405681		Intergenic	Island	0	0	0	0	FALSE
cg00277334	10	82204260		Intergenic	Open Sea	0	0	0	0	FALSE
cg00278107	5	1061253	SLC12A7	Body	Island	0	1	0	0	FALSE
cg00280220	17	61926910		Intergenic	Island	0	0	0	0	FALSE
cg00280758	4	140221967	NAA15	TSS1500	N_Shore	0	0	0	0	FALSE
cg00284780	6	125683740		Intergenic	N_Shore	0	0	0	0	FALSE
cg00288598	8	141555295	EIF2C2;EIF2C2	Body;Body	N_Shelf	0	0	0	0	FALSE
cg00290607	11	67383545		Intergenic	Island	0	0	0	0	FALSE
cg00291837	1	55460884		Intergenic	N_Shore	0	0	0	0	FALSE
cg00292896	22	18985500		Intergenic	Island	0	0	0	0	FALSE
cg00295418	8	2021420	MYOM2	Body	Open Sea	0	0	0	0	FALSE
cg00297362	15	38750358	FAM98B;FAM98B	Body;Body	S_Shelf	0	0	0	0	FALSE
cg00299286	5	180478185	BTNL9	Body	N_Shore	0	0	0	0	FALSE
cg00300969	20	31366486	DNMT3B;DNMT3B;DNMT3B;DNMT3B	5'UTR;5'UTR;TSS1500;5'UTR	Open Sea	0	0	0	0	FALSE
cg00301762	7	1714056		Intergenic	S_Shelf	0	0	0	0	FALSE
cg00302081	9	115875112	C9orf109;C9orf110	TSS200;TSS1500	N_Shore	0	0	0	0	FALSE
cg00303450	2	191271520		Intergenic	N_Shore	0	0	0	0	FALSE
cg00306198	8	109455451	TTC35	TSS1500	N_Shore	0	0	0	0	FALSE
cg00308021	2	217856028		Intergenic	Open Sea	0	0	0	0	FALSE
cg00309232	7	155141967		Intergenic	N_Shore	0	0	0	0	FALSE
cg00310201	2	98351994	ZAP70;ZAP70	Body;Body	Island	0	0	0	0	FALSE
cg00310523	12	86230176	RASSF9;RASSF9	5'UTR;1stExon	Open Sea	0	0	0	0	FALSE
cg00311963	Y	9747781	LOC100101121;TTTY23	TSS1500;TSS1500	S_Shore	0	0	0	1	FALSE
cg00313914	1	201618901	NAV1	Body	Island	0	0	0	0	FALSE
cg00314000	2	61977683		Intergenic	Open Sea	0	0	0	0	FALSE
cg00314627	17	61929452		Intergenic	S_Shelf	53	1	0	0	FALSE
cg00318166	4	190230730		Intergenic	Island	0	0	0	0	FALSE
cg00318621	2	106887213		Intergenic	S_Shore	0	0	0	0	FALSE
cg00320354	4	99501119	TSPAN5	Body	Open Sea	0	0	0	0	FALSE
cg00320597	8	1339461		Intergenic	N_Shore	0	0	0	0	FALSE
cg00320608	2	29116256	WDR43	TSS1500	N_Shore	0	0	0	0	FALSE
cg00321850	1	175162397	KIAA0040;KIAA0040;KIAA0040;KIAA0040	TSS200;TSS1500;TSS1500;TSS200	S_Shore	0	0	0	0	FALSE
cg00322261	11	82115128		Intergenic	Open Sea	0	0	0	0	FALSE
cg00322927	11	132707687	OPCML;OPCML	Body;Body	Open Sea	0	0	0	0	FALSE
cg00323916	22	38057185	PDXP	Body	S_Shore	0	0	0	0	FALSE
cg00324979	16	89152443		Intergenic	Open Sea	0	0	0	0	FALSE
cg00325661	8	49890786		Intergenic	Island	0	0	0	0	FALSE
cg00325917	1	169671116	SELL;SELL	Body;Body	Open Sea	0	0	0	0	FALSE
cg00327796	3	23032191		Intergenic	Open Sea	0	0	0	0	FALSE
cg00328597	1	236915027	ACTN2	Body	Open Sea	0	0	0	0	FALSE
cg00328921	5	1931058		Intergenic	Island	0	0	0	0	FALSE
cg00329300	1	161008462	TSTD1;TSTD1;TSTD1	Body;Body;Body	Island	0	0	0	0	FALSE
cg00329441	5	178667879	ADAMTS2;ADAMTS2	Body;Body	Open Sea	0	0	0	0	FALSE
cg00330346	2	29178376		Intergenic	Open Sea	0	0	0	0	FALSE
cg00332305	6	155410709	TIAM2	TSS1500	Open Sea	0	0	0	0	FALSE
cg00334794	16	84917425	CRISPLD2	Body	Open Sea	0	0	0	0	FALSE
cg00334821	7	73508994	LIMK1	Body	Open Sea	0	0	0	0	FALSE
cg00335892	22	21213899	SNAP29;PI4KA	Body;TSS1500	S_Shore	0	0	0	0	FALSE
cg00337070	2	132352141		Intergenic	S_Shelf	0	0	3	0	FALSE
cg00337181	6	28548673	SCAND3	Body	Open Sea	0	0	0	0	FALSE
cg00339415	9	136085771	OBP2B	TSS1500	Open Sea	0	0	0	0	FALSE
cg00339695	16	24857497	SLC5A11	TSS200	Open Sea	0	0	0	0	FALSE
cg00340919	5	94879974	TTC37	Body	Open Sea	0	0	0	0	FALSE
cg00341060	1	8377787		Intergenic	Island	0	0	0	0	FALSE
cg00345083	1	4725584	AJAP1;AJAP1	Body;Body	N_Shore	0	0	0	0	FALSE
cg00346898	1	231761721	TSNAX-DISC1;DISC1;DISC1;DISC1;DISC1;TSNAX-DISC1;DISC1;DISC1;TSNAX-DISC1;DISC1;TSNAX-DISC1;DISC1;DISC1;TSNAX-DISC1;DISC1;DISC1;DISC1;DISC1;DISC1;DISC1;DISC1;DISC1;DISC1;TSNAX-DISC1;TSNAX-DISC1;DISC1;DISC1;DISC1;TSNAX-DISC1;DISC1;DISC1	Body;TSS1500;TSS1500;TSS1500;TSS1500;Body;TSS1500;TSS1500;Body;TSS1500;Body;TSS1500;TSS1500;Body;TSS1500;TSS1500;TSS1500;TSS1500;TSS1500;TSS1500;TSS1500;TSS1500;TSS1500;Body;Body;TSS1500;TSS1500;TSS1500;Body;TSS1500;TSS1500	N_Shore	0	0	0	0	FALSE
cg00347775	22	43829831	MPPED1	Body	N_Shore	0	0	0	0	FALSE
cg00348031	18	77236278	NFATC1;NFATC1;NFATC1;NFATC1	Body;Body;Body;Body	Island	0	0	0	0	FALSE
cg00349061	1	26371865	SLC30A2;SLC30A2	Body;Body	N_Shore	0	0	0	0	FALSE
cg00351813	17	29926184		Intergenic	Open Sea	0	0	0	0	FALSE
cg00352468	2	10687659		Intergenic	Open Sea	0	0	0	0	FALSE
cg00353337	6	32531583		Intergenic	Open Sea	3	2	0	0	FALSE
cg00353916	19	49527761	CGB	TSS200	Open Sea	0	3	0	0	FALSE
cg00358570	7	114026072		Intergenic	Open Sea	3	0	0	0	FALSE
cg00363486	18	77794302	C18orf22	TSS200	N_Shore	0	0	0	0	FALSE
cg00363750	19	51017311	ASPDH;ASPDH	TSS200;Body	N_Shelf	0	0	0	0	FALSE
cg00366190	19	33622942	WDR88	TSS200	Island	0	0	0	0	FALSE
cg00366603	6	32186049	NOTCH4	Body	Open Sea	0	0	0	0	FALSE
cg00369194	7	157950511	PTPRN2;PTPRN2;PTPRN2	Body;Body;Body	N_Shore	0	0	0	0	FALSE
cg00369241	11	299588	IFITM5	TSS200	Island	0	0	0	0	FALSE
cg00375581	21	47530767	COL6A2;COL6A2;COL6A2	5'UTR;5'UTR;5'UTR	N_Shore	0	0	0	0	FALSE
cg00377344	10	43857301		Intergenic	N_Shore	0	0	0	0	FALSE
cg00377653	12	56882535	GLS2	TSS1500	Island	0	0	0	0	FALSE
cg00377727	14	39573919	SEC23A	TSS1500	S_Shore	0	0	0	0	FALSE
cg00382740	1	237168688		Intergenic	Open Sea	0	0	0	0	FALSE
cg00383909	3	49044727	WDR6;WDR6	1stExon;5'UTR	Island	0	0	0	0	FALSE
cg00389276	X	13062862	FAM9C	TSS200	Open Sea	0	0	0	0	FALSE
cg00390191	6	29908976	HLA-A	TSS1500	N_Shore	0	1	0	0	FALSE
cg00392196	19	1542897		Intergenic	N_Shelf	0	0	0	0	FALSE
cg00394180	8	97167170	GDF6	Body	N_Shelf	0	0	0	0	FALSE
cg00396667	5	134364387	PITX1	3'UTR	Island	0	0	0	0	FALSE
cg00396865	9	139620597	SNHG7;SNORA43;SNHG7;SNHG7	Body;Body;Body;Body	N_Shore	0	0	0	0	FALSE
cg00398048	4	178364342	AGA	TSS1500	S_Shore	0	0	0	0	FALSE
cg00400827	16	29230046		Intergenic	Island	0	0	1	0	FALSE
cg00401032	19	7615600	PNPLA6;PNPLA6;PNPLA6;PNPLA6;PNPLA6	Body;Body;Body;Body;Body	Island	0	0	0	0	FALSE
cg00401665	7	77740624	MAGI2	Body	Open Sea	0	0	0	0	FALSE
cg00405699	5	100239919	ST8SIA4;ST8SIA4	TSS1500;TSS1500	S_Shore	0	0	0	0	FALSE
cg00409905	10	38381863	ZNF37A;ZNF37A	TSS1500;TSS1500	N_Shore	0	0	0	0	FALSE
cg00410034	22	32869991	FBXO7;FBXO7	TSS1500;TSS1500	N_Shore	0	0	0	0	FALSE
cg00412294	12	97300582	NEDD1;NEDD1;NEDD1;NEDD1	TSS1500;TSS1500;TSS1500;TSS1500	N_Shore	0	0	0	0	FALSE
cg00412772	19	38794845	YIF1B;YIF1B;C19orf33;YIF1B;YIF1B;YIF1B;YIF1B;YIF1B;C19orf33	3'UTR;3'UTR;1stExon;3'UTR;3'UTR;3'UTR;3'UTR;3'UTR;5'UTR	Open Sea	0	0	0	0	FALSE
cg00413030	7	158947138		Intergenic	Open Sea	0	0	0	0	FALSE
cg00417819	19	51108162	SNAR-F	TSS200	N_Shore	0	2	2	0	FALSE
cg00418943	1	3528682	MEGF6	TSS1500	Island	0	0	0	0	FALSE
cg00420450	8	22132641	PIWIL2;PIWIL2	TSS200;TSS1500	N_Shore	0	0	0	0	FALSE
cg00421144	8	27336675	CHRNA2;CHRNA2	5'UTR;1stExon	Open Sea	0	0	0	0	FALSE
cg00421693	5	118689293	TNFAIP8	Body	N_Shelf	0	0	0	0	FALSE
cg00421735	7	149559471	ZNF862	Body	S_Shore	0	0	0	0	FALSE
cg00423675	9	138067680		Intergenic	N_Shore	0	0	0	0	FALSE
cg00424152	2	232263126	B3GNT7	Body	Island	0	0	0	0	FALSE
cg00424967	6	10163569		Intergenic	Open Sea	0	0	0	0	FALSE
cg00425431	15	90792223	TTLL13	TSS1500	N_Shore	0	0	0	0	FALSE
cg00428214	1	147775496		Intergenic	Island	0	2	0	0	FALSE
cg00429767	6	31468473	MICB	Body	S_Shelf	0	0	0	0	FALSE
cg00431813	7	1051703	C7orf50;C7orf50;C7orf50	Body;Body;Body	N_Shore	0	0	0	0	FALSE
cg00431894	4	189871012		Intergenic	Open Sea	0	0	0	0	FALSE
cg00434535	7	9022554		Intergenic	Open Sea	0	0	0	0	FALSE
cg00435063	7	157454207	PTPRN2;PTPRN2;PTPRN2	Body;Body;Body	Island	0	0	0	0	FALSE
cg00440797	6	32493873	HLA-DRB5	Body	S_Shelf	0	0	0	0	FALSE
cg00442205	2	10984512		Intergenic	Open Sea	0	0	0	0	FALSE
cg00443543	17	1645410	SERPINF2;SERPINF2;SERPINF2	TSS1500;TSS1500;TSS1500	Open Sea	0	0	0	0	FALSE
cg00443946	16	86370962	LOC732275	Body	Open Sea	0	0	0	0	FALSE
cg00446235	1	161008644	TSTD1;TSTD1;TSTD1	Body;Body;Body	Island	0	0	0	0	FALSE
cg00448162	15	39354532		Intergenic	Open Sea	0	0	0	0	FALSE
cg00450029	8	599525		Intergenic	N_Shore	0	0	0	0	FALSE
cg00450487	8	82633209	ZFAND1;ZFAND1;ZFAND1;ZFAND1;ZFAND1;ZFAND1;ZFAND1	Body;Body;Body;Body;Body;Body;Body	Island	0	0	0	0	FALSE
cg00450617	2	1237239	SNTG2	Body	Open Sea	0	0	0	0	FALSE
cg00456343	10	49348564		Intergenic	Island	0	0	0	0	FALSE
cg00456685	3	33340829	FBXL2	Body	Open Sea	0	0	0	0	FALSE
cg00458337	17	45972499	SP2	TSS1500	N_Shore	0	0	0	0	FALSE
cg00459509	12	128642467		Intergenic	Open Sea	0	0	0	0	FALSE
cg00459992	7	158819232		Intergenic	S_Shore	0	0	0	0	FALSE
cg00460763	19	23944615	RPSAP58	TSS1500	N_Shore	1	0	0	0	FALSE
cg00460789	16	88960261	CBFA2T3;CBFA2T3	Body;Body	N_Shore	0	0	0	0	FALSE
cg00462104	6	52628844	GSTA2	TSS1500	Open Sea	0	2	0	0	FALSE
cg00464738	6	29830248		Intergenic	N_Shore	0	0	0	0	FALSE
cg00468820	18	63418672	CDH7;CDH7	5'UTR;5'UTR	S_Shore	0	0	0	0	FALSE
cg00471696	2	173955214	ZAK;ZAK	5'UTR;5'UTR	Open Sea	0	0	0	0	FALSE
cg00472373	3	9833414	ARPC4;TADA3;ARPC4;ARPC4;TADA3	TSS1500;5'UTR;TSS1500;TSS1500;5'UTR	N_Shore	0	0	0	0	FALSE
cg00473702	9	136443547		Intergenic	N_Shore	0	0	0	1	FALSE
cg00474039	20	29535013		Intergenic	Island	0	0	5	0	FALSE
cg00474091	12	19604192	AEBP2;AEBP2	Body;Body	Open Sea	0	0	0	0	FALSE
cg00474373	2	1625268		Intergenic	Open Sea	0	0	0	0	FALSE
cg00474873	8	1809589	ARHGEF10	Body	Open Sea	0	0	0	0	FALSE
cg00480077	19	7827894	CLEC4M;CLEC4M;CLEC4M;CLEC4M;CLEC4M;CLEC4M;CLEC4M;CLEC4M;CLEC4M;CLEC4M;CLEC4M;CLEC4M	TSS200;TSS200;TSS200;TSS200;TSS200;TSS200;TSS200;TSS200;TSS200;TSS200;TSS200;TSS200	Open Sea	0	0	0	0	FALSE
cg00481161	3	113251078	SIDT1	TSS200	N_Shore	0	0	0	0	FALSE
cg00483217	2	25321917	EFR3B	Body	Open Sea	0	0	0	0	FALSE
cg00484206	16	66041033		Intergenic	Open Sea	0	0	0	0	FALSE
cg00484396	16	3507460	NAT15;NAT15;NAT15	TSS1500;5'UTR;TSS1500	N_Shore	0	0	0	0	FALSE
cg00487526	15	90818384		Intergenic	Island	0	0	1	0	FALSE
cg00488829	19	41531916		Intergenic	Island	0	0	0	0	FALSE
cg00489213	6	170686956	FAM120B	Body	Island	0	0	0	0	FALSE
cg00490349	11	45740105		Intergenic	Open Sea	0	0	0	0	FALSE
cg00490450	3	139108681	COPB2;COPB2	TSS200;TSS200	Island	0	0	0	0	FALSE
cg00490583	16	1843685	IGFALS;IGFALS;IGFALS;IGFALS;IGFALS	Body;5'UTR;1stExon;5'UTR;1stExon	S_Shore	0	0	0	0	FALSE
cg00492362	2	95788963	MRPS5	TSS1500	S_Shore	0	0	0	0	FALSE
cg00495303	18	3771110	DLGAP1;DLGAP1	Body;Body	N_Shore	0	0	0	0	FALSE
cg00496961	11	102638706		Intergenic	Open Sea	0	0	0	0	FALSE
cg00501169	1	108769254	NBPF4	Body	Open Sea	0	0	0	0	FALSE
cg00502469	13	114774991	RASA3	Body	Island	0	0	0	0	FALSE
cg00504896	12	9437009	LOC642846	Body	S_Shore	0	0	1	0	FALSE
cg00506859	6	55234172	GFRAL	Body	Open Sea	31	10	0	0	FALSE
cg00509187	13	44362093	ENOX1	TSS1500	S_Shore	0	0	0	0	FALSE
cg00510160	12	5311273		Intergenic	Open Sea	0	0	0	0	FALSE
cg00512425	7	37532400		Intergenic	Open Sea	7	0	0	0	FALSE
cg00514746	X	37350627		Intergenic	N_Shore	1	0	0	0	FALSE
cg00515755	19	1005248	GRIN3B	Body	Island	0	0	0	0	FALSE
cg00517535	4	185779616		Intergenic	Open Sea	0	0	5	0	FALSE
cg00519463	10	94352821	KIF11	TSS200	Island	0	0	0	0	FALSE
cg00520378	16	88773576	CTU2;CTU2;RNF166	Body;Body;TSS1500	S_Shore	0	0	0	0	FALSE
cg00521399	22	20003152	ARVCF	5'UTR	N_Shore	0	0	0	0	FALSE
cg00522288	12	125625016	AACS	Body	Open Sea	1	0	0	0	FALSE
cg00522883	11	57194120	SLC43A3;SLC43A3;SLC43A3	5'UTR;5'UTR;5'UTR	N_Shore	0	0	0	0	FALSE
cg00523161	2	11888753	LPIN1	5'UTR	S_Shore	0	0	0	0	FALSE
cg00523628	6	164137946		Intergenic	Open Sea	0	0	0	0	FALSE
cg00524963	1	15573457	FHAD1	TSS1500	N_Shore	0	0	0	0	FALSE
cg00525828	16	88094415	BANP;BANP	Body;Body	Open Sea	0	0	0	0	FALSE
cg00525833	1	31983220	LOC284551	TSS1500	Open Sea	0	1	0	0	FALSE
cg00525834	2	153032693	STAM2	TSS200	Island	0	0	0	0	FALSE
cg00530438	7	106606094		Intergenic	Open Sea	0	0	0	0	FALSE
cg00530492	6	29943464	HCG9	Body	N_Shore	0	0	0	0	FALSE
cg00530638	5	98108543	RGMB	Body	N_Shore	0	0	0	0	FALSE
cg00532122	4	56274131	TMEM165	Body	Open Sea	0	0	0	0	FALSE
cg00540295	9	139616839	FAM69B	Body	N_Shore	0	0	0	0	FALSE
cg00540400	15	79124168		Intergenic	Island	0	0	0	0	FALSE
cg00540941	6	32974843	HLA-DOA	Body	N_Shore	0	0	0	0	FALSE
cg00543991	22	32367038		Intergenic	Island	0	0	0	0	FALSE
cg00546078	1	1043888	C1orf159	5'UTR	N_Shelf	0	3	1	0	FALSE
cg00546757	5	170845058		Intergenic	N_Shore	0	0	0	0	FALSE
cg00547018	16	5121709	ALG1	TSS200	N_Shore	0	0	0	0	FALSE
cg00548822	11	66079194		Intergenic	Island	0	0	0	0	FALSE
cg00548824	2	3452407	TTC15	Body	Island	0	0	0	0	FALSE
cg00548911	17	33788026		Intergenic	S_Shore	0	0	0	0	FALSE
cg00549451	1	161409758		Intergenic	N_Shore	0	0	0	0	FALSE
cg00551617	2	152152581		Intergenic	Open Sea	0	0	0	0	FALSE
cg00552753	17	79216905		Intergenic	S_Shelf	0	0	0	0	FALSE
cg00554640	5	65799168		Intergenic	Open Sea	3	0	0	0	FALSE
cg00555420	4	16214868	TAPT1	Body	Open Sea	0	0	0	0	FALSE
cg00555438	3	195578280		Intergenic	Open Sea	0	0	0	0	FALSE
cg00557959	13	113296414		Intergenic	Open Sea	0	0	0	0	FALSE
cg00558297	6	30162504	TRIM26	Body	Open Sea	215	16	0	0	FALSE
cg00562898	12	25544552		Intergenic	Open Sea	36	17	0	0	FALSE
cg00563300	16	2747028	KCTD5	Body	Island	0	0	0	0	FALSE
cg00563771	6	5110810	LYRM4;LYRM4	3'UTR;Body	Open Sea	0	0	0	0	FALSE
cg00566187	1	230250356	GALNT2	Body	Open Sea	0	0	0	0	TRUE
cg00566209	2	716389		Intergenic	Open Sea	0	0	0	0	FALSE
cg00566331	1	12218613		Intergenic	Open Sea	0	0	0	0	FALSE
cg00568550	1	61784017	NFIA;NFIA;NFIA;NFIA	Body;Body;Body;Body	Open Sea	0	0	0	0	FALSE
cg00568910	1	43429380		Intergenic	Open Sea	0	0	0	0	FALSE
cg00569813	8	8483549		Intergenic	Open Sea	0	0	0	0	FALSE
cg00570635	2	65355269	RAB1A;RAB1A	Body;Body	N_Shore	0	0	0	0	FALSE
cg00571519	7	104881282	SRPK2;SRPK2	Body;Body	N_Shelf	0	0	0	0	FALSE
cg00579921	6	32489991	HLA-DRB5	Body	Island	1	0	0	0	FALSE
cg00581320	3	62425299	CADPS;CADPS;CADPS	Body;Body;Body	Open Sea	0	0	0	0	FALSE
cg00582897	5	149675782		Intergenic	N_Shore	0	0	0	0	FALSE
cg00585551	16	661116	RAB40C	Body	N_Shelf	0	0	0	0	FALSE
cg00587228	19	613433	HCN2	Body	Island	0	1	2	0	FALSE
cg00587941	13	114741241		Intergenic	N_Shelf	0	0	0	0	FALSE
cg00588198	6	29648452		Intergenic	Open Sea	0	0	0	0	FALSE
cg00590817	1	8272081		Intergenic	Island	0	0	0	0	FALSE
cg00591333	17	79109910	AATK	Body	Island	0	0	0	0	FALSE
cg00591781	5	171881559	SH3PXD2B	TSS200	S_Shore	0	0	0	0	FALSE
cg00592944	6	32032716	TNXB	Body	Open Sea	2	0	0	0	FALSE
cg00595051	4	83955429	COPS4	TSS1500	Open Sea	0	0	0	0	FALSE
cg00596184	16	69350052	VPS4A	Body	Open Sea	0	0	0	0	FALSE
cg00597225	2	128649830		Intergenic	Open Sea	0	0	0	0	FALSE
cg00597445	4	5888193	CRMP1;CRMP1	Body;Body	N_Shore	0	0	0	0	FALSE
cg00598125	6	32555411	HLA-DRB1	Body	S_Shelf	1	0	0	0	FALSE
cg00598429	17	45928250	SP6	5'UTR	Island	0	0	0	0	FALSE
cg00600477	8	144715010		Intergenic	N_Shelf	0	0	0	0	FALSE
cg00601450	5	74908170		Intergenic	S_Shore	0	0	0	0	FALSE
cg00601727	7	148989733	ZNF783	Body	N_Shore	0	0	0	0	FALSE
cg00601953	7	155856104		Intergenic	Island	0	0	0	0	FALSE
cg00603097	18	72125359	FAM69C	TSS1500	S_Shore	0	0	0	0	FALSE
cg00603435	2	142889367	LRP1B	TSS200	S_Shore	0	0	0	0	FALSE
cg00605270	1	28261552	SMPDL3B;SMPDL3B;SMPDL3B;SMPDL3B	1stExon;1stExon;5'UTR;5'UTR	Open Sea	0	0	0	0	FALSE
cg00605362	16	4793770	C16orf71	Body	S_Shelf	0	0	0	0	FALSE
cg00607058	22	31090071	OSBP2	TSS1500	N_Shore	0	0	0	0	FALSE
cg00611548	6	116601663	TSPYL1;DSE	TSS1500;5'UTR	S_Shore	0	0	0	0	FALSE
cg00614314	15	82944287	LOC80154	TSS1500	N_Shore	0	0	6	0	FALSE
cg00614805	20	61664180		Intergenic	N_Shore	0	0	0	0	FALSE
cg00616572	16	10772249	TEKT5	Body	Open Sea	0	0	0	0	FALSE
cg00617064	2	27272375		Intergenic	N_Shore	0	0	0	0	FALSE
cg00618291	1	2234291	SKI	Body	N_Shore	0	0	0	0	FALSE
cg00620824	6	31240784	HLA-C	TSS1500	S_Shore	0	0	1	0	FALSE
cg00621925	X	152989492	BCAP31;BCAP31;ABCD1;BCAP31;BCAP31;BCAP31;BCAP31	Body;5'UTR;TSS1500;1stExon;5'UTR;1stExon;5'UTR	Island	0	0	0	0	FALSE
cg00622170	4	2944594	C4orf10;NOP14	Body;Body	Open Sea	0	0	0	0	FALSE
cg00622375	10	29892014	SVIL;MIR938;SVIL	5'UTR;TSS1500;5'UTR	Open Sea	0	0	0	0	FALSE
cg00631203	8	11790326		Intergenic	Open Sea	0	0	1	0	FALSE
cg00631329	6	26305371		Intergenic	Open Sea	0	0	0	0	FALSE
cg00631877	12	94640673	PLXNC1	Body	Open Sea	0	0	0	0	FALSE
cg00632811	12	108078821	PWP1	TSS1500	N_Shore	0	0	0	0	FALSE
cg00640120	17	61518241	CYB561;CYB561;CYB561	TSS200;5'UTR;5'UTR	S_Shelf	0	0	0	0	FALSE
cg00645020	16	84693148	KLHL36	Body	S_Shore	0	0	0	0	FALSE
cg00647317	7	50633725	DDC	TSS1500	Open Sea	0	0	0	0	FALSE
cg00647820	17	40259828	DHX58	Body	Island	0	0	0	0	FALSE
cg00650722	22	19135600		Intergenic	N_Shore	0	0	0	0	FALSE
cg00651286	22	29196494	XBP1;XBP1	1stExon;1stExon	Island	0	0	0	0	FALSE
cg00655706	9	138852191	UBAC1	Body	N_Shore	0	0	0	0	FALSE
cg00656475	17	79650824	HGS;ARL16	TSS200;1stExon	Island	0	0	0	0	FALSE
cg00658411	16	4467558	CORO7	TSS1500	S_Shore	0	0	0	0	FALSE
cg00658743	2	620044		Intergenic	N_Shore	0	0	0	0	FALSE
cg00659077	18	77723271	HSBP1L1	TSS1500	N_Shore	0	0	0	0	FALSE
cg00660843	12	54954400	PDE1B;PDE1B	TSS1500;Body	Open Sea	0	0	0	0	FALSE
cg00662258	17	18432149		Intergenic	Open Sea	0	0	1	0	FALSE
cg00663686	18	33553117	C18orf21	Body	S_Shore	0	0	0	0	FALSE
cg00664454	16	57149847	CPNE2	Body	Open Sea	0	0	0	0	FALSE
cg00666640	1	248458726	OR2T12	1stExon	Open Sea	1	0	2	0	FALSE
cg00666641	1	153353168		Intergenic	Open Sea	1	0	0	0	FALSE
cg00667948	13	100651721		Intergenic	S_Shore	0	0	0	0	FALSE
cg00674415	16	1859330	HAGH;HAGH	Body;Body	Open Sea	0	0	0	0	FALSE
cg00675157	4	46381220	GABRA2;GABRA2	Body;Body	Open Sea	0	0	0	0	FALSE
cg00676572	8	17780336	PCM1	TSS200	Island	0	0	0	0	FALSE
cg00676728	10	124213760	ARMS2	TSS1500	Open Sea	0	0	0	0	FALSE
cg00677574	17	43221327	ACBD4;ACBD4;ACBD4;ACBD4	3'UTR;3'UTR;3'UTR;3'UTR	N_Shore	0	0	0	0	FALSE
cg00681003	20	23586547	CST9;CST9	5'UTR;1stExon	Open Sea	0	0	0	0	FALSE
cg00684116	15	101094461		Intergenic	N_Shore	0	0	0	0	FALSE
cg00685319	17	6560967		Intergenic	S_Shore	0	0	0	0	FALSE
cg00686598	14	53173677	PSMC6	TSS1500	N_Shore	0	0	0	0	FALSE
cg00687135	3	21792991	ZNF385D	TSS200	Open Sea	0	0	0	0	FALSE
cg00687383	13	48668791	MED4	Body	N_Shore	0	0	0	0	FALSE
cg00689685	6	32139812	AGPAT1;AGPAT1	5'UTR;5'UTR	Open Sea	0	0	0	0	FALSE
cg00691598	8	1810526	ARHGEF10	Body	Open Sea	0	0	0	0	FALSE
cg00692088	6	161622097	AGPAT4	Body	Open Sea	0	0	0	0	FALSE
cg00693253	12	57559808	LRP1	Body	Open Sea	0	0	0	0	TRUE
cg00693710	8	102313771		Intergenic	Open Sea	0	0	0	0	FALSE
cg00694353	6	142007733		Intergenic	Open Sea	0	0	0	0	FALSE
cg00695177	8	8761750		Intergenic	Open Sea	0	0	0	0	FALSE
cg00696044	10	63240299		Intergenic	Open Sea	0	0	0	0	FALSE
cg00696711	6	158732396	TULP4;TULP4	TSS1500;TSS1500	Open Sea	0	0	0	0	FALSE
cg00697057	5	138713897	SLC23A1;SLC23A1	Body;Body	Island	0	0	0	0	FALSE
cg00697672	16	89151343		Intergenic	Open Sea	0	0	0	0	FALSE
cg00698263	17	78962984		Intergenic	N_Shelf	0	0	0	0	FALSE
cg00700412	12	58011837		Intergenic	N_Shore	0	0	0	0	FALSE
cg00701051	1	145385391		Intergenic	Island	0	0	0	0	FALSE
cg00701064	4	6280414	WFS1;WFS1	Body;Body	Open Sea	0	0	0	0	FALSE
cg00704664	20	60500578	CDH4	Body	N_Shore	0	0	0	0	FALSE
cg00704796	22	51064137	ARSA;ARSA;ARSA;ARSA;ARSA	Body;Body;Body;Body;Body	N_Shore	0	0	0	0	FALSE
cg00705808	4	154711183	SFRP2	TSS1500	N_Shore	0	0	0	0	FALSE
cg00713204	16	88016632	BANP;BANP	Body;Body	N_Shore	1	0	0	0	FALSE
cg00713278	4	784961	CPLX1	Body	N_Shore	0	0	0	0	FALSE
cg00715835	7	1584061	TMEM184A	3'UTR	Island	0	0	0	0	FALSE
cg00722631	5	9548098	SNORD123	TSS1500	S_Shore	0	0	0	0	FALSE
cg00722834	4	185871509		Intergenic	N_Shore	0	0	0	0	FALSE
cg00733150	22	45705707	FAM118A;FAM118A	5'UTR;TSS200	Island	0	0	0	0	FALSE
cg00738113	16	70207722	CLEC18C	TSS1500	Open Sea	0	0	2	0	FALSE
cg00738919	7	1100172	C7orf50;C7orf50;C7orf50	Body;Body;Body	S_Shelf	0	0	0	0	FALSE
cg00738934	8	78996279		Intergenic	Open Sea	0	0	0	0	FALSE
cg00739582	X	145077291	MIR888;MIR890	TSS1500;TSS1500	Open Sea	0	0	0	0	FALSE
cg00740510	22	43811071	MPPED1	5'UTR	S_Shelf	0	0	0	0	FALSE
cg00745399	19	52839924	ZNF610;ZNF610;ZNF610	5'UTR;5'UTR;5'UTR	Island	0	0	0	0	FALSE
cg00745463	17	30367425	LRRC37B	Body	Open Sea	1	0	0	0	FALSE
cg00746446	2	23879137	KLHL29	Body	Open Sea	0	0	0	0	FALSE
cg00746844	3	10332460	GHRL;GHRL;GHRL;GHRL;GHRL;GHRL;GHRL;GHRLOS;GHRL;GHRLOS;GHRLOS;GHRL;GHRL;GHRL;GHRL;GHRLOS	TSS200;Body;Body;TSS200;Body;Body;Body;Body;Body;Body;Body;Body;Body;Body;Body;Body	Open Sea	0	0	0	0	FALSE
cg00749672	7	26437192		Intergenic	N_Shore	0	0	0	0	FALSE
cg00750074	16	89608354	SPG7	Body	Island	0	0	0	0	FALSE
cg00750481	13	80755568		Intergenic	Open Sea	0	0	0	0	FALSE
cg00750606	1	20899121		Intergenic	Open Sea	0	0	0	0	FALSE
cg00752263	4	3486116	DOK7;DOK7	Body;Body	Island	0	0	0	0	FALSE
cg00753039	10	134969141		Intergenic	N_Shelf	0	0	0	0	FALSE
cg00753924	9	137298813	RXRA	Body	N_Shore	0	0	0	0	FALSE
cg00757033	12	89920650	WDR51B	TSS1500	S_Shore	0	0	0	0	FALSE
cg00761330	16	1132015		Intergenic	S_Shore	0	0	0	0	FALSE
cg00762003	21	45393541	AGPAT3;AGPAT3	Body;Body	Island	0	0	0	0	FALSE
cg00767977	8	142231634	SLC45A4	Body	N_Shore	0	0	0	0	FALSE
cg00770443	12	108611845	WSCD2	Body	Open Sea	0	0	0	0	FALSE
cg00771483	15	101097656		Intergenic	Island	3	14	12	0	FALSE
cg00772962	X	49295370	GAGE12G;GAGE12D;GAGE2A;GAGE12C;GAGE12E;GAGE8;GAGE12B;GAGE8;GAGE2E;GAGE12H;GAGE2A	TSS1500;TSS1500;Body;TSS1500;TSS1500;Body;TSS1500;Body;Body;TSS1500;Body	N_Shore	0	11	3	0	FALSE
cg00773700	8	144557035	ZC3H3	Body	Open Sea	0	0	0	0	FALSE
cg00774100	6	31465369	MICB	TSS1500	N_Shore	0	0	0	0	FALSE
cg00777063	17	45855553		Intergenic	Island	0	0	0	0	FALSE
cg00779294	3	87325752	POU1F1;POU1F1	TSS200;TSS200	Open Sea	0	0	0	0	FALSE
cg00779313	10	1166994	WDR37	Body	Open Sea	0	0	0	0	FALSE
cg00782607	2	171672156	GAD1;GAD1	TSS1500;TSS1500	N_Shore	0	0	0	0	FALSE
cg00783877	2	65955222		Intergenic	Open Sea	0	0	0	0	FALSE
cg00784671	22	46762841	CELSR1	Body	Island	0	0	0	0	FALSE
cg00786952	1	21763130		Intergenic	Island	0	0	0	0	FALSE
cg00788815	X	118105739		Intergenic	N_Shore	0	0	0	0	FALSE
cg00791764	4	53727839	RASL11B	TSS1500	N_Shore	0	0	0	0	FALSE
cg00791851	1	76518896		Intergenic	Open Sea	0	0	0	0	FALSE
cg00792235	10	1851472		Intergenic	Open Sea	0	0	0	0	FALSE
cg00793981	2	220199185	RESP18	TSS1500	S_Shelf	0	0	0	0	FALSE
cg00793992	1	248636313	OR2T3	TSS1500	Open Sea	0	0	1	0	FALSE
cg00794911	6	166260532		Intergenic	Open Sea	0	0	0	0	FALSE
cg00800353	12	53273449		Intergenic	Island	0	0	0	0	FALSE
cg00802000	16	706648	WDR90	Body	Open Sea	0	0	0	0	FALSE
cg00804237	7	5337292	SLC29A4;SLC29A4	Body;Body	N_Shore	2	0	0	0	FALSE
cg00806009	17	80739852	TBCD	Body	N_Shore	0	0	0	0	FALSE
cg00806245	18	76673096		Intergenic	N_Shore	0	0	0	0	FALSE
cg00806481	1	2996650	PRDM16;PRDM16	Body;Body	N_Shore	0	0	0	0	FALSE
cg00809820	17	80708513	TBCD;FN3K	TSS1500;Body	Island	0	0	0	0	FALSE
cg00810483	4	3375144	RGS12;RGS12;RGS12	Body;Body;Body	N_Shore	0	0	0	0	FALSE
cg00812735	16	52997936		Intergenic	Open Sea	0	0	0	0	FALSE
cg00813135	12	26881038	ITPR2	Body	Open Sea	0	0	0	0	FALSE
cg00813993	1	26644493	UBXN11;CD52;CD52	5'UTR;1stExon;5'UTR	Open Sea	0	0	0	0	FALSE
cg00814218	14	37445440	SLC25A21;SLC25A21	Body;Body	Open Sea	0	0	0	0	FALSE
cg00814883	7	100076585	TSC22D4;TSC22D4	1stExon;5'UTR	Island	0	0	0	0	FALSE
cg00817396	13	21347357	N6AMT2	5'UTR	N_Shore	0	0	0	0	FALSE
cg00817464	10	111662876	XPNPEP1;XPNPEP1;XPNPEP1	Body;Body;Body	Open Sea	0	0	0	0	FALSE
cg00819048	2	83812230		Intergenic	Open Sea	0	0	0	0	FALSE
cg00820056	8	144265337		Intergenic	N_Shore	0	0	0	0	FALSE
cg00825309	19	58991885	ZNF446	Body	Island	0	0	0	0	FALSE
cg00825967	16	88990454	CBFA2T3;CBFA2T3	5'UTR;Body	N_Shelf	0	0	0	0	FALSE
cg00827164	19	46498631	CCDC61	Body	Open Sea	0	0	0	0	FALSE
cg00829978	7	92669859		Intergenic	N_Shelf	0	0	0	0	FALSE
cg00833614	1	46958049		Intergenic	S_Shore	0	0	0	0	FALSE
cg00834899	3	194121120	GP5	TSS1500	S_Shelf	0	0	0	0	FALSE
cg00835279	2	3642710	COLEC11;COLEC11;COLEC11;COLEC11	1stExon;5'UTR;1stExon;5'UTR	Island	0	0	0	0	FALSE
cg00837548	4	189972887		Intergenic	Open Sea	2	2	0	0	FALSE
cg00837987	8	588849		Intergenic	Open Sea	0	0	0	0	FALSE
cg00842670	18	77728011	HSBP1L1	Body	S_Shelf	0	0	0	0	FALSE
cg00843795	7	105163736	PUS7	TSS1500	S_Shore	0	0	0	0	FALSE
cg00846539	7	161985		Intergenic	S_Shore	0	0	0	0	FALSE
cg00846580	14	60632234	DHRS7	TSS200	Island	0	0	0	0	FALSE
cg00846647	17	44060252	MAPT;MAPT;MAPT;MAPT;MAPT;MAPT	Body;Body;Body;Body;Body;Body	Island	0	0	0	0	FALSE
cg00846995	17	46702028	HOXB9	Body	N_Shore	0	0	0	0	FALSE
cg00849365	16	5074999	NAGPA	3'UTR	Open Sea	0	0	0	0	FALSE
cg00849368	5	94890411	ARSK;TTC37	TSS1500;5'UTR	Island	0	0	0	0	FALSE
cg00850481	1	228891306		Intergenic	S_Shore	0	0	0	0	FALSE
cg00852317	1	214846567		Intergenic	Open Sea	26	11	1	0	FALSE
cg00855014	10	3499603		Intergenic	N_Shore	7	4	3	0	FALSE
cg00855299	16	89603817	SPG7;SPG7	Body;3'UTR	Island	0	0	0	0	FALSE
cg00858294	1	157441473		Intergenic	Open Sea	0	0	0	0	FALSE
cg00859178	1	162467208	UHMK1	TSS1500	N_Shore	0	0	0	0	FALSE
cg00860354	16	88442765		Intergenic	Island	0	0	0	0	FALSE
cg00861214	1	207849914	CR1L	Body	Open Sea	2	0	0	0	FALSE
cg00862314	10	134358273	INPP5A	Body	N_Shore	0	0	0	0	FALSE
cg00864171	11	67383662		Intergenic	Island	0	0	0	0	FALSE
cg00864860	1	7907996	UTS2;UTS2	Body;Body	Open Sea	0	0	0	0	FALSE
cg00864945	1	247291374		Intergenic	S_Shore	0	0	0	0	FALSE
cg00865118	16	1011963	LMF1	Body	Island	0	3	15	0	FALSE
cg00869298	X	119004292	NDUFA1	TSS1500	N_Shore	0	0	0	0	FALSE
cg00871238	9	139547624		Intergenic	N_Shore	0	0	0	0	FALSE
cg00872532	2	189168448	GULP1	5'UTR	Open Sea	0	0	0	0	FALSE
cg00881894	2	166930521	SCN1A;SCN1A;SCN1A	TSS1500;TSS1500;TSS1500	Open Sea	0	0	0	0	FALSE
cg00886432	6	32515815		Intergenic	Open Sea	98	15	0	0	FALSE
cg00886571	14	105293199		Intergenic	Island	0	0	0	0	FALSE
cg00886669	2	11529264		Intergenic	Open Sea	0	0	0	0	FALSE
cg00887602	16	69984889	CLEC18A;CLEC18A;CLEC18A	5'UTR;5'UTR;1stExon	Open Sea	0	1	1	0	FALSE
cg00888521	5	80256971	RASGRF2	Body	Island	0	0	0	0	FALSE
cg00889227	1	205173544	DSTYK;DSTYK	Body;Body	Open Sea	0	0	0	0	FALSE
cg00890124	12	31405369		Intergenic	Island	0	0	0	0	FALSE
cg00891608	19	33463040	C19orf40;CCDC123	TSS200;TSS200	Island	0	0	0	0	FALSE
cg00892703	16	89660342	CPNE7;CPNE7	Body;Body	N_Shore	0	0	0	0	FALSE
cg00893242	7	127291580	SND1	TSS1500	N_Shore	0	0	0	0	FALSE
cg00893603	13	26587011	ATP8A2	Body	S_Shore	0	0	0	0	FALSE
cg00894697	1	20826246	MUL1	3'UTR	Open Sea	0	0	0	0	FALSE
cg00897404	16	75182368	ZFP1	TSS200	Island	0	0	0	0	FALSE
cg00897863	17	30347422	LRRC37B	TSS1500	Open Sea	1	3	1	0	FALSE
cg00898013	13	113819073	PROZ	Body	Open Sea	0	0	0	0	FALSE
cg00900524	22	50354268	PIM3;PIM3	1stExon;5'UTR	Island	0	0	0	0	FALSE
cg00901687	17	48585270	MYCBPAP	TSS1500	N_Shore	0	0	0	0	FALSE
cg00903245	Y	9321293	TSPY4;FAM197Y2	Body;Body	N_Shore	0	2	7	0	FALSE
cg00903577	6	28831109		Intergenic	N_Shore	0	0	0	0	FALSE
cg00908408	7	36225738	EEPD1	Body	Open Sea	0	0	0	0	FALSE
cg00908766	1	109817496	CELSR2	3'UTR	Open Sea	0	0	0	0	FALSE
cg00909806	1	212688762		Intergenic	S_Shore	0	0	0	0	FALSE
cg00910015	2	3826621		Intergenic	Open Sea	0	0	0	0	FALSE
cg00911376	16	84274417	KCNG4	TSS1500	S_Shelf	0	0	0	0	FALSE
cg00911446	1	7520079	CAMTA1	Body	Open Sea	0	0	0	0	FALSE
cg00912191	5	171709917	UBTD2	Body	N_Shore	0	0	0	0	FALSE
cg00912277	7	55313376		Intergenic	Open Sea	0	0	0	0	FALSE
cg00912449	14	97431137		Intergenic	Open Sea	0	0	0	0	FALSE
cg00914787	8	25229610	DOCK5	Body	Open Sea	0	0	0	0	FALSE
cg00916439	6	31509424	BAT1;SNORD84;BAT1	5'UTR;TSS1500;5'UTR	N_Shore	0	0	0	0	FALSE
cg00916680	X	152529487		Intergenic	N_Shore	0	0	1	0	FALSE
cg00918181	18	11947875		Intergenic	Island	0	0	0	0	FALSE
cg00919702	10	16561351	C1QL3	Body	N_Shore	0	0	0	0	FALSE
cg00922157	8	1117323		Intergenic	S_Shelf	0	0	0	0	FALSE
cg00928191	16	419800	MRPL28	Body	N_Shore	0	0	0	0	FALSE
cg00931874	13	113274535		Intergenic	Open Sea	0	0	0	0	FALSE
cg00933542	6	150070202	PCMT1	TSS1500	N_Shore	0	0	0	0	FALSE
cg00933603	6	30883001	VARS2;VARS2;VARS2	Body;5'UTR;Body	S_Shore	0	0	0	0	FALSE
cg00934597	7	893267	UNC84A;UNC84A	Body;Body	Open Sea	0	0	0	0	FALSE
cg00935119	6	36647544	CDKN1A;CDKN1A	5'UTR;5'UTR	Island	0	0	0	0	FALSE
cg00935421	16	87991419	BANP;BANP	5'UTR;5'UTR	Island	0	0	0	0	FALSE
cg00935895	2	152117022	RBM43	Body	N_Shore	0	0	0	0	FALSE
cg00937982	21	38080274	SIM2;SIM2	Body;Body	Island	0	0	0	0	FALSE
cg00939682	10	16933505	CUBN	Body	Open Sea	0	0	0	0	FALSE
cg00940526	7	148981212	ZNF783	Body	N_Shore	0	0	0	0	FALSE
cg00942551	19	3585406	GIPC3	TSS200	Island	0	0	0	0	FALSE
cg00944388	16	2907695	PRSS22	Body	Island	0	0	0	0	FALSE
cg00944433	1	107599041	PRMT6	TSS1500	N_Shore	0	0	0	0	FALSE
cg00945547	21	16337172	NRIP1	Body	Open Sea	0	0	0	0	FALSE
cg00945666	1	160990265	F11R	Body	N_Shore	0	0	0	0	FALSE
cg00947782	6	30039142	RNF39;RNF39	Body;Body	Island	0	0	0	0	FALSE
cg00951108	1	110416982		Intergenic	Open Sea	0	0	0	0	FALSE
cg00951395	1	232941775	KIAA1383	1stExon	S_Shore	0	0	0	0	FALSE
cg00952162	7	64711268		Intergenic	N_Shore	0	0	0	0	FALSE
cg00953006	16	633868	PIGQ;PIGQ	3'UTR;3'UTR	Island	0	0	0	0	FALSE
cg00954566	10	102106405	SCD	TSS1500	Island	0	0	0	0	FALSE
cg00956142	1	28765031	PHACTR4;PHACTR4	Body;Body	Open Sea	0	0	0	0	FALSE
cg00957698	4	121991345	C4orf31	5'UTR	N_Shore	0	0	0	0	FALSE
cg00958927	1	175162553	KIAA0040;KIAA0040;KIAA0040;KIAA0040	TSS1500;TSS1500;TSS1500;TSS1500	S_Shore	0	0	0	0	FALSE
cg00961177	16	84213833	TAF1C;TAF1C	Body;Body	N_Shore	0	0	0	0	FALSE
cg00961450	4	26343960	RBPJ;RBPJ;RBPJ;RBPJ	Body;Body;5'UTR;Body	Open Sea	0	0	0	1	FALSE
cg00963654	18	13801271		Intergenic	S_Shore	0	0	0	0	FALSE
cg00964848	6	73976940		Intergenic	S_Shelf	0	0	0	0	FALSE
cg00968488	5	103876192		Intergenic	Open Sea	0	0	0	0	FALSE
cg00968545	14	21567333	ZNF219;ZNF219;C14orf176;ZNF219;C14orf176	5'UTR;TSS200;5'UTR;TSS1500;1stExon	S_Shore	0	0	0	0	FALSE
cg00970279	6	31797416	HSPA1B	1stExon	S_Shore	0	0	1	0	FALSE
cg00970752	1	15711443	FHAD1	Body	Open Sea	0	0	0	0	FALSE
cg00971332	11	117800571	TMPRSS13	TSS1500	Open Sea	0	0	0	0	FALSE
cg00973938	16	89654405	CPNE7;CPNE7	Body;Body	Island	0	0	0	0	FALSE
cg00980980	2	61153802		Intergenic	Open Sea	0	0	0	0	FALSE
cg00983440	10	79422392		Intergenic	Open Sea	0	0	0	0	FALSE
cg00983705	6	16690986	ATXN1;ATXN1	5'UTR;5'UTR	Open Sea	0	0	0	0	FALSE
cg00985040	6	37553208		Intergenic	Open Sea	0	0	0	0	FALSE
cg00987350	1	184456417	C1orf21	Body	Open Sea	0	0	0	0	FALSE
cg00992039	19	45903658	PPP1R13L;PPP1R13L	5'UTR;5'UTR	S_Shore	0	0	0	0	FALSE
cg00993830	7	129499233	UBE2H;UBE2H	Body;Body	Open Sea	0	0	0	0	FALSE
cg00993903	14	103862143	MARK3;MARK3;MARK3;MARK3;MARK3	Body;Body;Body;Body;Body	Open Sea	0	0	0	0	FALSE
cg00994306	16	1295608		Intergenic	Open Sea	0	0	0	0	FALSE
cg00994389	13	111038224	COL4A2	Body	Island	0	3	3	0	FALSE
cg00995047	5	1634460	LOC728613	TSS1500	S_Shore	0	0	0	0	FALSE
cg00995368	6	32627885	HLA-DQB1	3'UTR	Open Sea	0	0	0	0	FALSE
cg00996827	1	2838805		Intergenic	Open Sea	0	0	0	0	FALSE
cg00999163	1	47799638	CMPK1;CMPK1	1stExon;1stExon	Island	0	0	0	0	FALSE
cg00999904	2	3704751	ALLC	TSS1500	Open Sea	0	0	0	0	FALSE
cg01000188	9	133769184	QRFP	1stExon	Open Sea	0	0	0	0	FALSE
cg01003015	10	17271136	VIM	5'UTR	Island	0	0	0	0	FALSE
cg01003793	1	87383293	HS2ST1;HS2ST1	Body;Body	S_Shelf	0	0	0	0	FALSE
cg01003859	2	108925617	SULT1C2;SULT1C2	3'UTR;3'UTR	Open Sea	0	0	0	0	FALSE
cg01006048	10	25620462	GPR158	Body	Open Sea	0	0	0	0	FALSE
cg01008088	12	131517623	GPR133	Body	Island	0	0	0	0	FALSE
cg01010221	2	26521417		Intergenic	Open Sea	2	1	0	0	FALSE
cg01012572	5	16785051	MYO10	Body	Open Sea	0	0	0	0	FALSE
cg01012836	12	125810767	TMEM132B	TSS1500	Open Sea	0	0	0	0	FALSE
cg01012936	1	205289384	NUAK2	Body	N_Shore	0	0	0	0	FALSE
cg01013522	2	124971544	CNTNAP5	Body	Open Sea	0	0	0	0	FALSE
cg01015008	6	31095845	PSORS1C1	5'UTR	Open Sea	0	0	0	0	FALSE
cg01016092	18	43305784	SLC14A1;SLC14A1;SLC14A1;SLC14A1	5'UTR;5'UTR;TSS1500;5'UTR	Open Sea	0	0	0	0	FALSE
cg01016465	21	47580410		Intergenic	N_Shore	0	0	0	0	FALSE
cg01017244	2	74357527		Intergenic	N_Shore	0	0	0	0	FALSE
cg01017541	7	127776461		Intergenic	S_Shore	0	0	0	0	FALSE
cg01018117	6	32707456		Intergenic	Open Sea	0	0	1	0	FALSE
cg01019262	1	155095195		Intergenic	N_Shelf	0	0	0	0	FALSE
cg01019484	6	44499229		Intergenic	Open Sea	0	0	0	0	FALSE
cg01020801	20	61297564	SLCO4A1;LOC100127888	Body;Body	Open Sea	0	0	0	0	FALSE
cg01020859	4	52940620	SPATA18	Body	N_Shelf	0	0	0	0	FALSE
cg01021334	1	240631817	FMN2	Body	Open Sea	0	0	0	0	FALSE
cg01022117	1	201258280	PKP1;PKP1	Body;Body	Open Sea	0	0	0	0	FALSE
cg01022501	14	93064986	RIN3	Body	Open Sea	0	0	0	0	FALSE
cg01023242	1	221056674	HLX	Body	N_Shore	0	0	0	0	FALSE
cg01023759	16	89983766	MC1R	TSS1500	N_Shelf	0	0	0	0	FALSE
cg01025095	5	4101132		Intergenic	Open Sea	0	0	0	0	FALSE
cg01026744	4	89619053	NAP1L5;HERC3	TSS200;Body	Open Sea	0	0	0	0	FALSE
cg01028140	2	1542097	TPO;TPO;TPO;TPO	Body;Body;Body;Body	N_Shelf	0	0	0	0	FALSE
cg01029331	3	195709661	SDHAP1	Body	Open Sea	0	1	2	0	FALSE
cg01030201	15	31746330		Intergenic	S_Shore	0	0	1	0	FALSE
cg01032119	5	10857295		Intergenic	Open Sea	0	0	0	0	FALSE
cg01033205	8	107876626		Intergenic	Open Sea	0	0	0	0	FALSE
cg01034884	16	86408564		Intergenic	N_Shelf	0	0	0	0	FALSE
cg01035869	6	31242584		Intergenic	S_Shelf	0	0	0	0	FALSE
cg01036806	19	3186088	NCLN	1stExon	Island	0	0	0	0	FALSE
cg01037823	16	2879998	ZG16B	TSS200	Open Sea	0	0	0	0	FALSE
cg01038172	15	101098100		Intergenic	Island	2	9	6	0	FALSE
cg01043588	X	69653552		Intergenic	N_Shore	0	0	0	0	FALSE
cg01044608	19	57831834	ZNF543	TSS200	Island	0	0	0	0	FALSE
cg01044637	3	13082751	IQSEC1	Body	Open Sea	0	0	0	0	FALSE
cg01044849	6	30002723	NCRNA00171	Body	Open Sea	0	0	0	0	FALSE
cg01045132	19	11649571	CNN1	TSS200	Open Sea	0	0	0	0	FALSE
cg01046833	11	51515596	OR4C46	1stExon	Open Sea	0	0	1	0	TRUE
cg01047476	10	118380396	PNLIPRP2	TSS200	Open Sea	0	0	0	0	FALSE
cg01048810	1	45142815	C1orf228	5'UTR	S_Shelf	0	0	0	0	FALSE
cg01049884	8	48418189	KIAA0146	Body	Open Sea	0	0	0	0	FALSE
cg01050429	5	72596646		Intergenic	S_Shore	0	0	0	0	FALSE
cg01052572	7	76719819		Intergenic	Open Sea	15	1	1	0	FALSE
cg01053087	8	637909	ERICH1	Body	Island	0	0	0	0	FALSE
cg01055691	3	115376349	GAP43;GAP43	Body;5'UTR	N_Shore	0	0	0	0	FALSE
cg01056242	12	131622739	GPR133	Body	N_Shore	0	0	0	0	FALSE
cg01059116	1	54163070	GLIS1	5'UTR	Open Sea	0	0	0	0	FALSE
cg01061164	6	170686343	FAM120B	Body	Island	0	0	4	0	FALSE
cg01061520	Y	9478342		Intergenic	Island	0	0	0	0	FALSE
cg01062395	6	29855636	HLA-H	Body	Island	0	0	0	0	FALSE
cg01062504	10	50507298	C10orf71;C10orf71	5'UTR;5'UTR	Open Sea	0	0	0	0	FALSE
cg01065977	19	18549689	ISYNA1;ISYNA1;ISYNA1	TSS1500;TSS1500;TSS1500	S_Shore	0	0	0	0	FALSE
cg01067983	6	2961157	SERPINB6	5'UTR	Open Sea	0	0	0	0	FALSE
cg01069823	22	35796649	MCM5	Body	Island	0	0	0	0	FALSE
cg01072821	8	10382165	T-SP1	TSS1500	Open Sea	0	0	0	0	FALSE
cg01074083	16	17516862	XYLT1	Body	Open Sea	0	0	0	0	FALSE
cg01074767	12	7262137	C1RL;LOC283314	TSS1500;Body	Open Sea	0	0	0	0	FALSE
cg01079515	3	195576629		Intergenic	Open Sea	0	0	0	0	FALSE
cg01081438	1	92417998	BRDT;BRDT	5'UTR;5'UTR	S_Shelf	0	0	0	0	FALSE
cg01081883	16	30390547	2013-09-01	Body	Island	0	0	0	0	FALSE
cg01087991	4	110655284		Intergenic	S_Shelf	10	3	0	0	FALSE
cg01089331	4	18024929	LCORL;LCORL	TSS1500;TSS1500	S_Shore	0	0	0	0	FALSE
cg01089516	15	57668261	CGNL1	TSS1500	N_Shore	0	0	0	0	FALSE
cg01091156	16	87991122	BANP;BANP	5'UTR;5'UTR	N_Shore	0	0	0	0	FALSE
cg01091514	4	184644613		Intergenic	S_Shore	0	0	0	0	FALSE
cg01092293	2	160761427	LY75	TSS200	Island	0	0	0	0	FALSE
cg01092361	6	42185687	MRPS10	TSS200	Open Sea	0	0	0	0	FALSE
cg01094351	4	153179467		Intergenic	Open Sea	0	0	0	0	FALSE
cg01096250	6	8068252		Intergenic	S_Shelf	0	0	0	0	FALSE
cg01097011	20	46987304	LOC284749	TSS1500	Open Sea	1	0	0	0	FALSE
cg01097325	1	12775848	AADACL3;AADACL3	TSS1500;TSS1500	Open Sea	0	0	0	0	FALSE
cg01097406	16	89675127		Intergenic	Open Sea	0	0	0	0	FALSE
cg01097872	11	65560763	OVOL1	Body	Open Sea	0	0	0	0	FALSE
cg01097940	12	6982320	SPSB2;SPSB2	5'UTR;5'UTR	Island	0	0	0	0	FALSE
cg01099512	14	25045607	CTSG	TSS200	Open Sea	0	0	0	0	FALSE
cg01101344	16	1973654		Intergenic	Open Sea	0	0	0	0	FALSE
cg01105403	2	240723304		Intergenic	Open Sea	0	0	0	0	FALSE
cg01106040	3	126194903	ZXDC;ZXDC	TSS200;TSS200	Island	0	0	0	0	FALSE
cg01106248	4	24601071		Intergenic	Open Sea	0	0	0	0	FALSE
cg01110103	11	121440223	SORL1	Body	Open Sea	6	4	0	0	FALSE
cg01111179	2	169757561	G6PC2;G6PC2	TSS200;TSS200	Open Sea	0	0	0	0	FALSE
cg01111856	22	46508451	MIRLET7A3;LOC400931;MIRLET7B	TSS200;Body;TSS1500	Open Sea	0	0	0	0	FALSE
cg01114163	5	1856713		Intergenic	N_Shore	0	0	0	0	FALSE
cg01115070	11	43969000		Intergenic	S_Shelf	0	0	0	0	FALSE
cg01118640	14	52816915		Intergenic	Open Sea	0	0	0	0	FALSE
cg01119278	6	110721349	DDO;DDO	Body;Body	Island	0	0	0	0	FALSE
cg01120761	12	7903170	CLEC4C;CLEC4C	TSS1500;TSS1500	Open Sea	0	0	0	0	FALSE
cg01121127	6	84140785	ME1	TSS200	Island	0	0	0	0	FALSE
cg01123739	4	2398557	ZFYVE28	Body	N_Shelf	0	0	0	0	FALSE
cg01124539	9	132312108		Intergenic	N_Shore	0	0	0	0	FALSE
cg01125141	13	112612375		Intergenic	S_Shore	0	0	0	0	FALSE
cg01125617	16	889011		Intergenic	Open Sea	0	0	0	0	FALSE
cg01127608	9	129377854	LMX1B	Body	Island	0	0	0	0	FALSE
cg01128042	10	115465924	CASP7;CASP7;CASP7;CASP7	Body;Body;Body;Body	Open Sea	0	0	0	0	FALSE
cg01128480	11	126173582	DCPS	TSS200	Island	0	0	0	0	FALSE
cg01129951	16	1994804	RPL3L	3'UTR	S_Shore	0	0	0	0	FALSE
cg01132407	4	645781	PDE6B;PDE6B;PDE6B	TSS1500;Body;Body	N_Shore	0	0	0	0	FALSE
cg01132471	1	53556482	SLC1A7	Body	N_Shore	0	0	0	0	FALSE
cg01133726	5	99725376	LOC100133050	TSS1500	Open Sea	16	0	0	0	FALSE
cg01134185	21	32930140	TIAM1	5'UTR	Island	0	0	0	0	FALSE
cg01135259	11	1674211	HCCA2	Body	Island	0	0	0	0	FALSE
cg01135538	17	43678735	LOC644172	Body	N_Shore	0	0	1	0	FALSE
cg01135950	5	1443198	SLC6A3	Body	N_Shore	0	0	0	0	FALSE
cg01136167	7	65037704		Intergenic	Island	0	0	0	0	FALSE
cg01137421	11	28259983	METT5D1;METT5D1	Body;Body	Open Sea	339	18	1	0	FALSE
cg01137672	3	71380336	FOXP1;FOXP1	5'UTR;5'UTR	Open Sea	4	0	0	0	FALSE
cg01138706	2	218768580	TNS1	5'UTR	Open Sea	0	0	0	0	FALSE
cg01143233	7	137757578		Intergenic	Open Sea	0	0	0	0	FALSE
cg01144218	13	114869835	RASA3	Body	Island	0	0	0	0	FALSE
cg01144387	22	50688232	HDAC10;HDAC10	Body;Body	N_Shore	0	0	0	0	FALSE
cg01147727	14	105363015	KIAA0284;KIAA0284	3'UTR;3'UTR	S_Shelf	0	0	0	0	FALSE
cg01148092	6	40509971	LRFN2	5'UTR	Open Sea	0	0	0	0	FALSE
cg01150943	4	109832501	COL25A1;COL25A1	Body;Body	Open Sea	0	0	0	0	FALSE
cg01152056	6	166260319		Intergenic	Open Sea	0	0	0	0	FALSE
cg01153376	16	818807	MSLN;MIR662;MSLN	3'UTR;TSS1500;3'UTR	Open Sea	0	0	0	0	FALSE
cg01154721	12	121881891	KDM2B;KDM2B	Body;Body	N_Shore	0	0	0	0	FALSE
cg01156108	17	48133078	ITGA3;ITGA3	TSS1500;TSS1500	Island	0	0	0	0	FALSE
cg01156747	7	120659		Intergenic	Island	0	0	0	0	FALSE
cg01158257	17	42005035		Intergenic	Open Sea	0	1	0	0	FALSE
cg01158657	6	52109385	IL17F	TSS200	Open Sea	0	0	0	0	FALSE
cg01159980	5	16509017	FAM134B;FAM134B;FAM134B	Body;1stExon;5'UTR	Open Sea	0	0	0	0	FALSE
cg01162093	10	134281626		Intergenic	Open Sea	0	0	0	0	FALSE
cg01173332	5	1672185		Intergenic	Open Sea	0	0	0	0	FALSE
cg01176363	20	62369445	LIME1	Body	Island	0	0	0	0	FALSE
cg01178451	18	74962216	GALR1;GALR1	1stExon;5'UTR	Island	0	0	0	0	FALSE
cg01181863	3	195395398	SDHAP2	Body	Open Sea	0	0	2	0	FALSE
cg01185138	15	52264396	LEO1	TSS1500	S_Shore	944	30	1	0	FALSE
cg01188578	2	26464058	HADHA	Body	N_Shelf	0	0	0	0	FALSE
cg01189915	7	128095027	C7orf68;C7orf68	TSS1500;TSS1500	N_Shore	0	0	0	0	FALSE
cg01190919	20	62221766	GMEB2	Body	Island	0	0	0	0	FALSE
cg01191920	7	158217561	PTPRN2;PTPRN2;PTPRN2	Body;Body;Body	N_Shore	0	0	0	0	FALSE
cg01192554	11	70228615	PPFIA1	3'UTR	Open Sea	0	0	0	0	FALSE
cg01193335	2	54949722		Intergenic	N_Shore	0	0	0	0	FALSE
cg01195214	16	1362243	UBE2I;UBE2I;UBE2I;UBE2I	5'UTR;5'UTR;5'UTR;5'UTR	N_Shore	0	0	0	0	FALSE
cg01198434	7	38409725		Intergenic	Open Sea	0	0	0	0	FALSE
cg01200585	1	228362443	C1orf69	Body	Island	0	0	0	0	FALSE
cg01201054	12	79197569		Intergenic	N_Shore	1	0	0	0	FALSE
cg01203766	6	31095800	PSORS1C1	5'UTR	Open Sea	0	0	0	0	FALSE
cg01204439	7	144533322	TPK1;TPK1	TSS200;TSS200	S_Shore	0	0	0	0	FALSE
cg01205019	4	38016339	TBC1D1	Body	Island	0	0	0	0	FALSE
cg01205267	13	47126300	LRCH1;LRCH1;LRCH1	TSS1500;TSS1500;TSS1500	N_Shore	0	0	0	0	FALSE
cg01206211	2	36825736	FEZ2;FEZ2	TSS1500;TSS1500	S_Shore	0	0	0	0	FALSE
cg01206697	11	45420355		Intergenic	Open Sea	0	0	1	0	FALSE
cg01211165	8	53011019		Intergenic	Open Sea	0	0	0	0	FALSE
cg01212326	11	111250286	POU2AF1	TSS200	Open Sea	0	0	0	0	FALSE
cg01218414	7	5937486	C7orf28A	TSS1500	N_Shore	1	1	0	0	FALSE
cg01218619	4	25090298		Intergenic	Island	0	0	0	0	FALSE
cg01219549	9	140683649	EHMT1	Body	Island	0	0	0	0	FALSE
cg01223071	11	86472904		Intergenic	Open Sea	0	0	0	0	FALSE
cg01223757	13	21520203		Intergenic	N_Shore	0	0	0	0	FALSE
cg01228342	3	71779135	EIF4E3;EIF4E3;EIF4E3	5'UTR;TSS1500;5'UTR	Open Sea	0	0	0	0	FALSE
cg01228410	5	493893	SLC9A3	Body	N_Shore	0	0	0	0	FALSE
cg01228510	7	153755533	DPP6;DPP6	Body;Body	Open Sea	0	1	1	0	FALSE
cg01230320	2	19549980		Intergenic	N_Shore	0	0	0	0	FALSE
cg01231183	17	79924542		Intergenic	S_Shelf	0	0	0	0	FALSE
cg01233215	16	1021001	LMF1	TSS200	Island	0	0	0	0	FALSE
cg01234063	11	126226007	ST3GAL4	TSS200	Island	0	0	0	0	TRUE
cg01234546	22	50723473	PLXNB2	Body	N_Shore	0	0	0	0	FALSE
cg01235581	11	60605718		Intergenic	N_Shelf	0	0	0	0	FALSE
cg01236565	20	11869467		Intergenic	N_Shore	0	0	0	0	FALSE
cg01236616	12	121019343	POP5;POP5	TSS200;TSS200	Island	0	0	0	0	FALSE
cg01240049	9	138068091		Intergenic	Island	0	0	0	0	FALSE
cg01244043	20	1448437	NSFL1C;NSFL1C;NSFL1C	TSS200;TSS200;TSS200	S_Shore	0	0	0	0	FALSE
cg01245988	16	84823115		Intergenic	Open Sea	0	0	0	0	FALSE
cg01246855	22	29952103	NIPSNAP1	Body	S_Shelf	0	0	0	0	FALSE
cg01248855	17	29234505	C17orf42	TSS1500	S_Shore	0	0	0	0	FALSE
cg01249811	12	108154919	PRDM4	TSS200	Island	0	0	0	0	FALSE
cg01250155	4	1661123	FAM53A	Body	Island	0	0	0	0	FALSE
cg01251603	15	26874098	GABRB3;GABRB3	Body;Body	Island	0	0	0	0	FALSE
cg01252526	16	711033	WDR90	Body	N_Shore	0	0	0	0	FALSE
cg01253033	13	37186557		Intergenic	Open Sea	0	0	0	0	FALSE
cg01256227	6	10099432		Intergenic	Open Sea	0	0	0	0	FALSE
cg01256987	12	42539512	GXYLT1;GXYLT1	TSS1500;TSS1500	S_Shore	0	0	0	0	FALSE
cg01262913	21	38580486	DSCR9	TSS1500	Open Sea	0	0	0	0	FALSE
cg01263165	13	25512792	LOC646405	Body	Open Sea	0	3	0	0	FALSE
cg01266060	6	2953442	SERPINB6	Body	Open Sea	0	0	0	0	FALSE
cg01267373	18	77410094		Intergenic	Island	0	0	0	0	FALSE
cg01268866	2	3683757	COLEC11;COLEC11	Body;Body	S_Shore	0	0	0	0	FALSE
cg01270228	10	1369114	ADARB2	Body	Island	0	0	4	0	FALSE
cg01274321	5	149415426	HMGXB3	Body	Open Sea	0	0	0	0	FALSE
cg01275521	17	73559562	LLGL2;LLGL2;LLGL2	Body;Body;Body	Island	0	0	0	0	FALSE
cg01275669	7	47294004		Intergenic	Island	0	0	0	0	FALSE
cg01275685	7	34179230	BMPER	Body	Open Sea	0	0	0	0	FALSE
cg01277300	16	969918	LMF1	Body	N_Shore	0	0	0	0	FALSE
cg01278975	6	37662649	MDGA1	Body	N_Shore	0	0	0	0	FALSE
cg01282508	19	41319790		Intergenic	S_Shore	2	0	0	0	FALSE
cg01283332	5	1856932		Intergenic	Island	0	0	0	0	FALSE
cg01286685	6	30039025	RNF39;RNF39	Body;Body	Island	0	0	0	0	FALSE
cg01288598	6	14118227	CD83;CD83	Body;Body	S_Shore	0	0	0	0	FALSE
cg01288977	18	29672555	RNF138;RNF138	5'UTR;TSS200	Island	0	0	0	0	FALSE
cg01290755	12	129554587		Intergenic	Open Sea	0	0	0	0	FALSE
cg01292810	3	184241840		Intergenic	N_Shore	0	0	0	0	FALSE
cg01292846	17	33672543		Intergenic	Open Sea	0	0	0	0	FALSE
cg01294811	5	1806625	NDUFS6	Body	Open Sea	0	0	0	0	FALSE
cg01296532	3	157217187	VEPH1;VEPH1;VEPH1;VEPH1;VEPH1;VEPH1	5'UTR;5'UTR;5'UTR;1stExon;5'UTR;5'UTR	Open Sea	0	0	0	0	FALSE
cg01296877	1	2274955	MORN1	Body	N_Shore	0	0	0	0	FALSE
cg01296889	3	54122032		Intergenic	Island	0	0	0	0	FALSE
cg01297670	6	31651070		Intergenic	Island	0	0	0	0	FALSE
cg01299579	2	10830716	NOL10	TSS1500	S_Shore	0	0	0	0	FALSE
cg01299774	5	565934		Intergenic	Island	0	0	0	0	FALSE
cg01300914	6	2763797		Intergenic	N_Shore	0	0	0	0	FALSE
cg01308806	19	4276778		Intergenic	N_Shelf	0	0	0	0	FALSE
cg01309395	6	33091795	HLA-DPB2	Body	Open Sea	0	0	0	0	FALSE
cg01310397	3	195490033	MUC4;MUC4;MUC4	Body;Body;Body	S_Shore	0	0	0	0	FALSE
cg01313622	1	213031735	FLVCR1;FLVCR1;LQK1;LQK1	5'UTR;1stExon;TSS1500;TSS1500	Island	0	0	0	0	FALSE
cg01314568	7	57830625		Intergenic	Open Sea	0	0	0	0	FALSE
cg01314810	5	1641619		Intergenic	N_Shelf	0	2	0	0	FALSE
cg01320298	3	15160158		Intergenic	Open Sea	0	0	0	0	FALSE
cg01320433	6	169630013	THBS2	Body	N_Shore	0	0	0	0	FALSE
cg01320579	17	75405842	SEPT9;SEPT9;SEPT9;SEPT9;SEPT9	Body;Body;Body;Body;Body	Open Sea	0	0	0	0	FALSE
cg01321189	12	32259338	BICD1;BICD1	TSS1500;TSS1500	Island	0	0	0	0	FALSE
cg01322555	10	71892787	AIFM2	TSS200	Island	0	0	0	0	FALSE
cg01324264	19	51866949	ETFB	Body	N_Shelf	1148	144	0	0	FALSE
cg01324343	3	183735012	ABCC5;ABCC5	5'UTR;5'UTR	N_Shore	0	0	0	0	FALSE
cg01327202	1	17215511		Intergenic	Island	1	0	0	0	FALSE
cg01330831	6	30073259	TRIM31	Body	S_Shore	0	0	0	0	FALSE
cg01333788	1	35220814	GJB5	5'UTR	Open Sea	0	0	0	0	FALSE
cg01334504	21	44513500	U2AF1;U2AF1;U2AF1	Body;Body;Body	N_Shore	0	0	0	0	FALSE
cg01336390	6	29895059		Intergenic	Island	0	0	0	0	FALSE
cg01338084	22	32026380	PISD	5'UTR	Island	0	0	0	0	FALSE
cg01338139	15	38987640	C15orf53	TSS1500	Open Sea	0	0	0	0	FALSE
cg01338296	7	129556606	UBE2H;UBE2H	Body;Body	Open Sea	0	0	0	0	FALSE
cg01338430	16	2961485	FLYWCH1;FLYWCH1	TSS1500;TSS1500	N_Shore	0	0	0	0	FALSE
cg01341218	17	43662625		Intergenic	Island	0	0	0	0	FALSE
cg01341801	6	32489203	HLA-DRB5	Body	N_Shore	0	0	0	0	FALSE
cg01342572	13	113540189	ATP11A;ATP11A	3'UTR;3'UTR	N_Shore	0	0	0	0	FALSE
cg01346077	3	125931526		Intergenic	N_Shore	0	0	0	0	FALSE
cg01350803	7	157260189		Intergenic	N_Shore	0	0	0	0	FALSE
cg01351295	3	195700735	SDHAP1	Body	Open Sea	0	0	1	0	FALSE
cg01353941	3	191781655		Intergenic	Open Sea	0	0	0	0	FALSE
cg01354046	5	171057339		Intergenic	Island	0	0	0	0	FALSE
cg01355876	5	131281439		Intergenic	Island	0	0	0	0	FALSE
cg01356752	6	26242929		Intergenic	S_Shore	0	0	0	0	FALSE
cg01358620	14	31858202	HEATR5A	TSS200	Open Sea	0	0	0	0	FALSE
cg01359822	21	40176597	ETS2	TSS1500	N_Shore	0	0	0	0	FALSE
cg01362455	6	29855490	HLA-H	Body	Island	0	0	0	0	FALSE
cg01363734	12	117482953	TESC;TESC;TESC	Body;Body;Body	N_Shore	0	0	0	0	FALSE
cg01364799	7	75623366	TMEM120A	Body	Island	0	0	0	0	FALSE
cg01367719	12	9218039	LOC144571	Body	S_Shore	1	0	0	0	FALSE
cg01368217	10	127836603	ADAM12;ADAM12	Body;Body	Open Sea	0	0	0	0	FALSE
cg01378151	5	165733	PLEKHG4B	Body	Island	0	0	4	0	FALSE
cg01378826	2	42303177		Intergenic	Open Sea	8	1	0	0	FALSE
cg01380607	19	996373		Intergenic	Island	0	0	0	0	FALSE
cg01382860	19	49700021	TRPM4	Body	Island	0	0	0	0	FALSE
cg01387625	2	114035193	PAX8;PAX8;PAX8;PAX8;PAX8;LOC440839	Body;Body;Body;Body;Body;Body	Island	0	0	0	0	FALSE
cg01387905	5	178565001	ADAMTS2	Body	N_Shore	0	0	0	0	FALSE
cg01388630	6	29817024		Intergenic	N_Shore	0	0	0	0	FALSE
cg01388693	3	187664092		Intergenic	Open Sea	0	0	0	0	FALSE
cg01392179	5	170848123	FGF18	Body	Island	0	0	0	0	FALSE
cg01393340	6	14118033	CD83;CD83;CD83;CD83	5'UTR;5'UTR;1stExon;1stExon	Island	0	0	0	0	FALSE
cg01393705	15	25457603	SNORD115-15;SNORD115-21;HBII-52-24	Body;Body;TSS1500	Open Sea	0	0	0	0	FALSE
cg01394167	4	9479622		Intergenic	Open Sea	0	0	0	0	FALSE
cg01394339	6	73972288	KHDC1	5'UTR	N_Shore	0	0	0	0	FALSE
cg01395541	6	34524766	SPDEF	TSS1500	Open Sea	0	0	0	0	FALSE
cg01396391	1	246670940	SMYD3	TSS1500	S_Shore	0	0	0	0	FALSE
cg01397325	11	20386022	HTATIP2;HTATIP2;HTATIP2;HTATIP2;HTATIP2	Body;Body;Body;Body;Body	S_Shore	0	0	0	0	FALSE
cg01397495	2	136496804		Intergenic	N_Shelf	0	0	0	0	FALSE
cg01398941	1	55271902	C1orf177;C1orf177	Body;Body	Island	0	0	0	0	FALSE
cg01400671	9	90622100		Intergenic	Island	0	0	0	0	FALSE
cg01400822	1	53067365	GPX7	TSS1500	N_Shore	0	0	0	0	FALSE
cg01401135	17	76522783	DNAH17	Body	Open Sea	0	0	0	0	FALSE
cg01401694	1	54355560	YIPF1	TSS200	Island	0	0	0	0	FALSE
cg01404464	17	78231519		Intergenic	N_Shelf	0	0	0	0	FALSE
cg01406381	19	47288263	SLC1A5;SLC1A5;SLC1A5	TSS200;Body;5'UTR	N_Shelf	0	0	0	0	FALSE
cg01406776	4	8386748	ACOX3;ACOX3	Body;Body	N_Shore	0	0	0	0	FALSE
cg01408682	X	13063132	FAM9C	TSS1500	Open Sea	2	2	0	0	FALSE
cg01408871	11	67789045	ALDH3B1;ALDH3B1;ALDH3B1	Body;Body;Body	Island	0	0	1	0	FALSE
cg01409207	12	117538129	TESC;TESC;TESC	TSS1500;TSS1500;TSS1500	S_Shore	0	0	0	0	FALSE
cg01409593	10	453118	DIP2C	Body	Open Sea	0	0	0	0	FALSE
cg01411255	17	61851458	DDX42;CCDC47;DDX42	TSS200;TSS1500;TSS200	Island	0	0	0	0	FALSE
cg01412404	3	14289162		Intergenic	Open Sea	0	0	0	0	FALSE
cg01412419	16	87856264		Intergenic	Open Sea	0	0	0	0	FALSE
cg01412518	1	3456118	MEGF6	Body	N_Shelf	0	0	0	0	FALSE
cg01413240	X	72880337	CHIC1	Body	Open Sea	7	3	0	0	FALSE
cg01413516	19	17932328	INSL3	TSS200	Island	0	0	0	0	FALSE
cg01414268	8	2480911		Intergenic	Island	0	0	0	0	FALSE
cg01422370	2	73384389		Intergenic	Open Sea	0	0	0	0	FALSE
cg01426041	16	85007593		Intergenic	Open Sea	0	0	0	0	FALSE
cg01426195	3	39028469		Intergenic	Open Sea	0	0	0	0	FALSE
cg01426208	6	29720641		Intergenic	Island	2	0	0	0	FALSE
cg01427815	1	165811984	UCK2	Body	Open Sea	0	0	0	0	FALSE
cg01429471	11	62100798		Intergenic	N_Shelf	2	0	0	0	FALSE
cg01429859	1	16163775	FLJ37453	Body	Island	0	0	0	0	FALSE
cg01430970	17	79905219	MYADML2	TSS200	Open Sea	0	0	0	0	FALSE
cg01431140	17	35118924		Intergenic	Open Sea	0	0	0	0	FALSE
cg01438868	3	177802381		Intergenic	Open Sea	0	0	0	0	FALSE
cg01443020	17	15653096		Intergenic	Island	0	0	1	0	FALSE
cg01444051	8	144278589		Intergenic	Open Sea	0	0	0	0	FALSE
cg01444397	1	7844450	PER3	TSS1500	Island	0	0	0	0	FALSE
cg01444765	21	45553491	C21orf33;C21orf33	TSS200;TSS200	Island	0	0	0	0	FALSE
cg01446627	10	1508061	ADARB2	Body	S_Shore	0	0	0	0	FALSE
cg01446963	16	420627	MRPL28	TSS200	Island	0	0	0	0	FALSE
cg01447674	6	58779187		Intergenic	Open Sea	0	0	1	0	FALSE
cg01448115	12	130422172		Intergenic	Open Sea	0	0	0	0	FALSE
cg01448562	3	133502909		Intergenic	Island	0	0	0	0	FALSE
cg01451205	11	119252210	USP2;USP2	1stExon;5'UTR	Island	0	0	0	0	FALSE
cg01454153	19	41620211	CYP2F1	TSS200	Open Sea	0	0	0	0	FALSE
cg01454815	16	23193933	SCNN1G	TSS200	Island	0	0	0	0	FALSE
cg01458105	10	134045514	STK32C	Body	S_Shelf	0	0	0	0	FALSE
cg01458865	1	21755759		Intergenic	Island	0	0	1	0	FALSE
cg01460124	10	133954088	JAKMIP3	Body	Island	0	0	0	0	FALSE
cg01461067	2	85980044	ATOH8	TSS1500	N_Shore	0	0	0	0	FALSE
cg01461235	3	191050604	CCDC50;CCDC50	Body;Body	S_Shelf	0	0	0	0	FALSE
cg01462799	19	18959208	UPF1	Body	Open Sea	0	0	0	0	FALSE
cg01463139	1	158435277	OR10K1	TSS200	Open Sea	0	0	0	0	FALSE
cg01464730	17	78809873	RPTOR;RPTOR	Body;Body	Open Sea	0	0	0	0	FALSE
cg01465509	3	45252125		Intergenic	Open Sea	0	0	0	0	FALSE
cg01465684	17	80113111	CCDC57	Body	Open Sea	0	0	0	0	FALSE
cg01466631	17	1094369		Intergenic	Open Sea	0	0	0	0	FALSE
cg01470456	8	85787158	RALYL;RALYL;RALYL;RALYL	Body;Body;Body;Body	Open Sea	0	0	0	0	FALSE
cg01471923	20	23015091	SSTR4	TSS1500	N_Shore	0	0	0	0	FALSE
cg01472464	2	3383078	TTC15;TSSC1	TSS1500;TSS1500	N_Shore	0	0	0	0	FALSE
cg01472503	10	79997887		Intergenic	Open Sea	1	0	0	0	FALSE
cg01475377	6	109611718		Intergenic	Island	0	0	0	0	FALSE
cg01475387	X	37430689	LANCL3;LANCL3	TSS200;TSS200	N_Shore	1	0	0	0	FALSE
cg01479473	16	1524174	CLCN7;CLCN7	Body;Body	N_Shore	0	0	0	0	FALSE
cg01479768	2	731298		Intergenic	N_Shore	0	0	0	0	FALSE
cg01480771	19	51415170	KLK4	TSS1500	N_Shore	0	0	0	0	FALSE
cg01481902	6	167791153	TCP10	Body	Open Sea	1	1	0	0	FALSE
cg01485177	10	42863594	LOC441666	TSS200	S_Shore	0	0	0	0	FALSE
cg01489419	16	26293057		Intergenic	Open Sea	0	0	0	0	FALSE
cg01491428	16	2334163	ABCA3	Body	Island	0	0	0	0	FALSE
cg01497892	6	170554222		Intergenic	Open Sea	0	0	0	0	FALSE
cg01498085	7	1072630	C7orf50;C7orf50;C7orf50	Body;Body;Body	N_Shelf	0	0	0	0	FALSE
cg01499815	6	29895074		Intergenic	Island	0	0	0	0	FALSE
cg01500733	7	5937433	C7orf28A	TSS1500	N_Shore	0	0	1	0	FALSE
cg01502301	4	139477187		Intergenic	Open Sea	0	0	0	0	FALSE
cg01502466	6	29898751		Intergenic	S_Shelf	0	0	0	0	FALSE
cg01508600	7	4536838		Intergenic	Open Sea	24	14	0	0	FALSE
cg01509843	8	143695822	ARC;ARC	5'UTR;1stExon	Island	0	0	0	0	FALSE
cg01512132	19	56194044	EPN1;EPN1;EPN1	Body;Body;Body	N_Shelf	0	0	0	0	FALSE
cg01512466	10	125624685	CPXM2	Body	Open Sea	0	0	0	0	FALSE
cg01514341	16	29142291		Intergenic	Open Sea	0	0	1	0	FALSE
cg01517571	1	55089959	ACOT11;FAM151A	Body;TSS1500	Open Sea	0	0	0	0	FALSE
cg01518906	1	1013276		Intergenic	Island	1	2	17	0	FALSE
cg01519225	6	29895005		Intergenic	Island	0	0	0	0	FALSE
cg01520402	3	142790398		Intergenic	Open Sea	0	0	0	0	FALSE
cg01521131	6	31237664	HLA-C	Body	N_Shore	0	0	0	0	FALSE
cg01524723	3	193718032		Intergenic	N_Shelf	0	0	0	0	FALSE
cg01527164	13	114902156		Intergenic	S_Shelf	0	0	0	0	FALSE
cg01528321	10	82214614	TSPAN14;TSPAN14	5'UTR;5'UTR	Island	0	0	0	0	FALSE
cg01528832	10	65225240	JMJD1C;LOC84989	Body;Body	Island	0	0	0	0	TRUE
cg01529207	22	42485811	NDUFA6	Body	N_Shore	0	0	0	0	FALSE
cg01530988	19	13875289	MRI1;MRI1	TSS200;TSS200	Island	0	0	0	0	FALSE
cg01534416	19	51308546	C19orf48;C19orf48	TSS1500;TSS1500	S_Shore	0	0	0	0	FALSE
cg01536744	3	24266783	THRB;THRB;THRB	Body;Body;Body	Open Sea	0	0	0	0	FALSE
cg01537571	15	102193344	TM2D3;TM2D3	TSS1500;TSS1500	Island	0	0	0	0	FALSE
cg01539284	7	156109684		Intergenic	N_Shore	0	0	0	0	FALSE
cg01540869	13	25116150		Intergenic	Island	0	0	1	0	FALSE
cg01541565	6	32606385	HLA-DQA1	Body	Open Sea	5	1	0	0	FALSE
cg01542143	4	3240754	HTT	Body	Open Sea	0	0	0	0	FALSE
cg01542693	21	43528794	C21orf128;UMODL1;UMODL1	TSS200;Body;Body	S_Shore	0	0	0	0	FALSE
cg01543583	14	59947673	C14orf149	Body	N_Shelf	0	0	0	0	FALSE
cg01546561	6	72455356		Intergenic	Open Sea	0	0	0	0	FALSE
cg01551315	5	156486422	HAVCR1;HAVCR1	TSS1500;TSS1500	Open Sea	0	0	0	0	FALSE
cg01554064	9	106855171	SMC2;SMC2	TSS1500;TSS1500	N_Shore	0	0	0	0	FALSE
cg01554777	4	154622943	TLR2	5'UTR	Open Sea	0	0	0	0	FALSE
cg01555029	16	2318365	RNPS1;RNPS1	TSS1500;TSS1500	Island	0	0	0	0	FALSE
cg01556112	X	118824554	SEPT6;SEPT6;SEPT6;SEPT6	Body;Body;Body;Body	N_Shore	0	0	0	0	FALSE
cg01556929	8	145654081	VPS28;VPS28	TSS200;TSS200	Island	0	0	0	0	FALSE
cg01558660	9	4679986	CDC37L1	Body	Island	0	0	0	0	FALSE
cg01559446	3	44596178	ZNF167;ZNF167	TSS1500;TSS1500	N_Shore	0	0	0	0	FALSE
cg01561092	16	50100815	HEATR3	Body	S_Shore	0	0	0	0	FALSE
cg01561528	1	156593698	HAPLN2	Body	Island	0	0	0	0	FALSE
cg01561758	19	52514445		Intergenic	S_Shelf	0	0	0	0	FALSE
cg01566555	3	125931744		Intergenic	Island	0	0	0	0	FALSE
cg01567113	19	3910932	ATCAY	Body	S_Shelf	0	0	0	0	FALSE
cg01567173	1	240118350		Intergenic	Open Sea	0	0	0	0	FALSE
cg01567615	13	114808107	RASA3	Body	S_Shore	0	0	0	0	FALSE
cg01570182	17	44337453		Intergenic	Island	0	1	1	0	FALSE
cg01571842	3	57934672		Intergenic	Open Sea	0	0	0	0	FALSE
cg01573766	1	235580609	TBCE;TBCE	Body;Body	Open Sea	0	0	0	0	FALSE
cg01577475	2	114033581	PAX8;PAX8;PAX8;PAX8;PAX8;LOC440839	Body;Body;Body;Body;Body;Body	Island	0	0	0	0	FALSE
cg01578442	5	124223911		Intergenic	Open Sea	0	0	0	0	FALSE
cg01579024	5	170288757	RANBP17	TSS1500	N_Shore	0	0	0	0	FALSE
cg01579299	8	27450062		Intergenic	Island	0	0	0	0	FALSE
cg01581037	8	33342441	MAK16	TSS1500	Island	0	0	0	0	FALSE
cg01584086	11	10373718		Intergenic	Open Sea	0	0	0	0	FALSE
cg01584348	15	98417825	LOC91948;LOC91948	TSS200;TSS200	Open Sea	0	0	0	0	FALSE
cg01588581	2	241832900	C2orf54;C2orf54	TSS1500;Body	Open Sea	0	0	0	0	FALSE
cg01590848	19	39997622	DLL3;DLL3	Body;Body	Island	0	0	0	0	FALSE
cg01591025	7	25018595	OSBPL3;OSBPL3;OSBPL3;OSBPL3	5'UTR;5'UTR;5'UTR;5'UTR	N_Shore	0	0	0	0	FALSE
cg01591343	6	169857450	WDR27	3'UTR	Open Sea	0	0	0	0	FALSE
cg01592350	2	8829827		Intergenic	S_Shelf	0	0	0	0	FALSE
cg01594260	2	8118122	LOC339788	TSS1500	Open Sea	0	0	0	0	FALSE
cg01594290	1	42611386		Intergenic	N_Shore	0	0	0	0	FALSE
cg01595951	5	54834655		Intergenic	S_Shelf	0	0	0	0	FALSE
cg01598160	21	46074854	KRTAP12-4;C21orf29	TSS1500;Body	Open Sea	0	0	0	0	FALSE
cg01601518	4	2404284	ZFYVE28	Body	S_Shelf	0	0	0	0	FALSE
cg01601573	4	144256835	GAB1;GAB1	TSS1500;TSS1500	N_Shore	0	0	0	0	FALSE
cg01601712	7	150018095	ACTR3C	5'UTR	N_Shore	0	0	0	0	FALSE
cg01609139	4	152235970		Intergenic	Open Sea	0	0	0	0	FALSE
cg01610728	20	62085389	KCNQ2;KCNQ2;KCNQ2;KCNQ2;KCNQ2	Body;Body;Body;Body;Body	N_Shore	0	0	0	0	FALSE
cg01611548	16	1420537	UNKL	5'UTR	S_Shore	0	0	0	0	FALSE
cg01612095	16	88713113	CYBA	Body	N_Shelf	0	0	0	0	FALSE
cg01612440	4	3296283		Intergenic	S_Shore	0	0	0	0	FALSE
cg01612656	4	7763618	AFAP1;AFAP1;LOC84740	3'UTR;3'UTR;Body	Open Sea	0	0	0	0	FALSE
cg01613294	22	36557607	APOL3;APOL3;APOL3;APOL3;APOL3;APOL3	5'UTR;TSS1500;TSS1500;TSS1500;TSS1500;5'UTR	Open Sea	0	0	0	0	FALSE
cg01613454	2	70366299		Intergenic	N_Shelf	0	0	0	0	FALSE
cg01614703	12	132278510	SFRS8	Body	S_Shore	0	0	0	0	FALSE
cg01614839	15	63751596		Intergenic	Open Sea	0	0	0	0	FALSE
cg01615861	16	85513978		Intergenic	Open Sea	0	0	0	0	FALSE
cg01618697	7	2913864		Intergenic	Open Sea	0	0	0	0	FALSE
cg01621764	19	8809175	ACTL9	TSS200	S_Shore	0	0	0	0	FALSE
cg01624173	14	75981868		Intergenic	Open Sea	0	0	0	0	FALSE
cg01627594	6	159241461	EZR	TSS1500	S_Shore	0	0	0	0	FALSE
cg01629329	20	2633258	NOP56;MIR1292;NOP56;NOP56	1stExon;TSS200;Body;5'UTR	Island	0	0	0	0	FALSE
cg01629716	15	45996671		Intergenic	Island	0	0	0	0	FALSE
cg01636873	13	111281479	CARKD	Body	S_Shelf	0	0	0	0	FALSE
cg01637125	14	77587383		Intergenic	N_Shelf	0	0	0	0	FALSE
cg01639898	1	32083012	HCRTR1	TSS1500	N_Shore	0	0	0	0	FALSE
cg01643090	1	7739043	CAMTA1	Body	N_Shore	0	0	0	0	FALSE
cg01650371	8	47344447		Intergenic	Open Sea	2	0	0	0	FALSE
cg01651284	4	40337300	CHRNA9	TSS200	Open Sea	0	0	0	0	FALSE
cg01652021	8	143851375	LYNX1;LYNX1	TSS200;Body	Open Sea	0	0	0	0	FALSE
cg01652078	16	81726134	CMIP;CMIP	Body;Body	Open Sea	0	0	0	0	TRUE
cg01652190	22	50026171	C22orf34	Body	Island	0	0	0	0	FALSE
cg01655658	6	30227583	HLA-L	Body	Island	0	0	0	0	FALSE
cg01661897	12	4671207		Intergenic	N_Shore	0	0	0	0	FALSE
cg01665013	3	28944717		Intergenic	Open Sea	8	2	0	0	FALSE
cg01668653	6	35733710		Intergenic	Island	0	0	0	0	FALSE
cg01668740	17	99757	RPH3AL	Body	Island	0	1	1	0	FALSE
cg01670029	8	144336241	ZFP41	3'UTR	N_Shore	43	15	1	0	FALSE
cg01673068	13	113425098	ATP11A;ATP11A	Body;Body	Island	0	0	0	0	FALSE
cg01674585	20	1825918		Intergenic	Open Sea	0	0	0	0	FALSE
cg01678292	8	41522873	ANK1;ANK1;ANK1;ANK1;ANK1;ANK1;ANK1;ANK1	TSS200;TSS200;Body;Body;Body;Body;TSS200;Body	Open Sea	0	0	0	0	FALSE
cg01679626	3	101285464		Intergenic	Open Sea	0	0	0	0	FALSE
cg01681863	9	130705120	FAM102A;FAM102A	3'UTR;3'UTR	N_Shore	0	0	0	0	FALSE
cg01684901	3	184058405	FAM131A;FAM131A	5'UTR;Body	S_Shore	0	0	0	0	FALSE
cg01688202	20	48526714	SPATA2;SPATA2	5'UTR;5'UTR	S_Shelf	0	0	0	0	FALSE
cg01690119	16	88511822		Intergenic	N_Shore	0	0	0	0	FALSE
cg01692110	13	113365389	ATP11A;ATP11A	Body;Body	Open Sea	0	0	0	0	FALSE
cg01695706	8	983895		Intergenic	Island	0	5	3	0	FALSE
cg01697477	3	25614606	RARB;RARB	Body;Body	Open Sea	0	0	0	0	FALSE
cg01698579	13	112823520		Intergenic	Island	0	0	0	0	FALSE
cg01699693	11	124181447	OR8D1	TSS1500	Open Sea	0	0	0	0	FALSE
cg01699819	7	1052092	C7orf50;C7orf50;C7orf50	Body;Body;Body	N_Shore	0	0	0	0	FALSE
cg01701819	15	75287824	SCAMP5	TSS200	Island	0	0	0	0	FALSE
cg01703219	11	43702580	HSD17B12	Body	Island	0	0	0	0	FALSE
cg01705811	16	84223440	ADAD2;ADAD2	TSS1500;TSS1500	N_Shore	0	0	0	0	FALSE
cg01710666	6	62224316		Intergenic	Open Sea	0	0	0	0	FALSE
cg01713250	1	3289915	PRDM16;PRDM16	Body;Body	Open Sea	0	0	0	0	FALSE
cg01713438	1	175116228	TNN	3'UTR	Open Sea	0	0	0	0	FALSE
cg01714809	17	1627706	WDR81;WDR81;WDR81;WDR81	TSS200;Body;TSS1500;5'UTR	N_Shore	0	0	0	0	FALSE
cg01715266	17	38935846	KRT27	Body	Island	0	0	0	0	FALSE
cg01715538	6	170468154		Intergenic	Open Sea	0	0	0	0	FALSE
cg01717830	17	61851435	DDX42;CCDC47;DDX42	TSS200;TSS1500;TSS200	Island	0	0	0	0	FALSE
cg01722566	16	84975714		Intergenic	Open Sea	0	0	0	0	FALSE
cg01722933	4	38184101		Intergenic	Open Sea	0	0	0	0	FALSE
cg01726273	2	70360150		Intergenic	Open Sea	0	0	0	0	FALSE
cg01726295	7	135938950		Intergenic	Open Sea	0	0	0	0	FALSE
cg01728482	2	85389840	TCF7L1	Body	Open Sea	0	0	0	0	FALSE
cg01732984	13	48575859	SUCLA2	TSS1500	S_Shore	0	0	0	0	FALSE
cg01733217	16	74700730	RFWD3;RFWD3	5'UTR;1stExon	Island	0	0	0	0	FALSE
[truncated: 14,084 more rows]
