# Supplementary material for: A Genome-Wide mQTL Analysis in Human Adipose Tissue Identifies Genetic Variants Associated with DNA Methylation, Gene Expression and Metabolic Traits
Source: PLoS One. 2016 Jun 20;11(6):e0157776. doi: 10.1371/journal.pone.0157776 (PMC4913906; doi:10.1371/journal.pone.0157776)
Supplement: S2 Table — Sheet a: Identified trans-mQTL SNP-CpG pairs, including statistical results of associations and chromosomal location and relation to CpG islands and gene regions. Sheet b: Additional annotation data for SNPs present in sheet a, based on HumanOmniExpress-12v1_J_Gene_Annotation_build37 (Illumina). Sheet c: Additional annotation data for CpGs present in sheet a, based on Infinium HumanMethylation 450 BeadChip [25] and probe cross-reactivity info as reported by Chen et al [88] (XLSX) [file pone.0157776.s002.xlsx]

## Sheet: a) trans-mQTL's
SNP	CpG Site_Illumina Probe ID	SNP_Minor Allele	SNP_Major Allele	T-Stat SNPvsCpG	Corrected P-Value SNPvsCpG	CpG Site_Relation To UCSC Refgene Name	CpG Site_Relation To UCSC Refgene Accession	CpG Site_Relation To UCSC Refgene Group	CpG Site_Relation To UCSC CPG Island
rs11212749	cg23247274	A	G	31.4689	4.10856e-46	MRP63;MRP63;SKA3;SKA3;SKA3;SKA3	NM_024026;NM_024026;NM_001166017;NM_145061;NM_145061;NM_001166017	1stExon;5'UTR;5'UTR;1stExon;5'UTR;1stExon	Island
rs1975910	cg23247274	A	G	31.4689	4.10856e-46	MRP63;MRP63;SKA3;SKA3;SKA3;SKA3	NM_024026;NM_024026;NM_001166017;NM_145061;NM_145061;NM_001166017	1stExon;5'UTR;5'UTR;1stExon;5'UTR;1stExon	Island
rs2615760	cg23247274	A	G	31.4689	4.10856e-46	MRP63;MRP63;SKA3;SKA3;SKA3;SKA3	NM_024026;NM_024026;NM_001166017;NM_145061;NM_145061;NM_001166017	1stExon;5'UTR;5'UTR;1stExon;5'UTR;1stExon	Island
rs1881194	cg17117718	A	G	26.9762	1.72814e-39			Intergenic	Island
rs17577094	cg17117718	A	G	26.9318	2.02887e-39			Intergenic	Island
rs17660464	cg17117718	A	C	26.9318	2.02887e-39			Intergenic	Island
rs2532316	cg17117718	C	T	25.786	1.35117e-37			Intergenic	Island
rs1818521	cg26518628	C	T	-25.6452	2.28724e-37			Intergenic	Open_Sea
rs2833916	cg09050820	C	T	25.6409	2.3296e-37	TCP10L2	NM_001145121	Body	N_Shore
rs17660132	cg17117718	C	T	25.2523	9.99609e-37			Intergenic	Island
rs2469933	cg17117718	C	T	24.7487	6.79819e-36			Intergenic	Island
rs199533	cg24801230	C	T	-24.6492	9.95374e-36	MAPT;MAPT;MAPT;MAPT;MAPT;MAPT	NM_001123067;NM_016835;NM_016834;NM_001123066;NM_005910;NM_016841	5'UTR;5'UTR;5'UTR;5'UTR;5'UTR;5'UTR	S_Shelf
rs10836478	cg13381631	C	T	24.573	1.33422e-35			Intergenic	S_Shore
rs1264706	cg12093005	C	G	-24.5562	1.42317e-35	FBRSL1	NM_001142641	Body	Open_Sea
rs8321	cg12093005	G	T	-24.5562	1.42317e-35	FBRSL1	NM_001142641	Body	Open_Sea
rs9261290	cg12093005	C	T	-24.5562	1.42317e-35	FBRSL1	NM_001142641	Body	Open_Sea
rs199533	cg22968622	C	T	24.5152	1.66672e-35			Intergenic	Island
rs2532329	cg17117718	C	T	24.4226	2.39313e-35			Intergenic	Island
rs1982827	cg13381631	A	G	24.2814	4.12974e-35			Intergenic	S_Shore
rs2856177	cg00902417	A	G	-24.1524	6.79819e-35	CDRT1	NM_006382	3'UTR	Open_Sea
rs2732674	cg17117718	A	G	24.0454	1.03349e-34			Intergenic	Island
rs17198113	cg26043149	C	T	23.0724	4.89216e-33	FECH;FECH;FECH;FECH	NM_000140;NM_001012515;NM_000140;NM_001012515	5'UTR;5'UTR;1stExon;1stExon	Island
rs881643	cg26043149	A	G	23.0724	4.89216e-33	FECH;FECH;FECH;FECH	NM_000140;NM_001012515;NM_000140;NM_001012515	5'UTR;5'UTR;1stExon;1stExon	Island
rs10838987	cg27281836	G	T	22.9232	8.91601e-33	FOLH1;FOLH1	NM_004476;NM_001014986	Body;Body	Island
rs2532274	cg17117718	C	T	22.8448	1.22198e-32			Intergenic	Island
rs6460195	cg01418896	A	G	-22.716	2.06064e-32			Intergenic	Open_Sea
rs2469933	cg22968622	C	T	22.55	4.04503e-32			Intergenic	Island
rs2114582	cg14011486	C	T	22.4872	5.23101e-32	LIN28	NM_024674	TSS200	Island
rs2023876	cg12753165	A	G	-22.084	2.73198e-31	TOMM20	NM_014765	3'UTR	Open_Sea
rs2362987	cg12753165	G	T	-22.084	2.73198e-31	TOMM20	NM_014765	3'UTR	Open_Sea
rs6648146	cg12753165	NA		-22.084	2.73198e-31	TOMM20	NM_014765	3'UTR	Open_Sea
rs1264706	cg21600908	C	G	-22.0362	3.34615e-31	FBRSL1	NM_001142641	Body	Open_Sea
rs8321	cg21600908	G	T	-22.0362	3.34615e-31	FBRSL1	NM_001142641	Body	Open_Sea
rs9261290	cg21600908	C	T	-22.0362	3.34615e-31	FBRSL1	NM_001142641	Body	Open_Sea
rs10758192	cg04842962	A	G	22.0233	3.51558e-31	MRPS18A	NM_018135	1stExon	Island
rs1028694	cg19169023	A	C	-21.8265	7.98417e-31	TYRO3	NM_006293	Body	S_Shore
rs9590769	cg19169023	C	T	-21.8265	7.98417e-31	TYRO3	NM_006293	Body	S_Shore
rs9594966	cg19169023	A	C	-21.8265	7.98417e-31	TYRO3	NM_006293	Body	S_Shore
rs1036452	cg25548582	A	G	-21.7977	9.00072e-31	UTP14C;ALG11	NM_021645;NM_001004127	TSS200;Body	Open_Sea
rs1436724	cg25548582	A	G	-21.7977	9.00072e-31	UTP14C;ALG11	NM_021645;NM_001004127	TSS200;Body	Open_Sea
rs693991	cg25548582	A	G	-21.7977	9.00072e-31	UTP14C;ALG11	NM_021645;NM_001004127	TSS200;Body	Open_Sea
rs7319451	cg25548582	A	G	-21.7977	9.00072e-31	UTP14C;ALG11	NM_021645;NM_001004127	TSS200;Body	Open_Sea
rs9526957	cg25548582	A	G	-21.7977	9.00072e-31	UTP14C;ALG11	NM_021645;NM_001004127	TSS200;Body	Open_Sea
rs9536184	cg25548582	A	G	-21.7977	9.00072e-31	UTP14C;ALG11	NM_021645;NM_001004127	TSS200;Body	Open_Sea
rs17585974	cg22968622	G	T	21.6931	1.39141e-30			Intergenic	Island
rs2732674	cg22968622	A	G	21.6273	1.83191e-30			Intergenic	Island
rs10758192	cg20290983	A	G	21.6202	1.88697e-30	MRPS18A	NM_018135	1stExon	Island
rs11034930	cg13381631	A	C	21.4254	4.27799e-30			Intergenic	S_Shore
rs1264706	cg06606381	C	G	-21.3757	5.27336e-30	FBRSL1	NM_001142641	Body	Open_Sea
rs8321	cg06606381	G	T	-21.3757	5.27336e-30	FBRSL1	NM_001142641	Body	Open_Sea
rs9261290	cg06606381	C	T	-21.3757	5.27336e-30	FBRSL1	NM_001142641	Body	Open_Sea
rs199533	cg17117718	C	T	21.3183	6.71348e-30			Intergenic	Island
rs8000715	cg25548582	C	T	-21.2813	7.8571e-30	UTP14C;ALG11	NM_021645;NM_001004127	TSS200;Body	Open_Sea
rs1235162	cg12093005	C	T	-21.2105	1.06103e-29	FBRSL1	NM_001142641	Body	Open_Sea
rs12903744	cg08275631	C	T	21.1688	1.26645e-29			Intergenic	Open_Sea
rs881642	cg26043149	C	T	21.1084	1.63495e-29	FECH;FECH;FECH;FECH	NM_000140;NM_001012515;NM_000140;NM_001012515	5'UTR;5'UTR;1stExon;1stExon	Island
rs2532329	cg22968622	C	T	21.0926	1.74932e-29			Intergenic	Island
rs983655	cg19169023	C	T	-20.9392	3.36733e-29	TYRO3	NM_006293	Body	S_Shore
rs2532316	cg22968622	C	T	20.9033	3.91796e-29			Intergenic	Island
rs2732651	cg22968622	C	T	20.876	4.40506e-29			Intergenic	Island
rs17585974	cg17117718	G	T	20.6957	9.55135e-29			Intergenic	Island
rs4842091	cg18391209	A	G	20.3757	3.81207e-28	CAPN8	NM_001143962	Body	S_Shelf
rs2957297	cg22968622	G	T	20.3475	4.29917e-28			Intergenic	Island
rs1511493	cg08275631	A	G	20.3175	4.89216e-28			Intergenic	Open_Sea
rs2463524	cg22968622	A	G	20.1655	9.48782e-28			Intergenic	Island
rs11847580	cg18984499	A	C	20.1127	1.19445e-27	RPL26	NM_000987	5'UTR	N_Shore
rs3825559	cg18984499	C	T	20.1127	1.19445e-27	RPL26	NM_000987	5'UTR	N_Shore
rs7155050	cg18984499	A	G	20.1127	1.19445e-27	RPL26	NM_000987	5'UTR	N_Shore
rs199533	cg02228913	C	T	-20.064	1.48035e-27	MAPT;MAPT;MAPT;MAPT;MAPT;MAPT	NM_016835;NM_001123067;NM_016834;NM_005910;NM_001123066;NM_016841	Body;Body;Body;Body;Body;Body	N_Shelf
rs1510795	cg00160777	C	T	-20.0444	1.61166e-27	CHP2	NM_022097	TSS1500	N_Shore
rs2008600	cg00160777	A	G	-20.0444	1.61166e-27	CHP2	NM_022097	TSS1500	N_Shore
rs9493450	cg27275811	C	T	-20.0268	1.74085e-27			Intergenic	N_Shelf
rs10822396	cg05276469	A	C	19.9228	2.75316e-27			Intergenic	Island
rs9791	cg26356450	A	G	-19.8824	3.28262e-27			Intergenic	Open_Sea
rs6913344	cg15611600	A	C	19.8013	4.70155e-27	KIAA1704;NUFIP1	NM_018559;NM_012345	TSS1500;1stExon	Island
rs9453585	cg15611600	C	T	19.8013	4.70155e-27	KIAA1704;NUFIP1	NM_018559;NM_012345	TSS1500;1stExon	Island
rs10211175	cg25299176	A	G	-19.6996	7.34882e-27	YWHAE;YWHAE	NM_006761;NR_024058	1stExon;Body	Island
rs1530489	cg12856521	A	G	19.694	7.53943e-27	DGKZ;DGKZ;DGKZ;DGKZ	NM_001105540;NM_201533;NM_003646;NM_201532	Body;Body;Body;Body	Island
rs1881194	cg22968622	A	G	19.6737	8.23831e-27			Intergenic	Island
rs11760270	cg01418896	A	G	-19.5507	1.42317e-26			Intergenic	Open_Sea
rs1809668	cg13381631	A	G	19.536	1.51847e-26			Intergenic	S_Shore
rs10949938	cg01418896	G	T	-19.5321	1.54601e-26			Intergenic	Open_Sea
rs7928714	cg11707556	A	G	19.4774	1.97169e-26	ANKRD33B	NM_001164440	3'UTR	Open_Sea
rs415430	cg24801230	A	G	-19.3523	3.45204e-26	MAPT;MAPT;MAPT;MAPT;MAPT;MAPT	NM_001123067;NM_016835;NM_016834;NM_001123066;NM_005910;NM_016841	5'UTR;5'UTR;5'UTR;5'UTR;5'UTR;5'UTR	S_Shelf
rs2532274	cg22968622	C	T	19.2391	5.7181e-26			Intergenic	Island
rs10273639	cg18540325	C	T	19.1649	7.96299e-26	PRSS3;PRSS3	NM_002771;NM_007343	TSS1500;Body	Open_Sea
rs7163739	cg08275631	C	T	19.1292	9.36075e-26			Intergenic	Open_Sea
rs11150713	cg02947374	A	G	-18.9776	1.85309e-25			Intergenic	N_Shore
rs1235162	cg21600908	C	T	-18.9679	1.93357e-25	FBRSL1	NM_001142641	Body	Open_Sea
rs2736866	cg05957603	C	T	-18.9522	2.07758e-25	XPNPEP3;ST13	NM_022098;NM_003932	TSS1500;TSS200	Island
rs1009540	cg03429785	A	C	-18.9178	2.43549e-25	MYO1E;LDHAL6B	NM_004998;NM_033195	Body;TSS1500	N_Shore
rs4881666	cg11707556	C	T	18.7901	4.32035e-25	ANKRD33B	NM_001164440	3'UTR	Open_Sea
rs7396854	cg11707556	A	G	18.7901	4.32035e-25	ANKRD33B	NM_001164440	3'UTR	Open_Sea
rs17577094	cg22968622	A	G	18.7805	4.51095e-25			Intergenic	Island
rs17660464	cg22968622	A	C	18.7805	4.51095e-25			Intergenic	Island
rs1845861	cg11707556	A	C	18.7679	4.78627e-25	ANKRD33B	NM_001164440	3'UTR	Open_Sea
rs415430	cg22968622	A	G	18.7663	4.82862e-25			Intergenic	Island
rs1235162	cg06606381	C	T	-18.7383	5.46397e-25	FBRSL1	NM_001142641	Body	Open_Sea
rs4619888	cg26043149	A	C	18.5397	1.35328e-24	FECH;FECH;FECH;FECH	NM_000140;NM_001012515;NM_000140;NM_001012515	5'UTR;5'UTR;1stExon;1stExon	Island
rs2106072	cg12093005	C	T	-18.5157	1.51e-24	FBRSL1	NM_001142641	Body	Open_Sea
rs2517617	cg12093005	C	T	-18.5157	1.51e-24	FBRSL1	NM_001142641	Body	Open_Sea
rs7149787	cg18984499	A	G	18.3909	2.66845e-24	RPL26	NM_000987	5'UTR	N_Shore
rs1264706	cg17862947	C	G	-18.3617	3.04966e-24	FBRSL1	NM_001142641	Body	Open_Sea
rs8321	cg17862947	G	T	-18.3617	3.04966e-24	FBRSL1	NM_001142641	Body	Open_Sea
rs9261290	cg17862947	C	T	-18.3617	3.04966e-24	FBRSL1	NM_001142641	Body	Open_Sea
rs12964779	cg22423821	A	G	18.3233	3.64264e-24			Intergenic	Open_Sea
rs10023401	cg10052190	C	T	18.2489	5.14629e-24	C16orf52	NM_001164579	1stExon	Island
rs1038723	cg13381631	C	T	18.2481	5.16747e-24			Intergenic	S_Shore
rs12278822	cg13381631	C	T	18.2481	5.16747e-24			Intergenic	S_Shore
rs3132685	cg12093005	C	T	-18.1989	6.45934e-24	FBRSL1	NM_001142641	Body	Open_Sea
rs17524161	cg01796902	C	T	-18.173	7.28529e-24			Intergenic	Open_Sea
rs1264706	cg01620082	C	G	-18.1693	7.41236e-24			Intergenic	Island
rs8321	cg01620082	G	T	-18.1693	7.41236e-24			Intergenic	Island
rs9261290	cg01620082	C	T	-18.1693	7.41236e-24			Intergenic	Island
rs415430	cg17117718	A	G	18.0976	1.03349e-23			Intergenic	Island
rs10781530	cg16658931	A	C	17.9849	1.74085e-23	SHANK1	NM_016148	Body	Island
rs10870158	cg16658931	A	C	17.9849	1.74085e-23	SHANK1	NM_016148	Body	Island
rs4238534	cg16105309	C	T	17.9698	1.86791e-23	ADAMTS7	NM_014272	Body	N_Shelf
rs28772724	cg10154826	G	T	17.9474	2.07122e-23	FAM8A1	NM_016255	1stExon	Island
rs9271488	cg01369511	G	T	-17.9274	2.26606e-23	FAM136A	NM_032822	Body	N_Shore
rs9271488	cg10154826	G	T	17.9269	2.28724e-23	FAM8A1	NM_016255	1stExon	Island
rs1235162	cg17862947	C	T	-17.716	6.09931e-23	FBRSL1	NM_001142641	Body	Open_Sea
rs6838042	cg07817883	G	T	17.7041	6.43816e-23	TMEM39B;TMEM39B	NM_018056;NM_018056	1stExon;5'UTR	Island
rs1807254	cg22724854	A	G	-17.6892	6.90408e-23	OR10AG1	NM_001005491	TSS1500	Open_Sea
rs2076006	cg04222842	C	T	17.6805	7.1794e-23	SRP9;SRP9	NM_003133;NM_001130440	TSS200;TSS200	Island
rs7295310	cg19508790	C	T	-17.6606	7.89946e-23			Intergenic	Open_Sea
rs6884951	cg12521634	A	G	-17.6592	7.94181e-23	SBF2	NM_030962	Body	Open_Sea
rs17630028	cg22724854	C	T	-17.5988	1.05467e-22	OR10AG1	NM_001005491	TSS1500	Open_Sea
rs1876924	cg22724854	A	G	-17.5988	1.05467e-22	OR10AG1	NM_001005491	TSS1500	Open_Sea
rs6586261	cg12805629	C	T	-17.5733	1.18809e-22			Intergenic	Open_Sea
rs2302767	cg08566640	C	T	17.5106	1.59472e-22			Intergenic	Open_Sea
rs3829603	cg08566640	A	C	17.5106	1.59472e-22			Intergenic	Open_Sea
rs9646416	cg24556754	A	C	17.4288	2.35078e-22			Intergenic	Open_Sea
rs199533	cg18228076	C	T	-17.4217	2.41431e-22	MAPT;MAPT;MAPT;MAPT;MAPT;MAPT	NM_001123067;NM_016835;NM_016834;NM_001123066;NM_005910;NM_016841	5'UTR;5'UTR;5'UTR;5'UTR;5'UTR;5'UTR	Open_Sea
rs199454	cg24801230	A	G	-17.3969	2.73198e-22	MAPT;MAPT;MAPT;MAPT;MAPT;MAPT	NM_001123067;NM_016835;NM_016834;NM_001123066;NM_005910;NM_016841	5'UTR;5'UTR;5'UTR;5'UTR;5'UTR;5'UTR	S_Shelf
rs1216215	cg22724854	C	T	-17.3056	4.19328e-22	OR10AG1	NM_001005491	TSS1500	Open_Sea
rs17492571	cg22724854	C	T	-17.3056	4.19328e-22	OR10AG1	NM_001005491	TSS1500	Open_Sea
rs17493710	cg22724854	G	T	-17.3056	4.19328e-22	OR10AG1	NM_001005491	TSS1500	Open_Sea
rs6591439	cg22724854	C	T	-17.3056	4.19328e-22	OR10AG1	NM_001005491	TSS1500	Open_Sea
rs7109436	cg22724854	A	G	-17.3056	4.19328e-22	OR10AG1	NM_001005491	TSS1500	Open_Sea
rs7927370	cg22724854	C	T	-17.3056	4.19328e-22	OR10AG1	NM_001005491	TSS1500	Open_Sea
rs11650132	cg24556754	G	T	17.2809	4.70155e-22			Intergenic	Open_Sea
rs11651341	cg24556754	C	T	17.2809	4.70155e-22			Intergenic	Open_Sea
rs11651623	cg24556754	A	G	17.2809	4.70155e-22			Intergenic	Open_Sea
rs11653231	cg24556754	A	G	17.2809	4.70155e-22			Intergenic	Open_Sea
rs11653460	cg24556754	C	T	17.2809	4.70155e-22			Intergenic	Open_Sea
rs13851	cg24556754	A	G	17.2809	4.70155e-22			Intergenic	Open_Sea
rs4239149	cg24556754	A	G	17.2809	4.70155e-22			Intergenic	Open_Sea
rs4793230	cg24556754	A	C	17.2809	4.70155e-22			Intergenic	Open_Sea
rs3010544	cg04222842	C	T	17.2663	5.0404e-22	SRP9;SRP9	NM_003133;NM_001130440	TSS200;TSS200	Island
rs199454	cg22968622	A	G	17.2388	5.73928e-22			Intergenic	Island
rs2042591	cg22724854	C	T	-17.214	6.45934e-22	OR10AG1	NM_001005491	TSS1500	Open_Sea
rs28366298	cg01369511	A	C	-17.1928	7.15822e-22	FAM136A	NM_032822	Body	N_Shore
rs12449610	cg00902417	C	T	-17.182	7.51825e-22	CDRT1	NM_006382	3'UTR	Open_Sea
rs9440	cg13381631	C	T	17.1732	7.83592e-22			Intergenic	S_Shore
rs28772724	cg01369511	G	T	-17.1652	8.15359e-22	FAM136A	NM_032822	Body	N_Shore
rs7204265	cg08951186	C	T	-17.1134	1.04197e-21			Intergenic	N_Shelf
rs1264706	cg01256320	C	G	-17.1116	1.05044e-21	FBRSL1	NM_001142641	Body	Open_Sea
rs8321	cg01256320	G	T	-17.1116	1.05044e-21	FBRSL1	NM_001142641	Body	Open_Sea
rs9261290	cg01256320	C	T	-17.1116	1.05044e-21	FBRSL1	NM_001142641	Body	Open_Sea
rs28366298	cg10154826	A	C	17.1052	1.0822e-21	FAM8A1	NM_016255	1stExon	Island
rs16980091	cg07940072	C	T	17.0869	1.18174e-21	FOXA1	NM_004496	Body	Island
rs2106072	cg21600908	C	T	-17.0791	1.22622e-21	FBRSL1	NM_001142641	Body	Open_Sea
rs2517617	cg21600908	C	T	-17.0791	1.22622e-21	FBRSL1	NM_001142641	Body	Open_Sea
rs10795202	cg05499111	C	T	-17.0746	1.25163e-21			Intergenic	Open_Sea
rs404240	cg12093005	C	T	-17.0629	1.32364e-21	FBRSL1	NM_001142641	Body	Open_Sea
rs2631108	cg26518628	C	T	-16.9651	2.10935e-21			Intergenic	Open_Sea
rs10595	cg12805629	C	T	-16.9272	2.5202e-21			Intergenic	Open_Sea
rs3751742	cg03944143	A	C	-16.9191	2.62609e-21	KIAA0664	NM_015229	Body	Island
rs8048741	cg03944143	A	G	-16.9191	2.62609e-21	KIAA0664	NM_015229	Body	Island
rs929209	cg03944143	A	G	-16.9191	2.62609e-21	KIAA0664	NM_015229	Body	Island
rs13123245	cg26099876	A	G	-16.8885	3.04966e-21	EIF2C2;EIF2C2	NM_012154;NM_001164623	Body;Body	Island
rs12007458	cg00339687	NA		-16.8521	3.62147e-21			Intergenic	Open_Sea
rs2981962	cg04222842	G	T	16.852	3.62147e-21	SRP9;SRP9	NM_003133;NM_001130440	TSS200;TSS200	Island
rs4002730	cg19508790	A	G	-16.8371	3.89678e-21			Intergenic	Open_Sea
rs1411423	cg15704280	G	T	-16.8079	4.46859e-21	2013-09-13	NR_024271	Body	Island
rs4881718	cg15704280	C	T	-16.8079	4.46859e-21	2013-09-13	NR_024271	Body	Island
rs11168334	cg19508790	C	T	-16.8009	4.61684e-21			Intergenic	Open_Sea
rs11520277	cg19508790	A	G	-16.8009	4.61684e-21			Intergenic	Open_Sea
rs4556621	cg19508790	A	C	-16.8009	4.61684e-21			Intergenic	Open_Sea
rs17600371	cg24556754	G	T	16.787	4.93451e-21			Intergenic	Open_Sea
rs9912203	cg24556754	A	G	16.7764	5.20983e-21			Intergenic	Open_Sea
rs7224296	cg24801230	A	G	-16.7226	6.73466e-21	MAPT;MAPT;MAPT;MAPT;MAPT;MAPT	NM_001123067;NM_016835;NM_016834;NM_001123066;NM_005910;NM_016841	5'UTR;5'UTR;5'UTR;5'UTR;5'UTR;5'UTR	S_Shelf
rs1794282	cg23634079	A	G	-16.673	8.5348e-21	MSH5;MSH5;MSH5;MSH5	NM_172165;NM_025259;NM_002441;NM_172166	Body;Body;Body;Body	S_Shelf
rs2187668	cg23634079	A	G	-16.673	8.5348e-21	MSH5;MSH5;MSH5;MSH5	NM_172165;NM_025259;NM_002441;NM_172166	Body;Body;Body;Body	S_Shelf
rs2854275	cg23634079	G	T	-16.673	8.5348e-21	MSH5;MSH5;MSH5;MSH5	NM_172165;NM_025259;NM_002441;NM_172166	Body;Body;Body;Body	S_Shelf
rs2894254	cg23634079	G	T	-16.673	8.5348e-21	MSH5;MSH5;MSH5;MSH5	NM_172165;NM_025259;NM_002441;NM_172166	Body;Body;Body;Body	S_Shelf
rs3132971	cg23634079	G	T	-16.673	8.5348e-21	MSH5;MSH5;MSH5;MSH5	NM_172165;NM_025259;NM_002441;NM_172166	Body;Body;Body;Body	S_Shelf
rs7775397	cg23634079	G	T	-16.673	8.5348e-21	MSH5;MSH5;MSH5;MSH5	NM_172165;NM_025259;NM_002441;NM_172166	Body;Body;Body;Body	S_Shelf
rs9268235	cg23634079	C	T	-16.673	8.5348e-21	MSH5;MSH5;MSH5;MSH5	NM_172165;NM_025259;NM_002441;NM_172166	Body;Body;Body;Body	S_Shelf
rs9273327	cg23634079	A	C	-16.673	8.5348e-21	MSH5;MSH5;MSH5;MSH5	NM_172165;NM_025259;NM_002441;NM_172166	Body;Body;Body;Body	S_Shelf
rs2296408	cg04657470	G	T	-16.6192	1.1055e-20	HSPE1;HSPE1;HSPD1;HSPD1	NM_002157;NM_002157;NM_002156;NM_199440	1stExon;5'UTR;TSS1500;TSS200	Island
rs2296409	cg04657470	C	T	-16.6192	1.1055e-20	HSPE1;HSPE1;HSPD1;HSPD1	NM_002157;NM_002157;NM_002156;NM_199440	1stExon;5'UTR;TSS1500;TSS200	Island
rs2274240	cg04657470	C	T	-16.6031	1.19445e-20	HSPE1;HSPE1;HSPD1;HSPD1	NM_002157;NM_002157;NM_002156;NM_199440	1stExon;5'UTR;TSS1500;TSS200	Island
rs2296405	cg04657470	A	G	-16.6031	1.19445e-20	HSPE1;HSPE1;HSPD1;HSPD1	NM_002157;NM_002157;NM_002156;NM_199440	1stExon;5'UTR;TSS1500;TSS200	Island
rs13193386	cg13679164	C	T	-16.5681	1.4147e-20			Intergenic	Open_Sea
rs2048398	cg00160777	C	T	-16.5634	1.44647e-20	CHP2	NM_022097	TSS1500	N_Shore
rs17660132	cg22968622	C	T	16.5535	1.51847e-20			Intergenic	Island
rs7935661	cg18944383	A	C	-16.53	1.70061e-20	ENPEP	NM_001977	TSS200	N_Shore
rs1672423	cg19508790	C	T	-16.5119	1.85521e-20			Intergenic	Open_Sea
rs12936831	cg24556754	C	T	16.5078	1.89333e-20			Intergenic	Open_Sea
rs7305703	cg19508790	C	T	-16.4784	2.18135e-20			Intergenic	Open_Sea
rs3129843	cg23634079	A	G	-16.4719	2.24489e-20	MSH5;MSH5;MSH5;MSH5	NM_172165;NM_025259;NM_002441;NM_172166	Body;Body;Body;Body	S_Shelf
rs7097961	cg05276469	C	T	16.4686	2.28724e-20			Intergenic	Island
rs4148973	cg12805629	G	T	-16.4378	2.64727e-20			Intergenic	Open_Sea
rs10748382	cg19508790	A	G	-16.4166	2.94376e-20			Intergenic	Open_Sea
rs7969922	cg19508790	C	T	-16.4166	2.94376e-20			Intergenic	Open_Sea
rs2395185	cg01369511	G	T	-16.3948	3.26144e-20	FAM136A	NM_032822	Body	N_Shore
rs9268853	cg01369511	C	T	-16.3948	3.26144e-20	FAM136A	NM_032822	Body	N_Shore
rs9286790	cg01369511	A	G	-16.3948	3.26144e-20	FAM136A	NM_032822	Body	N_Shore
rs9405108	cg01369511	C	T	-16.3948	3.26144e-20	FAM136A	NM_032822	Body	N_Shore
rs415430	cg18228076	A	G	-16.3916	3.32497e-20	MAPT;MAPT;MAPT;MAPT;MAPT;MAPT	NM_001123067;NM_016835;NM_016834;NM_001123066;NM_005910;NM_016841	5'UTR;5'UTR;5'UTR;5'UTR;5'UTR;5'UTR	Open_Sea
rs7195732	cg08242859	G	T	-16.3223	4.63802e-20	IMPDH1;IMPDH1;IMPDH1;IMPDH1;IMPDH1;IMPDH1;IMPDH1	NM_001142573;NM_001142574;NM_001142576;NM_001102605;NM_183243;NM_000883;NM_001142575	3'UTR;3'UTR;3'UTR;3'UTR;3'UTR;3'UTR;3'UTR	Open_Sea
rs3094064	cg12093005	C	T	-16.3137	4.82862e-20	FBRSL1	NM_001142641	Body	Open_Sea
rs3094078	cg12093005	A	T	-16.3137	4.82862e-20	FBRSL1	NM_001142641	Body	Open_Sea
rs3129830	cg12093005	A	G	-16.3137	4.82862e-20	FBRSL1	NM_001142641	Body	Open_Sea
rs3130380	cg12093005	A	G	-16.3137	4.82862e-20	FBRSL1	NM_001142641	Body	Open_Sea
rs1928730	cg11707556	A	C	16.2841	5.59104e-20	ANKRD33B	NM_001164440	3'UTR	Open_Sea
rs7130727	cg11707556	C	T	16.2841	5.59104e-20	ANKRD33B	NM_001164440	3'UTR	Open_Sea
rs11142008	cg24436365	C	T	16.28	5.69693e-20			Intergenic	Open_Sea
rs3935944	cg24436365	C	T	16.28	5.69693e-20			Intergenic	Open_Sea
rs6031379	cg05036715	A	C	-16.2778	5.76046e-20			Intergenic	Open_Sea
rs1304163	cg03944143	A	G	-16.2482	6.64994e-20	KIAA0664	NM_015229	Body	Island
rs7947734	cg13381631	G	T	16.2402	6.90408e-20			Intergenic	S_Shore
rs1235162	cg01620082	C	T	-16.1951	8.61951e-20			Intergenic	Island
rs1241178	cg24212677	C	T	-16.1699	9.74196e-20	STX8	NM_004853	Body	Open_Sea
rs678426	cg24212677	A	C	-16.1699	9.74196e-20	STX8	NM_004853	Body	Open_Sea
rs932175	cg24212677	A	G	-16.1699	9.74196e-20	STX8	NM_004853	Body	Open_Sea
rs4702457	cg15850739	A	C	-16.1689	9.78431e-20			Intergenic	Open_Sea
rs12936816	cg24556754	C	T	16.1427	1.11185e-19			Intergenic	Open_Sea
rs12009688	cg00339687	NA		-16.1143	1.27704e-19			Intergenic	Open_Sea
rs2032597	cg01061520	A	C	16.1102	1.30246e-19			Intergenic	Island
rs17222272	cg01061520	A	C	16.1067	1.32364e-19			Intergenic	Island
rs17250803	cg01061520	A	C	16.1067	1.32364e-19			Intergenic	Island
rs3853053	cg01061520	A	G	16.1067	1.32364e-19			Intergenic	Island
rs4322180	cg01061520	A	G	16.1067	1.32364e-19			Intergenic	Island
rs7067378	cg01061520	C	T	16.1067	1.32364e-19			Intergenic	Island
rs7892876	cg01061520	C	T	16.1067	1.32364e-19			Intergenic	Island
rs7893108	cg01061520	A	G	16.1067	1.32364e-19			Intergenic	Island
rs9782806	cg01061520	C	T	16.1067	1.32364e-19			Intergenic	Island
rs10256440	cg18071532	G	T	16.1054	1.33211e-19	TMEM106C;TMEM106C;TMEM106C;TMEM106C	NM_001143841;NM_024056;NM_001143842;NM_001143843	TSS200;TSS200;TSS200;TSS200	Island
rs13229926	cg18071532	A	G	16.1054	1.33211e-19	TMEM106C;TMEM106C;TMEM106C;TMEM106C	NM_001143841;NM_024056;NM_001143842;NM_001143843	TSS200;TSS200;TSS200;TSS200	Island
rs1906626	cg18071532	C	T	16.1054	1.33211e-19	TMEM106C;TMEM106C;TMEM106C;TMEM106C	NM_001143841;NM_024056;NM_001143842;NM_001143843	TSS200;TSS200;TSS200;TSS200	Island
rs17250226	cg01061520	G	T	16.1028	1.34905e-19			Intergenic	Island
rs650021	cg26450240	A	G	-16.0964	1.39141e-19			Intergenic	Open_Sea
rs1060915	cg24556754	C	T	16.0938	1.41047e-19			Intergenic	Open_Sea
rs11657053	cg24556754	G	T	16.0938	1.41047e-19			Intergenic	Open_Sea
rs12516	cg24556754	C	T	16.0938	1.41047e-19			Intergenic	Open_Sea
rs12944458	cg24556754	C	T	16.0938	1.41047e-19			Intergenic	Open_Sea
rs16940	cg24556754	C	T	16.0938	1.41047e-19			Intergenic	Open_Sea
rs16941	cg24556754	A	G	16.0938	1.41047e-19			Intergenic	Open_Sea
rs16942	cg24556754	A	G	16.0938	1.41047e-19			Intergenic	Open_Sea
rs2298861	cg24556754	C	T	16.0938	1.41047e-19			Intergenic	Open_Sea
rs2298862	cg24556754	A	G	16.0938	1.41047e-19			Intergenic	Open_Sea
rs799912	cg24556754	C	T	16.0938	1.41047e-19			Intergenic	Open_Sea
rs799917	cg24556754	C	T	16.0938	1.41047e-19			Intergenic	Open_Sea
rs8176318	cg24556754	G	T	16.0938	1.41047e-19			Intergenic	Open_Sea
rs915945	cg24556754	A	G	16.0938	1.41047e-19			Intergenic	Open_Sea
rs9911630	cg24556754	A	G	16.0938	1.41047e-19			Intergenic	Open_Sea
rs1411423	cg03929089	G	T	-16.0615	1.64978e-19			Intergenic	Island
rs4881718	cg03929089	C	T	-16.0615	1.64978e-19			Intergenic	Island
rs4881659	cg18944383	G	T	-16.0524	1.72602e-19	ENPEP	NM_001977	TSS200	N_Shore
rs7934841	cg18944383	A	G	-16.0524	1.72602e-19	ENPEP	NM_001977	TSS200	N_Shore
rs7133706	cg19508790	A	G	-16.039	1.8425e-19			Intergenic	Open_Sea
rs1150754	cg12441246	A	G	-16.004	2.18135e-19			Intergenic	S_Shore
rs1150755	cg12441246	A	G	-16.004	2.18135e-19			Intergenic	S_Shore
rs8059194	cg04657470	A	G	-15.9937	2.30842e-19	HSPE1;HSPE1;HSPD1;HSPD1	NM_002157;NM_002157;NM_002156;NM_199440	1stExon;5'UTR;TSS1500;TSS200	Island
rs1590067	cg03944143	C	T	-15.9839	2.41431e-19	KIAA0664	NM_015229	Body	Island
rs1609289	cg03944143	A	G	-15.9839	2.41431e-19	KIAA0664	NM_015229	Body	Island
rs7661555	cg26043149	C	T	15.9788	2.47785e-19	FECH;FECH;FECH;FECH	NM_000140;NM_001012515;NM_000140;NM_001012515	5'UTR;5'UTR;1stExon;1stExon	Island
rs17222272	cg09708560	A	C	-15.9704	2.58374e-19			Intergenic	Open_Sea
rs17250803	cg09708560	A	C	-15.9704	2.58374e-19			Intergenic	Open_Sea
rs3853053	cg09708560	A	G	-15.9704	2.58374e-19			Intergenic	Open_Sea
rs4322180	cg09708560	A	G	-15.9704	2.58374e-19			Intergenic	Open_Sea
rs7067378	cg09708560	C	T	-15.9704	2.58374e-19			Intergenic	Open_Sea
rs7892876	cg09708560	C	T	-15.9704	2.58374e-19			Intergenic	Open_Sea
rs7893108	cg09708560	A	G	-15.9704	2.58374e-19			Intergenic	Open_Sea
rs9782806	cg09708560	C	T	-15.9704	2.58374e-19			Intergenic	Open_Sea
rs3924661	cg05499111	A	G	-15.9568	2.75316e-19			Intergenic	Open_Sea
rs4460716	cg05499111	G	T	-15.9568	2.75316e-19			Intergenic	Open_Sea
rs7071257	cg05499111	C	T	-15.9568	2.75316e-19			Intergenic	Open_Sea
rs8073382	cg00902417	A	G	-15.952	2.8167e-19	CDRT1	NM_006382	3'UTR	Open_Sea
rs1235162	cg01256320	C	T	-15.9378	3.02848e-19	FBRSL1	NM_001142641	Body	Open_Sea
rs17250740	cg09708560	G	T	-15.9344	3.07083e-19			Intergenic	Open_Sea
rs199501	cg22968622	A	G	15.9224	3.26144e-19			Intergenic	Island
rs2106072	cg06606381	C	T	-15.914	3.38851e-19	FBRSL1	NM_001142641	Body	Open_Sea
rs2517617	cg06606381	C	T	-15.914	3.38851e-19	FBRSL1	NM_001142641	Body	Open_Sea
rs404240	cg21600908	C	T	-15.8942	3.74853e-19	FBRSL1	NM_001142641	Body	Open_Sea
rs17250226	cg09708560	G	T	-15.8841	3.93914e-19			Intergenic	Open_Sea
rs13207082	cg21438527	A	G	15.8691	4.23563e-19	HIST1H4D	NM_003539	TSS200	S_Shore
rs415430	cg02228913	A	G	-15.8409	4.8498e-19	MAPT;MAPT;MAPT;MAPT;MAPT;MAPT	NM_016835;NM_001123067;NM_016834;NM_005910;NM_001123066;NM_016841	Body;Body;Body;Body;Body;Body	N_Shelf
rs3786777	cg11502921	G	T	15.8382	4.91333e-19			Intergenic	Open_Sea
rs404240	cg06606381	C	T	-15.8278	5.18865e-19	FBRSL1	NM_001142641	Body	Open_Sea
rs3904275	cg11707556	A	G	15.7992	5.97224e-19	ANKRD33B	NM_001164440	3'UTR	Open_Sea
rs9341301	cg09708560	C	T	-15.7964	6.03578e-19			Intergenic	Open_Sea
rs3132685	cg21600908	C	T	-15.7947	6.09931e-19	FBRSL1	NM_001142641	Body	Open_Sea
rs10932241	cg02273106	A	C	15.7897	6.24756e-19			Intergenic	Island
rs9341301	cg01061520	C	T	15.7698	6.8829e-19			Intergenic	Island
rs1048009	cg07817883	C	T	15.7516	7.53943e-19	TMEM39B;TMEM39B	NM_018056;NM_018056	1stExon;5'UTR	Island
rs2320501	cg19508790	G	T	-15.7461	7.75121e-19			Intergenic	Open_Sea
rs17250345	cg09708560	C	T	-15.7412	7.92063e-19			Intergenic	Open_Sea
rs199501	cg24801230	A	G	-15.7358	8.15359e-19	MAPT;MAPT;MAPT;MAPT;MAPT;MAPT	NM_001123067;NM_016835;NM_016834;NM_001123066;NM_005910;NM_016841	5'UTR;5'UTR;5'UTR;5'UTR;5'UTR;5'UTR	S_Shelf
rs17250345	cg01061520	C	T	15.7286	8.45009e-19			Intergenic	Island
rs2032597	cg09708560	A	C	-15.724	8.61951e-19			Intergenic	Open_Sea
rs2395185	cg10154826	G	T	15.6737	1.1055e-18	FAM8A1	NM_016255	1stExon	Island
rs9268853	cg10154826	C	T	15.6737	1.1055e-18	FAM8A1	NM_016255	1stExon	Island
rs9286790	cg10154826	A	G	15.6737	1.1055e-18	FAM8A1	NM_016255	1stExon	Island
rs9405108	cg10154826	C	T	15.6737	1.1055e-18	FAM8A1	NM_016255	1stExon	Island
rs3132685	cg06606381	C	T	-15.6422	1.29187e-18	FBRSL1	NM_001142641	Body	Open_Sea
rs12230545	cg19508790	C	T	-15.6392	1.31093e-18			Intergenic	Open_Sea
rs414435	cg08600765	C	T	-15.6283	1.38293e-18	LOC647979	NR_027451	Body	Island
rs11245742	cg15704280	A	G	-15.609	1.52059e-18	2013-09-13	NR_024271	Body	Island
rs1573472	cg12805629	A	G	-15.5938	1.63919e-18			Intergenic	Open_Sea
rs2647044	cg23634079	A	G	-15.5934	1.64343e-18	MSH5;MSH5;MSH5;MSH5	NM_172165;NM_025259;NM_002441;NM_172166	Body;Body;Body;Body	S_Shelf
rs302848	cg13989295	C	T	15.5914	1.65825e-18	SKA2;SKA2	NM_182620;NM_001100595	3'UTR;3'UTR	S_Shelf
rs6503866	cg13989295	C	T	15.5914	1.65825e-18	SKA2;SKA2	NM_182620;NM_001100595	3'UTR;3'UTR	S_Shelf
rs6503870	cg13989295	C	T	15.5914	1.65825e-18	SKA2;SKA2	NM_182620;NM_001100595	3'UTR;3'UTR	S_Shelf
rs12453459	cg13989295	C	T	15.5778	1.77473e-18	SKA2;SKA2	NM_182620;NM_001100595	3'UTR;3'UTR	S_Shelf
rs4857258	cg23316923	C	T	-15.5721	1.82556e-18			Intergenic	Island
rs6784670	cg23316923	A	G	-15.5721	1.82556e-18			Intergenic	Island
rs6801975	cg23316923	C	T	-15.5721	1.82556e-18			Intergenic	Island
rs17182434	cg20587970	A	G	-15.567	1.87215e-18			Intergenic	N_Shore
rs13207753	cg13679164	G	T	-15.5655	1.88697e-18			Intergenic	Open_Sea
rs17250740	cg01061520	G	T	15.552	2.01616e-18			Intergenic	Island
rs17589700	cg01796902	A	G	-15.5233	2.3296e-18			Intergenic	Open_Sea
rs199454	cg02228913	A	G	-15.4857	2.79552e-18	MAPT;MAPT;MAPT;MAPT;MAPT;MAPT	NM_016835;NM_001123067;NM_016834;NM_005910;NM_001123066;NM_016841	Body;Body;Body;Body;Body;Body	N_Shelf
rs6582	cg01027929	A	G	-15.3927	4.42624e-18	HNRNPA2B1;CBX3;CBX3;HNRNPA2B1;CBX3	NM_031243;NM_016587;NM_007276;NM_002137;NM_016587	TSS1500;1stExon;5'UTR;TSS1500;5'UTR	Island
rs199454	cg17117718	A	G	15.3672	5.0404e-18			Intergenic	Island
rs758838	cg25535652	A	G	15.3596	5.23101e-18	EPHA7	NM_004440	Body	Open_Sea
rs9368726	cg01369511	C	T	-15.3423	5.69693e-18	FAM136A	NM_032822	Body	N_Shore
rs1535039	cg12093005	C	T	-15.3415	5.7181e-18	FBRSL1	NM_001142641	Body	Open_Sea
rs2746149	cg12093005	C	T	-15.3415	5.7181e-18	FBRSL1	NM_001142641	Body	Open_Sea
rs2746150	cg12093005	C	T	-15.3415	5.7181e-18	FBRSL1	NM_001142641	Body	Open_Sea
rs442694	cg12093005	A	C	-15.3415	5.7181e-18	FBRSL1	NM_001142641	Body	Open_Sea
rs6710702	cg25299176	C	T	-15.3371	5.84517e-18	YWHAE;YWHAE	NM_006761;NR_024058	1stExon;Body	Island
rs2106072	cg17862947	C	T	-15.3188	6.39581e-18	FBRSL1	NM_001142641	Body	Open_Sea
rs2517617	cg17862947	C	T	-15.3188	6.39581e-18	FBRSL1	NM_001142641	Body	Open_Sea
rs3094064	cg21600908	C	T	-15.296	7.1794e-18	FBRSL1	NM_001142641	Body	Open_Sea
rs3094078	cg21600908	A	T	-15.296	7.1794e-18	FBRSL1	NM_001142641	Body	Open_Sea
rs3129830	cg21600908	A	G	-15.296	7.1794e-18	FBRSL1	NM_001142641	Body	Open_Sea
rs3130380	cg21600908	A	G	-15.296	7.1794e-18	FBRSL1	NM_001142641	Body	Open_Sea
rs4631693	cg15830792	C	T	15.2892	7.41236e-18	NRBF2;NRBF2	NM_030759;NM_030759	1stExon;5'UTR	Island
rs6672672	cg15830792	C	T	15.2892	7.41236e-18	NRBF2;NRBF2	NM_030759;NM_030759	1stExon;5'UTR	Island
rs6852613	cg07817883	A	G	15.2388	9.53017e-18	TMEM39B;TMEM39B	NM_018056;NM_018056	1stExon;5'UTR	Island
rs6870276	cg01787110	A	G	-15.2271	1.0102e-17	NBPF6;NBPF6	NM_001143987;NM_001143988	Body;Body	Open_Sea
rs2516049	cg01369511	A	G	-15.2213	1.03985e-17	FAM136A	NM_032822	Body	N_Shore
rs477515	cg01369511	C	T	-15.2213	1.03985e-17	FAM136A	NM_032822	Body	N_Shore
rs1141108	cg19743820	C	T	15.212	1.08856e-17	COX7C;COX7C	NM_001867;NM_001867	5'UTR;1stExon	Open_Sea
rs3196669	cg19743820	A	G	15.212	1.08856e-17	COX7C;COX7C	NM_001867;NM_001867	5'UTR;1stExon	Open_Sea
rs11053821	cg16712639	C	T	-15.1895	1.21774e-17	EIF2S3	NM_001415	1stExon	Island
rs11053849	cg16712639	C	T	-15.1895	1.21774e-17	EIF2S3	NM_001415	1stExon	Island
rs2007068	cg15704280	A	G	15.1667	1.36599e-17	2013-09-13	NR_024271	Body	Island
rs7123100	cg15704280	C	T	15.1667	1.36599e-17	2013-09-13	NR_024271	Body	Island
rs9332434	cg15704280	C	T	15.1667	1.36599e-17	2013-09-13	NR_024271	Body	Island
rs2250672	cg26356450	A	G	-15.1664	1.36811e-17			Intergenic	Open_Sea
rs8071916	cg13989295	A	G	15.1629	1.39141e-17	SKA2;SKA2	NM_182620;NM_001100595	3'UTR;3'UTR	S_Shelf
rs11982909	cg18071532	C	T	15.0997	1.90815e-17	TMEM106C;TMEM106C;TMEM106C;TMEM106C	NM_001143841;NM_024056;NM_001143842;NM_001143843	TSS200;TSS200;TSS200;TSS200	Island
rs6952857	cg18071532	C	T	15.0997	1.90815e-17	TMEM106C;TMEM106C;TMEM106C;TMEM106C	NM_001143841;NM_024056;NM_001143842;NM_001143843	TSS200;TSS200;TSS200;TSS200	Island
rs2732651	cg17117718	C	T	15.0983	1.92086e-17			Intergenic	Island
rs1070104	cg18944383	A	G	-15.0951	1.95263e-17	ENPEP	NM_001977	TSS200	N_Shore
rs11245742	cg03929089	A	G	-15.0211	2.8167e-17			Intergenic	Island
rs404240	cg17862947	C	T	-14.9974	3.17672e-17	FBRSL1	NM_001142641	Body	Open_Sea
rs7823430	cg17660026	C	T	-14.9838	3.40968e-17	XPNPEP3;ST13;ST13	NM_022098;NM_003932;NM_003932	TSS1500;5'UTR;1stExon	Island
rs1232539	cg03944143	A	G	-14.9425	4.19328e-17	KIAA0664	NM_015229	Body	Island
rs13169827	cg20584997	A	G	-14.9338	4.38388e-17	FLJ40330	NR_015424	TSS200	Island
rs13183423	cg20584997	A	G	-14.9338	4.38388e-17	FLJ40330	NR_015424	TSS200	Island
rs1587625	cg20584997	A	C	-14.9338	4.38388e-17	FLJ40330	NR_015424	TSS200	Island
rs1818121	cg20584997	A	G	-14.9338	4.38388e-17	FLJ40330	NR_015424	TSS200	Island
rs397425	cg20584997	A	G	-14.9338	4.38388e-17	FLJ40330	NR_015424	TSS200	Island
rs434405	cg20584997	C	T	-14.9338	4.38388e-17	FLJ40330	NR_015424	TSS200	Island
rs6877165	cg24007312	C	T	14.9102	4.93451e-17	WDR82	NM_025222	TSS200	Island
rs7224296	cg17117718	A	G	14.9046	5.06158e-17			Intergenic	Island
rs2513929	cg02388795	C	T	-14.8741	5.90871e-17	NAP1L1;NAP1L1	NM_139207;NM_004537	5'UTR;5'UTR	N_Shelf
rs4894020	cg14011486	G	T	14.8596	6.35345e-17	LIN28	NM_024674	TSS200	Island
rs6753709	cg14011486	A	G	14.8596	6.35345e-17	LIN28	NM_024674	TSS200	Island
rs7600176	cg14011486	C	T	14.8596	6.35345e-17	LIN28	NM_024674	TSS200	Island
rs625998	cg10801418	A	G	-14.8529	6.56523e-17	ZNF90	NM_007138	TSS200	Open_Sea
rs326387	cg03923277	C	T	-14.8463	6.79819e-17	TDG;TDG	NM_003211;NM_003211	1stExon;5'UTR	Island
rs17250887	cg01061520	A	T	14.8402	6.98879e-17			Intergenic	Island
rs7892893	cg01061520	C	T	14.8402	6.98879e-17			Intergenic	Island
rs7906287	cg00736530	A	G	14.8379	7.07351e-17			Intergenic	Island
rs9907940	cg13989295	A	G	14.8332	7.24293e-17	SKA2;SKA2	NM_182620;NM_001100595	3'UTR;3'UTR	S_Shelf
rs1498335	cg01061520	A	G	14.8194	7.77239e-17			Intergenic	Island
rs17315772	cg01061520	A	C	14.8194	7.77239e-17			Intergenic	Island
rs17315821	cg01061520	C	T	14.8194	7.77239e-17			Intergenic	Island
rs7067303	cg01061520	A	G	14.8194	7.77239e-17			Intergenic	Island
rs957431	cg01061520	A	G	14.8194	7.77239e-17			Intergenic	Island
rs2516049	cg10154826	A	G	14.8113	8.09006e-17	FAM8A1	NM_016255	1stExon	Island
rs477515	cg10154826	C	T	14.8113	8.09006e-17	FAM8A1	NM_016255	1stExon	Island
rs199501	cg17117718	A	G	14.7937	8.85247e-17			Intergenic	Island
rs2042286	cg11502921	C	T	14.7838	9.29721e-17			Intergenic	Open_Sea
rs1009540	cg22491629	A	C	-14.7742	9.76313e-17	C6orf35;C6orf35	NM_018452;NM_018452	5'UTR;1stExon	Island
rs3745758	cg11502921	C	T	14.7542	1.07797e-16			Intergenic	Open_Sea
rs2049043	cg16658931	G	T	14.7541	1.08009e-16	SHANK1	NM_016148	Body	Island
rs4880082	cg16658931	C	T	14.7541	1.08009e-16	SHANK1	NM_016148	Body	Island
rs6926	cg16658931	G	T	14.7541	1.08009e-16	SHANK1	NM_016148	Body	Island
rs7773576	cg04222842	C	T	14.7263	1.24104e-16	SRP9;SRP9	NM_003133;NM_001130440	TSS200;TSS200	Island
rs11904097	cg22111694	C	T	14.7194	1.28551e-16			Intergenic	S_Shore
rs11080356	cg19694781	C	T	14.7064	1.37235e-16	TMEM160	NM_017854	Body	N_Shore
rs9303690	cg19694781	C	T	14.7064	1.37235e-16	TMEM160	NM_017854	Body	N_Shore
rs7067486	cg05557315	A	G	14.6833	1.54177e-16			Intergenic	N_Shore
rs9786770	cg05557315	C	T	14.6833	1.54177e-16			Intergenic	N_Shore
rs3130350	cg12093005	G	T	-14.6541	1.78744e-16	FBRSL1	NM_001142641	Body	Open_Sea
rs3130351	cg12093005	C	T	-14.6541	1.78744e-16	FBRSL1	NM_001142641	Body	Open_Sea
rs3130352	cg12093005	C	T	-14.6541	1.78744e-16	FBRSL1	NM_001142641	Body	Open_Sea
rs3132647	cg12093005	C	T	-14.6541	1.78744e-16	FBRSL1	NM_001142641	Body	Open_Sea
rs9368726	cg10154826	C	T	14.6529	1.79803e-16	FAM8A1	NM_016255	1stExon	Island
rs7892920	cg05557315	C	T	14.6259	2.06064e-16			Intergenic	N_Shore
rs11855334	cg01027929	C	T	-14.6173	2.16017e-16	HNRNPA2B1;CBX3;CBX3;HNRNPA2B1;CBX3	NM_031243;NM_016587;NM_007276;NM_002137;NM_016587	TSS1500;1stExon;5'UTR;TSS1500;5'UTR	Island
rs11858113	cg01027929	C	T	-14.6173	2.16017e-16	HNRNPA2B1;CBX3;CBX3;HNRNPA2B1;CBX3	NM_031243;NM_016587;NM_007276;NM_002137;NM_016587	TSS1500;1stExon;5'UTR;TSS1500;5'UTR	Island
rs16970851	cg01027929	A	G	-14.6173	2.16017e-16	HNRNPA2B1;CBX3;CBX3;HNRNPA2B1;CBX3	NM_031243;NM_016587;NM_007276;NM_002137;NM_016587	TSS1500;1stExon;5'UTR;TSS1500;5'UTR	Island
rs2412544	cg01027929	C	T	-14.6173	2.16017e-16	HNRNPA2B1;CBX3;CBX3;HNRNPA2B1;CBX3	NM_031243;NM_016587;NM_007276;NM_002137;NM_016587	TSS1500;1stExon;5'UTR;TSS1500;5'UTR	Island
rs35047458	cg01027929	A	G	-14.6173	2.16017e-16	HNRNPA2B1;CBX3;CBX3;HNRNPA2B1;CBX3	NM_031243;NM_016587;NM_007276;NM_002137;NM_016587	TSS1500;1stExon;5'UTR;TSS1500;5'UTR	Island
rs3751653	cg01027929	C	T	-14.6173	2.16017e-16	HNRNPA2B1;CBX3;CBX3;HNRNPA2B1;CBX3	NM_031243;NM_016587;NM_007276;NM_002137;NM_016587	TSS1500;1stExon;5'UTR;TSS1500;5'UTR	Island
rs9785868	cg05557315	A	G	14.6021	2.3296e-16			Intergenic	N_Shore
rs1057068	cg13989295	A	G	14.5823	2.56256e-16	SKA2;SKA2	NM_182620;NM_001100595	3'UTR;3'UTR	S_Shelf
rs8026605	cg01027929	A	G	-14.5713	2.7108e-16	HNRNPA2B1;CBX3;CBX3;HNRNPA2B1;CBX3	NM_031243;NM_016587;NM_007276;NM_002137;NM_016587	TSS1500;1stExon;5'UTR;TSS1500;5'UTR	Island
rs7224296	cg22968622	A	G	14.5674	2.77434e-16			Intergenic	Island
rs10769641	cg15704280	A	G	14.5533	2.96494e-16	2013-09-13	NR_024271	Body	Island
rs7483795	cg15704280	A	G	14.5533	2.96494e-16	2013-09-13	NR_024271	Body	Island
rs1558843	cg05557315	A	C	14.551	3.0073e-16			Intergenic	N_Shore
rs17307070	cg05557315	G	T	14.5506	3.0073e-16			Intergenic	N_Shore
rs2032624	cg05557315	A	C	14.5506	3.0073e-16			Intergenic	N_Shore
rs28639779	cg05557315	C	T	14.5506	3.0073e-16			Intergenic	N_Shore
rs7067478	cg05557315	A	G	14.5506	3.0073e-16			Intergenic	N_Shore
rs758838	cg09348012	A	G	14.5506	3.0073e-16			Intergenic	Open_Sea
rs9785717	cg05557315	A	G	14.5506	3.0073e-16			Intergenic	N_Shore
rs9785928	cg05557315	C	T	14.5506	3.0073e-16			Intergenic	N_Shore
rs9785959	cg05557315	C	G	14.5506	3.0073e-16			Intergenic	N_Shore
rs9786031	cg05557315	G	T	14.5506	3.0073e-16			Intergenic	N_Shore
rs9786197	cg05557315	C	T	14.5506	3.0073e-16			Intergenic	N_Shore
rs9786230	cg05557315	A	G	14.5506	3.0073e-16			Intergenic	N_Shore
rs9786232	cg05557315	G	T	14.5506	3.0073e-16			Intergenic	N_Shore
rs7946556	cg15704280	A	G	14.5488	3.04966e-16	2013-09-13	NR_024271	Body	Island
rs3902996	cg05926928	A	G	14.5476	3.07083e-16	GDPD1;GDPD1;GDPD1	NM_182569;NM_001165994;NM_001165993	TSS200;TSS200;TSS200	N_Shore
rs4889554	cg03944143	C	T	-14.547	3.07083e-16	KIAA0664	NM_015229	Body	Island
rs11925965	cg26321609	C	T	-14.5188	3.53675e-16	CCDC14	NM_022757	TSS1500	Island
rs12633421	cg26321609	A	G	-14.5188	3.53675e-16	CCDC14	NM_022757	TSS1500	Island
rs3804587	cg26321609	C	T	-14.5188	3.53675e-16	CCDC14	NM_022757	TSS1500	Island
rs883207	cg26321609	G	T	-14.5188	3.53675e-16	CCDC14	NM_022757	TSS1500	Island
rs1608268	cg18944383	C	T	-14.5059	3.76971e-16	ENPEP	NM_001977	TSS200	N_Shore
rs8186106	cg18944383	C	T	-14.5059	3.76971e-16	ENPEP	NM_001977	TSS200	N_Shore
rs13205911	cg21438527	C	T	14.5044	3.81207e-16	HIST1H4D	NM_003539	TSS200	S_Shore
rs13218875	cg21438527	C	T	14.5044	3.81207e-16	HIST1H4D	NM_003539	TSS200	S_Shore
rs2463524	cg17117718	A	G	14.4959	3.98149e-16			Intergenic	Island
rs1928730	cg15704280	A	C	14.4846	4.21445e-16	2013-09-13	NR_024271	Body	Island
rs7130727	cg15704280	C	T	14.4846	4.21445e-16	2013-09-13	NR_024271	Body	Island
rs199501	cg18228076	A	G	-14.473	4.46859e-16	MAPT;MAPT;MAPT;MAPT;MAPT;MAPT	NM_001123067;NM_016835;NM_016834;NM_001123066;NM_005910;NM_016841	5'UTR;5'UTR;5'UTR;5'UTR;5'UTR;5'UTR	Open_Sea
rs8041534	cg01027929	G	T	-14.4641	4.6592e-16	HNRNPA2B1;CBX3;CBX3;HNRNPA2B1;CBX3	NM_031243;NM_016587;NM_007276;NM_002137;NM_016587	TSS1500;1stExon;5'UTR;TSS1500;5'UTR	Island
rs2010447	cg00837290	A	G	-14.4485	5.06158e-16	ANKRD11	NM_013275	Body	S_Shore
rs7029565	cg16658931	C	T	14.4281	5.61221e-16	SHANK1	NM_016148	Body	Island
rs7018779	cg19510820	G	T	14.426	5.67575e-16			Intergenic	Open_Sea
rs11826952	cg22724854	C	T	-14.398	6.52287e-16	OR10AG1	NM_001005491	TSS1500	Open_Sea
rs11827854	cg22724854	G	T	-14.398	6.52287e-16	OR10AG1	NM_001005491	TSS1500	Open_Sea
rs28826070	cg22724854	C	T	-14.398	6.52287e-16	OR10AG1	NM_001005491	TSS1500	Open_Sea
rs7106742	cg22724854	G	T	-14.398	6.52287e-16	OR10AG1	NM_001005491	TSS1500	Open_Sea
rs7940985	cg22724854	C	T	-14.398	6.52287e-16	OR10AG1	NM_001005491	TSS1500	Open_Sea
rs7941855	cg22724854	C	T	-14.398	6.52287e-16	OR10AG1	NM_001005491	TSS1500	Open_Sea
rs7943197	cg22724854	A	G	-14.398	6.52287e-16	OR10AG1	NM_001005491	TSS1500	Open_Sea
rs1535039	cg06606381	C	T	-14.3964	6.58641e-16	FBRSL1	NM_001142641	Body	Open_Sea
rs2746149	cg06606381	C	T	-14.3964	6.58641e-16	FBRSL1	NM_001142641	Body	Open_Sea
rs2746150	cg06606381	C	T	-14.3964	6.58641e-16	FBRSL1	NM_001142641	Body	Open_Sea
rs442694	cg06606381	A	C	-14.3964	6.58641e-16	FBRSL1	NM_001142641	Body	Open_Sea
rs2531725	cg13989295	A	G	14.3896	6.81937e-16	SKA2;SKA2	NM_182620;NM_001100595	3'UTR;3'UTR	S_Shelf
rs1535039	cg21600908	C	T	-14.3839	7.00997e-16	FBRSL1	NM_001142641	Body	Open_Sea
rs2746149	cg21600908	C	T	-14.3839	7.00997e-16	FBRSL1	NM_001142641	Body	Open_Sea
rs2746150	cg21600908	C	T	-14.3839	7.00997e-16	FBRSL1	NM_001142641	Body	Open_Sea
rs442694	cg21600908	A	C	-14.3839	7.00997e-16	FBRSL1	NM_001142641	Body	Open_Sea
rs7120107	cg22724854	G	T	-14.3734	7.39118e-16	OR10AG1	NM_001005491	TSS1500	Open_Sea
rs2106072	cg01620082	C	T	-14.3678	7.60296e-16			Intergenic	Island
rs2517617	cg01620082	C	T	-14.3678	7.60296e-16			Intergenic	Island
rs2077851	cg22724854	A	G	-14.3626	7.81474e-16	OR10AG1	NM_001005491	TSS1500	Open_Sea
rs2007068	cg03929089	A	G	14.3601	7.92063e-16			Intergenic	Island
rs7123100	cg03929089	C	T	14.3601	7.92063e-16			Intergenic	Island
rs9332434	cg03929089	C	T	14.3601	7.92063e-16			Intergenic	Island
rs10491082	cg11278311	C	T	-14.3532	8.19595e-16	ALOX15	NM_001140	Body	Island
rs9911968	cg11278311	A	G	-14.3532	8.19595e-16	ALOX15	NM_001140	Body	Island
rs199454	cg18228076	A	G	-14.3489	8.38655e-16	MAPT;MAPT;MAPT;MAPT;MAPT;MAPT	NM_001123067;NM_016835;NM_016834;NM_001123066;NM_005910;NM_016841	5'UTR;5'UTR;5'UTR;5'UTR;5'UTR;5'UTR	Open_Sea
rs11546450	cg07817883	A	G	14.3374	8.87365e-16	TMEM39B;TMEM39B	NM_018056;NM_018056	1stExon;5'UTR	Island
rs3904275	cg15704280	A	G	14.3224	9.59371e-16	2013-09-13	NR_024271	Body	Island
rs1535039	cg17862947	C	T	-14.3164	9.8902e-16	FBRSL1	NM_001142641	Body	Open_Sea
rs2746149	cg17862947	C	T	-14.3164	9.8902e-16	FBRSL1	NM_001142641	Body	Open_Sea
rs2746150	cg17862947	C	T	-14.3164	9.8902e-16	FBRSL1	NM_001142641	Body	Open_Sea
rs442694	cg17862947	A	C	-14.3164	9.8902e-16	FBRSL1	NM_001142641	Body	Open_Sea
rs2517597	cg21600908	C	T	-14.3113	1.01443e-15	FBRSL1	NM_001142641	Body	Open_Sea
rs2523979	cg21600908	A	T	-14.3113	1.01443e-15	FBRSL1	NM_001142641	Body	Open_Sea
rs2523981	cg21600908	A	G	-14.3113	1.01443e-15	FBRSL1	NM_001142641	Body	Open_Sea
rs2523986	cg21600908	A	G	-14.3113	1.01443e-15	FBRSL1	NM_001142641	Body	Open_Sea
rs2523987	cg21600908	G	T	-14.3113	1.01443e-15	FBRSL1	NM_001142641	Body	Open_Sea
rs2523988	cg21600908	A	G	-14.3113	1.01443e-15	FBRSL1	NM_001142641	Body	Open_Sea
rs3094064	cg17862947	C	T	-14.3071	1.03561e-15	FBRSL1	NM_001142641	Body	Open_Sea
rs3094078	cg17862947	A	T	-14.3071	1.03561e-15	FBRSL1	NM_001142641	Body	Open_Sea
rs3129830	cg17862947	A	G	-14.3071	1.03561e-15	FBRSL1	NM_001142641	Body	Open_Sea
rs3130380	cg17862947	A	G	-14.3071	1.03561e-15	FBRSL1	NM_001142641	Body	Open_Sea
rs7494968	cg01027929	A	G	-14.3063	1.03985e-15	HNRNPA2B1;CBX3;CBX3;HNRNPA2B1;CBX3	NM_031243;NM_016587;NM_007276;NM_002137;NM_016587	TSS1500;1stExon;5'UTR;TSS1500;5'UTR	Island
rs3094064	cg06606381	C	T	-14.3058	1.04197e-15	FBRSL1	NM_001142641	Body	Open_Sea
rs3094078	cg06606381	A	T	-14.3058	1.04197e-15	FBRSL1	NM_001142641	Body	Open_Sea
rs3129830	cg06606381	A	G	-14.3058	1.04197e-15	FBRSL1	NM_001142641	Body	Open_Sea
rs3130380	cg06606381	A	G	-14.3058	1.04197e-15	FBRSL1	NM_001142641	Body	Open_Sea
rs1655900	cg02718200	A	G	14.3037	1.05467e-15	HLA-B	NM_005514	Body	Island
rs7934062	cg18944383	A	C	-14.297	1.09068e-15	ENPEP	NM_001977	TSS200	N_Shore
rs6090206	cg23505145	A	G	-14.2894	1.13303e-15	KLF1	NM_006563	Body	Island
rs3814499	cg16658931	A	G	14.2364	1.48459e-15	SHANK1	NM_016148	Body	Island
rs2161459	cg10801418	C	T	-14.211	1.69002e-15	ZNF90	NM_007138	TSS200	Open_Sea
rs1060489	cg23505145	A	G	-14.2048	1.74508e-15	KLF1	NM_006563	Body	Island
rs7224296	cg02228913	A	G	-14.1963	1.82132e-15	MAPT;MAPT;MAPT;MAPT;MAPT;MAPT	NM_016835;NM_001123067;NM_016834;NM_005910;NM_001123066;NM_016841	Body;Body;Body;Body;Body;Body	N_Shelf
rs1061159	cg13150855	C	T	-14.19	1.88062e-15	AURKA;AURKA;AURKA;AURKA;AURKA;AURKA	NM_198434;NM_003600;NM_198435;NM_198437;NM_198436;NM_198433	3'UTR;3'UTR;3'UTR;3'UTR;3'UTR;3'UTR	Open_Sea
rs12778917	cg13150855	A	C	-14.19	1.88062e-15	AURKA;AURKA;AURKA;AURKA;AURKA;AURKA	NM_198434;NM_003600;NM_198435;NM_198437;NM_198436;NM_198433	3'UTR;3'UTR;3'UTR;3'UTR;3'UTR;3'UTR	Open_Sea
rs7095762	cg13150855	G	T	-14.19	1.88062e-15	AURKA;AURKA;AURKA;AURKA;AURKA;AURKA	NM_198434;NM_003600;NM_198435;NM_198437;NM_198436;NM_198433	3'UTR;3'UTR;3'UTR;3'UTR;3'UTR;3'UTR	Open_Sea
rs9366302	cg06094323	A	C	-14.1897	1.88274e-15			Intergenic	Island
rs1151564	cg24215973	G	T	14.1878	1.9018e-15	HDAC4	NM_006037	Body	Island
rs1936905	cg06094323	C	T	-14.1785	1.99287e-15			Intergenic	Island
rs2074404	cg24801230	G	T	-14.177	2.00981e-15	MAPT;MAPT;MAPT;MAPT;MAPT;MAPT	NM_001123067;NM_016835;NM_016834;NM_001123066;NM_005910;NM_016841	5'UTR;5'UTR;5'UTR;5'UTR;5'UTR;5'UTR	S_Shelf
rs404240	cg01620082	C	T	-14.1734	2.04793e-15			Intergenic	Island
rs1611738	cg02718200	A	C	14.162	2.16017e-15	HLA-B	NM_005514	Body	Island
rs2517855	cg02718200	C	T	14.162	2.16017e-15	HLA-B	NM_005514	Body	Island
rs2517862	cg02718200	A	G	14.162	2.16017e-15	HLA-B	NM_005514	Body	Island
rs17559185	cg22724854	C	T	-14.1526	2.26606e-15	OR10AG1	NM_001005491	TSS1500	Open_Sea
rs7122752	cg22724854	C	T	-14.1526	2.26606e-15	OR10AG1	NM_001005491	TSS1500	Open_Sea
rs7925905	cg22724854	C	T	-14.1526	2.26606e-15	OR10AG1	NM_001005491	TSS1500	Open_Sea
rs2958464	cg08833952	G	T	-14.1476	2.3296e-15			Intergenic	Island
rs10161111	cg08933160	A	G	-14.1444	2.37195e-15	PTPN11	NM_002834	3'UTR	Open_Sea
rs13002993	cg25312636	A	G	14.1324	2.5202e-15	COL11A2;COL11A2;COL11A2	NM_080679;NM_080681;NM_080680	Body;Body;Body	Open_Sea
rs2517597	cg12093005	C	T	-14.1298	2.56256e-15	FBRSL1	NM_001142641	Body	Open_Sea
rs2523979	cg12093005	A	T	-14.1298	2.56256e-15	FBRSL1	NM_001142641	Body	Open_Sea
rs2523981	cg12093005	A	G	-14.1298	2.56256e-15	FBRSL1	NM_001142641	Body	Open_Sea
rs2523986	cg12093005	A	G	-14.1298	2.56256e-15	FBRSL1	NM_001142641	Body	Open_Sea
rs2523987	cg12093005	G	T	-14.1298	2.56256e-15	FBRSL1	NM_001142641	Body	Open_Sea
rs2523988	cg12093005	A	G	-14.1298	2.56256e-15	FBRSL1	NM_001142641	Body	Open_Sea
rs10515477	cg09079882	C	T	14.124	2.62609e-15	NUBP1	NM_002484	TSS1500	N_Shore
rs1055716	cg05036715	C	T	-14.1194	2.68963e-15			Intergenic	Open_Sea
rs6877165	cg15611832	C	T	-14.1118	2.79552e-15			Intergenic	S_Shore
rs9692345	cg24275100	C	T	-14.1105	2.8167e-15			Intergenic	Open_Sea
rs9974410	cg12805629	A	C	-14.1104	2.8167e-15			Intergenic	Open_Sea
rs2957297	cg17117718	G	T	14.1037	2.92259e-15			Intergenic	Island
rs12730405	cg15830792	A	G	14.1005	2.96494e-15	NRBF2;NRBF2	NM_030759;NM_030759	1stExon;5'UTR	Island
rs12265237	cg13150855	A	G	-14.0805	3.28262e-15	AURKA;AURKA;AURKA;AURKA;AURKA;AURKA	NM_198434;NM_003600;NM_198435;NM_198437;NM_198436;NM_198433	3'UTR;3'UTR;3'UTR;3'UTR;3'UTR;3'UTR	Open_Sea
rs9664945	cg13150855	A	G	-14.0805	3.28262e-15	AURKA;AURKA;AURKA;AURKA;AURKA;AURKA	NM_198434;NM_003600;NM_198435;NM_198437;NM_198436;NM_198433	3'UTR;3'UTR;3'UTR;3'UTR;3'UTR;3'UTR	Open_Sea
rs13193386	cg24356473	C	T	-14.0703	3.47322e-15			Intergenic	N_Shore
rs17715450	cg04657470	A	C	-14.055	3.74853e-15	HSPE1;HSPE1;HSPD1;HSPD1	NM_002157;NM_002157;NM_002156;NM_199440	1stExon;5'UTR;TSS1500;TSS200	Island
rs9785743	cg05557315	A	G	14.0345	4.15092e-15			Intergenic	N_Shore
rs7587317	cg18493039	C	T	14.0331	4.19328e-15			Intergenic	Open_Sea
rs3744108	cg13989295	C	G	14.0304	4.25681e-15	SKA2;SKA2	NM_182620;NM_001100595	3'UTR;3'UTR	S_Shelf
rs35768594	cg05557315	C	T	14.0193	4.48977e-15			Intergenic	N_Shore
rs10062043	cg01787110	C	T	14.0154	4.59566e-15	NBPF6;NBPF6	NM_001143987;NM_001143988	Body;Body	Open_Sea
rs9268219	cg23634079	G	T	-14.0143	4.61684e-15	MSH5;MSH5;MSH5;MSH5	NM_172165;NM_025259;NM_002441;NM_172166	Body;Body;Body;Body	S_Shelf
rs2652684	cg20584997	G	T	-14.0048	4.8498e-15	FLJ40330	NR_015424	TSS200	Island
rs8093433	cg22423821	A	G	13.9775	5.56986e-15			Intergenic	Open_Sea
rs510552	cg10631902	A	G	13.9421	6.67112e-15			Intergenic	Open_Sea
rs6460195	cg07000267	A	G	13.9344	6.94644e-15			Intergenic	Open_Sea
rs1865680	cg05557315	A	G	13.9186	7.51825e-15			Intergenic	N_Shore
rs28609124	cg05557315	G	T	13.9186	7.51825e-15			Intergenic	N_Shore
rs7892999	cg05557315	G	T	13.9186	7.51825e-15			Intergenic	N_Shore
rs891407	cg05557315	C	G	13.9186	7.51825e-15			Intergenic	N_Shore
rs9786254	cg05557315	A	G	13.9186	7.51825e-15			Intergenic	N_Shore
rs9786821	cg05557315	G	T	13.9186	7.51825e-15			Intergenic	N_Shore
rs10497893	cg02273106	G	T	13.9173	7.58178e-15			Intergenic	Island
rs16941667	cg08933160	C	T	-13.8928	8.59833e-15	PTPN11	NM_002834	3'UTR	Open_Sea
rs876896	cg08933160	C	T	-13.8928	8.59833e-15	PTPN11	NM_002834	3'UTR	Open_Sea
rs1881316	cg03944143	C	T	-13.8913	8.66187e-15	KIAA0664	NM_015229	Body	Island
rs6539856	cg18631743	A	G	13.8736	9.48782e-15	RANBP1;TRMT2A;TRMT2A	NM_002882;NM_182984;NM_022727	TSS200;TSS200;TSS200	Island
rs1969363	cg19508790	A	G	-13.8651	9.91138e-15			Intergenic	Open_Sea
rs10868668	cg03178781	C	T	13.8628	1.00173e-14	STYXL1	NM_016086	Body	Open_Sea
rs10437416	cg26868306	C	T	13.8485	1.07797e-14	SVIL;SVIL	NM_021738;NM_003174	Body;Body	Open_Sea
rs10769641	cg03929089	A	G	13.8443	1.10126e-14			Intergenic	Island
rs7483795	cg03929089	A	G	13.8443	1.10126e-14			Intergenic	Island
rs7946556	cg03929089	A	G	13.841	1.12032e-14			Intergenic	Island
rs8112960	cg25042112	C	T	13.8271	1.20292e-14	ZNF92;ZNF92	NM_152626;NM_007139	TSS200;TSS200	N_Shore
rs3130350	cg21600908	G	T	-13.8228	1.23045e-14	FBRSL1	NM_001142641	Body	Open_Sea
rs3130351	cg21600908	C	T	-13.8228	1.23045e-14	FBRSL1	NM_001142641	Body	Open_Sea
rs3130352	cg21600908	C	T	-13.8228	1.23045e-14	FBRSL1	NM_001142641	Body	Open_Sea
rs3132647	cg21600908	C	T	-13.8228	1.23045e-14	FBRSL1	NM_001142641	Body	Open_Sea
rs2309404	cg25535652	C	T	13.8221	1.23469e-14	EPHA7	NM_004440	Body	Open_Sea
rs3132685	cg17862947	C	T	-13.8037	1.35752e-14	FBRSL1	NM_001142641	Body	Open_Sea
rs2239529	cg21600908	C	T	-13.8013	1.37446e-14	FBRSL1	NM_001142641	Body	Open_Sea
rs2249099	cg21600908	G	T	-13.8013	1.37446e-14	FBRSL1	NM_001142641	Body	Open_Sea
rs2517598	cg21600908	C	T	-13.8013	1.37446e-14	FBRSL1	NM_001142641	Body	Open_Sea
rs2523984	cg21600908	A	G	-13.8013	1.37446e-14	FBRSL1	NM_001142641	Body	Open_Sea
rs2523985	cg21600908	A	G	-13.8013	1.37446e-14	FBRSL1	NM_001142641	Body	Open_Sea
rs2523989	cg21600908	A	G	-13.8013	1.37446e-14	FBRSL1	NM_001142641	Body	Open_Sea
rs2844793	cg21600908	C	T	-13.8013	1.37446e-14	FBRSL1	NM_001142641	Body	Open_Sea
rs1357818	cg19726460	C	T	13.7833	1.50789e-14			Intergenic	Open_Sea
rs9785710	cg05557315	A	G	-13.7832	1.50789e-14			Intergenic	N_Shore
rs11081560	cg22231329	A	G	-13.7802	1.53118e-14	LRRC4B	NM_001080457	TSS200	S_Shore
rs11081561	cg22231329	A	G	-13.7802	1.53118e-14	LRRC4B	NM_001080457	TSS200	S_Shore
rs571096	cg22231329	A	G	-13.7802	1.53118e-14	LRRC4B	NM_001080457	TSS200	S_Shore
rs3853052	cg05557315	A	G	13.7694	1.61801e-14			Intergenic	N_Shore
rs11136139	cg19726460	G	T	-13.7508	1.78108e-14			Intergenic	Open_Sea
rs12543341	cg19726460	C	T	-13.7508	1.78108e-14			Intergenic	Open_Sea
rs1964363	cg03900028	C	T	13.7505	1.7832e-14	ZNF117	NM_015852	TSS200	Open_Sea
rs3132685	cg01620082	C	T	-13.7432	1.85309e-14			Intergenic	Island
rs7224296	cg18228076	A	G	-13.7402	1.88062e-14	MAPT;MAPT;MAPT;MAPT;MAPT;MAPT	NM_001123067;NM_016835;NM_016834;NM_001123066;NM_005910;NM_016841	5'UTR;5'UTR;5'UTR;5'UTR;5'UTR;5'UTR	Open_Sea
rs9785999	cg05557315	C	T	13.7327	1.95474e-14			Intergenic	N_Shore
rs4311107	cg25299176	C	T	-13.7171	2.11782e-14	YWHAE;YWHAE	NM_006761;NR_024058	1stExon;Body	Island
rs2239529	cg12093005	C	T	-13.7009	2.30842e-14	FBRSL1	NM_001142641	Body	Open_Sea
rs2249099	cg12093005	G	T	-13.7009	2.30842e-14	FBRSL1	NM_001142641	Body	Open_Sea
rs2517598	cg12093005	C	T	-13.7009	2.30842e-14	FBRSL1	NM_001142641	Body	Open_Sea
rs2523984	cg12093005	A	G	-13.7009	2.30842e-14	FBRSL1	NM_001142641	Body	Open_Sea
rs2523985	cg12093005	A	G	-13.7009	2.30842e-14	FBRSL1	NM_001142641	Body	Open_Sea
rs2523989	cg12093005	A	G	-13.7009	2.30842e-14	FBRSL1	NM_001142641	Body	Open_Sea
rs2844793	cg12093005	C	T	-13.7009	2.30842e-14	FBRSL1	NM_001142641	Body	Open_Sea
rs9785760	cg05557315	A	G	13.6798	2.56256e-14			Intergenic	N_Shore
rs1916207	cg15704280	C	T	-13.6758	2.62609e-14	2013-09-13	NR_024271	Body	Island
rs1566467	cg06942262	C	T	13.6615	2.8167e-14			Intergenic	Open_Sea
rs8063059	cg06942262	C	T	13.6615	2.8167e-14			Intergenic	Open_Sea
rs842164	cg22111694	A	C	13.6506	2.98612e-14			Intergenic	S_Shore
rs859745	cg22111694	G	T	13.6506	2.98612e-14			Intergenic	S_Shore
rs2302189	cg13989295	A	C	13.6463	3.04966e-14	SKA2;SKA2	NM_182620;NM_001100595	3'UTR;3'UTR	S_Shelf
rs755895	cg27275811	C	T	-13.6422	3.11319e-14			Intergenic	N_Shelf
rs7437149	cg22964396	A	G	-13.6073	3.72736e-14			Intergenic	Island
rs10484399	cg21438527	A	G	13.6041	3.79089e-14	HIST1H4D	NM_003539	TSS200	S_Shore
rs13194781	cg21438527	A	G	13.6041	3.79089e-14	HIST1H4D	NM_003539	TSS200	S_Shore
rs13199772	cg21438527	A	G	13.6041	3.79089e-14	HIST1H4D	NM_003539	TSS200	S_Shore
rs13212651	cg21438527	A	G	13.6041	3.79089e-14	HIST1H4D	NM_003539	TSS200	S_Shore
rs17749927	cg21438527	A	G	13.6041	3.79089e-14	HIST1H4D	NM_003539	TSS200	S_Shore
rs34706883	cg21438527	A	C	13.6041	3.79089e-14	HIST1H4D	NM_003539	TSS200	S_Shore
rs8066156	cg20587970	C	T	-13.5989	3.89678e-14			Intergenic	N_Shore
rs10114487	cg16658931	C	T	13.591	4.04503e-14	SHANK1	NM_016148	Body	Island
rs3094054	cg12093005	A	C	-13.5874	4.12974e-14	FBRSL1	NM_001142641	Body	Open_Sea
rs10277259	cg19862616	A	C	13.5789	4.32035e-14	NCRNA00174	NR_026873	Body	Island
rs10476	cg19862616	A	G	13.5789	4.32035e-14	NCRNA00174	NR_026873	Body	Island
rs10952840	cg19862616	C	T	13.5789	4.32035e-14	NCRNA00174	NR_026873	Body	Island
rs1104878	cg19862616	A	C	13.5789	4.32035e-14	NCRNA00174	NR_026873	Body	Island
rs6953665	cg19862616	C	T	13.5789	4.32035e-14	NCRNA00174	NR_026873	Body	Island
rs7785025	cg19862616	C	T	13.5789	4.32035e-14	NCRNA00174	NR_026873	Body	Island
rs7027646	cg20054939	C	T	13.5699	4.51095e-14	ZNF84;ZNF84	NM_001127372;NM_003428	5'UTR;5'UTR	Island
rs1980684	cg10631902	A	G	13.5659	4.61684e-14			Intergenic	Open_Sea
rs2241465	cg26043149	C	T	13.5367	5.35808e-14	FECH;FECH;FECH;FECH	NM_000140;NM_001012515;NM_000140;NM_001012515	5'UTR;5'UTR;1stExon;1stExon	Island
rs1928730	cg03929089	A	C	13.5361	5.37925e-14			Intergenic	Island
rs7130727	cg03929089	C	T	13.5361	5.37925e-14			Intergenic	Island
rs404240	cg01256320	C	T	-13.5328	5.48514e-14	FBRSL1	NM_001142641	Body	Open_Sea
rs3907838	cg05557315	A	G	13.521	5.824e-14			Intergenic	N_Shore
rs653914	cg17712092	A	G	13.5191	5.88753e-14	LARP1B	NM_018078	Body	Open_Sea
rs1264706	cg10420223	C	G	-13.5146	6.0146e-14	UBD	NM_006398	Body	Open_Sea
rs8321	cg10420223	G	T	-13.5146	6.0146e-14	UBD	NM_006398	Body	Open_Sea
rs9261290	cg10420223	C	T	-13.5146	6.0146e-14	UBD	NM_006398	Body	Open_Sea
rs2470243	cg20587970	C	T	-13.5066	6.26874e-14			Intergenic	N_Shore
rs8081016	cg20587970	A	G	-13.5066	6.26874e-14			Intergenic	N_Shore
rs1611545	cg02718200	C	T	13.4813	7.13704e-14	HLA-B	NM_005514	Body	Island
rs199501	cg02228913	A	G	-13.4789	7.24293e-14	MAPT;MAPT;MAPT;MAPT;MAPT;MAPT	NM_016835;NM_001123067;NM_016834;NM_005910;NM_001123066;NM_016841	Body;Body;Body;Body;Body;Body	N_Shelf
rs13195040	cg21438527	A	G	13.4737	7.43354e-14	HIST1H4D	NM_003539	TSS200	S_Shore
rs17578859	cg16658931	A	G	13.4676	7.6665e-14	SHANK1	NM_016148	Body	Island
rs1548255	cg11199437	C	T	-13.4642	7.81474e-14			Intergenic	N_Shore
rs6115458	cg17812503	A	G	-13.4553	8.17477e-14			Intergenic	Open_Sea
rs4467562	cg26043149	A	G	13.453	8.28066e-14	FECH;FECH;FECH;FECH	NM_000140;NM_001012515;NM_000140;NM_001012515	5'UTR;5'UTR;1stExon;1stExon	Island
rs8079936	cg16973203	A	G	13.4396	8.87365e-14	FBXO36	NM_174899	3'UTR	Open_Sea
rs10996176	cg05276469	A	G	13.4266	9.48782e-14			Intergenic	Island
rs10902001	cg15704280	G	T	13.4218	9.72078e-14	2013-09-13	NR_024271	Body	Island
rs7186168	cg26811252	C	T	13.4144	1.0102e-13	RRN3P2	NR_003369	Body	Open_Sea
rs2106072	cg01256320	C	T	-13.4141	1.01232e-13	FBRSL1	NM_001142641	Body	Open_Sea
rs2517617	cg01256320	C	T	-13.4141	1.01232e-13	FBRSL1	NM_001142641	Body	Open_Sea
rs3129012	cg12093005	C	T	-13.3875	1.16056e-13	FBRSL1	NM_001142641	Body	Open_Sea
rs1611545	cg12093005	C	T	-13.3774	1.22198e-13	FBRSL1	NM_001142641	Body	Open_Sea
rs3904275	cg03929089	A	G	13.3763	1.23045e-13			Intergenic	Island
rs1534507	cg03944143	A	C	-13.3685	1.28128e-13	KIAA0664	NM_015229	Body	Island
rs1919040	cg03944143	C	T	-13.3685	1.28128e-13	KIAA0664	NM_015229	Body	Island
rs7206101	cg03944143	C	T	-13.3685	1.28128e-13	KIAA0664	NM_015229	Body	Island
rs7968230	cg07570055	A	G	-13.3674	1.28763e-13			Intergenic	Island
rs4718129	cg01418896	A	G	-13.3489	1.41682e-13			Intergenic	Open_Sea
rs9304110	cg23085500	A	G	13.3311	1.55448e-13	WBP11	NM_016312	Body	N_Shelf
rs13145430	cg26043149	C	T	13.3254	1.60107e-13	FECH;FECH;FECH;FECH	NM_000140;NM_001012515;NM_000140;NM_001012515	5'UTR;5'UTR;1stExon;1stExon	Island
rs9908147	cg11278311	C	T	-13.3214	1.63495e-13	ALOX15	NM_001140	Body	Island
rs12559662	cg00339687	NA		-13.3205	1.64131e-13			Intergenic	Open_Sea
rs1554465	cg01692616	A	G	-13.3163	1.67731e-13			Intergenic	N_Shelf
rs1312568	cg16196077	A	G	13.3054	1.77685e-13	RTKN2	NM_145307	TSS200	Island
rs4748667	cg00998146	A	G	13.2878	1.94627e-13	IFI30	NM_006332	TSS200	Island
rs31243	cg13563193	A	G	13.2853	1.97169e-13	PDCD5	NM_004708	Body	Island
rs10814410	cg21274067	C	T	13.2815	2.00981e-13	WASH2P	NR_024077	TSS200	N_Shore
rs785989	cg08476390	A	C	-13.2683	2.16017e-13	BAGE4;BAGE5;BAGE3;BAGE;BAGE2	NM_181704;NM_182484;NM_182481;NM_001187;NM_182482	TSS1500;TSS1500;TSS1500;TSS1500;TSS1500	Open_Sea
rs785993	cg08476390	A	G	-13.2683	2.16017e-13	BAGE4;BAGE5;BAGE3;BAGE;BAGE2	NM_181704;NM_182484;NM_182481;NM_001187;NM_182482	TSS1500;TSS1500;TSS1500;TSS1500;TSS1500	Open_Sea
rs1348733	cg05557315	C	T	13.2546	2.30842e-13			Intergenic	N_Shore
rs11866841	cg26811252	A	G	13.2474	2.39313e-13	RRN3P2	NR_003369	Body	Open_Sea
rs4843285	cg26811252	A	G	13.2474	2.39313e-13	RRN3P2	NR_003369	Body	Open_Sea
rs9289952	cg10438649	G	T	-13.2412	2.47785e-13			Intergenic	Island
rs2601495	cg02273106	A	G	13.2161	2.8167e-13			Intergenic	Island
rs2193324	cg18944383	A	G	-13.2072	2.96494e-13	ENPEP	NM_001977	TSS200	N_Shore
rs3131618	cg04559908	C	T	-13.2066	2.96494e-13	DPCR1	NM_080870	Body	N_Shelf
rs823376	cg27349345	C	T	-13.2061	2.96494e-13			Intergenic	Island
rs2280495	cg01692616	C	T	-13.2047	2.98612e-13			Intergenic	N_Shelf
rs13195836	cg17125897	C	T	13.2031	3.02848e-13	PIP5K1A;PIP5K1A;PIP5K1A;PIP5K1A	NM_001135637;NM_001135638;NM_003557;NM_001135636	3'UTR;3'UTR;3'UTR;3'UTR	Open_Sea
rs709609	cg19797896	A	G	13.1844	3.32497e-13			Intergenic	N_Shelf
rs7210970	cg20587970	A	G	-13.1809	3.38851e-13			Intergenic	N_Shore
rs9526814	cg24728468	G	T	-13.1798	3.40968e-13	FABP5;FABP5	NM_001444;NM_001444	1stExon;5'UTR	Island
rs7706887	cg24007312	G	T	13.1731	3.53675e-13	WDR82	NM_025222	TSS200	Island
rs2062553	cg06942262	G	T	13.1713	3.55793e-13			Intergenic	Open_Sea
rs4785521	cg06942262	A	G	13.1713	3.55793e-13			Intergenic	Open_Sea
rs9268926	cg01369511	A	G	-13.1671	3.64264e-13	FAM136A	NM_032822	Body	N_Shore
rs12773168	cg13150855	A	G	-13.1244	4.55331e-13	AURKA;AURKA;AURKA;AURKA;AURKA;AURKA	NM_198434;NM_003600;NM_198435;NM_198437;NM_198436;NM_198433	3'UTR;3'UTR;3'UTR;3'UTR;3'UTR;3'UTR	Open_Sea
rs10769641	cg11707556	A	G	13.1232	4.57448e-13	ANKRD33B	NM_001164440	3'UTR	Open_Sea
rs7483795	cg11707556	A	G	13.1232	4.57448e-13	ANKRD33B	NM_001164440	3'UTR	Open_Sea
rs7946556	cg11707556	A	G	13.1203	4.63802e-13	ANKRD33B	NM_001164440	3'UTR	Open_Sea
rs1277778	cg16875032	A	G	13.1013	5.12512e-13	SNTB1	NM_021021	1stExon	Island
rs7960096	cg17164315	A	C	-13.0974	5.23101e-13			Intergenic	Open_Sea
rs3094061	cg04559908	G	T	-13.0906	5.42161e-13	DPCR1	NM_080870	Body	N_Shelf
rs3130374	cg04559908	C	T	-13.0906	5.42161e-13	DPCR1	NM_080870	Body	N_Shelf
rs3130375	cg04559908	A	C	-13.0906	5.42161e-13	DPCR1	NM_080870	Body	N_Shelf
rs3132649	cg04559908	C	T	-13.0906	5.42161e-13	DPCR1	NM_080870	Body	N_Shelf
rs17780080	cg20587970	A	G	-13.0779	5.78164e-13			Intergenic	N_Shore
rs800086	cg24215973	C	T	-13.075	5.86635e-13	HDAC4	NM_006037	Body	Island
rs11652849	cg17225604	A	G	-13.0709	5.99342e-13			Intergenic	S_Shore
rs2313050	cg17225604	A	G	-13.0709	5.99342e-13			Intergenic	S_Shore
rs11728139	cg25404033	A	G	-13.0694	6.05695e-13			Intergenic	Open_Sea
rs429511	cg12093005	C	T	-13.0672	6.12049e-13	FBRSL1	NM_001142641	Body	Open_Sea
rs1934709	cg24212677	A	G	-13.0596	6.37463e-13	STX8	NM_004853	Body	Open_Sea
rs4133085	cg05276469	C	T	13.0513	6.64994e-13			Intergenic	Island
rs2114582	cg18634211	C	T	13.0462	6.81937e-13	LIN28	NM_024674	TSS200	Island
rs3094064	cg01620082	C	T	-13.0446	6.8829e-13			Intergenic	Island
rs3094078	cg01620082	A	T	-13.0446	6.8829e-13			Intergenic	Island
rs3129830	cg01620082	A	G	-13.0446	6.8829e-13			Intergenic	Island
rs3130380	cg01620082	A	G	-13.0446	6.8829e-13			Intergenic	Island
rs1611738	cg12093005	A	C	-13.0311	7.39118e-13	FBRSL1	NM_001142641	Body	Open_Sea
rs2517855	cg12093005	C	T	-13.0311	7.39118e-13	FBRSL1	NM_001142641	Body	Open_Sea
rs2517862	cg12093005	A	G	-13.0311	7.39118e-13	FBRSL1	NM_001142641	Body	Open_Sea
rs2734222	cg18540325	C	T	13.026	7.58178e-13	PRSS3;PRSS3	NM_002771;NM_007343	TSS1500;Body	Open_Sea
rs3130350	cg06606381	G	T	-13.0221	7.75121e-13	FBRSL1	NM_001142641	Body	Open_Sea
rs3130351	cg06606381	C	T	-13.022	7.75121e-13	FBRSL1	NM_001142641	Body	Open_Sea
rs3130352	cg06606381	C	T	-13.022	7.75121e-13	FBRSL1	NM_001142641	Body	Open_Sea
rs3132647	cg06606381	C	T	-13.022	7.75121e-13	FBRSL1	NM_001142641	Body	Open_Sea
rs9257809	cg12093005	A	G	-13.022	7.75121e-13	FBRSL1	NM_001142641	Body	Open_Sea
rs3117427	cg12093005	C	T	-13.021	7.79356e-13	FBRSL1	NM_001142641	Body	Open_Sea
rs3117439	cg12093005	A	G	-13.021	7.79356e-13	FBRSL1	NM_001142641	Body	Open_Sea
rs3749971	cg12093005	C	T	-13.021	7.79356e-13	FBRSL1	NM_001142641	Body	Open_Sea
rs10747823	cg19508790	Ambiguous		-13.0149	8.02652e-13			Intergenic	Open_Sea
rs1663281	cg19508790	Ambiguous		-13.0149	8.02652e-13			Intergenic	Open_Sea
rs1733410	cg19508790	A	G	-13.0149	8.02652e-13			Intergenic	Open_Sea
rs1457338	cg00837290	A	G	-13.0066	8.38655e-13	ANKRD11	NM_013275	Body	S_Shore
rs1557731	cg20587970	C	G	-13.003	8.55598e-13			Intergenic	N_Shore
rs537166	cg20587970	A	G	-13.003	8.55598e-13			Intergenic	N_Shore
rs8077092	cg20587970	C	T	-13.003	8.55598e-13			Intergenic	N_Shore
rs9695629	cg20054939	G	T	13.0024	8.57716e-13	ZNF84;ZNF84	NM_001127372;NM_003428	5'UTR;5'UTR	Island
rs13047817	cg12805629	C	T	-12.9994	8.70423e-13			Intergenic	Open_Sea
rs3790592	cg20826526	C	T	12.9867	9.29721e-13	SSR3	NM_007107	Body	Open_Sea
rs630640	cg20826526	C	T	12.9867	9.29721e-13	SSR3	NM_007107	Body	Open_Sea
rs2517597	cg06606381	C	T	-12.9865	9.31839e-13	FBRSL1	NM_001142641	Body	Open_Sea
rs2523979	cg06606381	A	T	-12.9865	9.31839e-13	FBRSL1	NM_001142641	Body	Open_Sea
rs2523981	cg06606381	A	G	-12.9865	9.31839e-13	FBRSL1	NM_001142641	Body	Open_Sea
rs2523986	cg06606381	A	G	-12.9865	9.31839e-13	FBRSL1	NM_001142641	Body	Open_Sea
rs2523987	cg06606381	G	T	-12.9865	9.31839e-13	FBRSL1	NM_001142641	Body	Open_Sea
rs2523988	cg06606381	A	G	-12.9865	9.31839e-13	FBRSL1	NM_001142641	Body	Open_Sea
rs2909867	cg01787110	C	T	-12.9865	9.31839e-13	NBPF6;NBPF6	NM_001143987;NM_001143988	Body;Body	Open_Sea
rs786002	cg08476390	A	G	-12.985	9.4031e-13	BAGE4;BAGE5;BAGE3;BAGE;BAGE2	NM_181704;NM_182484;NM_182481;NM_001187;NM_182482	TSS1500;TSS1500;TSS1500;TSS1500;TSS1500	Open_Sea
rs11760270	cg07000267	A	G	12.9829	9.48782e-13			Intergenic	Open_Sea
rs429479	cg12093005	C	T	-12.9776	9.76313e-13	FBRSL1	NM_001142641	Body	Open_Sea
rs2285815	cg17171325	A	G	12.9627	1.05467e-12	LOC401052	NM_001008737	TSS200	Island
rs12983988	cg27423959	C	T	12.962	1.05891e-12			Intergenic	Open_Sea
rs699171	cg22177721	A	C	12.9567	1.08856e-12			Intergenic	Open_Sea
rs7426276	cg27333274	A	G	12.9522	1.11397e-12	ARL2BP	NM_012106	TSS200	Island
rs10902001	cg03929089	G	T	12.9422	1.17327e-12			Intergenic	Island
rs1120462	cg06094323	A	G	12.938	1.2008e-12			Intergenic	Island
rs1633005	cg02718200	A	G	12.9361	1.21139e-12	HLA-B	NM_005514	Body	Island
rs13207753	cg24356473	G	T	-12.9333	1.23045e-12			Intergenic	N_Shore
rs11661338	cg08476390	C	T	-12.925	1.2834e-12	BAGE4;BAGE5;BAGE3;BAGE;BAGE2	NM_181704;NM_182484;NM_182481;NM_001187;NM_182482	TSS1500;TSS1500;TSS1500;TSS1500;TSS1500	Open_Sea
rs2367486	cg18540325	A	G	12.9232	1.2961e-12	PRSS3;PRSS3	NM_002771;NM_007343	TSS1500;Body	Open_Sea
rs3134902	cg18540325	G	T	12.9232	1.2961e-12	PRSS3;PRSS3	NM_002771;NM_007343	TSS1500;Body	Open_Sea
rs6124622	cg05036715	C	T	-12.918	1.33211e-12			Intergenic	Open_Sea
rs633159	cg17164315	A	G	-12.9145	1.35752e-12			Intergenic	Open_Sea
rs2007068	cg11707556	A	G	12.9136	1.36387e-12	ANKRD33B	NM_001164440	3'UTR	Open_Sea
rs7123100	cg11707556	C	T	12.9136	1.36387e-12	ANKRD33B	NM_001164440	3'UTR	Open_Sea
rs9332434	cg11707556	C	T	12.9136	1.36387e-12	ANKRD33B	NM_001164440	3'UTR	Open_Sea
rs568752	cg27201625	C	T	-12.9132	1.36599e-12	PRKCQ	NM_006257	TSS200	Island
rs2245420	cg12093005	C	G	-12.908	1.40411e-12	FBRSL1	NM_001142641	Body	Open_Sea
rs1498335	cg09708560	A	G	-12.8882	1.5566e-12			Intergenic	Open_Sea
rs17315772	cg09708560	A	C	-12.8882	1.5566e-12			Intergenic	Open_Sea
rs17315821	cg09708560	C	T	-12.8882	1.5566e-12			Intergenic	Open_Sea
rs7067303	cg09708560	A	G	-12.8882	1.5566e-12			Intergenic	Open_Sea
rs957431	cg09708560	A	G	-12.8882	1.5566e-12			Intergenic	Open_Sea
rs418891	cg15633388	G	T	-12.885	1.58201e-12			Intergenic	N_Shelf
rs11080053	cg17225604	C	T	-12.8732	1.68366e-12			Intergenic	S_Shore
rs1521563	cg17225604	G	T	-12.8732	1.68366e-12			Intergenic	S_Shore
rs2139942	cg17225604	A	G	-12.8732	1.68366e-12			Intergenic	S_Shore
rs12213776	cg22177721	G	T	12.8678	1.73026e-12			Intergenic	Open_Sea
rs1050223	cg00902417	C	T	-12.8613	1.79167e-12	CDRT1	NM_006382	3'UTR	Open_Sea
rs4290263	cg15704280	G	T	12.8544	1.85732e-12	2013-09-13	NR_024271	Body	Island
rs17250887	cg09708560	A	T	-12.8513	1.88697e-12			Intergenic	Open_Sea
rs7892893	cg09708560	C	T	-12.8513	1.88697e-12			Intergenic	Open_Sea
rs850522	cg11430096	C	T	12.8429	1.97169e-12	CDK19	NM_015076	Body	S_Shore
rs2868420	cg26043149	A	G	12.8323	2.08393e-12	FECH;FECH;FECH;FECH	NM_000140;NM_001012515;NM_000140;NM_001012515	5'UTR;5'UTR;1stExon;1stExon	Island
rs3094054	cg21600908	A	C	-12.8234	2.18135e-12	FBRSL1	NM_001142641	Body	Open_Sea
rs1535039	cg01256320	C	T	-12.8224	2.20253e-12	FBRSL1	NM_001142641	Body	Open_Sea
rs2746149	cg01256320	C	T	-12.8224	2.20253e-12	FBRSL1	NM_001142641	Body	Open_Sea
rs2746150	cg01256320	C	T	-12.8224	2.20253e-12	FBRSL1	NM_001142641	Body	Open_Sea
rs442694	cg01256320	A	C	-12.8224	2.20253e-12	FBRSL1	NM_001142641	Body	Open_Sea
rs17258448	cg21500063	A	G	12.8086	2.35078e-12			Intergenic	Open_Sea
rs11081560	cg09220050	A	G	-12.8064	2.39313e-12	TMEM189;TMEM189;TMEM189;TMEM189-UBE2V1	NM_199129;NR_027889;NM_001162505;NM_199203	TSS1500;TSS1500;TSS1500;TSS1500	Island
rs11081561	cg09220050	A	G	12.8054	2.39313e-12	TMEM189;TMEM189;TMEM189;TMEM189-UBE2V1	NM_199129;NR_027889;NM_001162505;NM_199203	TSS1500;TSS1500;TSS1500;TSS1500	Island
rs2472174	cg11199437	A	G	12.8054	2.39313e-12			Intergenic	N_Shore
rs571096	cg09220050	A	G	12.8054	2.39313e-12	TMEM189;TMEM189;TMEM189;TMEM189-UBE2V1	NM_199129;NR_027889;NM_001162505;NM_199203	TSS1500;TSS1500;TSS1500;TSS1500	Island
rs3132685	cg01256320	C	T	-12.7912	2.58374e-12	FBRSL1	NM_001142641	Body	Open_Sea
rs1048546	cg14791747	A	C	12.7881	2.62609e-12	THUMPD1	NM_017736	1stExon	Island
rs1655900	cg12093005	A	G	-12.7853	2.66845e-12	FBRSL1	NM_001142641	Body	Open_Sea
rs1050112	cg25536467	A	C	12.7789	2.75316e-12			Intergenic	N_Shelf
rs1769242	cg22713356	C	T	12.7789	2.75316e-12			Intergenic	Island
rs10763819	cg26868306	A	G	12.7737	2.83787e-12	SVIL;SVIL	NM_021738;NM_003174	Body;Body	Open_Sea
rs6952182	cg19797896	G	T	12.7559	3.11319e-12			Intergenic	N_Shelf
rs4697977	cg26043149	C	T	12.753	3.15555e-12	FECH;FECH;FECH;FECH	NM_000140;NM_001012515;NM_000140;NM_001012515	5'UTR;5'UTR;1stExon;1stExon	Island
rs542736	cg17164315	A	G	-12.748	3.24026e-12			Intergenic	Open_Sea
rs4897617	cg27275811	A	G	-12.7381	3.40968e-12			Intergenic	N_Shelf
rs2375754	cg22006699	A	G	-12.7368	3.43086e-12			Intergenic	Open_Sea
rs6904596	cg21438527	A	G	12.7325	3.51558e-12	HIST1H4D	NM_003539	TSS200	S_Shore
rs7749305	cg21438527	C	T	12.7325	3.51558e-12	HIST1H4D	NM_003539	TSS200	S_Shore
rs28569024	cg25299176	C	T	-12.7302	3.55793e-12	YWHAE;YWHAE	NM_006761;NR_024058	1stExon;Body	Island
rs4720522	cg01692616	C	T	-12.7274	3.60029e-12			Intergenic	N_Shelf
rs12312109	cg19508790	G	T	-12.7195	3.76971e-12			Intergenic	Open_Sea
rs2734224	cg18540325	A	G	12.7108	3.93914e-12	PRSS3;PRSS3	NM_002771;NM_007343	TSS1500;Body	Open_Sea
rs2074404	cg17117718	G	T	12.7055	4.04503e-12			Intergenic	Island
rs1535039	cg01620082	C	T	-12.7011	4.12974e-12			Intergenic	Island
rs2746149	cg01620082	C	T	-12.7011	4.12974e-12			Intergenic	Island
rs2746150	cg01620082	C	T	-12.7011	4.12974e-12			Intergenic	Island
rs442694	cg01620082	A	C	-12.7011	4.12974e-12			Intergenic	Island
rs11136244	cg19726460	A	G	12.6905	4.38388e-12			Intergenic	Open_Sea
rs9604122	cg16875032	C	T	-12.6901	4.38388e-12	SNTB1	NM_021021	1stExon	Island
rs3123510	cg09753657	A	G	-12.6849	4.51095e-12	CCDC19	NM_012337	TSS200	Island
rs10155953	cg01418896	C	T	-12.6811	4.59566e-12			Intergenic	Open_Sea
rs7792444	cg01418896	A	G	-12.6811	4.59566e-12			Intergenic	Open_Sea
rs1916207	cg03929089	C	T	-12.6805	4.61684e-12			Intergenic	Island
rs2844792	cg21600908	C	T	-12.6751	4.74391e-12	FBRSL1	NM_001142641	Body	Open_Sea
rs11642413	cg04657470	A	G	-12.6737	4.78627e-12	HSPE1;HSPE1;HSPD1;HSPD1	NM_002157;NM_002157;NM_002156;NM_199440	1stExon;5'UTR;TSS1500;TSS200	Island
rs4809467	cg23505145	A	G	-12.667	4.95569e-12	KLF1	NM_006563	Body	Island
rs2283487	cg25470479	A	G	12.6625	5.06158e-12			Intergenic	Open_Sea
rs759274	cg25470479	C	T	12.6625	5.06158e-12			Intergenic	Open_Sea
rs12964673	cg08476390	G	T	12.6587	5.16747e-12	BAGE4;BAGE5;BAGE3;BAGE;BAGE2	NM_181704;NM_182484;NM_182481;NM_001187;NM_182482	TSS1500;TSS1500;TSS1500;TSS1500;TSS1500	Open_Sea
rs1816752	cg25536467	C	T	12.6587	5.16747e-12			Intergenic	N_Shelf
rs4770676	cg25536467	A	G	-12.6586	5.16747e-12			Intergenic	N_Shelf
rs11136169	cg19726460	A	G	12.6526	5.3369e-12			Intergenic	Open_Sea
rs11136174	cg19726460	A	G	-12.6525	5.3369e-12			Intergenic	Open_Sea
rs7210438	cg23483530	C	T	-12.6525	5.3369e-12	LMAN2	NM_006816	Body	S_Shore
rs1472413	cg10433390	G	T	-12.6504	5.40043e-12			Intergenic	N_Shelf
rs2132895	cg10433390	C	T	-12.6504	5.40043e-12			Intergenic	N_Shelf
rs7208838	cg17704839	C	T	-12.6412	5.65457e-12	UBL5;UBL5	NM_024292;NM_001048241	Body;Body	S_Shore
rs9909295	cg17704839	C	T	-12.6412	5.65457e-12	UBL5;UBL5	NM_024292;NM_001048241	Body;Body	S_Shore
rs1045979	cg07570055	A	G	-12.6397	5.7181e-12			Intergenic	Island
rs2306537	cg07570055	A	G	-12.6397	5.7181e-12			Intergenic	Island
rs3741486	cg07570055	A	G	-12.6397	5.7181e-12			Intergenic	Island
rs510714	cg17164315	A	G	-12.638	5.76046e-12			Intergenic	Open_Sea
rs1892164	cg19743820	A	G	12.63	6.0146e-12	COX7C;COX7C	NM_001867;NM_001867	5'UTR;1stExon	Open_Sea
rs4351714	cg19743820	C	T	12.63	6.0146e-12	COX7C;COX7C	NM_001867;NM_001867	5'UTR;1stExon	Open_Sea
rs2517597	cg01256320	C	T	-12.6279	6.07813e-12	FBRSL1	NM_001142641	Body	Open_Sea
rs2523979	cg01256320	A	T	-12.6279	6.07813e-12	FBRSL1	NM_001142641	Body	Open_Sea
rs2523981	cg01256320	A	G	-12.6279	6.07813e-12	FBRSL1	NM_001142641	Body	Open_Sea
rs2523986	cg01256320	A	G	-12.6279	6.07813e-12	FBRSL1	NM_001142641	Body	Open_Sea
rs2523987	cg01256320	G	T	-12.6279	6.07813e-12	FBRSL1	NM_001142641	Body	Open_Sea
rs2523988	cg01256320	A	G	-12.6279	6.07813e-12	FBRSL1	NM_001142641	Body	Open_Sea
rs11265585	cg18430411	A	C	12.6273	6.09931e-12	SCRIB;SCRIB	NM_015356;NM_182706	3'UTR;3'UTR	S_Shore
rs429511	cg02718200	C	T	12.627	6.09931e-12	HLA-B	NM_005514	Body	Island
rs5938194	cg12753165	NA		-12.6252	6.16285e-12	TOMM20	NM_014765	3'UTR	Open_Sea
rs7745130	cg06094323	A	G	-12.6193	6.35345e-12			Intergenic	Island
rs2245420	cg21600908	C	G	-12.6067	6.77701e-12	FBRSL1	NM_001142641	Body	Open_Sea
rs3117427	cg06606381	C	T	-12.5938	7.26411e-12	FBRSL1	NM_001142641	Body	Open_Sea
rs3117439	cg06606381	A	G	-12.5938	7.26411e-12	FBRSL1	NM_001142641	Body	Open_Sea
rs3749971	cg06606381	C	T	-12.5938	7.26411e-12	FBRSL1	NM_001142641	Body	Open_Sea
rs10949938	cg07000267	G	T	12.5852	7.60296e-12			Intergenic	Open_Sea
rs4348778	cg19743820	C	T	12.5788	7.8571e-12	COX7C;COX7C	NM_001867;NM_001867	5'UTR;1stExon	Open_Sea
rs16967164	cg17704839	A	G	12.574	8.06888e-12	UBL5;UBL5	NM_024292;NM_001048241	Body;Body	S_Shore
rs7094646	cg04944296	G	T	-12.5737	8.06888e-12			Intergenic	N_Shelf
rs7209670	cg14315332	C	T	-12.5736	8.06888e-12	PCNP	NM_020357	Body	S_Shelf
rs1233627	cg02246922	C	T	12.5716	8.15359e-12	OR12D3	NM_030959	1stExon	Open_Sea
rs209176	cg02246922	C	T	12.5716	8.15359e-12	OR12D3	NM_030959	1stExon	Open_Sea
rs209184	cg02246922	A	G	12.5716	8.15359e-12	OR12D3	NM_030959	1stExon	Open_Sea
rs2754767	cg02246922	A	G	12.5716	8.15359e-12	OR12D3	NM_030959	1stExon	Open_Sea
rs2765219	cg02246922	C	T	12.5716	8.15359e-12	OR12D3	NM_030959	1stExon	Open_Sea
rs377392	cg02246922	A	C	12.5716	8.15359e-12	OR12D3	NM_030959	1stExon	Open_Sea
rs386628	cg02246922	C	T	12.5716	8.15359e-12	OR12D3	NM_030959	1stExon	Open_Sea
rs3756227	cg26043149	G	T	12.5561	8.85247e-12	FECH;FECH;FECH;FECH	NM_000140;NM_001012515;NM_000140;NM_001012515	5'UTR;5'UTR;1stExon;1stExon	Island
rs17017247	cg00160777	C	T	-12.5514	9.06425e-12	CHP2	NM_022097	TSS1500	N_Shore
rs4985929	cg08833952	C	T	-12.5386	9.6996e-12			Intergenic	Island
rs1422116	cg01787110	C	T	-12.5365	9.80549e-12	NBPF6;NBPF6	NM_001143987;NM_001143988	Body;Body	Open_Sea
rs7729431	cg01787110	A	G	-12.5338	9.95374e-12	NBPF6;NBPF6	NM_001143987;NM_001143988	Body;Body	Open_Sea
rs3130350	cg17862947	G	T	-12.5292	1.01867e-11	FBRSL1	NM_001142641	Body	Open_Sea
rs3130351	cg17862947	C	T	-12.5292	1.01867e-11	FBRSL1	NM_001142641	Body	Open_Sea
rs3130352	cg17862947	C	T	-12.5292	1.01867e-11	FBRSL1	NM_001142641	Body	Open_Sea
rs3132647	cg17862947	C	T	-12.5292	1.01867e-11	FBRSL1	NM_001142641	Body	Open_Sea
rs12127155	cg02805052	A	G	12.5219	1.05891e-11			Intergenic	Open_Sea
rs758838	cg18127682	A	G	12.5211	1.06314e-11	EPHA7	NM_004440	Body	Open_Sea
rs1049256	cg21659725	A	G	12.5184	1.07797e-11	CRBN	NM_016302	TSS200	Island
rs11130218	cg21659725	C	T	12.5184	1.07797e-11	CRBN	NM_016302	TSS200	Island
rs2234391	cg21659725	C	T	12.5184	1.07797e-11	CRBN	NM_016302	TSS200	Island
rs6775384	cg21659725	A	G	12.5184	1.07797e-11	CRBN	NM_016302	TSS200	Island
rs7634902	cg21659725	G	T	12.5184	1.07797e-11	CRBN	NM_016302	TSS200	Island
rs9872864	cg21659725	A	G	12.5184	1.07797e-11	CRBN	NM_016302	TSS200	Island
rs6959895	cg18540325	C	T	12.5178	1.0822e-11	PRSS3;PRSS3	NM_002771;NM_007343	TSS1500;Body	Open_Sea
rs7217258	cg08566640	A	G	12.5172	1.08432e-11			Intergenic	Open_Sea
rs1235162	cg06657028	C	T	-12.5131	1.10974e-11	TRIM31	NM_007028	Body	Open_Sea
rs199533	cg15633388	C	T	-12.5062	1.14997e-11			Intergenic	N_Shelf
rs7706887	cg15611832	G	T	-12.5057	1.15421e-11			Intergenic	S_Shore
rs4290263	cg03929089	G	T	12.5049	1.15845e-11			Intergenic	Island
rs530312	cg15704280	C	T	12.5049	1.15845e-11	2013-09-13	NR_024271	Body	Island
rs6449342	cg26043149	A	G	12.4983	1.19868e-11	FECH;FECH;FECH;FECH	NM_000140;NM_001012515;NM_000140;NM_001012515	5'UTR;5'UTR;1stExon;1stExon	Island
rs956312	cg26043149	C	T	12.4983	1.19868e-11	FECH;FECH;FECH;FECH	NM_000140;NM_001012515;NM_000140;NM_001012515	5'UTR;5'UTR;1stExon;1stExon	Island
rs418891	cg01570182	G	T	12.4948	1.22198e-11			Intergenic	Island
rs4314124	cg26321609	A	G	-12.4943	1.2241e-11	CCDC14	NM_022757	TSS1500	Island
rs6796610	cg26321609	A	G	-12.4943	1.2241e-11	CCDC14	NM_022757	TSS1500	Island
rs2047141	cg26868306	C	T	12.4854	1.2834e-11	SVIL;SVIL	NM_021738;NM_003174	Body;Body	Open_Sea
rs3094064	cg01256320	C	T	-12.4851	1.28551e-11	FBRSL1	NM_001142641	Body	Open_Sea
rs3094078	cg01256320	A	T	-12.4851	1.28551e-11	FBRSL1	NM_001142641	Body	Open_Sea
rs3129830	cg01256320	A	G	-12.4851	1.28551e-11	FBRSL1	NM_001142641	Body	Open_Sea
rs3130380	cg01256320	A	G	-12.4851	1.28551e-11	FBRSL1	NM_001142641	Body	Open_Sea
rs16839611	cg10433390	A	G	-12.4848	1.28763e-11			Intergenic	N_Shelf
rs7029539	cg25614269	A	G	-12.4846	1.28763e-11			Intergenic	Open_Sea
rs6810701	cg11340603	C	T	12.4774	1.33846e-11	SYT1;SYT1;SYT1	NM_005639;NM_001135805;NM_001135806	Body;Body;Body	Open_Sea
rs2274921	cg19862389	A	G	12.4735	1.36599e-11	LGR6	NM_001017403	Body	S_Shelf
rs2173715	cg06942262	G	T	12.4566	1.49306e-11			Intergenic	Open_Sea
rs530312	cg03929089	C	T	12.4407	1.62225e-11			Intergenic	Island
rs2981984	cg13679164	A	G	-12.438	1.64554e-11			Intergenic	Open_Sea
rs1264353	cg15196058	G	T	-12.4364	1.66037e-11			Intergenic	Open_Sea
rs1264361	cg15196058	C	T	-12.4364	1.66037e-11			Intergenic	Open_Sea
rs886424	cg15196058	A	G	-12.4364	1.66037e-11			Intergenic	Open_Sea
rs1869302	cg01027929	A	G	-12.4309	1.70908e-11	HNRNPA2B1;CBX3;CBX3;HNRNPA2B1;CBX3	NM_031243;NM_016587;NM_007276;NM_002137;NM_016587	TSS1500;1stExon;5'UTR;TSS1500;5'UTR	Island
rs905450	cg16105309	A	G	12.4299	1.71755e-11	ADAMTS7	NM_014272	Body	N_Shelf
rs2894083	cg19325487	A	G	-12.4287	1.72814e-11			Intergenic	Open_Sea
rs3129096	cg19325487	A	G	-12.4287	1.72814e-11			Intergenic	Open_Sea
rs3130813	cg19325487	C	T	-12.4287	1.72814e-11			Intergenic	Open_Sea
rs714470	cg19325487	A	C	-12.4287	1.72814e-11			Intergenic	Open_Sea
rs736466	cg19325487	C	T	-12.4287	1.72814e-11			Intergenic	Open_Sea
rs9274759	cg10154826	A	G	12.419	1.8192e-11	FAM8A1	NM_016255	1stExon	Island
rs11605627	cg26450240	A	C	-12.4187	1.82132e-11			Intergenic	Open_Sea
rs2239529	cg06606381	C	T	-12.4185	1.82344e-11	FBRSL1	NM_001142641	Body	Open_Sea
rs2249099	cg06606381	G	T	-12.4185	1.82344e-11	FBRSL1	NM_001142641	Body	Open_Sea
rs2517598	cg06606381	C	T	-12.4185	1.82344e-11	FBRSL1	NM_001142641	Body	Open_Sea
rs2523984	cg06606381	A	G	-12.4185	1.82344e-11	FBRSL1	NM_001142641	Body	Open_Sea
rs2523985	cg06606381	A	G	-12.4185	1.82344e-11	FBRSL1	NM_001142641	Body	Open_Sea
rs2523989	cg06606381	A	G	-12.4185	1.82344e-11	FBRSL1	NM_001142641	Body	Open_Sea
rs2844793	cg06606381	C	T	-12.4185	1.82344e-11	FBRSL1	NM_001142641	Body	Open_Sea
rs7893095	cg00311963	A	T	-12.4151	1.85732e-11	LOC100101121;TTTY23	NR_003593;NR_001540	TSS1500;TSS1500	S_Shore
rs1070104	cg15704280	A	G	12.4131	1.87639e-11	2013-09-13	NR_024271	Body	Island
rs11096430	cg00311963	A	C	-12.3903	2.1157e-11	LOC100101121;TTTY23	NR_003593;NR_001540	TSS1500;TSS1500	S_Shore
rs1270119	cg00311963	C	T	-12.3903	2.1157e-11	LOC100101121;TTTY23	NR_003593;NR_001540	TSS1500;TSS1500	S_Shore
rs17222251	cg00311963	A	G	-12.3903	2.1157e-11	LOC100101121;TTTY23	NR_003593;NR_001540	TSS1500;TSS1500	S_Shore
rs17222419	cg00311963	C	T	-12.3903	2.1157e-11	LOC100101121;TTTY23	NR_003593;NR_001540	TSS1500;TSS1500	S_Shore
rs2740981	cg00311963	A	G	-12.3903	2.1157e-11	LOC100101121;TTTY23	NR_003593;NR_001540	TSS1500;TSS1500	S_Shore
rs3865828	cg00311963	C	T	-12.3903	2.1157e-11	LOC100101121;TTTY23	NR_003593;NR_001540	TSS1500;TSS1500	S_Shore
rs3906452	cg00311963	G	T	-12.3903	2.1157e-11	LOC100101121;TTTY23	NR_003593;NR_001540	TSS1500;TSS1500	S_Shore
rs4141564	cg00311963	A	G	-12.3903	2.1157e-11	LOC100101121;TTTY23	NR_003593;NR_001540	TSS1500;TSS1500	S_Shore
rs7067253	cg00311963	A	G	-12.3903	2.1157e-11	LOC100101121;TTTY23	NR_003593;NR_001540	TSS1500;TSS1500	S_Shore
rs7067513	cg00311963	C	T	-12.3903	2.1157e-11	LOC100101121;TTTY23	NR_003593;NR_001540	TSS1500;TSS1500	S_Shore
rs895530	cg00311963	G	T	-12.3903	2.1157e-11	LOC100101121;TTTY23	NR_003593;NR_001540	TSS1500;TSS1500	S_Shore
rs9306840	cg00311963	C	T	-12.3903	2.1157e-11	LOC100101121;TTTY23	NR_003593;NR_001540	TSS1500;TSS1500	S_Shore
rs9645174	cg00311963	A	G	-12.3903	2.1157e-11	LOC100101121;TTTY23	NR_003593;NR_001540	TSS1500;TSS1500	S_Shore
rs9785677	cg00311963	G	T	-12.3903	2.1157e-11	LOC100101121;TTTY23	NR_003593;NR_001540	TSS1500;TSS1500	S_Shore
rs9785843	cg00311963	A	G	-12.3903	2.1157e-11	LOC100101121;TTTY23	NR_003593;NR_001540	TSS1500;TSS1500	S_Shore
rs9785894	cg00311963	A	C	-12.3903	2.1157e-11	LOC100101121;TTTY23	NR_003593;NR_001540	TSS1500;TSS1500	S_Shore
rs9785994	cg00311963	C	T	-12.3903	2.1157e-11	LOC100101121;TTTY23	NR_003593;NR_001540	TSS1500;TSS1500	S_Shore
rs9786064	cg00311963	A	G	-12.3903	2.1157e-11	LOC100101121;TTTY23	NR_003593;NR_001540	TSS1500;TSS1500	S_Shore
rs9786119	cg00311963	A	G	-12.3903	2.1157e-11	LOC100101121;TTTY23	NR_003593;NR_001540	TSS1500;TSS1500	S_Shore
rs9786205	cg00311963	C	T	-12.3903	2.1157e-11	LOC100101121;TTTY23	NR_003593;NR_001540	TSS1500;TSS1500	S_Shore
rs9786233	cg00311963	A	C	-12.3903	2.1157e-11	LOC100101121;TTTY23	NR_003593;NR_001540	TSS1500;TSS1500	S_Shore
rs9786251	cg00311963	C	G	-12.3903	2.1157e-11	LOC100101121;TTTY23	NR_003593;NR_001540	TSS1500;TSS1500	S_Shore
rs9786307	cg00311963	C	T	-12.3903	2.1157e-11	LOC100101121;TTTY23	NR_003593;NR_001540	TSS1500;TSS1500	S_Shore
rs9786678	cg00311963	A	G	-12.3903	2.1157e-11	LOC100101121;TTTY23	NR_003593;NR_001540	TSS1500;TSS1500	S_Shore
rs9786743	cg00311963	A	G	-12.3903	2.1157e-11	LOC100101121;TTTY23	NR_003593;NR_001540	TSS1500;TSS1500	S_Shore
rs9786789	cg00311963	G	T	-12.3903	2.1157e-11	LOC100101121;TTTY23	NR_003593;NR_001540	TSS1500;TSS1500	S_Shore
rs12908114	cg01027929	C	T	-12.3899	2.11782e-11	HNRNPA2B1;CBX3;CBX3;HNRNPA2B1;CBX3	NM_031243;NM_016587;NM_007276;NM_002137;NM_016587	TSS1500;1stExon;5'UTR;TSS1500;5'UTR	Island
rs4881649	cg15704280	A	G	-12.3893	2.11782e-11	2013-09-13	NR_024271	Body	Island
rs9806410	cg01027929	A	G	-12.3893	2.11782e-11	HNRNPA2B1;CBX3;CBX3;HNRNPA2B1;CBX3	NM_031243;NM_016587;NM_007276;NM_002137;NM_016587	TSS1500;1stExon;5'UTR;TSS1500;5'UTR	Island
rs10274919	cg03900028	C	T	-12.3866	2.16017e-11	ZNF117	NM_015852	TSS200	Open_Sea
rs13169827	cg23224356	A	G	-12.3809	2.22371e-11	ANKRD36B	NM_025190	TSS1500	Island
rs13183423	cg23224356	A	G	-12.3809	2.22371e-11	ANKRD36B	NM_025190	TSS1500	Island
rs1587625	cg23224356	A	C	-12.3809	2.22371e-11	ANKRD36B	NM_025190	TSS1500	Island
rs1818121	cg23224356	A	G	-12.3809	2.22371e-11	ANKRD36B	NM_025190	TSS1500	Island
rs397425	cg23224356	A	G	-12.3809	2.22371e-11	ANKRD36B	NM_025190	TSS1500	Island
rs434405	cg23224356	C	T	-12.3809	2.22371e-11	ANKRD36B	NM_025190	TSS1500	Island
rs9965391	cg23085500	A	G	12.3771	2.26606e-11	WBP11	NM_016312	Body	N_Shelf
rs1611545	cg21600908	C	T	-12.3693	2.37195e-11	FBRSL1	NM_001142641	Body	Open_Sea
rs10745	cg23762487	C	T	12.3654	2.41431e-11	HCG27	NR_026791	Body	Island
rs2232239	cg23762487	C	T	12.3654	2.41431e-11	HCG27	NR_026791	Body	Island
rs2301751	cg23762487	A	G	12.3654	2.41431e-11	HCG27	NR_026791	Body	Island
rs3734836	cg23762487	C	T	12.3654	2.41431e-11	HCG27	NR_026791	Body	Island
rs3807030	cg23762487	G	T	12.3654	2.41431e-11	HCG27	NR_026791	Body	Island
rs3807036	cg23762487	A	G	12.3654	2.41431e-11	HCG27	NR_026791	Body	Island
rs3823384	cg23762487	A	G	12.3654	2.41431e-11	HCG27	NR_026791	Body	Island
rs3901554	cg23762487	A	G	12.3654	2.41431e-11	HCG27	NR_026791	Body	Island
rs6904120	cg23762487	C	T	12.3654	2.41431e-11	HCG27	NR_026791	Body	Island
rs6923832	cg23762487	A	G	12.3654	2.41431e-11	HCG27	NR_026791	Body	Island
rs6923856	cg23762487	C	T	12.3654	2.41431e-11	HCG27	NR_026791	Body	Island
rs6925061	cg23762487	C	T	12.3654	2.41431e-11	HCG27	NR_026791	Body	Island
rs6940082	cg23762487	C	G	12.3654	2.41431e-11	HCG27	NR_026791	Body	Island
rs7770505	cg23762487	A	G	12.3654	2.41431e-11	HCG27	NR_026791	Body	Island
rs9258525	cg23762487	C	T	12.3654	2.41431e-11	HCG27	NR_026791	Body	Island
rs9258866	cg23762487	A	C	12.3654	2.41431e-11	HCG27	NR_026791	Body	Island
rs9259705	cg23762487	C	G	12.3654	2.41431e-11	HCG27	NR_026791	Body	Island
rs9260860	cg23762487	C	T	12.3654	2.41431e-11	HCG27	NR_026791	Body	Island
rs9260915	cg23762487	C	T	12.3654	2.41431e-11	HCG27	NR_026791	Body	Island
rs9260916	cg23762487	C	T	12.3654	2.41431e-11	HCG27	NR_026791	Body	Island
rs9260930	cg23762487	C	T	12.3654	2.41431e-11	HCG27	NR_026791	Body	Island
rs9260984	cg23762487	A	G	12.3654	2.41431e-11	HCG27	NR_026791	Body	Island
rs9260998	cg23762487	A	G	12.3654	2.41431e-11	HCG27	NR_026791	Body	Island
rs9261040	cg23762487	A	G	12.3654	2.41431e-11	HCG27	NR_026791	Body	Island
rs9261079	cg23762487	A	G	12.3654	2.41431e-11	HCG27	NR_026791	Body	Island
rs9261081	cg23762487	C	T	12.3654	2.41431e-11	HCG27	NR_026791	Body	Island
rs9261091	cg23762487	G	T	12.3654	2.41431e-11	HCG27	NR_026791	Body	Island
rs9261093	cg23762487	C	T	12.3654	2.41431e-11	HCG27	NR_026791	Body	Island
rs9261108	cg23762487	A	G	12.3654	2.41431e-11	HCG27	NR_026791	Body	Island
rs9261130	cg23762487	A	G	12.3654	2.41431e-11	HCG27	NR_026791	Body	Island
rs9261138	cg23762487	C	T	12.3654	2.41431e-11	HCG27	NR_026791	Body	Island
rs9261151	cg23762487	A	G	12.3654	2.41431e-11	HCG27	NR_026791	Body	Island
rs9261156	cg23762487	G	T	12.3654	2.41431e-11	HCG27	NR_026791	Body	Island
rs9261171	cg23762487	A	G	12.3654	2.41431e-11	HCG27	NR_026791	Body	Island
rs9261193	cg23762487	C	T	12.3654	2.41431e-11	HCG27	NR_026791	Body	Island
rs9261203	cg23762487	A	G	12.3654	2.41431e-11	HCG27	NR_026791	Body	Island
rs9261257	cg23762487	A	G	12.3654	2.41431e-11	HCG27	NR_026791	Body	Island
rs9261263	cg23762487	C	G	12.3654	2.41431e-11	HCG27	NR_026791	Body	Island
rs9261265	cg23762487	C	T	12.3654	2.41431e-11	HCG27	NR_026791	Body	Island
rs9261270	cg23762487	A	G	12.3654	2.41431e-11	HCG27	NR_026791	Body	Island
rs9261285	cg23762487	A	C	12.3654	2.41431e-11	HCG27	NR_026791	Body	Island
rs9261316	cg23762487	A	G	12.3654	2.41431e-11	HCG27	NR_026791	Body	Island
rs9261361	cg23762487	A	G	12.3654	2.41431e-11	HCG27	NR_026791	Body	Island
rs13303504	cg00311963	A	C	-12.3577	2.5202e-11	LOC100101121;TTTY23	NR_003593;NR_001540	TSS1500;TSS1500	S_Shore
rs4881666	cg15704280	C	T	12.3462	2.66845e-11	2013-09-13	NR_024271	Body	Island
rs7396854	cg15704280	A	G	12.3462	2.66845e-11	2013-09-13	NR_024271	Body	Island
rs3131618	cg13561028	C	T	-12.3424	2.73198e-11	SFTA2	NM_205854	Body	Open_Sea
rs7837955	cg19726460	C	T	-12.3414	2.73198e-11			Intergenic	Open_Sea
rs2309404	cg09348012	C	T	-12.3365	2.8167e-11			Intergenic	Open_Sea
rs2844792	cg12093005	C	T	-12.3361	2.8167e-11	FBRSL1	NM_001142641	Body	Open_Sea
rs3130141	cg12093005	A	C	12.3359	2.8167e-11	FBRSL1	NM_001142641	Body	Open_Sea
rs17162102	cg07461501	C	T	-12.3283	2.92259e-11	HGS;ARL16	NM_004712;NM_001040025	TSS1500;Body	Island
rs1845861	cg15704280	A	C	12.3198	3.07083e-11	2013-09-13	NR_024271	Body	Island
rs3130141	cg21600908	A	C	-12.3109	3.21908e-11	FBRSL1	NM_001142641	Body	Open_Sea
rs9260497	cg23762487	C	T	12.3104	3.21908e-11	HCG27	NR_026791	Body	Island
rs11789684	cg09753657	A	G	-12.3079	3.26144e-11	CCDC19	NM_012337	TSS200	Island
rs10780878	cg03178781	G	T	-12.2999	3.40968e-11	STYXL1	NM_016086	Body	Open_Sea
rs9785983	cg00311963	A	G	12.2994	3.40968e-11	LOC100101121;TTTY23	NR_003593;NR_001540	TSS1500;TSS1500	S_Shore
rs3891156	cg23762487	C	T	12.2954	3.4944e-11	HCG27	NR_026791	Body	Island
rs7550150	cg24212677	C	T	-12.2822	3.72736e-11	STX8	NM_004853	Body	Open_Sea
rs3744093	cg13989295	A	G	12.2814	3.74853e-11	SKA2;SKA2	NM_182620;NM_001100595	3'UTR;3'UTR	S_Shelf
rs2075228	cg17164315	C	T	-12.2799	3.79089e-11			Intergenic	Open_Sea
rs7771476	cg23762487	A	G	12.2791	3.79089e-11	HCG27	NR_026791	Body	Island
rs3735660	cg02637438	C	T	12.27	3.98149e-11	ST3GAL1;ST3GAL1	NM_003033;NM_173344	TSS200;TSS200	Island
rs3752714	cg02637438	A	G	12.27	3.98149e-11	ST3GAL1;ST3GAL1	NM_003033;NM_173344	TSS200;TSS200	Island
rs4560715	cg02637438	C	T	12.27	3.98149e-11	ST3GAL1;ST3GAL1	NM_003033;NM_173344	TSS200;TSS200	Island
rs6968011	cg02637438	A	C	12.27	3.98149e-11	ST3GAL1;ST3GAL1	NM_003033;NM_173344	TSS200;TSS200	Island
rs6107104	cg17812503	A	G	-12.2686	4.00267e-11			Intergenic	Open_Sea
rs2517597	cg01620082	C	T	-12.2641	4.10856e-11			Intergenic	Island
rs2523979	cg01620082	A	T	-12.2641	4.10856e-11			Intergenic	Island
rs2523981	cg01620082	A	G	-12.2641	4.10856e-11			Intergenic	Island
rs2523986	cg01620082	A	G	-12.2641	4.10856e-11			Intergenic	Island
rs2523987	cg01620082	G	T	-12.2641	4.10856e-11			Intergenic	Island
rs2523988	cg01620082	A	G	-12.2641	4.10856e-11			Intergenic	Island
rs13169827	cg02646394	A	G	-12.2627	4.12974e-11	FLJ40330	NR_015424	TSS200	Island
rs13183423	cg02646394	A	G	-12.2627	4.12974e-11	FLJ40330	NR_015424	TSS200	Island
rs1587625	cg02646394	A	C	-12.2627	4.12974e-11	FLJ40330	NR_015424	TSS200	Island
rs1818121	cg02646394	A	G	-12.2627	4.12974e-11	FLJ40330	NR_015424	TSS200	Island
rs397425	cg02646394	A	G	-12.2627	4.12974e-11	FLJ40330	NR_015424	TSS200	Island
rs434405	cg02646394	C	T	-12.2627	4.12974e-11	FLJ40330	NR_015424	TSS200	Island
rs1233602	cg02246922	A	G	12.2539	4.34152e-11	OR12D3	NM_030959	1stExon	Open_Sea
rs1070484	cg08242859	C	T	-12.2486	4.46859e-11	IMPDH1;IMPDH1;IMPDH1;IMPDH1;IMPDH1;IMPDH1;IMPDH1	NM_001142573;NM_001142574;NM_001142576;NM_001102605;NM_183243;NM_000883;NM_001142575	3'UTR;3'UTR;3'UTR;3'UTR;3'UTR;3'UTR;3'UTR	Open_Sea
rs2074404	cg22968622	G	T	12.2437	4.57448e-11			Intergenic	Island
rs2230683	cg12093005	A	G	-12.2333	4.82862e-11	FBRSL1	NM_001142641	Body	Open_Sea
rs3129791	cg12093005	A	G	-12.2333	4.82862e-11	FBRSL1	NM_001142641	Body	Open_Sea
rs3130838	cg12093005	C	T	-12.2333	4.82862e-11	FBRSL1	NM_001142641	Body	Open_Sea
rs3130893	cg12093005	A	G	-12.2333	4.82862e-11	FBRSL1	NM_001142641	Body	Open_Sea
rs3135309	cg12093005	A	C	-12.2333	4.82862e-11	FBRSL1	NM_001142641	Body	Open_Sea
rs3135316	cg12093005	A	G	-12.2333	4.82862e-11	FBRSL1	NM_001142641	Body	Open_Sea
rs11240132	cg02805052	C	T	12.2309	4.89216e-11			Intergenic	Open_Sea
rs429479	cg06606381	C	T	-12.2299	4.91333e-11	FBRSL1	NM_001142641	Body	Open_Sea
rs10008997	cg00160777	G	T	-12.228	4.97687e-11	CHP2	NM_022097	TSS1500	N_Shore
rs1051332	cg24728468	A	G	-12.2275	4.97687e-11	FABP5;FABP5	NM_001444;NM_001444	1stExon;5'UTR	Island
rs10406651	cg07940072	C	T	12.2264	5.01922e-11	FOXA1	NM_004496	Body	Island
rs12327784	cg07940072	C	T	12.2264	5.01922e-11	FOXA1	NM_004496	Body	Island
rs7251942	cg07940072	C	T	12.2264	5.01922e-11	FOXA1	NM_004496	Body	Island
rs10031325	cg00160777	A	C	-12.2212	5.14629e-11	CHP2	NM_022097	TSS1500	N_Shore
rs1343116	cg05039488	G	T	12.2204	5.16747e-11	IRAK1BP1;IRAK1BP1	NM_001010844;NM_001010844	5'UTR;1stExon	Island
rs199533	cg16652462	C	T	12.2171	5.27336e-11	LOC644172	NR_026901	Body	Island
rs1791433	cg15704280	A	G	12.2152	5.31572e-11	2013-09-13	NR_024271	Body	Island
rs3094032	cg12093005	C	T	-12.2099	5.46397e-11	FBRSL1	NM_001142641	Body	Open_Sea
rs10493028	cg07461501	C	T	-12.2047	5.61221e-11	HGS;ARL16	NM_004712;NM_001040025	TSS1500;Body	Island
rs11826952	cg02244970	C	T	-12.203	5.67575e-11	OR4A15	NM_001005275	TSS200	Open_Sea
rs11827854	cg02244970	G	T	-12.203	5.67575e-11	OR4A15	NM_001005275	TSS200	Open_Sea
rs7106742	cg02244970	G	T	-12.203	5.67575e-11	OR4A15	NM_001005275	TSS200	Open_Sea
rs7940985	cg02244970	C	T	-12.203	5.67575e-11	OR4A15	NM_001005275	TSS200	Open_Sea
rs7941855	cg02244970	C	T	-12.203	5.67575e-11	OR4A15	NM_001005275	TSS200	Open_Sea
rs7943197	cg02244970	A	G	-12.203	5.67575e-11	OR4A15	NM_001005275	TSS200	Open_Sea
rs10902363	cg15704280	A	C	12.1977	5.824e-11	2013-09-13	NR_024271	Body	Island
rs11246584	cg15704280	C	T	12.1977	5.824e-11	2013-09-13	NR_024271	Body	Island
rs3095336	cg15196058	C	T	-12.1929	5.97224e-11			Intergenic	Open_Sea
rs3130641	cg15196058	C	T	-12.1929	5.97224e-11			Intergenic	Open_Sea
rs3130673	cg15196058	G	T	-12.1929	5.97224e-11			Intergenic	Open_Sea
rs3131050	cg15196058	C	T	-12.1929	5.97224e-11			Intergenic	Open_Sea
rs3131060	cg15196058	A	G	-12.1929	5.97224e-11			Intergenic	Open_Sea
rs850015	cg02944761	C	T	-12.1897	6.07813e-11	MIR550-2	NR_030320	TSS1500	S_Shelf
rs9257809	cg06606381	A	G	-12.1847	6.24756e-11	FBRSL1	NM_001142641	Body	Open_Sea
rs6962610	cg02637438	A	G	12.1842	6.26874e-11	ST3GAL1;ST3GAL1	NM_003033;NM_173344	TSS200;TSS200	Island
rs10502105	cg23247274	A	C	12.1811	6.35345e-11	MRP63;MRP63;SKA3;SKA3;SKA3;SKA3	NM_024026;NM_024026;NM_001166017;NM_145061;NM_145061;NM_001166017	1stExon;5'UTR;5'UTR;1stExon;5'UTR;1stExon	Island
rs11947517	cg26043149	A	G	12.1801	6.39581e-11	FECH;FECH;FECH;FECH	NM_000140;NM_001012515;NM_000140;NM_001012515	5'UTR;5'UTR;1stExon;1stExon	Island
rs7120107	cg02244970	G	T	-12.1778	6.48052e-11	OR4A15	NM_001005275	TSS200	Open_Sea
rs9925138	cg06942262	G	T	12.1694	6.77701e-11			Intergenic	Open_Sea
rs16972674	cg17225604	C	T	-12.168	6.81937e-11			Intergenic	S_Shore
rs9926	cg26043149	C	T	12.1679	6.81937e-11	FECH;FECH;FECH;FECH	NM_000140;NM_001012515;NM_000140;NM_001012515	5'UTR;5'UTR;1stExon;1stExon	Island
rs3132510	cg23634079	A	G	-12.1594	7.13704e-11	MSH5;MSH5;MSH5;MSH5	NM_172165;NM_025259;NM_002441;NM_172166	Body;Body;Body;Body	S_Shelf
rs9389034	cg27275811	C	T	-12.1583	7.1794e-11			Intergenic	N_Shelf
rs12804958	cg04196064	A	C	-12.1545	7.32764e-11	TRIM48	NM_024114	1stExon	Open_Sea
rs3094054	cg06606381	A	C	-12.1544	7.32764e-11	FBRSL1	NM_001142641	Body	Open_Sea
rs10902363	cg03929089	A	C	12.1508	7.47589e-11			Intergenic	Island
rs11246584	cg03929089	C	T	12.1508	7.47589e-11			Intergenic	Island
rs1807512	cg03405491	C	T	-12.15	7.49707e-11			Intergenic	Island
rs11602013	cg13381631	A	G	12.1497	7.51825e-11			Intergenic	S_Shore
rs4985682	cg09348012	C	T	12.1486	7.5606e-11			Intergenic	Open_Sea
rs13223314	cg16301989	C	T	12.1444	7.73003e-11			Intergenic	Open_Sea
rs1801243	cg24728468	G	T	-12.1408	7.87828e-11	FABP5;FABP5	NM_001444;NM_001444	1stExon;5'UTR	Island
rs10510000	cg13150855	A	G	-12.1379	7.98417e-11	AURKA;AURKA;AURKA;AURKA;AURKA;AURKA	NM_198434;NM_003600;NM_198435;NM_198437;NM_198436;NM_198433	3'UTR;3'UTR;3'UTR;3'UTR;3'UTR;3'UTR	Open_Sea
rs1978224	cg13150855	C	T	-12.1379	7.98417e-11	AURKA;AURKA;AURKA;AURKA;AURKA;AURKA	NM_198434;NM_003600;NM_198435;NM_198437;NM_198436;NM_198433	3'UTR;3'UTR;3'UTR;3'UTR;3'UTR;3'UTR	Open_Sea
rs7078513	cg13150855	A	G	-12.1379	7.98417e-11	AURKA;AURKA;AURKA;AURKA;AURKA;AURKA	NM_198434;NM_003600;NM_198435;NM_198437;NM_198436;NM_198433	3'UTR;3'UTR;3'UTR;3'UTR;3'UTR;3'UTR	Open_Sea
rs12242939	cg13150855	A	G	-12.1356	8.09006e-11	AURKA;AURKA;AURKA;AURKA;AURKA;AURKA	NM_198434;NM_003600;NM_198435;NM_198437;NM_198436;NM_198433	3'UTR;3'UTR;3'UTR;3'UTR;3'UTR;3'UTR	Open_Sea
rs12450514	cg25535652	A	G	12.1347	8.13241e-11	EPHA7	NM_004440	Body	Open_Sea
rs3129974	cg15196058	A	G	-12.1321	8.23831e-11			Intergenic	Open_Sea
rs2077851	cg02244970	A	G	-12.1261	8.51362e-11	OR4A15	NM_001005275	TSS200	Open_Sea
rs11972070	cg02637438	G	T	12.124	8.59833e-11	ST3GAL1;ST3GAL1	NM_003033;NM_173344	TSS200;TSS200	Island
rs12827341	cg18631743	C	T	12.1227	8.66187e-11	RANBP1;TRMT2A;TRMT2A	NM_002882;NM_182984;NM_022727	TSS200;TSS200;TSS200	Island
rs1611738	cg21600908	A	C	-12.1218	8.70423e-11	FBRSL1	NM_001142641	Body	Open_Sea
rs2517855	cg21600908	C	T	-12.1218	8.70423e-11	FBRSL1	NM_001142641	Body	Open_Sea
rs2517862	cg21600908	A	G	-12.1218	8.70423e-11	FBRSL1	NM_001142641	Body	Open_Sea
rs1611545	cg06606381	C	T	-12.116	8.97954e-11	FBRSL1	NM_001142641	Body	Open_Sea
rs9892952	cg17704839	A	C	-12.1106	9.23368e-11	UBL5;UBL5	NM_024292;NM_001048241	Body;Body	S_Shore
rs207107	cg15611600	C	T	12.1066	9.42428e-11	KIAA1704;NUFIP1	NM_018559;NM_012345	TSS1500;1stExon	Island
rs7786206	cg03900028	C	T	12.0996	9.78431e-11	ZNF117	NM_015852	TSS200	Open_Sea
rs17638867	cg19694781	C	T	12.0925	1.01655e-10	TMEM160	NM_017854	Body	N_Shore
rs2466940	cg23247274	C	T	12.0923	1.01655e-10	MRP63;MRP63;SKA3;SKA3;SKA3;SKA3	NM_024026;NM_024026;NM_001166017;NM_145061;NM_145061;NM_001166017	1stExon;5'UTR;5'UTR;1stExon;5'UTR;1stExon	Island
rs1063632	cg01017235	A	G	-12.0904	1.02714e-10	LOC285830;LOC285830	NR_026972;NR_026973	Body;Body	N_Shelf
rs7067512	cg00311963	C	T	-12.0904	1.02714e-10	LOC100101121;TTTY23	NR_003593;NR_001540	TSS1500;TSS1500	S_Shore
rs7893052	cg00311963	C	T	-12.0904	1.02714e-10	LOC100101121;TTTY23	NR_003593;NR_001540	TSS1500;TSS1500	S_Shore
rs7893059	cg00311963	A	G	-12.0904	1.02714e-10	LOC100101121;TTTY23	NR_003593;NR_001540	TSS1500;TSS1500	S_Shore
rs9785740	cg00311963	A	G	-12.0904	1.02714e-10	LOC100101121;TTTY23	NR_003593;NR_001540	TSS1500;TSS1500	S_Shore
rs9786369	cg00311963	G	T	-12.0904	1.02714e-10	LOC100101121;TTTY23	NR_003593;NR_001540	TSS1500;TSS1500	S_Shore
rs9786620	cg00311963	A	G	-12.0904	1.02714e-10	LOC100101121;TTTY23	NR_003593;NR_001540	TSS1500;TSS1500	S_Shore
rs1408064	cg27275811	A	G	-12.0873	1.04408e-10			Intergenic	N_Shelf
rs7928714	cg15704280	A	G	12.08	1.08432e-10	2013-09-13	NR_024271	Body	Island
rs1204504	cg24674304	C	T	-12.0778	1.09703e-10	MIR564;TMEM42	NR_030290;NM_144638	TSS1500;TSS1500	Island
rs3743890	cg24674304	G	T	-12.0778	1.09703e-10	MIR564;TMEM42	NR_030290;NM_144638	TSS1500;TSS1500	Island
rs2532329	cg16652462	C	T	12.0777	1.09915e-10	LOC644172	NR_026901	Body	Island
rs10761867	cg05276469	A	G	12.0729	1.12668e-10			Intergenic	Island
rs2106072	cg10420223	C	T	-12.0647	1.17539e-10	UBD	NM_006398	Body	Open_Sea
rs2517617	cg10420223	C	T	-12.0647	1.17539e-10	UBD	NM_006398	Body	Open_Sea
rs2532316	cg16652462	C	T	12.06	1.20716e-10	LOC644172	NR_026901	Body	Island
rs2469933	cg16652462	C	T	12.0507	1.26645e-10	LOC644172	NR_026901	Body	Island
rs11881397	cg01105557	A	G	12.0443	1.31093e-10			Intergenic	S_Shore
rs9786869	cg00311963	C	T	-12.0405	1.33634e-10	LOC100101121;TTTY23	NR_003593;NR_001540	TSS1500;TSS1500	S_Shore
rs1611545	cg17862947	C	T	-12.0376	1.35752e-10	FBRSL1	NM_001142641	Body	Open_Sea
rs3094054	cg17862947	A	C	-12.0353	1.37446e-10	FBRSL1	NM_001142641	Body	Open_Sea
rs11136223	cg19726460	A	C	-12.0349	1.37658e-10			Intergenic	Open_Sea
rs13279994	cg19726460	A	C	-12.0349	1.37658e-10			Intergenic	Open_Sea
rs6989593	cg19726460	A	G	-12.0349	1.37658e-10			Intergenic	Open_Sea
rs3117427	cg21600908	C	T	-12.034	1.38293e-10	FBRSL1	NM_001142641	Body	Open_Sea
rs3117439	cg21600908	A	G	-12.034	1.38293e-10	FBRSL1	NM_001142641	Body	Open_Sea
rs3749971	cg21600908	C	T	-12.034	1.38293e-10	FBRSL1	NM_001142641	Body	Open_Sea
rs3130350	cg01620082	G	T	-12.03	1.41258e-10			Intergenic	Island
rs3130351	cg01620082	C	T	-12.03	1.41258e-10			Intergenic	Island
rs3130352	cg01620082	C	T	-12.03	1.41258e-10			Intergenic	Island
rs3132647	cg01620082	C	T	-12.03	1.41258e-10			Intergenic	Island
rs3094050	cg12093005	C	T	-12.0277	1.42953e-10	FBRSL1	NM_001142641	Body	Open_Sea
rs3129809	cg12093005	A	G	-12.0277	1.42953e-10	FBRSL1	NM_001142641	Body	Open_Sea
rs3129820	cg12093005	A	G	-12.0277	1.42953e-10	FBRSL1	NM_001142641	Body	Open_Sea
rs3129822	cg12093005	G	T	-12.0277	1.42953e-10	FBRSL1	NM_001142641	Body	Open_Sea
rs3130126	cg12093005	A	C	-12.0277	1.42953e-10	FBRSL1	NM_001142641	Body	Open_Sea
rs3132625	cg12093005	C	T	-12.0277	1.42953e-10	FBRSL1	NM_001142641	Body	Open_Sea
rs3132630	cg12093005	A	G	-12.0277	1.42953e-10	FBRSL1	NM_001142641	Body	Open_Sea
rs3132631	cg12093005	A	G	-12.0277	1.42953e-10	FBRSL1	NM_001142641	Body	Open_Sea
rs9525776	cg19169023	A	G	-12.027	1.43588e-10	TYRO3	NM_006293	Body	S_Shore
rs11929718	cg26043149	A	C	12.0257	1.44435e-10	FECH;FECH;FECH;FECH	NM_000140;NM_001012515;NM_000140;NM_001012515	5'UTR;5'UTR;1stExon;1stExon	Island
rs10904546	cg22713356	A	G	12.0202	1.48882e-10			Intergenic	Island
rs1001872	cg06942262	A	G	12.0135	1.54177e-10			Intergenic	Open_Sea
rs8025458	cg01027929	A	G	-12.0127	1.54812e-10	HNRNPA2B1;CBX3;CBX3;HNRNPA2B1;CBX3	NM_031243;NM_016587;NM_007276;NM_002137;NM_016587	TSS1500;1stExon;5'UTR;TSS1500;5'UTR	Island
rs4487855	cg09753657	C	T	-12.011	1.56295e-10	CCDC19	NM_012337	TSS200	Island
rs11857247	cg01027929	C	T	-12.0072	1.59472e-10	HNRNPA2B1;CBX3;CBX3;HNRNPA2B1;CBX3	NM_031243;NM_016587;NM_007276;NM_002137;NM_016587	TSS1500;1stExon;5'UTR;TSS1500;5'UTR	Island
rs2239529	cg01620082	C	T	-12.0048	1.61378e-10			Intergenic	Island
rs2249099	cg01620082	G	T	-12.0048	1.61378e-10			Intergenic	Island
rs2517598	cg01620082	C	T	-12.0048	1.61378e-10			Intergenic	Island
rs2523984	cg01620082	A	G	-12.0048	1.61378e-10			Intergenic	Island
rs2523985	cg01620082	A	G	-12.0048	1.61378e-10			Intergenic	Island
rs2523989	cg01620082	A	G	-12.0048	1.61378e-10			Intergenic	Island
rs2844793	cg01620082	C	T	-12.0048	1.61378e-10			Intergenic	Island
rs17786254	cg12280796	C	T	-12.0021	1.63707e-10			Intergenic	N_Shelf
rs3129012	cg06606381	C	T	-12.0016	1.64131e-10	FBRSL1	NM_001142641	Body	Open_Sea
rs41410847	cg07817883	C	T	11.9994	1.66037e-10	TMEM39B;TMEM39B	NM_018056;NM_018056	1stExon;5'UTR	Island
rs1791433	cg03929089	A	G	11.9971	1.68155e-10			Intergenic	Island
rs9257803	cg06606381	C	T	-11.9875	1.76838e-10	FBRSL1	NM_001142641	Body	Open_Sea
rs3094013	cg04559908	C	T	-11.9868	1.77685e-10	DPCR1	NM_080870	Body	N_Shelf
rs1872746	cg19508790	A	G	-11.986	1.7832e-10			Intergenic	Open_Sea
rs2087270	cg19508790	A	G	-11.986	1.7832e-10			Intergenic	Open_Sea
rs4881659	cg11707556	G	T	11.9852	1.79167e-10	ANKRD33B	NM_001164440	3'UTR	Open_Sea
rs7934841	cg11707556	A	G	11.9852	1.79167e-10	ANKRD33B	NM_001164440	3'UTR	Open_Sea
rs209160	cg02246922	C	T	11.9824	1.81709e-10	OR12D3	NM_030959	1stExon	Open_Sea
rs17698176	cg02622647	G	T	11.9801	1.84038e-10			Intergenic	Open_Sea
rs4798994	cg02800362	G	T	11.9748	1.89121e-10	HNRNPAB;HNRNPAB	NM_031266;NM_004499	Body;Body	Island
rs1373903	cg17145862	A	C	11.966	1.98228e-10	LPGAT1	NM_014873	3'UTR	Open_Sea
rs1270515	cg08309609	C	T	-11.964	2.00345e-10			Intergenic	Open_Sea
rs429479	cg17862947	C	T	-11.9631	2.01193e-10	FBRSL1	NM_001142641	Body	Open_Sea
rs1608268	cg15704280	C	T	11.959	2.0564e-10	2013-09-13	NR_024271	Body	Island
rs8186106	cg15704280	C	T	11.959	2.0564e-10	2013-09-13	NR_024271	Body	Island
rs3130116	cg12093005	C	T	-11.9562	2.08817e-10	FBRSL1	NM_001142641	Body	Open_Sea
rs9257809	cg17862947	A	G	-11.9539	2.11358e-10	FBRSL1	NM_001142641	Body	Open_Sea
rs4985682	cg25535652	C	T	11.9524	2.13899e-10	EPHA7	NM_004440	Body	Open_Sea
rs1611738	cg06606381	A	C	-11.9467	2.20253e-10	FBRSL1	NM_001142641	Body	Open_Sea
rs2517855	cg06606381	C	T	-11.9467	2.20253e-10	FBRSL1	NM_001142641	Body	Open_Sea
rs2517862	cg06606381	A	G	-11.9467	2.20253e-10	FBRSL1	NM_001142641	Body	Open_Sea
rs334877	cg07387335	C	T	-11.9412	2.26606e-10			Intergenic	Open_Sea
rs455321	cg07387335	A	G	-11.9412	2.26606e-10			Intergenic	Open_Sea
rs1167411	cg19797896	C	G	11.9351	2.3296e-10			Intergenic	N_Shelf
rs2220626	cg19797896	A	G	11.9351	2.3296e-10			Intergenic	N_Shelf
rs2239529	cg01256320	C	T	11.9351	2.3296e-10	FBRSL1	NM_001142641	Body	Open_Sea
rs2249099	cg01256320	G	T	11.9351	2.3296e-10	FBRSL1	NM_001142641	Body	Open_Sea
rs2517598	cg01256320	C	T	-11.9348	2.3296e-10	FBRSL1	NM_001142641	Body	Open_Sea
rs2523984	cg01256320	A	G	-11.9348	2.3296e-10	FBRSL1	NM_001142641	Body	Open_Sea
rs2523985	cg01256320	A	G	-11.9348	2.3296e-10	FBRSL1	NM_001142641	Body	Open_Sea
rs2523989	cg01256320	A	G	-11.9348	2.3296e-10	FBRSL1	NM_001142641	Body	Open_Sea
rs2844793	cg01256320	C	T	-11.9348	2.3296e-10	FBRSL1	NM_001142641	Body	Open_Sea
rs6946143	cg19797896	G	T	-11.9348	2.3296e-10			Intergenic	N_Shelf
rs6961717	cg19797896	C	T	-11.9348	2.3296e-10			Intergenic	N_Shelf
rs11070279	cg01027929	C	T	-11.9321	2.37195e-10	HNRNPA2B1;CBX3;CBX3;HNRNPA2B1;CBX3	NM_031243;NM_016587;NM_007276;NM_002137;NM_016587	TSS1500;1stExon;5'UTR;TSS1500;5'UTR	Island
rs11196652	cg13150855	A	G	-11.9282	2.41431e-10	AURKA;AURKA;AURKA;AURKA;AURKA;AURKA	NM_198434;NM_003600;NM_198435;NM_198437;NM_198436;NM_198433	3'UTR;3'UTR;3'UTR;3'UTR;3'UTR;3'UTR	Open_Sea
rs9889419	cg13989295	C	T	11.9222	2.49902e-10	SKA2;SKA2	NM_182620;NM_001100595	3'UTR;3'UTR	S_Shelf
rs1566169	cg10433390	C	T	11.9203	2.5202e-10			Intergenic	N_Shelf
rs2739338	cg06437703	C	T	-11.9199	2.5202e-10	EIF4EBP1	NM_004095	Body	Open_Sea
rs209164	cg02246922	A	G	11.9102	2.66845e-10	OR12D3	NM_030959	1stExon	Open_Sea
rs526983	cg02246922	G	T	11.9102	2.66845e-10	OR12D3	NM_030959	1stExon	Open_Sea
rs429511	cg06606381	C	T	-11.9073	2.7108e-10	FBRSL1	NM_001142641	Body	Open_Sea
rs3094065	cg01426208	A	G	-11.8966	2.85905e-10			Intergenic	Island
rs3094631	cg01426208	C	T	11.8962	2.85905e-10			Intergenic	Island
rs3907838	cg00311963	A	G	11.8962	2.85905e-10	LOC100101121;TTTY23	NR_003593;NR_001540	TSS1500;TSS1500	S_Shore
rs429479	cg21600908	C	T	-11.8958	2.88023e-10	FBRSL1	NM_001142641	Body	Open_Sea
rs9257809	cg21600908	A	G	-11.8954	2.88023e-10	FBRSL1	NM_001142641	Body	Open_Sea
rs12026364	cg24212677	G	T	-11.8846	3.04966e-10	STX8	NM_004853	Body	Open_Sea
rs1655900	cg06606381	A	G	-11.8827	3.07083e-10	FBRSL1	NM_001142641	Body	Open_Sea
rs13169827	cg12623145	A	G	-11.8791	3.13437e-10	ANKRD36	NM_001164315	TSS1500	Island
rs13183423	cg12623145	A	G	-11.8791	3.13437e-10	ANKRD36	NM_001164315	TSS1500	Island
rs1587625	cg12623145	A	C	-11.8791	3.13437e-10	ANKRD36	NM_001164315	TSS1500	Island
rs1818121	cg12623145	A	G	-11.8791	3.13437e-10	ANKRD36	NM_001164315	TSS1500	Island
rs397425	cg12623145	A	G	-11.8791	3.13437e-10	ANKRD36	NM_001164315	TSS1500	Island
rs434405	cg12623145	C	T	-11.8791	3.13437e-10	ANKRD36	NM_001164315	TSS1500	Island
rs2652684	cg23224356	G	T	-11.8761	3.1979e-10	ANKRD36B	NM_025190	TSS1500	Island
rs12669087	cg10764750	A	C	-11.8694	3.30379e-10			Intergenic	Open_Sea
rs1845861	cg18944383	A	C	-11.8658	3.36733e-10	ENPEP	NM_001977	TSS200	N_Shore
rs1881194	cg16701652	A	G	-11.8644	3.38851e-10	C17orf58;C17orf58	NM_181655;NM_181656	3'UTR;3'UTR	N_Shore
rs625998	cg08339762	A	G	-11.86	3.47322e-10	ZNF506;ZNF506	NM_001099269;NM_001145404	TSS200;TSS200	Open_Sea
rs401763	cg21438527	A	G	11.8583	3.4944e-10	HIST1H4D	NM_003539	TSS200	S_Shore
rs35265698	cg01369511	C	G	-11.8577	3.51558e-10	FAM136A	NM_032822	Body	N_Shore
rs13211507	cg21438527	C	T	11.8565	3.53675e-10	HIST1H4D	NM_003539	TSS200	S_Shore
rs1655900	cg21600908	A	G	-11.8557	3.55793e-10	FBRSL1	NM_001142641	Body	Open_Sea
rs17614327	cg02244970	A	G	-11.8542	3.57911e-10	OR4A15	NM_001005275	TSS200	Open_Sea
rs28641196	cg00311963	C	T	-11.8538	3.57911e-10	LOC100101121;TTTY23	NR_003593;NR_001540	TSS1500;TSS1500	S_Shore
rs7956626	cg19508790	C	T	-11.8494	3.66382e-10			Intergenic	Open_Sea
rs1422119	cg01787110	C	T	-11.8463	3.72736e-10	NBPF6;NBPF6	NM_001143987;NM_001143988	Body;Body	Open_Sea
rs3129012	cg21600908	C	T	-11.8418	3.83325e-10	FBRSL1	NM_001142641	Body	Open_Sea
rs873927	cg16196077	C	T	11.8414	3.83325e-10	RTKN2	NM_145307	TSS200	Island
rs2193324	cg15704280	A	G	11.8402	3.85443e-10	2013-09-13	NR_024271	Body	Island
rs4881666	cg18944383	C	T	-11.8345	3.98149e-10	ENPEP	NM_001977	TSS200	N_Shore
rs7396854	cg18944383	A	G	-11.8345	3.98149e-10	ENPEP	NM_001977	TSS200	N_Shore
rs1389532	cg21041751	C	T	11.8327	4.00267e-10	COL25A1;COL25A1	NM_198721;NM_032518	Body;Body	Open_Sea
rs28719520	cg01200482	A	G	11.8316	4.04503e-10			Intergenic	N_Shore
rs859743	cg22111694	A	C	11.8309	4.04503e-10			Intergenic	S_Shore
rs1882753	cg02469655	C	T	11.8269	4.12974e-10			Intergenic	Open_Sea
rs1739384	cg05039488	A	C	11.8266	4.15092e-10	IRAK1BP1;IRAK1BP1	NM_001010844;NM_001010844	5'UTR;1stExon	Island
rs9268926	cg10154826	A	G	11.8264	4.15092e-10	FAM8A1	NM_016255	1stExon	Island
rs761125	cg27275811	A	G	-11.8202	4.27799e-10			Intergenic	N_Shelf
rs4785775	cg11364621	A	C	11.8192	4.29917e-10			Intergenic	N_Shelf
rs12450514	cg09348012	A	G	11.8187	4.32035e-10			Intergenic	Open_Sea
rs3094054	cg04559908	A	C	-11.8071	4.59566e-10	DPCR1	NM_080870	Body	N_Shelf
rs2517597	cg17862947	C	T	-11.8053	4.63802e-10	FBRSL1	NM_001142641	Body	Open_Sea
rs2523979	cg17862947	A	T	-11.8053	4.63802e-10	FBRSL1	NM_001142641	Body	Open_Sea
rs2523981	cg17862947	A	G	-11.8053	4.63802e-10	FBRSL1	NM_001142641	Body	Open_Sea
rs2523986	cg17862947	A	G	-11.8053	4.63802e-10	FBRSL1	NM_001142641	Body	Open_Sea
rs2523987	cg17862947	G	T	-11.8053	4.63802e-10	FBRSL1	NM_001142641	Body	Open_Sea
rs2523988	cg17862947	A	G	-11.8053	4.63802e-10	FBRSL1	NM_001142641	Body	Open_Sea
rs17585974	cg16652462	G	T	11.8029	4.70155e-10	LOC644172	NR_026901	Body	Island
rs2245420	cg06606381	C	G	-11.8022	4.72273e-10	FBRSL1	NM_001142641	Body	Open_Sea
rs17334797	cg01570182	A	G	11.7992	4.78627e-10			Intergenic	Island
rs17426064	cg01570182	C	T	11.7992	4.78627e-10			Intergenic	Island
rs10769603	cg11707556	C	T	11.794	4.93451e-10	ANKRD33B	NM_001164440	3'UTR	Open_Sea
rs1052553	cg16701652	A	G	-11.786	5.14629e-10	C17orf58;C17orf58	NM_181655;NM_181656	3'UTR;3'UTR	N_Shore
rs404240	cg06657028	C	T	-11.7837	5.20983e-10	TRIM31	NM_007028	Body	Open_Sea
rs17841559	cg12280796	A	G	-11.7829	5.23101e-10			Intergenic	N_Shelf
rs3129838	cg01426208	A	G	11.7795	5.31572e-10			Intergenic	Island
rs758838	cg02775382	A	G	11.778	5.35808e-10			Intergenic	Open_Sea
rs2296246	cg24728468	G	T	-11.7774	5.37925e-10	FABP5;FABP5	NM_001444;NM_001444	1stExon;5'UTR	Island
rs9526812	cg24728468	C	T	-11.7774	5.37925e-10	FABP5;FABP5	NM_001444;NM_001444	1stExon;5'UTR	Island
rs521355	cg20587970	G	T	-11.7726	5.5275e-10			Intergenic	N_Shore
rs1881194	cg16652462	A	G	11.7715	5.54868e-10	LOC644172	NR_026901	Body	Island
rs1389532	cg00740803	C	T	11.7636	5.78164e-10			Intergenic	Open_Sea
rs17316192	cg09708560	G	T	-11.7602	5.88753e-10			Intergenic	Open_Sea
rs8189525	cg19508790	G	T	-11.7515	6.16285e-10			Intergenic	Open_Sea
rs967055	cg19726460	A	G	-11.7483	6.26874e-10			Intergenic	Open_Sea
rs1070104	cg03929089	A	G	11.7432	6.43816e-10			Intergenic	Island
rs2005947	cg15329483	A	G	11.7424	6.48052e-10	SSX7	NM_173358	TSS200	Open_Sea
rs7898796	cg14222797	C	T	-11.7414	6.5017e-10	RSU1;RSU1	NM_152724;NM_012425	TSS1500;TSS1500	Island
rs551017	cg09220050	C	T	11.7397	6.56523e-10	TMEM189;TMEM189;TMEM189;TMEM189-UBE2V1	NM_199129;NR_027889;NM_001162505;NM_199203	TSS1500;TSS1500;TSS1500;TSS1500	Island
rs7134809	cg07570055	C	T	11.7397	6.56523e-10			Intergenic	Island
rs9946977	cg09220050	C	T	-11.7396	6.56523e-10	TMEM189;TMEM189;TMEM189;TMEM189-UBE2V1	NM_199129;NR_027889;NM_001162505;NM_199203	TSS1500;TSS1500;TSS1500;TSS1500	Island
rs4881649	cg03929089	A	G	-11.7394	6.58641e-10			Intergenic	Island
rs1002286	cg06437703	A	G	11.7357	6.71348e-10	EIF4EBP1	NM_004095	Body	Open_Sea
rs3094061	cg12093005	G	T	-11.7332	6.79819e-10	FBRSL1	NM_001142641	Body	Open_Sea
rs3130374	cg12093005	C	T	-11.7332	6.79819e-10	FBRSL1	NM_001142641	Body	Open_Sea
rs3130375	cg12093005	A	C	-11.7332	6.79819e-10	FBRSL1	NM_001142641	Body	Open_Sea
rs3132649	cg12093005	C	T	-11.7332	6.79819e-10	FBRSL1	NM_001142641	Body	Open_Sea
rs2166181	cg09480837	A	G	11.7277	6.98879e-10	PLCE1	NM_016341	5'UTR	Open_Sea
rs6874435	cg13563193	A	G	11.7265	7.05233e-10	PDCD5	NM_004708	Body	Island
rs16941804	cg08933160	C	T	-11.7246	7.11586e-10	PTPN11	NM_002834	3'UTR	Open_Sea
rs3094621	cg21600908	A	G	-11.7231	7.1794e-10	FBRSL1	NM_001142641	Body	Open_Sea
rs3094622	cg21600908	C	T	-11.7231	7.1794e-10	FBRSL1	NM_001142641	Body	Open_Sea
rs9525855	cg17145862	A	G	11.7225	7.20058e-10	LPGAT1	NM_014873	3'UTR	Open_Sea
rs7498985	cg26114043	A	G	11.7206	7.26411e-10			Intergenic	Island
rs234249	cg01871025	A	G	-11.7196	7.30647e-10			Intergenic	Open_Sea
rs1059612	cg15196058	A	G	-11.7185	7.34882e-10			Intergenic	Open_Sea
rs3130117	cg15196058	A	G	-11.7185	7.34882e-10			Intergenic	Open_Sea
rs3130247	cg15196058	C	T	-11.7185	7.34882e-10			Intergenic	Open_Sea
rs3132582	cg15196058	A	T	-11.7185	7.34882e-10			Intergenic	Open_Sea
rs3132585	cg15196058	C	G	-11.7185	7.34882e-10			Intergenic	Open_Sea
rs3132610	cg15196058	C	T	-11.7185	7.34882e-10			Intergenic	Open_Sea
rs9262132	cg15196058	A	C	-11.7185	7.34882e-10			Intergenic	Open_Sea
rs9262135	cg15196058	A	G	-11.7185	7.34882e-10			Intergenic	Open_Sea
rs9262142	cg15196058	A	G	-11.7185	7.34882e-10			Intergenic	Open_Sea
rs9262143	cg15196058	C	T	-11.7185	7.34882e-10			Intergenic	Open_Sea
rs3734637	cg05039488	A	C	11.7175	7.39118e-10	IRAK1BP1;IRAK1BP1	NM_001010844;NM_001010844	5'UTR;1stExon	Island
rs3117427	cg01256320	C	T	-11.7171	7.41236e-10	FBRSL1	NM_001142641	Body	Open_Sea
rs3117439	cg01256320	A	G	-11.7171	7.41236e-10	FBRSL1	NM_001142641	Body	Open_Sea
rs3749971	cg01256320	C	T	-11.7171	7.41236e-10	FBRSL1	NM_001142641	Body	Open_Sea
rs3130812	cg19325487	A	G	-11.7142	7.51825e-10			Intergenic	Open_Sea
rs17250177	cg09708560	A	G	-11.711	7.64532e-10			Intergenic	Open_Sea
rs17250310	cg09708560	G	T	-11.711	7.64532e-10			Intergenic	Open_Sea
rs17306537	cg09708560	C	T	-11.711	7.64532e-10			Intergenic	Open_Sea
rs17306762	cg09708560	A	T	-11.711	7.64532e-10			Intergenic	Open_Sea
rs17316702	cg09708560	A	G	-11.711	7.64532e-10			Intergenic	Open_Sea
rs35960273	cg09708560	A	G	-11.711	7.64532e-10			Intergenic	Open_Sea
rs3906451	cg09708560	A	C	-11.711	7.64532e-10			Intergenic	Open_Sea
rs871626	cg09708560	A	G	-11.711	7.64532e-10			Intergenic	Open_Sea
rs966239	cg09708560	C	G	-11.711	7.64532e-10			Intergenic	Open_Sea
rs2230683	cg06606381	A	G	-11.7061	7.8571e-10	FBRSL1	NM_001142641	Body	Open_Sea
rs3129791	cg06606381	A	G	-11.7061	7.8571e-10	FBRSL1	NM_001142641	Body	Open_Sea
rs3130838	cg06606381	C	T	-11.7061	7.8571e-10	FBRSL1	NM_001142641	Body	Open_Sea
rs3130893	cg06606381	A	G	-11.7061	7.8571e-10	FBRSL1	NM_001142641	Body	Open_Sea
rs3135309	cg06606381	A	C	-11.7061	7.8571e-10	FBRSL1	NM_001142641	Body	Open_Sea
rs3135316	cg06606381	A	G	-11.7061	7.8571e-10	FBRSL1	NM_001142641	Body	Open_Sea
rs8186746	cg19508790	G	T	-11.706	7.8571e-10			Intergenic	Open_Sea
rs1655900	cg17862947	A	G	-11.7028	7.98417e-10	FBRSL1	NM_001142641	Body	Open_Sea
rs9261154	cg23762487	C	T	11.6963	8.25948e-10	HCG27	NR_026791	Body	Island
rs2844792	cg06606381	C	T	-11.6959	8.28066e-10	FBRSL1	NM_001142641	Body	Open_Sea
rs4328686	cg25299176	C	T	-11.6942	8.36537e-10	YWHAE;YWHAE	NM_006761;NR_024058	1stExon;Body	Island
rs1373905	cg12856521	G	T	11.6937	8.38655e-10	DGKZ;DGKZ;DGKZ;DGKZ	NM_001105540;NM_201533;NM_003646;NM_201532	Body;Body;Body;Body	Island
rs9314244	cg25749565	A	G	11.6858	8.74658e-10			Intergenic	Open_Sea
rs1151523	cg17712092	C	T	11.6814	8.93719e-10	LARP1B	NM_018078	Body	Open_Sea
rs12805992	cg04196064	A	G	-11.675	9.25486e-10	TRIM48	NM_024114	1stExon	Open_Sea
rs2395163	cg01369511	C	T	-11.6749	9.25486e-10	FAM136A	NM_032822	Body	N_Shore
rs1215972	cg19510820	C	T	11.6712	9.44546e-10			Intergenic	Open_Sea
rs17660132	cg27060340	C	T	-11.6695	9.53017e-10	ARHGAP27;ARHGAP27	NM_199282;NM_199282	1stExon;5'UTR	N_Shelf
rs2161459	cg08339762	C	T	-11.6694	9.53017e-10	ZNF506;ZNF506	NM_001099269;NM_001145404	TSS200;TSS200	Open_Sea
rs9364476	cg13679164	C	T	-11.6688	9.57253e-10			Intergenic	Open_Sea
rs909545	cg13033054	A	G	11.6647	9.78431e-10	TCP10L	NM_144659	3'UTR	Open_Sea
rs11182667	cg19508790	A	C	-11.6641	9.80549e-10			Intergenic	Open_Sea
rs3853054	cg01061520	A	C	11.6627	9.86902e-10			Intergenic	Island
rs11874805	cg05926928	C	T	11.6616	9.93256e-10	GDPD1;GDPD1;GDPD1	NM_182569;NM_001165994;NM_001165993	TSS200;TSS200;TSS200	N_Shore
rs2726923	cg23247274	C	T	11.6503	1.05467e-09	MRP63;MRP63;SKA3;SKA3;SKA3;SKA3	NM_024026;NM_024026;NM_001166017;NM_145061;NM_145061;NM_001166017	1stExon;5'UTR;5'UTR;1stExon;5'UTR;1stExon	Island
rs3132583	cg15196058	C	G	-11.6502	1.05679e-09			Intergenic	Open_Sea
rs2532274	cg16652462	C	T	11.6474	1.07162e-09	LOC644172	NR_026901	Body	Island
rs7935661	cg11707556	A	C	11.6466	1.07585e-09	ANKRD33B	NM_001164440	3'UTR	Open_Sea
rs2469933	cg16701652	C	T	-11.6429	1.09703e-09	C17orf58;C17orf58	NM_181655;NM_181656	3'UTR;3'UTR	N_Shore
rs418891	cg16701652	G	T	-11.6429	1.09703e-09	C17orf58;C17orf58	NM_181655;NM_181656	3'UTR;3'UTR	N_Shore
rs1075580	cg17660026	C	T	-11.6371	1.13091e-09	XPNPEP3;ST13;ST13	NM_022098;NM_003932;NM_003932	TSS1500;5'UTR;1stExon	Island
rs2230683	cg10420223	A	G	-11.6356	1.1415e-09	UBD	NM_006398	Body	Open_Sea
rs3129791	cg10420223	A	G	-11.6356	1.1415e-09	UBD	NM_006398	Body	Open_Sea
rs3130838	cg10420223	C	T	-11.6356	1.1415e-09	UBD	NM_006398	Body	Open_Sea
rs3130893	cg10420223	A	G	-11.6356	1.1415e-09	UBD	NM_006398	Body	Open_Sea
rs3135309	cg10420223	A	C	-11.6356	1.1415e-09	UBD	NM_006398	Body	Open_Sea
rs3135316	cg10420223	A	G	-11.6356	1.1415e-09	UBD	NM_006398	Body	Open_Sea
rs9268404	cg01369511	C	T	-11.6342	1.14786e-09	FAM136A	NM_032822	Body	N_Shore
rs12185233	cg16701652	C	G	-11.6329	1.15633e-09	C17orf58;C17orf58	NM_181655;NM_181656	3'UTR;3'UTR	N_Shore
rs1865680	cg00311963	A	G	-11.6313	1.16692e-09	LOC100101121;TTTY23	NR_003593;NR_001540	TSS1500;TSS1500	S_Shore
rs28609124	cg00311963	G	T	-11.6313	1.16692e-09	LOC100101121;TTTY23	NR_003593;NR_001540	TSS1500;TSS1500	S_Shore
rs7892999	cg00311963	G	T	-11.6313	1.16692e-09	LOC100101121;TTTY23	NR_003593;NR_001540	TSS1500;TSS1500	S_Shore
rs891407	cg00311963	C	G	-11.6313	1.16692e-09	LOC100101121;TTTY23	NR_003593;NR_001540	TSS1500;TSS1500	S_Shore
rs9786254	cg00311963	A	G	-11.6313	1.16692e-09	LOC100101121;TTTY23	NR_003593;NR_001540	TSS1500;TSS1500	S_Shore
rs9786821	cg00311963	G	T	-11.6313	1.16692e-09	LOC100101121;TTTY23	NR_003593;NR_001540	TSS1500;TSS1500	S_Shore
rs6676798	cg15830792	C	T	11.6294	1.17962e-09	NRBF2;NRBF2	NM_030759;NM_030759	1stExon;5'UTR	Island
rs9644228	cg19726460	A	G	-11.6252	1.20504e-09			Intergenic	Open_Sea
rs3129973	cg15196058	C	T	-11.6209	1.23257e-09			Intergenic	Open_Sea
rs1611738	cg17862947	A	C	-11.6188	1.24739e-09	FBRSL1	NM_001142641	Body	Open_Sea
rs2517855	cg17862947	C	T	-11.6188	1.24739e-09	FBRSL1	NM_001142641	Body	Open_Sea
rs2517862	cg17862947	A	G	-11.6188	1.24739e-09	FBRSL1	NM_001142641	Body	Open_Sea
rs11006259	cg15967111	C	T	11.6063	1.33211e-09	LOC650623	NR_027512	Body	S_Shore
rs11856795	cg02155558	G	T	11.6062	1.33211e-09	ADAL;LCMT2;ADAL	NM_001012969;NM_014793;NM_001159280	TSS1500;1stExon;TSS1500	Island
rs12442297	cg02155558	C	T	11.6062	1.33211e-09	ADAL;LCMT2;ADAL	NM_001012969;NM_014793;NM_001159280	TSS1500;1stExon;TSS1500	Island
rs16977724	cg02155558	C	T	11.6062	1.33211e-09	ADAL;LCMT2;ADAL	NM_001012969;NM_014793;NM_001159280	TSS1500;1stExon;TSS1500	Island
rs17250121	cg01061520	C	T	-11.6045	1.34481e-09			Intergenic	Island
rs9786562	cg01061520	C	T	-11.6045	1.34481e-09			Intergenic	Island
rs9786845	cg01061520	A	G	-11.6045	1.34481e-09			Intergenic	Island
rs1052551	cg16701652	A	G	-11.6029	1.35752e-09	C17orf58;C17orf58	NM_181655;NM_181656	3'UTR;3'UTR	N_Shore
rs1052587	cg16701652	C	T	-11.6029	1.35752e-09	C17orf58;C17orf58	NM_181655;NM_181656	3'UTR;3'UTR	N_Shore
rs12185235	cg16701652	C	T	-11.6029	1.35752e-09	C17orf58;C17orf58	NM_181655;NM_181656	3'UTR;3'UTR	N_Shore
rs12185268	cg16701652	A	G	-11.6029	1.35752e-09	C17orf58;C17orf58	NM_181655;NM_181656	3'UTR;3'UTR	N_Shore
rs12373123	cg16701652	C	T	-11.6029	1.35752e-09	C17orf58;C17orf58	NM_181655;NM_181656	3'UTR;3'UTR	N_Shore
rs12373142	cg16701652	C	G	-11.6029	1.35752e-09	C17orf58;C17orf58	NM_181655;NM_181656	3'UTR;3'UTR	N_Shore
rs1396862	cg16701652	C	T	-11.6029	1.35752e-09	C17orf58;C17orf58	NM_181655;NM_181656	3'UTR;3'UTR	N_Shore
rs16940665	cg16701652	C	T	-11.6029	1.35752e-09	C17orf58;C17orf58	NM_181655;NM_181656	3'UTR;3'UTR	N_Shore
rs17334797	cg16701652	A	G	-11.6029	1.35752e-09	C17orf58;C17orf58	NM_181655;NM_181656	3'UTR;3'UTR	N_Shore
rs17426064	cg16701652	C	T	-11.6029	1.35752e-09	C17orf58;C17orf58	NM_181655;NM_181656	3'UTR;3'UTR	N_Shore
rs17574361	cg16701652	A	G	-11.6029	1.35752e-09	C17orf58;C17orf58	NM_181655;NM_181656	3'UTR;3'UTR	N_Shore
rs17574604	cg16701652	A	G	-11.6029	1.35752e-09	C17orf58;C17orf58	NM_181655;NM_181656	3'UTR;3'UTR	N_Shore
rs17577094	cg16701652	A	G	-11.6029	1.35752e-09	C17orf58;C17orf58	NM_181655;NM_181656	3'UTR;3'UTR	N_Shore
rs17650901	cg16701652	A	G	-11.6029	1.35752e-09	C17orf58;C17orf58	NM_181655;NM_181656	3'UTR;3'UTR	N_Shore
rs17651549	cg16701652	C	T	-11.6029	1.35752e-09	C17orf58;C17orf58	NM_181655;NM_181656	3'UTR;3'UTR	N_Shore
rs17652121	cg16701652	C	T	-11.6029	1.35752e-09	C17orf58;C17orf58	NM_181655;NM_181656	3'UTR;3'UTR	N_Shore
rs17660464	cg16701652	A	C	-11.6029	1.35752e-09	C17orf58;C17orf58	NM_181655;NM_181656	3'UTR;3'UTR	N_Shore
rs17691610	cg16701652	G	T	-11.6029	1.35752e-09	C17orf58;C17orf58	NM_181655;NM_181656	3'UTR;3'UTR	N_Shore
rs17763596	cg16701652	G	T	-11.6029	1.35752e-09	C17orf58;C17orf58	NM_181655;NM_181656	3'UTR;3'UTR	N_Shore
rs7350928	cg16701652	C	T	-11.6029	1.35752e-09	C17orf58;C17orf58	NM_181655;NM_181656	3'UTR;3'UTR	N_Shore
rs747781	cg24728468	A	G	-11.602	1.36387e-09	FABP5;FABP5	NM_001444;NM_001444	1stExon;5'UTR	Island
rs3129817	cg21600908	A	G	-11.6006	1.37235e-09	FBRSL1	NM_001142641	Body	Open_Sea
rs2309404	cg18127682	C	T	11.5992	1.38293e-09	EPHA7	NM_004440	Body	Open_Sea
rs5915082	cg12074688	C	T	11.5987	1.38717e-09	SPIN2B;SPIN2B;SPIN2B;SPIN2B;SPIN2B;SPIN2B	NM_001006682;NM_001006683;NM_001006681;NM_001006683;NM_001006681;NM_001006682	5'UTR;1stExon;1stExon;5'UTR;5'UTR;1stExon	Island
rs10772111	cg19508790	A	G	-11.5984	1.38929e-09			Intergenic	Open_Sea
rs7162269	cg22705835	C	T	11.5861	1.48247e-09	REEP3	NM_001001330	Body	Open_Sea
rs7181985	cg22705835	A	C	11.5861	1.48247e-09	REEP3	NM_001001330	Body	Open_Sea
rs1233599	cg12093005	G	T	-11.5785	1.54389e-09	FBRSL1	NM_001142641	Body	Open_Sea
rs2732674	cg16652462	A	G	11.5761	1.56507e-09	LOC644172	NR_026901	Body	Island
rs7928714	cg18944383	A	G	-11.5756	1.5693e-09	ENPEP	NM_001977	TSS200	N_Shore
rs929157	cg21600908	C	T	-11.5733	1.58624e-09	FBRSL1	NM_001142641	Body	Open_Sea
rs2652684	cg02646394	G	T	-11.5732	1.58836e-09	FLJ40330	NR_015424	TSS200	Island
rs10229363	cg19148731	A	G	-11.5697	1.61801e-09	LOXL3	NM_032603	5'UTR	N_Shore
rs10231164	cg19148731	C	T	-11.5697	1.61801e-09	LOXL3	NM_032603	5'UTR	N_Shore
rs10233697	cg19148731	A	G	-11.5697	1.61801e-09	LOXL3	NM_032603	5'UTR	N_Shore
rs1092103	cg24215973	C	T	-11.5678	1.63495e-09	HDAC4	NM_006037	Body	Island
rs9257805	cg06606381	A	G	-11.5616	1.69002e-09	FBRSL1	NM_001142641	Body	Open_Sea
rs3094032	cg21600908	C	T	-11.5574	1.72814e-09	FBRSL1	NM_001142641	Body	Open_Sea
rs1049256	cg21665057	A	G	11.5572	1.73026e-09	WDR53;FBXO45;FBXO45	NM_182627;NM_001105573;NM_001105573	TSS1500;1stExon;5'UTR	Island
rs11130218	cg21665057	C	T	11.5572	1.73026e-09	WDR53;FBXO45;FBXO45	NM_182627;NM_001105573;NM_001105573	TSS1500;1stExon;5'UTR	Island
rs2234391	cg21665057	C	T	11.5572	1.73026e-09	WDR53;FBXO45;FBXO45	NM_182627;NM_001105573;NM_001105573	TSS1500;1stExon;5'UTR	Island
rs6775384	cg21665057	A	G	11.5572	1.73026e-09	WDR53;FBXO45;FBXO45	NM_182627;NM_001105573;NM_001105573	TSS1500;1stExon;5'UTR	Island
rs7634902	cg21665057	G	T	11.5572	1.73026e-09	WDR53;FBXO45;FBXO45	NM_182627;NM_001105573;NM_001105573	TSS1500;1stExon;5'UTR	Island
rs9872864	cg21665057	A	G	11.5572	1.73026e-09	WDR53;FBXO45;FBXO45	NM_182627;NM_001105573;NM_001105573	TSS1500;1stExon;5'UTR	Island
rs2188100	cg21600908	C	T	-11.556	1.74085e-09	FBRSL1	NM_001142641	Body	Open_Sea
rs2517612	cg21600908	C	T	-11.556	1.74085e-09	FBRSL1	NM_001142641	Body	Open_Sea
rs2517613	cg21600908	C	T	-11.556	1.74085e-09	FBRSL1	NM_001142641	Body	Open_Sea
rs2523719	cg21600908	A	C	-11.556	1.74085e-09	FBRSL1	NM_001142641	Body	Open_Sea
rs885916	cg21600908	A	G	-11.556	1.74085e-09	FBRSL1	NM_001142641	Body	Open_Sea
rs10880644	cg19508790	A	G	-11.5527	1.77049e-09			Intergenic	Open_Sea
rs9668847	cg19508790	C	T	-11.5527	1.77049e-09			Intergenic	Open_Sea
rs7113548	cg24845535	A	G	-11.5448	1.84674e-09			Intergenic	Open_Sea
rs3094621	cg12093005	A	G	-11.5259	2.04157e-09	FBRSL1	NM_001142641	Body	Open_Sea
rs3094622	cg12093005	C	T	-11.5259	2.04157e-09	FBRSL1	NM_001142641	Body	Open_Sea
rs199533	cg16701652	C	T	-11.5197	2.11146e-09	C17orf58;C17orf58	NM_181655;NM_181656	3'UTR;3'UTR	N_Shore
rs2532316	cg16701652	C	T	-11.5189	2.11782e-09	C17orf58;C17orf58	NM_181655;NM_181656	3'UTR;3'UTR	N_Shore
rs3745758	cg13067095	C	T	-11.5177	2.13899e-09	EHD1	NM_006795	Body	Island
rs4775817	cg26889118	G	T	-11.5167	2.13899e-09			Intergenic	S_Shelf
rs4881666	cg03929089	C	T	11.5162	2.16017e-09			Intergenic	Island
rs7396854	cg03929089	A	G	11.5162	2.16017e-09			Intergenic	Island
rs2961576	cg05499111	G	T	11.5119	2.20253e-09			Intergenic	Open_Sea
rs4904977	cg26356450	A	C	-11.5112	2.20253e-09			Intergenic	Open_Sea
rs2000468	cg06437703	G	T	-11.508	2.24489e-09	EIF4EBP1	NM_004095	Body	Open_Sea
rs4885948	cg25548582	C	T	11.5077	2.24489e-09	UTP14C;ALG11	NM_021645;NM_001004127	TSS200;Body	Open_Sea
rs12968107	cg27534567	C	T	11.4999	2.35078e-09			Intergenic	Open_Sea
rs1631576	cg27534567	C	T	11.4999	2.35078e-09			Intergenic	Open_Sea
rs17813908	cg27534567	A	C	11.4999	2.35078e-09			Intergenic	Open_Sea
rs1792670	cg27534567	A	G	11.4999	2.35078e-09			Intergenic	Open_Sea
rs1792675	cg27534567	A	C	11.4999	2.35078e-09			Intergenic	Open_Sea
rs1981	cg27534567	C	T	11.4999	2.35078e-09			Intergenic	Open_Sea
rs3813068	cg27534567	C	T	11.4999	2.35078e-09			Intergenic	Open_Sea
rs2652684	cg12623145	G	T	-11.4975	2.37195e-09	ANKRD36	NM_001164315	TSS1500	Island
rs1845861	cg03929089	A	C	11.4957	2.39313e-09			Intergenic	Island
rs17577094	cg16652462	A	G	11.4936	2.41431e-09	LOC644172	NR_026901	Body	Island
rs1007888	cg06437703	A	G	11.4903	2.45667e-09	EIF4EBP1	NM_004095	Body	Open_Sea
rs1917325	cg15704280	C	T	11.4888	2.47785e-09	2013-09-13	NR_024271	Body	Island
rs1633005	cg12093005	A	G	-11.4834	2.56256e-09	FBRSL1	NM_001142641	Body	Open_Sea
rs3117427	cg17862947	C	T	-11.4802	2.60491e-09	FBRSL1	NM_001142641	Body	Open_Sea
rs3117439	cg17862947	A	G	-11.4802	2.60491e-09	FBRSL1	NM_001142641	Body	Open_Sea
rs3129012	cg02718200	C	T	-11.4802	2.60491e-09	HLA-B	NM_005514	Body	Island
rs3749971	cg17862947	C	T	11.4798	2.60491e-09	FBRSL1	NM_001142641	Body	Open_Sea
rs7522462	cg00902674	A	G	-11.4792	2.62609e-09	SLC9A10	NM_183061	Body	Island
rs7554511	cg00902674	A	C	-11.4792	2.62609e-09	SLC9A10	NM_183061	Body	Island
rs2179580	cg12074688	C	T	11.4741	2.68963e-09	SPIN2B;SPIN2B;SPIN2B;SPIN2B;SPIN2B;SPIN2B	NM_001006682;NM_001006683;NM_001006681;NM_001006683;NM_001006681;NM_001006682	5'UTR;1stExon;1stExon;5'UTR;5'UTR;1stExon	Island
rs4882324	cg19508790	C	T	-11.473	2.7108e-09			Intergenic	Open_Sea
rs625998	cg11700349	A	G	-11.4695	2.75316e-09	ZNF92;ZNF92	NM_152626;NM_007139	TSS200;TSS200	N_Shore
rs7667813	cg25404033	C	T	-11.4677	2.77434e-09			Intergenic	Open_Sea
rs3130141	cg06606381	A	C	-11.4658	2.8167e-09	FBRSL1	NM_001142641	Body	Open_Sea
rs7805945	cg14087061	C	T	-11.4587	2.92259e-09	HAUS6;HAUS6	NM_017645;NM_017645	1stExon;5'UTR	Island
rs2074404	cg02228913	G	T	-11.4569	2.94376e-09	MAPT;MAPT;MAPT;MAPT;MAPT;MAPT	NM_016835;NM_001123067;NM_016834;NM_005910;NM_001123066;NM_016841	Body;Body;Body;Body;Body;Body	N_Shelf
rs429511	cg21600908	C	T	-11.4529	3.0073e-09	FBRSL1	NM_001142641	Body	Open_Sea
rs3130350	cg01256320	G	T	-11.4507	3.04966e-09	FBRSL1	NM_001142641	Body	Open_Sea
rs3130351	cg01256320	C	T	-11.4507	3.04966e-09	FBRSL1	NM_001142641	Body	Open_Sea
rs3130352	cg01256320	C	T	-11.4507	3.04966e-09	FBRSL1	NM_001142641	Body	Open_Sea
rs3132647	cg01256320	C	T	-11.4507	3.04966e-09	FBRSL1	NM_001142641	Body	Open_Sea
rs647596	cg10659770	G	T	-11.4507	3.04966e-09	YEATS4	NM_006530	Body	Open_Sea
rs11212242	cg10467968	C	T	-11.4447	3.13437e-09	EHMT2;EHMT2	NM_006709;NM_025256	Body;Body	N_Shelf
rs12291601	cg10467968	C	T	-11.4447	3.13437e-09	EHMT2;EHMT2	NM_006709;NM_025256	Body;Body	N_Shelf
rs7750641	cg23634079	C	T	-11.4391	3.24026e-09	MSH5;MSH5;MSH5;MSH5	NM_172165;NM_025259;NM_002441;NM_172166	Body;Body;Body;Body	S_Shelf
rs9945976	cg00740803	C	T	-11.4345	3.32497e-09			Intergenic	Open_Sea
rs113413	cg06437703	A	G	-11.4275	3.45204e-09	EIF4EBP1	NM_004095	Body	Open_Sea
rs9785710	cg00311963	A	G	11.4266	3.45204e-09	LOC100101121;TTTY23	NR_003593;NR_001540	TSS1500;TSS1500	S_Shore
rs3123510	cg13435649	A	G	-11.4259	3.47322e-09			Intergenic	S_Shore
rs6901158	cg07180897	C	T	-11.4165	3.64264e-09	HLA-DQB2	NR_003937	Body	N_Shore
rs3094013	cg13561028	C	T	-11.4134	3.70618e-09	SFTA2	NM_205854	Body	Open_Sea
rs12450514	cg18127682	A	G	11.4115	3.74853e-09	EPHA7	NM_004440	Body	Open_Sea
rs1603681	cg19726460	A	G	-11.4106	3.76971e-09			Intergenic	Open_Sea
rs2359455	cg03944143	G	T	-11.402	3.93914e-09	KIAA0664	NM_015229	Body	Island
rs4889693	cg03944143	C	T	-11.402	3.93914e-09	KIAA0664	NM_015229	Body	Island
rs1348733	cg00311963	C	T	-11.4013	3.96032e-09	LOC100101121;TTTY23	NR_003593;NR_001540	TSS1500;TSS1500	S_Shore
rs1539872	cg27534567	A	C	11.3911	4.1721e-09			Intergenic	Open_Sea
rs942341	cg16875032	C	T	11.3883	4.23563e-09	SNTB1	NM_021021	1stExon	Island
rs1389531	cg00740803	C	T	-11.3727	4.61684e-09			Intergenic	Open_Sea
rs8097667	cg00740803	C	T	-11.3726	4.61684e-09			Intergenic	Open_Sea
rs3094061	cg13561028	G	T	-11.3643	4.82862e-09	SFTA2	NM_205854	Body	Open_Sea
rs3130374	cg13561028	C	T	-11.3643	4.82862e-09	SFTA2	NM_205854	Body	Open_Sea
rs3130375	cg13561028	A	C	-11.3643	4.82862e-09	SFTA2	NM_205854	Body	Open_Sea
rs3132649	cg13561028	C	T	-11.3643	4.82862e-09	SFTA2	NM_205854	Body	Open_Sea
rs9261403	cg23762487	G	T	11.3586	4.97687e-09	HCG27	NR_026791	Body	Island
rs2074404	cg18228076	G	T	-11.3574	4.99805e-09	MAPT;MAPT;MAPT;MAPT;MAPT;MAPT	NM_001123067;NM_016835;NM_016834;NM_001123066;NM_005910;NM_016841	5'UTR;5'UTR;5'UTR;5'UTR;5'UTR;5'UTR	Open_Sea
rs9879329	cg02703695	G	T	-11.3552	5.06158e-09			Intergenic	Open_Sea
rs818269	cg22177721	G	T	11.3528	5.12512e-09			Intergenic	Open_Sea
rs12373168	cg16701652	A	C	-11.3517	5.14629e-09	C17orf58;C17orf58	NM_181655;NM_181656	3'UTR;3'UTR	N_Shore
rs2041540	cg07153826	C	T	-11.3505	5.18865e-09	RPS21	NM_001024	Body	Island
rs3117427	cg01620082	C	T	-11.3471	5.27336e-09			Intergenic	Island
rs3117439	cg01620082	A	G	-11.3471	5.27336e-09			Intergenic	Island
rs3749971	cg01620082	C	T	-11.3471	5.27336e-09			Intergenic	Island
rs3094011	cg04559908	A	G	-11.3467	5.29454e-09	DPCR1	NM_080870	Body	N_Shelf
rs3099844	cg04559908	A	C	-11.3467	5.29454e-09	DPCR1	NM_080870	Body	N_Shelf
rs3129817	cg12093005	A	G	-11.3459	5.31572e-09	FBRSL1	NM_001142641	Body	Open_Sea
rs9785743	cg00311963	A	G	-11.3458	5.31572e-09	LOC100101121;TTTY23	NR_003593;NR_001540	TSS1500;TSS1500	S_Shore
rs3094050	cg21600908	C	T	-11.3408	5.46397e-09	FBRSL1	NM_001142641	Body	Open_Sea
rs3129809	cg21600908	A	G	-11.3408	5.46397e-09	FBRSL1	NM_001142641	Body	Open_Sea
rs3129820	cg21600908	A	G	-11.3408	5.46397e-09	FBRSL1	NM_001142641	Body	Open_Sea
rs3129822	cg21600908	G	T	-11.3408	5.46397e-09	FBRSL1	NM_001142641	Body	Open_Sea
rs3130126	cg21600908	A	C	-11.3408	5.46397e-09	FBRSL1	NM_001142641	Body	Open_Sea
rs3132625	cg21600908	C	T	-11.3408	5.46397e-09	FBRSL1	NM_001142641	Body	Open_Sea
rs3132630	cg21600908	A	G	-11.3408	5.46397e-09	FBRSL1	NM_001142641	Body	Open_Sea
rs3132631	cg21600908	A	G	-11.3408	5.46397e-09	FBRSL1	NM_001142641	Body	Open_Sea
rs10455346	cg22177721	A	G	11.337	5.56986e-09			Intergenic	Open_Sea
rs17550268	cg19694781	C	T	-11.3351	5.63339e-09	TMEM160	NM_017854	Body	N_Shore
rs2230683	cg17862947	A	G	-11.3351	5.63339e-09	FBRSL1	NM_001142641	Body	Open_Sea
rs3129791	cg17862947	A	G	-11.3351	5.63339e-09	FBRSL1	NM_001142641	Body	Open_Sea
rs3130838	cg17862947	C	T	-11.3351	5.63339e-09	FBRSL1	NM_001142641	Body	Open_Sea
rs3130893	cg17862947	A	G	-11.3351	5.63339e-09	FBRSL1	NM_001142641	Body	Open_Sea
rs3135309	cg17862947	A	C	-11.3351	5.63339e-09	FBRSL1	NM_001142641	Body	Open_Sea
rs3135316	cg17862947	A	G	11.3348	5.63339e-09	FBRSL1	NM_001142641	Body	Open_Sea
rs8002861	cg17145862	A	G	11.3326	5.69693e-09	LPGAT1	NM_014873	3'UTR	Open_Sea
rs4920714	cg01787110	G	T	-11.3322	5.7181e-09	NBPF6;NBPF6	NM_001143987;NM_001143988	Body;Body	Open_Sea
rs1044220	cg19148731	C	T	-11.3232	5.99342e-09	LOXL3	NM_032603	5'UTR	N_Shore
rs1060105	cg12026538	A	G	11.3164	6.22638e-09			Intergenic	N_Shore
rs12322888	cg12026538	C	T	11.3164	6.22638e-09			Intergenic	N_Shore
rs1879380	cg12026538	A	G	11.3164	6.22638e-09			Intergenic	N_Shore
rs28406193	cg12026538	G	T	11.3164	6.22638e-09			Intergenic	N_Shore
rs28458312	cg12026538	G	T	11.3164	6.22638e-09			Intergenic	N_Shore
rs28472704	cg12026538	C	T	11.3164	6.22638e-09			Intergenic	N_Shore
rs9787772	cg10467968	C	T	-11.313	6.33227e-09	EHMT2;EHMT2	NM_006709;NM_025256	Body;Body	N_Shelf
rs1610601	cg02753903	G	T	11.3033	6.67112e-09	RYR1;RYR1	NM_000540;NM_001042723	Body;Body	Island
rs1610621	cg02753903	C	G	11.3032	6.67112e-09	RYR1;RYR1	NM_000540;NM_001042723	Body;Body	Island
rs7928714	cg03929089	A	G	11.3032	6.67112e-09			Intergenic	Island
rs2844792	cg01256320	C	T	-11.2988	6.81937e-09	FBRSL1	NM_001142641	Body	Open_Sea
rs3129012	cg17862947	C	T	-11.2978	6.86173e-09	FBRSL1	NM_001142641	Body	Open_Sea
rs2280503	cg23497020	G	T	11.2962	6.92526e-09	LIMA1;LIMA1;LIMA1	NM_001113546;NM_001113547;NM_016357	Body;TSS200;Body	Open_Sea
rs10838833	cg06799747	C	T	-11.2952	6.96762e-09			Intergenic	Open_Sea
rs16905753	cg06799747	C	T	-11.2952	6.96762e-09			Intergenic	Open_Sea
rs429511	cg17862947	C	T	-11.2949	6.96762e-09	FBRSL1	NM_001142641	Body	Open_Sea
rs4975577	cg04701034	A	G	11.2948	6.96762e-09	NID2	NM_007361	TSS1500	Island
rs617624	cg07933656	C	T	-11.2882	7.22175e-09			Intergenic	Open_Sea
rs1928730	cg18944383	A	C	-11.2869	7.28529e-09	ENPEP	NM_001977	TSS200	N_Shore
rs429479	cg01256320	C	T	-11.2869	7.28529e-09	FBRSL1	NM_001142641	Body	Open_Sea
rs7130727	cg18944383	C	T	-11.2865	7.28529e-09	ENPEP	NM_001977	TSS200	N_Shore
rs12315146	cg08933160	C	T	-11.286	7.30647e-09	PTPN11	NM_002834	3'UTR	Open_Sea
rs2532274	cg16701652	C	T	-11.285	7.34882e-09	C17orf58;C17orf58	NM_181655;NM_181656	3'UTR;3'UTR	N_Shore
rs7672749	cg25404033	A	G	-11.2846	7.37e-09			Intergenic	Open_Sea
rs9786043	cg01061520	C	T	11.2815	7.47589e-09			Intergenic	Island
rs1608268	cg03929089	C	T	11.2738	7.79356e-09			Intergenic	Island
rs8186106	cg03929089	C	T	11.2738	7.79356e-09			Intergenic	Island
rs7850237	cg24436365	C	T	11.2691	8.00535e-09			Intergenic	Open_Sea
rs9257809	cg01256320	A	G	-11.2687	8.00535e-09	FBRSL1	NM_001142641	Body	Open_Sea
rs1401926	cg25042112	C	T	-11.2682	8.0477e-09	ZNF92;ZNF92	NM_152626;NM_007139	TSS200;TSS200	N_Shore
rs9262141	cg15196058	C	T	-11.265	8.17477e-09			Intergenic	Open_Sea
rs12357990	cg00998146	A	G	11.2637	8.23831e-09	IFI30	NM_006332	TSS200	Island
rs1611545	cg01620082	C	T	-11.2614	8.32302e-09			Intergenic	Island
rs885913	cg21600908	A	T	-11.2574	8.51362e-09	FBRSL1	NM_001142641	Body	Open_Sea
rs12391731	cg22014878	NA		11.2539	8.66187e-09	BEX2;BEX2;BEX2;BEX2;BEX2;BEX2	NM_032621;NM_001168400;NM_032621;NM_001168401;NM_001168401;NM_001168399	1stExon;TSS200;5'UTR;1stExon;5'UTR;TSS200	Island
rs3094054	cg01620082	A	C	-11.2493	8.87365e-09			Intergenic	Island
rs2193324	cg03929089	A	G	11.2455	9.06425e-09			Intergenic	Island
rs7092190	cg05499111	A	G	-11.2455	9.06425e-09			Intergenic	Open_Sea
rs1389531	cg21041751	C	T	-11.2372	9.46664e-09	COL25A1;COL25A1	NM_198721;NM_032518	Body;Body	Open_Sea
rs9785999	cg00311963	C	T	-11.2372	9.46664e-09	LOC100101121;TTTY23	NR_003593;NR_001540	TSS1500;TSS1500	S_Shore
rs8097667	cg21041751	C	T	-11.2365	9.509e-09	COL25A1;COL25A1	NM_198721;NM_032518	Body;Body	Open_Sea
rs2239529	cg17862947	C	T	-11.2356	9.55135e-09	FBRSL1	NM_001142641	Body	Open_Sea
rs2249099	cg17862947	G	T	-11.2356	9.55135e-09	FBRSL1	NM_001142641	Body	Open_Sea
rs2517598	cg17862947	C	T	-11.2356	9.55135e-09	FBRSL1	NM_001142641	Body	Open_Sea
rs2523984	cg17862947	A	G	-11.2356	9.55135e-09	FBRSL1	NM_001142641	Body	Open_Sea
rs2523985	cg17862947	A	G	-11.2356	9.55135e-09	FBRSL1	NM_001142641	Body	Open_Sea
rs2523989	cg17862947	A	G	-11.2356	9.55135e-09	FBRSL1	NM_001142641	Body	Open_Sea
rs2844793	cg17862947	C	T	-11.2356	9.55135e-09	FBRSL1	NM_001142641	Body	Open_Sea
rs17585974	cg16701652	G	T	-11.2346	9.61489e-09	C17orf58;C17orf58	NM_181655;NM_181656	3'UTR;3'UTR	N_Shore
rs7238931	cg00740803	A	G	11.2317	9.76313e-09			Intergenic	Open_Sea
rs4128743	cg05276469	A	C	11.2288	9.91138e-09			Intergenic	Island
rs588458	cg15704280	G	T	11.2279	9.95374e-09	2013-09-13	NR_024271	Body	Island
rs2532329	cg16701652	C	T	-11.2259	1.00596e-08	C17orf58;C17orf58	NM_181655;NM_181656	3'UTR;3'UTR	N_Shore
rs1233579	cg12093005	A	G	-11.2244	1.01443e-08	FBRSL1	NM_001142641	Body	Open_Sea
rs1233619	cg12093005	A	G	-11.2244	1.01443e-08	FBRSL1	NM_001142641	Body	Open_Sea
rs3116830	cg12093005	A	G	-11.2244	1.01443e-08	FBRSL1	NM_001142641	Body	Open_Sea
rs3117326	cg12093005	A	G	-11.2244	1.01443e-08	FBRSL1	NM_001142641	Body	Open_Sea
rs3118361	cg12093005	A	G	-11.2244	1.01443e-08	FBRSL1	NM_001142641	Body	Open_Sea
rs3118370	cg12093005	A	C	-11.2244	1.01443e-08	FBRSL1	NM_001142641	Body	Open_Sea
rs3130834	cg12093005	C	T	-11.2244	1.01443e-08	FBRSL1	NM_001142641	Body	Open_Sea
rs3130837	cg12093005	G	T	-11.2244	1.01443e-08	FBRSL1	NM_001142641	Body	Open_Sea
rs3130845	cg12093005	A	G	-11.2244	1.01443e-08	FBRSL1	NM_001142641	Body	Open_Sea
rs3130895	cg12093005	A	G	-11.2244	1.01443e-08	FBRSL1	NM_001142641	Body	Open_Sea
rs3131073	cg12093005	A	G	-11.2244	1.01443e-08	FBRSL1	NM_001142641	Body	Open_Sea
rs3131093	cg12093005	C	T	-11.2244	1.01443e-08	FBRSL1	NM_001142641	Body	Open_Sea
rs3131343	cg12093005	C	T	-11.2244	1.01443e-08	FBRSL1	NM_001142641	Body	Open_Sea
rs3132389	cg12093005	G	T	-11.2244	1.01443e-08	FBRSL1	NM_001142641	Body	Open_Sea
rs3132392	cg12093005	C	T	-11.2244	1.01443e-08	FBRSL1	NM_001142641	Body	Open_Sea
rs4324798	cg12093005	A	G	-11.2244	1.01443e-08	FBRSL1	NM_001142641	Body	Open_Sea
rs7767099	cg12093005	C	T	-11.2244	1.01443e-08	FBRSL1	NM_001142641	Body	Open_Sea
rs1106240	cg12026538	C	T	11.2149	1.06738e-08			Intergenic	N_Shore
rs2695478	cg12026538	A	G	11.2149	1.06738e-08			Intergenic	N_Shore
rs2517645	cg21600908	A	G	-11.2084	1.1055e-08	FBRSL1	NM_001142641	Body	Open_Sea
rs11665111	cg03462171	C	T	-11.2059	1.12032e-08	CRAMP1L	NM_020825	TSS200	Island
rs2230683	cg21600908	A	G	11.2059	1.12032e-08	FBRSL1	NM_001142641	Body	Open_Sea
rs3129791	cg21600908	A	G	-11.2057	1.12032e-08	FBRSL1	NM_001142641	Body	Open_Sea
rs3130838	cg21600908	C	T	-11.2057	1.12032e-08	FBRSL1	NM_001142641	Body	Open_Sea
rs3130891	cg12093005	C	G	-11.2057	1.12032e-08	FBRSL1	NM_001142641	Body	Open_Sea
rs3130893	cg21600908	A	G	-11.2057	1.12032e-08	FBRSL1	NM_001142641	Body	Open_Sea
rs3135309	cg21600908	A	C	-11.2057	1.12032e-08	FBRSL1	NM_001142641	Body	Open_Sea
rs3135316	cg21600908	A	G	-11.2057	1.12032e-08	FBRSL1	NM_001142641	Body	Open_Sea
rs3094064	cg10420223	C	T	-11.2054	1.12244e-08	UBD	NM_006398	Body	Open_Sea
rs3094078	cg10420223	A	T	-11.2054	1.12244e-08	UBD	NM_006398	Body	Open_Sea
rs3129830	cg10420223	A	G	-11.2054	1.12244e-08	UBD	NM_006398	Body	Open_Sea
rs3130380	cg10420223	A	G	-11.2054	1.12244e-08	UBD	NM_006398	Body	Open_Sea
rs6565285	cg03944143	A	G	-11.2052	1.12456e-08	KIAA0664	NM_015229	Body	Island
rs9257803	cg12093005	C	T	-11.2049	1.12456e-08	FBRSL1	NM_001142641	Body	Open_Sea
rs9318474	cg17232111	C	T	11.2038	1.13303e-08			Intergenic	Island
rs3130116	cg06606381	C	T	-11.2025	1.13939e-08	FBRSL1	NM_001142641	Body	Open_Sea
rs17631676	cg02228913	A	G	-11.2014	1.14786e-08	MAPT;MAPT;MAPT;MAPT;MAPT;MAPT	NM_016835;NM_001123067;NM_016834;NM_005910;NM_001123066;NM_016841	Body;Body;Body;Body;Body;Body	N_Shelf
rs4540846	cg15704280	C	T	11.2005	1.15209e-08	2013-09-13	NR_024271	Body	Island
rs7317491	cg12856521	A	G	11.2004	1.15209e-08	DGKZ;DGKZ;DGKZ;DGKZ	NM_001105540;NM_201533;NM_003646;NM_201532	Body;Body;Body;Body	Island
rs9550062	cg26514337	G	T	-11.1983	1.1648e-08	LMAN1;LMAN1	NM_005570;NM_005570	1stExon;5'UTR	Island
rs4422672	cg10764750	A	C	-11.1977	1.16903e-08			Intergenic	Open_Sea
rs554110	cg18944383	C	T	-11.1973	1.17115e-08	ENPEP	NM_001977	TSS200	N_Shore
rs7786206	cg24247132	C	T	-11.197	1.17327e-08			Intergenic	Open_Sea
rs11812185	cg11401929	A	C	-11.1956	1.18386e-08	AGAP5	NM_001144000	TSS200	Open_Sea
rs4838566	cg11401929	C	T	-11.1956	1.18386e-08	AGAP5	NM_001144000	TSS200	Open_Sea
rs7921218	cg11401929	G	T	-11.1956	1.18386e-08	AGAP5	NM_001144000	TSS200	Open_Sea
rs6471124	cg17660026	C	T	-11.191	1.21139e-08	XPNPEP3;ST13;ST13	NM_022098;NM_003932;NM_003932	TSS1500;5'UTR;1stExon	Island
rs3130116	cg21600908	C	T	-11.1909	1.21351e-08	FBRSL1	NM_001142641	Body	Open_Sea
rs1233480	cg12093005	A	G	-11.1881	1.23045e-08	FBRSL1	NM_001142641	Body	Open_Sea
rs4359096	cg05499111	G	T	-11.1841	1.25798e-08			Intergenic	Open_Sea
rs551601	cg03923277	A	G	-11.1829	1.26434e-08	TDG;TDG	NM_003211;NM_003211	1stExon;5'UTR	Island
rs4540846	cg03929089	C	T	11.1751	1.3194e-08			Intergenic	Island
rs10039754	cg20584997	A	G	-11.1692	1.36176e-08	FLJ40330	NR_015424	TSS200	Island
rs199454	cg15633388	A	G	11.1683	1.36811e-08			Intergenic	N_Shelf
rs6978677	cg19862616	C	T	-11.1683	1.36811e-08	NCRNA00174	NR_026873	Body	Island
rs2245420	cg01256320	C	G	-11.1677	1.37235e-08	FBRSL1	NM_001142641	Body	Open_Sea
rs10160392	cg02244970	A	G	-11.1647	1.39352e-08	OR4A15	NM_001005275	TSS200	Open_Sea
rs12270451	cg02244970	A	G	-11.1647	1.39352e-08	OR4A15	NM_001005275	TSS200	Open_Sea
rs17511601	cg02244970	G	T	-11.1647	1.39352e-08	OR4A15	NM_001005275	TSS200	Open_Sea
rs17511797	cg02244970	G	T	-11.1647	1.39352e-08	OR4A15	NM_001005275	TSS200	Open_Sea
rs17533114	cg02244970	C	T	-11.1647	1.39352e-08	OR4A15	NM_001005275	TSS200	Open_Sea
rs17596422	cg02244970	A	G	-11.1647	1.39352e-08	OR4A15	NM_001005275	TSS200	Open_Sea
rs17596519	cg02244970	A	G	-11.1647	1.39352e-08	OR4A15	NM_001005275	TSS200	Open_Sea
rs17597589	cg02244970	A	G	-11.1647	1.39352e-08	OR4A15	NM_001005275	TSS200	Open_Sea
rs17597625	cg02244970	C	T	-11.1647	1.39352e-08	OR4A15	NM_001005275	TSS200	Open_Sea
rs17603011	cg02244970	A	G	-11.1647	1.39352e-08	OR4A15	NM_001005275	TSS200	Open_Sea
rs2449155	cg02244970	C	T	-11.1647	1.39352e-08	OR4A15	NM_001005275	TSS200	Open_Sea
rs2512961	cg02244970	C	T	-11.1647	1.39352e-08	OR4A15	NM_001005275	TSS200	Open_Sea
rs4341556	cg02244970	C	T	-11.1647	1.39352e-08	OR4A15	NM_001005275	TSS200	Open_Sea
rs7113176	cg02244970	A	G	-11.1647	1.39352e-08	OR4A15	NM_001005275	TSS200	Open_Sea
rs7122000	cg02244970	A	G	-11.1647	1.39352e-08	OR4A15	NM_001005275	TSS200	Open_Sea
rs7122514	cg02244970	A	G	-11.1647	1.39352e-08	OR4A15	NM_001005275	TSS200	Open_Sea
rs9666086	cg02244970	A	G	-11.1647	1.39352e-08	OR4A15	NM_001005275	TSS200	Open_Sea
rs3749971	cg00903577	C	T	-11.1603	1.42741e-08			Intergenic	N_Shore
rs7110317	cg02244970	A	G	-11.1566	1.45494e-08	OR4A15	NM_001005275	TSS200	Open_Sea
rs1917325	cg03929089	C	T	11.1548	1.46976e-08			Intergenic	Island
rs17628164	cg02244970	G	T	-11.1512	1.4973e-08	OR4A15	NM_001005275	TSS200	Open_Sea
rs2000945	cg00740803	A	G	-11.1504	1.50365e-08			Intergenic	Open_Sea
rs10996049	cg05276469	A	G	11.1489	1.51636e-08			Intergenic	Island
rs7926163	cg10467968	G	T	-11.1462	1.53753e-08	EHMT2;EHMT2	NM_006709;NM_025256	Body;Body	N_Shelf
rs1020223	cg08325307	A	G	11.1461	1.53965e-08	CCDC129;CCDC129	NM_194300;NM_194300	1stExon;5'UTR	Open_Sea
rs6647997	cg12753165	NA		-11.1447	1.55024e-08	TOMM20	NM_014765	3'UTR	Open_Sea
rs11012	cg02228913	A	G	-11.1422	1.57142e-08	MAPT;MAPT;MAPT;MAPT;MAPT;MAPT	NM_016835;NM_001123067;NM_016834;NM_005910;NM_001123066;NM_016841	Body;Body;Body;Body;Body;Body	N_Shelf
rs12947718	cg02228913	A	G	-11.1422	1.57142e-08	MAPT;MAPT;MAPT;MAPT;MAPT;MAPT	NM_016835;NM_001123067;NM_016834;NM_005910;NM_001123066;NM_016841	Body;Body;Body;Body;Body;Body	N_Shelf
rs550677	cg03923277	C	T	-11.1412	1.57989e-08	TDG;TDG	NM_003211;NM_003211	1stExon;5'UTR	Island
rs9785760	cg00311963	A	G	-11.1376	1.60954e-08	LOC100101121;TTTY23	NR_003593;NR_001540	TSS1500;TSS1500	S_Shore
rs9289952	cg16448805	G	T	-11.1366	1.62013e-08	PABPC1	NM_002568	Body	Open_Sea
rs11081772	cg23085500	C	T	11.1361	1.62437e-08	WBP11	NM_016312	Body	N_Shelf
rs3129012	cg01620082	C	T	-11.1273	1.70061e-08			Intergenic	Island
rs10734783	cg24924572	C	T	11.126	1.71331e-08			Intergenic	Open_Sea
rs10843627	cg24924572	C	T	11.126	1.71331e-08			Intergenic	Open_Sea
rs4930889	cg24924572	A	G	11.126	1.71331e-08			Intergenic	Open_Sea
rs7297032	cg24924572	A	G	11.126	1.71331e-08			Intergenic	Open_Sea
rs17738592	cg09079882	A	C	11.1235	1.73661e-08	NUBP1	NM_002484	TSS1500	N_Shore
rs415430	cg15633388	A	G	-11.1147	1.8192e-08			Intergenic	N_Shelf
rs507015	cg15704280	A	G	11.1128	1.83826e-08	2013-09-13	NR_024271	Body	Island
rs200995	cg21438527	A	G	11.1081	1.88486e-08	HIST1H4D	NM_003539	TSS200	S_Shore
rs200482	cg21438527	A	G	11.1053	1.91239e-08	HIST1H4D	NM_003539	TSS200	S_Shore
rs200484	cg21438527	A	G	11.1053	1.91239e-08	HIST1H4D	NM_003539	TSS200	S_Shore
rs200490	cg21438527	A	C	11.1053	1.91239e-08	HIST1H4D	NM_003539	TSS200	S_Shore
rs200501	cg21438527	C	T	11.1053	1.91239e-08	HIST1H4D	NM_003539	TSS200	S_Shore
rs200948	cg21438527	C	T	11.1053	1.91239e-08	HIST1H4D	NM_003539	TSS200	S_Shore
rs200953	cg21438527	C	T	11.1053	1.91239e-08	HIST1H4D	NM_003539	TSS200	S_Shore
rs200989	cg21438527	C	T	11.1053	1.91239e-08	HIST1H4D	NM_003539	TSS200	S_Shore
rs200990	cg21438527	A	C	11.1053	1.91239e-08	HIST1H4D	NM_003539	TSS200	S_Shore
rs201002	cg21438527	C	T	11.1053	1.91239e-08	HIST1H4D	NM_003539	TSS200	S_Shore
rs2747054	cg21438527	A	G	11.1053	1.91239e-08	HIST1H4D	NM_003539	TSS200	S_Shore
rs370155	cg21438527	G	T	11.1053	1.91239e-08	HIST1H4D	NM_003539	TSS200	S_Shore
rs17597337	cg02244970	A	G	-11.1051	1.91451e-08	OR4A15	NM_001005275	TSS200	Open_Sea
rs2732651	cg16652462	C	T	11.1004	1.96322e-08	LOC644172	NR_026901	Body	Island
rs1945242	cg02244970	A	G	-11.1	1.96745e-08	OR4A15	NM_001005275	TSS200	Open_Sea
rs17722341	cg05913257	G	T	11.0957	2.01404e-08	USP46	NM_022832	TSS1500	Island
rs16893404	cg07153826	A	G	-11.0918	2.0564e-08	RPS21	NM_001024	Body	Island
rs17630028	cg02244970	C	T	-11.0911	2.06275e-08	OR4A15	NM_001005275	TSS200	Open_Sea
rs1876924	cg02244970	A	G	-11.0911	2.06275e-08	OR4A15	NM_001005275	TSS200	Open_Sea
rs1945237	cg02244970	A	G	-11.0911	2.06275e-08	OR4A15	NM_001005275	TSS200	Open_Sea
rs7111634	cg02244970	C	T	-11.0911	2.06275e-08	OR4A15	NM_001005275	TSS200	Open_Sea
rs7123108	cg02244970	C	T	-11.0911	2.06275e-08	OR4A15	NM_001005275	TSS200	Open_Sea
rs1233599	cg06606381	G	T	-11.0909	2.06487e-08	FBRSL1	NM_001142641	Body	Open_Sea
rs1049633	cg15196058	C	T	-11.0907	2.06699e-08			Intergenic	Open_Sea
rs4974088	cg04363536	A	G	11.0903	2.07122e-08	NICN1	NM_032316	TSS200	S_Shore
rs1264304	cg15196058	A	G	-11.0894	2.08181e-08			Intergenic	Open_Sea
rs1264308	cg15196058	A	G	-11.0894	2.08181e-08			Intergenic	Open_Sea
rs1264310	cg15196058	G	T	-11.0894	2.08181e-08			Intergenic	Open_Sea
rs1264322	cg15196058	C	T	-11.0894	2.08181e-08			Intergenic	Open_Sea
rs1264341	cg15196058	A	G	-11.0894	2.08181e-08			Intergenic	Open_Sea
rs2535340	cg15196058	A	G	-11.0894	2.08181e-08			Intergenic	Open_Sea
rs886422	cg15196058	A	G	-11.0894	2.08181e-08			Intergenic	Open_Sea
rs3117289	cg02753903	A	G	-11.0851	2.13899e-08	RYR1;RYR1	NM_000540;NM_001042723	Body;Body	Island
rs3129073	cg02753903	C	T	11.0848	2.13899e-08	RYR1;RYR1	NM_000540;NM_001042723	Body;Body	Island
rs6908815	cg13679164	C	T	11.0848	2.13899e-08			Intergenic	Open_Sea
rs10781528	cg16658931	A	G	11.0833	2.16017e-08	SHANK1	NM_016148	Body	Island
rs7981648	cg07880636	A	C	11.083	2.16017e-08	COBL	NM_015198	TSS200	Island
rs7126549	cg02244970	A	G	-11.0808	2.18135e-08	OR4A15	NM_001005275	TSS200	Open_Sea
rs519417	cg22731440	A	G	-11.0796	2.20253e-08	HLA-B	NM_005514	Body	N_Shore
rs1235162	cg05074385	C	T	-11.0772	2.22371e-08	TRIM15	NM_033229	Body	N_Shelf
rs9257803	cg17862947	C	T	-11.0757	2.24489e-08	FBRSL1	NM_001142641	Body	Open_Sea
rs9341301	cg05378695	C	T	11.0667	2.35078e-08	TTTY8;TTTY8B	NR_001533;NR_003591	TSS1500;TSS1500	Open_Sea
rs17250121	cg00311963	C	T	-11.0653	2.37195e-08	LOC100101121;TTTY23	NR_003593;NR_001540	TSS1500;TSS1500	S_Shore
rs9267445	cg04559908	C	G	-11.0653	2.37195e-08	DPCR1	NM_080870	Body	N_Shelf
rs9786562	cg00311963	C	T	-11.0653	2.37195e-08	LOC100101121;TTTY23	NR_003593;NR_001540	TSS1500;TSS1500	S_Shore
rs9786845	cg00311963	A	G	-11.0646	2.37195e-08	LOC100101121;TTTY23	NR_003593;NR_001540	TSS1500;TSS1500	S_Shore
rs1807254	cg02244970	A	G	-11.0636	2.39313e-08	OR4A15	NM_001005275	TSS200	Open_Sea
rs9257805	cg12093005	A	G	-11.0614	2.41431e-08	FBRSL1	NM_001142641	Body	Open_Sea
rs2874089	cg09708560	C	T	-11.0605	2.43549e-08			Intergenic	Open_Sea
rs629535	cg21567404	A	G	-11.0604	2.43549e-08			Intergenic	Island
rs3094134	cg02157827	A	G	-11.0584	2.45667e-08	FLOT1;IER3	NM_005803;NM_003897	TSS1500;Body	Island
rs9261538	cg02157827	C	T	-11.0579	2.45667e-08	FLOT1;IER3	NM_005803;NM_003897	TSS1500;Body	Island
rs9526814	cg25995724	G	T	-11.0579	2.45667e-08	FABP5;FABP5	NM_001444;NM_001444	1stExon;5'UTR	Island
rs7946766	cg06799747	C	T	-11.0568	2.47785e-08			Intergenic	Open_Sea
rs507015	cg03929089	A	G	11.0539	2.5202e-08			Intergenic	Island
rs1964363	cg15427793	C	T	-11.0526	2.54138e-08	ZNF117;ZNF117	NM_015852;NM_015852	1stExon;5'UTR	Open_Sea
rs3094032	cg06606381	C	T	11.0515	2.54138e-08	FBRSL1	NM_001142641	Body	Open_Sea
rs10748382	cg10856724	A	G	-11.0505	2.56256e-08			Intergenic	Open_Sea
rs7969922	cg10856724	C	T	-11.0505	2.56256e-08			Intergenic	Open_Sea
rs12187227	cg01787110	C	T	-11.0476	2.60491e-08	NBPF6;NBPF6	NM_001143987;NM_001143988	Body;Body	Open_Sea
rs7336352	cg19169023	C	T	11.0471	2.60491e-08	TYRO3	NM_006293	Body	S_Shore
rs17222167	cg09708560	A	G	-11.0445	2.64727e-08			Intergenic	Open_Sea
rs2732674	cg16701652	A	G	-11.0438	2.64727e-08	C17orf58;C17orf58	NM_181655;NM_181656	3'UTR;3'UTR	N_Shore
rs4925318	cg09165441	A	G	11.0426	2.66845e-08			Intergenic	Island
rs2036376	cg17704839	C	T	11.0405	2.7108e-08	UBL5;UBL5	NM_024292;NM_001048241	Body;Body	S_Shore
rs8023508	cg02155558	A	G	-11.0392	2.7108e-08	ADAL;LCMT2;ADAL	NM_001012969;NM_014793;NM_001159280	TSS1500;1stExon;TSS1500	Island
rs10067993	cg03764088	A	G	-11.0377	2.73198e-08			Intergenic	Island
rs3130141	cg17862947	A	C	-11.0291	2.88023e-08	FBRSL1	NM_001142641	Body	Open_Sea
rs2230683	cg01256320	A	G	-11.0265	2.90141e-08	FBRSL1	NM_001142641	Body	Open_Sea
rs3129791	cg01256320	A	G	-11.0265	2.90141e-08	FBRSL1	NM_001142641	Body	Open_Sea
rs3130838	cg01256320	C	T	-11.0265	2.90141e-08	FBRSL1	NM_001142641	Body	Open_Sea
rs3130893	cg01256320	A	G	-11.0265	2.90141e-08	FBRSL1	NM_001142641	Body	Open_Sea
rs3135309	cg01256320	A	C	-11.0265	2.90141e-08	FBRSL1	NM_001142641	Body	Open_Sea
rs3135316	cg01256320	A	G	-11.0265	2.90141e-08	FBRSL1	NM_001142641	Body	Open_Sea
rs2279775	cg25599786	C	T	-11.0252	2.92259e-08	PDCD6	NM_013232	Body	Open_Sea
rs10281917	cg19148731	G	T	-11.0214	2.98612e-08	LOXL3	NM_032603	5'UTR	N_Shore
rs3094054	cg01256320	A	C	-11.0079	3.21908e-08	FBRSL1	NM_001142641	Body	Open_Sea
rs3130350	cg04559908	G	T	-11.0075	3.21908e-08	DPCR1	NM_080870	Body	N_Shelf
rs3130351	cg04559908	C	T	-11.0075	3.21908e-08	DPCR1	NM_080870	Body	N_Shelf
rs3130352	cg04559908	C	T	-11.0075	3.21908e-08	DPCR1	NM_080870	Body	N_Shelf
rs3132647	cg04559908	C	T	-11.0075	3.21908e-08	DPCR1	NM_080870	Body	N_Shelf
rs1611738	cg01620082	A	C	-11	3.34615e-08			Intergenic	Island
rs2517855	cg01620082	C	T	-11	3.34615e-08			Intergenic	Island
rs2517862	cg01620082	A	G	-11	3.34615e-08			Intergenic	Island
rs415430	cg16652462	A	G	10.9977	3.38851e-08	LOC644172	NR_026901	Body	Island
rs7935661	cg15704280	A	C	10.9925	3.4944e-08	2013-09-13	NR_024271	Body	Island
rs9945976	cg21041751	C	T	-10.9903	3.53675e-08	COL25A1;COL25A1	NM_198721;NM_032518	Body;Body	Open_Sea
rs4002730	cg10856724	A	G	-10.9884	3.55793e-08			Intergenic	Open_Sea
rs1510798	cg02670466	G	T	-10.9866	3.60029e-08	NBEAL2	NM_015175	TSS1500	N_Shore
rs1872667	cg02652978	A	G	-10.9866	3.60029e-08	PLCG2	NM_002661	Body	Open_Sea
rs6853673	cg02670466	G	T	10.9863	3.60029e-08	NBEAL2	NM_015175	TSS1500	N_Shore
rs7204334	cg02652978	A	G	10.9863	3.60029e-08	PLCG2	NM_002661	Body	Open_Sea
rs2924264	cg05499111	A	G	-10.9857	3.62147e-08			Intergenic	Open_Sea
rs9927871	cg08242859	G	T	-10.9836	3.66382e-08	IMPDH1;IMPDH1;IMPDH1;IMPDH1;IMPDH1;IMPDH1;IMPDH1	NM_001142573;NM_001142574;NM_001142576;NM_001102605;NM_183243;NM_000883;NM_001142575	3'UTR;3'UTR;3'UTR;3'UTR;3'UTR;3'UTR;3'UTR	Open_Sea
rs2161459	cg11700349	C	T	-10.9804	3.72736e-08	ZNF92;ZNF92	NM_152626;NM_007139	TSS200;TSS200	N_Shore
rs2517826	cg02718200	C	T	10.9795	3.74853e-08	HLA-B	NM_005514	Body	Island
rs2734974	cg02718200	C	T	10.9795	3.74853e-08	HLA-B	NM_005514	Body	Island
rs17334039	cg07211511	A	G	-10.9702	3.93914e-08	LOC729375	NR_024252	Body	Open_Sea
rs7575643	cg14011486	C	T	10.9679	3.98149e-08	LIN28	NM_024674	TSS200	Island
rs1052551	cg27060340	A	G	-10.9671	4.00267e-08	ARHGAP27;ARHGAP27	NM_199282;NM_199282	1stExon;5'UTR	N_Shelf
rs1052587	cg27060340	C	T	-10.9671	4.00267e-08	ARHGAP27;ARHGAP27	NM_199282;NM_199282	1stExon;5'UTR	N_Shelf
rs17574361	cg27060340	A	G	-10.9671	4.00267e-08	ARHGAP27;ARHGAP27	NM_199282;NM_199282	1stExon;5'UTR	N_Shelf
rs17574604	cg27060340	A	G	-10.9671	4.00267e-08	ARHGAP27;ARHGAP27	NM_199282;NM_199282	1stExon;5'UTR	N_Shelf
rs17577094	cg27060340	A	G	-10.9671	4.00267e-08	ARHGAP27;ARHGAP27	NM_199282;NM_199282	1stExon;5'UTR	N_Shelf
rs17650901	cg27060340	A	G	-10.9671	4.00267e-08	ARHGAP27;ARHGAP27	NM_199282;NM_199282	1stExon;5'UTR	N_Shelf
rs17651549	cg27060340	C	T	-10.9671	4.00267e-08	ARHGAP27;ARHGAP27	NM_199282;NM_199282	1stExon;5'UTR	N_Shelf
rs17652121	cg27060340	C	T	-10.9671	4.00267e-08	ARHGAP27;ARHGAP27	NM_199282;NM_199282	1stExon;5'UTR	N_Shelf
rs17660464	cg27060340	A	C	-10.9671	4.00267e-08	ARHGAP27;ARHGAP27	NM_199282;NM_199282	1stExon;5'UTR	N_Shelf
rs7350928	cg27060340	C	T	-10.9671	4.00267e-08	ARHGAP27;ARHGAP27	NM_199282;NM_199282	1stExon;5'UTR	N_Shelf
rs1264352	cg15196058	C	G	10.9592	4.1721e-08			Intergenic	Open_Sea
rs9786043	cg00311963	C	T	-10.9591	4.1721e-08	LOC100101121;TTTY23	NR_003593;NR_001540	TSS1500;TSS1500	S_Shore
rs1881194	cg27060340	A	G	-10.9563	4.23563e-08	ARHGAP27;ARHGAP27	NM_199282;NM_199282	1stExon;5'UTR	N_Shelf
rs1233480	cg06606381	A	G	-10.9511	4.34152e-08	FBRSL1	NM_001142641	Body	Open_Sea
rs3094621	cg06606381	A	G	-10.9494	4.38388e-08	FBRSL1	NM_001142641	Body	Open_Sea
rs3094622	cg06606381	C	T	-10.9494	4.38388e-08	FBRSL1	NM_001142641	Body	Open_Sea
rs11168334	cg10856724	C	T	-10.946	4.46859e-08			Intergenic	Open_Sea
rs11520277	cg10856724	A	G	-10.946	4.46859e-08			Intergenic	Open_Sea
rs4556621	cg10856724	A	C	-10.946	4.46859e-08			Intergenic	Open_Sea
rs12052983	cg14011486	G	T	10.9453	4.48977e-08	LIN28	NM_024674	TSS200	Island
rs12993519	cg25312636	C	T	10.9435	4.53213e-08	COL11A2;COL11A2;COL11A2	NM_080679;NM_080681;NM_080680	Body;Body;Body	Open_Sea
rs5947379	cg12074688	NA		10.939	4.63802e-08	SPIN2B;SPIN2B;SPIN2B;SPIN2B;SPIN2B;SPIN2B	NM_001006682;NM_001006683;NM_001006681;NM_001006683;NM_001006681;NM_001006682	5'UTR;1stExon;1stExon;5'UTR;5'UTR;1stExon	Island
rs13169827	cg27011577	A	G	-10.9381	4.6592e-08	ANKRD36	NM_001164315	TSS1500	Island
rs13183423	cg27011577	A	G	-10.9381	4.6592e-08	ANKRD36	NM_001164315	TSS1500	Island
rs1587625	cg27011577	A	C	-10.9381	4.6592e-08	ANKRD36	NM_001164315	TSS1500	Island
rs1818121	cg27011577	A	G	-10.9381	4.6592e-08	ANKRD36	NM_001164315	TSS1500	Island
rs397425	cg27011577	A	G	-10.9381	4.6592e-08	ANKRD36	NM_001164315	TSS1500	Island
rs434405	cg27011577	C	T	-10.9381	4.6592e-08	ANKRD36	NM_001164315	TSS1500	Island
rs1026150	cg17711091	C	T	10.9363	4.70155e-08	S100A10	NM_002966	5'UTR	Island
rs415430	cg01570182	A	G	-10.9361	4.70155e-08			Intergenic	Island
rs9257803	cg21600908	C	T	-10.9312	4.82862e-08	FBRSL1	NM_001142641	Body	Open_Sea
rs7934062	cg11707556	A	C	10.9297	4.87098e-08	ANKRD33B	NM_001164440	3'UTR	Open_Sea
rs2647025	cg10154826	C	T	10.9289	4.89216e-08	FAM8A1	NM_016255	1stExon	Island
rs3129039	cg02753903	C	T	10.9285	4.91333e-08	RYR1;RYR1	NM_000540;NM_001042723	Body;Body	Island
rs9257809	cg01620082	A	G	-10.927	4.95569e-08			Intergenic	Island
rs11682582	cg25299176	A	G	-10.9236	5.0404e-08	YWHAE;YWHAE	NM_006761;NR_024058	1stExon;Body	Island
rs17660132	cg16701652	C	T	-10.9234	5.0404e-08	C17orf58;C17orf58	NM_181655;NM_181656	3'UTR;3'UTR	N_Shore
rs13213152	cg21438527	A	G	10.9198	5.14629e-08	HIST1H4D	NM_003539	TSS200	S_Shore
rs2232423	cg21438527	C	T	10.9196	5.14629e-08	HIST1H4D	NM_003539	TSS200	S_Shore
rs8112960	cg18365865	C	T	10.9196	5.14629e-08	ZNF492	NM_020855	5'UTR	Island
rs12754	cg23071740	G	T	-10.919	5.16747e-08			Intergenic	Island
rs9261207	cg23762487	C	T	10.9181	5.18865e-08	HCG27	NR_026791	Body	Island
rs7895871	cg14222797	A	G	-10.9113	5.37925e-08	RSU1;RSU1	NM_152724;NM_012425	TSS1500;TSS1500	Island
rs17531522	cg02244970	A	G	-10.9108	5.40043e-08	OR4A15	NM_001005275	TSS200	Open_Sea
rs1947923	cg02244970	C	T	-10.9108	5.40043e-08	OR4A15	NM_001005275	TSS200	Open_Sea
rs13211507	cg12093005	C	T	-10.9059	5.5275e-08	FBRSL1	NM_001142641	Body	Open_Sea
rs4754214	cg10467968	A	C	-10.9035	5.61221e-08	EHMT2;EHMT2	NM_006709;NM_025256	Body;Body	N_Shelf
rs903630	cg19714940	C	T	10.9018	5.65457e-08	ADM	NM_001124	TSS200	Island
rs429479	cg01620082	C	T	-10.9007	5.69693e-08			Intergenic	Island
rs17250345	cg02606988	C	T	10.8945	5.88753e-08	TSPY4;TSPY4	NM_001164471;NM_001164471	Body;Body	S_Shore
rs1052553	cg27060340	A	G	-10.8883	6.07813e-08	ARHGAP27;ARHGAP27	NM_199282;NM_199282	1stExon;5'UTR	N_Shelf
rs1233599	cg10420223	G	T	-10.8879	6.09931e-08	UBD	NM_006398	Body	Open_Sea
rs1611545	cg01256320	C	T	-10.8875	6.09931e-08	FBRSL1	NM_001142641	Body	Open_Sea
rs1558843	cg00311963	A	C	-10.8809	6.33227e-08	LOC100101121;TTTY23	NR_003593;NR_001540	TSS1500;TSS1500	S_Shore
rs17307070	cg00311963	G	T	-10.8809	6.33227e-08	LOC100101121;TTTY23	NR_003593;NR_001540	TSS1500;TSS1500	S_Shore
rs2032624	cg00311963	A	C	-10.8809	6.33227e-08	LOC100101121;TTTY23	NR_003593;NR_001540	TSS1500;TSS1500	S_Shore
rs28639779	cg00311963	C	T	-10.8809	6.33227e-08	LOC100101121;TTTY23	NR_003593;NR_001540	TSS1500;TSS1500	S_Shore
rs7067478	cg00311963	A	G	-10.8809	6.33227e-08	LOC100101121;TTTY23	NR_003593;NR_001540	TSS1500;TSS1500	S_Shore
rs9785717	cg00311963	A	G	-10.8809	6.33227e-08	LOC100101121;TTTY23	NR_003593;NR_001540	TSS1500;TSS1500	S_Shore
rs9785928	cg00311963	C	T	-10.8809	6.33227e-08	LOC100101121;TTTY23	NR_003593;NR_001540	TSS1500;TSS1500	S_Shore
rs9785959	cg00311963	C	G	-10.8809	6.33227e-08	LOC100101121;TTTY23	NR_003593;NR_001540	TSS1500;TSS1500	S_Shore
rs9786031	cg00311963	G	T	-10.8809	6.33227e-08	LOC100101121;TTTY23	NR_003593;NR_001540	TSS1500;TSS1500	S_Shore
rs9786197	cg00311963	C	T	-10.8809	6.33227e-08	LOC100101121;TTTY23	NR_003593;NR_001540	TSS1500;TSS1500	S_Shore
rs9786230	cg00311963	A	G	-10.8809	6.33227e-08	LOC100101121;TTTY23	NR_003593;NR_001540	TSS1500;TSS1500	S_Shore
rs9786232	cg00311963	G	T	-10.8809	6.33227e-08	LOC100101121;TTTY23	NR_003593;NR_001540	TSS1500;TSS1500	S_Shore
rs884218	cg16658931	A	G	10.8797	6.37463e-08	SHANK1	NM_016148	Body	Island
rs4431008	cg24799729	G	T	-10.8765	6.48052e-08			Intergenic	Open_Sea
rs4810915	cg24799729	C	T	-10.8765	6.48052e-08			Intergenic	Open_Sea
rs6063367	cg24799729	C	T	-10.8765	6.48052e-08			Intergenic	Open_Sea
rs2365011	cg26321609	A	G	-10.8753	6.52287e-08	CCDC14	NM_022757	TSS1500	Island
rs1411423	cg11707556	G	T	-10.8715	6.64994e-08	ANKRD33B	NM_001164440	3'UTR	Open_Sea
rs4881718	cg11707556	C	T	-10.8715	6.64994e-08	ANKRD33B	NM_001164440	3'UTR	Open_Sea
rs1150753	cg22731440	C	T	-10.8701	6.6923e-08	HLA-B	NM_005514	Body	N_Shore
rs1270942	cg22731440	C	T	-10.8701	6.6923e-08	HLA-B	NM_005514	Body	N_Shore
rs497309	cg22731440	G	T	-10.8701	6.6923e-08	HLA-B	NM_005514	Body	N_Shore
rs558702	cg22731440	C	T	-10.8701	6.6923e-08	HLA-B	NM_005514	Body	N_Shore
rs9389037	cg27275811	C	T	-10.8673	6.79819e-08			Intergenic	N_Shelf
rs3853052	cg00311963	A	G	-10.8665	6.84055e-08	LOC100101121;TTTY23	NR_003593;NR_001540	TSS1500;TSS1500	S_Shore
rs199533	cg11204664	C	T	10.8627	6.96762e-08			Intergenic	S_Shelf
rs7206210	cg05275182	C	T	-10.8615	7.00997e-08			Intergenic	Open_Sea
rs1628578	cg02753903	G	T	10.8608	7.03115e-08	RYR1;RYR1	NM_000540;NM_001042723	Body;Body	Island
rs1736922	cg02753903	A	G	10.8608	7.03115e-08	RYR1;RYR1	NM_000540;NM_001042723	Body;Body	Island
rs2517911	cg02753903	A	G	10.8608	7.03115e-08	RYR1;RYR1	NM_000540;NM_001042723	Body;Body	Island
rs17222272	cg02606988	A	C	10.8602	7.07351e-08	TSPY4;TSPY4	NM_001164471;NM_001164471	Body;Body	S_Shore
rs17250803	cg02606988	A	C	10.8602	7.07351e-08	TSPY4;TSPY4	NM_001164471;NM_001164471	Body;Body	S_Shore
rs3853053	cg02606988	A	G	10.8602	7.07351e-08	TSPY4;TSPY4	NM_001164471;NM_001164471	Body;Body	S_Shore
rs4322180	cg02606988	A	G	10.8602	7.07351e-08	TSPY4;TSPY4	NM_001164471;NM_001164471	Body;Body	S_Shore
rs7067378	cg02606988	C	T	10.8602	7.07351e-08	TSPY4;TSPY4	NM_001164471;NM_001164471	Body;Body	S_Shore
rs7892876	cg02606988	C	T	10.8602	7.07351e-08	TSPY4;TSPY4	NM_001164471;NM_001164471	Body;Body	S_Shore
rs7893108	cg02606988	A	G	10.8602	7.07351e-08	TSPY4;TSPY4	NM_001164471;NM_001164471	Body;Body	S_Shore
rs9782806	cg02606988	C	T	10.8602	7.07351e-08	TSPY4;TSPY4	NM_001164471;NM_001164471	Body;Body	S_Shore
rs17222272	cg05378695	A	C	10.8564	7.20058e-08	TTTY8;TTTY8B	NR_001533;NR_003591	TSS1500;TSS1500	Open_Sea
rs17250803	cg05378695	A	C	10.8564	7.20058e-08	TTTY8;TTTY8B	NR_001533;NR_003591	TSS1500;TSS1500	Open_Sea
rs3853053	cg05378695	A	G	10.8564	7.20058e-08	TTTY8;TTTY8B	NR_001533;NR_003591	TSS1500;TSS1500	Open_Sea
rs4322180	cg05378695	A	G	10.8564	7.20058e-08	TTTY8;TTTY8B	NR_001533;NR_003591	TSS1500;TSS1500	Open_Sea
rs7067378	cg05378695	C	T	10.8564	7.20058e-08	TTTY8;TTTY8B	NR_001533;NR_003591	TSS1500;TSS1500	Open_Sea
rs7892876	cg05378695	C	T	10.8564	7.20058e-08	TTTY8;TTTY8B	NR_001533;NR_003591	TSS1500;TSS1500	Open_Sea
rs7893108	cg05378695	A	G	10.8564	7.20058e-08	TTTY8;TTTY8B	NR_001533;NR_003591	TSS1500;TSS1500	Open_Sea
rs9782806	cg05378695	C	T	10.8564	7.20058e-08	TTTY8;TTTY8B	NR_001533;NR_003591	TSS1500;TSS1500	Open_Sea
rs12731329	cg13976154	A	C	-10.8488	7.49707e-08	RAB3B	NM_002867	Body	Open_Sea
rs2394550	cg19325487	C	T	-10.8462	7.60296e-08			Intergenic	Open_Sea
rs1233579	cg10420223	A	G	-10.8449	7.6665e-08	UBD	NM_006398	Body	Open_Sea
rs1233619	cg10420223	A	G	-10.8449	7.6665e-08	UBD	NM_006398	Body	Open_Sea
rs3118361	cg10420223	A	G	-10.8449	7.6665e-08	UBD	NM_006398	Body	Open_Sea
rs3118370	cg10420223	A	C	-10.8449	7.6665e-08	UBD	NM_006398	Body	Open_Sea
rs3130837	cg10420223	G	T	-10.8449	7.6665e-08	UBD	NM_006398	Body	Open_Sea
rs3130845	cg10420223	A	G	-10.8449	7.6665e-08	UBD	NM_006398	Body	Open_Sea
rs3130895	cg10420223	A	G	-10.8449	7.6665e-08	UBD	NM_006398	Body	Open_Sea
rs3131073	cg10420223	A	G	-10.8449	7.6665e-08	UBD	NM_006398	Body	Open_Sea
rs3131093	cg10420223	C	T	-10.8449	7.6665e-08	UBD	NM_006398	Body	Open_Sea
rs3131343	cg10420223	C	T	-10.8449	7.6665e-08	UBD	NM_006398	Body	Open_Sea
rs3132389	cg10420223	G	T	-10.8449	7.6665e-08	UBD	NM_006398	Body	Open_Sea
rs3132392	cg10420223	C	T	-10.8449	7.6665e-08	UBD	NM_006398	Body	Open_Sea
rs4324798	cg10420223	A	G	-10.8449	7.6665e-08	UBD	NM_006398	Body	Open_Sea
rs7767099	cg10420223	C	T	-10.8449	7.6665e-08	UBD	NM_006398	Body	Open_Sea
rs9274759	cg01369511	A	G	-10.8414	7.81474e-08	FAM136A	NM_032822	Body	N_Shore
rs11727409	cg11340603	A	C	10.8378	7.96299e-08	SYT1;SYT1;SYT1	NM_005639;NM_001135805;NM_001135806	Body;Body;Body	Open_Sea
rs588458	cg03929089	G	T	10.8369	8.00535e-08			Intergenic	Island
rs818314	cg22177721	A	G	10.8349	8.09006e-08			Intergenic	Open_Sea
rs929157	cg12093005	C	T	-10.8314	8.23831e-08	FBRSL1	NM_001142641	Body	Open_Sea
rs2457497	cg16105309	C	T	10.8303	8.28066e-08	ADAMTS7	NM_014272	Body	N_Shelf
rs3853054	cg00311963	A	C	10.8262	8.47127e-08	LOC100101121;TTTY23	NR_003593;NR_001540	TSS1500;TSS1500	S_Shore
rs4881649	cg11707556	A	G	-10.826	8.47127e-08	ANKRD33B	NM_001164440	3'UTR	Open_Sea
rs1589390	cg19508790	C	T	-10.8216	8.68305e-08			Intergenic	Open_Sea
rs9667626	cg06799747	C	T	-10.8196	8.76776e-08			Intergenic	Open_Sea
rs3094050	cg06606381	C	T	-10.8135	9.06425e-08	FBRSL1	NM_001142641	Body	Open_Sea
rs3129809	cg06606381	A	G	-10.8133	9.06425e-08	FBRSL1	NM_001142641	Body	Open_Sea
rs3129820	cg06606381	A	G	-10.8133	9.06425e-08	FBRSL1	NM_001142641	Body	Open_Sea
rs3129822	cg06606381	G	T	-10.8133	9.06425e-08	FBRSL1	NM_001142641	Body	Open_Sea
rs3130126	cg06606381	A	C	-10.8133	9.06425e-08	FBRSL1	NM_001142641	Body	Open_Sea
rs3132625	cg06606381	C	T	-10.8133	9.06425e-08	FBRSL1	NM_001142641	Body	Open_Sea
rs3132630	cg06606381	A	G	-10.8133	9.06425e-08	FBRSL1	NM_001142641	Body	Open_Sea
rs3132631	cg06606381	A	G	-10.8133	9.06425e-08	FBRSL1	NM_001142641	Body	Open_Sea
rs9785868	cg00311963	A	G	-10.8133	9.06425e-08	LOC100101121;TTTY23	NR_003593;NR_001540	TSS1500;TSS1500	S_Shore
rs2358712	cg13563193	A	G	10.812	9.12779e-08	PDCD5	NM_004708	Body	Island
rs31244	cg13563193	A	G	10.812	9.12779e-08	PDCD5	NM_004708	Body	Island
rs2734583	cg04559908	C	T	-10.8109	9.19132e-08	DPCR1	NM_080870	Body	N_Shelf
rs4985682	cg18127682	C	T	10.8107	9.19132e-08	EPHA7	NM_004440	Body	Open_Sea
rs2517597	cg10420223	C	T	-10.8105	9.2125e-08	UBD	NM_006398	Body	Open_Sea
rs2523979	cg10420223	A	T	-10.8105	9.2125e-08	UBD	NM_006398	Body	Open_Sea
rs2523981	cg10420223	A	G	-10.8105	9.2125e-08	UBD	NM_006398	Body	Open_Sea
rs2523986	cg10420223	A	G	-10.8105	9.2125e-08	UBD	NM_006398	Body	Open_Sea
rs2523987	cg10420223	G	T	-10.8105	9.2125e-08	UBD	NM_006398	Body	Open_Sea
rs2523988	cg10420223	A	G	-10.8105	9.2125e-08	UBD	NM_006398	Body	Open_Sea
rs868045	cg26114043	A	G	10.8105	9.2125e-08			Intergenic	Island
rs2245420	cg01620082	C	G	-10.8092	9.27604e-08			Intergenic	Island
rs12703305	cg16301989	C	T	10.8088	9.29721e-08			Intergenic	Open_Sea
rs13230671	cg16301989	A	G	10.8088	9.29721e-08			Intergenic	Open_Sea
rs13233777	cg16301989	A	C	10.8088	9.29721e-08			Intergenic	Open_Sea
rs9402461	cg27275811	A	G	-10.8079	9.33957e-08			Intergenic	N_Shelf
rs1634721	cg15196058	A	G	-10.8017	9.65724e-08			Intergenic	Open_Sea
rs4881659	cg15704280	G	T	10.7997	9.74196e-08	2013-09-13	NR_024271	Body	Island
rs7934841	cg15704280	A	G	10.7997	9.74196e-08	2013-09-13	NR_024271	Body	Island
rs17250740	cg05378695	G	T	10.7988	9.80549e-08	TTTY8;TTTY8B	NR_001533;NR_003591	TSS1500;TSS1500	Open_Sea
rs3131296	cg07180897	A	G	-10.7927	1.01232e-07	HLA-DQB2	NR_003937	Body	N_Shore
rs3132956	cg07180897	A	G	-10.7927	1.01232e-07	HLA-DQB2	NR_003937	Body	N_Shore
rs3134942	cg07180897	A	C	-10.7927	1.01232e-07	HLA-DQB2	NR_003937	Body	N_Shore
rs3904275	cg18944383	A	G	-10.79	1.02714e-07	ENPEP	NM_001977	TSS200	N_Shore
rs17250177	cg01061520	A	G	10.7892	1.03138e-07			Intergenic	Island
rs17250310	cg01061520	G	T	10.7892	1.03138e-07			Intergenic	Island
rs17306762	cg01061520	A	T	10.7892	1.03138e-07			Intergenic	Island
rs17316702	cg01061520	A	G	10.7892	1.03138e-07			Intergenic	Island
rs35960273	cg01061520	A	G	10.7892	1.03138e-07			Intergenic	Island
rs3906451	cg01061520	A	C	10.7892	1.03138e-07			Intergenic	Island
rs871626	cg01061520	A	G	10.7892	1.03138e-07			Intergenic	Island
rs966239	cg01061520	C	G	10.7892	1.03138e-07			Intergenic	Island
rs1633005	cg17862947	A	G	-10.7878	1.03985e-07	FBRSL1	NM_001142641	Body	Open_Sea
rs3735666	cg23071740	A	C	-10.7855	1.05255e-07			Intergenic	Island
rs2188100	cg12093005	C	T	-10.7834	1.06314e-07	FBRSL1	NM_001142641	Body	Open_Sea
rs2517612	cg12093005	C	T	-10.7834	1.06314e-07	FBRSL1	NM_001142641	Body	Open_Sea
rs2517613	cg12093005	C	T	-10.7834	1.06314e-07	FBRSL1	NM_001142641	Body	Open_Sea
rs2523719	cg12093005	A	C	-10.7834	1.06314e-07	FBRSL1	NM_001142641	Body	Open_Sea
rs885916	cg12093005	A	G	-10.7834	1.06314e-07	FBRSL1	NM_001142641	Body	Open_Sea
rs2227138	cg23634079	A	G	-10.7828	1.06738e-07	MSH5;MSH5;MSH5;MSH5	NM_172165;NM_025259;NM_002441;NM_172166	Body;Body;Body;Body	S_Shelf
rs3135353	cg23634079	A	G	-10.7828	1.06738e-07	MSH5;MSH5;MSH5;MSH5	NM_172165;NM_025259;NM_002441;NM_172166	Body;Body;Body;Body	S_Shelf
rs1233579	cg06606381	A	G	-10.7815	1.07585e-07	FBRSL1	NM_001142641	Body	Open_Sea
rs1233619	cg06606381	A	G	-10.7815	1.07585e-07	FBRSL1	NM_001142641	Body	Open_Sea
rs3116830	cg06606381	A	G	-10.7815	1.07585e-07	FBRSL1	NM_001142641	Body	Open_Sea
rs3117326	cg06606381	A	G	-10.7815	1.07585e-07	FBRSL1	NM_001142641	Body	Open_Sea
rs3118361	cg06606381	A	G	-10.7815	1.07585e-07	FBRSL1	NM_001142641	Body	Open_Sea
rs3118370	cg06606381	A	C	-10.7815	1.07585e-07	FBRSL1	NM_001142641	Body	Open_Sea
rs3130834	cg06606381	C	T	-10.7815	1.07585e-07	FBRSL1	NM_001142641	Body	Open_Sea
rs3130837	cg06606381	G	T	-10.7815	1.07585e-07	FBRSL1	NM_001142641	Body	Open_Sea
rs3130845	cg06606381	A	G	-10.7815	1.07585e-07	FBRSL1	NM_001142641	Body	Open_Sea
rs3130895	cg06606381	A	G	-10.7815	1.07585e-07	FBRSL1	NM_001142641	Body	Open_Sea
rs3131073	cg06606381	A	G	-10.7815	1.07585e-07	FBRSL1	NM_001142641	Body	Open_Sea
rs3131093	cg06606381	C	T	-10.7815	1.07585e-07	FBRSL1	NM_001142641	Body	Open_Sea
rs3131343	cg06606381	C	T	-10.7815	1.07585e-07	FBRSL1	NM_001142641	Body	Open_Sea
rs3132389	cg06606381	G	T	-10.7815	1.07585e-07	FBRSL1	NM_001142641	Body	Open_Sea
rs3132392	cg06606381	C	T	-10.7815	1.07585e-07	FBRSL1	NM_001142641	Body	Open_Sea
rs4324798	cg06606381	A	G	-10.7815	1.07585e-07	FBRSL1	NM_001142641	Body	Open_Sea
rs7767099	cg06606381	C	T	-10.7815	1.07585e-07	FBRSL1	NM_001142641	Body	Open_Sea
rs17667107	cg10467968	C	T	-10.781	1.07797e-07	EHMT2;EHMT2	NM_006709;NM_025256	Body;Body	N_Shelf
rs7124266	cg18944383	G	T	-10.7793	1.08856e-07	ENPEP	NM_001977	TSS200	N_Shore
rs2532316	cg27060340	C	T	-10.7756	1.10974e-07	ARHGAP27;ARHGAP27	NM_199282;NM_199282	1stExon;5'UTR	N_Shelf
rs3130891	cg10420223	C	G	-10.7721	1.13091e-07	UBD	NM_006398	Body	Open_Sea
rs414435	cg11038491	C	T	-10.7648	1.17539e-07	LOC647979	NR_027451	Body	Island
rs7295310	cg10856724	C	T	-10.7643	1.17751e-07			Intergenic	Open_Sea
rs11640526	cg03944143	C	T	-10.762	1.19233e-07	KIAA0664	NM_015229	Body	Island
rs7191581	cg26811252	C	T	10.7613	1.19657e-07	RRN3P2	NR_003369	Body	Open_Sea
rs1529957	cg11084035	A	G	10.7592	1.21139e-07	GANAB;GANAB	NM_198334;NM_198335	1stExon;1stExon	Island
rs7618915	cg05393861	A	G	-10.7586	1.21563e-07	ITIH3	NM_002217	TSS200	Open_Sea
rs4795370	cg17225604	A	G	-10.7569	1.22622e-07			Intergenic	S_Shore
rs1635291	cg15633388	C	T	-10.751	1.26434e-07			Intergenic	N_Shelf
rs1724400	cg15633388	G	T	-10.751	1.26434e-07			Intergenic	N_Shelf
rs10839170	cg24845535	A	G	-10.7465	1.2961e-07			Intergenic	Open_Sea
rs3094067	cg12093005	A	C	-10.7436	1.31516e-07	FBRSL1	NM_001142641	Body	Open_Sea
rs10494828	cg00902674	C	T	-10.7406	1.33634e-07	SLC9A10	NM_183061	Body	Island
rs519417	cg12441246	A	G	-10.7384	1.35328e-07			Intergenic	S_Shore
rs11617551	cg17145862	C	T	10.7375	1.35964e-07	LPGAT1	NM_014873	3'UTR	Open_Sea
rs12428350	cg17145862	A	G	10.7375	1.35964e-07	LPGAT1	NM_014873	3'UTR	Open_Sea
rs12869697	cg17145862	C	T	10.7375	1.35964e-07	LPGAT1	NM_014873	3'UTR	Open_Sea
rs3094621	cg04559908	A	G	-10.7336	1.38717e-07	DPCR1	NM_080870	Body	N_Shelf
rs3094622	cg04559908	C	T	-10.7336	1.38717e-07	DPCR1	NM_080870	Body	N_Shelf
rs9257803	cg01256320	C	T	-10.731	1.40835e-07	FBRSL1	NM_001142641	Body	Open_Sea
rs10418729	cg11084035	A	C	10.7307	1.41047e-07	GANAB;GANAB	NM_198334;NM_198335	1stExon;1stExon	Island
rs3803361	cg22705835	A	G	10.7259	1.44647e-07	REEP3	NM_001001330	Body	Open_Sea
rs3130891	cg06606381	C	G	-10.722	1.47612e-07	FBRSL1	NM_001142641	Body	Open_Sea
rs17250345	cg05378695	C	T	10.7207	1.48671e-07	TTTY8;TTTY8B	NR_001533;NR_003591	TSS1500;TSS1500	Open_Sea
rs1108135	cg17151123	A	G	-10.7174	1.51424e-07	BNC1	NM_001717	Body	N_Shelf
rs2452420	cg05276469	A	G	10.7168	1.51847e-07			Intergenic	Island
[truncated: 3,343 more rows]

## Sheet: b) SNP Annotation
SNP	CHR	Minor_Allele	Major_Allele	MAF	MAPINFO	Transcript	Gene	Mutation	Gene Locations
rs10008997	4	A	C	0.3655	91515710	NM_001145065,NM_207491	FAM190A,FAM190A	Silent,Silent	INTRON
rs10017532	4	G	A	0.3739	16204829	NM_153365	TAPT1	Silent	INTRON
rs1001872	16	A	G	0.4832	48538811
rs10021007	4	A	C	0.2179	166371512	NM_001873	CPE	Silent	INTRON
rs1002286	22	G	A	0.4412	24257337
rs10023401	4	G	A	0.05882	7953583
rs10031325	4	C	A	0.2754	91516040	NM_001145065,NM_207491	FAM190A,FAM190A	Silent,Silent	INTRON
rs10037007	5	A	G	0.2983	170408962	NM_022897	RANBP17	Silent	INTRON
rs10039754	5	A	G	0.4622	28986950
rs1004062	6	A	C	0.4706	28902133
rs10047079	1	G	A	0.1681	154468135	NM_001010846	SHE	Silent	INTRON
rs10049087	3	A	G	0.4832	50123417
rs10051893	5	A	G	0.4244	174101621
rs10051958	5	G	A	0.2941	170394572	NM_022897	RANBP17	Silent	INTRON
rs1005902	12	C	A	0.2983	112667675	NM_001109662	C12orf51	Synonymous_R1982R	EXON
rs10062043	5	A	G	0.5	85524063
rs10062796	5	G	A	0.2941	170364988	NM_022897	RANBP17	Silent	INTRON
rs10067993	5	A	G	0.2941	7281915
rs10068395	5	A	G	0.105	178252366
rs10072459	5	A	G	0.4832	75462736	NM_014979	SV2C	Silent	INTRON
rs10075815	5	A	G	0.3067	174337156
rs1007888	22	G	A	0.4449	24241101	NR_038911	LOC284889	Silent	EXON
rs10080512	6	A	G	0.4706	66814819
rs10086650	8	G	A	0.1807	29883905
rs1009540	12	A	C	0.105	63414872
rs10097870	8	A	G	0.4538	11444516
rs10102469	8	A	C	0.2563	47774951
rs10114487	9	A	G	0.2415	139869600
rs10128700	11	A	G	0.2353	85754392	NM_001206946,NM_001206947,NM_007166,NM_001008660	PICALM,PICALM,PICALM,PICALM	Silent,Silent,Silent,Silent	INTRON
rs10152371	15	G	A	0.3655	41103293	NM_001077268	ZFYVE19	Silent	INTRON
rs1015442	12	A	G	0.4076	11060695	NR_037918,NM_023920	PRH1-PRR4,TAS2R13	Silent,Silent	INTRON,EXON
rs1015443	12	A	G	0.4076	11061122	NR_037918,NM_023920	PRH1-PRR4,TAS2R13	Silent,Missense_N259S	INTRON,EXON
rs10155953	7	G	A	0.4118	64267756	NM_001160183,NM_006524,NR_027661,NR_027660	ZNF138,ZNF138,ZNF138,ZNF138	Silent,Silent,Silent,Silent	INTRON,EXON
rs1015849	19	A	G	0.1429	37946180	NM_152484	ZNF569	Silent	INTRON
rs10160392	11	G	A	0.06303	56027115
rs10161111	12	A	G	0.07627	112250200
rs1017280	4	A	G	0.1975	55011123
rs10178745	2	A	G	0.479	131063169
rs10200650	2	A	G	0.4664	208976843
rs1020223	2	G	A	0.4957	154664602
rs10206444	2	G	A	0.05462	115990647	NM_020868,NM_001178036,NM_001178037,NM_001178034,NM_001004360	DPP10,DPP10,DPP10,DPP10,DPP10	Silent,Silent,Silent,Silent,Silent	INTRON
rs10211175	2	A	G	0.3025	139054836
rs10221422	18	A	G	0.3613	56918480
rs10222924	4	A	G	0.2754	49016761	NM_025087	CWH43	Silent	INTRON
rs10229363	7	G	A	0.2143	43805932	NM_000712,NM_001253823	BLVRA,BLVRA	Silent,Silent	INTRON
rs10231164	7	A	G	0.2143	43709735	NM_018224	C7orf44	Silent	INTRON
rs10233697	7	G	A	0.2143	43664198	NM_004760	STK17A	Synonymous_E334E	EXON
rs10248844	7	A	G	0.1933	43625858	NM_004760	STK17A	Silent	INTRON
rs10254057	7	C	A	0.1345	53316534
rs10256440	7	C	A	0.2731	56573333
rs1026150	2	A	G	0.1555	74345780
rs10273639	7	A	G	0.3824	142456928
rs10274919	7	G	A	0.4829	64956181
rs10277259	7	C	A	0.3193	75802674
rs10281917	7	C	A	0.2137	43700346	NM_018224	C7orf44	Silent	INTRON
rs1028694	13	C	A	0.3025	44053468	NM_017993,NM_001242863,NM_001127615	ENOX1,ENOX1,ENOX1	Silent,Silent,Silent	INTRON
rs1030599	2	G	A	0.2059	157141280
rs1032987	5	A	C	0.2437	25334013
rs1036452	13	G	A	0.05462	53263266
rs1038394	3	A	G	0.4118	47464122	NM_012235	SCAP	Silent	INTRON
rs1038723	11	G	A	0.3739	1562713	NM_053005	MOB2	Silent	INTRON
rs10401087	18	G	A	0.4916	31320716	NM_030632	ASXL3	Silent	INTRON
rs10401405	19	C	A	0.1303	9709433
rs10404920	19	G	A	0.1429	37881556	NM_032453	ZNF527	Silent	UTR
rs10404945	19	G	A	0.1723	38022358	NM_001013659	ZNF793	Silent	INTRON
rs10405064	19	A	G	0.1429	37861861
rs10405407	19	A	G	0.1471	37839164	NM_181786	HKR1	Silent	INTRON
rs10405652	19	A	C	0.1271	9741123	NM_001242812	LOC284385	Silent	INTRON
rs10405818	19	A	C	0.1261	9844719
rs10405845	19	A	G	0.1261	9765366	NM_001130031,NM_017656,NM_001130032	ZNF562,ZNF562,ZNF562	Silent,Silent,Silent	INTRON
rs10406612	19	A	G	0.1176	37716611
rs10406651	19	A	G	0.07563	46361607	NM_004819	SYMPK	Silent	INTRON
rs10407084	19	G	A	0.1429	37907792	NM_152484	ZNF569	Silent	INTRON
rs10407397	19	A	G	0.1092	20970367
rs10409204	19	A	G	0.1429	37917692	NM_152484	ZNF569	Silent	INTRON
rs10411082	19	A	G	0.1891	9741216	NM_001242812	LOC284385	Silent	INTRON
rs10411176	19	A	C	0.1176	37686953	NM_152279	ZNF585B	Silent	INTRON
rs10411931	19	G	A	0.1807	37442926	NM_001204838,NM_198539,NM_001204836,NM_001204837,NM_001204839,NM_001204835	ZNF568,ZNF568,ZNF568,ZNF568,ZNF568,ZNF568	Silent,Silent,Silent,Silent,Silent,Silent	INTRON,EXON
rs10414485	19	A	G	0.1849	9868404	NM_001077624	ZNF846	Missense_C450Y	EXON
rs10414758	19	A	G	0.1261	9835620
rs10415132	19	A	G	0.1849	9863483
rs10416236	19	G	A	0.1849	9929038	NM_017703	FBXL12	Silent	INTRON
rs10416960	19	C	A	0.1568	37428465	NM_001204838,NM_198539,NM_001204836,NM_001204837,NM_001204839,NM_001204835	ZNF568,ZNF568,ZNF568,ZNF568,ZNF568,ZNF568	Silent,Silent,Silent,Silent,Silent,Silent	INTRON
rs10417523	19	C	A	0.1261	9820194
rs10417844	19	A	G	0.1453	37837587	NM_181786	HKR1	Silent	INTRON
rs10418603	19	A	C	0.1681	46250225	NR_038267	LOC388553	Silent	INTRON
rs10418729	19	C	A	0.1387	37737065
rs10422772	19	A	G	0.1261	9723423	NM_152289	ZNF561	Silent	INTRON
rs10437416	10	G	A	0.3277	30995937
rs1044220	7	G	A	0.2161	43665500	NM_004760	STK17A	Silent	UTR
rs10455346	6	A	G	0.3151	79138641
rs10459713	15	G	A	0.08403	93990491
rs1045979	12	A	G	0.3403	133418069	NM_001161345,NM_018223,NM_001161347,NM_001161346,NM_001161344	CHFR,CHFR,CHFR,CHFR,CHFR	Silent,Silent,Silent,Silent,Silent	UTR
rs10469215	18	G	A	0.3613	56915473
rs10470686	3	A	G	0.4874	48449956	NM_002673,NM_001130082	PLXNB1,PLXNB1	Silent,Silent	INTRON
rs10475365	5	G	A	0.1261	7317421
rs10476	7	G	A	0.3193	75696420
rs1047912	12	A	G	0.2353	51138862	NM_173602	DIP2B	Silent	UTR
rs1048009	4	A	G	0.08403	6988677	NM_001113361,NM_020773	TBC1D14,TBC1D14	Silent,Silent	INTRON
rs1048348	15	A	G	0.2563	49936238	NM_020234,NM_001144955	DTWD1,DTWD1	Silent,Silent	UTR
rs10484399	6	G	A	0.07563	27534528
rs1048546	21	A	C	0.2941	30244877	NM_013240,NM_182749	N6AMT1,N6AMT1	Silent,Silent	UTR
rs1048709	6	A	G	0.2017	31914935	NM_001710	CFB	Synonymous_R150R	EXON
rs10489741	1	G	A	0.4244	96942406
rs10491082	17	A	G	0.4832	6557587
rs10492098	12	G	A	0.3908	11035983	NR_037918,NM_006250	PRH1-PRR4,PRH1	Silent,Silent	INTRON,EXON
rs10492102	12	G	A	0.2605	11086383	NR_037918,NM_005042,NM_001110213	PRH1-PRR4,PRH2,PRH2	Silent,Silent,Silent	INTRON,EXON
rs1049256	3	A	G	0.4874	49763338	NM_153273,NM_001242829,NM_001006115	IP6K1,IP6K1,IP6K1	Silent,Silent,Silent	UTR
rs10493028	1	G	A	0.07627	26552921
rs10493030	1	G	A	0.1398	26561856	NM_022778	CEP85	Silent	INTRON
rs10494257	1	G	A	0.1975	147254569
rs10494828	1	A	G	0.2983	200957032	NM_001252102,NM_001252103,NM_017596,NM_001252100	KIF21B,KIF21B,KIF21B,KIF21B	Silent,Silent,Silent,Silent	INTRON
rs1049633	6	A	G	0.1144	30867527	NM_001954,NM_013993,NM_001202523,NM_001202522,NM_001202521,NM_013994	DDR1,DDR1,DDR1,DDR1,DDR1,DDR1	Silent,Silent,Silent,Silent,Silent,Silent	UTR,EXON
rs10497893	2	A	C	0.3655	208977797
rs10498687	6	A	G	0.2034	17013429
rs1050112	13	A	C	0.4454	25009297	NM_006437	PARP4	Missense_P1328T	EXON
rs10501603	11	G	A	0.2353	85681916	NM_001206946,NM_001206947,NM_007166,NM_001008660	PICALM,PICALM,PICALM,PICALM	Silent,Silent,Silent,Silent	INTRON
rs10502105	11	A	C	0.2269	108809585	NM_004398	DDX10	Silent	INTRON
rs1050223	17	A	G	0.3697	14111915	NM_001303	COX10	Silent	UTR
rs10502890	18	G	A	0.5	45462167
rs10510000	10	G	A	0.1639	115971995	NM_198795	TDRD1	Silent	INTRON
rs10510870	3	G	A	0.2395	62089804	NM_002841	PTPRG	Silent	INTRON
rs1051332	13	A	G	0.4706	52507720	NM_001243182,NM_001005918,NM_000053	ATP7B,ATP7B,ATP7B	Silent,Silent,Silent	UTR
rs1051431	12	G	A	0.2269	123645803	NM_022782	MPHOSPH9	Synonymous_Y935Y	EXON
rs1051447	4	C	A	0.2731	49063872	NM_025087	CWH43	Missense_H689N	EXON
rs10515477	5	G	A	0.4788	135061332
rs10516200	4	A	C	0.2983	10082156	NM_005112,NM_017491	WDR1,WDR1	Silent,Silent	INTRON
rs10518293	4	A	G	0.2017	119331363
rs10521352	23	A	G	0.2269	71925605	NM_001172436,NM_001122670,NM_002637	PHKA1,PHKA1,PHKA1	Silent,Silent,Silent	INTRON
rs1052551	17	A	G	0.1723	44068924	NM_001123067,NM_001203251,NM_005910,NM_016835,NM_001203252,NM_016834,NM_001123066,NM_016841	MAPT,MAPT,MAPT,MAPT,MAPT,MAPT,MAPT,MAPT	Synonymous_P147P,Synonymous_P147P,Synonymous_P176P,Synonymous_P493P,Synonymous_P176P,Synonymous_P118P,Synonymous_P493P,Synonymous_P118P	EXON
rs1052553	17	G	A	0.1737	44073889	NM_001123067,NM_001203251,NM_005910,NM_016835,NM_001203252,NM_016834,NM_001123066,NM_016841	MAPT,MAPT,MAPT,MAPT,MAPT,MAPT,MAPT,MAPT	Synonymous_A198A,Synonymous_A198A,Synonymous_A227A,Synonymous_A544A,Synonymous_A227A,Synonymous_A169A,Synonymous_A562A,Synonymous_A169A	EXON
rs1052587	17	G	A	0.1723	44102604	NM_001123067,NM_001203251,NM_005910,NM_016835,NM_001203252,NM_016834,NM_001123066,NM_016841	MAPT,MAPT,MAPT,MAPT,MAPT,MAPT,MAPT,MAPT	Silent,Silent,Silent,Silent,Silent,Silent,Silent,Silent	UTR
rs1054623	19	A	C	0.1933	8586086	NM_012335	MYO1F	Silent	UTR
rs1055716	20	A	G	0.3824	42740699	NM_020433	JPH2	Silent	UTR
rs1056787	4	A	G	0.1218	68380070	NM_001812	CENPC1	Missense_G389D	EXON
rs1056835	13	G	A	0.2605	41506721	NM_172373,NM_001145353	ELF1,ELF1	Silent,Silent	UTR
rs1057068	17	G	A	0.4454	56598439	NM_004574,NR_037156,NM_080415,NM_001256782,NM_080416,NM_001198713,NR_037155	SEPT4,SEPT4,SEPT4,SEPT4,SEPT4,SEPT4,SEPT4	Synonymous_T399T,Silent,Silent,Synonymous_T414T,Synonymous_T380T,Synonymous_T391T,Silent	UTR,EXON
rs1058508	5	A	G	0.479	1051687	NM_006598	SLC12A7	Silent	UTR
rs10595	21	G	A	0.3771	44324365	NM_001001503,NM_021075	NDUFV3,NDUFV3	Silent,Missense_D415N	INTRON,EXON
rs1059612	6	A	G	0.105	30708955	NM_005803	FLOT1	Silent	INTRON
rs1060105	12	A	G	0.2059	123806219	NM_018183,NM_001167856	SBNO1,SBNO1	Missense_S728N,Missense_S729N	EXON
rs1060489	20	G	A	0.3782	61665921	NR_033370,NR_028295	LOC63930,LINC00029	Silent,Silent	INTRON,EXON
rs1060915	17	G	A	0.3025	41234470	NM_007299,NM_007298,NM_007297,NM_007294,NR_027676,NM_007300	BRCA1,BRCA1,BRCA1,BRCA1,BRCA1,BRCA1	Synonymous_S333S,Synonymous_S333S,Synonymous_S1389S,Synonymous_S1436S,Silent,Synonymous_S1436S	EXON
rs1061159	10	A	G	0.2269	115922774	NM_018017	C10orf118	Missense_T85I	EXON
rs1062633	3	G	A	0.4958	49924940	NM_001244937,NM_002447	MST1R,MST1R	Missense_R1286G,Missense_R1335G	EXON
rs1063181	13	G	C	0.1513	50510401	NR_023351,NM_001127482,NM_020456	SPRYD7,SPRYD7,SPRYD7	Silent,Silent,Silent	UTR,EXON
rs1063183	13	G	A	0.1555	50489083	NR_023351,NM_001127482,NM_020456	SPRYD7,SPRYD7,SPRYD7	Silent,Silent,Silent	UTR,EXON
rs1063632	6	A	G	0.07265	31378510	NR_036523,NR_036524,NM_000247,NM_001177519	MICA,MICA,MICA,MICA	Silent,Silent,Synonymous_R87R,Synonymous_R87R	EXON
rs1064627	6	G	A	0.1387	30698541	NM_005803	FLOT1	Silent	INTRON
rs1070104	11	G	A	0.4153	50349310
rs1070484	16	G	A	0.3319	10231558	NM_001134407,NM_000833,NM_001134408	GRIN2A,GRIN2A,GRIN2A	Silent,Silent,Silent	INTRON
rs10734783	12	G	A	0.4958	30301686
rs10743932	12	G	A	0.3824	11029515	NR_037918	PRH1-PRR4	Silent	INTRON,EXON
rs10745	6	A	G	0.07143	30030057	NM_170783,NM_014596	ZNRD1,ZNRD1	Synonymous_Q101Q,Synonymous_Q101Q	EXON
rs10747823	12	G	A	0.437	38072773
rs10748382	12	A	G	0.3992	38504529
rs1075580	8	G	A	0.1639	134413869
rs10758192	9	A	G	0.3235	33131651	NM_001497	B4GALT1	Silent	INTRON
rs10761867	10	G	A	0.2395	66592466
rs10761935	10	A	G	0.3529	66940859
rs10763819	10	A	G	0.3361	30990074
rs1076394	3	A	G	0.4034	47322781	NM_001134878,NM_182902,NM_022342	KIF9,KIF9,KIF9	Silent,Silent,Silent	INTRON
rs1076780	22	A	G	0.2689	50883359	NM_014678,NM_001242899,NM_001242900,NM_001242898	PPP6R2,PPP6R2,PPP6R2,PPP6R2	Silent,Silent,Silent,Silent	UTR
rs10769205	11	G	A	0.3067	46723603	NM_024741,NM_001184751	ZNF408,ZNF408	Silent,Silent	INTRON
rs10769353	11	G	A	0.3613	5954809
rs10769603	11	A	G	0.3824	49688837	NR_027044	LOC440040	Silent	INTRON
rs10769641	11	A	G	0.4874	49960141
rs10771431	12	A	G	0.4916	9380859
rs10772098	12	G	A	0.3782	33741911
rs10772111	12	G	A	0.4706	33843575
rs10772363	12	A	G	0.3613	10967047
rs10772397	12	G	A	0.4034	11138683	NR_037918,NM_176890	PRH1-PRR4,TAS2R50	Silent,Synonymous_P259P	INTRON,EXON
rs1077421	15	A	G	0.09244	44236115	NM_032892	FRMD5	Silent	INTRON
rs10780878	9	C	A	0.416	90494889
rs10781528	9	A	G	0.2773	139854099
rs10781530	9	C	A	0.2899	139885948
rs10781546	10	G	A	0.437	134784486	NR_046231	LOC399829	Silent	INTRON
rs10783387	12	A	G	0.3403	51180143	NM_005171	ATF1	Silent	INTRON
rs10783746	12	A	G	0.4454	55861030
rs10785586	12	A	G	0.4958	38676197
rs10795202	10	G	A	0.2731	4893318
rs10813958	9	G	A	0.437	33165985	NM_001497	B4GALT1	Silent	INTRON
rs10813960	9	A	G	0.2395	33180362
rs10814410	9	A	G	0.4454	46587
rs10822396	10	A	C	0.2563	66772293
rs10822470	10	G	A	0.3319	66901570
rs10830888	11	G	A	0.437	91951447
rs10836478	11	G	A	0.395	1581028	NM_053005,NM_004420	MOB2,DUSP8	Silent,Silent	INTRON
rs10837407	11	A	G	0.2857	1625363	NM_053005	MOB2	Silent	INTRON,EXON
rs10838734	11	C	A	0.2983	5876325
rs10838795	11	A	G	0.2941	5920721
rs10838818	11	A	G	0.1218	48200931
rs10838833	11	A	G	0.1807	48238880	NM_001005470	OR4B1	Synonymous_D173D	EXON
rs10838987	11	A	C	0.06303	48646903
rs10839170	11	A	G	0.3067	6003512
rs10839295	11	A	C	0.437	49527345
rs10839296	11	G	A	0.3235	49537617
rs10839502	11	A	G	0.2353	48340655
rs10843627	12	A	G	0.4958	30309076
rs10844658	12	A	G	0.3782	33769090
rs10850031	12	C	A	0.2983	112771063	NM_001109662	C12orf51	Silent	INTRON
rs10865953	3	G	A	0.1975	48759562				EXON
rs10866817	7	A	G	0.4958	57820398
rs10868668	9	G	A	0.4664	90493423
rs10870158	9	C	A	0.2899	139885820
rs10870214	10	A	G	0.4412	134783181	NR_046231	LOC399829	Silent	INTRON
rs10876774	12	G	A	0.4538	55819933
rs10876788	12	A	C	0.4496	55877709
rs10880644	12	A	G	0.4496	38554959
rs10889325	1	A	G	0.1303	62856695
rs10889328	1	C	A	0.1555	62867790
rs10890730	11	A	G	0.2227	107333949
rs10897138	11	A	G	0.1513	55431897
rs10897222	11	A	G	0.3361	61945388
rs10901911	11	A	G	0.2353	50282774
rs10902001	11	A	C	0.4664	50588433
rs10902363	11	C	A	0.4832	51521929
rs10902732	1	C	A	0.1398	26606174
rs10904368	10	A	G	0.1891	4932085	NR_026743	tAKR	Silent	EXON
rs10904546	10	G	A	0.2161	757222
rs10913567	1	C	A	0.395	178511941	NR_033186	C1orf220	Silent	EXON
rs10915916	1	C	A	0.4706	226166555
rs10916982	1	A	G	0.1261	21742614
rs10920091	1	A	G	0.3696	200975064	NM_001252102,NM_001252103,NM_017596,NM_001252100	KIF21B,KIF21B,KIF21B,KIF21B	Silent,Silent,Silent,Silent	INTRON
rs1092103	3	G	A	0.4076	144354430
rs10932241	2	C	A	0.4034	208976955
rs10943540	6	G	A	0.3235	79171938
rs10944868	6	G	A	0.2269	66687508
rs10949725	7	A	G	0.4915	158196003	NM_130843,NM_130842,NM_002847	PTPRN2,PTPRN2,PTPRN2	Silent,Silent,Silent	INTRON
rs10949938	7	C	A	0.3376	64254791	NM_001160183,NM_006524,NR_027661,NR_027660	ZNF138,ZNF138,ZNF138,ZNF138	Silent,Silent,Silent,Silent	UTR,EXON
rs10950195	7	G	A	0.3613	62729224
rs10952840	7	A	G	0.3193	75772878
rs10954732	7	G	A	0.3529	75611149	NM_000941	POR	Silent	INTRON
rs10957472	8	A	C	0.4202	70115083
rs10996049	10	A	G	0.2395	66580852
rs10996176	10	A	G	0.2353	66827630
rs11006259	10	A	G	0.458	52357891	NM_147156	SGMS1	Silent	INTRON
rs11008171	10	A	G	0.2731	30965085
rs11008181	10	G	A	0.3151	30976768
rs11012	17	A	G	0.1218	43513441	NR_027774,NR_027782,NM_014798	PLEKHM1,PLEKHM1,PLEKHM1	Silent,Silent,Silent	UTR,EXON
rs11034930	11	A	C	0.3941	1608229	NM_053005,NR_021489	MOB2,LOC338651	Silent,Silent	INTRON
rs11039588	11	A	G	0.06303	48234357
rs11040432	11	A	G	0.05042	49596079	NR_027044	LOC440040	Silent	INTRON
rs11046050	12	G	A	0.4958	21593809	NM_024854	PYROXD1	Silent	INTRON
rs1104878	7	A	C	0.3193	75685593	NM_005918	MDH2	Silent	INTRON
rs11050701	12	A	G	0.3051	9549072
rs11053821	12	G	A	0.2521	10653897
rs11053849	12	A	G	0.2521	10680216
rs1105586	13	G	A	0.4244	44232633	NM_017993,NM_001242863	ENOX1,ENOX1	Silent,Silent	INTRON
rs11058137	12	C	A	0.4958	125801751
rs1106240	12	G	A	0.2101	123626982
rs11070279	15	A	G	0.3263	40860946
rs11072793	15	G	A	0.2563	79006442
rs11072794	15	A	G	0.2563	79006582
rs11080053	17	G	A	0.2059	25388276
rs11080356	17	G	A	0.1681	33895309
rs1108052	6	C	A	0.1975	30069795
rs1108135	15	A	G	0.1102	83428193	NM_001007122	FSD2	Synonymous_H719H	EXON
rs11081560	18	A	G	0.479	77509825	NM_048368,NM_004715,NM_001202504	CTDP1,CTDP1,CTDP1	Silent,Silent,Silent	INTRON
rs11081561	18	G	A	0.479	77510030	NM_048368,NM_004715,NM_001202504	CTDP1,CTDP1,CTDP1	Silent,Silent,Silent	INTRON
rs11081772	18	A	G	0.3613	30089478
rs11082512	18	G	A	0.2563	43719682
rs11085238	19	G	A	0.1891	9740346	NM_001242812	LOC284385	Silent	INTRON
rs11085405	19	A	G	0.1429	21115129	NM_001256172,NR_034060,NM_001256173,NR_045830,NM_001256171,NM_003429	ZNF85,ZNF85,ZNF85,ZNF85,ZNF85,ZNF85	Silent,Silent,Silent,Silent,Silent,Silent	INTRON
rs11085447	19	G	A	0.4832	21569099	NR_027130	ZNF738	Silent	EXON
rs11085455	19	A	G	0.1597	21705045	NM_001001415	ZNF429	Silent	INTRON
rs11085906	19	A	G	0.3193	14801166	NM_032433	ZNF333	Silent	INTRON
rs11086010	19	A	G	0.4832	16023464	NM_021187,NM_001128932	CYP4F11,CYP4F11	Silent,Silent	UTR
rs11088628	21	G	A	0.3235	18674800
rs11096430	24	A	C	0.4831	19245417
rs11096435	24	A	G	0.313	13887941
rs11096453	24	G	A	0.3305	8667179	NR_001548	TTTY11	Silent	INTRON
rs1110446	6	A	G	0.1849	30070937	NM_007028	TRIM31	Silent	UTR
rs11113581	12	A	G	0.2712	108308390
rs11130123	3	A	G	0.4153	47285912	NM_001134878,NM_182902,NM_022342	KIF9,KIF9,KIF9	Silent,Silent,Silent	INTRON,EXON
rs11130124	3	A	G	0.4118	47292183	NM_001134878,NM_182902,NM_022342	KIF9,KIF9,KIF9	Silent,Silent,Silent	INTRON
rs11130218	3	G	A	0.4874	49752372	NM_022064	RNF123	Silent	INTRON
rs11136135	8	A	G	0.2437	47075668
rs11136139	8	C	A	0.2941	47110489
rs11136169	8	G	A	0.2983	47290423
rs11136174	8	G	A	0.2983	47294183
rs11136223	8	A	C	0.2941	47572540
rs11136244	8	A	G	0.2983	47732328
rs11142008	9	G	A	0.2227	90481245
rs11150713	16	G	A	0.3655	29282753
rs11150805	17	A	G	0.1513	79638805	NM_199287	CCDC137	Missense_R177W	EXON
rs1115713	20	G	A	0.1695	30135990	NM_178581,NM_178580,NM_030789,NR_003677	HM13,HM13,HM13,PSIMCT-1	Silent,Silent,Silent,Silent	INTRON,EXON
rs1116221	6	A	G	0.2101	30071330	NM_007028	TRIM31	Missense_E421K	EXON
rs1116222	6	C	A	0.2101	30071279	NM_007028	TRIM31	Silent	UTR
rs11168334	12	G	A	0.395	37961768
rs11169571	12	G	A	0.3403	51213765	NM_005171	ATF1	Silent	UTR
rs11182667	12	C	A	0.4622	38588392
rs11196652	10	A	G	0.25	115949262	NM_198795	TDRD1	Silent	INTRON
rs1120462	6	G	A	0.4916	19617841
rs1120519	1	G	A	0.1092	103402184	NM_080630,NM_080629,NM_001190709,NM_001854	COL11A1,COL11A1,COL11A1,COL11A1	Silent,Silent,Silent,Silent	INTRON
rs11212242	11	A	G	0.2059	107316499	NM_152434	CWF19L2	Silent	INTRON
rs11212749	11	A	G	0.1555	108539604	NM_004398	DDX10	Silent	INTRON
rs11227513	11	A	G	0.1218	55972861
rs11229374	11	A	G	0.1092	55156434
rs11230889	11	C	A	0.1933	61823386
rs11230983	11	A	G	0.1471	55541284	NM_001001967	OR5D13	Missense_R124H	EXON
rs11239430	10	A	G	0.1261	45798374	NM_001004297	OR13A1	Silent	UTR
rs11240132	1	G	A	0.1509	147285745
rs11245742	11	A	G	0.4746	50522307
rs11245791	11	G	A	0.2353	50114708
rs11246584	11	A	G	0.4832	51481576
rs11246610	11	A	G	0.1555	51518261
rs11247900	1	A	G	0.1398	26612460	NM_145345,NM_001077262,NM_183008	UBXN11,UBXN11,UBXN11	Synonymous_L177L,Synonymous_L90L,Synonymous_L210L	EXON
rs11253424	10	A	G	0.1907	813426
rs11253941	10	A	G	0.1387	16408872
rs11253950	10	A	C	0.1387	16427375
rs11265585	1	A	C	0.3908	161269157
rs1127717	3	G	A	0.1933	125826059	NM_012190	ALDH1L1	Missense_D793G	EXON
rs113413	22	G	A	0.3824	24292264
rs1141108	1	G	A	0.2143	202715284	NM_006618	KDM5B	Synonymous_Y728Y	EXON
rs1150752	6	G	A	0.1017	32064726	NM_019105	TNXB	Missense_T302A	EXON
rs1150753	6	G	A	0.1092	32059867	NM_019105	TNXB	Silent	INTRON
rs1150754	6	A	G	0.1555	32050758	NM_019105	TNXB	Silent	INTRON
rs1150755	6	A	G	0.1555	32038550	NM_019105	TNXB	Silent	INTRON
rs1151523	11	G	A	0.4706	65665200	NM_005438	FOSL1	Silent	INTRON
rs1151556	3	G	A	0.3571	144352296
rs1151564	3	A	C	0.5	144407872
rs11520277	12	A	G	0.395	38359611
rs11546450	4	A	G	0.09244	7032180	NM_001113361,NM_020773,NM_001113363	TBC1D14,TBC1D14,TBC1D14	Silent,Silent,Silent	UTR
rs1157066	23	G	A	0.4831	145646510
rs11584383	1	G	A	0.3235	200935866
rs11591988	10	A	G	0.1176	126070
rs11599257	10	G	A	0.2899	51040390	NM_003631	PARG	Silent	INTRON
rs11602013	11	G	A	0.4076	1473931	NR_046331,NM_003957,NM_001256629,NM_001256627,NR_046332,NM_001256630	BRSK2,BRSK2,BRSK2,BRSK2,BRSK2,BRSK2	Silent,Silent,Silent,Silent,Silent,Silent	INTRON
rs11605627	11	A	C	0.1176	48337132
rs11606506	11	A	G	0.1218	48238549	NM_001005470	OR4B1	Missense_C63Y	EXON
rs11613164	12	C	A	0.3217	77330274
rs11613452	12	A	G	0.2839	93423659	NR_040096	LOC643339	Silent	INTRON
rs11617551	13	A	G	0.4874	44443977	NM_144974	CCDC122	Silent	INTRON
rs11633170	15	G	A	0.2563	79004642
rs11633272	15	G	A	0.09664	93973887
rs11640526	16	G	A	0.2331	31820807
rs11642413	16	G	A	0.3983	68790394	NM_004360	CDH1	Silent	INTRON
rs11642783	16	G	A	0.3235	2705523
rs11644367	16	A	G	0.479	10208516	NM_001134407,NM_000833,NM_001134408	GRIN2A,GRIN2A,GRIN2A	Silent,Silent,Silent	INTRON
rs11644994	16	G	A	0.1597	9784163
rs11648529	16	G	A	0.3235	2725256
rs11649508	16	A	G	0.3487	3987523
rs11650132	17	C	A	0.3109	41326087	NM_031862,NM_031858,NM_005899	NBR1,NBR1,NBR1	Silent,Silent,Silent	INTRON
rs11650469	17	G	A	0.3193	80330676
rs11651341	17	G	A	0.3109	41428061
rs11651485	17	C	A	0.3193	80336837
rs11651623	17	A	G	0.3109	41329847	NM_031862,NM_031858,NM_005899	NBR1,NBR1,NBR1	Silent,Silent,Silent	INTRON
rs11652849	17	A	G	0.2017	25329949
rs11653231	17	A	G	0.3109	41331460	NM_031862,NM_031858,NM_005899	NBR1,NBR1,NBR1	Silent,Silent,Silent	INTRON
rs11653310	17	C	G	0.3067	33893378
rs11653460	17	A	G	0.3109	41331306	NM_031862,NM_031858,NM_005899	NBR1,NBR1,NBR1	Silent,Silent,Silent	INTRON
rs11657043	17	G	A	0.3193	80334705
rs11657053	17	A	C	0.3025	41191129
rs11658469	17	A	G	0.1681	30206426	NM_018428	UTP6	Silent	INTRON
rs11661338	18	A	G	0.4831	14917229
rs11665111	18	A	G	0.3941	77622996
rs1166698	1	A	G	0.2395	78392446	NM_144573,NM_001172309	NEXN,NEXN	Missense_G245R,Missense_G181R	EXON
rs1167411	7	C	G	0.4328	65539264
rs11674689	2	G	A	0.4496	131013337
rs11682582	2	G	A	0.2311	139060160
rs11695567	2	G	A	0.4449	130982377
rs11701518	21	G	A	0.4916	44987079	NM_007031	HSF2BP	Silent	INTRON
rs11705957	3	C	A	0.4118	47443262	NM_015466	PTPN23	Silent	INTRON
rs11710322	3	A	G	0.4034	47331136	NM_025010	KLHL18	Silent	INTRON
rs11711265	3	A	G	0.4118	47558448
rs11711824	3	G	A	0.4118	47468261	NM_012235	SCAP	Silent	INTRON
rs11713193	3	A	G	0.4958	49924424
rs11716763	3	A	G	0.411	47518266
rs11719877	3	G	A	0.4068	47425473	NM_015466	PTPN23	Silent	INTRON
rs11721706	4	G	A	0.1356	16281681
rs11727409	4	C	A	0.3529	141720070
rs11728139	4	A	G	0.07563	88792438
rs11732898	4	A	G	0.1737	6956134	NM_001113361,NM_020773	TBC1D14,TBC1D14	Silent,Silent	INTRON
rs11753431	6	A	G	0.05462	29979643	NR_026751	ZNRD1-AS1	Silent	INTRON,EXON
rs11754966	6	A	G	0.3235	79163463
rs11755961	6	A	G	0.05462	29953099
rs11757750	6	G	A	0.05603	29952162
rs11760176	6	A	G	0.05462	29970427	NR_026751	ZNRD1-AS1	Silent	EXON
rs11760270	7	A	G	0.3403	64254060
rs11766051	7	A	C	0.105	55838545
rs11768843	7	A	G	0.1261	53332419
rs11769769	7	A	G	0.3529	128312450	NM_001012454,NM_001128926	FAM71F2,FAM71F2	Silent,Silent	UTR
rs11770278	7	A	G	0.4915	56357799
rs11773326	7	G	A	0.05462	29635888
rs11775579	8	G	A	0.2689	47115069
rs11777976	8	A	G	0.4958	10255402	NM_012331,NM_001135670,NM_001199729,NM_001135671	MSRA,MSRA,MSRA,MSRA	Silent,Silent,Silent,Silent	INTRON
rs1178938	3	C	A	0.3814	144382589
rs11789684	9	G	A	0.3824	140706127	NM_024757	EHMT1	Silent	INTRON
rs11812185	10	A	C	0.2353	51045216	NM_003631	PARG	Silent	INTRON
rs11826952	11	G	A	0.05462	51474852
rs11827201	11	A	G	0.05042	55238296
rs11827854	11	A	C	0.05462	51401787
rs11847580	14	C	A	0.06723	102157773
rs11853333	15	A	G	0.3403	40742338	NM_014952	BAHD1	Silent	INTRON
rs11855334	15	A	G	0.3992	40914772	NM_144508,NM_170589	CASC5,CASC5	Synonymous_V770V,Synonymous_V796V	EXON
rs11856795	15	A	C	0.08824	44160582	NM_024908,NM_001167941	WDR76,WDR76	Silent,Silent	UTR
rs11857247	15	A	G	0.3445	40828922
rs11858113	15	G	A	0.3992	40914177	NM_144508,NM_170589	CASC5,CASC5	Missense_M572T,Missense_M598T	EXON
rs11866841	16	G	A	0.3235	87998687	NM_001173539,NM_001173541,NM_079837,NM_017869,NM_001173540,NM_001173542	BANP,BANP,BANP,BANP,BANP,BANP	Silent,Silent,Silent,Silent,Silent,Silent	INTRON
rs11871557	17	A	G	0.3739	5658620
rs11874805	18	G	A	0.1765	77697110	NM_001146345,NM_025078,NM_001146343	PQLC1,PQLC1,PQLC1	Silent,Silent,Silent	INTRON
rs11881397	19	A	G	0.1314	34595690
rs11881590	19	G	A	0.1186	9810038	NM_001199814	ZNF812	Silent	INTRON
rs11904097	2	G	A	0.2373	92275027
rs11915920	3	A	G	0.4916	4410534	NM_001164674,NM_182760,NM_001164675	SUMF1,SUMF1,SUMF1	Silent,Silent,Silent	INTRON
rs11925965	3	A	G	0.2731	125740393	NM_017836,NM_001008486,NM_001008487,NM_001164475,NM_001008485	SLC41A3,SLC41A3,SLC41A3,SLC41A3,SLC41A3	Silent,Silent,Silent,Silent,Silent	INTRON
rs11929718	4	C	A	0.3571	10156321
rs11947517	4	A	G	0.3193	10209251
rs11952214	5	A	G	0.3571	178266604
rs11965524	6	A	T	0.1229	29973187	NR_026751	ZNRD1-AS1	Silent	INTRON
rs11965585	6	A	G	0.05508	29982429	NR_026751	ZNRD1-AS1	Silent	INTRON,EXON
rs11972070	7	A	C	0.395	1508191
rs11982736	7	A	G	0.1597	55855180
rs11982909	7	A	G	0.2773	56663265
rs12004293	9	G	A	0.3193	140677678	NM_024757,NM_001145527	EHMT1,EHMT1	Silent,Silent	INTRON
rs12007458	23	A	G	0.1681	44162284	NM_025184	EFHC2	Silent	INTRON
rs12009688	23	G	A	0.1849	44173821	NM_025184	EFHC2	Silent	INTRON
rs12026364	1	C	A	0.07143	103325936
rs1204504	16	A	G	0.4622	461762	NM_020664	DECR2	Silent	INTRON
rs1204508	16	A	G	0.4706	480875	NM_014700	RAB11FIP3	Silent	INTRON
rs12052983	2	A	C	0.2605	179361881	NR_031666,NM_019091	MIR548N,PLEKHA3	Silent,Silent	INTRON,EXON
rs12055051	5	A	C	0.3571	178264000
rs12098986	11	A	G	0.1849	49546908
rs12107380	3	A	C	0.1639	39809692
rs12108156	3	G	A	0.1975	39809870
rs12122721	1	A	G	0.3067	200984480	NM_001252102,NM_001252103,NM_017596,NM_001252100	KIF21B,KIF21B,KIF21B,KIF21B	Silent,Silent,Silent,Silent	INTRON
rs12127155	1	A	G	0.1471	147292060
rs1215972	9	G	A	0.09664	133350608	NM_000050,NM_054012	ASS1,ASS1	Silent,Silent	INTRON
rs1216215	11	A	G	0.05042	55184504
rs12162258	19	A	G	0.1441	21123919	NM_001256172,NR_034060,NM_001256173,NR_045830,NM_001256171,NM_003429	ZNF85,ZNF85,ZNF85,ZNF85,ZNF85,ZNF85	Silent,Silent,Silent,Silent,Silent,Silent	INTRON
rs12164334	23	A	G	0.09244	100974000
rs12176663	24	A	C	0.3305	18180446
rs12185233	17	G	C	0.1709	43923654	NR_024559,NM_175882	MAPT-AS1,SPPL2C	Silent,Missense_R461P	INTRON,EXON
rs12185235	17	A	G	0.1723	43923703	NR_024559,NM_175882	MAPT-AS1,SPPL2C	Silent,Synonymous_T477T	INTRON,EXON
rs12185268	17	G	A	0.1723	43923683	NR_024559,NM_175882	MAPT-AS1,SPPL2C	Silent,Missense_I471V	INTRON,EXON
rs12187227	5	G	A	0.4958	85451916
rs12191414	6	C	G	0.1026	27278634	NM_033482	POM121L2	Missense_S439T	EXON
rs12192320	6	A	G	0.105	27090305
rs12193017	6	C	A	0.3403	79141693
rs12193820	6	G	A	0.105	27113811	NM_080593	HIST1H2BK	Silent	INTRON
rs12198173	6	A	G	0.07563	32026808	NM_019105	TNXB	Silent	INTRON
rs12201774	6	G	A	0.105	27058312
rs12202927	6	A	G	0.3403	79134092
rs12205921	6	A	C	0.105	27113540	NM_080593	HIST1H2BK	Silent	INTRON
rs12209429	6	A	G	0.105	27054867
rs12209456	6	A	G	0.105	27085225
rs12210887	6	A	C	0.06723	31815723
rs12213776	6	A	C	0.3025	79090822
rs12214772	6	G	A	0.3487	79157921
rs12214848	6	A	C	0.105	27063348
rs12218570	10	C	A	0.1471	16427927
rs12224086	11	A	C	0.1471	55798259	NM_001001921	OR5AS1	Missense_R122L	EXON
rs12230545	12	G	A	0.4118	37927114
rs12242939	10	G	A	0.2521	115936626
rs12265237	10	A	G	0.2353	115986065	NM_198795	TDRD1	Silent	INTRON
rs12270451	11	A	G	0.06303	55999503
rs12278822	11	G	A	0.3739	1521917	NM_053005	MOB2	Silent	INTRON
rs12281162	11	G	A	0.1849	48650491
rs12291601	11	G	A	0.2059	107340783
rs12293923	11	A	G	0.1838	48942781
rs12296235	12	A	C	0.3824	33834543
rs12312109	12	C	A	0.4538	38228251
rs12313180	12	A	G	0.416	30308868
rs12315146	12	A	G	0.08824	112323016	NM_139078,NM_003668	MAPKAPK5,MAPKAPK5	Silent,Silent	INTRON
rs12322888	12	A	G	0.2059	123825559	NM_018183,NM_001167856	SBNO1,SBNO1	Synonymous_K208K,Synonymous_K209K	EXON
rs1232539	16	A	G	0.2857	31833122
rs12327784	19	A	G	0.07563	46341992	NM_004819	SYMPK	Silent	INTRON
rs12328374	2	A	G	0.4748	208989708	NR_038437	LOC100507443	Silent	INTRON,EXON
rs1233480	6	A	G	0.105	29477414
rs1233579	6	G	A	0.07563	28712663
rs1233591	6	G	A	0.4412	28720982
rs1233596	6	G	A	0.4412	28727673
rs1233599	6	C	A	0.07627	28731188
rs1233602	6	A	G	0.4748	28733403
rs1233619	6	A	G	0.07563	28745452
rs1233627	6	G	A	0.4706	28751727
rs12342831	9	G	A	0.2227	33124872	NM_001497	B4GALT1	Silent	INTRON
rs1235162	6	G	A	0.08475	29537224
rs12353411	9	A	G	0.05042	426215	NM_203447,NM_001190458,NM_001193536	DOCK8,DOCK8,DOCK8	Silent,Silent,Silent	INTRON
rs12357990	10	G	A	0.437	7090726
rs12373123	17	G	A	0.1723	43924073	NR_024559,NM_175882	MAPT-AS1,SPPL2C	Silent,Missense_S601P	INTRON,EXON
rs12373142	17	C	G	0.1723	43924200	NR_024559,NM_175882	MAPT-AS1,SPPL2C	Silent,Missense_P643R	INTRON,EXON
rs12373168	17	C	A	0.1765	43924337	NR_024559,NM_175882	MAPT-AS1,SPPL2C	Silent,Silent	INTRON,EXON
rs1237485	6	A	G	0.4701	28894344
rs12391731	23	G	A	0.07563	101985066	NM_001142525,NM_001142527,NM_001142526,NM_030639,NM_001142524,NM_001142528	BHLHB9,BHLHB9,BHLHB9,BHLHB9,BHLHB9,BHLHB9	Silent,Silent,Silent,Silent,Silent,Silent	INTRON
rs12406327	1	G	A	0.1639	246364256	NM_001167740,NM_022743	SMYD3,SMYD3	Silent,Silent	INTRON
rs1241178	1	A	G	0.08824	103323618
rs12419022	11	G	A	0.1471	55681865	NM_001001960	OR5W2	Missense_H65R	EXON
rs12420650	11	A	C	0.1597	51193615
rs12421826	11	A	C	0.1513	55343036
rs12428112	13	A	C	0.5	44475821
rs12428350	13	G	A	0.4874	44446161	NM_144974	CCDC122	Silent	INTRON
rs12442297	15	A	G	0.08824	44168470	NM_032892,NR_003571	FRMD5,LOC728758	Silent,Silent	INTRON,EXON
rs12448517	16	G	A	0.4874	86447371
rs12448926	16	G	A	0.4286	10216024	NM_001134407,NM_000833,NM_001134408	GRIN2A,GRIN2A,GRIN2A	Silent,Silent,Silent	INTRON
rs12449610	17	G	A	0.395	14058088	NM_001303	COX10	Silent	INTRON
rs12450514	17	A	G	0.4076	5664752
rs12451005	17	G	A	0.3675	18591213				EXON
rs12451369	17	G	A	0.2839	14622200
rs12453459	17	A	G	0.4322	56624291
rs12459140	19	G	A	0.4748	16021888
rs12462725	19	G	A	0.2143	36858085	NM_020917	ZFP14	Silent	INTRON
rs12486925	3	G	A	0.4118	176952068
rs12495947	3	A	G	0.1933	125771698	NM_017836,NM_001008486,NM_001008487,NM_001164475,NM_001008485	SLC41A3,SLC41A3,SLC41A3,SLC41A3,SLC41A3	Silent,Silent,Silent,Silent,Silent	INTRON
rs12497223	3	A	G	0.4958	191852283
rs12501294	4	G	A	0.4328	22683706
rs12516	17	A	G	0.3025	41196408	NM_007299,NM_007298,NM_007297,NM_007294,NR_027676,NM_007300	BRCA1,BRCA1,BRCA1,BRCA1,BRCA1,BRCA1	Silent,Silent,Silent,Silent,Silent,Silent	UTR,EXON
rs12517757	5	A	G	0.479	1040657
rs12527465	6	A	G	0.05042	107735795	NM_020381	PDSS2	Silent	INTRON
rs12534308	7	G	A	0.2017	56636584
rs12539089	7	C	A	0.4874	142496293
rs12542733	8	C	A	0.4328	8824858
rs12543341	8	G	A	0.2941	47162442
rs12551209	9	A	G	0.1471	124283089
rs1255351	14	A	G	0.458	53702651
rs12557711	23	C	A	0.4454	145666265
rs12559662	23	A	G	0.1429	44155570	NM_025184	EFHC2	Silent	INTRON
rs12575187	11	A	G	0.1218	48198286
rs12577819	11	A	G	0.1176	55571127
rs12583615	13	A	G	0.1513	50564085	NR_002612	DLEU2	Silent	INTRON
rs12592976	15	G	A	0.1092	83430396	NM_001007122	FSD2	Silent	INTRON
rs12597169	16	A	G	0.4832	86445085
rs12600120	16	G	A	0.4412	3976979
rs12605551	18	G	A	0.322	30085683
rs12607953	18	A	G	0.4202	14125085	NR_033354,NM_145287	ZNF519,ZNF519	Silent,Silent	INTRON
rs12610962	19	A	G	0.4832	16023377	NM_021187,NM_001128932	CYP4F11,CYP4F11	Silent,Silent	UTR
rs12632533	3	G	A	0.1933	48724599
rs12633421	3	A	G	0.2731	125760349	NM_017836,NM_001008486,NM_001008487,NM_001164475,NM_001008485	SLC41A3,SLC41A3,SLC41A3,SLC41A3,SLC41A3	Silent,Silent,Silent,Silent,Silent	INTRON
rs1264304	6	A	G	0.1134	30882415	NM_001167733,NM_020442,NM_001167734	VARS2,VARS2,VARS2	Silent,Silent,Silent	INTRON
rs1264308	6	A	G	0.1134	30879987	NM_001517	GTF2H4	Silent	INTRON
rs1264310	6	A	C	0.1134	30873605
rs1264312	6	A	G	0.1078	30872982
rs1264322	6	A	G	0.1134	30857894	NM_001954,NM_013993,NM_001202523,NM_001202522,NM_001202521,NM_013994	DDR1,DDR1,DDR1,DDR1,DDR1,DDR1	Silent,Silent,Silent,Silent,Silent,Silent	INTRON
rs1264326	6	A	C	0.09649	30851909	NM_001954	DDR1	Silent	UTR
rs1264341	6	G	A	0.1134	30802465
rs1264352	6	C	G	0.1303	30789647
rs1264353	6	A	C	0.1176	30787762
rs1264361	6	G	A	0.1176	30777498
rs1264376	6	A	C	0.1345	30765579
rs1264377	6	A	G	0.1429	30764907
rs1264695	6	G	A	0.1975	30067892
rs1264698	6	C	A	0.1975	30067177
rs1264702	6	G	A	0.1933	30065575
rs1264706	6	G	C	0.08824	30063652
rs12662611	6	A	G	0.05508	29957077
rs12665186	6	G	A	0.05508	29956842
rs12669087	7	C	A	0.3729	62074781
rs1268069	6	A	C	0.4188	126039994	NR_038906	LOC643623	Silent	EXON
rs12690080	23	G	A	0.4828	145605081
rs12690306	23	C	A	0.1681	117947903
rs1269852	6	C	G	0.105	32080191
rs1270119	24	A	G	0.4831	2803717	NM_001145276,NM_001145275,NM_003411	ZFY,ZFY,ZFY	Silent,Silent,Silent	INTRON
rs12703305	7	G	A	0.4412	153147715
rs1270515	14	G	A	0.3782	53693749
rs1270942	6	G	A	0.1092	31918860	NM_001710	CFB	Silent	INTRON
rs12719806	16	A	G	0.4748	492529	NM_014700	RAB11FIP3	Silent	INTRON
rs12725164	1	A	G	0.3613	178984086
rs12730405	1	G	A	0.2059	111396915
rs12731329	1	C	A	0.07143	51826177	NM_001159969,NM_001981	EPS15,EPS15	Silent,Silent	INTRON
rs12754	7	C	A	0.1653	45761194	NM_021116	ADCY1	Silent	UTR
rs12756284	1	A	G	0.0678	51869248	NM_001159969,NM_001981	EPS15,EPS15	Silent,Silent	INTRON
rs1276033	24	A	C	0.3248	23992762
rs1276034	24	A	G	0.3305	23984056
rs12773168	10	G	A	0.2437	116020148	NM_198496	VWA2	Silent	INTRON
rs1277778	13	A	G	0.4328	112666364
rs12778917	10	C	A	0.2269	115856833
rs12788990	11	G	A	0.1218	56143424	NM_001013356,NM_001005204	OR8U8,OR8U1	Missense_I109V,Missense_I109V	EXON
rs12790505	11	G	A	0.1176	55579801	NM_001004738	OR5L1	Missense_S287P	EXON
rs12791710	11	A	G	0.1176	55572452
rs12804193	11	G	A	0.1218	56141251
rs12804958	11	C	A	0.1471	51483139
rs12805992	11	G	A	0.1429	51518519
rs12807047	11	A	G	0.1176	55538071
rs12827341	12	G	A	0.4496	77385179
rs12869697	13	A	G	0.4874	44439169	NM_144974	CCDC122	Silent	INTRON
rs12872598	13	G	A	0.395	112570992
rs12888218	14	A	G	0.4873	89200757	NM_183387	EML5	Silent	INTRON
rs12903072	15	G	A	0.4454	41088581	NM_018163	DNAJC17	Silent	INTRON
rs12903744	15	G	A	0.4576	26219421	NR_040082	LOC100128714	Silent	INTRON
rs12908114	15	A	G	0.3361	40859277
rs12910753	15	G	A	0.1723	100359556
rs12933229	16	G	A	0.2941	29182190
rs12936679	17	G	A	0.2754	14628037
rs12936816	17	A	G	0.3008	41301709
rs12936831	17	A	G	0.3136	41331816	NM_031862,NM_031858,NM_005899	NBR1,NBR1,NBR1	Silent,Silent,Silent	INTRON
rs12944458	17	A	G	0.3025	41180772	NM_005440	RND2	Silent	UTR
rs12947718	17	A	G	0.1218	43493101	NM_199282	ARHGAP27	Silent	INTRON
rs12957087	18	A	G	0.4118	31328519
rs12964673	18	C	A	0.4664	14774429	NM_001145029	ANKRD30B	Silent	INTRON
rs12964779	18	A	G	0.4328	77794810	NM_001171967,NM_024805	RBFA,RBFA	Silent,Silent	INTRON
rs12968107	18	G	A	0.4454	45432593	NM_005901,NM_001003652,NM_001135937	SMAD2,SMAD2,SMAD2	Silent,Silent,Silent	INTRON
rs12972967	19	G	A	0.4958	20497400
rs12983988	19	A	G	0.437	53297766
rs12993519	2	A	G	0.4832	131066450
rs13002993	2	G	A	0.4118	131037447
rs13022580	2	A	G	0.4788	131063801
rs13025827	2	G	A	0.2119	74337353
rs13026054	2	G	A	0.4831	131055763
rs1304163	16	A	G	0.2966	31737373	NM_001130913	ZNF720	Silent	INTRON
rs13047817	21	A	G	0.3361	44342365				EXON
rs13075233	3	A	G	0.4034	47420627
rs1311918	6	A	G	0.07983	28753646
rs13123245	4	G	A	0.3655	5228210	NM_018401	STK32B	Silent	INTRON
rs1312568	1	G	A	0.1555	1385211	NM_001039211	ATAD3C	Silent	UTR
rs13127900	4	G	A	0.4619	64076557
rs13145430	4	G	A	0.2437	10350948
rs13149166	4	G	A	0.4832	141620931	NM_015130	TBC1D9	Silent	INTRON
rs13166838	5	A	G	0.2311	28664932
rs13169827	5	A	G	0.4622	28831513
rs13183423	5	G	A	0.4622	28874113
rs13193386	6	G	A	0.2101	167767774
rs13194504	6	A	G	0.07143	28630691
rs13194781	6	G	A	0.07563	27815639
rs13195040	6	G	A	0.07563	27413924
rs13195836	6	A	G	0.1723	7994253	NR_037616	MUTED-TXNDC5	Silent	INTRON,EXON
rs13198716	6	A	G	0.07563	26582035
rs13199772	6	G	A	0.07563	27834085
rs13205911	6	A	G	0.07143	28124114	NM_006298	ZNF192	Silent	UTR
rs13207082	6	G	A	0.07563	27251379
rs13207753	6	A	C	0.2185	167767813
rs13211507	6	G	A	0.08403	28257377	NM_001184743,NM_032507	PGBD1,PGBD1	Silent,Silent	INTRON,EXON
rs13212651	6	G	A	0.07563	27806985
rs13212921	6	A	G	0.1176	27205422
rs13213152	6	G	A	0.07563	28349698	NR_028077	ZSCAN12	Silent	INTRON
rs1321690	1	C	A	0.2017	86959424	NM_001285	CLCA1	Silent	INTRON
rs13218875	6	A	G	0.07143	27884012
rs13219354	6	G	A	0.1176	27185664
rs13223314	7	A	G	0.4518	153109508
rs13229926	7	G	A	0.2731	56563273
rs13230671	7	G	A	0.4412	153144983
rs13233777	7	C	A	0.4412	153145278
rs13236444	7	G	A	0.4746	64393948
rs13245532	7	G	A	0.4454	153169452
rs13267049	8	A	G	0.2647	134402395
rs13279994	8	A	C	0.2941	47534116
rs13290	17	A	C	0.3403	7329632	NM_175734	C17orf74	Missense_S108A	EXON
rs13303504	24	A	C	0.4872	14679362
rs13310169	7	A	G	0.1765	56681252
rs13311962	7	G	A	0.2647	66068129
rs13312079	7	A	G	0.2059	63249780
rs133198	22	G	A	0.3193	25756674	NM_182492,NM_001135772	LRP5L,LRP5L	Silent,Silent	INTRON
rs13333528	16	A	G	0.2815	68790502	NM_004360	CDH1	Silent	INTRON
rs13343502	19	A	G	0.1429	37962292	NM_144694	ZNF570	Silent	INTRON
rs13345301	19	A	G	0.1261	9818029
rs1343116	6	C	A	0.4034	126069702
rs13432566	2	G	A	0.4244	139063638
rs1348733	24	A	G	0.431	18066156
rs1350123	4	G	A	0.2647	48999842	NM_025087	CWH43	Silent	INTRON
rs1352122	12	G	A	0.4286	39130885	NM_153634	CPNE8	Silent	INTRON
rs1352206	12	A	G	0.3992	34036668
rs1357818	8	A	G	0.2924	46944913
rs1361409	1	G	A	0.1723	246410112	NM_001167740,NM_022743	SMYD3,SMYD3	Silent,Silent	INTRON
rs1362068	6	G	A	0.3403	29742108
rs1362070	6	G	A	0.3403	29742299
rs1363873	5	A	G	0.4664	28786844
rs1369404	3	G	A	0.06723	5901230
rs1370454	3	G	A	0.1513	97275606	NM_001080448,NM_173655	EPHA6,EPHA6	Silent,Silent	INTRON
rs1373903	13	A	C	0.4538	44475514
rs1373905	13	C	A	0.1513	44534727
rs1384590	12	A	G	0.3534	33734271
rs13851	17	G	A	0.3109	41371844
rs1389531	18	G	A	0.4958	31386616
rs1389532	18	A	G	0.4958	31392323
rs1390677	11	A	C	0.2353	50070332
rs1396862	17	A	G	0.1723	43902997	NM_001256299,NR_037772,NM_001145148,NM_001145146,NM_004382,NM_001145147	CRHR1,CRHR1,CRHR1,CRHR1,CRHR1,CRHR1	Silent,Silent,Silent,Silent,Silent,Silent	INTRON
rs1401926	19	A	G	0.4412	21740932
rs1402726	17	A	G	0.2353	25395770
rs1408064	6	G	A	0.3782	133188860
rs1411423	11	C	A	0.4832	50369683	NR_024504	LOC646813	Silent	INTRON
rs1411609	9	A	G	0.437	33137303	NM_001497	B4GALT1	Silent	INTRON
rs1416290	10	A	G	0.4202	7088278
rs1422116	5	G	A	0.4874	85500531
rs1422119	5	A	G	0.4412	85508164
rs1436434	16	C	A	0.1345	46584098	NR_026556	ANKRD26P1	Silent	INTRON
rs1436724	13	A	G	0.05462	53278680	NM_001011705,NM_007015	LECT1,LECT1	Silent,Silent	INTRON
rs1441872	2	C	A	0.4412	154704737
rs1443417	17	A	G	0.395	6493198	NM_014804	KIAA0753	Missense_Q896R	EXON
rs1444458	7	C	A	0.4244	153120067
rs1452537	6	A	G	0.4286	79078738
rs1457338	2	A	G	0.3445	81385884
rs1457341	2	A	G	0.4622	81389365
rs1459242	3	G	A	0.4916	48413537
rs1463877	12	A	G	0.2203	123473254	NM_020845	PITPNM2	Silent	INTRON
rs1464701	3	G	A	0.1639	915389
rs1472413	3	C	A	0.2395	98025676
rs1476016	6	A	G	0.4706	28922719
rs1476572	6	C	A	0.3109	29674741
rs1476573	6	A	G	0.3109	29674648
rs1483118	11	C	A	0.2269	48376650
rs1485422	12	G	A	0.437	30292846
rs1493910	18	A	G	0.4916	31318376	NM_030632	ASXL3	Silent	INTRON
rs1493917	18	A	G	0.416	31392833
rs1498335	24	G	A	0.4492	23069523
rs149943	6	A	G	0.1008	28002388
rs149990	6	A	G	0.09664	27998258
rs1507808	5	G	A	0.458	174082558
rs1510795	4	G	A	0.3445	91501614	NM_001145065,NM_207491	FAM190A,FAM190A	Silent,Silent	INTRON
rs1510798	4	A	C	0.2437	4629166	NR_037888	LOC100507266	Silent	INTRON
rs1511493	15	A	G	0.4496	26218010	NR_040082	LOC100128714	Silent	INTRON
rs151237	5	A	G	0.1387	54532144
rs151240	5	A	G	0.1387	54534752
rs1521469	7	A	G	0.1345	45705017	NM_021116	ADCY1	Silent	INTRON
rs1521563	17	C	A	0.2059	25375921
rs1524616	7	G	A	0.4454	62838532
rs1529957	19	G	A	0.1261	37739801
rs1530489	13	G	A	0.1826	44543013
rs1531875	3	G	A	0.4118	47452786	NM_015466	PTPN23	Synonymous_E1166E	EXON
rs1532013	4	A	G	0.4538	141656467	NM_015130	TBC1D9	Silent	INTRON
rs1534507	16	C	A	0.2815	31660427
rs1535039	6	G	A	0.08403	29411432
rs1539872	18	C	A	0.4496	45425478	NM_005901,NM_001003652,NM_001135937	SMAD2,SMAD2,SMAD2	Silent,Silent,Silent	INTRON
rs1543796	6	A	G	0.4706	28990618
rs1548255	10	G	A	0.4286	38417193
rs1554465	7	G	A	0.2311	45764099	NR_024271	SEPT7P2	Silent	INTRON
rs1557731	17	C	A	0.1513	30321567	NM_015355	SUZ12	Silent	INTRON
rs1558843	24	A	C	0.4322	22750583	NM_004681	EIF1AY	Silent	INTRON
rs1562211	8	A	G	0.4454	8902424
rs1563066	7	C	A	0.4664	158194935	NM_130843,NM_130842,NM_002847	PTPRN2,PTPRN2,PTPRN2	Silent,Silent,Silent	INTRON
rs1563736	3	A	G	0.4874	48436794				EXON
rs1566169	3	G	A	0.2395	97992964
rs1566467	16	G	A	0.4412	48512981
rs1566729	11	A	G	0.2143	48164721	NM_002843	PTPRJ	Silent	INTRON
rs1569068	12	G	A	0.2288	123632276
rs156908	1	A	G	0.3193	16844848
rs1573472	21	A	G	0.3908	44312798
rs1586014	11	A	G	0.1483	55771540
rs1587625	5	A	C	0.4622	28849970
rs1589390	12	G	A	0.4612	38416139
rs1590067	16	G	A	0.2983	31682532
rs1601745	12	G	A	0.4916	38647828
rs1603681	8	G	A	0.2899	47281693
rs1608268	11	A	G	0.4118	50487842
rs1608912	12	A	G	0.3992	34008574
rs1609289	16	G	A	0.2983	31676116
rs1610594	6	G	A	0.3109	29679047
rs1610601	6	A	C	0.2269	29700183	NR_026973,NR_026972	HLA-F-AS1,HLA-F-AS1	Silent,Silent	INTRON,EXON
rs1610602	6	A	C	0.2731	29702061	NR_026973,NR_026972	HLA-F-AS1,HLA-F-AS1	Silent,Silent	INTRON,EXON
rs1610621	6	A	G	0.2269	29718790	NR_001590	IFITM4P	Silent	EXON
rs1610657	6	G	A	0.3403	29771066
rs1610663	6	A	G	0.3151	29778626
rs1610669	6	A	T	0.3403	29780093
rs1610678	6	G	A	0.4664	29789190
rs1610699	6	C	A	0.3151	29778987
rs1610719	6	G	A	0.3361	29760677	NR_002139,NM_001207043	HCG4,LOC554223	Silent,Silent	INTRON,EXON
rs1610723	6	C	A	0.3361	29761473	NM_001207043	LOC554223	Silent	INTRON,EXON
rs1610724	6	G	A	0.3361	29761516	NM_001207043	LOC554223	Silent	INTRON,EXON
rs1611133	6	A	G	0.2185	29809382
rs1611149	6	A	G	0.4664	29789999
rs1611192	6	G	A	0.2143	29771879
rs1611205	6	G	A	0.3448	29759823	NR_002139,NM_001207043	HCG4,LOC554223	Silent,Synonymous_L13L	EXON
rs1611220	6	G	A	0.3403	29761835	NM_001207043	LOC554223	Silent	INTRON,EXON
rs1611545	6	A	G	0.1422	29860427
rs1611738	6	A	C	0.1345	29831706
rs1611750	6	C	A	0.2185	29814778
rs1618310	6	G	A	0.2815	89845963
rs1619379	6	A	G	0.3846	29785235
rs1628578	6	C	A	0.2353	29695502	NR_026973,NR_026972	HLA-F-AS1,HLA-F-AS1	Silent,Silent	INTRON
rs1628959	19	A	G	0.1387	37490376				EXON
rs1631576	18	A	G	0.4454	45403483	NM_005901,NM_001003652,NM_001135937	SMAD2,SMAD2,SMAD2	Silent,Silent,Silent	INTRON
rs1632962	6	A	G	0.2227	29683808
rs1632995	6	T	A	0.3403	29769621
rs1633003	6	G	A	0.3403	29764759	NM_001207043	LOC554223	Silent	INTRON,EXON
rs1633005	6	A	G	0.1471	29764472	NM_001207043	LOC554223	Silent	INTRON,EXON
rs1633021	6	G	A	0.2161	29746869
rs1634721	6	A	G	0.1176	30977680	NM_001198815	MUC22	Silent	INTRON
rs1635291	17	G	A	0.1891	43751913	NM_001256299,NR_037772	CRHR1,CRHR1	Silent,Silent	INTRON
rs1640007	2	A	C	0.08824	91812834
rs1655900	6	A	G	0.1271	29916618
rs1663281	12	A	G	0.437	38120936
rs1667618	2	C	A	0.3109	74347666
rs1672423	12	A	G	0.4068	38124847
rs16837801	2	A	G	0.1261	137761168	NM_001080427	THSD7B	Silent	INTRON
rs16839611	3	G	A	0.2353	98002587	NM_001005482	OR5H2	Missense_I286V	EXON
rs16893404	4	A	G	0.1387	16365531
rs16905753	11	A	G	0.1807	48285906	NM_001004726	OR4X1	Missense_P165L	EXON
rs16940	17	G	A	0.3025	41245237	NM_007299,NM_007298,NM_007297,NM_007294,NR_027676,NM_007300	BRCA1,BRCA1,BRCA1,BRCA1,BRCA1,BRCA1	Silent,Silent,Synonymous_L724L,Synonymous_L771L,Silent,Synonymous_L771L	INTRON,EXON
rs16940665	17	G	A	0.1723	43907896	NM_001256299,NR_037772,NM_001145148,NM_001145146,NM_004382,NM_001145147	CRHR1,CRHR1,CRHR1,CRHR1,CRHR1,CRHR1	Synonymous_T48T,Silent,Synonymous_T223T,Synonymous_T252T,Synonymous_T223T,Synonymous_T183T	EXON
rs16941	17	G	A	0.3025	41244435	NM_007299,NM_007298,NM_007297,NM_007294,NR_027676,NM_007300	BRCA1,BRCA1,BRCA1,BRCA1,BRCA1,BRCA1	Silent,Silent,Missense_E991G,Missense_E1038G,Silent,Missense_E1038G	INTRON,EXON
rs16941667	12	A	G	0.07563	112244413	NM_001204889,NM_000690	ALDH2,ALDH2	Silent,Silent	INTRON
rs16941804	12	G	A	0.07983	112440998	NM_138341,NM_001193453,NM_001193531	TMEM116,TMEM116,TMEM116	Silent,Silent,Silent	INTRON
rs16942	17	G	A	0.3025	41244000	NM_007299,NM_007298,NM_007297,NM_007294,NR_027676,NM_007300	BRCA1,BRCA1,BRCA1,BRCA1,BRCA1,BRCA1	Silent,Silent,Missense_K1136R,Missense_K1183R,Silent,Missense_K1183R	INTRON,EXON
rs16957976	16	G	A	0.07563	11141321	NM_015226,NM_001243403	CLEC16A,CLEC16A	Silent,Silent	INTRON
rs16964439	17	C	A	0.2353	25434386
rs16967164	17	G	A	0.2059	30533970	NM_001033568,NM_001033566,NM_018307	RHOT1,RHOT1,RHOT1	Synonymous_E486E,Synonymous_E486E,Synonymous_E486E	EXON
rs169679	6	T	A	0.4706	28856572
rs16970851	15	G	A	0.3992	40885107
rs16972674	17	A	G	0.1983	25391964
rs16977724	15	A	G	0.08824	44151299	NM_024908,NM_001167941	WDR76,WDR76	Silent,Silent	INTRON
rs16980091	19	A	G	0.09664	46375779	NM_004497	FOXA3	Synonymous_N172N	EXON
rs169850	1	A	G	0.3517	200929144
rs17017247	4	A	G	0.2773	91516422	NM_001145065,NM_207491	FAM190A,FAM190A	Silent,Silent	INTRON
rs17064077	5	A	G	0.3077	174329848	NA	NA	NA	NA
rs17135750	16	G	A	0.1975	2039591
rs17136513	7	A	G	0.1974	56668557
rs17150147	11	C	A	0.1218	55956773
rs17162102	1	G	A	0.08051	26546723
rs17163749	1	G	A	0.1387	26568165	NM_022778	CEP85	Silent	INTRON
rs17163866	1	G	A	0.1398	26648088
rs17163868	1	A	G	0.1441	26648381	NM_001039775	AIM1L	Silent	UTR
rs17169233	7	A	G	0.3067	97612024
rs17172518	7	A	G	0.2311	56324798
rs17172602	7	A	G	0.1513	45741525	NM_021116	ADCY1	Silent	INTRON
rs1717894	7	A	G	0.2269	63114887
rs17182434	17	G	A	0.1471	30380381	NM_052888	LRRC37B	Silent	UTR
rs17186937	6	G	A	0.05508	29952814
rs17198113	4	A	G	0.2563	10138470
rs17202432	10	A	G	0.4328	66951748
rs17206379	19	A	C	0.2311	36902219	NM_133466	ZFP82	Silent	INTRON
rs17217843	23	A	G	0.07563	73523934
rs17221468	24	C	G	0.4872	9841700
rs17222167	24	G	A	0.3304	16377198
rs17222251	24	A	G	0.4831	16713287	NM_001206850,NR_046355,NM_014893,NR_028319	NLGN4Y,NLGN4Y,NLGN4Y,NLGN4Y	Silent,Silent,Silent,Silent	INTRON
rs17222272	24	A	C	0.4237	16836079	NM_001206850,NR_046355,NM_014893,NR_028319,NM_001164238	NLGN4Y,NLGN4Y,NLGN4Y,NLGN4Y,NLGN4Y	Silent,Silent,Silent,Silent,Silent	INTRON
rs17222419	24	A	G	0.4831	17508337
rs172330	6	A	G	0.06723	28786884
rs1724400	17	A	C	0.1891	43755871	NM_001256299,NR_037772	CRHR1,CRHR1	Silent,Silent	INTRON
rs17250121	24	A	G	0.5	20837553
rs17250177	24	A	G	0.3305	21309376
rs17250226	24	A	C	0.4202	21841289
rs17250310	24	C	A	0.3305	6677619
rs17250345	24	A	G	0.4274	6943522	NM_134259,NM_134258,NM_033284	TBL1Y,TBL1Y,TBL1Y	Silent,Silent,Silent	INTRON
rs17250740	24	A	C	0.4188	7642823
rs17250803	24	C	A	0.4237	8046731
rs17250887	24	A	T	0.4454	8558969
rs17257169	1	A	G	0.1398	26570009	NM_022778	CEP85	Silent	INTRON
rs17258448	9	A	G	0.2143	34237480	NM_001171204,NM_001171203,NR_033243,NM_016525,NM_001171201,NM_001171202	UBAP1,UBAP1,UBAP1,UBAP1,UBAP1,UBAP1	Silent,Silent,Silent,Silent,Silent,Silent	INTRON
rs1727302	12	G	A	0.2415	123632930
rs17282855	23	A	G	0.1008	101139758	NR_046008,NR_036431,NM_001011657,NR_046009	ZMAT1,ZMAT1,ZMAT1,ZMAT1	Silent,Silent,Missense_R214K,Silent	EXON
rs17284928	23	G	A	0.1017	101413651
rs1728635	7	A	G	0.07203	29685425
rs1728636	7	A	G	0.06723	29686483	NR_024278	LOC646762	Silent	EXON
rs17287497	2	G	A	0.1387	172351233				EXON
rs17306537	24	A	G	0.3305	9853969
rs17306762	24	A	T	0.3305	14345705
rs17307070	24	A	C	0.4322	15590342	NM_007125,NM_182659,NM_182660	UTY,UTY,UTY	Silent,Silent,Silent	INTRON
rs17307670	24	A	G	0.3305	18117193
rs17315772	24	C	A	0.4492	19038302
rs17315821	24	G	A	0.4492	19166861
rs17316192	24	C	A	0.3333	6681479
rs17316372	24	A	C	0.3305	23124367
rs17316702	24	A	G	0.3305	8108722
rs17334039	3	G	A	0.1849	125540308
rs1733410	12	G	A	0.437	38132172
rs17334797	17	G	A	0.1723	43825912	NM_001256299,NR_037772	CRHR1,CRHR1	Silent,Silent	INTRON
rs17361286	1	C	G	0.3992	178521916
rs1736915	6	A	G	0.2731	29704316	NR_026973,NR_026972	HLA-F-AS1,HLA-F-AS1	Silent,Silent	INTRON,EXON
rs1736922	6	A	G	0.2353	29693969	NM_018950,NM_001098478,NM_001098479	HLA-F,HLA-F,HLA-F	Silent,Silent,Silent	INTRON
rs1736982	6	A	G	0.3067	29769521
rs1737043	6	A	G	0.3109	29736047
rs1737069	6	A	G	0.3151	29730730
rs1739384	6	C	A	0.4034	126099246
rs17403440	5	A	G	0.2143	25054004
rs17420450	4	G	A	0.1429	10350765
rs17426064	17	A	G	0.1723	43828698	NM_001256299,NR_037772	CRHR1,CRHR1	Silent,Silent	INTRON
rs17459097	1	A	G	0.05042	22160020	NM_005529	HSPG2	Missense_V3640I	EXON
rs17489292	8	A	G	0.1555	29885706
rs17492571	11	A	G	0.05042	55129994
rs17493710	11	C	A	0.05042	55204758
rs17496724	11	A	C	0.05042	55322099	NM_001001920	OR4C15	Missense_A106D	EXON
rs17511601	11	C	A	0.06303	55681375	NM_001001960	OR5W2	Synonymous_I228I	EXON
rs17511797	11	A	C	0.06303	55681942	NM_001001960	OR5W2	Missense_F39L	EXON
rs1751956	10	C	A	0.1102	29581998	NM_032517	LYZL1	Silent	INTRON
rs17524161	1	G	A	0.2773	169622927
rs17524608	1	A	C	0.3487	169650804
rs17531522	11	G	A	0.05508	55890449	NM_001005201	OR8H3	Missense_I201V	EXON
rs17533114	11	G	A	0.06303	55943322
rs17550268	17	G	A	0.1975	33874678
rs17559185	11	A	G	0.06723	56609719
rs17563576	5	G	A	0.1723	560476
rs17574361	17	G	A	0.1723	44108202	NM_001193465,NM_001193466,NM_015443	KANSL1,KANSL1,KANSL1	Silent,Silent,Silent	UTR
rs17574604	17	G	A	0.1723	44111613	NM_001193465,NM_001193466,NM_015443	KANSL1,KANSL1,KANSL1	Synonymous_F859F,Synonymous_F860F,Synonymous_F860F	EXON
rs17577094	17	G	A	0.1723	44187492	NM_001193465,NM_001193466,NM_015443	KANSL1,KANSL1,KANSL1	Silent,Silent,Silent	INTRON
rs17578859	9	A	G	0.2395	139879170	NM_207510	LCNL1	Missense_A68T	EXON
rs17580938	11	G	A	0.05042	55311980
rs17581191	11	G	A	0.05042	55316023
rs17581700	11	G	A	0.05042	55322606	NM_001001920	OR4C15	Missense_L275S	EXON
rs17585974	17	C	A	0.1624	44249199	NM_001193465,NM_001193466,NM_015443	KANSL1,KANSL1,KANSL1	Missense_K104T,Missense_K104T,Missense_K104T	EXON
rs17589700	1	A	G	0.2941	169614949
rs17596422	11	G	A	0.06303	55681416	NM_001001960	OR5W2	Missense_F215L	EXON
rs17596519	11	G	A	0.06303	55681580	NM_001001960	OR5W2	Missense_M160T	EXON
rs17597337	11	G	A	0.06356	55689980
rs17597589	11	G	A	0.06303	55703766	NM_006637	OR5I1	Synonymous_Y37Y	EXON
rs17597625	11	G	A	0.06303	55703861	NM_006637	OR5I1	Missense_R6G	EXON
rs17600371	17	C	A	0.3067	41375555
rs17603011	11	G	A	0.06303	55861153	NM_001003750	OR8I2	Missense_I124V	EXON
rs176095	6	G	A	0.1864	32158319
rs17614327	11	A	G	0.05882	56113764	NM_001002907	OR8K1	Missense_A84T	EXON
rs17614415	11	A	G	0.1218	56115212
rs17628164	11	A	C	0.0641	56236635	NM_001013356	OR8U8	Silent	INTRON,EXON
rs17630028	11	A	G	0.06303	56352417	NM_001013356	OR8U8	Silent	INTRON,EXON
rs17631676	17	G	A	0.1261	43549526	NR_027774,NR_027782,NM_014798	PLEKHM1,PLEKHM1,PLEKHM1	Silent,Silent,Silent	INTRON,EXON
rs17638867	17	A	G	0.1849	34052513	NM_001282,NM_001030006	AP2B1,AP2B1	Silent,Silent	UTR
rs17650901	17	G	A	0.1723	44039691	NM_001123067,NM_001203251,NM_005910,NM_016835,NM_001203252,NM_016834,NM_001123066,NM_016841	MAPT,MAPT,MAPT,MAPT,MAPT,MAPT,MAPT,MAPT	Silent,Silent,Silent,Silent,Silent,Silent,Silent,Silent	UTR,EXON
rs17651549	17	A	G	0.1723	44061278	NM_001123067,NM_001203251,NM_005910,NM_016835,NM_001203252,NM_016834,NM_001123066,NM_016841	MAPT,MAPT,MAPT,MAPT,MAPT,MAPT,MAPT,MAPT	Silent,Silent,Silent,Missense_R370W,Silent,Silent,Missense_R370W,Silent	INTRON,EXON
rs17652121	17	G	A	0.1723	44073973	NM_001123067,NM_001203251,NM_005910,NM_016835,NM_001203252,NM_016834,NM_001123066,NM_016841	MAPT,MAPT,MAPT,MAPT,MAPT,MAPT,MAPT,MAPT	Synonymous_N226N,Synonymous_N226N,Synonymous_N255N,Synonymous_N572N,Synonymous_N255N,Synonymous_N197N,Synonymous_N590N,Synonymous_N197N	EXON
rs17660132	17	G	A	0.1653	44165803	NM_001193465,NM_001193466,NM_015443	KANSL1,KANSL1,KANSL1	Silent,Silent,Silent	INTRON
rs17660464	17	A	C	0.1723	44177993	NM_001193465,NM_001193466,NM_015443	KANSL1,KANSL1,KANSL1	Silent,Silent,Silent	INTRON
rs17662853	17	A	G	0.2101	44248848	NM_001193465,NM_001193466,NM_015443	KANSL1,KANSL1,KANSL1	Missense_T221I,Missense_T221I,Missense_T221I	EXON
rs17664396	18	A	G	0.1597	30083634
rs17664916	10	A	G	0.1597	26072818
rs17667107	11	A	G	0.1681	107340597
rs17678046	2	C	A	0.1849	75050732
rs17678088	2	A	G	0.1849	75051823
rs176885	10	G	A	0.5	38402789	NM_001007094,NM_003421,NM_001178101	ZNF37A,ZNF37A,ZNF37A	Silent,Silent,Silent	INTRON
rs17690703	17	A	G	0.1933	43925297	NR_024559	MAPT-AS1	Silent	INTRON,EXON
rs17691610	17	A	C	0.1723	43970662	NR_024559	MAPT-AS1	Silent	INTRON,EXON
rs1769242	10	G	A	0.2059	787896
rs17698176	17	C	A	0.2563	44819595	NR_040116,NM_006178	NSF,NSF	Silent,Silent	INTRON
rs1770011	1	G	A	0.1723	246425984	NM_001167740,NM_022743	SMYD3,SMYD3	Silent,Silent	INTRON
rs17715450	16	C	A	0.4118	68729785	NM_001793	CDH3	Synonymous_R747R	EXON
rs17720293	6	A	G	0.09322	28214698	NM_019110	ZKSCAN4	Silent	INTRON
rs17722341	7	C	A	0.1303	76712801
rs17738592	5	A	C	0.4916	135168344
rs17745273	11	G	A	0.2353	85755538	NM_001206946,NM_001206947,NM_007166,NM_001008660	PICALM,PICALM,PICALM,PICALM	Silent,Silent,Silent,Silent	INTRON
rs17748862	10	G	A	0.2059	27572440
rs17749927	6	G	A	0.07563	27669976	NR_038293,NR_038294,NR_038292	LOC100507173,LOC100507173,LOC100507173	Silent,Silent,Silent	INTRON
rs1776140	1	A	G	0.4748	242038713	NM_130398,NM_006027,NM_003686	EXO1,EXO1,EXO1	Silent,Silent,Silent	INTRON
rs17763596	17	A	C	0.1723	43921210	NR_024559	MAPT-AS1	Silent	EXON
rs17765901	8	C	A	0.4958	10249480	NM_012331,NM_001135670,NM_001199729,NM_001135671	MSRA,MSRA,MSRA,MSRA	Silent,Silent,Silent,Silent	INTRON
rs17772411	16	G	A	0.2983	68810923	NM_004360	CDH1	Silent	INTRON
rs17780080	17	A	G	0.141	30343146
rs17786254	16	G	A	0.105	34685520
rs17794353	12	G	A	0.411	9361783
rs17813908	18	A	C	0.4454	45370336	NM_005901,NM_001003652,NM_001135937	SMAD2,SMAD2,SMAD2	Silent,Silent,Silent	INTRON
rs1781873	19	A	G	0.5	21477431	NM_021269	ZNF708	Missense_K113E	EXON
rs17841559	16	A	G	0.1008	34796742
rs1788661	18	G	A	0.3866	77443046	NM_048368,NM_004715,NM_001202504	CTDP1,CTDP1,CTDP1	Silent,Silent,Silent	INTRON
rs1790123	12	G	A	0.2017	123659542	NM_022782	MPHOSPH9	Silent	INTRON
rs1791433	11	A	G	0.4873	51385894
rs1792670	18	G	A	0.4454	45410147	NM_005901,NM_001003652,NM_001135937	SMAD2,SMAD2,SMAD2	Silent,Silent,Silent	INTRON
rs1792675	18	C	A	0.4454	45388421	NM_005901,NM_001003652,NM_001135937	SMAD2,SMAD2,SMAD2	Silent,Silent,Silent	INTRON
rs1792684	18	G	A	0.479	45369857	NM_005901,NM_001003652,NM_001135937	SMAD2,SMAD2,SMAD2	Silent,Silent,Silent	INTRON
rs1794282	6	A	G	0.1092	32666526
rs1799949	17	A	G	0.2415	41245466	NM_007299,NM_007298,NM_007297,NM_007294,NR_027676,NM_007300	BRCA1,BRCA1,BRCA1,BRCA1,BRCA1,BRCA1	Silent,Silent,Synonymous_S647S,Synonymous_S694S,Silent,Synonymous_S694S	INTRON,EXON
rs1800625	6	G	A	0.1723	32152442
rs1800805	1	A	G	0.4244	169601281
rs1800907	7	G	A	0.4958	142498109
rs1801243	13	C	A	0.4748	52548140	NM_001243182,NM_001005918,NM_000053	ATP7B,ATP7B,ATP7B	Missense_S295A,Missense_S406A,Missense_S406A	EXON
rs1806440	3	A	G	0.1807	195517124	NM_004532,NM_018406,NM_138297	MUC4,MUC4,MUC4	Silent,Synonymous_L443L,Silent	INTRON,EXON
rs1807254	11	A	G	0.06356	56263539	NM_001013356	OR8U8	Silent	INTRON,EXON
rs1807512	22	G	A	0.3151	17221495
rs1809668	11	G	A	0.3992	1619907	NM_053005,NR_021489	MOB2,LOC338651	Silent,Silent	INTRON,EXON
rs1816752	13	G	A	0.4412	24980949
rs1818121	5	G	A	0.4622	28902826
rs1818366	11	G	A	0.1176	55632259
rs1818521	4	G	A	0.3361	119322004
rs1819409	11	G	A	0.1765	49079350	NM_001206631	TRIM64C	Silent	INTRON
rs1821429	9	G	A	0.4916	8715082	NM_130391,NM_130392,NM_001040712,NM_001171025,NM_130393,NM_002839	PTPRD,PTPRD,PTPRD,PTPRD,PTPRD,PTPRD	Silent,Silent,Silent,Silent,Silent,Silent	INTRON
rs1827225	19	G	A	0.4522	21567360	NR_027130	ZNF738	Silent	EXON
rs1829662	17	A	C	0.2353	25402163
rs1840518	7	C	A	0.4872	61852895
rs1845861	11	A	C	0.4364	50121140
rs1846504	8	C	A	0.2941	47986462
rs1849664	7	G	A	0.1695	56712176
rs1865680	24	A	G	0.4407	6868118	NM_134259,NM_134258,NM_033284	TBL1Y,TBL1Y,TBL1Y	Silent,Silent,Silent	INTRON
rs1869302	15	A	G	0.3992	40804518
rs187084	3	G	A	0.4076	52261031
rs1871848	11	A	G	0.1176	55920262
rs1872164	3	A	G	0.3983	47415100
rs1872667	16	G	A	0.2185	29299377
rs1872746	12	G	A	0.4664	33985843
rs1876924	11	A	G	0.06303	56347636	NM_001013356	OR8U8	Silent	INTRON,EXON
rs1879380	12	A	G	0.2059	123739111	NM_152269,NM_001194995,NM_001143905	C12orf65,C12orf65,C12orf65	Silent,Silent,Silent	INTRON
rs1881194	17	A	G	0.1737	44248814	NM_001193465,NM_001193466,NM_015443	KANSL1,KANSL1,KANSL1	Synonymous_S232S,Synonymous_S232S,Synonymous_S232S	EXON
rs1881316	16	G	A	0.2839	31694063
rs1882753	1	G	A	0.2815	86965419	NM_001285	CLCA1	Synonymous_T812T	EXON
rs1884123	6	A	G	0.3193	29256420
rs1884722	2	A	G	0.06303	31748207
rs1885725	13	A	G	0.416	112538251
rs1892164	1	G	A	0.2437	202718202	NM_006618	KDM5B	Synonymous_H629H	EXON
rs1894852	16	A	G	0.1597	9778041
rs1906626	7	A	G	0.2731	56605281
rs1909183	12	A	G	0.437	30289950
rs1909220	11	A	G	0.3235	49572109
rs1916207	11	G	A	0.428	50461838
rs1917325	11	G	A	0.458	49370004
rs1919040	16	A	G	0.2815	31676924
rs1923738	13	A	G	0.4118	112544576
rs1928730	11	A	C	0.4622	50296502
rs1934709	1	G	A	0.105	102968036
rs1936905	6	A	G	0.4916	19613078
rs194045	16	A	G	0.161	29246102
rs1945237	11	G	A	0.06303	56230069	NM_001013356,NM_001004743	OR8U8,OR5M9	Silent,Missense_K270R	INTRON,EXON
rs1945242	11	G	A	0.06356	56202667	NM_001013356	OR8U8	Silent	INTRON,EXON
rs1947923	11	G	A	0.05508	55904751	NM_001004064	OR8J3	Synonymous_T148T	EXON
rs1955152	2	A	C	0.4328	154739376	NM_052917	GALNT13	Silent	INTRON
rs1964363	7	A	G	0.3621	64957497
rs1964995	6	G	A	0.4454	32449411
rs1969363	12	G	A	0.4328	38514872
rs1975910	11	A	G	0.1555	108622394	NM_004398	DDX10	Silent	INTRON
rs1978224	10	A	G	0.1639	115993813
rs1980493	6	G	A	0.1723	32363215	NM_019602	BTNL2	Silent	INTRON
rs1980684	1	G	A	0.4832	96890636
rs1981	18	A	G	0.4454	45360991	NM_005901,NM_001003652,NM_001135937	SMAD2,SMAD2,SMAD2	Silent,Silent,Silent	UTR
rs1982827	11	G	A	0.3983	1576079	NM_053005,NM_004420	MOB2,DUSP8	Silent,Silent	INTRON
rs1984771	19	A	G	0.1597	21691797	NM_001001415	ZNF429	Silent	INTRON
rs1991915	4	A	G	0.2983	4208861	NM_177998	OTOP1	Silent	INTRON
rs199454	17	G	A	0.1891	44800110	NR_040116,NM_006178	NSF,NSF	Silent,Silent	INTRON
rs199501	17	A	G	0.1891	44862613	NM_030753	WNT3	Silent	INTRON
rs199533	17	A	G	0.1681	44828931	NR_040116,NM_006178	NSF,NSF	Silent,Synonymous_K702K	EXON
rs2000467	22	A	G	0.3613	24241533
rs2000468	22	C	A	0.4454	24241611
rs2000945	18	A	G	0.4958	31365336
rs2003334	3	A	G	0.3403	125822003				EXON
rs200482	6	A	G	0.08824	27773904
rs2004828	11	G	A	0.437	1627926	NM_053005	MOB2	Silent	INTRON,EXON
rs200484	6	G	A	0.08824	27775674	NM_003519	HIST1H2BL	Missense_L4P	EXON
rs200490	6	A	C	0.08824	27796935
rs200501	6	A	G	0.08824	27788942
rs2005947	23	G	A	0.3559	48291665
rs2007068	11	G	A	0.4916	50095560
rs2008600	4	G	A	0.3445	91500284	NM_001145065,NM_207491	FAM190A,FAM190A	Silent,Silent	INTRON
rs2009	17	G	A	0.3866	6481776	NM_014804	KIAA0753	Silent	UTR
rs2009163	18	G	A	0.09244	47996618
rs200948	6	G	A	0.08824	27835272	NM_005322	HIST1H1B	Synonymous_P12P	EXON
rs200953	6	G	A	0.08824	27837267
rs200989	6	G	A	0.08824	27816442
rs200990	6	C	A	0.08824	27815823
rs200995	6	G	A	0.08898	27813694
rs201002	6	G	A	0.08824	27808192
rs2010447	2	G	A	0.3361	81427187
rs2013208	3	G	A	0.4873	50129399	NM_005778,NR_036627	RBM5,RBM5	Silent,Silent	INTRON
rs2016467	17	A	G	0.235	25451119
rs2016837	15	A	G	0.09322	44211913	NM_032892	FRMD5	Silent	INTRON
rs2021349	20	G	A	0.3613	6181948
rs2023876	23	A	G	0.1597	72401586
rs2031292	13	G	A	0.2924	112640065
rs2032597	24	C	A	0.4188	14847792	NM_004654	USP9Y	Silent	INTRON
rs2032624	24	C	A	0.4322	15026424	NM_001122665,NM_004660	DDX3Y,DDX3Y	Silent,Silent	INTRON
rs2033958	4	C	A	0.2395	4610628	NR_037888	LOC100507266	Silent	INTRON
rs2036376	17	G	A	0.2269	30534311	NM_001033568,NM_001033566,NM_018307	RHOT1,RHOT1,RHOT1	Silent,Silent,Silent	INTRON
rs2041540	4	G	A	0.1429	16293543
rs2042286	19	A	G	0.4328	48289303
rs2042591	11	G	A	0.05085	55222990
rs2047141	10	G	A	0.3277	31024135
rs2048398	4	A	G	0.3109	91514884	NM_001145065,NM_207491	FAM190A,FAM190A	Silent,Silent	INTRON
rs2049043	9	A	C	0.2647	139877129
rs204990	6	A	C	0.1723	32161430	NM_022107	GPSM3	Silent	INTRON
rs204991	6	G	A	0.1723	32161366	NM_022107	GPSM3	Silent	INTRON
rs204992	6	A	G	0.1891	32156908	NM_002586	PBX2	Silent	INTRON
rs204995	6	G	A	0.2017	32154285	NM_002586	PBX2	Silent	INTRON
rs204999	6	G	A	0.2143	32109979
rs2050230	6	G	A	0.4664	29011927	NM_001195202	LOC100129636	Silent	INTRON
rs2050233	1	G	A	0.2647	15528487	NM_001136217,NM_001136216,NM_001136218,NM_018022	TMEM51,TMEM51,TMEM51,TMEM51	Silent,Silent,Silent,Silent	INTRON,EXON
rs2052236	16	G	A	0.1176	46846663	NM_001001436	C16orf87	Silent	INTRON
rs2058276	24	A	G	0.3305	2668456
rs2059254	16	A	G	0.3025	68817439	NM_004360	CDH1	Silent	INTRON
rs2062553	16	A	C	0.4538	48531171
rs2066586	13	G	A	0.178	50683473	NR_002612	DLEU2	Silent	INTRON,EXON
rs2068970	12	A	C	0.1429	3107745	NM_003213,NM_201441,NM_201443	TEAD4,TEAD4,TEAD4	Silent,Silent,Silent	INTRON
rs207107	6	A	G	0.2479	66794385
rs2071278	6	G	A	0.1555	32165444	NM_004557	NOTCH4	Silent	INTRON
rs2071790	6	A	G	0.4706	28911802
rs2072149	17	A	G	0.395	6531648	NM_014804	KIAA0753	Synonymous_S169S	EXON
rs2072270	19	A	G	0.4832	16024774	NM_021187,NM_001128932	CYP4F11,CYP4F11	Silent,Silent	INTRON
rs2073445	2	C	A	0.2311	79313815	NM_006507	REG1B	Silent	INTRON
rs2074217	17	A	G	0.479	7150552	NM_001143775,NM_015343	CTDNEP1,CTDNEP1	Silent,Silent	INTRON
rs2074404	17	C	A	0.2143	44865439	NM_030753	WNT3	Silent	INTRON
rs2074479	6	G	A	0.1261	30041009	NM_170769,NM_025236	RNF39,RNF39	Missense_S203P,Missense_S203P	EXON
rs2074480	6	C	A	0.1261	30040810	NM_170769,NM_025236	RNF39,RNF39	Silent,Silent	INTRON
rs2074482	6	A	C	0.1261	30036471	NM_021959	PPP1R11	Synonymous_S58S	EXON
rs2074977	19	C	A	0.3613	3434028	NM_205843,NM_001245005,NM_001245004,NM_005597,NM_001245002	NFIC,NFIC,NFIC,NFIC,NFIC	Silent,Silent,Silent,Silent,Silent	INTRON
rs2075228	12	A	G	0.416	299887	NM_001206931,NM_001122848,NM_001122847,NM_003044	SLC6A12,SLC6A12,SLC6A12,SLC6A12	Silent,Silent,Silent,Silent	UTR
rs2076006	6	A	G	0.2353	167707727	NM_001143947,NM_018974	UNC93A,UNC93A	Silent,Silent	INTRON
rs2076522	6	G	C	0.2966	32371179	NM_019602	BTNL2	Silent	INTRON
rs2076524	6	G	A	0.2941	32370684	NM_019602	BTNL2	Silent	INTRON
rs2076525	6	G	A	0.2941	32370616	NM_019602	BTNL2	Silent	INTRON
rs2077580	6	A	G	0.07563	32020844	NM_019105	TNXB	Silent	INTRON
rs2077851	11	A	G	0.05508	50008258
rs207878	2	G	A	0.4874	216998661	NM_021141	XRCC5	Silent	INTRON
rs207916	2	G	A	0.4034	217027560	NM_021141	XRCC5	Silent	INTRON
rs207922	2	A	G	0.3856	217031509	NM_021141	XRCC5	Silent	INTRON
rs207938	2	A	G	0.3992	217041881	NM_021141	XRCC5	Silent	INTRON
rs2081096	19	A	G	0.1471	37964700	NM_144694	ZNF570	Silent	INTRON
rs2083159	4	A	G	0.2521	166365138	NM_001873	CPE	Silent	INTRON
rs208515	6	A	G	0.2311	66945749
rs208520	6	C	A	0.2185	66952828
rs2087270	12	A	G	0.4664	33850109
rs2088762	19	G	A	0.4832	21557835	NR_027130	ZNF738	Silent	INTRON
rs209122	6	A	G	0.4706	28875502	NM_006510	TRIM27	Silent	INTRON
rs2091228	7	A	G	0.4706	64409809
rs209123	6	G	A	0.4706	28873060	NM_006510	TRIM27	Silent	INTRON
rs209126	6	G	A	0.4706	28872446	NM_006510	TRIM27	Silent	INTRON
rs209128	6	C	A	0.4706	28869173
rs209148	6	G	A	0.4706	28857269
rs209153	6	A	G	0.4664	28846249
rs209160	6	G	A	0.4748	28839879
rs209164	6	G	A	0.4622	28836456
rs209176	6	G	A	0.4706	28804186
rs209184	6	G	A	0.4706	28791289
rs2092091	6	G	A	0.3739	167685688
rs2095403	1	G	A	0.1008	62860310
rs2099443	22	A	C	0.4958	24745667	NM_015330,NM_001254732,NM_001145468,NM_001254733	SPECC1L,SPECC1L,SPECC1L,SPECC1L	Silent,Silent,Silent,Silent	INTRON
rs2103720	6	C	A	0.3487	79165394
rs2105910	23	C	A	0.2222	57778934
rs2106072	6	A	G	0.09664	30153363	NM_001242783,NM_003449	TRIM26,TRIM26	Silent,Silent	UTR
rs2106842	17	G	A	0.479	7162451	NM_203415,NM_203413,NM_203414,NM_015362	C17orf81,C17orf81,C17orf81,C17orf81	Silent,Silent,Silent,Silent	INTRON
rs2107203	6	A	G	0.2479	29669830
rs2108623	19	G	A	0.4748	16017006
rs2114582	2	G	A	0.3109	179287834	NR_031666	MIR548N	Silent	INTRON
rs2118350	3	A	C	0.1513	97252553	NM_001080448,NM_173655	EPHA6,EPHA6	Silent,Silent	INTRON
rs2123731	19	G	A	0.3109	4929473	NM_001048201,NM_013282	UHRF1,UHRF1	Synonymous_E131E,Synonymous_E144E	EXON
rs2132895	3	A	G	0.2395	98027888
rs2133740	5	A	G	0.1387	1660985
rs2139942	17	A	G	0.2059	25366428
rs2140724	7	A	G	0.4664	64456549	NM_001007253	ERV3-1	Silent	INTRON
rs2142906	6	G	A	0.4118	29129983
rs2146439	13	A	C	0.4202	112570285
rs2147030	1	A	G	0.4034	178572265
rs2156314	21	G	A	0.4832	44269654	NM_033661,NM_018669	WDR4,WDR4	Silent,Silent	INTRON
rs2161459	19	A	G	0.1261	21115015	NM_001256172,NR_034060,NM_001256173,NR_045830,NM_001256171,NM_003429	ZNF85,ZNF85,ZNF85,ZNF85,ZNF85,ZNF85	Silent,Silent,Silent,Silent,Silent,Silent	INTRON
rs2161775	24	A	C	0.3305	21159055	NR_001543	TTTY14	Silent	INTRON,EXON
rs2166181	4	G	A	0.4286	82422327
rs2173715	16	A	C	0.4286	48504364
rs2174649	17	A	C	0.3908	79127078	NM_001080395	AATK	Silent	INTRON
rs2179176	6	A	G	0.4328	19570634
rs2179580	23	G	A	0.2373	57991672
rs2180421	1	G	A	0.4538	226160882
rs2186366	22	G	A	0.3739	24254113
rs2187668	6	A	G	0.1092	32605884	NM_002122	HLA-DQA1	Silent	INTRON
rs2188100	6	A	G	0.1345	30181883
rs2193324	11	A	G	0.4153	50629850
rs2200155	12	A	G	0.3571	33734935
rs2206040	6	A	G	0.4706	29178514
rs2206041	6	A	G	0.4706	29178606
rs2206042	6	C	A	0.4118	29142476
rs2207338	6	C	A	0.3067	29199824
rs2218650	12	G	A	0.3571	33734783
rs2220626	7	G	A	0.4328	65546062	NM_000048,NM_001024946,NM_001024944,NM_001024943	ASL,ASL,ASL,ASL	Silent,Silent,Silent,Silent	INTRON
rs2227138	6	A	G	0.1639	32384500
rs222843	17	G	A	0.4706	7145981
rs222849	17	A	G	0.458	7185861	NM_001042	SLC2A4	Silent	INTRON
rs2229238	1	A	G	0.161	154437896	NM_000565,NM_181359	IL6R,IL6R	Silent,Silent	UTR,EXON
rs2230590	3	G	A	0.4958	49936102	NM_001244937,NM_002447	MST1R,MST1R	Missense_Q523R,Missense_Q523R	EXON
rs2230683	6	G	A	0.07983	28891176	NM_006510	TRIM27	Synonymous_V78V	EXON
rs2232239	6	G	A	0.07143	29942866
rs2232423	6	G	A	0.07563	28366151	NR_028077,NM_001163391	ZSCAN12,ZSCAN12	Silent,Missense_M11T	EXON
rs2232937	11	A	G	0.3445	61957621
rs2233956	6	G	A	0.1597	31081205
rs2234391	3	G	A	0.4874	49842625
rs2239529	6	A	G	0.1176	30078330	NM_007028	TRIM31	Synonymous_A213A	EXON
rs2240326	3	G	A	0.4832	50128386	NM_005778,NR_036627	RBM5,RBM5	Silent,Silent	INTRON
rs2240327	3	A	G	0.4832	50113034	NM_001167582,NM_005777	RBM6,RBM6	Silent,Silent	INTRON
rs2240357	7	G	A	0.2521	73944185	NM_005685,NM_001199207,NM_016328	GTF2IRD1,GTF2IRD1,GTF2IRD1	Synonymous_Y404Y,Synonymous_Y436Y,Synonymous_Y404Y	EXON
rs2241303	11	A	C	0.5	65819661
rs2241465	4	G	A	0.3025	10159020
rs2242150	3	A	C	0.4874	48505964	NM_130384,NM_032166	ATRIP,ATRIP	Silent,Silent	INTRON
rs2242174	18	G	A	0.4661	77458037	NM_048368,NM_004715,NM_001202504	CTDP1,CTDP1,CTDP1	Silent,Silent,Silent	INTRON
rs2244022	7	A	G	0.4956	66202430
rs2245395	4	A	G	0.4328	22656105
rs2245420	6	C	G	0.1102	30082688
rs2246199	6	A	G	0.07983	29945620	NR_028032	HCG9	Silent	INTRON
rs2246901	3	C	A	0.2899	195489009	NM_004532,NM_018406,NM_138297	MUC4,MUC4,MUC4	Missense_A585S,Missense_A4821S,Missense_A534S	EXON
rs2248289	6	G	A	0.1849	30072721	NM_007028	TRIM31	Silent	INTRON
rs2249099	6	A	C	0.1176	30079307	NM_007028	TRIM31	Silent	INTRON
rs2250672	14	G	A	0.479	93170741	NM_005606,NM_001008530	LGMN,LGMN	Silent,Silent	INTRON
rs225306	17	C	A	0.2353	33920036	NM_001282,NM_001030006	AP2B1,AP2B1	Silent,Silent	INTRON
rs2254672	23	C	A	0.1513	117926781	NM_001560	IL13RA1	Silent	UTR
rs2256711	10	G	A	0.2415	802272
rs2258846	4	A	G	0.4706	22661376
rs2265638	10	G	A	0.395	135217175	NM_138384	MTG1	Silent	INTRON,EXON
rs2267073	22	G	A	0.479	24639069	NM_001099782,NM_001099781,NM_004121	GGT5,GGT5,GGT5	Silent,Silent,Silent	INTRON
rs2267824	7	G	A	0.2605	73930411	NM_005685,NM_001199207,NM_016328	GTF2IRD1,GTF2IRD1,GTF2IRD1	Silent,Silent,Silent	INTRON
rs2267828	7	G	A	0.2311	73926112	NM_005685,NM_001199207,NM_016328	GTF2IRD1,GTF2IRD1,GTF2IRD1	Silent,Silent,Silent	INTRON
rs2271842	19	C	A	0.2311	36900778	NM_133466	ZFP82	Silent	INTRON
rs2274240	16	A	G	0.3824	68725486	NM_001793	CDH3	Silent	INTRON
rs2274921	9	G	A	0.2839	94907008	NR_027341	LINC00475	Silent	INTRON
rs2276727	3	A	G	0.1933	125826243	NM_012190	ALDH1L1	Silent	INTRON
rs2277547	15	G	A	0.2563	79082431	NM_014272	ADAMTS7	Silent	INTRON
rs2279077	3	G	A	0.4874	48474249	NM_024661	CCDC51	Synonymous_L269L	EXON
rs2279103	18	A	G	0.1496	77473127	NM_048368,NM_004715,NM_001202504	CTDP1,CTDP1,CTDP1	Missense_T340M,Missense_T340M,Missense_T221M	EXON
rs2279775	5	A	G	0.188	1608754	NR_003713	LOC728613	Silent	INTRON
rs228047	21	A	G	0.479	43951989	NM_018964	SLC37A1	Silent	INTRON
rs2280495	7	A	G	0.2353	45757343	NM_021116	ADCY1	Silent	UTR
rs2280503	12	C	A	0.2731	51138687	NM_173602	DIP2B	Silent	UTR
rs228080	21	A	G	0.479	43966793	NM_018964	SLC37A1	Silent	INTRON
rs228082	21	A	G	0.479	43967126	NM_018964	SLC37A1	Silent	INTRON
rs228098	21	A	G	0.4622	43982925	NM_018964	SLC37A1	Silent	INTRON
rs2282632	18	A	G	0.4874	31320229	NM_030632	ASXL3	Missense_N954S	EXON
rs2283487	16	A	G	0.3866	3969886
rs2285815	16	G	A	0.2839	3536444	NM_001083601,NM_001083600,NM_024845	NAA60,NAA60,NAA60	Silent,Silent,Silent	UTR
rs2286405	6	G	A	0.1271	29973392	NR_026751	ZNRD1-AS1	Silent	INTRON
rs2286933	18	G	A	0.4454	14084928	NR_033354	ZNF519	Silent	EXON
rs2287863	19	G	A	0.1807	8579011	NM_001146175,NM_032370	ZNF414,ZNF414	Silent,Silent	UTR
rs2289219	15	A	G	0.3571	41065890	NM_018163	DNAJC17	Silent	INTRON
rs2289642	17	A	G	0.395	6515387	NM_014804	KIAA0753	Missense_L466P	EXON
rs2289643	17	G	A	0.4118	6515454	NM_014804	KIAA0753	Missense_D444N	EXON
rs2290822	3	G	A	0.4874	48473204
rs2291004	19	A	C	0.1513	37997952	NM_001013659	ZNF793	Silent	INTRON
rs2291919	12	A	C	0.3613	280349	NM_001170738,NM_015232	IQSEC3,IQSEC3	Silent,Silent	INTRON,EXON
rs2291922	12	G	A	0.3908	275065	NM_001170738,NM_015232	IQSEC3,IQSEC3	Silent,Silent	INTRON,EXON
rs2291929	12	G	A	0.3992	125814387	NM_052907	TMEM132B	Silent	INTRON
rs2295407	22	A	G	0.06303	50260904	NM_014838	ZBED4	Silent	INTRON
rs2296246	13	A	C	0.479	52520704	NM_001243182,NM_001005918,NM_000053	ATP7B,ATP7B,ATP7B	Silent,Silent,Silent	INTRON
rs2296405	16	A	G	0.3824	68721470	NM_001793	CDH3	Synonymous_N542N	EXON
rs2296408	16	C	A	0.3782	68713823	NM_001793	CDH3	Synonymous_T271T	EXON
rs2296409	16	G	A	0.3782	68713730	NM_001793	CDH3	Synonymous_T240T	EXON
rs2298861	17	A	G	0.3025	41176831
rs2298862	17	G	A	0.3025	41176688
rs2298866	12	A	C	0.3908	11033984	NR_037918,NM_006250	PRH1-PRR4,PRH1	Silent,Silent	INTRON,EXON
rs2301751	6	A	G	0.07143	30039484	NM_170769,NM_025236	RNF39,RNF39	Silent,Silent	INTRON
rs2301753	6	A	C	0.1261	30039240	NM_170769,NM_025236	RNF39,RNF39	Missense_A304E,Missense_A304E	EXON
rs2301873	17	A	G	0.395	6538355	NM_014804	KIAA0753	Synonymous_S23S	EXON
rs2302189	17	C	A	0.4496	56584205	NM_004687	MTMR4	Missense_V297G	EXON
rs2302767	17	G	A	0.2521	7350544	NM_000747	CHRNB1	Silent	INTRON
rs2303537	2	A	G	0.2731	179366093	NR_031666,NM_019091	MIR548N,PLEKHA3	Silent,Silent	INTRON,EXON
rs2304583	15	G	A	0.3403	41032138	NM_018145	FAM82A2	Silent	INTRON
rs2306537	12	G	A	0.3403	133423695	NM_001161345,NM_018223,NM_001161347,NM_001161346,NM_001161344	CHFR,CHFR,CHFR,CHFR,CHFR	Synonymous_L568L,Synonymous_L528L,Synonymous_L477L,Synonymous_L557L,Synonymous_L569L	EXON
rs2309404	17	G	A	0.3697	5678952	NR_040000	LOC339166	Silent	INTRON
rs2313050	17	A	G	0.2017	25346692
rs2317211	3	C	A	0.1483	97339649	NM_001080448,NM_173655	EPHA6,EPHA6	Silent,Silent	INTRON
rs2320501	12	C	A	0.4034	38145285
rs2330635	22	A	G	0.3782	24251344
rs2334099	22	A	G	0.3655	50868013	NM_014678,NM_001242899,NM_001242900,NM_001242898	PPP6R2,PPP6R2,PPP6R2,PPP6R2	Silent,Silent,Silent,Silent	INTRON
rs2342120	15	C	A	0.4957	85728820
rs234249	23	A	G	0.4661	75956506
rs2353695	16	A	G	0.4664	86467111
rs2358712	5	G	A	0.1008	75580687	NM_014979	SV2C	Silent	INTRON
rs2359455	16	A	C	0.2437	31720486
rs2362452	3	G	A	0.4916	48418214	NM_207102,NM_001159927,NM_001159929	FBXW12,FBXW12,FBXW12	Silent,Silent,Silent	INTRON,EXON
rs2362987	23	A	C	0.1597	72426879
rs2365011	3	A	G	0.2857	125817218	NM_001164475	SLC41A3	Silent	INTRON,EXON
rs2367486	7	A	G	0.458	142492130
rs2375754	1	G	A	0.1092	65611633
rs2394550	6	A	G	0.4202	29248461
rs2394660	6	A	G	0.3109	29672686
rs2395157	6	G	A	0.2941	32348145
rs2395163	6	G	A	0.2731	32387809
rs2395175	6	A	G	0.2059	32405026
rs2395185	6	A	C	0.3277	32433167
rs2398597	19	A	G	0.4706	14811377	NM_032433	ZNF333	Silent	INTRON
rs2409691	8	A	G	0.4873	10943276	NM_173683	XKR6	Silent	INTRON
rs2409718	8	G	A	0.4664	11012977	NM_173683	XKR6	Silent	INTRON
rs2409745	8	A	C	0.4706	11076635
rs2412544	15	A	G	0.3992	40949526	NM_144508,NM_170589	CASC5,CASC5	Silent,Silent	INTRON
rs2412545	15	A	G	0.3403	40979651
rs2423144	20	A	G	0.3529	6188385
rs2424794	20	G	A	0.4328	29507776
rs2428	8	A	G	0.4328	8641145
rs2442736	6	G	C	0.1838	31346621
rs2446046	5	A	G	0.2941	170522906	NM_022897	RANBP17	Silent	INTRON
rs2449155	11	G	A	0.06303	55864963
rs2452420	10	G	A	0.4076	66694248
rs2457497	15	A	G	0.2353	82431219	NM_024580,NM_001040610	EFTUD1,EFTUD1	Silent,Silent	INTRON
rs2463524	17	G	A	0.1447	44326245
rs2466940	11	A	G	0.2269	108719088	NM_004398	DDX10	Silent	INTRON
rs2469933	17	A	G	0.1681	44285531	NM_001193465	KANSL1	Silent	INTRON
rs2470243	17	A	G	0.1471	30290955	NM_015355	SUZ12	Silent	INTRON
rs2471738	17	A	G	0.2647	44076063	NM_001123067,NM_001203251,NM_005910,NM_016835,NM_001203252,NM_016834,NM_001123066,NM_016841	MAPT,MAPT,MAPT,MAPT,MAPT,MAPT,MAPT,MAPT	Silent,Silent,Silent,Silent,Silent,Silent,Silent,Silent	INTRON
rs2472174	10	G	A	0.4237	38375382
rs2474570	10	G	A	0.5	38383757	NM_001007094,NM_003421,NM_001178101	ZNF37A,ZNF37A,ZNF37A	Silent,Silent,Silent	INTRON
rs2493224	6	A	G	0.4286	79080410
rs2493237	6	A	G	0.4286	79095072
rs2495636	23	G	A	0.1552	117925898	NM_001560	IL13RA1	Silent	UTR
rs2504141	10	G	A	0.5	38386691	NM_001007094,NM_003421,NM_001178101	ZNF37A,ZNF37A,ZNF37A	Silent,Silent,Silent	INTRON
rs250629	16	A	C	0.3235	3525431	NM_001083601,NM_001083600,NM_024845	NAA60,NAA60,NAA60	Silent,Silent,Silent	INTRON
rs2508050	6	G	A	0.09664	29820047
rs2511698	8	A	G	0.3487	103711907
rs2512961	11	G	A	0.06303	55872876	NM_001005200	OR8H2	Missense_H120Y	EXON
rs2513929	8	A	G	0.2605	103714346
rs2516049	6	G	A	0.3319	32570400
rs2517597	6	A	G	0.1134	30081189
rs2517598	6	A	G	0.1176	30080274	NM_007028	TRIM31	Synonymous_H103H	EXON
rs2517612	6	G	A	0.1345	30169092	NM_001242783,NM_003449	TRIM26,TRIM26	Silent,Silent	INTRON
rs2517613	6	A	G	0.1345	30165662	NM_001242783,NM_003449	TRIM26,TRIM26	Silent,Silent	INTRON
rs2517617	6	A	G	0.09664	30161536	NM_001242783,NM_003449	TRIM26,TRIM26	Silent,Silent	INTRON
rs2517645	6	G	A	0.1387	30122623	NM_006778,NM_052828	TRIM10,TRIM10	Silent,Silent	INTRON
rs2517673	6	A	G	0.09244	29937242
rs2517826	6	A	G	0.1933	29834041
rs2517855	6	A	G	0.1345	29823164
rs2517861	6	A	G	0.2101	29821982
rs2517862	6	A	G	0.1345	29821937
rs2517911	6	G	A	0.2353	29684634
rs2523719	6	A	C	0.1345	30168319	NM_001242783,NM_003449	TRIM26,TRIM26	Silent,Silent	INTRON
rs2523759	6	G	A	0.2101	29819093
rs2523807	6	G	A	0.09664	29850274	NA	NA	NA	NA
rs2523808	6	G	A	0.1681	29849657
rs2523943	6	C	A	0.1092	29942927	NR_028032	HCG9	Silent	EXON
rs2523979	6	A	T	0.1134	30083515
rs2523981	6	A	G	0.1134	30083182
rs2523984	6	A	G	0.1176	30082003
rs2523985	6	G	A	0.1176	30081334
rs2523986	6	A	G	0.1134	30081246
rs2523987	6	C	A	0.1134	30079993	NM_007028	TRIM31	Silent	INTRON
rs2523988	6	G	A	0.1134	30079129	NM_007028	TRIM31	Silent	INTRON
rs2523989	6	A	G	0.1176	30078275	NM_007028	TRIM31	Missense_V232I	EXON
rs2523992	6	C	A	0.1345	30075103	NM_007028	TRIM31	Silent	INTRON
rs2531725	17	G	A	0.4412	56517962	NM_001080439	HSF5	Silent	INTRON
rs2532274	17	G	A	0.1752	44247164	NM_001193465,NM_001193466,NM_015443	KANSL1,KANSL1,KANSL1	Silent,Silent,Silent	INTRON
rs2532316	17	A	G	0.1709	44213712	NM_001193465,NM_001193466,NM_015443	KANSL1,KANSL1,KANSL1	Silent,Silent,Silent	INTRON
rs2532329	17	A	G	0.1695	44350090
rs2535238	6	A	C	0.2311	29645038
rs2535340	6	G	A	0.1134	30838497
rs2595961	1	A	G	0.1555	204913652	NM_001160333,NM_001005388,NM_001160332,NM_001005389,NM_015090,NM_001160331	NFASC,NFASC,NFASC,NFASC,NFASC,NFASC	Silent,Silent,Silent,Silent,Silent,Silent	INTRON
rs2601488	2	G	A	0.4538	208995098	NR_038437	LOC100507443	Silent	INTRON,EXON
rs2601495	2	A	G	0.3782	208990345	NR_038437	LOC100507443	Silent	INTRON,EXON
rs2615760	11	A	G	0.1555	108673298	NM_004398	DDX10	Silent	INTRON
rs2618434	8	A	G	0.4664	11398865	NM_001715	BLK	Silent	INTRON
rs2631108	4	G	A	0.3151	119371173
rs2633852	3	A	G	0.4748	4403837	NM_001164674,NM_182760,NM_001164675	SUMF1,SUMF1,SUMF1	Synonymous_T347T,Synonymous_T372T,Synonymous_T352T	EXON
rs2647025	6	A	G	0.2647	32635949
rs2647044	6	A	G	0.1174	32667910
rs2650778	19	G	A	0.1555	21664988
rs2652684	5	A	C	0.4706	28853116
rs2681781	3	G	A	0.4748	49898273	NM_024046	CAMKV	Synonymous_N217N	EXON
rs2683405	4	C	A	0.4449	63867349
rs2688747	11	A	G	0.1886	54866364
rs2695478	12	G	A	0.2101	123689521	NM_022782	MPHOSPH9	Silent	INTRON
rs2707851	7	G	A	0.2647	66089165
rs2726923	11	A	G	0.2311	108724639	NM_004398	DDX10	Silent	INTRON
rs2732651	17	A	G	0.1478	44345063
rs2732674	17	G	A	0.1555	44280697	NM_001193465	KANSL1	Silent	INTRON
rs2734222	7	A	G	0.4538	142487836
rs2734224	7	A	G	0.458	142488688
rs2734583	6	G	A	0.1176	31505480	NR_037853,NR_037852,NM_004640,NM_080598	ATP6V1G2-DDX39B,DDX39B,DDX39B,DDX39B	Silent,Silent,Silent,Silent	INTRON
rs2734974	6	G	A	0.1933	29833779
rs2734980	6	A	G	0.2101	29821896
rs2734981	6	A	G	0.2101	29821692
rs2734985	6	G	A	0.2059	29818662
rs2735028	6	A	G	0.3277	29785538
rs2736866	8	A	G	0.1723	134429466
rs2739338	22	A	G	0.3941	24297130
rs2740981	24	A	G	0.4831	14433100
rs2743941	6	A	G	0.2731	29755451
rs2746149	6	G	A	0.08403	29435355
rs2746150	6	A	G	0.08403	29442701
rs2747054	6	G	A	0.08824	27783359
rs2747421	6	G	C	0.2331	29645118
rs2747429	6	G	A	0.2311	29648377
rs2747430	6	A	G	0.2899	29648506
rs2747457	6	C	A	0.2395	29656417
rs2747460	6	A	G	0.2395	29657127
rs2754767	6	G	A	0.4706	28775241
rs2755093	1	G	A	0.479	226187899
rs2760912	13	A	G	0.1849	50732675
rs2765219	6	A	G	0.4706	28770349
rs2768957	4	G	A	0.2731	49053522	NM_025087	CWH43	Silent	INTRON
rs278853	1	A	G	0.3151	78130243	NM_015534	ZZZ3	Silent	INTRON
rs2791491	1	A	C	0.4874	86962331	NM_001285	CLCA1	Silent	INTRON
rs2811314	1	G	A	0.4118	178619183
rs2812224	13	A	G	0.1849	50731245
rs2816330	1	A	G	0.4748	226166027
rs2817283	6	G	A	0.4328	19604412
rs2817297	6	A	G	0.4244	19599795
rs2819561	3	A	G	0.4748	4403767	NM_001164674,NM_182760,NM_001164675	SUMF1,SUMF1,SUMF1	Silent,Silent,Silent	UTR
rs2819562	3	G	A	0.4748	4403614	NM_001164674,NM_182760,NM_001164675	SUMF1,SUMF1,SUMF1	Silent,Silent,Silent	UTR
rs2824273	21	G	A	0.3361	18640119
rs2833916	21	G	A	0.4043	33956362	NM_144659	TCP10L	Silent	INTRON
rs28366298	6	C	A	0.3147	32560859
rs28406193	12	A	C	0.2059	123891865	NM_020382	SETD8	Silent	INTRON
rs2844792	6	A	G	0.1239	30080956
rs2844793	6	A	G	0.1176	30080496	NM_007028	TRIM31	Synonymous_I29I	EXON
rs2844796	6	A	G	0.1849	30072511	NM_007028	TRIM31	Silent	INTRON
rs28458312	12	A	C	0.2059	123863265
rs28472704	12	A	G	0.2059	123887369	NM_020382	SETD8	Silent	INTRON
rs2853923	6	G	A	0.416	31265737
rs2854275	6	A	C	0.1092	32628428	NM_001243961,NM_002123	HLA-DQB1,HLA-DQB1	Silent,Silent	INTRON
rs2856177	17	G	A	0.437	14101029	NM_001303	COX10	Silent	INTRON
rs2856692	6	C	A	0.2269	32653385
rs2856695	6	G	A	0.437	32651894
rs28569024	2	G	A	0.2627	139008811
rs28569885	12	A	G	0.2101	123897177
rs2857	19	A	G	0.2143	36825458	NM_020917	ZFP14	Silent	UTR
rs2857600	6	A	G	0.1555	31582287
rs28609124	24	A	C	0.4407	16615413
rs28625019	12	A	G	0.1975	123907563	NM_145058	RILPL2	Silent	INTRON
rs28639779	24	G	A	0.4322	16944053	NM_001206850,NR_046355,NM_014893,NR_028319	NLGN4Y,NLGN4Y,NLGN4Y,NLGN4Y	Silent,Silent,Silent,Silent	INTRON
rs28641196	24	G	A	0.4828	15918592
rs2868420	4	G	A	0.3151	10202997
rs28699618	14	A	G	0.2288	19327823
rs28719520	7	A	G	0.1345	100964722	NM_022777,NM_001130820,NM_001130822,NM_001130821	RABL5,RABL5,RABL5,RABL5	Silent,Silent,Silent,Silent	INTRON
rs2874089	24	A	G	0.313	16351523
rs28772724	6	A	C	0.3277	32509357
rs2878949	24	A	G	0.3248	14042701
rs28826070	11	A	G	0.05462	54801549
rs2892410	12	A	G	0.4244	38990282
rs2892978	7	A	G	0.2815	20309378
rs2894083	6	G	A	0.3908	29182308
rs2894252	6	A	G	0.2941	32345443
rs2894254	6	C	A	0.1092	32345689
rs289638	10	G	A	0.4664	37923731
rs289650	10	C	A	0.4873	37975505
rs2898290	8	A	G	0.458	11433909
rs2909867	5	G	A	0.4412	85514313
rs2911253	16	C	A	0.479	89488587	NM_001256182,NM_001256183,NM_013275,NR_045839	ANKRD11,ANKRD11,ANKRD11,ANKRD11	Silent,Silent,Silent,Silent	INTRON,EXON
rs29218	6	G	A	0.2185	29607429
rs29228	6	A	G	0.1897	29623739
rs2924264	10	G	A	0.2227	4891221
rs2937746	5	C	A	0.1092	75602703	NM_014979	SV2C	Silent	INTRON
rs2937748	5	C	A	0.1092	75572032	NM_014979	SV2C	Silent	INTRON
rs2945989	19	A	G	0.2311	36903262	NM_133466	ZFP82	Silent	INTRON
rs2948196	7	A	G	0.3571	62531632
rs2957297	17	A	C	0.1435	44368212
rs2958464	17	C	A	0.3966	20736848
rs2961576	10	A	C	0.2017	4875894	NM_001040177	AKR1E2	Silent	INTRON
rs296547	1	A	G	0.3866	200892137
rs2967578	19	G	A	0.1807	8577868	NM_001146175,NM_032370	ZNF414,ZNF414	Silent,Silent	INTRON
rs2968084	19	A	G	0.458	21615899
rs2969986	18	A	G	0.1176	48013152
rs2977591	23	G	A	0.3277	48313082
rs2979311	3	A	G	0.2017	125410843
rs2979948	3	G	A	0.1471	125552742
rs2981961	6	G	A	0.3866	167706981	NM_001143947,NM_018974	UNC93A,UNC93A	Silent,Silent	INTRON
rs2981962	6	C	A	0.2437	167710324	NM_001143947,NM_018974	UNC93A,UNC93A	Silent,Silent	INTRON
rs2981984	6	G	A	0.2647	167767987
rs2990659	9	G	A	0.4748	6722212	NM_001146696	KDM4C	Silent	INTRON
rs2997052	23	G	A	0.1538	117916520	NM_001560	IL13RA1	Silent	INTRON
rs3010544	6	G	A	0.2437	167710832	NM_001143947,NM_018974	UNC93A,UNC93A	Silent,Silent	INTRON
rs3021058	6	C	A	0.437	32652359
rs3026900	1	G	A	0.05042	21560080	NM_001113347,NM_001397,NM_001113349,NM_001113348	ECE1,ECE1,ECE1,ECE1	Synonymous_D535D,Synonymous_D547D,Synonymous_D544D,Synonymous_D531D	EXON
rs302848	17	G	A	0.4328	56686454	NM_001201457,NM_198393,NM_031272	TEX14,TEX14,TEX14	Silent,Silent,Silent	INTRON,EXON
rs3094011	6	G	A	0.1218	31451836
rs3094013	6	A	G	0.1102	31434366
rs3094032	6	A	G	0.1239	30351547
rs3094050	6	G	A	0.1218	30358591
rs3094054	6	A	C	0.1017	30333505
rs3094061	6	C	A	0.1134	30321189
rs3094064	6	A	G	0.1008	30296253	NM_021253,NM_172016	TRIM39,TRIM39	Silent,Silent	INTRON
rs3094065	6	A	G	0.1513	30282332	NR_024053,NR_024052	HCG18,HCG18	Silent,Silent	INTRON
rs3094067	6	C	A	0.08333	30299245	NM_021253,NM_172016,NM_001199119	TRIM39,TRIM39,TRIM39-RPP21	Silent,Silent,Silent	INTRON
rs3094071	6	A	G	0.1639	30231768	NR_027822	HLA-L	Silent	EXON
rs3094073	6	A	G	0.1639	30231224	NR_027822	HLA-L	Silent	EXON
rs3094078	6	T	A	0.1008	30224970
rs3094086	6	A	G	0.1303	30919391	NM_080870	DPCR1	Synonymous_S1050S	EXON
rs3094134	6	A	G	0.08824	30122154	NM_006778,NM_052828	TRIM10,TRIM10	Synonymous_Q346Q,Synonymous_Q346Q	EXON
rs3094604	6	G	A	0.1525	31434111
rs3094621	6	G	A	0.1092	30328753
rs3094622	6	G	A	0.1092	30327952
rs3094629	6	A	G	0.1639	30232953	NR_027822	HLA-L	Silent	EXON
rs3094630	6	A	G	0.1639	30232436	NR_027822	HLA-L	Silent	EXON
rs3094631	6	G	A	0.1513	30267748	NR_024053,NR_024052	HCG18,HCG18	Silent,Silent	INTRON
rs3095336	6	A	G	0.1134	30738446
rs3095340	6	C	A	0.1555	30726939
rs3096697	6	A	G	0.1849	32134510	NR_037861,NR_037860,NM_030652	PPT2-EGFL8,EGFL8,EGFL8	Silent,Silent,Missense_R86K	EXON
rs3096835	24	A	G	0.3333	7073423
rs3099844	6	A	C	0.1218	31448976
rs3101017	6	G	A	0.105	31733466	NM_025258	VWA7	Missense_T861A	EXON
rs3101018	6	A	G	0.105	31705864
rs3114398	16	G	A	0.2605	68706933	NM_001793	CDH3	Silent	INTRON
rs3116817	6	G	A	0.4118	29149561
rs3116820	6	G	A	0.4076	29151671
rs3116826	6	A	G	0.4118	29161435
rs3116830	6	A	G	0.07563	29167575
rs3116857	6	A	G	0.4118	29144127
rs3117143	6	A	C	0.07143	29031142	NM_001195202	LOC100129636	Silent	INTRON,EXON
rs3117289	6	G	A	0.2017	29609921
rs3117301	6	A	G	0.2395	29654700
rs3117326	6	A	G	0.07563	29240378
rs3117327	6	G	A	0.4454	29239150
rs3117328	6	C	A	0.4454	29230577
rs3117329	6	G	A	0.4454	29227643
rs3117330	6	A	G	0.3067	29225795
rs3117427	6	G	A	0.08403	29274136
rs3117433	6	G	A	0.1345	29303364
rs3117439	6	A	G	0.08403	29266483
rs3117574	6	A	G	0.1092	31725230	NM_172165,NM_002441,NM_025259,NR_037846,NM_172166	MSH5,MSH5,MSH5,MSH5-SAPCD1,MSH5	Silent,Silent,Silent,Silent,Silent	INTRON
rs3117577	6	G	A	0.1092	31727474	NM_172165,NM_002441,NM_025259,NR_037846,NM_172166	MSH5,MSH5,MSH5,MSH5-SAPCD1,MSH5	Silent,Silent,Silent,Silent,Silent	INTRON
rs3117582	6	C	A	0.105	31620520	NR_045828,NM_001256169	APOM,APOM	Silent,Silent	INTRON
rs3118361	6	A	G	0.07563	28898287
rs3118370	6	C	A	0.07563	28833101
rs3122619	1	A	G	0.4496	47747445	NM_003035,NM_001048166	STIL,STIL	Silent,Silent	INTRON
rs3123510	9	A	G	0.4328	140636333	NM_024757,NM_001145527	EHMT1,EHMT1	Silent,Silent	INTRON
rs31243	5	G	A	0.1134	75594360	NM_014979	SV2C	Silent	INTRON
rs31244	5	A	G	0.1008	75594743	NM_014979	SV2C	Missense_D543N	EXON
rs3125630	1	A	G	0.4538	47767914	NM_003035,NM_001048166	STIL,STIL	Missense_A86V,Missense_A86V	EXON
rs3129012	6	A	G	0.1303	29988642	NR_026751	ZNRD1-AS1	Silent	INTRON,EXON
rs3129039	6	A	G	0.2185	29658864
rs3129055	6	G	A	0.2437	29670261
rs3129066	6	G	A	0.2437	29668537
rs3129073	6	G	A	0.2017	29615822
rs3129096	6	G	A	0.3908	29183346
rs3129123	6	A	G	0.4076	29119159
rs3129131	6	G	A	0.4118	29125402
rs3129173	6	C	A	0.06466	29159629
rs3129702	6	A	C	0.1653	30232785	NR_027822	HLA-L	Silent	EXON
rs3129703	6	A	C	0.1639	30233558	NR_027822	HLA-L	Silent	EXON
rs3129705	6	A	G	0.1639	30234721	NR_027822	HLA-L	Silent	EXON
rs3129763	6	A	G	0.1723	32590925
rs3129791	6	A	G	0.07983	28954293
rs3129792	6	G	A	0.4706	28956416
rs3129793	6	A	G	0.4706	28970176	NM_001010877	ZNF311	Silent	INTRON
rs3129809	6	G	A	0.1218	30335621
rs3129817	6	A	G	0.1218	30342753
rs3129820	6	A	G	0.1218	30343569
rs3129822	6	A	C	0.1218	30346208
rs3129830	6	A	G	0.1008	30248711
rs3129831	6	T	A	0.1667	30234627	NR_027822	HLA-L	Silent	EXON
rs3129832	6	G	A	0.1552	30234657	NR_027822	HLA-L	Silent	EXON
rs3129837	6	G	A	0.1639	30306306	NM_021253,NM_172016,NM_001199119	TRIM39,TRIM39,TRIM39-RPP21	Silent,Silent,Silent	INTRON
rs3129838	6	G	A	0.1525	30306553	NM_021253,NM_172016,NM_001199119	TRIM39,TRIM39,TRIM39-RPP21	Silent,Silent,Silent	INTRON
rs3129840	6	G	C	0.1639	30307342	NM_021253,NM_172016,NM_001199119	TRIM39,TRIM39,TRIM39-RPP21	Silent,Silent,Silent	INTRON
rs3129843	6	G	A	0.1102	32395726
rs3129973	6	A	G	0.1134	30721143
rs3129974	6	G	A	0.1059	30723169
rs3129986	6	A	G	0.1429	30763562
rs3130071	6	A	T	0.1525	31594628	NM_080686,NM_004638	PRRC2A,PRRC2A	Synonymous_G354G,Synonymous_G354G	EXON
rs3130116	6	G	A	0.1092	30365448
rs3130117	6	A	G	0.105	30508956
rs3130126	6	A	C	0.1218	30353739
rs3130141	6	A	C	0.1059	30432177
rs3130247	6	G	A	0.105	30515043	NM_005275	GNL1	Synonymous_A429A	EXON
rs3130284	6	G	A	0.1849	32140487	NM_006411,NM_032741	AGPAT1,AGPAT1	Silent,Silent	INTRON
rs3130287	6	G	A	0.1429	32050544	NM_019105	TNXB	Silent	INTRON
rs3130288	6	A	C	0.105	32096001	NM_004381,NM_001136153	ATF6B,ATF6B	Silent,Silent	UTR
rs3130347	6	G	A	0.1849	32134656	NR_037861,NR_037860,NM_030652	PPT2-EGFL8,EGFL8,EGFL8	Silent,Silent,Silent	INTRON
rs3130349	6	A	G	0.1765	32147696	NM_006913,NR_003129	RNF5,RNF5P1	Synonymous_P105P,Silent	EXON
rs3130350	6	A	C	0.09664	30327839
rs3130351	6	A	G	0.09664	30328192
rs3130352	6	A	G	0.09664	30328357
rs3130374	6	A	G	0.1134	30321336
rs3130375	6	A	C	0.1134	30321732
rs3130380	6	A	G	0.1008	30279130	NR_024053,NR_024052	HCG18,HCG18	Silent,Silent	INTRON
rs3130401	6	G	A	0.1639	30231273	NR_027822	HLA-L	Silent	EXON
rs3130403	6	C	A	0.1639	30232009	NR_027822	HLA-L	Silent	EXON
rs3130405	6	A	G	0.1639	30234152	NR_027822	HLA-L	Silent	EXON
rs3130484	6	G	A	0.1092	31715882	NM_172165,NM_002441,NM_025259,NR_037846,NM_172166	MSH5,MSH5,MSH5,MSH5-SAPCD1,MSH5	Silent,Silent,Silent,Silent,Silent	INTRON
rs3130544	6	A	C	0.1176	31058340
rs3130557	6	A	G	0.1176	31094703	NM_014068	PSORS1C1	Silent	INTRON,EXON
rs3130564	6	A	G	0.1849	31101674	NM_014068	PSORS1C1	Silent	INTRON,EXON
rs3130622	6	C	G	0.1933	31592524	NM_080686,NM_004638	PRRC2A,PRRC2A	Silent,Silent	INTRON
rs3130641	6	A	G	0.1134	30764081
rs3130673	6	A	C	0.1134	30746519
rs3130683	6	G	A	0.1525	31888367	NM_001178063	C2	Silent	INTRON
rs3130745	6	A	C	0.4076	29148619
rs3130756	6	A	G	0.4664	29017101	NM_001195202	LOC100129636	Silent	INTRON,EXON
rs3130766	6	A	G	0.4622	29086829
rs3130803	6	A	G	0.4076	29189155
rs3130812	6	A	G	0.3824	29193785
rs3130813	6	G	A	0.3908	29195011
rs3130827	6	A	G	0.3067	29230683
rs3130829	6	G	A	0.4701	29235900
rs3130830	6	G	A	0.4454	29236722
rs3130834	6	G	A	0.07563	29248149
rs3130837	6	A	C	0.07563	28948092
rs3130838	6	G	A	0.07983	28866528
rs3130845	6	G	A	0.07563	28923367
rs3130891	6	C	G	0.07627	28977217
rs3130893	6	G	A	0.07983	28980707
rs3130895	6	A	G	0.07563	28905791
rs3131050	6	G	A	0.1134	30760025
rs3131060	6	A	G	0.1134	30763291
rs3131064	6	G	A	0.1471	30763893
rs3131073	6	A	G	0.07563	28920972
rs3131083	6	A	G	0.4622	29039977	NM_001195202	LOC100129636	Silent	INTRON,EXON
rs3131091	6	A	G	0.4622	29073094
rs3131093	6	A	G	0.07563	28837437
rs3131296	6	A	G	0.1345	32172993	NM_004557	NOTCH4	Silent	INTRON
rs3131343	6	A	G	0.07563	28775564
rs3131378	6	G	A	0.1092	31725285	NM_172165,NM_002441,NM_025259,NR_037846,NM_172166	MSH5,MSH5,MSH5,MSH5-SAPCD1,MSH5	Silent,Silent,Silent,Silent,Silent	INTRON
rs3131379	6	A	G	0.105	31721033	NM_172165,NM_002441,NM_025259,NR_037846,NM_172166	MSH5,MSH5,MSH5,MSH5-SAPCD1,MSH5	Silent,Silent,Silent,Silent,Silent	INTRON
rs3131618	6	G	A	0.1144	31434621
rs3131643	6	A	G	0.1471	31442782
rs3131783	6	A	G	0.1597	30932068
rs3131863	6	G	A	0.3109	29673483
rs3131921	6	G	A	0.1387	30907335
rs3132129	6	A	G	0.06723	30027860	NA	NA	NA	NA
rs3132389	6	C	A	0.07563	28831021	NR_033379	LOC401242	Silent	INTRON
rs3132390	6	G	A	0.08403	28832788
rs3132392	6	G	A	0.07563	28838629
rs3132445	6	A	G	0.105	31712196	NM_172165,NM_002441,NM_025259,NR_037846,NM_172166	MSH5,MSH5,MSH5,MSH5-SAPCD1,MSH5	Silent,Silent,Silent,Silent,Silent	INTRON
rs3132510	6	G	A	0.105	31172151
rs3132582	6	T	A	0.105	30689001	NM_178014	TUBB	Silent	INTRON
rs3132583	6	C	G	0.1068	30688575	NM_178014	TUBB	Silent	INTRON
rs3132585	6	G	C	0.105	30687614
rs3132610	6	G	A	0.105	30544401	NM_001090,NM_001025091	ABCF1,ABCF1	Silent,Silent	INTRON
rs3132625	6	G	A	0.1218	30347720
rs3132630	6	A	G	0.1218	30345118
rs3132631	6	A	G	0.1218	30344645
rs3132647	6	G	A	0.09664	30330737
rs3132649	6	A	G	0.1134	30321057
rs3132658	6	G	A	0.1639	30231666	NR_027822	HLA-L	Silent	EXON
rs3132659	6	G	A	0.1639	30231330	NR_027822	HLA-L	Silent	EXON
rs3132685	6	A	G	0.1008	29945949	NR_028032	HCG9	Silent	INTRON
rs3132935	6	G	A	0.2059	32171075	NM_004557	NOTCH4	Silent	INTRON
rs3132941	6	G	C	0.105	32131972	NR_037861	PPT2-EGFL8	Silent	INTRON
rs3132956	6	A	G	0.1345	32179438	NM_004557	NOTCH4	Silent	INTRON
rs3132971	6	C	A	0.1092	32230256
rs3134608	6	C	A	0.1849	32117971	NM_030651	PRRT1	Silent	INTRON
rs3134902	7	C	A	0.458	142493129
rs3134930	6	A	G	0.2059	32191620	NM_004557	NOTCH4	Silent	INTRON
rs3134942	6	A	C	0.1345	32168771	NM_004557	NOTCH4	Synonymous_V1384V	EXON
rs3134945	6	A	C	0.1864	32146492	NM_006913,NR_003129	RNF5,RNF5P1	Silent,Silent	INTRON
rs3134947	6	A	G	0.1849	32145205	NM_032741	AGPAT1	Silent	INTRON
rs3135309	6	C	A	0.07983	28855805
rs3135316	6	G	A	0.07983	28864849
rs3135353	6	A	G	0.1639	32392877
rs316305	7	G	A	0.2647	65617971	NM_014478,NM_001142414,NM_001040648,NM_001040647,NR_024548	CRCP,CRCP,CRCP,CRCP,CRCP	Silent,Silent,Silent,Silent,Silent	UTR,EXON
rs316306	7	G	A	0.2647	65618674	NM_014478,NM_001142414,NM_001040648,NM_001040647,NR_024548	CRCP,CRCP,CRCP,CRCP,CRCP	Silent,Silent,Silent,Silent,Silent	UTR,EXON
rs3188482	6	G	A	0.05508	30032673	NM_170783,NM_014596	ZNRD1,ZNRD1	Silent,Silent	UTR
rs3196669	1	G	A	0.2143	202733238	NM_006618	KDM5B	Synonymous_T249T	EXON
rs3214041	3	A	G	0.4912	48454468	NM_002673,NM_001130082	PLXNB1,PLXNB1	Silent,Silent	INTRON
rs326387	12	A	G	0.3613	125805148
rs332040	8	A	G	0.3992	8730488	NM_004225	MFHAS1	Silent	INTRON
rs334877	5	G	A	0.1597	54518687	NM_001190787	IDAS	Silent	INTRON
rs338779	16	C	A	0.1765	2005563
rs34214527	6	A	G	0.07143	32014456	NM_019105	TNXB	Silent	INTRON
rs34372	12	A	G	0.3782	9393788	NR_036466	LOC100499405	Silent	EXON
rs34543122	11	A	G	0.1176	55594521
rs34706883	6	C	A	0.07563	27805255
rs35047458	15	A	G	0.3992	40959624
rs35265698	6	G	C	0.2269	32561334
rs35768594	24	A	G	0.4274	7671535
rs35828848	11	A	G	0.1681	403545	NM_007183	PKP3	Silent	INTRON
rs35958305	1	A	C	0.09664	1367193
rs35960273	24	G	A	0.3305	14640715
rs36039	3	A	C	0.4664	134755591	NM_004441	EPHB1	Silent	INTRON
rs370155	6	C	A	0.08824	27782031
rs370551	19	G	A	0.1059	20989664
rs3734637	6	C	A	0.4076	126081319	NM_012259	HEY2	Silent	UTR
rs3734836	6	G	A	0.07143	29980073	NR_026751	ZNRD1-AS1	Silent	INTRON,EXON
rs3735660	7	G	A	0.395	1536717	NM_001080453	INTS1	Silent	INTRON
rs3735666	7	C	A	0.1597	45761952	NM_021116	ADCY1	Silent	UTR
rs3741486	12	A	G	0.3403	133384864	NM_005895,NM_001172557	GOLGA3,GOLGA3	Missense_P264L,Missense_P264L	EXON
rs3742604	14	A	G	0.4664	65026242	NM_172365	PPP1R36	Silent	INTRON
rs3743034	15	A	G	0.3613	41101145	NM_001077268	ZFYVE19	Silent	INTRON
rs3743890	16	C	A	0.4622	456416	NM_020664	DECR2	Silent	INTRON
rs3744093	17	G	A	0.4748	56492800	NM_017763	RNF43	Missense_I47V	EXON
rs3744108	17	C	G	0.4454	56585872	NM_004687	MTMR4	Missense_L170V	EXON
rs3744720	17	A	G	0.395	6483046	NM_014804	KIAA0753	Silent	UTR
rs3744858	18	G	A	0.2605	43845269	NM_001008239,NM_145055	C18orf25,C18orf25	Silent,Silent	UTR
rs3745758	19	G	A	0.4622	48244569	NM_014601	EHD2	Synonymous_E504E	EXON
rs3745765	19	A	C	0.1471	37854235	NM_181786	HKR1	Missense_S513I	EXON
rs374762	19	G	A	0.1092	21008212
rs3749331	3	A	G	0.1807	195516305	NM_004532,NM_018406,NM_138297	MUC4,MUC4,MUC4	Silent,Missense_A716T,Silent	INTRON,EXON
rs3749566	4	A	G	0.2731	5170284	NM_018401	STK32B	Silent	INTRON
rs3749971	6	A	G	0.08403	29342775	NM_030959	OR12D3	Missense_T97I	EXON
rs3751653	15	G	A	0.3992	40886621	NM_144508,NM_170589	CASC5,CASC5	Silent,Silent	INTRON
rs3751742	16	C	A	0.2983	31719727
rs3752714	7	A	G	0.395	1542697	NM_001080453	INTS1	Synonymous_A63A	EXON
rs3756227	4	A	C	0.2227	10087995	NM_005112,NM_017491	WDR1,WDR1	Silent,Silent	INTRON
rs3757327	6	A	G	0.105	30027413	NR_026751	ZNRD1-AS1	Silent	INTRON
rs3757329	6	C	A	0.105	30028424	NR_026751	ZNRD1-AS1	Silent	INTRON
rs375984	6	A	G	0.2311	29644502	NM_001109809	ZFP57	Silent	INTRON
rs3763309	6	A	C	0.2773	32375973
rs3763311	6	A	G	0.3025	32376176
rs3763312	6	A	G	0.2773	32376348
rs3763316	6	A	G	0.2899	32376746
rs3764855	17	A	G	0.395	66244578	NM_001033572,NM_001033571,NM_001033574,NM_001033570,NM_001033569,NM_016627	AMZ2,AMZ2,AMZ2,AMZ2,AMZ2,AMZ2	Silent,Silent,Silent,Silent,Silent,Silent	INTRON
rs3765604	6	G	C	0.1261	29976024	NR_026751,NR_024240	ZNRD1-AS1,HLA-J	Silent,Silent	INTRON,EXON
rs377392	6	C	A	0.4706	28784741
rs3774808	3	A	G	0.4874	48481647
rs3777709	6	G	A	0.416	17551377	NM_006366	CAP2	Silent	INTRON
rs3782660	12	A	G	0.4958	21615664	NM_024854	PYROXD1	Silent	INTRON
rs3785290	16	A	G	0.416	456483	NM_020664	DECR2	Silent	INTRON
rs3786777	19	A	C	0.4874	48286163	NM_003009	SEPW1	Silent	INTRON
rs3787419	20	C	A	0.5	60501522	NM_001794,NM_001252338,NM_001252339	CDH4,CDH4,CDH4	Silent,Silent,Silent	INTRON
rs3789463	1	G	A	0.08403	6447574	NM_007274	ACOT7	Silent	INTRON
rs3790592	1	G	A	0.2941	78558419	NM_017655	GIPC2	Silent	INTRON
rs3793126	6	G	A	0.3193	32371619	NM_019602	BTNL2	Silent	INTRON
rs3793127	6	A	G	0.2773	32371915	NM_019602	BTNL2	Silent	INTRON
rs3800823	7	A	C	0.4474	66147110
rs3801469	7	G	A	0.2521	73940610	NM_005685,NM_001199207,NM_016328	GTF2IRD1,GTF2IRD1,GTF2IRD1	Silent,Silent,Silent	INTRON
rs3803361	15	A	G	0.4664	40347745	NR_040061,NR_040059,NR_040060,NR_040062	LOC100131089,LOC100131089,LOC100131089,LOC100131089	Silent,Silent,Silent,Silent	INTRON
rs3804587	3	A	G	0.2731	125737621	NM_017836,NM_001008486,NM_001008487,NM_001164475,NM_001008485	SLC41A3,SLC41A3,SLC41A3,SLC41A3,SLC41A3	Silent,Silent,Silent,Silent,Silent	INTRON
rs3807030	6	A	C	0.07143	30033690
rs3807036	6	A	G	0.07143	30044914
rs3810854	5	G	A	0.4454	1052360	NM_006598	SLC12A7	Silent	UTR
rs3811448	1	A	G	0.1681	154516578	NM_001098475,NM_182499	TDRD10,TDRD10	Missense_V215I,Missense_V215I	EXON
rs3813068	18	A	G	0.4454	45438066	NM_005901,NM_001003652,NM_001135937	SMAD2,SMAD2,SMAD2	Silent,Silent,Silent	INTRON
rs3814499	9	G	A	0.2689	139869914
rs3817963	6	G	A	0.2941	32368087	NM_019602	BTNL2	Silent	INTRON
rs3823384	6	G	A	0.07143	29945368	NR_028032	HCG9	Silent	INTRON
rs3825528	13	A	C	0.479	52602919	NR_036571,NM_001004127,NM_021645	ALG11,ALG11,UTP14C	Silent,Silent,Silent	UTR,EXON
rs3825559	14	A	G	0.06723	102198596	NR_026774	LINC00239	Silent	EXON
rs3829603	17	A	C	0.2521	7347042	NM_004112	FGF11	Silent	UTR
rs3853052	24	G	A	0.4274	8633545
rs3853053	24	G	A	0.4237	8643763
rs3853054	24	C	A	0.4958	8679843	NR_001548	TTTY11	Silent	INTRON
rs3853818	17	A	G	0.3697	7346302	NM_004112	FGF11	Silent	INTRON
rs3858526	11	C	A	0.2941	5959757
rs3863320	12	G	A	0.3655	10994816
rs3865828	24	A	G	0.4831	22094491
rs386628	6	A	G	0.4706	28784396
rs3869067	6	G	A	0.1261	30003797	NR_026751	ZNRD1-AS1	Silent	INTRON
rs3869068	6	A	G	0.1261	30004052	NR_026751	ZNRD1-AS1	Silent	INTRON
rs387642	6	A	G	0.235	29645634
rs3891156	6	A	G	0.07203	29988740	NR_026751	ZNRD1-AS1	Silent	INTRON,EXON
rs3891157	6	C	A	0.06034	29988439	NR_026751	ZNRD1-AS1	Silent	INTRON,EXON
rs3901554	6	G	A	0.07143	29955025
rs3902996	18	G	A	0.1949	77630571	NM_012283	KCNG2	Silent	INTRON
rs3904275	11	G	A	0.4661	50332064
rs3906451	24	C	A	0.3305	22513726
rs3906452	24	A	C	0.4831	22514081
rs3907838	24	A	G	0.4359	23134896
rs3923106	3	G	A	0.4412	176940408
rs3924661	10	G	A	0.2353	4929527	NR_026743	tAKR	Silent	INTRON
rs3925058	1	A	G	0.4538	47797623
rs3935944	9	A	G	0.2227	90470780
rs393723	19	A	G	0.1092	20987550
rs3964705	15	G	A	0.2185	31035569	NR_038253,NR_038254,NR_038255	LOC100288637,LOC100288637,LOC100288637	Silent,Silent,Silent	INTRON
rs396660	6	A	G	0.2899	29646165
rs397425	5	A	G	0.4622	28921260
rs3979242	2	G	A	0.3529	81261916
rs398795	6	G	A	0.06723	28784031
rs3999564	10	A	G	0.2563	121736699
rs4002730	12	G	A	0.3941	37876400
rs401763	6	G	A	0.08547	27782528
rs4027562	24	C	A	0.4872	6670461
rs404240	6	G	A	0.07983	29523957	NM_006398	UBD	Synonymous_Y66Y	EXON
rs4053639	6	G	A	0.2778	89864679	NM_001010853	PM20D2	Silent	INTRON
rs4072391	1	A	G	0.1568	154438880	NM_000565,NM_181359	IL6R,IL6R	Silent,Silent	UTR,EXON
rs4075631	1	A	C	0.4034	178506594
rs4123016	6	G	A	0.07265	29869110
rs4128743	10	A	C	0.4076	66788146
rs4131658	8	A	G	0.3529	47421087
rs4133085	10	A	G	0.3034	66785646
rs41410847	4	A	G	0.105	6957332	NM_001113361,NM_020773	TBC1D14,TBC1D14	Silent,Silent	INTRON
rs4141564	24	G	A	0.4831	8685083	NR_001548	TTTY11	Silent	INTRON
rs4141961	24	A	C	0.3333	16183412
rs414435	5	A	G	0.1723	25164780
rs4148973	21	A	C	0.3697	44323590	NM_001001503,NM_021075	NDUFV3,NDUFV3	Silent,Synonymous_S156S	INTRON,EXON
rs415430	17	G	A	0.1723	44859144	NM_030753	WNT3	Silent	INTRON
rs417968	17	G	A	0.1992	43728376	NM_001256299,NR_037772	CRHR1,CRHR1	Silent,Silent	INTRON
rs418891	17	A	C	0.1681	43693538
rs421500	6	G	A	0.3305	133228839
rs4238534	15	A	G	0.2605	82564555	NM_001008226	FAM154B	Silent	INTRON
rs4239149	17	A	G	0.3109	41328095	NM_031862,NM_031858,NM_005899	NBR1,NBR1,NBR1	Silent,Silent,Silent	INTRON
rs4242161	5	A	G	0.2983	170458381	NM_022897	RANBP17	Silent	INTRON
rs4242812	11	G	A	0.2435	50010908
rs4272426	8	C	A	0.4328	11763932
rs4290263	11	C	A	0.4696	50516226
rs429479	6	G	A	0.09322	29372323
rs429511	6	G	A	0.1345	29924831
rs4298239	5	A	G	0.1597	74382081	NM_001164443	ANKRD31	Silent	INTRON
rs4308226	3	G	A	0.3319	125786760	NM_017836,NM_001008486,NM_001164475,NM_001008485	SLC41A3,SLC41A3,SLC41A3,SLC41A3	Silent,Silent,Silent,Silent	INTRON
rs4311107	2	A	G	0.3403	139052164
rs4314124	3	A	G	0.2815	125787632	NM_017836,NM_001008486,NM_001164475,NM_001008485	SLC41A3,SLC41A3,SLC41A3,SLC41A3	Silent,Silent,Silent,Silent	INTRON,EXON
rs4315324	16	G	A	0.4706	48665975
rs4322180	24	A	G	0.4237	21535086
rs4324798	6	A	G	0.07563	28776117
rs4328686	2	G	A	0.3782	139057105
rs4332372	1	A	G	0.4118	161257358
rs4341556	11	A	G	0.06303	55738062
rs434405	5	G	A	0.4622	28927036	NR_033961	LOC729862	Silent	EXON
rs4348778	1	G	A	0.2458	202696247
rs4351714	1	A	G	0.2437	202760658	NM_006618	KDM5B	Silent	INTRON
rs4359096	10	A	C	0.2143	4901798
rs4367963	11	G	A	0.1176	55703728	NM_006637	OR5I1	Missense_L50S	EXON
rs4370065	12	G	A	0.453	55864695
rs4397354	7	G	A	0.08898	55778416
rs441233	9	A	G	0.3613	136876021
rs4422672	7	C	A	0.3652	62203031
rs442694	6	A	C	0.08403	29356687
rs4431008	20	A	C	0.2605	36224534
rs4446587	6	A	G	0.4832	29259623
rs4448133	6	G	A	0.1271	29999534	NR_026751	ZNRD1-AS1	Silent	INTRON,EXON
rs4449005	17	A	G	0.3782	18579709	NM_001145045	ZNF286B	Silent	INTRON,EXON
rs445150	6	G	A	0.2899	29646879
rs4452075	19	G	A	0.1471	37879589	NM_032453	ZNF527	Missense_H213R	EXON
rs4452638	6	A	G	0.1134	27229265
rs4455499	4	A	G	0.411	142880833
rs4460716	10	C	A	0.2353	4919641	NR_026743	tAKR	Silent	INTRON
rs4467562	4	A	G	0.3361	10127141
rs4474733	17	A	C	0.2308	41433660
rs4487855	9	G	A	0.3739	140682841	NM_024757	EHMT1	Silent	INTRON
rs4530187	17	A	G	0.3361	5682867	NR_040000	LOC339166	Silent	INTRON
rs4537777	11	C	A	0.05042	55241556
rs4540292	6	C	A	0.416	31317182
rs4540846	11	A	G	0.4661	54835203
rs455321	5	A	G	0.1597	54512964
rs4555724	4	G	A	0.4034	141658697	NM_015130	TBC1D9	Silent	INTRON
rs4556621	12	A	C	0.395	38187236
rs4560715	7	G	A	0.395	1521875	NM_001080453	INTS1	Silent	INTRON
rs4563798	7	A	G	0.4706	153192052
rs4563845	7	A	G	0.1026	55778115
rs4585883	23	G	A	0.2353	71867586	NM_001172436,NM_001122670,NM_002637	PHKA1,PHKA1,PHKA1	Silent,Silent,Silent	INTRON
rs4610325	4	A	G	0.3571	10413168
rs4619888	4	C	A	0.2521	10126978
rs4631693	1	A	G	0.2017	111396088
rs4633175	23	G	A	0.2185	56252181
rs4642516	6	A	C	0.437	32657543
rs4650996	1	G	A	0.4025	178517365	NR_033186	C1orf220	Silent	EXON
rs4651000	1	G	A	0.3992	178532223
rs4653701	1	G	A	0.4706	226182455	NM_152608	C1orf55	Silent	INTRON
rs4657015	1	A	G	0.3814	161272441
rs4685744	3	A	G	0.4916	4403537	NM_001164674,NM_182760,NM_001164675	SUMF1,SUMF1,SUMF1	Silent,Silent,Silent	UTR
rs4689568	4	G	A	0.1555	6961589	NM_001113361,NM_020773	TBC1D14,TBC1D14	Silent,Silent	INTRON
rs4690187	4	A	G	0.3151	703813	NM_006315	PCGF3	Silent	INTRON
rs4697977	4	G	A	0.3277	10210653
rs4697986	4	G	A	0.3529	10258968
rs4698043	4	C	A	0.3529	10378602
rs470101	22	G	A	0.1807	28389453	NR_026963,NM_001145418	TTC28-AS1,TTC28	Silent,Synonymous_T1766T	INTRON,EXON
rs4702457	5	A	C	0.416	7324451
rs4706705	6	C	A	0.3729	79155534
rs4717222	7	A	C	0.479	64340294
rs4717319	7	A	G	0.4526	66242593	NM_014504	RABGEF1	Silent	INTRON
rs4718129	7	A	G	0.416	64297640				EXON
rs4718709	7	A	G	0.479	67567429
rs4720522	7	A	G	0.2174	45868309
rs4734014	8	G	A	0.3151	101908844
rs4734492	8	G	A	0.3162	101901901
rs4735825	8	A	G	0.5	847144
rs4748667	10	A	G	0.458	7111871
rs4749589	10	A	G	0.2899	30986700
rs4751759	10	A	G	0.2521	121734542
rs4754214	11	C	A	0.1849	107186896
rs4764447	12	A	G	0.3067	9579109	NR_033399	DDX12P	Silent	INTRON
rs4770334	13	A	G	0.3109	23478133
rs4770676	13	G	A	0.4412	25003883	NM_006437	PARP4	Silent	INTRON
rs477515	6	A	G	0.3319	32569691
rs4775817	15	A	C	0.2308	49960752
rs4778092	15	A	G	0.4664	93610139	NM_001166289,NM_001166286,NM_001166283,NM_001166287,NM_001166288,NM_020211	RGMA,RGMA,RGMA,RGMA,RGMA,RGMA	Silent,Silent,Silent,Silent,Silent,Silent	INTRON
rs4783565	16	A	G	0.2773	68750190
rs4785521	16	G	A	0.4538	48532560
rs4785775	16	A	C	0.4449	90163275
rs4786421	16	A	G	0.3235	3522303	NM_001083601,NM_001083600,NM_024845	NAA60,NAA60,NAA60	Silent,Silent,Silent	INTRON
rs4792831	17	A	G	0.2185	44206665	NM_001193465,NM_001193466,NM_015443	KANSL1,KANSL1,KANSL1	Silent,Silent,Silent	INTRON
rs4793230	17	C	A	0.3109	41427403
rs4793954	17	A	C	0.3277	56629527
rs4795370	17	G	A	0.2353	25387517
rs4796519	17	A	G	0.3983	6511781	NM_014804	KIAA0753	Synonymous_A572A	EXON
rs4798994	18	C	A	0.2899	76654327
rs4799025	18	G	A	0.4958	77030000	NM_198531	ATP9B	Silent	INTRON
rs4799033	18	A	G	0.4622	77082131	NM_198531	ATP9B	Silent	INTRON
rs4799141	18	A	G	0.3109	77945325	NM_032510	PARD6G	Silent	INTRON
rs4799355	18	C	A	0.4916	31313124	NM_030632	ASXL3	Silent	INTRON
rs4799646	18	A	G	0.1597	30083003
rs4803229	19	C	A	0.1471	37864682	NM_032453	ZNF527	Silent	INTRON
rs4805208	19	A	G	0.1176	37674259	NM_152279	ZNF585B	Silent	UTR
rs4806934	19	G	A	0.3782	3432252	NM_205843,NM_001245005,NM_001245004,NM_005597,NM_001245002	NFIC,NFIC,NFIC,NFIC,NFIC	Silent,Silent,Silent,Silent,Silent	INTRON
rs4809215	19	C	A	0.4664	14817145	NM_032433	ZNF333	Silent	INTRON
rs4809467	20	A	G	0.3529	61671688	NR_033370,NR_033369	LOC63930,LOC100144597	Silent,Silent	INTRON,EXON
rs4809472	20	G	A	0.4202	61684513	NR_033370,NR_033369	LOC63930,LOC100144597	Silent,Silent	INTRON,EXON
rs4810915	20	G	A	0.2605	36225766
rs4812783	20	G	A	0.3908	42715045
rs4820585	22	G	A	0.4958	24744079	NM_015330,NM_001254732,NM_001145468,NM_001254733	SPECC1L,SPECC1L,SPECC1L,SPECC1L	Silent,Silent,Silent,Silent	INTRON
rs4822451	22	A	C	0.3782	24248166
rs4822453	22	C	A	0.416	24254862
rs4822481	22	A	G	0.4958	24666340
rs4830273	23	A	G	0.07563	132905411	NM_001164617,NM_004484,NM_001164618,NM_001164619	GPC3,GPC3,GPC3,GPC3	Silent,Silent,Silent,Silent	INTRON
rs4838566	10	A	G	0.2353	51022933
rs4841317	8	A	G	0.4664	10186135	NM_012331,NM_001135670,NM_001199729,NM_001135671	MSRA,MSRA,MSRA,MSRA	Silent,Silent,Silent,Silent	INTRON
rs4841504	8	C	A	0.479	11024663	NM_173683	XKR6	Silent	INTRON
rs4841662	8	A	G	0.4538	11843758
rs4842091	9	G	A	0.2605	138947167	NM_144653	NACC2	Silent	INTRON
rs4843285	16	A	G	0.3235	87999571	NM_001173539,NM_001173541,NM_079837,NM_017869,NM_001173540,NM_001173542	BANP,BANP,BANP,BANP,BANP,BANP	Silent,Silent,Silent,Silent,Silent,Silent	INTRON
rs4843376	16	A	G	0.4958	86470082
rs4843707	16	C	A	0.3655	87854410
rs4843807	16	G	A	0.1218	88162610
rs4843946	16	G	A	0.4916	86445827
rs4857258	3	G	A	0.1092	97188583	NM_001080448,NM_173655	EPHA6,EPHA6	Silent,Silent	INTRON
rs4857274	3	G	A	0.1513	97282841	NM_001080448,NM_173655	EPHA6,EPHA6	Silent,Silent	INTRON
rs4857359	3	A	G	0.1933	97999365
rs4857674	3	A	C	0.4412	176948553
rs4858795	3	G	A	0.479	48515079	NM_016479	SHISA5	Silent	INTRON
rs4858890	3	G	A	0.4153	47405456
rs4861181	4	A	G	0.4538	42281042
rs4868043	5	A	G	0.2941	170328399	NM_022897	RANBP17	Silent	INTRON
rs4868438	5	A	G	0.4958	174074391
rs4870705	7	A	G	0.4958	57882950
rs4872709	8	G	A	0.2629	47116611
rs4872714	8	G	A	0.3782	47066183
rs4872971	8	G	A	0.2941	47800155
rs4880082	9	A	G	0.2647	139878828	NM_207510	LCNL1	Silent	INTRON
rs4881649	11	G	A	0.4706	49845560
rs4881659	11	A	C	0.3866	49965330
rs4881666	11	A	G	0.437	50071081
rs4881718	11	A	G	0.4832	50345390
rs4881736	11	A	G	0.2857	1515271	NM_053005	MOB2	Silent	INTRON
rs4882324	12	A	G	0.4538	38499180
rs4885948	13	G	A	0.07983	53309433	NM_001011705,NM_007015	LECT1,LECT1	Silent,Silent	INTRON
rs4887091	15	A	G	0.2542	79043580
rs4889554	16	A	G	0.2957	31819166
rs4889693	16	A	G	0.2437	31817561
rs4894020	2	C	A	0.2563	179288690	NR_031666	MIR548N	Silent	INTRON
rs4897617	6	G	A	0.3739	133168582
rs4904977	14	A	C	0.4706	93171553	NM_005606,NM_001008530	LGMN,LGMN	Silent,Silent	INTRON
rs4906142	14	G	A	0.1092	102238630	NM_001161725,NM_001161726	PPP2R5C,PPP2R5C	Silent,Silent	INTRON
rs4906434	14	A	G	0.4412	104764853
rs4907723	13	A	G	0.4202	112570353
rs4920004	21	A	G	0.479	44279410	NM_033661,NM_018669	WDR4,WDR4	Silent,Silent	INTRON
rs4920714	5	C	A	0.4958	85458883
rs4925318	20	A	G	0.4874	60509879	NM_001794,NM_001252338,NM_001252339	CDH4,CDH4,CDH4	Silent,Silent,Silent	INTRON
rs4930889	12	G	A	0.4958	30299123
rs4941461	13	G	A	0.4706	44029637	NM_017993,NM_001242863,NM_001127615	ENOX1,ENOX1,ENOX1	Silent,Silent,Silent	INTRON
rs4947342	6	A	G	0.2269	32653070
rs4950740	1	A	G	0.1471	202695165
rs4950791	1	A	G	0.1471	202702353	NM_006618	KDM5B	Silent	INTRON
rs497309	6	C	A	0.1092	31892484	NM_001178063	C2	Silent	INTRON
rs4974088	3	A	G	0.2101	48898749	NM_000387	SLC25A20	Silent	INTRON
rs4975577	5	A	G	0.4412	1032032	NM_033120	NKD2	Silent	INTRON
rs4976321	5	A	G	0.4916	135047254
rs4976323	5	G	A	0.4958	135052055
rs4985682	17	G	A	0.4202	5658315
rs4985929	17	A	G	0.3739	20751144
rs4996522	5	A	G	0.2563	130761470	NM_001164387,NM_001164388,NM_016340,NM_001164386	RAPGEF6,RAPGEF6,RAPGEF6,RAPGEF6	Silent,Silent,Silent,Silent	UTR
rs5013093	6	A	G	0.2101	29820586
rs507015	11	G	A	0.4244	51446535
rs510552	1	G	A	0.4874	96891671
rs510714	12	A	G	0.4244	298500
rs519417	6	A	G	0.1102	31878433	NM_001178063	C2	Silent	INTRON
rs521355	17	A	C	0.1398	30311492	NM_015355	SUZ12	Silent	INTRON
rs524612	1	C	A	0.3697	166716641
rs526983	6	C	A	0.4622	28815213
rs530312	11	A	G	0.4873	51392716
rs532098	6	A	G	0.4832	32578052
rs537166	17	A	G	0.1513	30326827	NM_015355	SUZ12	Silent	UTR
rs542736	12	G	A	0.4622	299715	NM_001206931,NM_001122848,NM_001122847,NM_003044	SLC6A12,SLC6A12,SLC6A12,SLC6A12	Silent,Silent,Silent,Silent	UTR
rs550677	12	A	G	0.4034	125811056
rs551017	18	A	G	0.1597	77526471
rs551601	12	A	G	0.4025	125810958
rs554110	11	G	A	0.3729	51372036
rs555570	11	G	A	0.2185	107254508	NM_152434	CWF19L2	Silent	INTRON
rs558702	6	A	G	0.1092	31870326	NM_001178063	C2	Silent	INTRON
rs563244	1	C	A	0.3613	166730775
rs568752	4	G	A	0.4661	146262747
rs570387	11	G	A	0.4874	65637076	NM_016938,NR_037718	EFEMP2,EFEMP2	Silent,Silent	INTRON
rs571096	18	G	A	0.479	77501317	NM_048368,NM_004715,NM_001202504	CTDP1,CTDP1,CTDP1	Silent,Silent,Silent	INTRON
rs571374	11	A	G	0.5	65817592
rs5751862	22	A	G	0.4874	24802564	NM_015330,NM_001254732,NM_001145468,NM_001254733	SPECC1L,SPECC1L,SPECC1L,SPECC1L	Silent,Silent,Silent,Silent	INTRON
rs5756825	22	A	G	0.437	38199950
rs5760102	22	A	G	0.3782	24248761
rs583271	13	A	G	0.178	44493527
rs588458	11	A	C	0.4538	49214048	NM_001014986,NM_001193473,NM_001193471,NM_001193472,NM_004476	FOLH1,FOLH1,FOLH1,FOLH1,FOLH1	Silent,Silent,Silent,Silent,Silent	INTRON
rs588700	11	A	G	0.2311	48449889
rs590086	9	G	A	0.08824	133343659	NM_000050,NM_054012	ASS1,ASS1	Silent,Silent	INTRON
rs591346	8	G	A	0.4534	9818065
rs5913935	23	G	A	0.1849	56428273
rs5913960	23	A	G	0.2269	56595634
rs5914700	23	G	A	0.2353	56560352
rs5914710	23	C	A	0.2353	56599489
rs5915082	23	A	G	0.2353	57710528
rs5920185	23	A	G	0.437	145591764
rs5920210	23	A	G	0.437	145623452
rs5920221	23	G	A	0.479	145642309
rs5938194	23	A	G	0.2101	72378706
rs5947379	23	A	C	0.2458	57928734
rs5987489	23	A	G	0.08403	101883098	NM_001199818	ARMCX5-GPRASP2	Silent	INTRON,EXON
rs5988685	23	A	G	0.2288	57913685
rs6003959	22	A	G	0.2479	24264395
rs602457	6	G	A	0.2311	32573562
rs6027936	20	G	A	0.2731	59541866
rs6027940	20	A	G	0.2773	59545800
rs6027947	20	A	G	0.2773	59552829
rs6031367	20	A	C	0.4958	42714527
rs6031379	20	A	C	0.4034	42728930
rs6053974	20	A	G	0.3529	6186488
rs6063367	20	A	G	0.2605	36233075
rs6073315	20	A	G	0.3866	42718605
rs6090206	20	G	A	0.3761	61668363	NR_033370,NR_028295	LOC63930,LINC00029	Silent,Silent	INTRON,EXON
rs6107104	20	A	G	0.2857	25922993
rs6115218	20	G	A	0.2647	25566485
rs6115458	20	G	A	0.3235	25969265
rs6124622	20	A	G	0.3571	42726205
rs6139074	20	C	A	0.2479	63244
rs6142884	20	A	G	0.4958	60503350	NM_001794,NM_001252338,NM_001252339	CDH4,CDH4,CDH4	Missense_K625R,Missense_K588R,Missense_K551R	EXON
rs617624	17	A	G	0.4202	18283627	NM_001145127	EVPLL	Silent	INTRON
rs623546	18	A	G	0.3487	77595228
rs624177	17	G	A	0.3445	47314413
rs625998	19	A	G	0.1303	21008838
rs629535	8	A	G	0.3008	70007938	NR_039986	LOC100505718	Silent	INTRON
rs630640	1	G	A	0.2941	78557608	NM_017655	GIPC2	Silent	INTRON
rs632220	11	A	C	0.1849	49257082
rs633159	12	A	G	0.4538	294544
rs641760	12	A	G	0.2269	123518866	NM_020845	PITPNM2	Silent	INTRON
rs642093	6	A	G	0.1765	32582075
rs6424659	1	G	A	0.3193	78501215
rs6431142	2	A	G	0.4496	130993823
rs6434925	2	A	G	0.4496	154671218
rs6438954	3	A	C	0.1933	125727080	NM_017836,NM_001008486,NM_001008487,NM_001164475,NM_001008485	SLC41A3,SLC41A3,SLC41A3,SLC41A3,SLC41A3	Silent,Silent,Silent,Silent,Silent	INTRON,EXON
rs6439265	3	A	G	0.1513	97304955	NM_001080448,NM_173655	EPHA6,EPHA6	Silent,Silent	INTRON
rs6449144	4	A	C	0.3613	9944650	NM_020041,NM_001001290	SLC2A9,SLC2A9	Silent,Silent	INTRON
rs6449342	4	A	G	0.3193	10179769
rs6450993	5	A	G	0.08051	33500180
rs6453208	5	G	A	0.3992	75464430	NM_014979	SV2C	Silent	INTRON
rs6457138	6	C	A	0.05462	30016297	NR_026751	ZNRD1-AS1	Silent	INTRON
rs6457140	6	A	T	0.105	30016810	NR_026751	ZNRD1-AS1	Silent	INTRON
rs6460195	7	A	G	0.3487	64292695	NM_001160183,NM_006524,NR_027661,NR_027660	ZNF138,ZNF138,ZNF138,ZNF138	Silent,Silent,Silent,Silent	UTR,EXON
rs6471124	8	G	A	0.1555	134446148
rs647596	1	A	C	0.416	146535394
rs6479395	9	A	G	0.1134	94758498
rs6479397	9	A	G	0.08403	94769170
rs6487883	12	A	G	0.4874	30321589
rs6488330	12	A	G	0.4076	11081270	NR_037918	PRH1-PRR4	Silent	INTRON,EXON
rs6488868	12	A	G	0.2563	123799974	NM_018183,NM_001167856	SBNO1,SBNO1	Synonymous_G1021G,Synonymous_G1022G	EXON
rs6492947	15	G	A	0.4364	40761549
rs650021	11	A	G	0.1218	48476690
rs6503866	17	A	G	0.4328	56619581	NM_001038704	C17orf47	Silent	INTRON
rs6503870	17	G	A	0.4328	56659018	NM_001201457,NM_198393,NM_031272	TEX14,TEX14,TEX14	Missense_G1088D,Missense_G1082D,Silent	INTRON,EXON
rs6505891	18	A	C	0.3376	14419091
rs650826	11	A	C	0.1822	49250912
rs6537091	4	G	A	0.4076	142874553
rs653914	11	G	A	0.4454	65676516
rs6539389	12	A	G	0.2647	108267651
rs6539856	12	A	G	0.4286	77381531
rs6554152	4	G	A	0.3008	55016097
rs6565285	16	G	A	0.2371	31812442
rs6582	15	A	G	0.3992	40845597	NM_001080791,NM_052849,NM_001080792	C15orf57,C15orf57,C15orf57	Silent,Silent,Silent	UTR
rs6582561	12	A	G	0.4958	38666821
rs6586261	21	A	G	0.3739	44318769	NM_001001503,NM_021075	NDUFV3,NDUFV3	Silent,Silent	INTRON
rs6591439	11	A	G	0.05042	55179208
rs659430	8	A	G	0.3655	70009988	NR_039986	LOC100505718	Silent	INTRON
rs6600976	5	G	A	0.4701	178254864
rs660895	6	G	A	0.2479	32577380
rs6626601	23	A	C	0.4286	145589670
rs6626622	23	A	G	0.4286	145608730
rs6638162	23	C	A	0.4118	133198197
rs6647418	23	G	A	0.2773	73185612	NR_024582	JPX	Silent	INTRON
[truncated: 736 more rows]

## Sheet: c) CpG Annotation
CpG site	CHR	MAPINFO	UCSC_REFGENE_NAME	UCSC_REFGENE_ACCESSION	UCSC_REFGENE_GROUP	UCSC_CPG_ISLANDS_NAME	RELATION_TO_UCSC_CPG_ISLAND	Number of cross-reactive targets with 47 bases match	Number of cross-reactive targets with 48 bases match	Number of cross-reactive targets with 49 bases match	Number of cross-reactive targets with 50 bases match	Is gene in GLGC consortia?
cg00160777	16	23764590	CHP2	NM_022097	TSS1500	chr16:23765969-23766869	N_Shore	6	1	1	0	FALSE
cg00152757	7	65939507			Intergenic	chr7:65939398-65939812	Island	0	1	0	0	FALSE
cg06942262	11	74039508			Intergenic		Open_Sea	0	0	0	0	FALSE
cg13437084	2	26467494	HADHB;HADHA;HADHA	NM_000183;NM_000182;NM_000182	TSS200;1stExon;5'UTR	chr2:26467102-26467946	Island	0	2	0	0	FALSE
cg06437703	8	37914619	EIF4EBP1	NM_004095	Body		Open_Sea	0	0	1	0	FALSE
cg10052190	16	22019676	C16orf52	NM_001164579	1stExon	chr16:22018987-22020057	Island	1	0	0	0	FALSE
cg20034712	19	52675470	ZNF836	NM_001102657	TSS1500	chr19:52674327-52674855	S_Shore	0	0	0	0	FALSE
cg02646394	2	89065379	FLJ40330	NR_015424	TSS200	chr2:89064493-89065513	Island	2	2	4	0	FALSE
cg20584997	2	89065319	FLJ40330	NR_015424	TSS200	chr2:89064493-89065513	Island	1	5	1	0	FALSE
cg27011577	2	97778608	ANKRD36	NM_001164315	TSS1500	chr2:97778469-97779540	Island	1	1	3	0	FALSE
cg23224356	2	98206733	ANKRD36B	NM_025190	TSS1500	chr2:98206120-98207224	Island	0	1	1	0	FALSE
cg12623145	2	97778927	ANKRD36	NM_001164315	TSS1500	chr2:97778469-97779540	Island	0	0	2	0	FALSE
cg19325487	2	113609544			Intergenic		Open_Sea	22	2	0	0	FALSE
cg17038417	6	96709124			Intergenic		Open_Sea	14	9	1	0	FALSE
cg21659725	3	3221576	CRBN	NM_016302	TSS200	chr3:3221083-3221617	Island	0	0	0	0	FALSE
cg06177665	2	209128590			Intergenic	chr2:209130748-209131065	N_Shelf	2	0	0	0	FALSE
cg08577424	12	112123256	ACAD10;BRAP;ACAD10	NM_025247;NM_006768;NM_001136538	TSS1500;Body;TSS1500	chr12:112123246-112124059	Island	0	0	0	0	FALSE
cg01787110	1	109008453	NBPF6;NBPF6	NM_001143987;NM_001143988	Body;Body		Open_Sea	0	0	2	0	TRUE
cg03764088	15	23115232			Intergenic	chr15:23115057-23115471	Island	2	0	0	0	FALSE
cg24007312	3	52312811	WDR82	NM_025222	TSS200	chr3:52312069-52313057	Island	0	0	0	0	FALSE
cg14195377	11	60928647	VPS37C	NM_017966	5'UTR	chr11:60928560-60929262	Island	0	0	0	0	FALSE
cg12521634	11	10154929	SBF2	NM_030962	Body		Open_Sea	86	74	17	0	FALSE
cg15611600	13	45563400	KIAA1704;NUFIP1	NM_018559;NM_012345	TSS1500;1stExon	chr13:45563288-45564002	Island	0	0	1	0	FALSE
cg08161449	15	66679676	MAP2K1;MAP2K1	NM_002755;NM_002755	1stExon;5'UTR	chr15:66678895-66679963	Island	0	0	0	0	FALSE
cg03429785	15	59498649	MYO1E;LDHAL6B	NM_004998;NM_033195	Body;TSS1500	chr15:59498959-59499338	N_Shore	0	2	0	0	FALSE
cg22491629	6	157744540	C6orf35;C6orf35	NM_018452;NM_018452	5'UTR;1stExon	chr6:157744004-157745217	Island	0	0	0	0	FALSE
cg25553128	8	12237900	FAM66A	NR_026789	Body		Open_Sea	0	0	1	0	FALSE
cg16837680	8	8084974	FLJ10661;FLJ10661;FLJ10661	NR_024362;NR_024363;NR_024361	TSS1500;TSS1500;TSS1500	chr8:8085016-8086608	N_Shore	0	0	0	0	FALSE
cg19726460	8	43828779			Intergenic		Open_Sea	0	6	9	0	FALSE
cg16658931	19	51171061	SHANK1	NM_016148	Body	chr19:51169659-51172023	Island	0	0	0	0	FALSE
cg24857958	1	80517010			Intergenic		Open_Sea	3	0	0	0	FALSE
cg01027929	7	26241406	HNRNPA2B1;CBX3;CBX3;HNRNPA2B1;CBX3	NM_031243;NM_016587;NM_007276;NM_002137;NM_016587	TSS1500;1stExon;5'UTR;TSS1500;5'UTR	chr7:26239418-26242062	Island	0	0	0	0	FALSE
cg21747310	12	11709115			Intergenic		Open_Sea	0	0	0	0	FALSE
cg01418896	7	153108684			Intergenic		Open_Sea	0	0	2	0	FALSE
cg07000267	2	84105397			Intergenic		Open_Sea	2	0	2	0	FALSE
cg11084035	11	62414045	GANAB;GANAB	NM_198334;NM_198335	1stExon;1stExon	chr11:62413632-62414293	Island	0	0	0	0	FALSE
cg02244970	11	55135222	OR4A15	NM_001005275	TSS200		Open_Sea	0	0	0	0	FALSE
cg08933160	12	112944601	PTPN11	NM_002834	3'UTR		Open_Sea	0	2	1	0	FALSE
cg10131604	12	112957972			Intergenic		Open_Sea	11	4	0	0	FALSE
cg21824455	4	167764172	SPOCK3;SPOCK3	NM_001040159;NM_016950	Body;Body		Open_Sea	6	0	0	0	FALSE
cg25312636	6	33141678	COL11A2;COL11A2;COL11A2	NM_080679;NM_080681;NM_080680	Body;Body;Body		Open_Sea	0	0	0	0	FALSE
cg02273106	2	210010325			Intergenic	chr2:210010093-210010367	Island	0	0	1	0	FALSE
cg08325307	7	31557142	CCDC129;CCDC129	NM_194300;NM_194300	1stExon;5'UTR		Open_Sea	8	2	1	0	FALSE
cg21179412	5	64010609	FAM159B	NM_001164442	Body		Open_Sea	4	8	2	0	FALSE
cg25299176	17	1303341	YWHAE;YWHAE	NM_006761;NR_024058	1stExon;Body	chr17:1302606-1303889	Island	0	1	0	0	FALSE
cg18830273	4	127692369			Intergenic		Open_Sea	52	19	5	0	FALSE
cg27224107	4	52807094			Intergenic		Open_Sea	130	15	0	0	FALSE
cg19148731	2	74780229	LOXL3	NM_032603	5'UTR	chr2:74781494-74782685	N_Shore	0	0	0	0	FALSE
cg14087061	9	19102686	HAUS6;HAUS6	NM_017645;NM_017645	1stExon;5'UTR	chr9:19102470-19103110	Island	0	0	1	0	FALSE
cg18071532	12	48357234	TMEM106C;TMEM106C;TMEM106C;TMEM106C	NM_001143841;NM_024056;NM_001143842;NM_001143843	TSS200;TSS200;TSS200;TSS200	chr12:48357195-48357507	Island	0	0	0	0	FALSE
cg17711091	1	151965869	S100A10	NM_002966	5'UTR	chr1:151965657-151966387	Island	0	1	0	0	FALSE
cg18540325	9	33795118	PRSS3;PRSS3	NM_002771;NM_007343	TSS1500;Body		Open_Sea	0	0	0	0	FALSE
cg03900028	7	64451426	ZNF117	NM_015852	TSS200		Open_Sea	0	0	0	0	FALSE
cg15427793	7	64450926	ZNF117;ZNF117	NM_015852;NM_015852	1stExon;5'UTR		Open_Sea	0	2	0	0	FALSE
cg19862616	7	65841803	NCRNA00174	NR_026873	Body	chr7:65841384-65842438	Island	1	0	0	0	FALSE
cg19169023	15	41853346	TYRO3	NM_006293	Body	chr15:41851723-41851970	S_Shore	0	0	0	0	FALSE
cg01449444	10	57659566			Intergenic		Open_Sea	91	350	61	0	FALSE
cg08600765	20	34638493	LOC647979	NR_027451	Body	chr20:34638249-34638983	Island	0	1	0	0	FALSE
cg25548582	13	52598798	UTP14C;ALG11	NM_021645;NM_001004127	TSS200;Body		Open_Sea	0	0	0	0	FALSE
cg03492460	6	88441469			Intergenic		Open_Sea	7	0	0	0	FALSE
cg13381631	10	46776799			Intergenic	chr10:46774348-46775241	S_Shore	1	2	1	0	FALSE
cg00740803	4	113143664			Intergenic		Open_Sea	0	0	0	0	FALSE
cg21041751	4	109933696	COL25A1;COL25A1	NM_198721;NM_032518	Body;Body		Open_Sea	10	0	0	0	FALSE
cg14372705	22	19141030			Intergenic	chr22:19136293-19138512	S_Shelf	0	0	0	0	FALSE
cg22671798	19	38229377	ZNF573	NM_152360	3'UTR		Open_Sea	0	0	0	0	FALSE
cg07940072	14	38061326	FOXA1	NM_004496	Body	chr14:38060841-38062119	Island	0	1	0	0	FALSE
cg03635442	8	49427283			Intergenic	chr8:49427074-49427416	Island	0	0	0	0	FALSE
cg26868306	10	29769658	SVIL;SVIL	NM_021738;NM_003174	Body;Body		Open_Sea	0	0	1	0	FALSE
cg22177721	6	139636235			Intergenic		Open_Sea	0	0	1	0	FALSE
cg26686117	2	200524538			Intergenic	chr2:200524001-200524204	S_Shore	1	2	1	0	FALSE
cg07570055	2	233387088			Intergenic	chr2:233386614-233389161	Island	0	0	0	0	FALSE
cg16045340	5	156367307	TIMD4;TIMD4	NM_001146726;NM_138379	Body;Body		Open_Sea	5	0	0	0	FALSE
cg02818572	15	23692496			Intergenic		Open_Sea	1	2	0	0	TRUE
cg23497020	12	50616562	LIMA1;LIMA1;LIMA1	NM_001113546;NM_001113547;NM_016357	Body;TSS200;Body		Open_Sea	0	0	0	0	FALSE
cg07817883	1	32538562	TMEM39B;TMEM39B	NM_018056;NM_018056	1stExon;5'UTR	chr1:32538205-32539052	Island	0	0	0	0	FALSE
cg26889118	15	49342629			Intergenic	chr15:49338363-49338771	S_Shelf	0	0	0	0	FALSE
cg00903577	6	28831109			Intergenic	chr6:28831682-28832134	N_Shore	0	0	0	0	FALSE
cg21438527	6	26189355	HIST1H4D	NM_003539	TSS200	chr6:26188997-26189295	S_Shore	0	0	0	0	FALSE
cg14791747	16	20752902	THUMPD1	NM_017736	1stExon	chr16:20752646-20753280	Island	0	0	0	0	FALSE
cg17416722	6	32554385	HLA-DRB1	NM_002124	Body	chr6:32551851-32552331	S_Shelf	0	0	0	0	FALSE
cg10466124	6	32498285	HLA-DRB5	NM_002125	TSS1500		Open_Sea	0	0	0	0	FALSE
cg04461101	6	32515251			Intergenic		Open_Sea	5	2	0	0	FALSE
cg10631902	5	14652156			Intergenic		Open_Sea	2	2	4	0	FALSE
cg11278311	17	4544507	ALOX15	NM_001140	Body	chr17:4542715-4544934	Island	0	0	1	0	FALSE
cg19779076	17	4544513	ALOX15	NM_001140	Body	chr17:4542715-4544934	Island	0	0	1	0	FALSE
cg21665057	3	196295764	WDR53;FBXO45;FBXO45	NM_182627;NM_001105573;NM_001105573	TSS1500;1stExon;5'UTR	chr3:196295341-196295796	Island	0	0	0	0	FALSE
cg21582582	3	182698605	DCUN1D1	NM_020640	TSS1500	chr3:182697749-182698731	Island	0	0	0	0	FALSE
cg07461501	17	79650226	HGS;ARL16	NM_004712;NM_001040025	TSS1500;Body	chr17:79650194-79651447	Island	0	1	0	0	FALSE
cg02805052	2	104973361			Intergenic		Open_Sea	0	0	0	0	FALSE
cg00902674	3	111904703	SLC9A10	NM_183061	Body	chr3:111904382-111904845	Island	0	0	1	0	FALSE
cg06657028	6	30080495	TRIM31	NM_007028	Body		Open_Sea	0	0	0	0	FALSE
cg15196058	4	130934318			Intergenic		Open_Sea	79	7	1	0	FALSE
cg12093005	12	133086067	FBRSL1	NM_001142641	Body		Open_Sea	0	0	1	1	FALSE
cg17862947	12	133086926	FBRSL1	NM_001142641	Body		Open_Sea	0	0	0	1	FALSE
cg21600908	12	133085885	FBRSL1	NM_001142641	Body		Open_Sea	0	0	0	1	FALSE
cg06606381	12	133084897	FBRSL1	NM_001142641	Body		Open_Sea	0	0	0	0	FALSE
cg20981286	15	41443753			Intergenic		Open_Sea	3	5	2	0	FALSE
cg25536467	13	19960816			Intergenic	chr13:19964791-19965017	N_Shelf	0	0	1	0	FALSE
cg23247274	13	21750649	MRP63;MRP63;SKA3;SKA3;SKA3;SKA3	NM_024026;NM_024026;NM_001166017;NM_145061;NM_145061;NM_001166017	1stExon;5'UTR;5'UTR;1stExon;5'UTR;1stExon	chr13:21750287-21751332	Island	0	0	0	0	FALSE
cg00902417	17	15492168	CDRT1	NM_006382	3'UTR		Open_Sea	0	0	0	0	FALSE
cg27534567	1	568536			Intergenic		Open_Sea	0	0	2	0	FALSE
cg13150855	20	54944858	AURKA;AURKA;AURKA;AURKA;AURKA;AURKA	NM_198434;NM_003600;NM_198435;NM_198437;NM_198436;NM_198433	3'UTR;3'UTR;3'UTR;3'UTR;3'UTR;3'UTR		Open_Sea	0	0	0	0	FALSE
cg13055278	2	8822288	ID2;ID2	NM_002166;NM_002166	1stExon;5'UTR	chr2:8821990-8822739	Island	0	0	1	0	FALSE
cg24728468	8	82192791	FABP5;FABP5	NM_001444;NM_001444	1stExon;5'UTR	chr8:82192378-82193685	Island	1	2	2	0	FALSE
cg25995724	8	82192788	FABP5;FABP5	NM_001444;NM_001444	1stExon;5'UTR	chr8:82192378-82193685	Island	1	2	2	0	FALSE
cg12026538	2	91935310			Intergenic	chr2:91936876-91937290	N_Shore	0	0	1	1	FALSE
cg09079882	16	10837135	NUBP1	NM_002484	TSS1500	chr16:10837584-10838196	N_Shore	0	0	0	0	FALSE
cg26043149	18	55253948	FECH;FECH;FECH;FECH	NM_000140;NM_001012515;NM_000140;NM_001012515	5'UTR;5'UTR;1stExon;1stExon	chr18:55253544-55254093	Island	0	0	0	0	FALSE
cg26518628	1	97050305			Intergenic		Open_Sea	0	0	0	0	FALSE
cg12753165	1	235274196	TOMM20	NM_014765	3'UTR		Open_Sea	0	0	1	0	FALSE
cg16701652	17	65988002	C17orf58;C17orf58	NM_181655;NM_181656	3'UTR;3'UTR	chr17:65989221-65989646	N_Shore	0	0	3	0	FALSE
cg27060340	17	43502999	ARHGAP27;ARHGAP27	NM_199282;NM_199282	1stExon;5'UTR	chr17:43506828-43510380	N_Shelf	0	0	0	0	FALSE
cg25620548	19	46142707	MIR330;EML2	NR_029886;NM_012155	TSS1500;TSS200	chr19:46144872-46145631	N_Shelf	0	0	0	0	FALSE
cg05036715	10	58777720			Intergenic		Open_Sea	0	0	0	0	FALSE
cg13848087	12	89893700	WDR51B	NM_172240	Body		Open_Sea	0	0	0	0	FALSE
cg02040972	3	125436009			Intergenic		Open_Sea	4	4	0	0	FALSE
cg13989295	17	57187728	SKA2;SKA2	NM_182620;NM_001100595	3'UTR;3'UTR	chr17:57183628-57184441	S_Shelf	0	0	0	0	FALSE
cg04701034	14	52536175	NID2	NM_007361	TSS1500	chr14:52534581-52536722	Island	0	0	0	0	FALSE
cg12805629	2	11565653			Intergenic		Open_Sea	3	4	8	0	FALSE
cg05074385	6	30137208	TRIM15	NM_033229	Body	chr6:30139718-30140263	N_Shelf	0	0	0	0	FALSE
cg23505145	19	12996616	KLF1	NM_006563	Body	chr19:12996086-12997039	Island	0	0	0	0	FALSE
cg19782749	X	132091720	HS6ST2;HS6ST2	NM_147175;NM_001077188	Body;Body	chrX:132090363-132092617	Island	0	0	0	0	FALSE
cg13615516	5	77269221			Intergenic	chr5:77268350-77268787	S_Shore	0	0	0	0	FALSE
cg13688808	6	29760158	HCG4	NR_002139	Body	chr6:29759946-29760903	Island	0	0	0	0	FALSE
cg24556754	1	3721846			Intergenic		Open_Sea	1	0	1	0	FALSE
cg07880636	7	51384621	COBL	NM_015198	TSS200	chr7:51383311-51384938	Island	0	0	0	0	FALSE
cg01017235	6	29713436	LOC285830;LOC285830	NR_026972;NR_026973	Body;Body	chr6:29716468-29717158	N_Shelf	0	1	1	0	FALSE
cg03929089	4	120376271			Intergenic	chr4:120375746-120376363	Island	2	3	1	0	FALSE
cg18944383	4	111397179	ENPEP	NM_001977	TSS200	chr4:111397677-111398089	N_Shore	0	0	0	0	FALSE
cg11707556	5	10655725	ANKRD33B	NM_001164440	3'UTR		Open_Sea	3	2	1	0	FALSE
cg15704280	7	45808275	2013-09-13	NR_024271	Body	chr7:45808183-45808745	Island	2	3	1	0	FALSE
cg08242859	7	128032651	IMPDH1;IMPDH1;IMPDH1;IMPDH1;IMPDH1;IMPDH1;IMPDH1	NM_001142573;NM_001142574;NM_001142576;NM_001102605;NM_183243;NM_000883;NM_001142575	3'UTR;3'UTR;3'UTR;3'UTR;3'UTR;3'UTR;3'UTR		Open_Sea	0	0	0	0	FALSE
cg24924572	1	59089298			Intergenic		Open_Sea	222	115	6	0	FALSE
cg23762487	6	31165673	HCG27	NR_026791	Body	chr6:31165412-31165923	Island	1	2	0	0	FALSE
cg19508790	12	34547604			Intergenic		Open_Sea	0	0	0	0	FALSE
cg10856724	12	34555212			Intergenic		Open_Sea	0	0	0	0	FALSE
cg07183970	12	34457254			Intergenic		Open_Sea	0	0	0	0	FALSE
cg17660026	22	41252631	XPNPEP3;ST13;ST13	NM_022098;NM_003932;NM_003932	TSS1500;5'UTR;1stExon	chr22:41252146-41253240	Island	0	1	0	0	FALSE
cg20290983	6	43655470	MRPS18A	NM_018135	1stExon	chr6:43655271-43655618	Island	0	0	0	0	FALSE
cg04842962	6	43655489	MRPS18A	NM_018135	1stExon	chr6:43655271-43655618	Island	0	0	0	0	FALSE
cg05276469	17	16570473			Intergenic	chr17:16569938-16570517	Island	0	0	0	0	FALSE
cg09860653	1	19970708	NBL1;NBL1	NM_182744;NM_005380	Body;TSS200	chr1:19970255-19971923	Island	0	0	0	0	FALSE
cg20147224	11	47236405	DDB2	NM_000107	TSS200	chr11:47236404-47236933	Island	0	0	0	0	FALSE
cg24845535	1	231589949			Intergenic		Open_Sea	81	36	24	0	FALSE
cg27600084	12	12264075			Intergenic		Open_Sea	2	4	4	0	FALSE
cg02155558	15	43621948	ADAL;LCMT2;ADAL	NM_001012969;NM_014793;NM_001159280	TSS1500;1stExon;TSS1500	chr15:43621830-43622953	Island	0	0	0	0	FALSE
cg03178781	7	75650855	STYXL1	NM_016086	Body		Open_Sea	0	0	0	0	FALSE
cg09588271	1	62784651	KANK4	NM_181712	5'UTR	chr1:62784136-62785133	Island	0	0	0	0	FALSE
cg21349901	7	4630518			Intergenic		Open_Sea	1	5	14	0	FALSE
cg05499111	15	27902080			Intergenic		Open_Sea	0	0	0	0	FALSE
cg21274067	2	114341111	WASH2P	NR_024077	TSS200	chr2:114341301-114342298	N_Shore	4	0	0	0	FALSE
cg14848783	11	92600066	FAT3	NM_001008781	Body	chr11:92599941-92600345	Island	0	0	0	0	FALSE
cg11656405	4	48188522	TEC	NM_003215	Body		Open_Sea	53	45	25	0	FALSE
cg26450240	11	49003361			Intergenic		Open_Sea	0	0	0	0	FALSE
cg09428846	11	47584600			Intergenic	chr11:47586848-47587608	N_Shelf	0	0	0	0	FALSE
cg06799747	11	49017551			Intergenic		Open_Sea	0	2	0	0	FALSE
cg27281836	11	49229833	FOLH1;FOLH1	NM_004476;NM_001014986	Body;Body	chr11:49229717-49230040	Island	0	0	0	0	FALSE
cg04363536	3	49466872	NICN1	NM_032316	TSS200	chr3:49466478-49466843	S_Shore	15	2	0	0	FALSE
cg25749565	7	61971401			Intergenic		Open_Sea	3	0	0	0	FALSE
cg00070715	5	138862796	TMEM173	NM_198282	TSS1500		Open_Sea	0	0	0	0	FALSE
cg10467968	6	31862499	EHMT2;EHMT2	NM_006709;NM_025256	Body;Body	chr6:31864897-31865419	N_Shelf	0	0	0	0	FALSE
cg25505785	19	14181410			Intergenic	chr19:14181430-14181758	N_Shore	0	2	0	0	FALSE
cg22713356	15	30763199			Intergenic	chr15:30762927-30763795	Island	0	0	0	0	FALSE
cg05059571	16	84539110	KIAA1609	NM_020947	TSS1500	chr16:84538884-84539115	Island	0	0	0	0	FALSE
cg05756415	17	40761330	FAM134C;FAM134C;TUBG1	NM_178126;NR_026697;NM_001070	1stExon;Body;TSS200	chr17:40761059-40761761	Island	0	0	0	0	FALSE
cg13584678	2	129026006	HS6ST1	NM_004807	Body	chr2:129025770-129026419	Island	0	0	1	0	FALSE
cg24215973	2	240111563	HDAC4	NM_006037	Body	chr2:240111314-240111577	Island	0	0	0	0	FALSE
cg25288420	1	78511713	GIPC2;GIPC2	NM_017655;NM_017655	1stExon;5'UTR	chr1:78511577-78512161	Island	0	0	0	0	FALSE
cg17639987	7	57081248			Intergenic	chr7:57084195-57084405	N_Shelf	0	0	1	0	FALSE
cg21567404	3	27674614			Intergenic	chr3:27674209-27674639	Island	0	1	1	0	FALSE
cg15967111	10	81444894	LOC650623	NR_027512	Body	chr10:81444163-81444474	S_Shore	0	1	2	0	FALSE
cg24797210	10	29805033	SVIL;SVIL	NM_021738;NM_003174	Body;Body		Open_Sea	0	0	0	0	FALSE
cg00846647	17	44060252	MAPT;MAPT;MAPT;MAPT;MAPT;MAPT	NM_016835;NM_001123067;NM_016834;NM_005910;NM_001123066;NM_016841	Body;Body;Body;Body;Body;Body	chr17:44060246-44060530	Island	0	0	0	0	FALSE
cg02228913	17	44058016	MAPT;MAPT;MAPT;MAPT;MAPT;MAPT	NM_016835;NM_001123067;NM_016834;NM_005910;NM_001123066;NM_016841	Body;Body;Body;Body;Body;Body	chr17:44060246-44060530	N_Shelf	0	0	0	0	FALSE
cg01570182	17	44337453			Intergenic	chr17:44337401-44337926	Island	0	1	1	0	FALSE
cg13319761	11	48509778	OR4A47	NM_001005512	TSS1500		Open_Sea	0	0	0	0	FALSE
cg04279164	11	106698694	GUCY1A2	NM_000855	Body		Open_Sea	0	0	0	0	FALSE
cg16276999	12	8601160			Intergenic		Open_Sea	7	16	10	0	FALSE
cg16712639	X	24073090	EIF2S3	NM_001415	1stExon	chrX:24072558-24073135	Island	1	0	0	0	FALSE
cg03923277	12	104359732	TDG;TDG	NM_003211;NM_003211	1stExon;5'UTR	chr12:104359406-104360023	Island	0	0	0	0	FALSE
cg04896959	15	78267971			Intergenic		Open_Sea	0	0	0	0	FALSE
cg17225604	17	22193895			Intergenic	chr17:22191801-22192068	S_Shore	0	0	0	0	FALSE
cg19694781	19	47549865	TMEM160	NM_017854	Body	chr19:47551387-47552137	N_Shore	0	1	0	0	FALSE
cg01256320	12	133087207	FBRSL1	NM_001142641	Body		Open_Sea	0	0	0	1	FALSE
cg02718200	6	31324269	HLA-B	NM_005514	Body	chr6:31323946-31325211	Island	1	1	0	0	FALSE
cg17151123	15	83949772	BNC1	NM_001717	Body	chr15:83951980-83953930	N_Shelf	0	0	0	0	FALSE
cg22231329	19	51071309	LRRC4B	NM_001080457	TSS200	chr19:51069359-51069600	S_Shore	0	0	0	0	FALSE
cg09220050	20	48770642	TMEM189;TMEM189;TMEM189;TMEM189-UBE2V1	NM_199129;NR_027889;NM_001162505;NM_199203	TSS1500;TSS1500;TSS1500;TSS1500	chr20:48769945-48770709	Island	0	0	0	0	FALSE
cg23085500	12	14952637	WBP11	NM_016312	Body	chr12:14955991-14956471	N_Shelf	1	0	0	0	FALSE
cg01718231	17	29326311	RNF135;RNF135	NM_197939;NM_032322	3'UTR;3'UTR		Open_Sea	11	0	0	0	FALSE
cg25042112	7	64838748	ZNF92;ZNF92	NM_152626;NM_007139	TSS200;TSS200	chr7:64838984-64839213	N_Shore	10	5	4	0	FALSE
cg17283857	10	102989315	FLJ41350;LBX1	NR_029380;NM_006562	TSS200;TSS1500	chr10:102984182-102990063	Island	0	0	0	0	FALSE
cg01978534	3	49711033	APEH	NM_001640	TSS1500	chr3:49710968-49712279	Island	0	0	0	0	FALSE
cg15319412	11	33453389			Intergenic		Open_Sea	19	4	0	0	FALSE
cg03583311	1	9187976	GPR157	NM_024980	Body	chr1:9188503-9189743	N_Shore	1	0	0	0	FALSE
cg09708560	12	53547922			Intergenic		Open_Sea	2	0	0	0	FALSE
cg00311963	Y	9747781	LOC100101121;TTTY23	NR_003593;NR_001540	TSS1500;TSS1500	chrY:9745559-9745993	S_Shore	0	0	0	1	FALSE
cg12052203	11	66115045	B3GNT1;B3GNT1	NM_006876;NM_006876	1stExon;5'UTR	chr11:66114497-66115525	Island	0	0	0	0	FALSE
cg01061520	Y	9478342			Intergenic	chrY:9478175-9478445	Island	0	0	0	0	FALSE
cg05408674	Y	6136711			Intergenic	chrY:6134498-6134748	S_Shore	0	1	0	0	FALSE
cg05557315	Y	9476544			Intergenic	chrY:9478175-9478445	N_Shore	1	2	0	1	FALSE
cg05213048	Y	14100276			Intergenic	chrY:14100002-14100593	Island	0	1	0	0	FALSE
cg01620082	3	125678407			Intergenic	chr3:125677127-125678408	Island	0	0	0	0	FALSE
cg03012854	22	29834550	RFPL1S;RFPL1	NR_002727;NM_021026	Body;TSS200		Open_Sea	0	1	2	0	FALSE
cg24436365	6	63940138			Intergenic		Open_Sea	6	1	0	0	FALSE
cg02947374	16	88267466			Intergenic	chr16:88268113-88268367	N_Shore	0	0	1	0	FALSE
cg01561157	17	80735550	TBCD	NM_005993	Body	chr17:80737542-80737774	N_Shore	0	0	0	0	FALSE
cg15697201	20	29534074			Intergenic	chr20:29534910-29535208	N_Shore	0	1	0	0	FALSE
cg06094323	2	128145662			Intergenic	chr2:128145117-128145897	Island	0	0	0	0	FALSE
cg24212677	17	9279954	STX8	NM_004853	Body		Open_Sea	5	3	0	0	FALSE
cg04196064	11	55029786	TRIM48	NM_024114	1stExon		Open_Sea	0	0	2	0	FALSE
cg22724854	11	55737072	OR10AG1	NM_001005491	TSS1500		Open_Sea	0	0	0	0	FALSE
cg13349462	12	132615959			Intergenic	chr12:132619197-132620960	N_Shelf	8	1	2	0	FALSE
cg14222797	10	16859974	RSU1;RSU1	NM_152724;NM_012425	TSS1500;TSS1500	chr10:16859089-16859975	Island	0	0	1	0	FALSE
cg04944296	16	67141152			Intergenic	chr16:67143282-67143827	N_Shelf	41	0	0	0	FALSE
cg18430411	8	144873183	SCRIB;SCRIB	NM_015356;NM_182706	3'UTR;3'UTR	chr8:144871986-144872261	S_Shore	0	1	0	0	FALSE
cg07211511	3	129823064	LOC729375	NR_024252	Body		Open_Sea	3	3	0	0	FALSE
cg19743820	5	85913790	COX7C;COX7C	NM_001867;NM_001867	5'UTR;1stExon		Open_Sea	0	0	0	0	FALSE
cg12441246	8	1972838			Intergenic	chr8:1971909-1972406	S_Shore	9	3	5	0	FALSE
cg13561028	6	30899649	SFTA2	NM_205854	Body		Open_Sea	0	0	0	0	FALSE
cg04559908	6	30920123	DPCR1	NM_080870	Body	chr6:30923208-30923624	N_Shelf	0	0	0	0	FALSE
cg22731440	6	31323506	HLA-B	NM_005514	Body	chr6:31323946-31325211	N_Shore	0	0	0	0	FALSE
cg17712092	4	129076599	LARP1B	NM_018078	Body		Open_Sea	0	0	0	0	FALSE
cg07548495	2	81421272			Intergenic	chr2:81421204-81422532	Island	0	0	2	0	FALSE
cg00736530	18	75734			Intergenic	chr18:75576-76027	Island	1	0	2	0	FALSE
cg11401929	10	75457686	AGAP5	NM_001144000	TSS200		Open_Sea	0	0	10	0	FALSE
cg18631743	22	20104954	RANBP1;TRMT2A;TRMT2A	NM_002882;NM_182984;NM_022727	TSS200;TSS200;TSS200	chr22:20104374-20105729	Island	0	0	0	0	FALSE
cg07240877	1	238649445	LOC339535	NR_015407	TSS200		Open_Sea	2	0	0	0	FALSE
cg17145862	1	211918768	LPGAT1	NM_014873	3'UTR		Open_Sea	0	0	1	0	FALSE
cg03944143	17	2595123	KIAA0664	NM_015229	Body	chr17:2594924-2596274	Island	0	0	0	0	FALSE
cg04657470	2	198365150	HSPE1;HSPE1;HSPD1;HSPD1	NM_002157;NM_002157;NM_002156;NM_199440	1stExon;5'UTR;TSS1500;TSS200	chr2:198363689-198365405	Island	0	0	0	0	FALSE
cg19646227	1	238081674	LOC100130331	NR_027247	Body		Open_Sea	0	0	0	0	FALSE
cg06016577	13	79307625			Intergenic		Open_Sea	0	0	0	0	FALSE
cg25470479	6	106062947			Intergenic		Open_Sea	4	3	2	0	FALSE
cg27101157	17	62340122	TEX2	NM_018469	5'UTR	chr17:62339803-62340799	Island	0	0	0	0	FALSE
cg20587970	11	113659929			Intergenic	chr11:113660755-113661046	N_Shore	0	1	1	0	FALSE
cg08476390	21	11099431	BAGE4;BAGE5;BAGE3;BAGE;BAGE2	NM_181704;NM_182484;NM_182481;NM_001187;NM_182482	TSS1500;TSS1500;TSS1500;TSS1500;TSS1500		Open_Sea	1	0	2	0	FALSE
cg03462171	16	1664488	CRAMP1L	NM_020825	TSS200	chr16:1660054-1665095	Island	0	0	0	0	FALSE
cg17930550	1	67519474	SLC35D1	NM_015139	Body	chr1:67519224-67520139	Island	0	0	0	0	FALSE
cg20826526	3	156266748	SSR3	NM_007107	Body		Open_Sea	0	0	1	0	FALSE
cg19797896	7	66202871			Intergenic	chr7:66205245-66206565	N_Shelf	0	1	0	0	FALSE
cg22114309	1	895869	KLHL17;NOC2L	NM_198317;NM_015658	TSS200;TSS1500	chr1:894313-902654	Island	0	0	0	0	FALSE
cg18724061	6	27861294	HIST1H2AM;HIST1H2BO	NM_003514;NM_003527	TSS1500;1stExon	chr6:27861317-27861595	N_Shore	3	0	0	0	FALSE
cg24008668	6	26158556	HIST1H2BD;HIST1H2BD	NM_021063;NM_138720	1stExon;1stExon	chr6:26156449-26157146	S_Shore	2	0	0	0	FALSE
cg07153826	20	60962721	RPS21	NM_001024	Body	chr20:60961570-60962753	Island	0	0	1	0	FALSE
cg11340603	12	79816965	SYT1;SYT1;SYT1	NM_005639;NM_001135805;NM_001135806	Body;Body;Body		Open_Sea	0	0	0	0	FALSE
cg25404033	7	108297992			Intergenic		Open_Sea	3	1	0	0	FALSE
cg01230067	6	31239063	HLA-C	NM_002117	Body	chr6:31238852-31240120	Island	1	3	2	0	FALSE
cg05008367	7	32994013			Intergenic	chr7:32996732-32997591	N_Shelf	0	0	0	0	FALSE
cg21639675	7	55816154			Intergenic		Open_Sea	1	15	9	0	FALSE
cg27349345	7	35225932			Intergenic	chr7:35225363-35226580	Island	1	1	3	0	FALSE
cg16879549	17	7146439	GABARAP	NM_007278	TSS1500	chr17:7145479-7146709	Island	0	0	0	0	FALSE
cg13435649	2	182550065			Intergenic	chr2:182547873-182549177	S_Shore	0	0	0	0	FALSE
cg09753657	1	159869927	CCDC19	NM_012337	TSS200	chr1:159869901-159870143	Island	0	0	0	0	FALSE
cg01046833	11	51515596	OR4C46	NM_001004703	1stExon		Open_Sea	0	0	1	0	FALSE
cg18984499	17	8286166	RPL26	NM_000987	5'UTR	chr17:8286376-8287336	N_Shore	0	0	0	0	TRUE
cg26811252	16	29126840	RRN3P2	NR_003369	Body		Open_Sea	0	0	0	0	FALSE
cg25535652	6	93992415	EPHA7	NM_004440	Body		Open_Sea	49	26	0	0	FALSE
cg18127682	6	93992417	EPHA7	NM_004440	Body		Open_Sea	52	17	0	0	FALSE
cg09348012	6	7426065			Intergenic		Open_Sea	96	30	6	0	FALSE
cg05926928	17	57297772	GDPD1;GDPD1;GDPD1	NM_182569;NM_001165994;NM_001165993	TSS200;TSS200;TSS200	chr17:57298305-57298645	N_Shore	0	0	0	0	FALSE
cg01105557	1	15931098			Intergenic	chr1:15929823-15930289	S_Shore	1	2	0	0	FALSE
cg22111694	2	91758369			Intergenic	chr2:91757196-91757540	S_Shore	0	0	0	0	FALSE
cg00742851	3	3843342	LRRN1	NM_020873	5'UTR	chr3:3840513-3842772	S_Shore	0	0	0	0	FALSE
cg02276274	3	3839921	LRRN1	NM_020873	TSS1500	chr3:3840513-3842772	N_Shore	0	0	0	0	FALSE
cg26321609	3	123680480	CCDC14	NM_022757	TSS1500	chr3:123679785-123680481	Island	0	0	1	0	FALSE
cg05707844	2	37383994	EIF2AK2;EIF2AK2	NM_002759;NM_001135651	5'UTR;5'UTR	chr2:37383901-37384402	Island	0	0	0	0	FALSE
cg02637438	8	134584246	ST3GAL1;ST3GAL1	NM_003033;NM_173344	TSS200;TSS200	chr8:134581969-134584875	Island	0	0	0	0	FALSE
cg16972057	7	62517839			Intergenic	chr7:62514515-62514983	S_Shelf	1	0	0	0	FALSE
cg08599229	7	45809732	2013-09-13	NR_024271	TSS1500	chr7:45808183-45808745	S_Shore	2	0	3	0	FALSE
cg00339687	1	161348895			Intergenic		Open_Sea	0	0	0	0	FALSE
cg24674304	3	44903063	MIR564;TMEM42	NR_030290;NM_144638	TSS1500;TSS1500	chr3:44902959-44903623	Island	0	0	0	0	FALSE
cg18634211	1	26737262	LIN28	NM_024674	TSS200	chr1:26737246-26738148	Island	0	0	0	0	FALSE
cg14011486	1	26737247	LIN28	NM_024674	TSS200	chr1:26737246-26738148	Island	0	0	0	0	FALSE
cg13474965	15	52030001	LYSMD2;LYSMD2;LYSMD2	NM_001143917;NM_153374;NM_153374	5'UTR;5'UTR;1stExon	chr15:52029230-52030135	Island	0	0	0	0	FALSE
cg19510820	11	107047888			Intergenic		Open_Sea	2	2	0	0	FALSE
cg09789426	X	102000698	BHLHB9;BHLHB9;BHLHB9;BHLHB9;BHLHB9;BHLHB9;BHLHB9;BHLHB9	NM_001142527;NM_001142525;NM_001142526;NM_030639;NM_001142528;NM_001142530;NM_001142524;NM_001142529	5'UTR;5'UTR;5'UTR;5'UTR;5'UTR;TSS1500;5'UTR;TSS1500	chrX:102000689-102001558	Island	0	0	0	0	FALSE
cg17332295	X	101853476	ARMCX5;ARMCX5;ARMCX5;ARMCX5;ARMCX5;ARMCX5	NM_001168482;NM_001168485;NM_001168478;NM_022838;NM_001168480;NM_001168479	TSS1500;TSS1500;TSS1500;TSS1500;TSS1500;TSS1500	chrX:101854275-101854527	N_Shore	2	1	0	0	FALSE
cg26655361	6	28323128	ZNF323;ZKSCAN3;ZNF323	NM_001135215;NM_024493;NM_145909	5'UTR;5'UTR;TSS1500		Open_Sea	1	1	0	0	FALSE
cg15820961	6	32558459	HLA-DRB1	NM_002124	TSS1500		Open_Sea	0	0	0	0	FALSE
cg08412936	6	31097051	PSORS1C1	NM_014068	5'UTR		Open_Sea	0	0	0	0	FALSE
cg10420223	6	29526561	UBD	NM_006398	Body		Open_Sea	0	0	0	0	FALSE
cg02246922	6	29342824	OR12D3	NM_030959	1stExon		Open_Sea	0	0	0	0	FALSE
cg11100081	6	30079307	TRIM31	NM_007028	Body		Open_Sea	0	0	0	0	FALSE
cg12659254	12	133087421	FBRSL1	NM_001142641	Body		Open_Sea	2	0	0	1	FALSE
cg14581475	20	44643110	MMP9	NM_004994	Body	chr20:44642605-44643111	Island	0	0	0	0	FALSE
cg00998146	19	18284560	IFI30	NM_006332	TSS200	chr19:18284521-18285023	Island	0	0	0	0	FALSE
cg22014878	X	102565906	BEX2;BEX2;BEX2;BEX2;BEX2;BEX2	NM_032621;NM_001168400;NM_032621;NM_001168401;NM_001168401;NM_001168399	1stExon;TSS200;5'UTR;1stExon;5'UTR;TSS200	chrX:102565314-102566034	Island	0	0	0	0	FALSE
cg13514129	1	39547527	MACF1	NM_012090	5'UTR	chr1:39547013-39547959	Island	0	0	0	0	FALSE
cg13471254	9	131081198	TRUB2	NM_015679	Body	chr9:131084541-131085471	N_Shelf	0	0	0	0	FALSE
cg02775382	10	109710385			Intergenic		Open_Sea	1	0	0	0	FALSE
cg24948492	6	92721790			Intergenic		Open_Sea	41	8	0	0	FALSE
cg12023844	17	15602157	ZNF286A;ZNF286A	NM_001130842;NM_020652	TSS1500;TSS1500	chr17:15602778-15603315	N_Shore	0	0	1	0	FALSE
cg14315332	3	101295794	PCNP	NM_020357	Body	chr3:101292885-101293612	S_Shelf	2	0	2	0	FALSE
cg14695492	8	143545574	BAI1	NM_001702	1stExon	chr8:143545445-143546178	Island	0	0	0	0	FALSE
cg19702937	2	108009067			Intergenic		Open_Sea	21	35	7	0	FALSE
cg02703695	11	89477518			Intergenic		Open_Sea	158	21	0	0	FALSE
cg20255042	10	75757586	VCL;VCL	NM_014000;NM_003373	TSS1500;TSS1500	chr10:75757484-75758227	Island	0	0	0	0	FALSE
cg07856741	5	178157809	ZNF354A	NM_005649	TSS200	chr5:178157189-178157826	Island	0	0	0	0	FALSE
cg09020336	7	63225776			Intergenic	chr7:63224102-63224690	S_Shore	0	1	1	0	FALSE
cg11095632	20	56063618	HMGB1L1	NM_001008735	1stExon		Open_Sea	3	6	1	0	FALSE
cg08309609	5	25614847			Intergenic		Open_Sea	143	6	2	0	FALSE
cg21488555	21	15384512			Intergenic	chr21:15383530-15383813	S_Shore	0	1	0	0	FALSE
cg10764750	7	57714270			Intergenic		Open_Sea	0	0	0	0	FALSE
cg05039488	6	79577232	IRAK1BP1;IRAK1BP1	NM_001010844;NM_001010844	5'UTR;1stExon	chr6:79577158-79577756	Island	0	0	0	0	FALSE
cg19705215	14	61747501	TMEM30B	NM_001017970	1stExon	chr14:61746804-61748141	Island	1	0	0	0	FALSE
cg07180897	6	32729130	HLA-DQB2	NR_003937	Body	chr6:32729342-32729877	N_Shore	0	0	0	0	FALSE
cg16301989	2	84104845			Intergenic		Open_Sea	2	2	1	0	FALSE
cg11624085	17	8464688	MYH10	NM_005964	Body		Open_Sea	4	10	15	0	FALSE
cg15830792	10	64893214	NRBF2;NRBF2	NM_030759;NM_030759	1stExon;5'UTR	chr10:64892879-64893336	Island	1	0	0	0	FALSE
cg13976154	1	52387259	RAB3B	NM_002867	Body		Open_Sea	0	0	0	0	FALSE
cg23071740	1	224180516			Intergenic	chr1:224180262-224180824	Island	1	1	1	1	FALSE
cg16875032	8	121823916	SNTB1	NM_021021	1stExon	chr8:121823534-121824720	Island	0	0	0	0	FALSE
cg26514337	18	57026503	LMAN1;LMAN1	NM_005570;NM_005570	1stExon;5'UTR	chr18:57026065-57026769	Island	0	0	0	0	FALSE
cg18511212	10	38715824	LOC399744	NR_024497	TSS1500		Open_Sea	0	1	0	0	FALSE
cg08275631	13	75843817			Intergenic		Open_Sea	170	198	7	0	FALSE
cg05152787	15	102290915			Intergenic	chr15:102292711-102305149	N_Shore	0	0	0	0	FALSE
cg26487966	5	54469136	CDC20B;MIR449C;CDC20B;CDC20B	NM_152623;NR_031572;NM_001145734;NM_001170402	TSS200;TSS1500;TSS200;TSS200	chr5:54468783-54469324	Island	0	0	0	0	FALSE
cg03969070	1	36851558	STK40	NM_032017	TSS200	chr1:36851089-36851873	Island	0	0	0	0	FALSE
cg22423821	5	36001550			Intergenic		Open_Sea	1	0	0	0	FALSE
cg18594464	6	28737738			Intergenic		Open_Sea	0	0	0	0	FALSE
cg27423959	3	126945870			Intergenic		Open_Sea	0	0	0	0	FALSE
cg26099876	8	141644609	EIF2C2;EIF2C2	NM_012154;NM_001164623	Body;Body	chr8:141644429-141645598	Island	0	1	0	0	FALSE
cg16196077	10	64028521	RTKN2	NM_145307	TSS200	chr10:64028041-64028706	Island	0	0	0	0	FALSE
cg06118213	6	32299502	C6orf10	NM_006781	Body		Open_Sea	4	2	1	0	FALSE
cg07881623	6	80731107	TTK;TTK	NM_003318;NM_001166691	Body;Body		Open_Sea	0	0	0	0	FALSE
cg13679164	6	161258479			Intergenic		Open_Sea	1	0	0	0	FALSE
cg24356473	21	33941603			Intergenic	chr21:33941647-33942264	N_Shore	0	0	1	0	FALSE
cg17125897	1	151220703	PIP5K1A;PIP5K1A;PIP5K1A;PIP5K1A	NM_001135637;NM_001135638;NM_003557;NM_001135636	3'UTR;3'UTR;3'UTR;3'UTR		Open_Sea	0	1	1	0	FALSE
cg16898833	6	26189333	HIST1H4D	NM_003539	TSS200	chr6:26188997-26189295	S_Shore	0	0	0	0	FALSE
cg16677399	6	28830902			Intergenic	chr6:28831682-28832134	N_Shore	0	0	0	0	FALSE
cg01706409	11	60524907	MS4A15;MS4A15	NM_001098835;NM_152717	5'UTR;5'UTR		Open_Sea	0	0	0	0	FALSE
cg05957603	22	41252784	XPNPEP3;ST13	NM_022098;NM_003932	TSS1500;TSS200	chr22:41252146-41253240	Island	1	0	1	0	FALSE
cg08566640	11	64091735			Intergenic		Open_Sea	0	0	1	0	FALSE
cg04263740	7	65375514	VKORC1L1	NM_173517	Body		Open_Sea	0	0	0	0	FALSE
cg03183094	X	154522141	CLIC2	NM_001289	Body		Open_Sea	0	0	0	0	FALSE
cg06480496	6	31430675	HCP5	NM_006674	TSS1500		Open_Sea	2	2	0	0	FALSE
cg09972836	6	70817196	COL19A1	NM_001858	Body		Open_Sea	0	0	0	0	FALSE
cg23316923	20	52210825			Intergenic	chr20:52209590-52211360	Island	0	0	2	0	FALSE
cg12856521	11	46389249	DGKZ;DGKZ;DGKZ;DGKZ	NM_001105540;NM_201533;NM_003646;NM_201532	Body;Body;Body;Body	chr11:46389074-46389378	Island	0	0	1	0	FALSE
cg00806126	19	22604979	ZNF98	NM_001098626	Body		Open_Sea	6	1	1	0	FALSE
cg27275811	11	74457193			Intergenic	chr11:74459858-74460558	N_Shelf	1	1	0	0	FALSE
cg12280796	19	12374656			Intergenic	chr19:12376822-12377320	N_Shelf	447	35	1	0	FALSE
cg00837290	16	89350068	ANKRD11	NM_013275	Body	chr16:89345463-89348521	S_Shore	0	0	0	0	FALSE
cg11890744	11	67494327			Intergenic		Open_Sea	7	5	0	0	FALSE
cg10433390	17	41434430			Intergenic	chr17:41438204-41438674	N_Shelf	3	1	0	0	FALSE
cg10459672	6	31409481			Intergenic		Open_Sea	0	0	0	0	FALSE
cg06636270	Y	9173300	TTTY20	NR_001546	TSS1500	chrY:9174129-9174443	N_Shore	0	8	0	0	FALSE
cg05378695	Y	9528418	TTTY8;TTTY8B	NR_001533;NR_003591	TSS1500;TSS1500		Open_Sea	0	0	1	0	FALSE
cg04559508	Y	9387798			Intergenic	chrY:9385471-9385777	S_Shelf	0	0	0	0	FALSE
cg02606988	Y	9216456	TSPY4;TSPY4	NM_001164471;NM_001164471	Body;Body	chrY:9215484-9216005	S_Shore	0	0	8	0	FALSE
cg02670466	3	47020191	NBEAL2	NM_015175	TSS1500	chr3:47020855-47021399	N_Shore	0	0	0	0	FALSE
cg07387335	15	34781891			Intergenic		Open_Sea	0	1	0	0	FALSE
cg20221094	6	29913098	HLA-A	NM_002116	Body	chr6:29910202-29911367	S_Shore	1	0	0	0	FALSE
cg16690356	6	29945948	HCG9	NR_028032	Body	chr6:29944402-29945169	S_Shore	0	0	0	0	FALSE
cg11199437	10	39023045			Intergenic	chr10:39023094-39024088	N_Shore	0	4	4	0	FALSE
cg01692616	7	56877828			Intergenic	chr7:56880491-56880713	N_Shelf	6	15	1	0	FALSE
cg23976142	1	148245692			Intergenic	chr1:148247245-148248092	N_Shore	0	1	2	0	FALSE
cg02753903	19	38943525	RYR1;RYR1	NM_000540;NM_001042723	Body;Body	chr19:38943381-38943735	Island	0	0	0	0	FALSE
cg24377285	19	38943724	RYR1;RYR1	NM_000540;NM_001042723	Body;Body	chr19:38943381-38943735	Island	0	0	0	0	FALSE
cg27527338	6	31381540	MICA	NM_000247	Body		Open_Sea	1	0	0	0	FALSE
cg01546046	14	31494849	AP4S1;AP4S1;STRN3;STRN3;AP4S1;AP4S1	NM_007077;NM_001128126;NM_001083893;NM_014574;NM_007077;NM_001128126	5'UTR;1stExon;Body;Body;1stExon;5'UTR	chr14:31494794-31496056	Island	0	1	0	0	FALSE
cg23634079	6	31712195	MSH5;MSH5;MSH5;MSH5	NM_172165;NM_025259;NM_002441;NM_172166	Body;Body;Body;Body	chr6:31707489-31708336	S_Shelf	0	0	0	0	FALSE
cg15633388	17	44266530			Intergenic	chr17:44270337-44271499	N_Shelf	0	0	0	0	FALSE
cg11204664	17	44325454			Intergenic	chr17:44321465-44321793	S_Shelf	0	4	0	0	FALSE
cg22068400	2	90016264			Intergenic		Open_Sea	0	1	0	0	FALSE
cg14252237	2	137077233			Intergenic		Open_Sea	0	0	0	0	FALSE
cg11706213	X	151286793	MAGEA5	NM_021049	TSS1500		Open_Sea	1	0	0	0	FALSE
cg17704839	19	9939038	UBL5;UBL5	NM_024292;NM_001048241	Body;Body	chr19:9938325-9938815	S_Shore	0	0	0	0	FALSE
cg11785465	1	51717051	RNF11	NM_014372	Body		Open_Sea	7	5	10	0	FALSE
cg24275100	3	8715337			Intergenic		Open_Sea	9	3	6	0	FALSE
cg01704252	7	56889000			Intergenic	chr7:56889542-56889951	N_Shore	0	3	13	0	FALSE
cg15882809	6	26285828	HIST1H4H	NM_003543	TSS200	chr6:26285423-26285940	Island	0	0	0	0	FALSE
cg01413240	X	72880337	CHIC1	NM_001039840	Body		Open_Sea	7	3	0	0	FALSE
cg25705492	Y	9307448	TSPY4	NM_001164471	Body	chrY:9303622-9303934	S_Shelf	0	1	8	0	FALSE
cg24016855	Y	9194584	TSPY4	NM_001164471	TSS1500	chrY:9193597-9194776	Island	1	0	0	0	FALSE
cg25704368	Y	9173280	TTTY20	NR_001546	TSS1500	chrY:9174129-9174443	N_Shore	2	1	7	0	FALSE
cg05098815	Y	9449618	RBMY3AP	NR_001573	Body		Open_Sea	4	0	0	0	FALSE
cg03115532	6	28185726	LOC222699	NR_002936	Body	chr6:28186476-28186884	N_Shore	0	0	0	0	FALSE
cg13179056	11	50220389			Intergenic		Open_Sea	8	0	0	0	FALSE
cg17913570	Y	9382523			Intergenic	chrY:9385471-9385777	N_Shelf	0	1	7	0	FALSE
cg21500063	14	106444683			Intergenic		Open_Sea	0	1	2	0	FALSE
cg02944761	7	32771852	MIR550-2	NR_030320	TSS1500	chr7:32767535-32768848	S_Shelf	0	0	2	0	FALSE
cg16002248	1	155699008	DAP3;DAP3	NM_004632;NM_033657	Body;Body		Open_Sea	0	0	1	0	FALSE
cg17911788	17	44343683			Intergenic	chr17:44343682-44343910	Island	0	0	0	0	FALSE
cg10017982	6	32155783	PBX2	NM_002586	Body		Open_Sea	0	0	0	0	FALSE
cg09921291	10	30915918	LYZL2	NM_183058	Body		Open_Sea	0	1	0	0	FALSE
cg01796902	7	137830988			Intergenic		Open_Sea	4	1	1	0	FALSE
cg25482853	8	67687455	SGK3;SGK3;SGK3	NM_013257;NM_001033578;NM_170709	TSS200;5'UTR;TSS200	chr8:67687305-67687787	Island	0	0	0	0	FALSE
cg16652462	17	43679667	LOC644172	NR_026901	Body	chr17:43678854-43679702	Island	0	0	1	0	FALSE
cg17117718	17	43663208			Intergenic	chr17:43662141-43663807	Island	0	0	0	0	FALSE
cg22968622	17	43663579			Intergenic	chr17:43662141-43663807	Island	0	0	0	0	FALSE
cg10645648	6	32711617	HLA-DQA2	NM_020056	Body		Open_Sea	0	0	0	0	FALSE
cg08318660	17	44122580	KIAA1267	NM_015443	Body		Open_Sea	0	0	0	0	FALSE
cg02622647	17	43578911			Intergenic		Open_Sea	0	0	0	0	FALSE
cg27403071	3	124476592			Intergenic		Open_Sea	11	1	0	0	FALSE
cg18103692	X	79830343			Intergenic	chrX:79830094-79830539	Island	0	0	1	0	FALSE
cg05913257	4	53525745	USP46	NM_022832	TSS1500	chr4:53524958-53526227	Island	0	0	0	0	FALSE
cg20349793	10	26911186			Intergenic		Open_Sea	0	2	0	0	FALSE
cg01933245	15	40969222			Intergenic		Open_Sea	27	20	4	0	FALSE
cg14011987	6	32066446	TNXB	NM_019105	5'UTR	chr6:32063533-32065044	S_Shore	8	2	1	0	FALSE
cg13115440	3	197355656	LOC220729	NR_003266	TSS1500	chr3:197354106-197355165	S_Shore	0	0	2	0	FALSE
cg03405491	3	75956119			Intergenic	chr3:75955759-75956308	Island	0	1	0	0	FALSE
cg13285009	X	152927701			Intergenic	chrX:152927589-152928165	Island	2	4	0	0	FALSE
cg05393861	3	52828628	ITIH3	NM_002217	TSS200		Open_Sea	0	0	0	0	FALSE
cg02652978	16	81944263	PLCG2	NM_002661	Body		Open_Sea	0	0	0	0	FALSE
cg02469655	6	33313375			Intergenic		Open_Sea	0	0	1	0	FALSE
cg04777474	2	32288478	SPAST;SPAST	NM_199436;NM_014946	TSS1500;TSS1500	chr2:32288366-32289466	Island	0	0	0	0	FALSE
cg17334114	3	133646504			Intergenic	chr3:133646094-133646650	Island	0	0	0	0	FALSE
cg10154826	6	17600994	FAM8A1	NM_016255	1stExon	chr6:17600382-17601397	Island	0	0	0	0	FALSE
cg01369511	2	70528091	FAM136A	NM_032822	Body	chr2:70528608-70529337	N_Shore	1	3	0	0	FALSE
cg25801502	11	71313750			Intergenic		Open_Sea	0	1	0	0	FALSE
cg18228076	17	43983362	MAPT;MAPT;MAPT;MAPT;MAPT;MAPT	NM_001123067;NM_016835;NM_016834;NM_001123066;NM_005910;NM_016841	5'UTR;5'UTR;5'UTR;5'UTR;5'UTR;5'UTR		Open_Sea	0	0	0	0	FALSE
cg24801230	17	43978533	MAPT;MAPT;MAPT;MAPT;MAPT;MAPT	NM_001123067;NM_016835;NM_016834;NM_001123066;NM_005910;NM_016841	5'UTR;5'UTR;5'UTR;5'UTR;5'UTR;5'UTR	chr17:43971410-43975040	S_Shelf	0	0	0	0	FALSE
cg13704117	17	44207360	KIAA1267	NM_015443	Body		Open_Sea	1	0	0	0	FALSE
cg16228356	17	43848958			Intergenic		Open_Sea	0	0	0	0	FALSE
cg18391203	17	44317291			Intergenic	chr17:44320998-44321238	N_Shelf	0	0	1	0	FALSE
cg18878992	17	43974344	MAPT;MAPT;LOC100128977;LOC100130148;MAPT;MAPT;MAPT;MAPT	NM_001123067;NM_016835;NR_024559;NR_024560;NM_016834;NM_016841;NM_005910;NM_001123066	5'UTR;5'UTR;TSS1500;Body;5'UTR;5'UTR;5'UTR;5'UTR	chr17:43971410-43975040	Island	0	0	0	0	FALSE
cg15329483	X	52683974	SSX7	NM_173358	TSS200		Open_Sea	1	3	0	0	FALSE
cg17869933	19	56015627	SSC5D	NM_001144950	Body	chr19:56014811-56015333	S_Shore	0	0	1	0	FALSE
cg17788362	6	86352627	SYNCRIP;SYNCRIP;SYNCRIP;SYNCRIP;SYNCRIP;SYNCRIP;SYNCRIP;SYNCRIP;SYNCRIP	NM_001159673;NM_001159676;NM_001159677;NM_001159675;NM_001159673;NM_001159677;NM_001159674;NM_006372;NM_006372	1stExon;TSS1500;5'UTR;TSS1500;5'UTR;1stExon;TSS200;5'UTR;1stExon	chr6:86351551-86353914	Island	0	1	0	0	FALSE
cg13067095	11	64621915	EHD1	NM_006795	Body	chr11:64621207-64622246	Island	0	0	0	0	FALSE
cg11502921	1	31567962			Intergenic		Open_Sea	0	0	0	0	FALSE
cg25960378	2	228190026			Intergenic	chr2:228189836-228190501	Island	0	0	0	0	FALSE
cg08182446	15	27216012	GABRG3	NM_033223	TSS1500	chr15:27215951-27216856	Island	0	0	0	0	FALSE
cg02360868	5	33298053			Intergenic		Open_Sea	2	1	0	0	FALSE
cg15655154	3	113604241	GRAMD1C	NM_017577	Body	chr3:113603863-113604246	Island	0	1	0	0	FALSE
cg08382705	11	45687319	CHST1	NM_003654	TSS200	chr11:45686160-45687495	Island	0	0	0	0	FALSE
cg17164315	6	28607804			Intergenic		Open_Sea	14	3	0	0	FALSE
cg04222842	1	225965391	SRP9;SRP9	NM_003133;NM_001130440	TSS200;TSS200	chr1:225965330-225965734	Island	0	0	0	0	FALSE
cg05607577	6	43544120	XPO5;POLH;POLH	NM_020750;NM_006502;NM_006502	TSS1500;1stExon;5'UTR	chr6:43543124-43544076	S_Shore	0	0	0	0	FALSE
cg01136167	7	65037704			Intergenic	chr7:65037624-65037864	Island	0	0	0	0	FALSE
cg11738634	22	22983403	POM121L1P	NR_024591	Body	chr22:22986928-22987214	N_Shelf	46	10	2	0	FALSE
cg12074688	X	57147918	SPIN2B;SPIN2B;SPIN2B;SPIN2B;SPIN2B;SPIN2B	NM_001006682;NM_001006683;NM_001006681;NM_001006683;NM_001006681;NM_001006682	5'UTR;1stExon;1stExon;5'UTR;5'UTR;1stExon	chrX:57147679-57147997	Island	0	0	0	0	FALSE
cg06706398	15	64053504	HERC1	NM_003922	Body		Open_Sea	39	0	1	0	FALSE
cg25599786	5	301105	PDCD6	NM_013232	Body		Open_Sea	0	0	1	0	FALSE
cg10801418	19	20188738	ZNF90	NM_007138	TSS200		Open_Sea	7	1	6	0	FALSE
cg08339762	19	19932637	ZNF506;ZNF506	NM_001099269;NM_001145404	TSS200;TSS200		Open_Sea	3	5	0	0	FALSE
cg11700349	7	64838692	ZNF92;ZNF92	NM_152626;NM_007139	TSS200;TSS200	chr7:64838984-64839213	N_Shore	7	1	5	0	FALSE
cg09480837	10	95789501	PLCE1	NM_016341	5'UTR		Open_Sea	0	0	0	0	FALSE
cg03987003	1	145516092	GNRHR2;PEX11B	NR_002328;NM_003846	TSS200;TSS1500	chr1:145516038-145516637	Island	0	0	0	0	FALSE
cg21241195	6	32289357	C6orf10	NM_006781	Body		Open_Sea	0	0	0	0	FALSE
cg13966843	6	32336160	C6orf10	NM_006781	Body		Open_Sea	0	0	0	0	FALSE
cg17243193	1	47974278			Intergenic	chr1:47973709-47973952	S_Shore	0	0	0	0	FALSE
cg26701943	11	108369231	KDELC2	NM_153705	TSS200	chr11:108368498-108369407	Island	0	0	0	0	FALSE
cg18876405	7	65276391			Intergenic		Open_Sea	2	0	1	0	FALSE
cg15397231	6	31239074	HLA-C	NM_002117	Body	chr6:31238852-31240120	Island	3	5	1	0	FALSE
cg17952111	19	54960355	LENG8;LENG8	NM_052925;NM_052925	1stExon;5'UTR	chr19:54960191-54960948	Island	0	0	0	0	FALSE
cg26356450	13	65532273			Intergenic		Open_Sea	0	0	1	0	FALSE
cg21412865	1	95285888	SLC44A3;SLC44A3	NM_001114106;NM_152369	TSS200;TSS1500	chr1:95285602-95286319	Island	0	0	0	0	FALSE
cg19862389	1	202166406	LGR6	NM_001017403	Body	chr1:202162958-202163390	S_Shelf	0	0	1	0	FALSE
cg21035356	14	73360873	DPF3	NM_012074	TSS200	chr14:73358789-73360934	Island	0	0	0	0	FALSE
cg17171325	3	10052813	LOC401052	NM_001008737	TSS200	chr3:10052541-10053023	Island	0	0	0	0	FALSE
cg09872104	7	134855509	C7orf49;C7orf49;C7orf49;C7orf49	NM_024033;NR_024185;NR_024186;NM_024033	1stExon;Body;Body;5'UTR	chr7:134854975-134855696	Island	0	0	0	0	FALSE
cg04094508	2	38870535			Intergenic		Open_Sea	6	2	0	0	FALSE
cg12946518	15	78189695			Intergenic		Open_Sea	0	1	6	0	FALSE
cg01871025	X	76648652			Intergenic		Open_Sea	0	0	0	0	FALSE
cg13563193	19	33072644	PDCD5	NM_004708	Body	chr19:33071875-33072808	Island	0	0	0	0	FALSE
cg22006699	5	54848427			Intergenic		Open_Sea	1	2	0	0	FALSE
cg04264726	3	49710768	APEH	NM_001640	TSS1500	chr3:49710968-49712279	N_Shore	0	0	0	0	FALSE
cg03693197	12	54516619			Intergenic	chr12:54519768-54520457	N_Shelf	0	0	6	0	FALSE
cg16105309	15	79090380	ADAMTS7	NM_014272	Body	chr15:79092538-79092887	N_Shelf	0	2	0	0	FALSE
cg02665463	17	44657154	ARL17A;ARL17A	NM_001113738;NM_016632	TSS200;TSS200	chr17:44656490-44657494	Island	0	0	0	0	FALSE
cg02388795	12	76474635	NAP1L1;NAP1L1	NM_139207;NM_004537	5'UTR;5'UTR	chr12:76477717-76479131	N_Shelf	0	0	0	0	FALSE
cg03725115	6	30458102	HLA-E	NM_005516	Body	chr6:30457369-30458175	Island	3	4	0	0	FALSE
cg02707552	19	49993758	RPL13AP5;SNORD35A;SNORD33;SNORD34;RPL13A	NR_026712;NR_000018;NR_000020;NR_000019;NM_012423	Body;TSS1500;TSS200;TSS1500;Body	chr19:49990435-49990965	S_Shelf	2	3	5	0	FALSE
cg09050820	6	167586206	TCP10L2	NM_001145121	Body	chr6:167587354-167587559	N_Shore	0	1	0	0	FALSE
cg02734521	6	108326291			Intergenic		Open_Sea	1	4	3	0	FALSE
cg15044932	22	16288741	POTEH	NM_001136213	TSS1500	chr22:16288314-16288570	S_Shore	0	0	0	0	FALSE
cg01200482	7	62514477			Intergenic	chr7:62514515-62514983	N_Shore	0	0	1	0	FALSE
cg09216620	3	178425722	KCNMB2;KCNMB2	NM_005832;NM_181361	5'UTR;5'UTR		Open_Sea	0	1	0	0	FALSE
cg25427524	10	38739819	LOC399744	NR_024497	Body	chr10:38739405-38739704	S_Shore	12	2	3	0	FALSE
cg06215859	16	88985709	CBFA2T3;CBFA2T3	NM_175931;NM_005187	5'UTR;Body		Open_Sea	0	0	2	0	FALSE
cg08833952	22	22469457			Intergenic	chr22:22469166-22469909	Island	2	2	2	0	FALSE
cg19983559	3	75556027			Intergenic		Open_Sea	3	4	2	0	FALSE
cg16851485	X	135962836	RBMX;RBMX;RBMX;RBMX;RBMX;RBMX;SNORD61	NR_028477;NM_001164803;NM_002139;NM_001164803;NR_028476;NM_002139;NR_002735	Body;1stExon;5'UTR;5'UTR;Body;1stExon;TSS1500	chrX:135962102-135962951	Island	0	1	1	0	FALSE
cg12459000	1	21032072	KIF17;KIF17	NM_001122819;NM_020816	Body;Body	chr1:21031008-21031369	S_Shore	0	0	0	0	FALSE
cg01426208	6	29720641			Intergenic	chr6:29720381-29721101	Island	2	0	0	0	FALSE
cg02157827	6	30711805	FLOT1;IER3	NM_005803;NM_003897	TSS1500;Body	chr6:30710307-30712440	Island	0	0	0	0	FALSE
cg23681866	6	29895175			Intergenic	chr6:29894140-29895117	S_Shore	0	0	0	0	FALSE
cg26121931	6	29895204			Intergenic	chr6:29894140-29895117	S_Shore	0	0	0	0	FALSE
cg24838316	6	29895260			Intergenic	chr6:29894140-29895117	S_Shore	0	0	0	0	FALSE
cg00999644	16	20817639	ERI2;LOC81691;LOC81691;ERI2	NM_001142725;NM_001144924;NM_030941;NM_080663	Body;TSS200;TSS200;Body	chr16:20817500-20818514	Island	0	0	0	0	FALSE
cg10151737	6	170615854	FAM120B;FAM120B	NM_032448;NM_032448	1stExon;5'UTR	chr6:170615241-170616210	Island	0	0	0	0	FALSE
cg27215140	4	111797675			Intergenic		Open_Sea	10	2	0	0	FALSE
cg02998155	7	84879464			Intergenic		Open_Sea	247	69	10	0	FALSE
cg04709266	5	20305576			Intergenic	chr5:20305562-20305936	Island	0	0	0	0	FALSE
cg12914966	6	28830789			Intergenic	chr6:28831682-28832134	N_Shore	0	0	0	0	FALSE
cg27123423	17	62971335	FLJ32065	NR_026903	Body	chr17:62971515-62972293	N_Shore	0	0	0	0	FALSE
cg05418106	11	23421790			Intergenic		Open_Sea	0	0	0	0	FALSE
cg21480902	13	68682181			Intergenic		Open_Sea	9	1	0	0	FALSE
cg09165441	10	103044194			Intergenic	chr10:103043990-103044480	Island	0	0	0	0	FALSE
cg12992554	1	17046815	ESPNP	NR_026567	TSS200		Open_Sea	0	0	1	0	FALSE
cg22705835	10	65332833	REEP3	NM_001001330	Body		Open_Sea	0	0	0	0	FALSE
cg04373760	16	53404718			Intergenic	chr16:53407327-53407754	N_Shelf	1	0	2	0	FALSE
cg08822578	13	21559615	LATS2	NM_014572	Body	chr13:21562117-21563416	N_Shelf	1	0	0	0	FALSE
cg11038491	20	34638489	LOC647979	NR_027451	Body	chr20:34638249-34638983	Island	0	1	0	0	FALSE
cg20120463	17	44301886			Intergenic	chr17:44302108-44302522	N_Shore	0	0	1	0	FALSE
cg10094846	4	4135961			Intergenic		Open_Sea	4	2	5	0	FALSE
cg19683494	5	74908142			Intergenic	chr5:74907286-74907770	S_Shore	0	0	0	0	FALSE
cg09836344	4	1243392	C4orf42;CTBP1;CTBP1	NM_052861;NM_001328;NM_001012614	TSS1500;TSS1500;TSS1500	chr4:1241412-1244111	Island	0	0	0	0	FALSE
cg24799729	5	161178484			Intergenic		Open_Sea	0	1	1	0	FALSE
cg01130322	10	70627792	STOX1;STOX1;STOX1;STOX1;STOX1	NM_001130162;NM_001130160;NM_152709;NM_001130161;NM_001130159	5'UTR;Body;Body;Body;Body		Open_Sea	12	3	0	0	FALSE
cg12575136	18	32820987	ZNF397;ZNF397	NM_001135178;NM_032347	TSS200;TSS200	chr18:32820785-32821203	Island	0	0	0	0	FALSE
cg12565055	22	29076175	TTC28	NM_001145418	TSS1500	chr22:29075100-29076219	Island	1	3	0	0	FALSE
cg15850739	15	23692512			Intergenic		Open_Sea	0	5	3	0	FALSE
cg24803906	5	97745972			Intergenic		Open_Sea	2	1	0	0	FALSE
cg20993868	7	22813445			Intergenic		Open_Sea	3	7	9	0	FALSE
cg24077454	10	119134782	PDZD8;PDZD8	NM_173791;NM_173791	1stExon;5'UTR	chr10:119133803-119135632	Island	0	0	0	0	FALSE
cg07607269	13	24912749			Intergenic	chr13:24914548-24915100	N_Shore	0	1	0	0	FALSE
cg00502035	10	125751386			Intergenic	chr10:125751132-125751984	Island	0	1	0	0	FALSE
cg11364621	4	190902989			Intergenic	chr4:190905233-190906124	N_Shelf	0	2	0	0	FALSE
cg02800362	5	177631904	HNRNPAB;HNRNPAB	NM_031266;NM_004499	Body;Body	chr5:177631219-177632508	Island	0	0	0	0	FALSE
cg25364049	X	128788749	APLN;APLN	NM_017413;NM_017413	5'UTR;1stExon	chrX:128788003-128789195	Island	0	0	0	0	FALSE
cg18013336	6	117807999	DCBLD1	NM_173674	Body	chr6:117803497-117804671	S_Shelf	0	0	0	0	FALSE
cg17874485	4	3896678			Intergenic		Open_Sea	4	7	0	0	FALSE
cg18391209	1	223747670	CAPN8	NM_001143962	Body	chr1:223741965-223744525	S_Shelf	0	0	0	0	FALSE
cg19077665	18	11981602	IMPA2;IMPA2	NM_014214;NM_014214	1stExon;5'UTR	chr18:11980483-11982142	Island	0	0	0	0	FALSE
cg05275182	16	29179176			Intergenic		Open_Sea	0	0	1	0	FALSE
cg10573136	12	62855292			Intergenic		Open_Sea	12	2	0	0	FALSE
cg09817636	1	230561975			Intergenic	chr1:230561103-230562702	Island	0	0	0	0	FALSE
cg25547332	5	131281432			Intergenic	chr5:131280907-131281440	Island	0	0	0	0	FALSE
cg01355876	5	131281439			Intergenic	chr5:131280907-131281440	Island	0	0	0	0	FALSE
cg00893045	15	66795844	SNORD18A;RPL4;SNORD18B;SNORD16	NR_002441;NM_000968;NR_002442;NR_002440	TSS200;Body;TSS1500;TSS1500		Open_Sea	0	3	1	0	FALSE
cg27201625	10	6622279	PRKCQ	NM_006257	TSS200	chr10:6621907-6622642	Island	0	0	0	0	FALSE
cg19894588	14	64061835			Intergenic	chr14:64061799-64062043	Island	0	1	0	0	FALSE
cg21936789	3	47620545	CSPG5	NM_006574	TSS200	chr3:47619112-47621131	Island	0	0	0	0	FALSE
cg17812503	12	37937769			Intergenic		Open_Sea	1	3	1	0	FALSE
cg07337339	17	21832138			Intergenic		Open_Sea	2	2	0	0	FALSE
cg17652150	12	37937799			Intergenic		Open_Sea	1	6	1	0	FALSE
cg11429746	4	120373434			Intergenic	chr4:120375746-120376363	N_Shelf	0	0	13	0	FALSE
cg07933656	17	20445757			Intergenic		Open_Sea	0	0	1	0	FALSE
cg11430096	6	110968061	CDK19	NM_015076	Body	chr6:110967011-110967823	S_Shore	0	0	0	0	FALSE
cg11084611	2	132480958	C2orf27A	NM_013310	5'UTR		Open_Sea	0	0	0	0	FALSE
cg22718111	7	32793507			Intergenic		Open_Sea	55	34	29	0	FALSE
cg10659770	12	69769055	YEATS4	NM_006530	Body		Open_Sea	29	25	4	0	FALSE
cg25614269	11	5949877			Intergenic		Open_Sea	1	0	0	0	FALSE
cg22940953	21	15096426			Intergenic	chr21:15095651-15096479	Island	2	1	1	2	FALSE
cg14781967	5	180101440			Intergenic	chr5:180100700-180101209	S_Shore	0	0	1	0	FALSE
cg14774438	11	111957396	SDHD;TIMM8B;TIMM8B	NM_003002;NM_012459;NR_028383	TSS200;1stExon;Body	chr11:111957352-111957681	Island	0	0	1	0	FALSE
cg22964396	11	71524540			Intergenic	chr11:71524539-71524853	Island	0	1	5	0	FALSE
cg00369151	10	23002323	PIP4K2A	NM_005028	Body	chr10:23002155-23003790	Island	0	0	0	0	FALSE
cg15611832	5	180101281			Intergenic	chr5:180100700-180101209	S_Shore	0	0	1	0	FALSE
cg20792978	X	128977934	ZDHHC9;ZDHHC9	NM_001008222;NM_016032	TSS1500;TSS200	chrX:128977325-128977998	Island	0	0	0	0	FALSE
cg09357750	6	156188073			Intergenic		Open_Sea	201	60	2	0	FALSE
cg12072677	8	77359910			Intergenic		Open_Sea	242	171	21	0	FALSE
cg20325293	4	54244256	FIP1L1;FIP1L1;FIP1L1	NM_030917;NM_001134938;NM_001134937	Body;Body;Body	chr4:54243642-54244397	Island	0	0	0	0	FALSE
cg05461259	1	2344699	PEX10;PEX10	NM_002617;NM_153818	TSS1500;TSS1500	chr1:2343385-2344717	Island	0	0	0	0	FALSE
cg20054939	12	133614314	ZNF84;ZNF84	NM_001127372;NM_003428	5'UTR;5'UTR	chr12:133613765-133614525	Island	0	0	0	1	FALSE
cg14554813	9	69092015	PGM5P2	NR_002836	Body		Open_Sea	0	1	0	0	FALSE
cg16634718	10	52496341			Intergenic	chr10:52499392-52500021	N_Shelf	0	0	0	0	FALSE
cg02535924	10	38382919	ZNF37A;ZNF37A	NM_003421;NM_001007094	TSS1500;TSS1500	chr10:38383200-38383962	N_Shore	0	0	0	0	FALSE
cg08951186	16	88290370			Intergenic	chr16:88292763-88293010	N_Shelf	0	0	1	0	FALSE
cg23483530	5	176759977	LMAN2	NM_006816	Body	chr5:176759071-176759361	S_Shore	0	0	0	0	FALSE
cg10053473	17	62856997	LRRC37A3	NM_199340	Body		Open_Sea	0	1	7	0	FALSE
cg10443980	16	25586856			Intergenic		Open_Sea	0	0	0	0	FALSE
cg16267012	4	132899460			Intergenic	chr4:132898749-132899190	S_Shore	2	3	1	0	FALSE
cg27298349	11	49914049			Intergenic	chr11:49913319-49914335	Island	0	0	0	0	FALSE
cg16021909	1	248021091	TRIM58	NM_015431	Body	chr1:248020330-248021252	Island	0	0	0	0	FALSE
cg27333274	16	57279026	ARL2BP	NM_012106	TSS200	chr16:57278758-57279377	Island	0	0	0	0	FALSE
cg26114043	4	128544375			Intergenic	chr4:128544031-128544903	Island	0	0	0	0	FALSE
cg16512708	2	96874307	STARD7;STARD7	NM_020151;NM_020151	1stExon;5'UTR	chr2:96873851-96874824	Island	0	0	0	0	FALSE
cg18493039	4	67578422			Intergenic		Open_Sea	240	190	19	0	FALSE
cg05000466	19	385895			Intergenic	chr19:384250-384464	S_Shore	5	3	4	0	FALSE
cg09583921	3	87101925			Intergenic	chr3:87101767-87102008	Island	0	0	1	0	FALSE
cg11437923	3	195383055			Intergenic	chr3:195384521-195385580	N_Shore	0	1	3	0	FALSE
cg04506563	6	140469309			Intergenic		Open_Sea	7	2	1	0	FALSE
cg17169510	1	238848004			Intergenic		Open_Sea	3	1	0	0	FALSE
cg01608382	16	60391930			Intergenic		Open_Sea	4	1	3	0	FALSE
cg24247132	7	64458642			Intergenic		Open_Sea	0	0	0	0	FALSE
cg09746391	17	20224414	CCDC144C	NR_023380	TSS200	chr17:20223749-20225068	Island	0	0	2	0	FALSE
cg01499736	6	36164655	BRPF3;BRPF3	NM_015695;NM_015695	5'UTR;1stExon	chr6:36164132-36165205	Island	0	0	0	0	FALSE
cg16435686	10	47964834			Intergenic	chr10:47967314-47967636	N_Shelf	0	1	0	0	FALSE
cg04456547	11	69071124			Intergenic		Open_Sea	2	5	3	0	FALSE
cg19955956	7	72299837	SBDSP;SBDSP;SBDSP;TYW1B;TYW1B;SBDSP	NR_001588;NR_024111;NR_024109;NM_001145440;NM_001145441;NR_024110	TSS200;TSS200;TSS200;TSS1500;TSS1500;TSS200	chr7:72299836-72300419	Island	0	0	0	0	FALSE
cg16973203	2	230876010	FBXO36	NM_174899	3'UTR		Open_Sea	0	0	1	0	TRUE
cg18365865	19	22817496	ZNF492	NM_020855	5'UTR	chr19:22817274-22817546	Island	6	10	3	0	FALSE
cg04011253	11	129685613	TMEM45B	NM_138788	TSS200	chr11:129685737-129686211	N_Shore	0	0	1	0	FALSE
cg01518755	16	88066718	BANP;BANP	NM_017869;NM_079837	Body;Body		Open_Sea	0	0	2	0	FALSE
cg08229688	16	88058326	BANP;BANP	NM_017869;NM_079837	Body;Body	chr16:88061122-88061595	N_Shelf	0	0	1	0	FALSE
cg09477447	19	27733670			Intergenic		Open_Sea	0	0	0	0	FALSE
cg24046770	2	152263618			Intergenic	chr2:152266271-152267286	N_Shelf	0	0	0	0	FALSE
cg03199644	12	69919742	FRS2;FRS2	NM_001042555;NM_006654	5'UTR;5'UTR		Open_Sea	1	0	0	0	FALSE
cg19714940	11	10326573	ADM	NM_001124	TSS200	chr11:10326048-10326590	Island	0	0	0	0	FALSE
cg13033054	21	33948561	TCP10L	NM_144659	3'UTR		Open_Sea	1	1	0	0	FALSE
cg04793118	16	58741878	GOT2	NM_002080	3'UTR		Open_Sea	0	1	2	0	FALSE
cg10438649	12	64215897			Intergenic	chr12:64215499-64215990	Island	0	0	0	0	FALSE
cg04888425	8	101718964	PABPC1	NM_002568	Body		Open_Sea	1	0	1	0	FALSE
cg16448805	8	101719208	PABPC1	NM_002568	Body		Open_Sea	0	0	0	0	FALSE
cg17232111	13	23490053			Intergenic	chr13:23489630-23490058	Island	0	0	3	0	FALSE
cg20803549	13	58893153			Intergenic		Open_Sea	6	15	0	0	FALSE
cg00337181	6	28548673	SCAND3	NM_052923	Body		Open_Sea	0	0	0	0	FALSE
cg18335740	13	41363409	SLC25A15	NM_014252	TSS200	chr13:41363435-41364319	N_Shore	0	0	0	0	FALSE
cg22891060	7	5862983	ZNF815	NR_023382	Body	chr7:5862830-5863066	Island	0	0	0	0	FALSE
cg09751842	4	9661422			Intergenic		Open_Sea	0	3	4	0	FALSE
cg09994391	1	185125710	C1orf25;C1orf26;C1orf26	NM_030934;NM_017673;NM_001105518	1stExon;TSS1500;TSS1500	chr1:185125850-185126705	N_Shore	0	0	0	0	FALSE
												FALSE
