# Supplementary material for: A Genome-Wide mQTL Analysis in Human Adipose Tissue Identifies Genetic Variants Associated with DNA Methylation, Gene Expression and Metabolic Traits
Source: PLoS One. 2016 Jun 20;11(6):e0157776. doi: 10.1371/journal.pone.0157776 (PMC4913906; doi:10.1371/journal.pone.0157776)
Supplement: S3 Table — Sheet a: KEGG pathways enriched among genes annotated to CpG sites from significant cis-mQTLs. Sheet b: KEGG pathways enriched among genes annotated to CpG sites from significant trans-mQTLs. (XLSX) [file pone.0157776.s003.xlsx]

## Sheet: a) pathway analysis cis
PathwayName	Observed number of genes	Expected number of genes	Ratio observed / expected	Raw p-value	Adjusted p-value
Metabolic pathways	309	137.06	2.25	7.65e-45	1.7e-42
Cell adhesion molecules (CAMs)	59	16.13	3.66	1.98e-20	2.2e-18
Focal adhesion	72	24.26	2.97	2.42e-18	1.79e-16
ECM-receptor interaction	41	10.31	3.98	3.1e-16	1.72e-14
Pathways in cancer	94	39.54	2.38	4.15e-16	1.84e-14
Type I diabetes mellitus	27	5.22	5.18	6.34e-15	2.35e-13
Phagosome	55	18.56	2.96	2.45e-14	7.77e-13
Endocytosis	65	24.38	2.67	3.97e-14	1.1e-12
Amoebiasis	43	12.86	3.34	1.26e-13	3.11e-12
Toxoplasmosis	49	16.01	3.06	1.5e-13	3.33e-12
MAPK signaling pathway	76	32.51	2.34	6.58e-13	1.33e-11
Graft-versus-host disease	23	4.97	4.62	1.8e-11	3.33e-10
Viral myocarditis	31	8.49	3.65	2.08e-11	3.55e-10
Allograft rejection	21	4.49	4.68	1.01e-10	1.6e-09
Protein processing in endoplasmic reticulum	51	20.01	2.55	1.32e-10	1.95e-09
Metabolism of xenobiotics by cytochrome P450	30	8.61	3.48	1.82e-10	2.53e-09
Insulin signaling pathway	45	16.74	2.69	2.25e-10	2.94e-09
Salivary secretion	34	10.8	3.15	3.06e-10	3.77e-09
Regulation of actin cytoskeleton	59	25.84	2.28	6.39e-10	7.47e-09
Axon guidance	42	15.65	2.68	9.3e-10	1.03e-08
Antigen processing and presentation	30	9.22	3.25	1.32e-09	1.4e-08
Neuroactive ligand-receptor interaction	69	32.99	2.09	1.54e-09	1.55e-08
Calcium signaling pathway	51	21.47	2.38	2.05e-09	1.9e-08
Tight junction	42	16.01	2.62	2.04e-09	1.9e-08
GnRH signaling pathway	35	12.25	2.86	3.57e-09	3.05e-08
Pancreatic secretion	35	12.25	2.86	3.57e-09	3.05e-08
Neurotrophin signaling pathway	40	15.4	2.6	6.78e-09	5.57e-08
Autoimmune thyroid disease	23	6.31	3.65	8.18e-09	6.49e-08
Hepatitis C	41	16.25	2.52	1.13e-08	8.65e-08
Gastric acid secretion	28	8.98	3.12	1.41e-08	1.04e-07
Purine metabolism	46	19.65	2.34	2.02e-08	1.45e-07
Small cell lung cancer	30	10.31	2.91	2.82e-08	1.96e-07
Leukocyte transendothelial migration	36	14.07	2.56	5.75e-08	3.75e-07
Vascular smooth muscle contraction	36	14.07	2.56	5.75e-08	3.75e-07
Chemokine signaling pathway	50	22.92	2.18	6.22e-08	3.95e-07
Fc gamma R-mediated phagocytosis	31	11.4	2.72	1.01e-07	6.23e-07
Protein digestion and absorption	28	9.82	2.85	1.34e-07	8.04e-07
Progesterone-mediated oocyte maturation	29	10.43	2.78	1.49e-07	8.7e-07
Drug metabolism - cytochrome P450	26	8.85	2.94	1.89e-07	1.08e-06
Phosphatidylinositol signaling system	27	9.46	2.85	2.16e-07	1.2e-06
Drug metabolism - other enzymes	21	6.31	3.33	2.43e-07	1.28e-06
Oocyte meiosis	34	13.58	2.5	2.39e-07	1.28e-06
Intestinal immune network for IgA production	20	5.82	3.44	2.54e-07	1.31e-06
Dilated cardiomyopathy	29	10.92	2.66	4.47e-07	2.21e-06
Gap junction	29	10.92	2.66	4.47e-07	2.21e-06
Natural killer cell mediated cytotoxicity	38	16.5	2.3	5.16e-07	2.49e-06
Other types of O-glycan biosynthesis	19	5.58	3.41	5.95e-07	2.81e-06
Adherens junction	25	8.85	2.82	7.57e-07	3.5e-06
Dorso-ventral axis formation	13	2.91	4.47	8.2e-07	3.72e-06
Porphyrin and chlorophyll metabolism	18	5.22	3.45	9.27e-07	4.12e-06
Alzheimer's disease	43	20.26	2.12	1.11e-06	4.83e-06
Rheumatoid arthritis	28	11.04	2.54	1.98e-06	8.45e-06
Leishmaniasis	24	8.73	2.75	2.17e-06	9.09e-06
Starch and sucrose metabolism	20	6.55	3.05	2.36e-06	9.7e-06
ErbB signaling pathway	27	10.55	2.56	2.5e-06	1.01e-05
Hypertrophic cardiomyopathy (HCM)	26	10.07	2.58	3.13e-06	1.23e-05
Asthma	14	3.64	3.85	3.17e-06	1.23e-05
Staphylococcus aureus infection	20	6.67	3	3.29e-06	1.26e-05
Arrhythmogenic right ventricular cardiomyopathy (ARVC)	24	8.98	2.67	3.76e-06	1.41e-05
Chagas disease (American trypanosomiasis)	30	12.61	2.38	3.84e-06	1.42e-05
Steroid hormone biosynthesis	20	6.79	2.94	4.54e-06	1.65e-05
Bacterial invasion of epithelial cells	23	8.49	2.71	4.64e-06	1.66e-05
Taste transduction	19	6.31	3.01	5.31e-06	1.87e-05
Type II diabetes mellitus	18	5.82	3.09	6.11e-06	2.12e-05
Vasopressin-regulated water reabsorption	17	5.34	3.19	6.88e-06	2.31e-05
ABC transporters	17	5.34	3.19	6.88e-06	2.31e-05
Toll-like receptor signaling pathway	29	12.37	2.34	7.56e-06	2.5e-05
Pentose and glucuronate interconversions	14	3.88	3.61	8.1e-06	2.64e-05
Epithelial cell signaling in Helicobacter pylori infection	22	8.25	2.67	9.83e-06	3.16e-05
Fc epsilon RI signaling pathway	24	9.58	2.5	1.32e-05	4.19e-05
Glioma	21	7.88	2.66	1.59e-05	4.97e-05
Long-term depression	22	8.49	2.59	1.65e-05	5.09e-05
Ascorbate and aldarate metabolism	12	3.15	3.81	1.86e-05	5.66e-05
Notch signaling pathway	17	5.7	2.98	1.92e-05	5.76e-05
Bile secretion	22	8.61	2.55	2.12e-05	6.28e-05
Ubiquitin mediated proteolysis	34	16.37	2.08	2.31e-05	6.75e-05
Prostate cancer	25	10.8	2.32	3.9e-05	0.0001
Alanine, aspartate and glutamate metabolism	13	3.88	3.35	4.44e-05	0.0001
Long-term potentiation	21	8.49	2.47	5.53e-05	0.0001
Glycerophospholipid metabolism	23	9.7	2.37	5.26e-05	0.0001
Wnt signaling pathway	36	18.19	1.98	4.13e-05	0.0001
Melanogenesis	27	12.25	2.2	5.09e-05	0.0001
Chronic myeloid leukemia	21	8.85	2.37	0.0001	0.0002
Vibrio cholerae infection	17	6.55	2.6	0.0001	0.0002
Retinol metabolism	19	7.76	2.45	0.0001	0.0002
Olfactory transduction	73	47.06	1.55	9.13e-05	0.0002
Valine, leucine and isoleucine biosynthesis	7	1.33	5.25	8.12e-05	0.0002
Non-small cell lung cancer	17	6.55	2.6	0.0001	0.0002
Pyrimidine metabolism	26	12.01	2.17	9.58e-05	0.0002
p53 signaling pathway	20	8.25	2.42	0.0001	0.0002
Valine, leucine and isoleucine degradation	15	5.34	2.81	0.0001	0.0002
Lysosome	30	14.68	2.04	9.24e-05	0.0002
Glycosaminoglycan biosynthesis - chondroitin sulfate	10	2.67	3.75	0.0001	0.0002
Shigellosis	18	7.4	2.43	0.0002	0.0004
Tyrosine metabolism	14	4.97	2.82	0.0002	0.0004
Glycolysis / Gluconeogenesis	19	7.88	2.41	0.0002	0.0004
Apoptosis	23	10.55	2.18	0.0002	0.0004
Pathogenic Escherichia coli infection	17	6.79	2.5	0.0002	0.0004
Cytokine-cytokine receptor interaction	53	32.14	1.65	0.0002	0.0004
Renal cell carcinoma	20	8.49	2.36	0.0002	0.0004
Aldosterone-regulated sodium reabsorption	14	5.09	2.75	0.0003	0.0007
Adipocytokine signaling pathway	19	8.25	2.3	0.0003	0.0007
Ribosome biogenesis in eukaryotes	21	9.7	2.16	0.0004	0.0008
Systemic lupus erythematosus	31	16.5	1.88	0.0004	0.0008
Phototransduction	11	3.52	3.13	0.0004	0.0008
Pancreatic cancer	19	8.49	2.24	0.0005	0.001
Mucin type O-Glycan biosynthesis	11	3.64	3.02	0.0005	0.001
N-Glycan biosynthesis	15	5.94	2.52	0.0005	0.001
Butanoate metabolism	11	3.64	3.02	0.0005	0.001
Huntington's disease	38	22.2	1.71	0.0006	0.0012
African trypanosomiasis	12	4.25	2.83	0.0006	0.0012
Glycosaminoglycan biosynthesis - heparan sulfate	10	3.15	3.17	0.0006	0.0012
One carbon pool by folate	8	2.18	3.66	0.0007	0.0014
Propanoate metabolism	11	3.88	2.83	0.0009	0.0017
Folate biosynthesis	6	1.33	4.5	0.0009	0.0017
T cell receptor signaling pathway	25	13.1	1.91	0.001	0.0019
Peroxisome	20	9.58	2.09	0.001	0.0019
Amyotrophic lateral sclerosis (ALS)	15	6.43	2.33	0.0012	0.0023
Cell cycle	27	15.04	1.8	0.0017	0.0032
Pyruvate metabolism	12	4.85	2.47	0.0021	0.0039
TGF-beta signaling pathway	20	10.19	1.96	0.0022	0.004
Selenocompound metabolism	7	2.06	3.39	0.0025	0.0045
Other glycan degradation	7	2.06	3.39	0.0025	0.0045
Vitamin B6 metabolism	4	0.73	5.5	0.0026	0.0046
Fatty acid biosynthesis	4	0.73	5.5	0.0026	0.0046
Nitrogen metabolism	8	2.79	2.87	0.0042	0.0072
Arginine and proline metabolism	14	6.55	2.14	0.0042	0.0072
Fatty acid metabolism	12	5.22	2.3	0.0041	0.0072
Melanoma	17	8.61	1.97	0.0042	0.0072
Cardiac muscle contraction	18	9.34	1.93	0.0043	0.0073
RNA transport	30	18.32	1.64	0.0043	0.0073
mRNA surveillance pathway	19	10.07	1.89	0.0044	0.0074
Spliceosome	26	15.4	1.69	0.005	0.0083
Carbohydrate digestion and absorption	12	5.34	2.25	0.005	0.0083
Histidine metabolism	9	3.52	2.56	0.0058	0.0095
Colorectal cancer	15	7.52	1.99	0.0063	0.0103
Ribosome	20	11.16	1.79	0.0065	0.0105
Sphingolipid metabolism	11	4.85	2.27	0.0066	0.0106
Malaria	13	6.19	2.1	0.0067	0.0107
Parkinson's disease	26	15.77	1.65	0.0069	0.0109
Inositol phosphate metabolism	14	6.91	2.02	0.0071	0.0112
Fat digestion and absorption	12	5.58	2.15	0.0074	0.0116
B cell receptor signaling pathway	17	9.1	1.87	0.0075	0.0116
mTOR signaling pathway	13	6.31	2.06	0.0079	0.0122
NOD-like receptor signaling pathway	14	7.03	1.99	0.0083	0.0127
Oxidative phosphorylation	26	16.01	1.62	0.0084	0.0128
Biosynthesis of unsaturated fatty acids	7	2.55	2.75	0.0095	0.0143
Fatty acid elongation in mitochondria	4	0.97	4.12	0.0101	0.0152
Amino sugar and nucleotide sugar metabolism	12	5.82	2.06	0.0105	0.0156
Glutathione metabolism	12	6.06	1.98	0.0146	0.0213
Glycerolipid metabolism	12	6.06	1.98	0.0146	0.0213
Sulfur metabolism	5	1.58	3.17	0.0145	0.0213
PPAR signaling pathway	15	8.49	1.77	0.0192	0.0279
Endometrial cancer	12	6.31	1.9	0.0198	0.0285
Jak-STAT signaling pathway	28	18.8	1.49	0.02	0.0286
Nicotinate and nicotinamide metabolism	7	2.91	2.4	0.0205	0.0288
Glycosphingolipid biosynthesis - globo series	5	1.7	2.94	0.0204	0.0288
Vitamin digestion and absorption	7	2.91	2.4	0.0205	0.0288
Arachidonic acid metabolism	13	7.16	1.82	0.0227	0.0317
Sulfur relay system	4	1.21	3.3	0.0248	0.0344
Ether lipid metabolism	9	4.37	2.06	0.0251	0.0346
Bladder cancer	10	5.09	1.96	0.026	0.0356
alpha-Linolenic acid metabolism	6	2.43	2.47	0.0273	0.0372
Glycosphingolipid biosynthesis - ganglio series	5	1.82	2.75	0.0276	0.0374
Basal cell carcinoma	12	6.67	1.8	0.0299	0.0402
Glycosphingolipid biosynthesis - lacto and neolacto series	7	3.15	2.22	0.0314	0.042
Glycine, serine and threonine metabolism	8	3.88	2.06	0.0337	0.0448
Hematopoietic cell lineage	17	10.67	1.59	0.0344	0.0449
Osteoclast differentiation	23	15.53	1.48	0.0344	0.0449
Hedgehog signaling pathway	12	6.79	1.77	0.034	0.0449
VEGF signaling pathway	15	9.22	1.63	0.038	0.0492
Collecting duct acid secretion	7	3.27	2.14	0.0381	0.0492

## Sheet: b) pathway analysis trans
PathwayName	Observed number of genes	Expected number of genes	Ratio observed / expected	Raw p-value	Adjusted p-value
Type I diabetes mellitus	8	0.35	22.99	1.92e-09	1.59e-07
Allograft rejection	7	0.3	23.38	1.79e-08	7.43e-07
Graft-versus-host disease	7	0.33	21.1	3.8e-08	1.05e-06
Viral myocarditis	8	0.57	14.12	1.04e-07	2.16e-06
Autoimmune thyroid disease	7	0.42	16.63	2.09e-07	2.89e-06
Antigen processing and presentation	8	0.62	13.01	1.98e-07	2.89e-06
Systemic lupus erythematosus	8	1.1	7.27	1.63e-05	0.0002
Natural killer cell mediated cytotoxicity	8	1.1	7.27	1.63e-05	0.0002
Phagosome	8	1.24	6.46	3.79e-05	0.0003
Phosphatidylinositol signaling system	6	0.63	9.51	4.23e-05	0.0004
Cell adhesion molecules (CAMs)	7	1.08	6.5	0.0001	0.0007
Inositol phosphate metabolism	5	0.46	10.84	0.0001	0.0007
Glycosaminoglycan biosynthesis - keratan sulfate	3	0.12	24.71	0.0002	0.0013
Endocytosis	8	1.63	4.92	0.0003	0.0018
Fatty acid elongation in mitochondria	2	0.06	30.89	0.0018	0.0093
Asthma	3	0.24	12.36	0.0018	0.0093
Neurotrophin signaling pathway	5	1.03	4.87	0.0038	0.0186
Metabolic pathways	18	9.14	1.97	0.0054	0.0249
Ribosome	4	0.74	5.37	0.0067	0.0286
Intestinal immune network for IgA production	3	0.39	7.72	0.0069	0.0286
Staphylococcus aureus infection	3	0.45	6.74	0.0101	0.0399
Protein processing in endoplasmic reticulum	5	1.34	3.74	0.0113	0.0426
Oocyte meiosis	4	0.91	4.41	0.0132	0.0476
Leukocyte transendothelial migration	4	0.94	4.26	0.0149	0.0495
Vascular smooth muscle contraction	4	0.94	4.26	0.0149	0.0495
