# Supplementary material for: A Genome-Wide mQTL Analysis in Human Adipose Tissue Identifies Genetic Variants Associated with DNA Methylation, Gene Expression and Metabolic Traits
Source: PLoS One. 2016 Jun 20;11(6):e0157776. doi: 10.1371/journal.pone.0157776 (PMC4913906; doi:10.1371/journal.pone.0157776)
Supplement: S4 Table — SNPs that are found directly in the catalog are marked with grey, and ones that are found to be in LD with GWAS catalog SNPs with white. LD proxy analysis performed using SNAP (1000 Genomes project, CEU population panel, r2 > 0.8, distance limit 500kb) [86]. (XLSX) [file pone.0157776.s004.xlsx]

## Sheet: cis mQTL - Gwas Catalog
Reported Disease SNP	Reported Gene(s)	Disease Trait(s)	mQTL-SNP (proxy-SNP)	Distance between Reported Disease SNP and mQTL-SNP	R2 between reported disease SNP and mQTL-SNP	D' between reported disease SNP and mQTL SNP	GWAS Catalog Data	SNP	Date Added to Catalog	PUBMEDID	First Author	Date	Journal	Link	Study	Disease/Trait	Initial Sample Size	Replication Sample Size	Region	Chr_id	Chr_pos	Reported_gene	Mapped_gene	Upstream_gene_id	Downstream_gene_id	Snp_gene_ids	Upstream_gene_distance	Downstream_gene_distance	Strongest SNP Risk Allele	Merged	Snp_id_current	Context	Intergenic	Risk Allele Frequency	P-Value	P-value_mlog	P-Value_text	OR or Beta	95% CI text	Platform (SNPs passing QC)	CNV	Annotation Proxy SNP	Proxy-SNP	Chromosome	Coordinate_HG18	GeneVariant	GeneName	GeneDescription
rs10050311	SLC10A6	Insulin-related traits	rs17694112	25743	0.932	1		rs10050311	09/12/2012	22791750	Chen G	07/12/2012	Hum Mol Genet	http://www.ncbi.nlm.nih.gov/pubmed/22791750	Genome-wide association study identifies novel loci association with fasting insulin and insulin resistance in African Americans.	Insulin-related traits	927 non-diabetic African Americans	570 non-diabetic West Africans	4q21.3	4	87754419	SLC10A6	SLC10A6	NA	NA	345274	NA	NA	rs10050311-T	0	10050311	intron	0	0.09	8e-06	5.09691	(FI)	0.25	[0.13-0.37] unit decrease	Affymetrix [5,396,838] (imputed)	N		rs17694112	chr4	87947700	INTRONIC	PTPN13	Tyrosine-protein phosphatase non-receptor type 13 (EC 3.1.3.48) (Protein-tyrosine phosphatase 1E) (PTP-E1) (hPTPE1) (PTP-BAS) (Protein-tyrosine phosphatase PTPL1) (Fas-associated protein-tyrosine phosphatase 1) (FAP-1). [Source:Uniprot/SWISSPROT;Acc:Q12923]
rs10050311	SLC10A6	Insulin-related traits	rs2230600	63421	0.8	0.926		rs10050311	09/12/2012	22791750	Chen G	07/12/2012	Hum Mol Genet	http://www.ncbi.nlm.nih.gov/pubmed/22791750	Genome-wide association study identifies novel loci association with fasting insulin and insulin resistance in African Americans.	Insulin-related traits	927 non-diabetic African Americans	570 non-diabetic West Africans	4q21.3	4	87754419	SLC10A6	SLC10A6	NA	NA	345274	NA	NA	rs10050311-T	0	10050311	intron	0	0.09	8e-06	5.09691	(FI)	0.25	[0.13-0.37] unit decrease	Affymetrix [5,396,838] (imputed)	N		rs2230600	chr4	87910022	NON_SYNONYMOUS_CODING	PTPN13	Tyrosine-protein phosphatase non-receptor type 13 (EC 3.1.3.48) (Protein-tyrosine phosphatase 1E) (PTP-E1) (hPTPE1) (PTP-BAS) (Protein-tyrosine phosphatase PTPL1) (Fas-associated protein-tyrosine phosphatase 1) (FAP-1). [Source:Uniprot/SWISSPROT;Acc:Q12923]
rs10128711	SPTY2D1	Cholesterol, total	rs10128711	0	1	1		rs10128711	01/25/2012	20686565	Teslovich TM	08/05/2010	Nature	http://www.ncbi.nlm.nih.gov/pubmed/20686565	Biological, clinical and population relevance of 95 loci for blood lipids.	Cholesterol, total	Up to 100,184 European descent individuals		11p15.1	11	18632984	SPTY2D1	SPTY2D1	NA	NA	144108	NA	NA	rs10128711-T	0	10128711	intron	0	0.29	3e-08	7.52288		1.06	[0.63-1.49] mg/dL decrease	Affymetrix, Illumina & Perlegen [~2.6 million] (imputed)	N		rs10128711	chr11	18589560	INTRONIC	SPTY2D1	SPT2, Suppressor of Ty, domain containing 1 [Source:RefSeq_peptide;Acc:NP_919261]
rs10128711	SPTY2D1	Cholesterol, total	rs11024739	12859	1	1		rs10128711	01/25/2012	20686565	Teslovich TM	08/05/2010	Nature	http://www.ncbi.nlm.nih.gov/pubmed/20686565	Biological, clinical and population relevance of 95 loci for blood lipids.	Cholesterol, total	Up to 100,184 European descent individuals		11p15.1	11	18632984	SPTY2D1	SPTY2D1	NA	NA	144108	NA	NA	rs10128711-T	0	10128711	intron	0	0.29	3e-08	7.52288		1.06	[0.63-1.49] mg/dL decrease	Affymetrix, Illumina & Perlegen [~2.6 million] (imputed)	N		rs11024739	chr11	18602419	INTRONIC	SPTY2D1	SPT2, Suppressor of Ty, domain containing 1 [Source:RefSeq_peptide;Acc:NP_919261]
rs10182181	ADCY3,POMC	Obesity	rs11676272	8758	0.967	1		rs10182181	09/12/2013	23563607	Berndt SI	04/07/2013	Nat Genet	http://www.ncbi.nlm.nih.gov/pubmed/23563607	Genome-wide meta-analysis identifies 11 new loci for anthropometric traits and provides insights into genetic architecture.	Obesity	93,015 European ancestry overweight individuals, 32,858 European ancestry individuals with class I obesity, 9,889 European ancestry individuals with class II obesity, 2,896 European ancestry individuals with class III obesity, up to 65,840 European ancestry controls	65,332 European ancestry overweight individuals, 22,373 European ancestry individuals with class I obesity, 5,476 European ancestry individuals with class II obesity, 1,162 European ancestry individuals with class III obesity, up to 39,294 European ancestry controls	2p23	2	25150296	ADCY3,POMC	ADCY3 - DNAJC27	109	51277		8.24	16.21	rs10182181-G	0	10182181	Intergenic	1	0.46	3e-14	13.5229	(Overweight)	1.05	[NR]	Illumina & Affymetrix [~2.8 millions] (Imputed)	N		rs11676272	chr2	24995042	NON_SYNONYMOUS_CODING	ADCY3	Adenylate cyclase type 3 (EC 4.6.1.1) (Adenylate cyclase type III) (ATP pyrophosphate-lyase 3) (Adenylyl cyclase 3) (AC-III) (AC3) (Adenylate cyclase, olfactive type). [Source:Uniprot/SWISSPROT;Acc:O60266]
rs10182181	ADCY3,POMC	Obesity	rs11676272	8758	0.967	1		rs10182181	09/12/2013	23563607	Berndt SI	04/07/2013	Nat Genet	http://www.ncbi.nlm.nih.gov/pubmed/23563607	Genome-wide meta-analysis identifies 11 new loci for anthropometric traits and provides insights into genetic architecture.	Obesity	93,015 European ancestry overweight individuals, 32,858 European ancestry individuals with class I obesity, 9,889 European ancestry individuals with class II obesity, 2,896 European ancestry individuals with class III obesity, up to 65,840 European ancestry controls	65,332 European ancestry overweight individuals, 22,373 European ancestry individuals with class I obesity, 5,476 European ancestry individuals with class II obesity, 1,162 European ancestry individuals with class III obesity, up to 39,294 European ancestry controls	2p23	2	25150296	ADCY3,POMC	ADCY3 - DNAJC27	109	51277		8.24	16.21	rs10182181-G	0	10182181	Intergenic	1	0.46	1e-17	17	(Obesity class I)	1.08	[NR]	Illumina & Affymetrix [~2.8 millions] (Imputed)	N		rs11676272	chr2	24995042	NON_SYNONYMOUS_CODING	ADCY3	Adenylate cyclase type 3 (EC 4.6.1.1) (Adenylate cyclase type III) (ATP pyrophosphate-lyase 3) (Adenylyl cyclase 3) (AC-III) (AC3) (Adenylate cyclase, olfactive type). [Source:Uniprot/SWISSPROT;Acc:O60266]
rs10182181	ADCY3,POMC	Obesity	rs713587	7985	0.967	1		rs10182181	09/12/2013	23563607	Berndt SI	04/07/2013	Nat Genet	http://www.ncbi.nlm.nih.gov/pubmed/23563607	Genome-wide meta-analysis identifies 11 new loci for anthropometric traits and provides insights into genetic architecture.	Obesity	93,015 European ancestry overweight individuals, 32,858 European ancestry individuals with class I obesity, 9,889 European ancestry individuals with class II obesity, 2,896 European ancestry individuals with class III obesity, up to 65,840 European ancestry controls	65,332 European ancestry overweight individuals, 22,373 European ancestry individuals with class I obesity, 5,476 European ancestry individuals with class II obesity, 1,162 European ancestry individuals with class III obesity, up to 39,294 European ancestry controls	2p23	2	25150296	ADCY3,POMC	ADCY3 - DNAJC27	109	51277		8.24	16.21	rs10182181-G	0	10182181	Intergenic	1	0.46	3e-14	13.5229	(Overweight)	1.05	[NR]	Illumina & Affymetrix [~2.8 millions] (Imputed)	N		rs713587	chr2	25011785	INTERGENIC	N/A	N/A
rs10182181	ADCY3,POMC	Obesity	rs713587	7985	0.967	1		rs10182181	09/12/2013	23563607	Berndt SI	04/07/2013	Nat Genet	http://www.ncbi.nlm.nih.gov/pubmed/23563607	Genome-wide meta-analysis identifies 11 new loci for anthropometric traits and provides insights into genetic architecture.	Obesity	93,015 European ancestry overweight individuals, 32,858 European ancestry individuals with class I obesity, 9,889 European ancestry individuals with class II obesity, 2,896 European ancestry individuals with class III obesity, up to 65,840 European ancestry controls	65,332 European ancestry overweight individuals, 22,373 European ancestry individuals with class I obesity, 5,476 European ancestry individuals with class II obesity, 1,162 European ancestry individuals with class III obesity, up to 39,294 European ancestry controls	2p23	2	25150296	ADCY3,POMC	ADCY3 - DNAJC27	109	51277		8.24	16.21	rs10182181-G	0	10182181	Intergenic	1	0.46	1e-17	17	(Obesity class I)	1.08	[NR]	Illumina & Affymetrix [~2.8 millions] (Imputed)	N		rs713587	chr2	25011785	INTERGENIC	N/A	N/A
rs102275	C11orf10	Phospholipid levels (plasma)	rs102275	0	1	1		rs102275	09/01/2011	21829377	Lemaitre RN	07/28/2011	PLoS Genet	http://www.ncbi.nlm.nih.gov/pubmed/21829377	Genetic loci associated with plasma phospholipid n-3 fatty acids: a meta-analysis of genome-wide association studies from the CHARGE Consortium.	Phospholipid levels (plasma)	8,866 European ancestry individuals	NR	11q12	11	61557803	C11orf10	TMEM258	NA	NA	746	NA	NA	rs102275-T	0	102275	intron	0	NR	7e-64	63.1549	(ALA)	0.02	[NR] % dcrease	Affymetrix & Illumina [NR]	N		rs102275	chr11	61314379	INTRONIC	C11orf10	UPF0197 protein C11orf10. [Source:Uniprot/SWISSPROT;Acc:P61165]
rs102275	C11orf10	Phospholipid levels (plasma)	rs102275	0	1	1		rs102275	09/01/2011	21829377	Lemaitre RN	07/28/2011	PLoS Genet	http://www.ncbi.nlm.nih.gov/pubmed/21829377	Genetic loci associated with plasma phospholipid n-3 fatty acids: a meta-analysis of genome-wide association studies from the CHARGE Consortium.	Phospholipid levels (plasma)	8,866 European ancestry individuals	NR	11q12	11	61557803	C11orf10	TMEM258	NA	NA	746	NA	NA	rs102275-T	0	102275	intron	0	NR	8e-153	152.097	(DPA)	0.07	[NR] % increase	Affymetrix & Illumina [NR]	N		rs102275	chr11	61314379	INTRONIC	C11orf10	UPF0197 protein C11orf10. [Source:Uniprot/SWISSPROT;Acc:P61165]
rs102275	C11orf10	Metabolic syndrome	rs102275	0	1	1		rs102275	09/13/2010	20694148	Zabaneh D	08/04/2010	PLoS One	http://www.ncbi.nlm.nih.gov/pubmed/20694148	A genome-wide association study of the metabolic syndrome in Indian Asian men.	Metabolic syndrome	2,554 Indian Asian men	2,240 Indian Asian men	11q12	11	61557803	C11orf10	TMEM258	NA	NA	746	NA	NA	rs102275-?	0	102275	intron	0	0.2	6e-07	6.22185	(HDL)	NR	NR	Illumina [308,011]	N		rs102275	chr11	61314379	INTRONIC	C11orf10	UPF0197 protein C11orf10. [Source:Uniprot/SWISSPROT;Acc:P61165]
rs102275	FADS1, FADS2, FADS3	Phospholipid levels (plasma)	rs102275	0	1	1		rs102275	03/27/2012	22359512	Demirkan A	02/16/2012	PLoS Genet	http://www.ncbi.nlm.nih.gov/pubmed/22359512	Genome-wide association study identifies novel loci associated with circulating phospho- and sphingolipid concentrations.	Phospholipid levels (plasma)	4,034 European ancestry individuals	NR	11q12	11	61557803	FADS1, FADS2, FADS3	TMEM258	NA	NA	746	NA	NA	rs102275-?	0	102275	intron	0	NR	1e-203	203	(levels)	0	[0.80-23.0] % increase	Illumina [NR] (imputed)	N		rs102275	chr11	61314379	INTRONIC	C11orf10	UPF0197 protein C11orf10. [Source:Uniprot/SWISSPROT;Acc:P61165]
rs102275	C11orf10	Phospholipid levels (plasma)	rs1535	40169	0.965	1		rs102275	09/01/2011	21829377	Lemaitre RN	07/28/2011	PLoS Genet	http://www.ncbi.nlm.nih.gov/pubmed/21829377	Genetic loci associated with plasma phospholipid n-3 fatty acids: a meta-analysis of genome-wide association studies from the CHARGE Consortium.	Phospholipid levels (plasma)	8,866 European ancestry individuals	NR	11q12	11	61557803	C11orf10	TMEM258	NA	NA	746	NA	NA	rs102275-T	0	102275	intron	0	NR	7e-64	63.1549	(ALA)	0.02	[NR] % dcrease	Affymetrix & Illumina [NR]	N		rs1535	chr11	61354548	INTRONIC	FADS1,FADS3,FADS2	fatty acid desaturase 3 [Source:RefSeq_peptide;Acc:NP_068373], fatty acid desaturase 2 [Source:RefSeq_peptide;Acc:NP_004256]
rs102275	C11orf10	Phospholipid levels (plasma)	rs1535	40169	0.965	1		rs102275	09/01/2011	21829377	Lemaitre RN	07/28/2011	PLoS Genet	http://www.ncbi.nlm.nih.gov/pubmed/21829377	Genetic loci associated with plasma phospholipid n-3 fatty acids: a meta-analysis of genome-wide association studies from the CHARGE Consortium.	Phospholipid levels (plasma)	8,866 European ancestry individuals	NR	11q12	11	61557803	C11orf10	TMEM258	NA	NA	746	NA	NA	rs102275-T	0	102275	intron	0	NR	8e-153	152.097	(DPA)	0.07	[NR] % increase	Affymetrix & Illumina [NR]	N		rs1535	chr11	61354548	INTRONIC	FADS1,FADS3,FADS2	fatty acid desaturase 3 [Source:RefSeq_peptide;Acc:NP_068373], fatty acid desaturase 2 [Source:RefSeq_peptide;Acc:NP_004256]
rs102275	C11orf10	Metabolic syndrome	rs1535	40169	0.965	1		rs102275	09/13/2010	20694148	Zabaneh D	08/04/2010	PLoS One	http://www.ncbi.nlm.nih.gov/pubmed/20694148	A genome-wide association study of the metabolic syndrome in Indian Asian men.	Metabolic syndrome	2,554 Indian Asian men	2,240 Indian Asian men	11q12	11	61557803	C11orf10	TMEM258	NA	NA	746	NA	NA	rs102275-?	0	102275	intron	0	0.2	6e-07	6.22185	(HDL)	NR	NR	Illumina [308,011]	N		rs1535	chr11	61354548	INTRONIC	FADS1,FADS3,FADS2	fatty acid desaturase 3 [Source:RefSeq_peptide;Acc:NP_068373], fatty acid desaturase 2 [Source:RefSeq_peptide;Acc:NP_004256]
rs102275	FADS1, FADS2, FADS3	Phospholipid levels (plasma)	rs1535	40169	0.965	1		rs102275	03/27/2012	22359512	Demirkan A	02/16/2012	PLoS Genet	http://www.ncbi.nlm.nih.gov/pubmed/22359512	Genome-wide association study identifies novel loci associated with circulating phospho- and sphingolipid concentrations.	Phospholipid levels (plasma)	4,034 European ancestry individuals	NR	11q12	11	61557803	FADS1, FADS2, FADS3	TMEM258	NA	NA	746	NA	NA	rs102275-?	0	102275	intron	0	NR	1e-203	203	(levels)	0	[0.80-23.0] % increase	Illumina [NR] (imputed)	N		rs1535	chr11	61354548	INTRONIC	FADS1,FADS3,FADS2	fatty acid desaturase 3 [Source:RefSeq_peptide;Acc:NP_068373], fatty acid desaturase 2 [Source:RefSeq_peptide;Acc:NP_004256]
rs102275	C11orf10	Phospholipid levels (plasma)	rs174535	6447	1	1		rs102275	09/01/2011	21829377	Lemaitre RN	07/28/2011	PLoS Genet	http://www.ncbi.nlm.nih.gov/pubmed/21829377	Genetic loci associated with plasma phospholipid n-3 fatty acids: a meta-analysis of genome-wide association studies from the CHARGE Consortium.	Phospholipid levels (plasma)	8,866 European ancestry individuals	NR	11q12	11	61557803	C11orf10	TMEM258	NA	NA	746	NA	NA	rs102275-T	0	102275	intron	0	NR	7e-64	63.1549	(ALA)	0.02	[NR] % dcrease	Affymetrix & Illumina [NR]	N		rs174535	chr11	61307932	SYNONYMOUS_CODING	C11orf9	Uncharacterized protein C11orf9 (Best macular dystrophy-related protein) (Fragment). [Source:Uniprot/SPTREMBL;Acc:Q9Y2G1]
rs102275	C11orf10	Phospholipid levels (plasma)	rs174535	6447	1	1		rs102275	09/01/2011	21829377	Lemaitre RN	07/28/2011	PLoS Genet	http://www.ncbi.nlm.nih.gov/pubmed/21829377	Genetic loci associated with plasma phospholipid n-3 fatty acids: a meta-analysis of genome-wide association studies from the CHARGE Consortium.	Phospholipid levels (plasma)	8,866 European ancestry individuals	NR	11q12	11	61557803	C11orf10	TMEM258	NA	NA	746	NA	NA	rs102275-T	0	102275	intron	0	NR	8e-153	152.097	(DPA)	0.07	[NR] % increase	Affymetrix & Illumina [NR]	N		rs174535	chr11	61307932	SYNONYMOUS_CODING	C11orf9	Uncharacterized protein C11orf9 (Best macular dystrophy-related protein) (Fragment). [Source:Uniprot/SPTREMBL;Acc:Q9Y2G1]
rs102275	C11orf10	Metabolic syndrome	rs174535	6447	1	1		rs102275	09/13/2010	20694148	Zabaneh D	08/04/2010	PLoS One	http://www.ncbi.nlm.nih.gov/pubmed/20694148	A genome-wide association study of the metabolic syndrome in Indian Asian men.	Metabolic syndrome	2,554 Indian Asian men	2,240 Indian Asian men	11q12	11	61557803	C11orf10	TMEM258	NA	NA	746	NA	NA	rs102275-?	0	102275	intron	0	0.2	6e-07	6.22185	(HDL)	NR	NR	Illumina [308,011]	N		rs174535	chr11	61307932	SYNONYMOUS_CODING	C11orf9	Uncharacterized protein C11orf9 (Best macular dystrophy-related protein) (Fragment). [Source:Uniprot/SPTREMBL;Acc:Q9Y2G1]
rs102275	FADS1, FADS2, FADS3	Phospholipid levels (plasma)	rs174535	6447	1	1		rs102275	03/27/2012	22359512	Demirkan A	02/16/2012	PLoS Genet	http://www.ncbi.nlm.nih.gov/pubmed/22359512	Genome-wide association study identifies novel loci associated with circulating phospho- and sphingolipid concentrations.	Phospholipid levels (plasma)	4,034 European ancestry individuals	NR	11q12	11	61557803	FADS1, FADS2, FADS3	TMEM258	NA	NA	746	NA	NA	rs102275-?	0	102275	intron	0	NR	1e-203	203	(levels)	0	[0.80-23.0] % increase	Illumina [NR] (imputed)	N		rs174535	chr11	61307932	SYNONYMOUS_CODING	C11orf9	Uncharacterized protein C11orf9 (Best macular dystrophy-related protein) (Fragment). [Source:Uniprot/SPTREMBL;Acc:Q9Y2G1]
rs102275	C11orf10	Phospholipid levels (plasma)	rs174538	2278	0.899	1		rs102275	09/01/2011	21829377	Lemaitre RN	07/28/2011	PLoS Genet	http://www.ncbi.nlm.nih.gov/pubmed/21829377	Genetic loci associated with plasma phospholipid n-3 fatty acids: a meta-analysis of genome-wide association studies from the CHARGE Consortium.	Phospholipid levels (plasma)	8,866 European ancestry individuals	NR	11q12	11	61557803	C11orf10	TMEM258	NA	NA	746	NA	NA	rs102275-T	0	102275	intron	0	NR	7e-64	63.1549	(ALA)	0.02	[NR] % dcrease	Affymetrix & Illumina [NR]	N		rs174538	chr11	61316657	5PRIME_UTR	C11orf10	UPF0197 protein C11orf10. [Source:Uniprot/SWISSPROT;Acc:P61165]
rs102275	C11orf10	Phospholipid levels (plasma)	rs174538	2278	0.899	1		rs102275	09/01/2011	21829377	Lemaitre RN	07/28/2011	PLoS Genet	http://www.ncbi.nlm.nih.gov/pubmed/21829377	Genetic loci associated with plasma phospholipid n-3 fatty acids: a meta-analysis of genome-wide association studies from the CHARGE Consortium.	Phospholipid levels (plasma)	8,866 European ancestry individuals	NR	11q12	11	61557803	C11orf10	TMEM258	NA	NA	746	NA	NA	rs102275-T	0	102275	intron	0	NR	8e-153	152.097	(DPA)	0.07	[NR] % increase	Affymetrix & Illumina [NR]	N		rs174538	chr11	61316657	5PRIME_UTR	C11orf10	UPF0197 protein C11orf10. [Source:Uniprot/SWISSPROT;Acc:P61165]
rs102275	C11orf10	Metabolic syndrome	rs174538	2278	0.899	1		rs102275	09/13/2010	20694148	Zabaneh D	08/04/2010	PLoS One	http://www.ncbi.nlm.nih.gov/pubmed/20694148	A genome-wide association study of the metabolic syndrome in Indian Asian men.	Metabolic syndrome	2,554 Indian Asian men	2,240 Indian Asian men	11q12	11	61557803	C11orf10	TMEM258	NA	NA	746	NA	NA	rs102275-?	0	102275	intron	0	0.2	6e-07	6.22185	(HDL)	NR	NR	Illumina [308,011]	N		rs174538	chr11	61316657	5PRIME_UTR	C11orf10	UPF0197 protein C11orf10. [Source:Uniprot/SWISSPROT;Acc:P61165]
rs102275	FADS1, FADS2, FADS3	Phospholipid levels (plasma)	rs174538	2278	0.899	1		rs102275	03/27/2012	22359512	Demirkan A	02/16/2012	PLoS Genet	http://www.ncbi.nlm.nih.gov/pubmed/22359512	Genome-wide association study identifies novel loci associated with circulating phospho- and sphingolipid concentrations.	Phospholipid levels (plasma)	4,034 European ancestry individuals	NR	11q12	11	61557803	FADS1, FADS2, FADS3	TMEM258	NA	NA	746	NA	NA	rs102275-?	0	102275	intron	0	NR	1e-203	203	(levels)	0	[0.80-23.0] % increase	Illumina [NR] (imputed)	N		rs174538	chr11	61316657	5PRIME_UTR	C11orf10	UPF0197 protein C11orf10. [Source:Uniprot/SWISSPROT;Acc:P61165]
rs102275	C11orf10	Phospholipid levels (plasma)	rs174546	12027	0.965	1		rs102275	09/01/2011	21829377	Lemaitre RN	07/28/2011	PLoS Genet	http://www.ncbi.nlm.nih.gov/pubmed/21829377	Genetic loci associated with plasma phospholipid n-3 fatty acids: a meta-analysis of genome-wide association studies from the CHARGE Consortium.	Phospholipid levels (plasma)	8,866 European ancestry individuals	NR	11q12	11	61557803	C11orf10	TMEM258	NA	NA	746	NA	NA	rs102275-T	0	102275	intron	0	NR	7e-64	63.1549	(ALA)	0.02	[NR] % dcrease	Affymetrix & Illumina [NR]	N		rs174546	chr11	61326406	3PRIME_UTR	FADS3,FADS1	fatty acid desaturase 3 [Source:RefSeq_peptide;Acc:NP_068373]
rs102275	C11orf10	Phospholipid levels (plasma)	rs174546	12027	0.965	1		rs102275	09/01/2011	21829377	Lemaitre RN	07/28/2011	PLoS Genet	http://www.ncbi.nlm.nih.gov/pubmed/21829377	Genetic loci associated with plasma phospholipid n-3 fatty acids: a meta-analysis of genome-wide association studies from the CHARGE Consortium.	Phospholipid levels (plasma)	8,866 European ancestry individuals	NR	11q12	11	61557803	C11orf10	TMEM258	NA	NA	746	NA	NA	rs102275-T	0	102275	intron	0	NR	8e-153	152.097	(DPA)	0.07	[NR] % increase	Affymetrix & Illumina [NR]	N		rs174546	chr11	61326406	3PRIME_UTR	FADS3,FADS1	fatty acid desaturase 3 [Source:RefSeq_peptide;Acc:NP_068373]
rs102275	C11orf10	Metabolic syndrome	rs174546	12027	0.965	1		rs102275	09/13/2010	20694148	Zabaneh D	08/04/2010	PLoS One	http://www.ncbi.nlm.nih.gov/pubmed/20694148	A genome-wide association study of the metabolic syndrome in Indian Asian men.	Metabolic syndrome	2,554 Indian Asian men	2,240 Indian Asian men	11q12	11	61557803	C11orf10	TMEM258	NA	NA	746	NA	NA	rs102275-?	0	102275	intron	0	0.2	6e-07	6.22185	(HDL)	NR	NR	Illumina [308,011]	N		rs174546	chr11	61326406	3PRIME_UTR	FADS3,FADS1	fatty acid desaturase 3 [Source:RefSeq_peptide;Acc:NP_068373]
rs102275	FADS1, FADS2, FADS3	Phospholipid levels (plasma)	rs174546	12027	0.965	1		rs102275	03/27/2012	22359512	Demirkan A	02/16/2012	PLoS Genet	http://www.ncbi.nlm.nih.gov/pubmed/22359512	Genome-wide association study identifies novel loci associated with circulating phospho- and sphingolipid concentrations.	Phospholipid levels (plasma)	4,034 European ancestry individuals	NR	11q12	11	61557803	FADS1, FADS2, FADS3	TMEM258	NA	NA	746	NA	NA	rs102275-?	0	102275	intron	0	NR	1e-203	203	(levels)	0	[0.80-23.0] % increase	Illumina [NR] (imputed)	N		rs174546	chr11	61326406	3PRIME_UTR	FADS3,FADS1	fatty acid desaturase 3 [Source:RefSeq_peptide;Acc:NP_068373]
rs102275	C11orf10	Phospholipid levels (plasma)	rs174547	12980	0.932	1		rs102275	09/01/2011	21829377	Lemaitre RN	07/28/2011	PLoS Genet	http://www.ncbi.nlm.nih.gov/pubmed/21829377	Genetic loci associated with plasma phospholipid n-3 fatty acids: a meta-analysis of genome-wide association studies from the CHARGE Consortium.	Phospholipid levels (plasma)	8,866 European ancestry individuals	NR	11q12	11	61557803	C11orf10	TMEM258	NA	NA	746	NA	NA	rs102275-T	0	102275	intron	0	NR	7e-64	63.1549	(ALA)	0.02	[NR] % dcrease	Affymetrix & Illumina [NR]	N		rs174547	chr11	61327359	INTRONIC	FADS1,FADS3	fatty acid desaturase 3 [Source:RefSeq_peptide;Acc:NP_068373]
rs102275	C11orf10	Phospholipid levels (plasma)	rs174547	12980	0.932	1		rs102275	09/01/2011	21829377	Lemaitre RN	07/28/2011	PLoS Genet	http://www.ncbi.nlm.nih.gov/pubmed/21829377	Genetic loci associated with plasma phospholipid n-3 fatty acids: a meta-analysis of genome-wide association studies from the CHARGE Consortium.	Phospholipid levels (plasma)	8,866 European ancestry individuals	NR	11q12	11	61557803	C11orf10	TMEM258	NA	NA	746	NA	NA	rs102275-T	0	102275	intron	0	NR	8e-153	152.097	(DPA)	0.07	[NR] % increase	Affymetrix & Illumina [NR]	N		rs174547	chr11	61327359	INTRONIC	FADS1,FADS3	fatty acid desaturase 3 [Source:RefSeq_peptide;Acc:NP_068373]
rs102275	C11orf10	Metabolic syndrome	rs174547	12980	0.932	1		rs102275	09/13/2010	20694148	Zabaneh D	08/04/2010	PLoS One	http://www.ncbi.nlm.nih.gov/pubmed/20694148	A genome-wide association study of the metabolic syndrome in Indian Asian men.	Metabolic syndrome	2,554 Indian Asian men	2,240 Indian Asian men	11q12	11	61557803	C11orf10	TMEM258	NA	NA	746	NA	NA	rs102275-?	0	102275	intron	0	0.2	6e-07	6.22185	(HDL)	NR	NR	Illumina [308,011]	N		rs174547	chr11	61327359	INTRONIC	FADS1,FADS3	fatty acid desaturase 3 [Source:RefSeq_peptide;Acc:NP_068373]
rs102275	FADS1, FADS2, FADS3	Phospholipid levels (plasma)	rs174547	12980	0.932	1		rs102275	03/27/2012	22359512	Demirkan A	02/16/2012	PLoS Genet	http://www.ncbi.nlm.nih.gov/pubmed/22359512	Genome-wide association study identifies novel loci associated with circulating phospho- and sphingolipid concentrations.	Phospholipid levels (plasma)	4,034 European ancestry individuals	NR	11q12	11	61557803	FADS1, FADS2, FADS3	TMEM258	NA	NA	746	NA	NA	rs102275-?	0	102275	intron	0	NR	1e-203	203	(levels)	0	[0.80-23.0] % increase	Illumina [NR] (imputed)	N		rs174547	chr11	61327359	INTRONIC	FADS1,FADS3	fatty acid desaturase 3 [Source:RefSeq_peptide;Acc:NP_068373]
rs102275	C11orf10	Phospholipid levels (plasma)	rs174548	13545	0.806	1		rs102275	09/01/2011	21829377	Lemaitre RN	07/28/2011	PLoS Genet	http://www.ncbi.nlm.nih.gov/pubmed/21829377	Genetic loci associated with plasma phospholipid n-3 fatty acids: a meta-analysis of genome-wide association studies from the CHARGE Consortium.	Phospholipid levels (plasma)	8,866 European ancestry individuals	NR	11q12	11	61557803	C11orf10	TMEM258	NA	NA	746	NA	NA	rs102275-T	0	102275	intron	0	NR	7e-64	63.1549	(ALA)	0.02	[NR] % dcrease	Affymetrix & Illumina [NR]	N		rs174548	chr11	61327924	INTRONIC	FADS1,FADS3	fatty acid desaturase 3 [Source:RefSeq_peptide;Acc:NP_068373]
rs102275	C11orf10	Phospholipid levels (plasma)	rs174548	13545	0.806	1		rs102275	09/01/2011	21829377	Lemaitre RN	07/28/2011	PLoS Genet	http://www.ncbi.nlm.nih.gov/pubmed/21829377	Genetic loci associated with plasma phospholipid n-3 fatty acids: a meta-analysis of genome-wide association studies from the CHARGE Consortium.	Phospholipid levels (plasma)	8,866 European ancestry individuals	NR	11q12	11	61557803	C11orf10	TMEM258	NA	NA	746	NA	NA	rs102275-T	0	102275	intron	0	NR	8e-153	152.097	(DPA)	0.07	[NR] % increase	Affymetrix & Illumina [NR]	N		rs174548	chr11	61327924	INTRONIC	FADS1,FADS3	fatty acid desaturase 3 [Source:RefSeq_peptide;Acc:NP_068373]
rs102275	C11orf10	Metabolic syndrome	rs174548	13545	0.806	1		rs102275	09/13/2010	20694148	Zabaneh D	08/04/2010	PLoS One	http://www.ncbi.nlm.nih.gov/pubmed/20694148	A genome-wide association study of the metabolic syndrome in Indian Asian men.	Metabolic syndrome	2,554 Indian Asian men	2,240 Indian Asian men	11q12	11	61557803	C11orf10	TMEM258	NA	NA	746	NA	NA	rs102275-?	0	102275	intron	0	0.2	6e-07	6.22185	(HDL)	NR	NR	Illumina [308,011]	N		rs174548	chr11	61327924	INTRONIC	FADS1,FADS3	fatty acid desaturase 3 [Source:RefSeq_peptide;Acc:NP_068373]
rs102275	FADS1, FADS2, FADS3	Phospholipid levels (plasma)	rs174548	13545	0.806	1		rs102275	03/27/2012	22359512	Demirkan A	02/16/2012	PLoS Genet	http://www.ncbi.nlm.nih.gov/pubmed/22359512	Genome-wide association study identifies novel loci associated with circulating phospho- and sphingolipid concentrations.	Phospholipid levels (plasma)	4,034 European ancestry individuals	NR	11q12	11	61557803	FADS1, FADS2, FADS3	TMEM258	NA	NA	746	NA	NA	rs102275-?	0	102275	intron	0	NR	1e-203	203	(levels)	0	[0.80-23.0] % increase	Illumina [NR] (imputed)	N		rs174548	chr11	61327924	INTRONIC	FADS1,FADS3	fatty acid desaturase 3 [Source:RefSeq_peptide;Acc:NP_068373]
rs102275	C11orf10	Phospholipid levels (plasma)	rs174550	13675	0.932	1		rs102275	09/01/2011	21829377	Lemaitre RN	07/28/2011	PLoS Genet	http://www.ncbi.nlm.nih.gov/pubmed/21829377	Genetic loci associated with plasma phospholipid n-3 fatty acids: a meta-analysis of genome-wide association studies from the CHARGE Consortium.	Phospholipid levels (plasma)	8,866 European ancestry individuals	NR	11q12	11	61557803	C11orf10	TMEM258	NA	NA	746	NA	NA	rs102275-T	0	102275	intron	0	NR	7e-64	63.1549	(ALA)	0.02	[NR] % dcrease	Affymetrix & Illumina [NR]	N		rs174550	chr11	61328054	INTRONIC	FADS3,FADS1	fatty acid desaturase 3 [Source:RefSeq_peptide;Acc:NP_068373]
rs102275	C11orf10	Phospholipid levels (plasma)	rs174550	13675	0.932	1		rs102275	09/01/2011	21829377	Lemaitre RN	07/28/2011	PLoS Genet	http://www.ncbi.nlm.nih.gov/pubmed/21829377	Genetic loci associated with plasma phospholipid n-3 fatty acids: a meta-analysis of genome-wide association studies from the CHARGE Consortium.	Phospholipid levels (plasma)	8,866 European ancestry individuals	NR	11q12	11	61557803	C11orf10	TMEM258	NA	NA	746	NA	NA	rs102275-T	0	102275	intron	0	NR	8e-153	152.097	(DPA)	0.07	[NR] % increase	Affymetrix & Illumina [NR]	N		rs174550	chr11	61328054	INTRONIC	FADS3,FADS1	fatty acid desaturase 3 [Source:RefSeq_peptide;Acc:NP_068373]
rs102275	C11orf10	Metabolic syndrome	rs174550	13675	0.932	1		rs102275	09/13/2010	20694148	Zabaneh D	08/04/2010	PLoS One	http://www.ncbi.nlm.nih.gov/pubmed/20694148	A genome-wide association study of the metabolic syndrome in Indian Asian men.	Metabolic syndrome	2,554 Indian Asian men	2,240 Indian Asian men	11q12	11	61557803	C11orf10	TMEM258	NA	NA	746	NA	NA	rs102275-?	0	102275	intron	0	0.2	6e-07	6.22185	(HDL)	NR	NR	Illumina [308,011]	N		rs174550	chr11	61328054	INTRONIC	FADS3,FADS1	fatty acid desaturase 3 [Source:RefSeq_peptide;Acc:NP_068373]
rs102275	FADS1, FADS2, FADS3	Phospholipid levels (plasma)	rs174550	13675	0.932	1		rs102275	03/27/2012	22359512	Demirkan A	02/16/2012	PLoS Genet	http://www.ncbi.nlm.nih.gov/pubmed/22359512	Genome-wide association study identifies novel loci associated with circulating phospho- and sphingolipid concentrations.	Phospholipid levels (plasma)	4,034 European ancestry individuals	NR	11q12	11	61557803	FADS1, FADS2, FADS3	TMEM258	NA	NA	746	NA	NA	rs102275-?	0	102275	intron	0	NR	1e-203	203	(levels)	0	[0.80-23.0] % increase	Illumina [NR] (imputed)	N		rs174550	chr11	61328054	INTRONIC	FADS3,FADS1	fatty acid desaturase 3 [Source:RefSeq_peptide;Acc:NP_068373]
rs102275	C11orf10	Phospholipid levels (plasma)	rs174576	45707	0.965	1		rs102275	09/01/2011	21829377	Lemaitre RN	07/28/2011	PLoS Genet	http://www.ncbi.nlm.nih.gov/pubmed/21829377	Genetic loci associated with plasma phospholipid n-3 fatty acids: a meta-analysis of genome-wide association studies from the CHARGE Consortium.	Phospholipid levels (plasma)	8,866 European ancestry individuals	NR	11q12	11	61557803	C11orf10	TMEM258	NA	NA	746	NA	NA	rs102275-T	0	102275	intron	0	NR	7e-64	63.1549	(ALA)	0.02	[NR] % dcrease	Affymetrix & Illumina [NR]	N		rs174576	chr11	61360086	INTRONIC	FADS3,FADS1,FADS2	fatty acid desaturase 3 [Source:RefSeq_peptide;Acc:NP_068373], fatty acid desaturase 2 [Source:RefSeq_peptide;Acc:NP_004256]
rs102275	C11orf10	Phospholipid levels (plasma)	rs174576	45707	0.965	1		rs102275	09/01/2011	21829377	Lemaitre RN	07/28/2011	PLoS Genet	http://www.ncbi.nlm.nih.gov/pubmed/21829377	Genetic loci associated with plasma phospholipid n-3 fatty acids: a meta-analysis of genome-wide association studies from the CHARGE Consortium.	Phospholipid levels (plasma)	8,866 European ancestry individuals	NR	11q12	11	61557803	C11orf10	TMEM258	NA	NA	746	NA	NA	rs102275-T	0	102275	intron	0	NR	8e-153	152.097	(DPA)	0.07	[NR] % increase	Affymetrix & Illumina [NR]	N		rs174576	chr11	61360086	INTRONIC	FADS3,FADS1,FADS2	fatty acid desaturase 3 [Source:RefSeq_peptide;Acc:NP_068373], fatty acid desaturase 2 [Source:RefSeq_peptide;Acc:NP_004256]
rs102275	C11orf10	Metabolic syndrome	rs174576	45707	0.965	1		rs102275	09/13/2010	20694148	Zabaneh D	08/04/2010	PLoS One	http://www.ncbi.nlm.nih.gov/pubmed/20694148	A genome-wide association study of the metabolic syndrome in Indian Asian men.	Metabolic syndrome	2,554 Indian Asian men	2,240 Indian Asian men	11q12	11	61557803	C11orf10	TMEM258	NA	NA	746	NA	NA	rs102275-?	0	102275	intron	0	0.2	6e-07	6.22185	(HDL)	NR	NR	Illumina [308,011]	N		rs174576	chr11	61360086	INTRONIC	FADS3,FADS1,FADS2	fatty acid desaturase 3 [Source:RefSeq_peptide;Acc:NP_068373], fatty acid desaturase 2 [Source:RefSeq_peptide;Acc:NP_004256]
rs102275	FADS1, FADS2, FADS3	Phospholipid levels (plasma)	rs174576	45707	0.965	1		rs102275	03/27/2012	22359512	Demirkan A	02/16/2012	PLoS Genet	http://www.ncbi.nlm.nih.gov/pubmed/22359512	Genome-wide association study identifies novel loci associated with circulating phospho- and sphingolipid concentrations.	Phospholipid levels (plasma)	4,034 European ancestry individuals	NR	11q12	11	61557803	FADS1, FADS2, FADS3	TMEM258	NA	NA	746	NA	NA	rs102275-?	0	102275	intron	0	NR	1e-203	203	(levels)	0	[0.80-23.0] % increase	Illumina [NR] (imputed)	N		rs174576	chr11	61360086	INTRONIC	FADS3,FADS1,FADS2	fatty acid desaturase 3 [Source:RefSeq_peptide;Acc:NP_068373], fatty acid desaturase 2 [Source:RefSeq_peptide;Acc:NP_004256]
rs102275	C11orf10	Phospholipid levels (plasma)	rs174577	47011	0.965	1		rs102275	09/01/2011	21829377	Lemaitre RN	07/28/2011	PLoS Genet	http://www.ncbi.nlm.nih.gov/pubmed/21829377	Genetic loci associated with plasma phospholipid n-3 fatty acids: a meta-analysis of genome-wide association studies from the CHARGE Consortium.	Phospholipid levels (plasma)	8,866 European ancestry individuals	NR	11q12	11	61557803	C11orf10	TMEM258	NA	NA	746	NA	NA	rs102275-T	0	102275	intron	0	NR	7e-64	63.1549	(ALA)	0.02	[NR] % dcrease	Affymetrix & Illumina [NR]	N		rs174577	chr11	61361390	INTRONIC	FADS3,FADS1,FADS2	fatty acid desaturase 3 [Source:RefSeq_peptide;Acc:NP_068373], fatty acid desaturase 2 [Source:RefSeq_peptide;Acc:NP_004256]
rs102275	C11orf10	Phospholipid levels (plasma)	rs174577	47011	0.965	1		rs102275	09/01/2011	21829377	Lemaitre RN	07/28/2011	PLoS Genet	http://www.ncbi.nlm.nih.gov/pubmed/21829377	Genetic loci associated with plasma phospholipid n-3 fatty acids: a meta-analysis of genome-wide association studies from the CHARGE Consortium.	Phospholipid levels (plasma)	8,866 European ancestry individuals	NR	11q12	11	61557803	C11orf10	TMEM258	NA	NA	746	NA	NA	rs102275-T	0	102275	intron	0	NR	8e-153	152.097	(DPA)	0.07	[NR] % increase	Affymetrix & Illumina [NR]	N		rs174577	chr11	61361390	INTRONIC	FADS3,FADS1,FADS2	fatty acid desaturase 3 [Source:RefSeq_peptide;Acc:NP_068373], fatty acid desaturase 2 [Source:RefSeq_peptide;Acc:NP_004256]
rs102275	C11orf10	Metabolic syndrome	rs174577	47011	0.965	1		rs102275	09/13/2010	20694148	Zabaneh D	08/04/2010	PLoS One	http://www.ncbi.nlm.nih.gov/pubmed/20694148	A genome-wide association study of the metabolic syndrome in Indian Asian men.	Metabolic syndrome	2,554 Indian Asian men	2,240 Indian Asian men	11q12	11	61557803	C11orf10	TMEM258	NA	NA	746	NA	NA	rs102275-?	0	102275	intron	0	0.2	6e-07	6.22185	(HDL)	NR	NR	Illumina [308,011]	N		rs174577	chr11	61361390	INTRONIC	FADS3,FADS1,FADS2	fatty acid desaturase 3 [Source:RefSeq_peptide;Acc:NP_068373], fatty acid desaturase 2 [Source:RefSeq_peptide;Acc:NP_004256]
rs102275	FADS1, FADS2, FADS3	Phospholipid levels (plasma)	rs174577	47011	0.965	1		rs102275	03/27/2012	22359512	Demirkan A	02/16/2012	PLoS Genet	http://www.ncbi.nlm.nih.gov/pubmed/22359512	Genome-wide association study identifies novel loci associated with circulating phospho- and sphingolipid concentrations.	Phospholipid levels (plasma)	4,034 European ancestry individuals	NR	11q12	11	61557803	FADS1, FADS2, FADS3	TMEM258	NA	NA	746	NA	NA	rs102275-?	0	102275	intron	0	NR	1e-203	203	(levels)	0	[0.80-23.0] % increase	Illumina [NR] (imputed)	N		rs174577	chr11	61361390	INTRONIC	FADS3,FADS1,FADS2	fatty acid desaturase 3 [Source:RefSeq_peptide;Acc:NP_068373], fatty acid desaturase 2 [Source:RefSeq_peptide;Acc:NP_004256]
rs102275	C11orf10	Phospholipid levels (plasma)	rs174583	51947	0.965	1		rs102275	09/01/2011	21829377	Lemaitre RN	07/28/2011	PLoS Genet	http://www.ncbi.nlm.nih.gov/pubmed/21829377	Genetic loci associated with plasma phospholipid n-3 fatty acids: a meta-analysis of genome-wide association studies from the CHARGE Consortium.	Phospholipid levels (plasma)	8,866 European ancestry individuals	NR	11q12	11	61557803	C11orf10	TMEM258	NA	NA	746	NA	NA	rs102275-T	0	102275	intron	0	NR	7e-64	63.1549	(ALA)	0.02	[NR] % dcrease	Affymetrix & Illumina [NR]	N		rs174583	chr11	61366326	INTRONIC	FADS3,FADS1,FADS2	fatty acid desaturase 3 [Source:RefSeq_peptide;Acc:NP_068373], fatty acid desaturase 2 [Source:RefSeq_peptide;Acc:NP_004256]
rs102275	C11orf10	Phospholipid levels (plasma)	rs174583	51947	0.965	1		rs102275	09/01/2011	21829377	Lemaitre RN	07/28/2011	PLoS Genet	http://www.ncbi.nlm.nih.gov/pubmed/21829377	Genetic loci associated with plasma phospholipid n-3 fatty acids: a meta-analysis of genome-wide association studies from the CHARGE Consortium.	Phospholipid levels (plasma)	8,866 European ancestry individuals	NR	11q12	11	61557803	C11orf10	TMEM258	NA	NA	746	NA	NA	rs102275-T	0	102275	intron	0	NR	8e-153	152.097	(DPA)	0.07	[NR] % increase	Affymetrix & Illumina [NR]	N		rs174583	chr11	61366326	INTRONIC	FADS3,FADS1,FADS2	fatty acid desaturase 3 [Source:RefSeq_peptide;Acc:NP_068373], fatty acid desaturase 2 [Source:RefSeq_peptide;Acc:NP_004256]
rs102275	C11orf10	Metabolic syndrome	rs174583	51947	0.965	1		rs102275	09/13/2010	20694148	Zabaneh D	08/04/2010	PLoS One	http://www.ncbi.nlm.nih.gov/pubmed/20694148	A genome-wide association study of the metabolic syndrome in Indian Asian men.	Metabolic syndrome	2,554 Indian Asian men	2,240 Indian Asian men	11q12	11	61557803	C11orf10	TMEM258	NA	NA	746	NA	NA	rs102275-?	0	102275	intron	0	0.2	6e-07	6.22185	(HDL)	NR	NR	Illumina [308,011]	N		rs174583	chr11	61366326	INTRONIC	FADS3,FADS1,FADS2	fatty acid desaturase 3 [Source:RefSeq_peptide;Acc:NP_068373], fatty acid desaturase 2 [Source:RefSeq_peptide;Acc:NP_004256]
rs102275	FADS1, FADS2, FADS3	Phospholipid levels (plasma)	rs174583	51947	0.965	1		rs102275	03/27/2012	22359512	Demirkan A	02/16/2012	PLoS Genet	http://www.ncbi.nlm.nih.gov/pubmed/22359512	Genome-wide association study identifies novel loci associated with circulating phospho- and sphingolipid concentrations.	Phospholipid levels (plasma)	4,034 European ancestry individuals	NR	11q12	11	61557803	FADS1, FADS2, FADS3	TMEM258	NA	NA	746	NA	NA	rs102275-?	0	102275	intron	0	NR	1e-203	203	(levels)	0	[0.80-23.0] % increase	Illumina [NR] (imputed)	N		rs174583	chr11	61366326	INTRONIC	FADS3,FADS1,FADS2	fatty acid desaturase 3 [Source:RefSeq_peptide;Acc:NP_068373], fatty acid desaturase 2 [Source:RefSeq_peptide;Acc:NP_004256]
rs10244051	Intergenic	Metabolic traits	rs10238625	9601	0.803	0.896		rs10244051	01/12/2009	19060910	Sabatti C	12/07/2008	Nat Genet	http://www.ncbi.nlm.nih.gov/pubmed/19060910?ordinalpos=2&itool=EntrezSystem2.PEntrez.Pubmed.Pubmed_ResultsPanel.Pubmed_DefaultReportPanel.Pubmed_RVDocSum	Genome-wide association analysis of metabolic traits in a birth cohort from a founder population.	Metabolic traits	4,763 individuals	NR	7p21	7	15063833	Intergenic	DGKB - AGMO	1607	392636		182.76	176.11	rs10244051-C	0	10244051	Intergenic	1	0.46	1e-07	7	(GLU)	0.05	[0.03-0.06] mmol/l increase	Illumina [329,091]	N		rs10238625	chr7	15020757	INTERGENIC	N/A	N/A
rs10244051	Intergenic	Metabolic traits	rs10267273	10244	0.803	0.896		rs10244051	01/12/2009	19060910	Sabatti C	12/07/2008	Nat Genet	http://www.ncbi.nlm.nih.gov/pubmed/19060910?ordinalpos=2&itool=EntrezSystem2.PEntrez.Pubmed.Pubmed_ResultsPanel.Pubmed_DefaultReportPanel.Pubmed_RVDocSum	Genome-wide association analysis of metabolic traits in a birth cohort from a founder population.	Metabolic traits	4,763 individuals	NR	7p21	7	15063833	Intergenic	DGKB - AGMO	1607	392636		182.76	176.11	rs10244051-C	0	10244051	Intergenic	1	0.46	1e-07	7	(GLU)	0.05	[0.03-0.06] mmol/l increase	Illumina [329,091]	N		rs10267273	chr7	15020114	INTERGENIC	N/A	N/A
rs10244051	Intergenic	Metabolic traits	rs11514706	4561	0.904	1		rs10244051	01/12/2009	19060910	Sabatti C	12/07/2008	Nat Genet	http://www.ncbi.nlm.nih.gov/pubmed/19060910?ordinalpos=2&itool=EntrezSystem2.PEntrez.Pubmed.Pubmed_ResultsPanel.Pubmed_DefaultReportPanel.Pubmed_RVDocSum	Genome-wide association analysis of metabolic traits in a birth cohort from a founder population.	Metabolic traits	4,763 individuals	NR	7p21	7	15063833	Intergenic	DGKB - AGMO	1607	392636		182.76	176.11	rs10244051-C	0	10244051	Intergenic	1	0.46	1e-07	7	(GLU)	0.05	[0.03-0.06] mmol/l increase	Illumina [329,091]	N		rs11514706	chr7	15025797	INTERGENIC	N/A	N/A
rs10244051	Intergenic	Metabolic traits	rs4721400	3927	0.903	1		rs10244051	01/12/2009	19060910	Sabatti C	12/07/2008	Nat Genet	http://www.ncbi.nlm.nih.gov/pubmed/19060910?ordinalpos=2&itool=EntrezSystem2.PEntrez.Pubmed.Pubmed_ResultsPanel.Pubmed_DefaultReportPanel.Pubmed_RVDocSum	Genome-wide association analysis of metabolic traits in a birth cohort from a founder population.	Metabolic traits	4,763 individuals	NR	7p21	7	15063833	Intergenic	DGKB - AGMO	1607	392636		182.76	176.11	rs10244051-C	0	10244051	Intergenic	1	0.46	1e-07	7	(GLU)	0.05	[0.03-0.06] mmol/l increase	Illumina [329,091]	N		rs4721400	chr7	15026431	INTERGENIC	N/A	N/A
rs10248619	GRB10	Fasting glucose-related traits (interaction with BMI)	rs10248619	0	1	1		rs10248619	08/15/2012	22581228	Manning AK	05/13/2012	Nat Genet	http://www.ncbi.nlm.nih.gov/pubmed/22581228	A genome-wide approach accounting for body mass index identifies genetic variants influencing fasting glycemic traits and insulin resistance.	Fasting glucose-related traits (interaction with BMI)	Up to 58,074 European ancestry individuals	Up tp 38,422 European ancestry individuals	7p12	7	50751090	GRB10	GRB10	NA	NA	2887	NA	NA	rs10248619-?	0	10248619	intron	0	NR	8e-08	7.09691		NR	NR	Affymetrix & Illumina [~2.4 million] (imputed)	N		rs10248619	chr7	50718584	INTRONIC	GRB10	Growth factor receptor-bound protein 10 (GRB10 adaptor protein) (Insulin receptor-binding protein GRB-IR). [Source:Uniprot/SWISSPROT;Acc:Q13322]
rs10767664	BDNF	Body mass index	rs11030104	41469	0.911	1		rs10767664	11/17/2010	20935630	Speliotes EK	10/10/2010	Nat Genet	http://www.ncbi.nlm.nih.gov/pubmed/20935630	Association analyses of 249,796 individuals reveal 18 new loci associated with body mass index.	Body mass index	Up to 123,865 European ancestry individuals	Up to 125,931 European ancestry individuals	11p14	11	27725986	BDNF	BDNF	NA	NA	627	NA	NA	rs10767664-A	0	10767664	intron	0	0.78	5e-26	25.301		0.19	[0.13-0.25] kg/m2 increase	Affymetrix, Illumina and Perlegen [~2.8 million] (imputed)	N		rs11030104	chr11	27641093	INTRONIC	BDNF	Brain-derived neurotrophic factor precursor (BDNF) (Abrineurin). [Source:Uniprot/SWISSPROT;Acc:P23560]
rs10767664	BDNF	Body mass index	rs1488830	89101	0.911	1		rs10767664	11/17/2010	20935630	Speliotes EK	10/10/2010	Nat Genet	http://www.ncbi.nlm.nih.gov/pubmed/20935630	Association analyses of 249,796 individuals reveal 18 new loci associated with body mass index.	Body mass index	Up to 123,865 European ancestry individuals	Up to 125,931 European ancestry individuals	11p14	11	27725986	BDNF	BDNF	NA	NA	627	NA	NA	rs10767664-A	0	10767664	intron	0	0.78	5e-26	25.301		0.19	[0.13-0.25] kg/m2 increase	Affymetrix, Illumina and Perlegen [~2.8 million] (imputed)	N		rs1488830	chr11	27593461	INTERGENIC	N/A	N/A
rs10767664	BDNF	Body mass index	rs4074134	78701	0.911	1		rs10767664	11/17/2010	20935630	Speliotes EK	10/10/2010	Nat Genet	http://www.ncbi.nlm.nih.gov/pubmed/20935630	Association analyses of 249,796 individuals reveal 18 new loci associated with body mass index.	Body mass index	Up to 123,865 European ancestry individuals	Up to 125,931 European ancestry individuals	11p14	11	27725986	BDNF	BDNF	NA	NA	627	NA	NA	rs10767664-A	0	10767664	intron	0	0.78	5e-26	25.301		0.19	[0.13-0.25] kg/m2 increase	Affymetrix, Illumina and Perlegen [~2.8 million] (imputed)	N		rs4074134	chr11	27603861	INTERGENIC	N/A	N/A
rs10767664	BDNF	Body mass index	rs7103411	25861	1	1		rs10767664	11/17/2010	20935630	Speliotes EK	10/10/2010	Nat Genet	http://www.ncbi.nlm.nih.gov/pubmed/20935630	Association analyses of 249,796 individuals reveal 18 new loci associated with body mass index.	Body mass index	Up to 123,865 European ancestry individuals	Up to 125,931 European ancestry individuals	11p14	11	27725986	BDNF	BDNF	NA	NA	627	NA	NA	rs10767664-A	0	10767664	intron	0	0.78	5e-26	25.301		0.19	[0.13-0.25] kg/m2 increase	Affymetrix, Illumina and Perlegen [~2.8 million] (imputed)	N		rs7103411	chr11	27656701	INTRONIC	BDNF	Brain-derived neurotrophic factor precursor (BDNF) (Abrineurin). [Source:Uniprot/SWISSPROT;Acc:P23560]
rs10767664	BDNF	Body mass index	rs988748	1241	0.84	1		rs10767664	11/17/2010	20935630	Speliotes EK	10/10/2010	Nat Genet	http://www.ncbi.nlm.nih.gov/pubmed/20935630	Association analyses of 249,796 individuals reveal 18 new loci associated with body mass index.	Body mass index	Up to 123,865 European ancestry individuals	Up to 125,931 European ancestry individuals	11p14	11	27725986	BDNF	BDNF	NA	NA	627	NA	NA	rs10767664-A	0	10767664	intron	0	0.78	5e-26	25.301		0.19	[0.13-0.25] kg/m2 increase	Affymetrix, Illumina and Perlegen [~2.8 million] (imputed)	N		rs988748	chr11	27681321	INTRONIC	BDNF	Brain-derived neurotrophic factor precursor (BDNF) (Abrineurin). [Source:Uniprot/SWISSPROT;Acc:P23560]
rs10790162	BUD13	Waist Circumference - Triglycerides (WC-TG)	rs2266788	21582	0.915	1		rs10790162	04/11/2011	21386085	Kraja AT	03/08/2011	Diabetes	http://www.ncbi.nlm.nih.gov/pubmed/21386085	A bivariate genome-wide approach to metabolic syndrome: STAMPEED consortium.	Waist Circumference - Triglycerides (WC-TG)	22,161 European ancestry individuals	NR	11q23.3	11	116639104	BUD13	BUD13	NA	NA	84811	NA	NA	rs10790162-A	0	10790162	intron	0	NR	7e-16	15.1549		0.39	[0.29-0.49] unit increase	Affymetrix & Illumina [~2.5 million] (imputed)	N		rs2266788	chr11	116165896	3PRIME_UTR	APOA5	Apolipoprotein A-V precursor (Apolipoprotein A5) (ApoAV) (ApoA-V) (Regeneration-associated protein 3). [Source:Uniprot/SWISSPROT;Acc:Q6Q788]
rs10790162	BUD13	Metabolic syndrome	rs2266788	21582	0.915	1		rs10790162	04/11/2011	21386085	Kraja AT	03/08/2011	Diabetes	http://www.ncbi.nlm.nih.gov/pubmed/21386085	A bivariate genome-wide approach to metabolic syndrome: STAMPEED consortium.	Metabolic syndrome	22,161 European ancestry individuals	NR	11q23.3	11	116639104	BUD13	BUD13	NA	NA	84811	NA	NA	rs10790162-A	0	10790162	intron	0	NR	5e-09	8.30103		0.25	[0.17-0.33] unit increase	Affymetrix & Illumina [~2.5 million] (imputed)	N		rs2266788	chr11	116165896	3PRIME_UTR	APOA5	Apolipoprotein A-V precursor (Apolipoprotein A5) (ApoAV) (ApoA-V) (Regeneration-associated protein 3). [Source:Uniprot/SWISSPROT;Acc:Q6Q788]
rs10790162	BUD13	HDL Cholesterol - Triglycerides (HDLC-TG)	rs2266788	21582	0.915	1		rs10790162	04/11/2011	21386085	Kraja AT	03/08/2011	Diabetes	http://www.ncbi.nlm.nih.gov/pubmed/21386085	A bivariate genome-wide approach to metabolic syndrome: STAMPEED consortium.	HDL Cholesterol - Triglycerides (HDLC-TG)	22,161 European ancestry individuals	NR	11q23.3	11	116639104	BUD13	BUD13	NA	NA	84811	NA	NA	rs10790162-A	0	10790162	intron	0	NR	3e-15	14.5229		0.38	[0.28-0.48] unit increase	Affymetrix & Illumina [~2.5 million] (imputed)	N		rs2266788	chr11	116165896	3PRIME_UTR	APOA5	Apolipoprotein A-V precursor (Apolipoprotein A5) (ApoAV) (ApoA-V) (Regeneration-associated protein 3). [Source:Uniprot/SWISSPROT;Acc:Q6Q788]
rs10799701	ALPL	Metabolic traits	rs1780324	767	0.967	1		rs10799701	02/24/2012	21886157	Suhre K	08/31/2011	Nature	http://www.ncbi.nlm.nih.gov/pubmed/21886157	Human metabolic individuality in biomedical and pharmaceutical research.	Metabolic traits	2,820 European ancestry individuals	NR	1p36.1	1	21820990	ALPL	NBPF3 - ALPL	84224	249		9.6	14.87	rs10799701-A	0	10799701	Intergenic	1	0.435	3e-20	19.5229	(SM-14 + 6 other traits)	0.13	[NR] unit decrease	Affmyetrix & Illumina [534,665]	N		rs1780324	chr1	21694344	INTERGENIC	N/A	N/A
rs10838738	MTCH2	Body mass index	rs10838698	277126	0.832	1		rs10838738	01/12/2009	19079261	Willer CJ	12/14/2008	Nat Genet	http://www.ncbi.nlm.nih.gov/pubmed/19079261?ordinalpos=1&itool=EntrezSystem2.PEntrez.Pubmed.Pubmed_ResultsPanel.Pubmed_DefaultReportPanel.Pubmed_RVDocSum	Six new loci associated with body mass index highlight a neuronal influence on body weight regulation.	Body mass index	32,387 individuals	59,092 individuals	11p11.2	11	47663049	MTCH2	MTCH2	NA	NA	23788	NA	NA	rs10838738-G	0	10838738	intron	0	0.34	5e-09	8.30103		0.07	[0.01-0.13] kg/m2 increase	Illumina and Affymetrix[2,399,588](imputed)	N		rs10838698	chr11	47342499	INTRONIC	SPI1	Transcription factor PU.1 (31 kDa transforming protein). [Source:Uniprot/SWISSPROT;Acc:P17947]
rs10838738	MTCH2	Body mass index	rs10838738	0	1	1		rs10838738	01/12/2009	19079261	Willer CJ	12/14/2008	Nat Genet	http://www.ncbi.nlm.nih.gov/pubmed/19079261?ordinalpos=1&itool=EntrezSystem2.PEntrez.Pubmed.Pubmed_ResultsPanel.Pubmed_DefaultReportPanel.Pubmed_RVDocSum	Six new loci associated with body mass index highlight a neuronal influence on body weight regulation.	Body mass index	32,387 individuals	59,092 individuals	11p11.2	11	47663049	MTCH2	MTCH2	NA	NA	23788	NA	NA	rs10838738-G	0	10838738	intron	0	0.34	5e-09	8.30103		0.07	[0.01-0.13] kg/m2 increase	Illumina and Affymetrix[2,399,588](imputed)	N		rs10838738	chr11	47619625	INTRONIC	MTCH2	Mitochondrial carrier homolog 2 (Met-induced mitochondrial protein). [Source:Uniprot/SWISSPROT;Acc:Q9Y6C9]
rs10838738	MTCH2	Body mass index	rs12798346	79928	0.894	0.963		rs10838738	01/12/2009	19079261	Willer CJ	12/14/2008	Nat Genet	http://www.ncbi.nlm.nih.gov/pubmed/19079261?ordinalpos=1&itool=EntrezSystem2.PEntrez.Pubmed.Pubmed_ResultsPanel.Pubmed_DefaultReportPanel.Pubmed_RVDocSum	Six new loci associated with body mass index highlight a neuronal influence on body weight regulation.	Body mass index	32,387 individuals	59,092 individuals	11p11.2	11	47663049	MTCH2	MTCH2	NA	NA	23788	NA	NA	rs10838738-G	0	10838738	intron	0	0.34	5e-09	8.30103		0.07	[0.01-0.13] kg/m2 increase	Illumina and Affymetrix[2,399,588](imputed)	N		rs12798346	chr11	47539697	UPSTREAM	N/A	N/A
rs10838738	MTCH2	Body mass index	rs2290850	144725	1	1		rs10838738	01/12/2009	19079261	Willer CJ	12/14/2008	Nat Genet	http://www.ncbi.nlm.nih.gov/pubmed/19079261?ordinalpos=1&itool=EntrezSystem2.PEntrez.Pubmed.Pubmed_ResultsPanel.Pubmed_DefaultReportPanel.Pubmed_RVDocSum	Six new loci associated with body mass index highlight a neuronal influence on body weight regulation.	Body mass index	32,387 individuals	59,092 individuals	11p11.2	11	47663049	MTCH2	MTCH2	NA	NA	23788	NA	NA	rs10838738-G	0	10838738	intron	0	0.34	5e-09	8.30103		0.07	[0.01-0.13] kg/m2 increase	Illumina and Affymetrix[2,399,588](imputed)	N		rs2290850	chr11	47764350	INTRONIC	NUP160	Nuclear pore complex protein Nup160 (Nucleoporin Nup160) (160 kDa nucleoporin). [Source:Uniprot/SWISSPROT;Acc:Q12769]
rs10838738	MTCH2	Body mass index	rs4752801	244592	0.931	1		rs10838738	01/12/2009	19079261	Willer CJ	12/14/2008	Nat Genet	http://www.ncbi.nlm.nih.gov/pubmed/19079261?ordinalpos=1&itool=EntrezSystem2.PEntrez.Pubmed.Pubmed_ResultsPanel.Pubmed_DefaultReportPanel.Pubmed_RVDocSum	Six new loci associated with body mass index highlight a neuronal influence on body weight regulation.	Body mass index	32,387 individuals	59,092 individuals	11p11.2	11	47663049	MTCH2	MTCH2	NA	NA	23788	NA	NA	rs10838738-G	0	10838738	intron	0	0.34	5e-09	8.30103		0.07	[0.01-0.13] kg/m2 increase	Illumina and Affymetrix[2,399,588](imputed)	N		rs4752801	chr11	47864217	INTERGENIC	N/A	N/A
rs10838738	MTCH2	Body mass index	rs4752845	123352	0.965	1		rs10838738	01/12/2009	19079261	Willer CJ	12/14/2008	Nat Genet	http://www.ncbi.nlm.nih.gov/pubmed/19079261?ordinalpos=1&itool=EntrezSystem2.PEntrez.Pubmed.Pubmed_ResultsPanel.Pubmed_DefaultReportPanel.Pubmed_RVDocSum	Six new loci associated with body mass index highlight a neuronal influence on body weight regulation.	Body mass index	32,387 individuals	59,092 individuals	11p11.2	11	47663049	MTCH2	MTCH2	NA	NA	23788	NA	NA	rs10838738-G	0	10838738	intron	0	0.34	5e-09	8.30103		0.07	[0.01-0.13] kg/m2 increase	Illumina and Affymetrix[2,399,588](imputed)	N		rs4752845	chr11	47496273	INTRONIC	CUGBP1	CUG triplet repeat RNA-binding protein 1 (CUG-BP1) (RNA-binding protein BRUNOL-2) (Deadenylation factor CUG-BP) (50 kDa Nuclear polyadenylated RNA-binding protein) (EDEN-BP). [Source:Uniprot/SWISSPROT;Acc:Q92879]
rs10838738	MTCH2	Body mass index	rs4752856	15007	1	1		rs10838738	01/12/2009	19079261	Willer CJ	12/14/2008	Nat Genet	http://www.ncbi.nlm.nih.gov/pubmed/19079261?ordinalpos=1&itool=EntrezSystem2.PEntrez.Pubmed.Pubmed_ResultsPanel.Pubmed_DefaultReportPanel.Pubmed_RVDocSum	Six new loci associated with body mass index highlight a neuronal influence on body weight regulation.	Body mass index	32,387 individuals	59,092 individuals	11p11.2	11	47663049	MTCH2	MTCH2	NA	NA	23788	NA	NA	rs10838738-G	0	10838738	intron	0	0.34	5e-09	8.30103		0.07	[0.01-0.13] kg/m2 increase	Illumina and Affymetrix[2,399,588](imputed)	N		rs4752856	chr11	47604618	INTRONIC	MTCH2	Mitochondrial carrier homolog 2 (Met-induced mitochondrial protein). [Source:Uniprot/SWISSPROT;Acc:Q9Y6C9]
rs10838738	MTCH2	Body mass index	rs4752993	252098	0.832	1		rs10838738	01/12/2009	19079261	Willer CJ	12/14/2008	Nat Genet	http://www.ncbi.nlm.nih.gov/pubmed/19079261?ordinalpos=1&itool=EntrezSystem2.PEntrez.Pubmed.Pubmed_ResultsPanel.Pubmed_DefaultReportPanel.Pubmed_RVDocSum	Six new loci associated with body mass index highlight a neuronal influence on body weight regulation.	Body mass index	32,387 individuals	59,092 individuals	11p11.2	11	47663049	MTCH2	MTCH2	NA	NA	23788	NA	NA	rs10838738-G	0	10838738	intron	0	0.34	5e-09	8.30103		0.07	[0.01-0.13] kg/m2 increase	Illumina and Affymetrix[2,399,588](imputed)	N		rs4752993	chr11	47367527	INTERGENIC	N/A	N/A
rs10838738	MTCH2	Body mass index	rs4752999	234484	0.864	1		rs10838738	01/12/2009	19079261	Willer CJ	12/14/2008	Nat Genet	http://www.ncbi.nlm.nih.gov/pubmed/19079261?ordinalpos=1&itool=EntrezSystem2.PEntrez.Pubmed.Pubmed_ResultsPanel.Pubmed_DefaultReportPanel.Pubmed_RVDocSum	Six new loci associated with body mass index highlight a neuronal influence on body weight regulation.	Body mass index	32,387 individuals	59,092 individuals	11p11.2	11	47663049	MTCH2	MTCH2	NA	NA	23788	NA	NA	rs10838738-G	0	10838738	intron	0	0.34	5e-09	8.30103		0.07	[0.01-0.13] kg/m2 increase	Illumina and Affymetrix[2,399,588](imputed)	N		rs4752999	chr11	47385141	UPSTREAM	N/A	N/A
rs10838738	MTCH2	Body mass index	rs7124681	133102	0.839	1		rs10838738	01/12/2009	19079261	Willer CJ	12/14/2008	Nat Genet	http://www.ncbi.nlm.nih.gov/pubmed/19079261?ordinalpos=1&itool=EntrezSystem2.PEntrez.Pubmed.Pubmed_ResultsPanel.Pubmed_DefaultReportPanel.Pubmed_RVDocSum	Six new loci associated with body mass index highlight a neuronal influence on body weight regulation.	Body mass index	32,387 individuals	59,092 individuals	11p11.2	11	47663049	MTCH2	MTCH2	NA	NA	23788	NA	NA	rs10838738-G	0	10838738	intron	0	0.34	5e-09	8.30103		0.07	[0.01-0.13] kg/m2 increase	Illumina and Affymetrix[2,399,588](imputed)	N		rs7124681	chr11	47486523	INTRONIC	CUGBP1	CUG triplet repeat RNA-binding protein 1 (CUG-BP1) (RNA-binding protein BRUNOL-2) (Deadenylation factor CUG-BP) (50 kDa Nuclear polyadenylated RNA-binding protein) (EDEN-BP). [Source:Uniprot/SWISSPROT;Acc:Q92879]
rs10838738	MTCH2	Body mass index	rs755553	230746	0.864	1		rs10838738	01/12/2009	19079261	Willer CJ	12/14/2008	Nat Genet	http://www.ncbi.nlm.nih.gov/pubmed/19079261?ordinalpos=1&itool=EntrezSystem2.PEntrez.Pubmed.Pubmed_ResultsPanel.Pubmed_DefaultReportPanel.Pubmed_RVDocSum	Six new loci associated with body mass index highlight a neuronal influence on body weight regulation.	Body mass index	32,387 individuals	59,092 individuals	11p11.2	11	47663049	MTCH2	MTCH2	NA	NA	23788	NA	NA	rs10838738-G	0	10838738	intron	0	0.34	5e-09	8.30103		0.07	[0.01-0.13] kg/m2 increase	Illumina and Affymetrix[2,399,588](imputed)	N		rs755553	chr11	47388879	INTRONIC	SLC39A13	solute carrier family 39 (zinc transporter), member 13 [Source:RefSeq_peptide;Acc:NP_689477]
rs1085093	GLTP	Metabolic syndrome	rs784833	174	0.882	1		rs1085093	09/13/2010	20694148	Zabaneh D	08/04/2010	PLoS One	http://www.ncbi.nlm.nih.gov/pubmed/20694148	A genome-wide association study of the metabolic syndrome in Indian Asian men.	Metabolic syndrome	2,554 Indian Asian men	2,240 Indian Asian men	1p31.1	1	84761348	GLTP	PRKACB - SAMD13	5567	148418		57.17	2.7	rs1085093-?	0	1085093	Intergenic	1	0.45	3e-06	5.52288	(HDL-cholesterol)	NR	NR	Illumina [308,011]	N		rs784833	chr1	84533762	UPSTREAM	N/A	N/A
rs10903129	TMEM57	Cholesterol, total	rs1053438	81036	0.9	0.965		rs10903129	01/12/2009	19060911	Aulchenko YS	12/07/2008	Nat Genet	http://www.ncbi.nlm.nih.gov/pubmed/19060911?ordinalpos=1&itool=EntrezSystem2.PEntrez.Pubmed.Pubmed_ResultsPanel.Pubmed_DefaultReportPanel.Pubmed_RVDocSum	Loci influencing lipid levels and coronary heart disease risk in 16 European population cohorts.	Cholesterol, total	22,562 individuals	NR	1p36.1	1	25768937	TMEM57	TMEM57	NA	NA	55219	NA	NA	rs10903129-G	0	10903129	intron	0	0.54	5e-10	9.30103		0.06	[NR] s.d. increase	Illumina and Affymetrix [up to ~600,000]	N		rs1053438	chr1	25560488	3PRIME_UTR	TMEM50A	Transmembrane protein 50A (Small membrane protein 1). [Source:Uniprot/SWISSPROT;Acc:O95807]
rs10903129	TMEM57	Cholesterol, total	rs10903129	0	1	1		rs10903129	01/12/2009	19060911	Aulchenko YS	12/07/2008	Nat Genet	http://www.ncbi.nlm.nih.gov/pubmed/19060911?ordinalpos=1&itool=EntrezSystem2.PEntrez.Pubmed.Pubmed_ResultsPanel.Pubmed_DefaultReportPanel.Pubmed_RVDocSum	Loci influencing lipid levels and coronary heart disease risk in 16 European population cohorts.	Cholesterol, total	22,562 individuals	NR	1p36.1	1	25768937	TMEM57	TMEM57	NA	NA	55219	NA	NA	rs10903129-G	0	10903129	intron	0	0.54	5e-10	9.30103		0.06	[NR] s.d. increase	Illumina and Affymetrix [up to ~600,000]	N		rs10903129	chr1	25641524	INTRONIC	TMEM57	Macoilin (Transmembrane protein 57). [Source:Uniprot/SWISSPROT;Acc:Q8N5G2]
rs10903129	TMEM57	Cholesterol, total	rs11249248	15886	0.967	1		rs10903129	01/12/2009	19060911	Aulchenko YS	12/07/2008	Nat Genet	http://www.ncbi.nlm.nih.gov/pubmed/19060911?ordinalpos=1&itool=EntrezSystem2.PEntrez.Pubmed.Pubmed_ResultsPanel.Pubmed_DefaultReportPanel.Pubmed_RVDocSum	Loci influencing lipid levels and coronary heart disease risk in 16 European population cohorts.	Cholesterol, total	22,562 individuals	NR	1p36.1	1	25768937	TMEM57	TMEM57	NA	NA	55219	NA	NA	rs10903129-G	0	10903129	intron	0	0.54	5e-10	9.30103		0.06	[NR] s.d. increase	Illumina and Affymetrix [up to ~600,000]	N		rs11249248	chr1	25625638	INTRONIC	RHCE	Blood group Rh(CE) polypeptide (Rhesus C/E antigens) (Rh30A) (RhIXB) (Rh polypeptide 1) (RhPI) (CD240CE antigen). [Source:Uniprot/SWISSPROT;Acc:P18577]
rs10903129	TMEM57	Cholesterol, total	rs11802413	8017	1	1		rs10903129	01/12/2009	19060911	Aulchenko YS	12/07/2008	Nat Genet	http://www.ncbi.nlm.nih.gov/pubmed/19060911?ordinalpos=1&itool=EntrezSystem2.PEntrez.Pubmed.Pubmed_ResultsPanel.Pubmed_DefaultReportPanel.Pubmed_RVDocSum	Loci influencing lipid levels and coronary heart disease risk in 16 European population cohorts.	Cholesterol, total	22,562 individuals	NR	1p36.1	1	25768937	TMEM57	TMEM57	NA	NA	55219	NA	NA	rs10903129-G	0	10903129	intron	0	0.54	5e-10	9.30103		0.06	[NR] s.d. increase	Illumina and Affymetrix [up to ~600,000]	N		rs11802413	chr1	25633507	INTRONIC	TMEM57	Macoilin (Transmembrane protein 57). [Source:Uniprot/SWISSPROT;Acc:Q8N5G2]
rs10903129	TMEM57	Cholesterol, total	rs926438	15299	1	1		rs10903129	01/12/2009	19060911	Aulchenko YS	12/07/2008	Nat Genet	http://www.ncbi.nlm.nih.gov/pubmed/19060911?ordinalpos=1&itool=EntrezSystem2.PEntrez.Pubmed.Pubmed_ResultsPanel.Pubmed_DefaultReportPanel.Pubmed_RVDocSum	Loci influencing lipid levels and coronary heart disease risk in 16 European population cohorts.	Cholesterol, total	22,562 individuals	NR	1p36.1	1	25768937	TMEM57	TMEM57	NA	NA	55219	NA	NA	rs10903129-G	0	10903129	intron	0	0.54	5e-10	9.30103		0.06	[NR] s.d. increase	Illumina and Affymetrix [up to ~600,000]	N		rs926438	chr1	25626225	INTRONIC	RHCE	Blood group Rh(CE) polypeptide (Rhesus C/E antigens) (Rh30A) (RhIXB) (Rh polypeptide 1) (RhPI) (CD240CE antigen). [Source:Uniprot/SWISSPROT;Acc:P18577]
rs10903129	TMEM57	Cholesterol, total	rs9689	80661	0.933	0.966		rs10903129	01/12/2009	19060911	Aulchenko YS	12/07/2008	Nat Genet	http://www.ncbi.nlm.nih.gov/pubmed/19060911?ordinalpos=1&itool=EntrezSystem2.PEntrez.Pubmed.Pubmed_ResultsPanel.Pubmed_DefaultReportPanel.Pubmed_RVDocSum	Loci influencing lipid levels and coronary heart disease risk in 16 European population cohorts.	Cholesterol, total	22,562 individuals	NR	1p36.1	1	25768937	TMEM57	TMEM57	NA	NA	55219	NA	NA	rs10903129-G	0	10903129	intron	0	0.54	5e-10	9.30103		0.06	[NR] s.d. increase	Illumina and Affymetrix [up to ~600,000]	N		rs9689	chr1	25560863	3PRIME_UTR	TMEM50A	Transmembrane protein 50A (Small membrane protein 1). [Source:Uniprot/SWISSPROT;Acc:O95807]
rs11023332	NR	Adiponectin levels	rs1007392	9519	0.933	1		rs11023332	05/10/2012	22479202	Dastani Z	03/29/2012	PLoS Genet	http://www.ncbi.nlm.nih.gov/pubmed/22479202	Novel loci for adiponectin levels and their influence on type 2 diabetes and metabolic traits: a multi-ethnic meta-analysis of 45,891 individuals.	Adiponectin levels	29,347 European ancestry individuals	10,536 European ancestry individuals	11p15.2	11	14784110	NR	PDE3B	NA	NA	5140	NA	NA	rs11023332-G	0	11023332	intron	0	NR	7e-06	5.1549		0.02	[NR] unit increase	Affymetrix & Illumina [NR](imputed)	N		rs1007392	chr11	14731167	INTRONIC	PDE3B	cGMP-inhibited 3',5'-cyclic phosphodiesterase B (EC 3.1.4.17) (Cyclic GMP-inhibited phosphodiesterase B) (CGI-PDE B) (CGIPDE1) (CGIP1). [Source:Uniprot/SWISSPROT;Acc:Q13370]
rs11023332	NR	Adiponectin levels	rs10500804	126163	0.866	0.963		rs11023332	05/10/2012	22479202	Dastani Z	03/29/2012	PLoS Genet	http://www.ncbi.nlm.nih.gov/pubmed/22479202	Novel loci for adiponectin levels and their influence on type 2 diabetes and metabolic traits: a multi-ethnic meta-analysis of 45,891 individuals.	Adiponectin levels	29,347 European ancestry individuals	10,536 European ancestry individuals	11p15.2	11	14784110	NR	PDE3B	NA	NA	5140	NA	NA	rs11023332-G	0	11023332	intron	0	NR	7e-06	5.1549		0.02	[NR] unit increase	Affymetrix & Illumina [NR](imputed)	N		rs10500804	chr11	14866849	INTRONIC	CYP2R1	Cytochrome P450 2R1 (EC 1.14.14.-) (Vitamin D 25-hydroxylase). [Source:Uniprot/SWISSPROT;Acc:Q6VVX0]
rs11023332	NR	Adiponectin levels	rs10832294	36683	0.933	1		rs11023332	05/10/2012	22479202	Dastani Z	03/29/2012	PLoS Genet	http://www.ncbi.nlm.nih.gov/pubmed/22479202	Novel loci for adiponectin levels and their influence on type 2 diabetes and metabolic traits: a multi-ethnic meta-analysis of 45,891 individuals.	Adiponectin levels	29,347 European ancestry individuals	10,536 European ancestry individuals	11p15.2	11	14784110	NR	PDE3B	NA	NA	5140	NA	NA	rs11023332-G	0	11023332	intron	0	NR	7e-06	5.1549		0.02	[NR] unit increase	Affymetrix & Illumina [NR](imputed)	N		rs10832294	chr11	14704003	INTRONIC	PDE3B	cGMP-inhibited 3',5'-cyclic phosphodiesterase B (EC 3.1.4.17) (Cyclic GMP-inhibited phosphodiesterase B) (CGI-PDE B) (CGIPDE1) (CGIP1). [Source:Uniprot/SWISSPROT;Acc:Q13370]
rs11023332	NR	Adiponectin levels	rs10832299	14718	0.933	1		rs11023332	05/10/2012	22479202	Dastani Z	03/29/2012	PLoS Genet	http://www.ncbi.nlm.nih.gov/pubmed/22479202	Novel loci for adiponectin levels and their influence on type 2 diabetes and metabolic traits: a multi-ethnic meta-analysis of 45,891 individuals.	Adiponectin levels	29,347 European ancestry individuals	10,536 European ancestry individuals	11p15.2	11	14784110	NR	PDE3B	NA	NA	5140	NA	NA	rs11023332-G	0	11023332	intron	0	NR	7e-06	5.1549		0.02	[NR] unit increase	Affymetrix & Illumina [NR](imputed)	N		rs10832299	chr11	14725968	INTRONIC	PDE3B	cGMP-inhibited 3',5'-cyclic phosphodiesterase B (EC 3.1.4.17) (Cyclic GMP-inhibited phosphodiesterase B) (CGI-PDE B) (CGIPDE1) (CGIP1). [Source:Uniprot/SWISSPROT;Acc:Q13370]
rs11023332	NR	Adiponectin levels	rs11023350	77407	0.866	0.963		rs11023332	05/10/2012	22479202	Dastani Z	03/29/2012	PLoS Genet	http://www.ncbi.nlm.nih.gov/pubmed/22479202	Novel loci for adiponectin levels and their influence on type 2 diabetes and metabolic traits: a multi-ethnic meta-analysis of 45,891 individuals.	Adiponectin levels	29,347 European ancestry individuals	10,536 European ancestry individuals	11p15.2	11	14784110	NR	PDE3B	NA	NA	5140	NA	NA	rs11023332-G	0	11023332	intron	0	NR	7e-06	5.1549		0.02	[NR] unit increase	Affymetrix & Illumina [NR](imputed)	N		rs11023350	chr11	14818093	INTRONIC	PDE3B	cGMP-inhibited 3',5'-cyclic phosphodiesterase B (EC 3.1.4.17) (Cyclic GMP-inhibited phosphodiesterase B) (CGI-PDE B) (CGIPDE1) (CGIP1). [Source:Uniprot/SWISSPROT;Acc:Q13370]
rs11023332	NR	Adiponectin levels	rs12794714	129465	0.866	0.963		rs11023332	05/10/2012	22479202	Dastani Z	03/29/2012	PLoS Genet	http://www.ncbi.nlm.nih.gov/pubmed/22479202	Novel loci for adiponectin levels and their influence on type 2 diabetes and metabolic traits: a multi-ethnic meta-analysis of 45,891 individuals.	Adiponectin levels	29,347 European ancestry individuals	10,536 European ancestry individuals	11p15.2	11	14784110	NR	PDE3B	NA	NA	5140	NA	NA	rs11023332-G	0	11023332	intron	0	NR	7e-06	5.1549		0.02	[NR] unit increase	Affymetrix & Illumina [NR](imputed)	N		rs12794714	chr11	14870151	SYNONYMOUS_CODING	CYP2R1	Cytochrome P450 2R1 (EC 1.14.14.-) (Vitamin D 25-hydroxylase). [Source:Uniprot/SWISSPROT;Acc:Q6VVX0]
rs11023332	NR	Adiponectin levels	rs4757261	114308	0.933	1		rs11023332	05/10/2012	22479202	Dastani Z	03/29/2012	PLoS Genet	http://www.ncbi.nlm.nih.gov/pubmed/22479202	Novel loci for adiponectin levels and their influence on type 2 diabetes and metabolic traits: a multi-ethnic meta-analysis of 45,891 individuals.	Adiponectin levels	29,347 European ancestry individuals	10,536 European ancestry individuals	11p15.2	11	14784110	NR	PDE3B	NA	NA	5140	NA	NA	rs11023332-G	0	11023332	intron	0	NR	7e-06	5.1549		0.02	[NR] unit increase	Affymetrix & Illumina [NR](imputed)	N		rs4757261	chr11	14626378	INTRONIC	PDE3B	cGMP-inhibited 3',5'-cyclic phosphodiesterase B (EC 3.1.4.17) (Cyclic GMP-inhibited phosphodiesterase B) (CGI-PDE B) (CGIPDE1) (CGIP1). [Source:Uniprot/SWISSPROT;Acc:Q13370]
rs11023332	NR	Adiponectin levels	rs4757269	52082	0.901	1		rs11023332	05/10/2012	22479202	Dastani Z	03/29/2012	PLoS Genet	http://www.ncbi.nlm.nih.gov/pubmed/22479202	Novel loci for adiponectin levels and their influence on type 2 diabetes and metabolic traits: a multi-ethnic meta-analysis of 45,891 individuals.	Adiponectin levels	29,347 European ancestry individuals	10,536 European ancestry individuals	11p15.2	11	14784110	NR	PDE3B	NA	NA	5140	NA	NA	rs11023332-G	0	11023332	intron	0	NR	7e-06	5.1549		0.02	[NR] unit increase	Affymetrix & Illumina [NR](imputed)	N		rs4757269	chr11	14792768	INTRONIC	PDE3B	cGMP-inhibited 3',5'-cyclic phosphodiesterase B (EC 3.1.4.17) (Cyclic GMP-inhibited phosphodiesterase B) (CGI-PDE B) (CGIPDE1) (CGIP1). [Source:Uniprot/SWISSPROT;Acc:Q13370]
rs11023332	NR	Adiponectin levels	rs7938266	74786	0.933	1		rs11023332	05/10/2012	22479202	Dastani Z	03/29/2012	PLoS Genet	http://www.ncbi.nlm.nih.gov/pubmed/22479202	Novel loci for adiponectin levels and their influence on type 2 diabetes and metabolic traits: a multi-ethnic meta-analysis of 45,891 individuals.	Adiponectin levels	29,347 European ancestry individuals	10,536 European ancestry individuals	11p15.2	11	14784110	NR	PDE3B	NA	NA	5140	NA	NA	rs11023332-G	0	11023332	intron	0	NR	7e-06	5.1549		0.02	[NR] unit increase	Affymetrix & Illumina [NR](imputed)	N		rs7938266	chr11	14665900	INTRONIC	PDE3B	cGMP-inhibited 3',5'-cyclic phosphodiesterase B (EC 3.1.4.17) (Cyclic GMP-inhibited phosphodiesterase B) (CGI-PDE B) (CGIPDE1) (CGIP1). [Source:Uniprot/SWISSPROT;Acc:Q13370]
rs11084753	KCTD15	Body mass index	rs11084753	0	1	1		rs11084753	01/12/2009	19079261	Willer CJ	12/14/2008	Nat Genet	http://www.ncbi.nlm.nih.gov/pubmed/19079261?ordinalpos=1&itool=EntrezSystem2.PEntrez.Pubmed.Pubmed_ResultsPanel.Pubmed_DefaultReportPanel.Pubmed_RVDocSum	Six new loci associated with body mass index highlight a neuronal influence on body weight regulation.	Body mass index	32,387 individuals	59,092 individuals	19q13.1	19	34322137	KCTD15	KCTD15 - RPS4XP20	79047	100271386		15.47	191.33	rs11084753-G	0	11084753	Intergenic	1	0.67	2e-08	7.69897		0.06	[-0.01-0.13] kg/m2 increase	Illumina and Affymetrix[2,399,588](imputed)	N		rs11084753	chr19	39013977	INTERGENIC	N/A	N/A
rs1108842	GNL3	Adiponectin levels	rs1108842	0	1	1		rs1108842	05/10/2012	22479202	Dastani Z	03/29/2012	PLoS Genet	http://www.ncbi.nlm.nih.gov/pubmed/22479202	Novel loci for adiponectin levels and their influence on type 2 diabetes and metabolic traits: a multi-ethnic meta-analysis of 45,891 individuals.	Adiponectin levels	29,347 European ancestry individuals	10,536 European ancestry individuals	3p21.1	3	52720080	GNL3	GNL3;PBRM1	NA	NA	26354;55193	NA	NA	rs1108842-C	0	1108842	intron;nearGene-5	0	0.5	1e-13	13		0.03	[0.022-0.038] unit increase	Affymetrix & Illumina [NR](imputed)	N		rs1108842	chr3	52695120	5PRIME_UTR	GNL3	Guanine nucleotide-binding protein-like 3 (Nucleolar GTP-binding protein 3) (Nucleostemin) (E2-induced gene 3-protein) (Novel nucleolar protein 47) (NNP47). [Source:Uniprot/SWISSPROT;Acc:Q9BVP2]
rs1108842	GNL3	Adiponectin levels	rs2590838	97994	1	1		rs1108842	05/10/2012	22479202	Dastani Z	03/29/2012	PLoS Genet	http://www.ncbi.nlm.nih.gov/pubmed/22479202	Novel loci for adiponectin levels and their influence on type 2 diabetes and metabolic traits: a multi-ethnic meta-analysis of 45,891 individuals.	Adiponectin levels	29,347 European ancestry individuals	10,536 European ancestry individuals	3p21.1	3	52720080	GNL3	GNL3;PBRM1	NA	NA	26354;55193	NA	NA	rs1108842-C	0	1108842	intron;nearGene-5	0	0.5	1e-13	13		0.03	[0.022-0.038] unit increase	Affymetrix & Illumina [NR](imputed)	N		rs2590838	chr3	52597126	INTRONIC	PBRM1	Protein polybromo-1 (hPB1) (Polybromo-1D) (BRG1-associated factor 180) (BAF180). [Source:Uniprot/SWISSPROT;Acc:Q86U86]
rs11136341	PLEC1	Cholesterol, total	rs11136342	1206	0.871	1		rs11136341	01/25/2012	20686565	Teslovich TM	08/05/2010	Nature	http://www.ncbi.nlm.nih.gov/pubmed/20686565	Biological, clinical and population relevance of 95 loci for blood lipids.	Cholesterol, total	Up to 100,184 European descent individuals		8q24.3	8	145043543	PLEC1	PLEC	NA	NA	5339	NA	NA	rs11136341-G	0	11136341	intron	0	0.4	9e-10	9.04576		1.34	[0.87-1.81] mg/dL increase	Affymetrix, Illumina & Perlegen [~2.6 million] (imputed)	N		rs11136342	chr8	145116737	INTRONIC	PLEC1	Plectin-1 (PLTN) (PCN) (Hemidesmosomal protein 1) (HD1) (Plectin-11). [Source:Uniprot/SWISSPROT;Acc:Q15149]
rs11136341	PLEC1	LDL cholesterol	rs11136342	1206	0.871	1		rs11136341	01/25/2012	20686565	Teslovich TM	08/05/2010	Nature	http://www.ncbi.nlm.nih.gov/pubmed/20686565	Biological, clinical and population relevance of 95 loci for blood lipids.	LDL cholesterol	Up to 95,454 European descent individuals		8q24.3	8	145043543	PLEC1	PLEC	NA	NA	5339	NA	NA	rs11136341-G	0	11136341	intron	0	0.4	4e-13	12.3979		1.4	[0.99-1.81] mg/dL increase	Affymetrix, Illumina & Perlegen [~2.6 million] (imputed)	N		rs11136342	chr8	145116737	INTRONIC	PLEC1	Plectin-1 (PLTN) (PCN) (Hemidesmosomal protein 1) (HD1) (Plectin-11). [Source:Uniprot/SWISSPROT;Acc:Q15149]
rs11136341	PLEC1	Cholesterol, total	rs11777239	12278	0.805	0.961		rs11136341	01/25/2012	20686565	Teslovich TM	08/05/2010	Nature	http://www.ncbi.nlm.nih.gov/pubmed/20686565	Biological, clinical and population relevance of 95 loci for blood lipids.	Cholesterol, total	Up to 100,184 European descent individuals		8q24.3	8	145043543	PLEC1	PLEC	NA	NA	5339	NA	NA	rs11136341-G	0	11136341	intron	0	0.4	9e-10	9.04576		1.34	[0.87-1.81] mg/dL increase	Affymetrix, Illumina & Perlegen [~2.6 million] (imputed)	N		rs11777239	chr8	145103253	INTRONIC	PLEC1	Plectin-1 (PLTN) (PCN) (Hemidesmosomal protein 1) (HD1) (Plectin-11). [Source:Uniprot/SWISSPROT;Acc:Q15149]
rs11136341	PLEC1	LDL cholesterol	rs11777239	12278	0.805	0.961		rs11136341	01/25/2012	20686565	Teslovich TM	08/05/2010	Nature	http://www.ncbi.nlm.nih.gov/pubmed/20686565	Biological, clinical and population relevance of 95 loci for blood lipids.	LDL cholesterol	Up to 95,454 European descent individuals		8q24.3	8	145043543	PLEC1	PLEC	NA	NA	5339	NA	NA	rs11136341-G	0	11136341	intron	0	0.4	4e-13	12.3979		1.4	[0.99-1.81] mg/dL increase	Affymetrix, Illumina & Perlegen [~2.6 million] (imputed)	N		rs11777239	chr8	145103253	INTRONIC	PLEC1	Plectin-1 (PLTN) (PCN) (Hemidesmosomal protein 1) (HD1) (Plectin-11). [Source:Uniprot/SWISSPROT;Acc:Q15149]
rs11136341	PLEC1	Cholesterol, total	rs11780978	8691	0.842	1		rs11136341	01/25/2012	20686565	Teslovich TM	08/05/2010	Nature	http://www.ncbi.nlm.nih.gov/pubmed/20686565	Biological, clinical and population relevance of 95 loci for blood lipids.	Cholesterol, total	Up to 100,184 European descent individuals		8q24.3	8	145043543	PLEC1	PLEC	NA	NA	5339	NA	NA	rs11136341-G	0	11136341	intron	0	0.4	9e-10	9.04576		1.34	[0.87-1.81] mg/dL increase	Affymetrix, Illumina & Perlegen [~2.6 million] (imputed)	N		rs11780978	chr8	145106840	INTRONIC	PLEC1	Plectin-1 (PLTN) (PCN) (Hemidesmosomal protein 1) (HD1) (Plectin-11). [Source:Uniprot/SWISSPROT;Acc:Q15149]
rs11136341	PLEC1	LDL cholesterol	rs11780978	8691	0.842	1		rs11136341	01/25/2012	20686565	Teslovich TM	08/05/2010	Nature	http://www.ncbi.nlm.nih.gov/pubmed/20686565	Biological, clinical and population relevance of 95 loci for blood lipids.	LDL cholesterol	Up to 95,454 European descent individuals		8q24.3	8	145043543	PLEC1	PLEC	NA	NA	5339	NA	NA	rs11136341-G	0	11136341	intron	0	0.4	4e-13	12.3979		1.4	[0.99-1.81] mg/dL increase	Affymetrix, Illumina & Perlegen [~2.6 million] (imputed)	N		rs11780978	chr8	145106840	INTRONIC	PLEC1	Plectin-1 (PLTN) (PCN) (Hemidesmosomal protein 1) (HD1) (Plectin-11). [Source:Uniprot/SWISSPROT;Acc:Q15149]
rs11136341	PLEC1	Cholesterol, total	rs11785060	3119	1	1		rs11136341	01/25/2012	20686565	Teslovich TM	08/05/2010	Nature	http://www.ncbi.nlm.nih.gov/pubmed/20686565	Biological, clinical and population relevance of 95 loci for blood lipids.	Cholesterol, total	Up to 100,184 European descent individuals		8q24.3	8	145043543	PLEC1	PLEC	NA	NA	5339	NA	NA	rs11136341-G	0	11136341	intron	0	0.4	9e-10	9.04576		1.34	[0.87-1.81] mg/dL increase	Affymetrix, Illumina & Perlegen [~2.6 million] (imputed)	N		rs11785060	chr8	145118650	INTRONIC	PLEC1	Plectin-1 (PLTN) (PCN) (Hemidesmosomal protein 1) (HD1) (Plectin-11). [Source:Uniprot/SWISSPROT;Acc:Q15149]
rs11136341	PLEC1	LDL cholesterol	rs11785060	3119	1	1		rs11136341	01/25/2012	20686565	Teslovich TM	08/05/2010	Nature	http://www.ncbi.nlm.nih.gov/pubmed/20686565	Biological, clinical and population relevance of 95 loci for blood lipids.	LDL cholesterol	Up to 95,454 European descent individuals		8q24.3	8	145043543	PLEC1	PLEC	NA	NA	5339	NA	NA	rs11136341-G	0	11136341	intron	0	0.4	4e-13	12.3979		1.4	[0.99-1.81] mg/dL increase	Affymetrix, Illumina & Perlegen [~2.6 million] (imputed)	N		rs11785060	chr8	145118650	INTRONIC	PLEC1	Plectin-1 (PLTN) (PCN) (Hemidesmosomal protein 1) (HD1) (Plectin-11). [Source:Uniprot/SWISSPROT;Acc:Q15149]
rs11603334	ARAP1	Fasting glucose-related traits (interaction with BMI)	rs11603334	0	1	1		rs11603334	08/15/2012	22581228	Manning AK	05/13/2012	Nat Genet	http://www.ncbi.nlm.nih.gov/pubmed/22581228	A genome-wide approach accounting for body mass index identifies genetic variants influencing fasting glycemic traits and insulin resistance.	Fasting glucose-related traits (interaction with BMI)	Up to 58,074 European ancestry individuals	Up tp 38,422 European ancestry individuals	11q13.4	11	72432985	ARAP1	ARAP1	NA	NA	116985	NA	NA	rs11603334-?	0	11603334	intron	0	NR	2e-14	13.699		NR	NR	Affymetrix & Illumina [~2.4 million] (imputed)	N		rs11603334	chr11	72110633	5PRIME_UTR	CENTD2	Centaurin-delta 2 (Cnt-d2) (Arf-GAP, Rho-GAP, ankyrin repeat and pleckstrin homology domain-containing protein 1). [Source:Uniprot/SWISSPROT;Acc:Q96P48]
rs11613352	LRP1	Triglycerides	rs11172147	95903	0.959	1		rs11613352	01/25/2012	20686565	Teslovich TM	08/05/2010	Nature	http://www.ncbi.nlm.nih.gov/pubmed/20686565	Biological, clinical and population relevance of 95 loci for blood lipids.	Triglycerides	Up to 96,598 European descent individuals		12q13.3	12	57792580	LRP1	R3HDM2 - INHBC	22864	3626		88.33	35.96	rs11613352-T	0	11613352	Intergenic	1	0.23	4e-10	9.39794		2.7	[1.86-3.54] mg/dL decrease	Affymetrix, Illumina & Perlegen [~2.6 million] (imputed)	N		rs11172147	chr12	55982944	INTRONIC	R3HDM2	R3H domain-containing protein 2. [Source:Uniprot/SWISSPROT;Acc:Q9Y2K5]
rs11613352	LRP1	HDL cholesterol	rs11172147	95903	0.959	1		rs11613352	01/25/2012	20686565	Teslovich TM	08/05/2010	Nature	http://www.ncbi.nlm.nih.gov/pubmed/20686565	Biological, clinical and population relevance of 95 loci for blood lipids.	HDL cholesterol	99,900 European descent individuals		12q13.3	12	57792580	LRP1	R3HDM2 - INHBC	22864	3626		88.33	35.96	rs11613352-T	0	11613352	Intergenic	1	0.24	2e-08	7.69897		0.46	[0.28-0.64] mg/dL increase	Affymetrix, Illumina & Perlegen [~2.6 million] (imputed)	N		rs11172147	chr12	55982944	INTRONIC	R3HDM2	R3H domain-containing protein 2. [Source:Uniprot/SWISSPROT;Acc:Q9Y2K5]
rs11613352	LRP1	Triglycerides	rs4760355	67383	1	1		rs11613352	01/25/2012	20686565	Teslovich TM	08/05/2010	Nature	http://www.ncbi.nlm.nih.gov/pubmed/20686565	Biological, clinical and population relevance of 95 loci for blood lipids.	Triglycerides	Up to 96,598 European descent individuals		12q13.3	12	57792580	LRP1	R3HDM2 - INHBC	22864	3626		88.33	35.96	rs11613352-T	0	11613352	Intergenic	1	0.23	4e-10	9.39794		2.7	[1.86-3.54] mg/dL decrease	Affymetrix, Illumina & Perlegen [~2.6 million] (imputed)	N		rs4760355	chr12	56011464	INTRONIC	R3HDM2	R3H domain-containing protein 2. [Source:Uniprot/SWISSPROT;Acc:Q9Y2K5]
rs11613352	LRP1	HDL cholesterol	rs4760355	67383	1	1		rs11613352	01/25/2012	20686565	Teslovich TM	08/05/2010	Nature	http://www.ncbi.nlm.nih.gov/pubmed/20686565	Biological, clinical and population relevance of 95 loci for blood lipids.	HDL cholesterol	99,900 European descent individuals		12q13.3	12	57792580	LRP1	R3HDM2 - INHBC	22864	3626		88.33	35.96	rs11613352-T	0	11613352	Intergenic	1	0.24	2e-08	7.69897		0.46	[0.28-0.64] mg/dL increase	Affymetrix, Illumina & Perlegen [~2.6 million] (imputed)	N		rs4760355	chr12	56011464	INTRONIC	R3HDM2	R3H domain-containing protein 2. [Source:Uniprot/SWISSPROT;Acc:Q9Y2K5]
rs11613352	LRP1	Triglycerides	rs540730	14534	0.96	1		rs11613352	01/25/2012	20686565	Teslovich TM	08/05/2010	Nature	http://www.ncbi.nlm.nih.gov/pubmed/20686565	Biological, clinical and population relevance of 95 loci for blood lipids.	Triglycerides	Up to 96,598 European descent individuals		12q13.3	12	57792580	LRP1	R3HDM2 - INHBC	22864	3626		88.33	35.96	rs11613352-T	0	11613352	Intergenic	1	0.23	4e-10	9.39794		2.7	[1.86-3.54] mg/dL decrease	Affymetrix, Illumina & Perlegen [~2.6 million] (imputed)	N		rs540730	chr12	56093381	INTRONIC	R3HDM2	R3H domain-containing protein 2. [Source:Uniprot/SWISSPROT;Acc:Q9Y2K5]
rs11613352	LRP1	HDL cholesterol	rs540730	14534	0.96	1		rs11613352	01/25/2012	20686565	Teslovich TM	08/05/2010	Nature	http://www.ncbi.nlm.nih.gov/pubmed/20686565	Biological, clinical and population relevance of 95 loci for blood lipids.	HDL cholesterol	99,900 European descent individuals		12q13.3	12	57792580	LRP1	R3HDM2 - INHBC	22864	3626		88.33	35.96	rs11613352-T	0	11613352	Intergenic	1	0.24	2e-08	7.69897		0.46	[0.28-0.64] mg/dL increase	Affymetrix, Illumina & Perlegen [~2.6 million] (imputed)	N		rs540730	chr12	56093381	INTRONIC	R3HDM2	R3H domain-containing protein 2. [Source:Uniprot/SWISSPROT;Acc:Q9Y2K5]
rs11671664	GIPR, QPCTL	Body mass index	rs11671664	0	1	1		rs11671664	03/19/2012	22344219	Wen W	02/19/2012	Nat Genet	http://www.ncbi.nlm.nih.gov/pubmed/22344219	Meta-analysis identifies common variants associated with body mass index in east Asians.	Body mass index	7,739 Chinese ancestry individuals, 2,194 Japanese ancestry individuals, 8,838 Korean ancestry individuals, 2,522 Malay ancestry individuals, 1,999 Han Chinese individuals, 1,992 Singapore Chinese individuals, 2,431 Chinese, Malay and Asian Indian individuals	34,799 Japanese ancestry individuals, 14,628 Chinese ancestry individuals, 1,006 Singapore Chinese individuals, 2,782 Han Chinese individuals, 2,118 Malay ancestry individuals	19q13.3	19	46172278	GIPR, QPCTL	GIPR	NA	NA	2696	NA	NA	rs11671664-G	0	11671664	intron	0	0.5	6e-14	13.2218		4.22	[2.73-5.71] % increase	Affymetrix & Illumina [2,474,474] (imputed)	N		rs11671664	chr19	50864118	INTRONIC	GIPR	Gastric inhibitory polypeptide receptor precursor (GIP-R) (Glucose- dependent insulinotropic polypeptide receptor). [Source:Uniprot/SWISSPROT;Acc:P48546]
rs11671664	GIPR	Body mass index	rs11671664	0	1	1		rs11671664	03/23/2012	22344221	Okada Y	02/19/2012	Nat Genet	http://www.ncbi.nlm.nih.gov/pubmed/22344221	Common variants at CDKAL1 and KLF9 are associated with body mass index in east Asian populations.	Body mass index	26,620 Japanese ancestry individuals	7,910 Japanese ancestry individuals, 27,715 East Asian individuals	19q13.3	19	46172278	GIPR	GIPR	NA	NA	2696	NA	NA	rs11671664-G	0	11671664	intron	0	0.45	7e-14	13.1549		0.05	[0.034-0.058] unit increase	Illumina [2,178,018] (imputed)	N		rs11671664	chr19	50864118	INTRONIC	GIPR	Gastric inhibitory polypeptide receptor precursor (GIP-R) (Glucose- dependent insulinotropic polypeptide receptor). [Source:Uniprot/SWISSPROT;Acc:P48546]
rs11673344	ZNF585B	Obesity-related traits	rs1047333	42801	0.868	1		rs11673344	04/09/2013	23251661	Comuzzie AG	12/04/2012	PLoS One	http://www.ncbi.nlm.nih.gov/pubmed/23251661	Novel genetic loci identified for the pathophysiology of childhood obesity in the Hispanic population.	Obesity-related traits	815 related Hispanic ancestry children from 263 families	NR	19q13.1	19	37684966	ZNF585B	ZNF585B	NA	NA	92285	NA	NA	rs11673344-G	0	11673344	intron	0	0.411	5e-06	5.30103	(Diet carbohydrate )	0.03	[NR] %energy increase	Illumina [899,892]	N		rs1047333	chr19	42334005	3PRIME_UTR	ZNF585A	Zinc finger protein 585A. [Source:Uniprot/SWISSPROT;Acc:Q6P3V2]
rs11673344	ZNF585B	Obesity-related traits	rs11673344	0	1	1		rs11673344	04/09/2013	23251661	Comuzzie AG	12/04/2012	PLoS One	http://www.ncbi.nlm.nih.gov/pubmed/23251661	Novel genetic loci identified for the pathophysiology of childhood obesity in the Hispanic population.	Obesity-related traits	815 related Hispanic ancestry children from 263 families	NR	19q13.1	19	37684966	ZNF585B	ZNF585B	NA	NA	92285	NA	NA	rs11673344-G	0	11673344	intron	0	0.411	5e-06	5.30103	(Diet carbohydrate )	0.03	[NR] %energy increase	Illumina [899,892]	N		rs11673344	chr19	42376806	INTRONIC	ZNF585B	Zinc finger protein 585B (zinc finger protein 41-like protein). [Source:Uniprot/SWISSPROT;Acc:Q52M93]
rs11673344	ZNF585B	Obesity-related traits	rs1879497	52089	0.864	0.963		rs11673344	04/09/2013	23251661	Comuzzie AG	12/04/2012	PLoS One	http://www.ncbi.nlm.nih.gov/pubmed/23251661	Novel genetic loci identified for the pathophysiology of childhood obesity in the Hispanic population.	Obesity-related traits	815 related Hispanic ancestry children from 263 families	NR	19q13.1	19	37684966	ZNF585B	ZNF585B	NA	NA	92285	NA	NA	rs11673344-G	0	11673344	intron	0	0.411	5e-06	5.30103	(Diet carbohydrate )	0.03	[NR] %energy increase	Illumina [899,892]	N		rs1879497	chr19	42324717	INTRONIC	ZNF585A	Zinc finger protein 585A. [Source:Uniprot/SWISSPROT;Acc:Q6P3V2]
rs11673344	ZNF585B	Obesity-related traits	rs703537	177237	0.864	0.963		rs11673344	04/09/2013	23251661	Comuzzie AG	12/04/2012	PLoS One	http://www.ncbi.nlm.nih.gov/pubmed/23251661	Novel genetic loci identified for the pathophysiology of childhood obesity in the Hispanic population.	Obesity-related traits	815 related Hispanic ancestry children from 263 families	NR	19q13.1	19	37684966	ZNF585B	ZNF585B	NA	NA	92285	NA	NA	rs11673344-G	0	11673344	intron	0	0.411	5e-06	5.30103	(Diet carbohydrate )	0.03	[NR] %energy increase	Illumina [899,892]	N		rs703537	chr19	42199569	INTERGENIC	N/A	N/A
rs11673344	ZNF585B	Obesity-related traits	rs8106386	181067	0.864	0.963		rs11673344	04/09/2013	23251661	Comuzzie AG	12/04/2012	PLoS One	http://www.ncbi.nlm.nih.gov/pubmed/23251661	Novel genetic loci identified for the pathophysiology of childhood obesity in the Hispanic population.	Obesity-related traits	815 related Hispanic ancestry children from 263 families	NR	19q13.1	19	37684966	ZNF585B	ZNF585B	NA	NA	92285	NA	NA	rs11673344-G	0	11673344	intron	0	0.411	5e-06	5.30103	(Diet carbohydrate )	0.03	[NR] %energy increase	Illumina [899,892]	N		rs8106386	chr19	42195739	INTERGENIC	N/A	N/A
rs11673344	ZNF585B	Obesity-related traits	rs826322	180370	0.864	0.963		rs11673344	04/09/2013	23251661	Comuzzie AG	12/04/2012	PLoS One	http://www.ncbi.nlm.nih.gov/pubmed/23251661	Novel genetic loci identified for the pathophysiology of childhood obesity in the Hispanic population.	Obesity-related traits	815 related Hispanic ancestry children from 263 families	NR	19q13.1	19	37684966	ZNF585B	ZNF585B	NA	NA	92285	NA	NA	rs11673344-G	0	11673344	intron	0	0.411	5e-06	5.30103	(Diet carbohydrate )	0.03	[NR] %energy increase	Illumina [899,892]	N		rs826322	chr19	42196436	INTERGENIC	N/A	N/A
rs11869286	STARD3	HDL cholesterol	rs1877031	224	0.96	1		rs11869286	01/25/2012	20686565	Teslovich TM	08/05/2010	Nature	http://www.ncbi.nlm.nih.gov/pubmed/20686565	Biological, clinical and population relevance of 95 loci for blood lipids.	HDL cholesterol	99,900 European descent individuals		17q12	17	37813856	STARD3	STARD3	NA	NA	10948	NA	NA	rs11869286-C	0	11869286	intron	0	0.34	3e-14	13.5229		0.51	[0.35-0.67] mg/dL decrease	Affymetrix, Illumina & Perlegen [~2.6 million] (imputed)	N		rs1877031	chr17	35067606	NON_SYNONYMOUS_CODING	STARD3	StAR-related lipid transfer protein 3 (StARD3) (START domain- containing protein 3) (Metastatic lymph node protein 64) (Protein MLN 64) (Protein CAB1). [Source:Uniprot/SWISSPROT;Acc:Q14849]
rs11869286	STARD3	HDL cholesterol	rs3764351	10483	0.96	1		rs11869286	01/25/2012	20686565	Teslovich TM	08/05/2010	Nature	http://www.ncbi.nlm.nih.gov/pubmed/20686565	Biological, clinical and population relevance of 95 loci for blood lipids.	HDL cholesterol	99,900 European descent individuals		17q12	17	37813856	STARD3	STARD3	NA	NA	10948	NA	NA	rs11869286-C	0	11869286	intron	0	0.34	3e-14	13.5229		0.51	[0.35-0.67] mg/dL decrease	Affymetrix, Illumina & Perlegen [~2.6 million] (imputed)	N		rs3764351	chr17	35077865	INTRONIC	PNMT	Phenylethanolamine N-methyltransferase (EC 2.1.1.28) (PNMTase) (Noradrenaline N-methyltransferase). [Source:Uniprot/SWISSPROT;Acc:P11086]
rs11869286	STARD3	HDL cholesterol	rs931992	7579	0.96	1		rs11869286	01/25/2012	20686565	Teslovich TM	08/05/2010	Nature	http://www.ncbi.nlm.nih.gov/pubmed/20686565	Biological, clinical and population relevance of 95 loci for blood lipids.	HDL cholesterol	99,900 European descent individuals		17q12	17	37813856	STARD3	STARD3	NA	NA	10948	NA	NA	rs11869286-C	0	11869286	intron	0	0.34	3e-14	13.5229		0.51	[0.35-0.67] mg/dL decrease	Affymetrix, Illumina & Perlegen [~2.6 million] (imputed)	N		rs931992	chr17	35074961	5PRIME_UTR	TCAP	Telethonin (Titin cap protein). [Source:Uniprot/SWISSPROT;Acc:O15273]
rs11924390	KNG1	Adiponectin levels	rs1050274	2271	1	1		rs11924390	10/07/2010	20876611	Wu Y	09/27/2010	Hum Mol Genet	http://www.ncbi.nlm.nih.gov/pubmed/20876611	Genome-wide association study for adiponectin levels in Filipino women identifies CDH13 and a novel uncommon haplotype at KNG1-ADIPOQ.	Adiponectin levels	1,776 Filipino women	1,774 independent Filipino offspring	3q27	3	186433099	KNG1	KNG1	NA	NA	3827	NA	NA	rs11924390-C	0	11924390	nearGene-5	0	0.5	2e-09	8.69897		0.06	[0.04-0.08] unit decrease	Affymetrix [2,073,674] (imputed)	N		rs1050274	chr3	187918064	SYNONYMOUS_CODING	KNG1	Kininogen-1 precursor (Alpha-2-thiol proteinase inhibitor) [Contains: Kininogen-1 heavy chain; Bradykinin (Kallidin I); Lysyl-bradykinin (Kallidin II); Kininogen-1 light chain; Low molecular weight growth- promoting factor]. [Source:Uniprot/SWISSPROT;Acc:P01042]
rs11924390	KNG1	Adiponectin levels	rs11927941	53	1	1		rs11924390	10/07/2010	20876611	Wu Y	09/27/2010	Hum Mol Genet	http://www.ncbi.nlm.nih.gov/pubmed/20876611	Genome-wide association study for adiponectin levels in Filipino women identifies CDH13 and a novel uncommon haplotype at KNG1-ADIPOQ.	Adiponectin levels	1,776 Filipino women	1,774 independent Filipino offspring	3q27	3	186433099	KNG1	KNG1	NA	NA	3827	NA	NA	rs11924390-C	0	11924390	nearGene-5	0	0.5	2e-09	8.69897		0.06	[0.04-0.08] unit decrease	Affymetrix [2,073,674] (imputed)	N		rs11927941	chr3	187915740	UPSTREAM	N/A	N/A
rs11924390	KNG1	Adiponectin levels	rs1648700	16817	0.83	1		rs11924390	10/07/2010	20876611	Wu Y	09/27/2010	Hum Mol Genet	http://www.ncbi.nlm.nih.gov/pubmed/20876611	Genome-wide association study for adiponectin levels in Filipino women identifies CDH13 and a novel uncommon haplotype at KNG1-ADIPOQ.	Adiponectin levels	1,776 Filipino women	1,774 independent Filipino offspring	3q27	3	186433099	KNG1	KNG1	NA	NA	3827	NA	NA	rs11924390-C	0	11924390	nearGene-5	0	0.5	2e-09	8.69897		0.06	[0.04-0.08] unit decrease	Affymetrix [2,073,674] (imputed)	N		rs1648700	chr3	187932610	INTRONIC	KNG1	Kininogen-1 precursor (Alpha-2-thiol proteinase inhibitor) [Contains: Kininogen-1 heavy chain; Bradykinin (Kallidin I); Lysyl-bradykinin (Kallidin II); Kininogen-1 light chain; Low molecular weight growth- promoting factor]. [Source:Uniprot/SWISSPROT;Acc:P01042]
rs11924390	KNG1	Adiponectin levels	rs1851665	3299	1	1		rs11924390	10/07/2010	20876611	Wu Y	09/27/2010	Hum Mol Genet	http://www.ncbi.nlm.nih.gov/pubmed/20876611	Genome-wide association study for adiponectin levels in Filipino women identifies CDH13 and a novel uncommon haplotype at KNG1-ADIPOQ.	Adiponectin levels	1,776 Filipino women	1,774 independent Filipino offspring	3q27	3	186433099	KNG1	KNG1	NA	NA	3827	NA	NA	rs11924390-C	0	11924390	nearGene-5	0	0.5	2e-09	8.69897		0.06	[0.04-0.08] unit decrease	Affymetrix [2,073,674] (imputed)	N		rs1851665	chr3	187919092	INTRONIC	KNG1	Kininogen-1 precursor (Alpha-2-thiol proteinase inhibitor) [Contains: Kininogen-1 heavy chain; Bradykinin (Kallidin I); Lysyl-bradykinin (Kallidin II); Kininogen-1 light chain; Low molecular weight growth- promoting factor]. [Source:Uniprot/SWISSPROT;Acc:P01042]
rs12027135	TMEM57,LDLRAP1	Cholesterol, total	rs1053438	87832	0.934	1		rs12027135	01/25/2012	20686565	Teslovich TM	08/05/2010	Nature	http://www.ncbi.nlm.nih.gov/pubmed/20686565	Biological, clinical and population relevance of 95 loci for blood lipids.	Cholesterol, total	Up to 100,184 European descent individuals		1p36.1	1	25775733	TMEM57,LDLRAP1	TMEM57	NA	NA	55219	NA	NA	rs12027135-A	0	12027135	intron	0	0.47	4e-11	10.3979		1.22	[0.85-1.59] mg/dL decrease	Affymetrix, Illumina & Perlegen [~2.6 million] (imputed)	N		rs1053438	chr1	25560488	3PRIME_UTR	TMEM50A	Transmembrane protein 50A (Small membrane protein 1). [Source:Uniprot/SWISSPROT;Acc:O95807]
rs12027135	TMEM57,LDLRAP1	LDL cholesterol	rs1053438	87832	0.934	1		rs12027135	01/25/2012	20686565	Teslovich TM	08/05/2010	Nature	http://www.ncbi.nlm.nih.gov/pubmed/20686565	Biological, clinical and population relevance of 95 loci for blood lipids.	LDL cholesterol	Up to 95,454 European descent individuals		1p36.1	1	25775733	TMEM57,LDLRAP1	TMEM57	NA	NA	55219	NA	NA	rs12027135-A	0	12027135	intron	0	0.47	1e-10	10		1.1	[0.75-1.45] mg/dL decrease	Affymetrix, Illumina & Perlegen [~2.6 million] (imputed)	N		rs1053438	chr1	25560488	3PRIME_UTR	TMEM50A	Transmembrane protein 50A (Small membrane protein 1). [Source:Uniprot/SWISSPROT;Acc:O95807]
rs12027135	TMEM57,LDLRAP1	Cholesterol, total	rs10903129	6796	0.967	1		rs12027135	01/25/2012	20686565	Teslovich TM	08/05/2010	Nature	http://www.ncbi.nlm.nih.gov/pubmed/20686565	Biological, clinical and population relevance of 95 loci for blood lipids.	Cholesterol, total	Up to 100,184 European descent individuals		1p36.1	1	25775733	TMEM57,LDLRAP1	TMEM57	NA	NA	55219	NA	NA	rs12027135-A	0	12027135	intron	0	0.47	4e-11	10.3979		1.22	[0.85-1.59] mg/dL decrease	Affymetrix, Illumina & Perlegen [~2.6 million] (imputed)	N		rs10903129	chr1	25641524	INTRONIC	TMEM57	Macoilin (Transmembrane protein 57). [Source:Uniprot/SWISSPROT;Acc:Q8N5G2]
rs12027135	TMEM57,LDLRAP1	LDL cholesterol	rs10903129	6796	0.967	1		rs12027135	01/25/2012	20686565	Teslovich TM	08/05/2010	Nature	http://www.ncbi.nlm.nih.gov/pubmed/20686565	Biological, clinical and population relevance of 95 loci for blood lipids.	LDL cholesterol	Up to 95,454 European descent individuals		1p36.1	1	25775733	TMEM57,LDLRAP1	TMEM57	NA	NA	55219	NA	NA	rs12027135-A	0	12027135	intron	0	0.47	1e-10	10		1.1	[0.75-1.45] mg/dL decrease	Affymetrix, Illumina & Perlegen [~2.6 million] (imputed)	N		rs10903129	chr1	25641524	INTRONIC	TMEM57	Macoilin (Transmembrane protein 57). [Source:Uniprot/SWISSPROT;Acc:Q8N5G2]
rs12027135	TMEM57,LDLRAP1	Cholesterol, total	rs11249248	22682	0.933	0.966		rs12027135	01/25/2012	20686565	Teslovich TM	08/05/2010	Nature	http://www.ncbi.nlm.nih.gov/pubmed/20686565	Biological, clinical and population relevance of 95 loci for blood lipids.	Cholesterol, total	Up to 100,184 European descent individuals		1p36.1	1	25775733	TMEM57,LDLRAP1	TMEM57	NA	NA	55219	NA	NA	rs12027135-A	0	12027135	intron	0	0.47	4e-11	10.3979		1.22	[0.85-1.59] mg/dL decrease	Affymetrix, Illumina & Perlegen [~2.6 million] (imputed)	N		rs11249248	chr1	25625638	INTRONIC	RHCE	Blood group Rh(CE) polypeptide (Rhesus C/E antigens) (Rh30A) (RhIXB) (Rh polypeptide 1) (RhPI) (CD240CE antigen). [Source:Uniprot/SWISSPROT;Acc:P18577]
rs12027135	TMEM57,LDLRAP1	LDL cholesterol	rs11249248	22682	0.933	0.966		rs12027135	01/25/2012	20686565	Teslovich TM	08/05/2010	Nature	http://www.ncbi.nlm.nih.gov/pubmed/20686565	Biological, clinical and population relevance of 95 loci for blood lipids.	LDL cholesterol	Up to 95,454 European descent individuals		1p36.1	1	25775733	TMEM57,LDLRAP1	TMEM57	NA	NA	55219	NA	NA	rs12027135-A	0	12027135	intron	0	0.47	1e-10	10		1.1	[0.75-1.45] mg/dL decrease	Affymetrix, Illumina & Perlegen [~2.6 million] (imputed)	N		rs11249248	chr1	25625638	INTRONIC	RHCE	Blood group Rh(CE) polypeptide (Rhesus C/E antigens) (Rh30A) (RhIXB) (Rh polypeptide 1) (RhPI) (CD240CE antigen). [Source:Uniprot/SWISSPROT;Acc:P18577]
rs12027135	TMEM57,LDLRAP1	Cholesterol, total	rs11802413	14813	0.967	1		rs12027135	01/25/2012	20686565	Teslovich TM	08/05/2010	Nature	http://www.ncbi.nlm.nih.gov/pubmed/20686565	Biological, clinical and population relevance of 95 loci for blood lipids.	Cholesterol, total	Up to 100,184 European descent individuals		1p36.1	1	25775733	TMEM57,LDLRAP1	TMEM57	NA	NA	55219	NA	NA	rs12027135-A	0	12027135	intron	0	0.47	4e-11	10.3979		1.22	[0.85-1.59] mg/dL decrease	Affymetrix, Illumina & Perlegen [~2.6 million] (imputed)	N		rs11802413	chr1	25633507	INTRONIC	TMEM57	Macoilin (Transmembrane protein 57). [Source:Uniprot/SWISSPROT;Acc:Q8N5G2]
rs12027135	TMEM57,LDLRAP1	LDL cholesterol	rs11802413	14813	0.967	1		rs12027135	01/25/2012	20686565	Teslovich TM	08/05/2010	Nature	http://www.ncbi.nlm.nih.gov/pubmed/20686565	Biological, clinical and population relevance of 95 loci for blood lipids.	LDL cholesterol	Up to 95,454 European descent individuals		1p36.1	1	25775733	TMEM57,LDLRAP1	TMEM57	NA	NA	55219	NA	NA	rs12027135-A	0	12027135	intron	0	0.47	1e-10	10		1.1	[0.75-1.45] mg/dL decrease	Affymetrix, Illumina & Perlegen [~2.6 million] (imputed)	N		rs11802413	chr1	25633507	INTRONIC	TMEM57	Macoilin (Transmembrane protein 57). [Source:Uniprot/SWISSPROT;Acc:Q8N5G2]
rs12027135	TMEM57,LDLRAP1	Cholesterol, total	rs926438	22095	0.967	1		rs12027135	01/25/2012	20686565	Teslovich TM	08/05/2010	Nature	http://www.ncbi.nlm.nih.gov/pubmed/20686565	Biological, clinical and population relevance of 95 loci for blood lipids.	Cholesterol, total	Up to 100,184 European descent individuals		1p36.1	1	25775733	TMEM57,LDLRAP1	TMEM57	NA	NA	55219	NA	NA	rs12027135-A	0	12027135	intron	0	0.47	4e-11	10.3979		1.22	[0.85-1.59] mg/dL decrease	Affymetrix, Illumina & Perlegen [~2.6 million] (imputed)	N		rs926438	chr1	25626225	INTRONIC	RHCE	Blood group Rh(CE) polypeptide (Rhesus C/E antigens) (Rh30A) (RhIXB) (Rh polypeptide 1) (RhPI) (CD240CE antigen). [Source:Uniprot/SWISSPROT;Acc:P18577]
rs12027135	TMEM57,LDLRAP1	LDL cholesterol	rs926438	22095	0.967	1		rs12027135	01/25/2012	20686565	Teslovich TM	08/05/2010	Nature	http://www.ncbi.nlm.nih.gov/pubmed/20686565	Biological, clinical and population relevance of 95 loci for blood lipids.	LDL cholesterol	Up to 95,454 European descent individuals		1p36.1	1	25775733	TMEM57,LDLRAP1	TMEM57	NA	NA	55219	NA	NA	rs12027135-A	0	12027135	intron	0	0.47	1e-10	10		1.1	[0.75-1.45] mg/dL decrease	Affymetrix, Illumina & Perlegen [~2.6 million] (imputed)	N		rs926438	chr1	25626225	INTRONIC	RHCE	Blood group Rh(CE) polypeptide (Rhesus C/E antigens) (Rh30A) (RhIXB) (Rh polypeptide 1) (RhPI) (CD240CE antigen). [Source:Uniprot/SWISSPROT;Acc:P18577]
rs12027135	TMEM57,LDLRAP1	Cholesterol, total	rs9689	87457	0.967	1		rs12027135	01/25/2012	20686565	Teslovich TM	08/05/2010	Nature	http://www.ncbi.nlm.nih.gov/pubmed/20686565	Biological, clinical and population relevance of 95 loci for blood lipids.	Cholesterol, total	Up to 100,184 European descent individuals		1p36.1	1	25775733	TMEM57,LDLRAP1	TMEM57	NA	NA	55219	NA	NA	rs12027135-A	0	12027135	intron	0	0.47	4e-11	10.3979		1.22	[0.85-1.59] mg/dL decrease	Affymetrix, Illumina & Perlegen [~2.6 million] (imputed)	N		rs9689	chr1	25560863	3PRIME_UTR	TMEM50A	Transmembrane protein 50A (Small membrane protein 1). [Source:Uniprot/SWISSPROT;Acc:O95807]
rs12027135	TMEM57,LDLRAP1	LDL cholesterol	rs9689	87457	0.967	1		rs12027135	01/25/2012	20686565	Teslovich TM	08/05/2010	Nature	http://www.ncbi.nlm.nih.gov/pubmed/20686565	Biological, clinical and population relevance of 95 loci for blood lipids.	LDL cholesterol	Up to 95,454 European descent individuals		1p36.1	1	25775733	TMEM57,LDLRAP1	TMEM57	NA	NA	55219	NA	NA	rs12027135-A	0	12027135	intron	0	0.47	1e-10	10		1.1	[0.75-1.45] mg/dL decrease	Affymetrix, Illumina & Perlegen [~2.6 million] (imputed)	N		rs9689	chr1	25560863	3PRIME_UTR	TMEM50A	Transmembrane protein 50A (Small membrane protein 1). [Source:Uniprot/SWISSPROT;Acc:O95807]
rs12449157	GFOD2,LCAT	HDL cholesterol	rs10468274	213445	1	1		rs12449157	10/17/2010	20864672	Waterworth DM	09/23/2010	Arterioscler Thromb Vasc Biol	http://www.ncbi.nlm.nih.gov/pubmed/20864672	Genetic variants influencing circulating lipid levels and risk of coronary artery disease.	HDL cholesterol	up to 17,243 white European descent individuals	up to 37,774 white European descent individuals, up to 9,665 Indian Asian individuals	16q22	16	67708897	GFOD2,LCAT	GFOD2	NA	NA	81577	NA	NA	rs12449157-G	0	12449157	ncRNA	0	0.17	2e-07	6.69897		0.02	[0.01-0.03] unit increase	Affymetrix, Illumina & Perlegen [2,155,369] (imputed)	N		rs10468274	chr16	66479843	UPSTREAM	N/A	N/A
rs12449157	GFOD2,LCAT	HDL cholesterol	rs1109166	268485	1	1		rs12449157	10/17/2010	20864672	Waterworth DM	09/23/2010	Arterioscler Thromb Vasc Biol	http://www.ncbi.nlm.nih.gov/pubmed/20864672	Genetic variants influencing circulating lipid levels and risk of coronary artery disease.	HDL cholesterol	up to 17,243 white European descent individuals	up to 37,774 white European descent individuals, up to 9,665 Indian Asian individuals	16q22	16	67708897	GFOD2,LCAT	GFOD2	NA	NA	81577	NA	NA	rs12449157-G	0	12449157	ncRNA	0	0.17	2e-07	6.69897		0.02	[0.01-0.03] unit increase	Affymetrix, Illumina & Perlegen [2,155,369] (imputed)	N		rs1109166	chr16	66534883	INTRONIC	LCAT	Phosphatidylcholine-sterol acyltransferase precursor (EC 2.3.1.43) (Lecithin-cholesterol acyltransferase) (Phospholipid-cholesterol acyltransferase). [Source:Uniprot/SWISSPROT;Acc:P04180]
rs12449157	GFOD2,LCAT	HDL cholesterol	rs6499143	165367	1	1		rs12449157	10/17/2010	20864672	Waterworth DM	09/23/2010	Arterioscler Thromb Vasc Biol	http://www.ncbi.nlm.nih.gov/pubmed/20864672	Genetic variants influencing circulating lipid levels and risk of coronary artery disease.	HDL cholesterol	up to 17,243 white European descent individuals	up to 37,774 white European descent individuals, up to 9,665 Indian Asian individuals	16q22	16	67708897	GFOD2,LCAT	GFOD2	NA	NA	81577	NA	NA	rs12449157-G	0	12449157	ncRNA	0	0.17	2e-07	6.69897		0.02	[0.01-0.03] unit increase	Affymetrix, Illumina & Perlegen [2,155,369] (imputed)	N		rs6499143	chr16	66431765	UPSTREAM	N/A	N/A
rs12449157	GFOD2,LCAT	HDL cholesterol	rs7187289	258981	1	1		rs12449157	10/17/2010	20864672	Waterworth DM	09/23/2010	Arterioscler Thromb Vasc Biol	http://www.ncbi.nlm.nih.gov/pubmed/20864672	Genetic variants influencing circulating lipid levels and risk of coronary artery disease.	HDL cholesterol	up to 17,243 white European descent individuals	up to 37,774 white European descent individuals, up to 9,665 Indian Asian individuals	16q22	16	67708897	GFOD2,LCAT	GFOD2	NA	NA	81577	NA	NA	rs12449157-G	0	12449157	ncRNA	0	0.17	2e-07	6.69897		0.02	[0.01-0.03] unit increase	Affymetrix, Illumina & Perlegen [2,155,369] (imputed)	N		rs7187289	chr16	66525379	UPSTREAM	N/A	N/A
rs12449157	GFOD2,LCAT	HDL cholesterol	rs7196789	218227	1	1		rs12449157	10/17/2010	20864672	Waterworth DM	09/23/2010	Arterioscler Thromb Vasc Biol	http://www.ncbi.nlm.nih.gov/pubmed/20864672	Genetic variants influencing circulating lipid levels and risk of coronary artery disease.	HDL cholesterol	up to 17,243 white European descent individuals	up to 37,774 white European descent individuals, up to 9,665 Indian Asian individuals	16q22	16	67708897	GFOD2,LCAT	GFOD2	NA	NA	81577	NA	NA	rs12449157-G	0	12449157	ncRNA	0	0.17	2e-07	6.69897		0.02	[0.01-0.03] unit increase	Affymetrix, Illumina & Perlegen [2,155,369] (imputed)	N		rs7196789	chr16	66484625	UPSTREAM	N/A	N/A
rs12449157	GFOD2,LCAT	HDL cholesterol	rs8051587	87418	1	1		rs12449157	10/17/2010	20864672	Waterworth DM	09/23/2010	Arterioscler Thromb Vasc Biol	http://www.ncbi.nlm.nih.gov/pubmed/20864672	Genetic variants influencing circulating lipid levels and risk of coronary artery disease.	HDL cholesterol	up to 17,243 white European descent individuals	up to 37,774 white European descent individuals, up to 9,665 Indian Asian individuals	16q22	16	67708897	GFOD2,LCAT	GFOD2	NA	NA	81577	NA	NA	rs12449157-G	0	12449157	ncRNA	0	0.17	2e-07	6.69897		0.02	[0.01-0.03] unit increase	Affymetrix, Illumina & Perlegen [2,155,369] (imputed)	N		rs8051587	chr16	66353816	INTRONIC	RANBP10	RAN binding protein 10 [Source:RefSeq_peptide;Acc:NP_065901]
rs12449157	GFOD2,LCAT	HDL cholesterol	rs8060686	202620	0.858	1		rs12449157	10/17/2010	20864672	Waterworth DM	09/23/2010	Arterioscler Thromb Vasc Biol	http://www.ncbi.nlm.nih.gov/pubmed/20864672	Genetic variants influencing circulating lipid levels and risk of coronary artery disease.	HDL cholesterol	up to 17,243 white European descent individuals	up to 37,774 white European descent individuals, up to 9,665 Indian Asian individuals	16q22	16	67708897	GFOD2,LCAT	GFOD2	NA	NA	81577	NA	NA	rs12449157-G	0	12449157	ncRNA	0	0.17	2e-07	6.69897		0.02	[0.01-0.03] unit increase	Affymetrix, Illumina & Perlegen [2,155,369] (imputed)	N		rs8060686	chr16	66469018	SYNONYMOUS_CODING	EDC4	Enhancer of mRNA-decapping protein 4 (Human enhancer of decapping large subunit) (Hedls) (Autoantigen Ge-1) (Autoantigen RCD-8). [Source:Uniprot/SWISSPROT;Acc:Q6P2E9]
rs12478296	LOC728323	Obesity-related traits	rs12469535	4613	1	1		rs12478296	04/09/2013	23251661	Comuzzie AG	12/04/2012	PLoS One	http://www.ncbi.nlm.nih.gov/pubmed/23251661	Novel genetic loci identified for the pathophysiology of childhood obesity in the Hispanic population.	Obesity-related traits	815 related Hispanic ancestry children from 263 families	NR	2q37.3	2	243048760	LOC728323	LOC728323	NA	NA	728323	NA	NA	rs12478296-A	0	12478296	intron	0	0.446	8e-06	5.09691	(Vitamin B12 )	0.03	[NR] pmol/L increase	Illumina [899,892]	N		rs12469535	chr2	242692820	INTERGENIC	N/A	N/A
rs12478296	LOC728323	Obesity-related traits	rs12478296	0	1	1		rs12478296	04/09/2013	23251661	Comuzzie AG	12/04/2012	PLoS One	http://www.ncbi.nlm.nih.gov/pubmed/23251661	Novel genetic loci identified for the pathophysiology of childhood obesity in the Hispanic population.	Obesity-related traits	815 related Hispanic ancestry children from 263 families	NR	2q37.3	2	243048760	LOC728323	LOC728323	NA	NA	728323	NA	NA	rs12478296-A	0	12478296	intron	0	0.446	8e-06	5.09691	(Vitamin B12 )	0.03	[NR] pmol/L increase	Illumina [899,892]	N		rs12478296	chr2	242697433	INTERGENIC	N/A	N/A
rs1260326	GCKR	Triglycerides	rs1260326	0	1	1		rs1260326	01/12/2009	19060906	Kathiresan S	12/07/2008	Nat Genet	http://www.ncbi.nlm.nih.gov/pubmed/19060906?ordinalpos=1&itool=EntrezSystem2.PEntrez.Pubmed.Pubmed_ResultsPanel.Pubmed_DefaultReportPanel.Pubmed_RVDocSum	Common variants at 30 loci contribute to polygenic dyslipidemia.	Triglycerides	19,840 individuals	Up to 20,623 individuals	2p23	2	27730940	GCKR	GCKR	NA	NA	2646	NA	NA	rs1260326-T	0	1260326	missense	0	0.45	2e-31	30.699		0.12	[0.08-0.16] s.d. increase	Affymetrix and Illumina [~2,600,000] (imputed)	N		rs1260326	chr2	27584444	NON_SYNONYMOUS_CODING,SPLICE_SITE	GCKR	Glucokinase regulatory protein (Glucokinase regulator). [Source:Uniprot/SWISSPROT;Acc:Q14397]
rs1260326	GCKR	Metabolic traits	rs1260326	0	1	1		rs1260326	01/12/2009	19060910	Sabatti C	12/07/2008	Nat Genet	http://www.ncbi.nlm.nih.gov/pubmed/19060910?ordinalpos=2&itool=EntrezSystem2.PEntrez.Pubmed.Pubmed_ResultsPanel.Pubmed_DefaultReportPanel.Pubmed_RVDocSum	Genome-wide association analysis of metabolic traits in a birth cohort from a founder population.	Metabolic traits	4,763 individuals	NR	2p23	2	27730940	GCKR	GCKR	NA	NA	2646	NA	NA	rs1260326-A	0	1260326	missense	0	0.35	4e-10	9.39794	(TG)	0.09	[0.06-0.12] mmol/l increase	Illumina [329,091]	N		rs1260326	chr2	27584444	NON_SYNONYMOUS_CODING,SPLICE_SITE	GCKR	Glucokinase regulatory protein (Glucokinase regulator). [Source:Uniprot/SWISSPROT;Acc:Q14397]
rs1260326	GCKR	Hypertriglyceridemia	rs1260326	0	1	1		rs1260326	09/10/2010	20657596	Johansen CT	07/25/2010	Nat Genet	http://www.ncbi.nlm.nih.gov/pubmed/20657596	Excess of rare variants in genes identified by genome-wide association study of hypertriglyceridemia.	Hypertriglyceridemia	463 European ancestry cases, 1,197 European ancestry controls	NR	2p23	2	27730940	GCKR	GCKR	NA	NA	2646	NA	NA	rs1260326-T	0	1260326	missense	0	0.41	7e-09	8.1549		1.75	[1.45-2.12]	Affymetrix [~2.1 million] (imputed)	N		rs1260326	chr2	27584444	NON_SYNONYMOUS_CODING,SPLICE_SITE	GCKR	Glucokinase regulatory protein (Glucokinase regulator). [Source:Uniprot/SWISSPROT;Acc:Q14397]
rs1260326	GCKR	Lipoprotein-associated phospholipase A2 activity and mass	rs1260326	0	1	1		rs1260326	01/30/2013	23118302	Chu AY	11/01/2012	Circ Cardiovasc Genet	http://www.ncbi.nlm.nih.gov/pubmed/23118302	Genome-wide association study evaluating lipoprotein-associated phospholipase A2 mass and activity at baseline and after rosuvastatin therapy.	Lipoprotein-associated phospholipase A2 activity and mass	6,851 European ancestry individuals	13,664 European ancestry individuals	2p23	2	27730940	GCKR	GCKR	NA	NA	2646	NA	NA	rs1260326-T	0	1260326	missense	0	0.44	5e-06	5.30103	(mass)	0.01	[-0.00215-0.01275] ng/ml decrease	Illumina [796,174]	N		rs1260326	chr2	27584444	NON_SYNONYMOUS_CODING,SPLICE_SITE	GCKR	Glucokinase regulatory protein (Glucokinase regulator). [Source:Uniprot/SWISSPROT;Acc:Q14397]
rs1260326	GCKR	Triglycerides	rs1260326	0	1	1		rs1260326	01/25/2012	20686565	Teslovich TM	08/05/2010	Nature	http://www.ncbi.nlm.nih.gov/pubmed/20686565	Biological, clinical and population relevance of 95 loci for blood lipids.	Triglycerides	Up to 96,598 European descent individuals		2p23	2	27730940	GCKR	GCKR	NA	NA	2646	NA	NA	rs1260326-T	0	1260326	missense	0	0.41	6e-133	132.222		8.76	[7.98-9.54] mg/dL increase	Affymetrix, Illumina & Perlegen [~2.6 million] (imputed)	N		rs1260326	chr2	27584444	NON_SYNONYMOUS_CODING,SPLICE_SITE	GCKR	Glucokinase regulatory protein (Glucokinase regulator). [Source:Uniprot/SWISSPROT;Acc:Q14397]
rs1260326	GCKR	Waist circumference and related phenotypes	rs1260326	0	1	1		rs1260326	11/25/2008	18454146	Chambers JC	05/04/2008	Nat Genet	http://www.ncbi.nlm.nih.gov/pubmed/18454146	Common genetic variation near MC4R is associated with waist circumference and insulin resistance.	Waist circumference and related phenotypes	2,684 Asian Indian men	11,955 Asian Indian and European ancestry individuals	2p23	2	27730940	GCKR	GCKR	NA	NA	2646	NA	NA	rs1260326-?	0	1260326	missense	0	NR	4e-08	7.39794	(triglycerides)	NR	NR	Illumina[308,067]	N		rs1260326	chr2	27584444	NON_SYNONYMOUS_CODING,SPLICE_SITE	GCKR	Glucokinase regulatory protein (Glucokinase regulator). [Source:Uniprot/SWISSPROT;Acc:Q14397]
rs1260326	GCKR	Two-hour glucose challenge	rs1260326	0	1	1		rs1260326	02/08/2010	20081857	Saxena R	01/17/2010	Nat Genet	http://www.ncbi.nlm.nih.gov/pubmed/20081857?itool=EntrezSystem2.PEntrez.Pubmed.Pubmed_ResultsPanel.Pubmed_RVDocSum&ordinalpos=3	Genetic variation in GIPR influences the glucose and insulin responses to an oral glucose challenge.	Two-hour glucose challenge	15,234 European individuals	up to 30,620 European individuals	2p23	2	27730940	GCKR	GCKR	NA	NA	2646	NA	NA	rs1260326-T	0	1260326	missense	0	NR	3e-10	9.52288		0.07	[0.05-0.09] mmol/L increase	Affymetrix & Illumina [NR]	N		rs1260326	chr2	27584444	NON_SYNONYMOUS_CODING,SPLICE_SITE	GCKR	Glucokinase regulatory protein (Glucokinase regulator). [Source:Uniprot/SWISSPROT;Acc:Q14397]
rs1260326	GCKR	Triglycerides	rs1260326	0	1	1		rs1260326	09/04/2013	20139978	Kamatani Y	02/07/2010	Nat Genet	http://www.ncbi.nlm.nih.gov/pubmed/20139978?itool=EntrezSystem2.PEntrez.Pubmed.Pubmed_ResultsPanel.Pubmed_RVDocSum&ordinalpos=1	Genome-wide association study of hematological and biochemical traits in a Japanese population.	Triglycerides	8,993 Japanese ancestry individuals	NR	2p23	2	27730940	GCKR	GCKR	NA	NA	2646	NA	NA	rs1260326-C	0	1260326	missense	0	0.45	1e-11	11		0.1	[0.072-0.13] unit decrease	Illumina [561,583]	N		rs1260326	chr2	27584444	NON_SYNONYMOUS_CODING,SPLICE_SITE	GCKR	Glucokinase regulatory protein (Glucokinase regulator). [Source:Uniprot/SWISSPROT;Acc:Q14397]
rs1260326	GCKR	Cholesterol, total	rs1260326	0	1	1		rs1260326	01/25/2012	20686565	Teslovich TM	08/05/2010	Nature	http://www.ncbi.nlm.nih.gov/pubmed/20686565	Biological, clinical and population relevance of 95 loci for blood lipids.	Cholesterol, total	Up to 100,184 European descent individuals		2p23	2	27730940	GCKR	GCKR	NA	NA	2646	NA	NA	rs1260326-T	0	1260326	missense	0	0.41	7e-27	26.1549		1.91	[1.54-2.28] mg/dL increase	Affymetrix, Illumina & Perlegen [~2.6 million] (imputed)	N		rs1260326	chr2	27584444	NON_SYNONYMOUS_CODING,SPLICE_SITE	GCKR	Glucokinase regulatory protein (Glucokinase regulator). [Source:Uniprot/SWISSPROT;Acc:Q14397]
rs1260326	ZNF512,PPM1G,NRBP1,KRTCAP3,IFT172,GCKR,FNDC4,C2orf16	Hypertriglyceridemia	rs1260326	0	1	1		rs1260326	08/01/2013	23505323	Weissglas-Volkov D	03/15/2013	J Med Genet	http://www.ncbi.nlm.nih.gov/pubmed/23505323	Genomic study in Mexicans identifies a new locus for triglycerides and refines European lipid loci.	Hypertriglyceridemia	1,122 Mexican ancestry cases, 1,118 Mexican ancestry controls	1,067 Mexican ancestry cases, 1,054 Mexican ancestry controls	2p23	2	27730940	ZNF512,PPM1G,NRBP1,KRTCAP3,IFT172,GCKR,FNDC4,C2orf16	GCKR	NA	NA	2646	NA	NA	rs1260326-?	0	1260326	missense	0	0.26	2e-13	12.699		1.41	[1.31-1.51]	Illumina [1,361,436] (Imputed)	N		rs1260326	chr2	27584444	NON_SYNONYMOUS_CODING,SPLICE_SITE	GCKR	Glucokinase regulatory protein (Glucokinase regulator). [Source:Uniprot/SWISSPROT;Acc:Q14397]
rs1260326	GCKR	Triglycerides	rs780093	11663	0.901	1		rs1260326	01/12/2009	19060906	Kathiresan S	12/07/2008	Nat Genet	http://www.ncbi.nlm.nih.gov/pubmed/19060906?ordinalpos=1&itool=EntrezSystem2.PEntrez.Pubmed.Pubmed_ResultsPanel.Pubmed_DefaultReportPanel.Pubmed_RVDocSum	Common variants at 30 loci contribute to polygenic dyslipidemia.	Triglycerides	19,840 individuals	Up to 20,623 individuals	2p23	2	27730940	GCKR	GCKR	NA	NA	2646	NA	NA	rs1260326-T	0	1260326	missense	0	0.45	2e-31	30.699		0.12	[0.08-0.16] s.d. increase	Affymetrix and Illumina [~2,600,000] (imputed)	N		rs780093	chr2	27596107	INTRONIC	GCKR	Glucokinase regulatory protein (Glucokinase regulator). [Source:Uniprot/SWISSPROT;Acc:Q14397]
rs1260326	GCKR	Metabolic traits	rs780093	11663	0.901	1		rs1260326	01/12/2009	19060910	Sabatti C	12/07/2008	Nat Genet	http://www.ncbi.nlm.nih.gov/pubmed/19060910?ordinalpos=2&itool=EntrezSystem2.PEntrez.Pubmed.Pubmed_ResultsPanel.Pubmed_DefaultReportPanel.Pubmed_RVDocSum	Genome-wide association analysis of metabolic traits in a birth cohort from a founder population.	Metabolic traits	4,763 individuals	NR	2p23	2	27730940	GCKR	GCKR	NA	NA	2646	NA	NA	rs1260326-A	0	1260326	missense	0	0.35	4e-10	9.39794	(TG)	0.09	[0.06-0.12] mmol/l increase	Illumina [329,091]	N		rs780093	chr2	27596107	INTRONIC	GCKR	Glucokinase regulatory protein (Glucokinase regulator). [Source:Uniprot/SWISSPROT;Acc:Q14397]
rs1260326	GCKR	Hypertriglyceridemia	rs780093	11663	0.901	1		rs1260326	09/10/2010	20657596	Johansen CT	07/25/2010	Nat Genet	http://www.ncbi.nlm.nih.gov/pubmed/20657596	Excess of rare variants in genes identified by genome-wide association study of hypertriglyceridemia.	Hypertriglyceridemia	463 European ancestry cases, 1,197 European ancestry controls	NR	2p23	2	27730940	GCKR	GCKR	NA	NA	2646	NA	NA	rs1260326-T	0	1260326	missense	0	0.41	7e-09	8.1549		1.75	[1.45-2.12]	Affymetrix [~2.1 million] (imputed)	N		rs780093	chr2	27596107	INTRONIC	GCKR	Glucokinase regulatory protein (Glucokinase regulator). [Source:Uniprot/SWISSPROT;Acc:Q14397]
rs1260326	GCKR	Lipoprotein-associated phospholipase A2 activity and mass	rs780093	11663	0.901	1		rs1260326	01/30/2013	23118302	Chu AY	11/01/2012	Circ Cardiovasc Genet	http://www.ncbi.nlm.nih.gov/pubmed/23118302	Genome-wide association study evaluating lipoprotein-associated phospholipase A2 mass and activity at baseline and after rosuvastatin therapy.	Lipoprotein-associated phospholipase A2 activity and mass	6,851 European ancestry individuals	13,664 European ancestry individuals	2p23	2	27730940	GCKR	GCKR	NA	NA	2646	NA	NA	rs1260326-T	0	1260326	missense	0	0.44	5e-06	5.30103	(mass)	0.01	[-0.00215-0.01275] ng/ml decrease	Illumina [796,174]	N		rs780093	chr2	27596107	INTRONIC	GCKR	Glucokinase regulatory protein (Glucokinase regulator). [Source:Uniprot/SWISSPROT;Acc:Q14397]
rs1260326	GCKR	Triglycerides	rs780093	11663	0.901	1		rs1260326	01/25/2012	20686565	Teslovich TM	08/05/2010	Nature	http://www.ncbi.nlm.nih.gov/pubmed/20686565	Biological, clinical and population relevance of 95 loci for blood lipids.	Triglycerides	Up to 96,598 European descent individuals		2p23	2	27730940	GCKR	GCKR	NA	NA	2646	NA	NA	rs1260326-T	0	1260326	missense	0	0.41	6e-133	132.222		8.76	[7.98-9.54] mg/dL increase	Affymetrix, Illumina & Perlegen [~2.6 million] (imputed)	N		rs780093	chr2	27596107	INTRONIC	GCKR	Glucokinase regulatory protein (Glucokinase regulator). [Source:Uniprot/SWISSPROT;Acc:Q14397]
rs1260326	GCKR	Waist circumference and related phenotypes	rs780093	11663	0.901	1		rs1260326	11/25/2008	18454146	Chambers JC	05/04/2008	Nat Genet	http://www.ncbi.nlm.nih.gov/pubmed/18454146	Common genetic variation near MC4R is associated with waist circumference and insulin resistance.	Waist circumference and related phenotypes	2,684 Asian Indian men	11,955 Asian Indian and European ancestry individuals	2p23	2	27730940	GCKR	GCKR	NA	NA	2646	NA	NA	rs1260326-?	0	1260326	missense	0	NR	4e-08	7.39794	(triglycerides)	NR	NR	Illumina[308,067]	N		rs780093	chr2	27596107	INTRONIC	GCKR	Glucokinase regulatory protein (Glucokinase regulator). [Source:Uniprot/SWISSPROT;Acc:Q14397]
rs1260326	GCKR	Two-hour glucose challenge	rs780093	11663	0.901	1		rs1260326	02/08/2010	20081857	Saxena R	01/17/2010	Nat Genet	http://www.ncbi.nlm.nih.gov/pubmed/20081857?itool=EntrezSystem2.PEntrez.Pubmed.Pubmed_ResultsPanel.Pubmed_RVDocSum&ordinalpos=3	Genetic variation in GIPR influences the glucose and insulin responses to an oral glucose challenge.	Two-hour glucose challenge	15,234 European individuals	up to 30,620 European individuals	2p23	2	27730940	GCKR	GCKR	NA	NA	2646	NA	NA	rs1260326-T	0	1260326	missense	0	NR	3e-10	9.52288		0.07	[0.05-0.09] mmol/L increase	Affymetrix & Illumina [NR]	N		rs780093	chr2	27596107	INTRONIC	GCKR	Glucokinase regulatory protein (Glucokinase regulator). [Source:Uniprot/SWISSPROT;Acc:Q14397]
rs1260326	GCKR	Triglycerides	rs780093	11663	0.901	1		rs1260326	09/04/2013	20139978	Kamatani Y	02/07/2010	Nat Genet	http://www.ncbi.nlm.nih.gov/pubmed/20139978?itool=EntrezSystem2.PEntrez.Pubmed.Pubmed_ResultsPanel.Pubmed_RVDocSum&ordinalpos=1	Genome-wide association study of hematological and biochemical traits in a Japanese population.	Triglycerides	8,993 Japanese ancestry individuals	NR	2p23	2	27730940	GCKR	GCKR	NA	NA	2646	NA	NA	rs1260326-C	0	1260326	missense	0	0.45	1e-11	11		0.1	[0.072-0.13] unit decrease	Illumina [561,583]	N		rs780093	chr2	27596107	INTRONIC	GCKR	Glucokinase regulatory protein (Glucokinase regulator). [Source:Uniprot/SWISSPROT;Acc:Q14397]
rs1260326	GCKR	Cholesterol, total	rs780093	11663	0.901	1		rs1260326	01/25/2012	20686565	Teslovich TM	08/05/2010	Nature	http://www.ncbi.nlm.nih.gov/pubmed/20686565	Biological, clinical and population relevance of 95 loci for blood lipids.	Cholesterol, total	Up to 100,184 European descent individuals		2p23	2	27730940	GCKR	GCKR	NA	NA	2646	NA	NA	rs1260326-T	0	1260326	missense	0	0.41	7e-27	26.1549		1.91	[1.54-2.28] mg/dL increase	Affymetrix, Illumina & Perlegen [~2.6 million] (imputed)	N		rs780093	chr2	27596107	INTRONIC	GCKR	Glucokinase regulatory protein (Glucokinase regulator). [Source:Uniprot/SWISSPROT;Acc:Q14397]
rs1260326	ZNF512,PPM1G,NRBP1,KRTCAP3,IFT172,GCKR,FNDC4,C2orf16	Hypertriglyceridemia	rs780093	11663	0.901	1		rs1260326	08/01/2013	23505323	Weissglas-Volkov D	03/15/2013	J Med Genet	http://www.ncbi.nlm.nih.gov/pubmed/23505323	Genomic study in Mexicans identifies a new locus for triglycerides and refines European lipid loci.	Hypertriglyceridemia	1,122 Mexican ancestry cases, 1,118 Mexican ancestry controls	1,067 Mexican ancestry cases, 1,054 Mexican ancestry controls	2p23	2	27730940	ZNF512,PPM1G,NRBP1,KRTCAP3,IFT172,GCKR,FNDC4,C2orf16	GCKR	NA	NA	2646	NA	NA	rs1260326-?	0	1260326	missense	0	0.26	2e-13	12.699		1.41	[1.31-1.51]	Illumina [1,361,436] (Imputed)	N		rs780093	chr2	27596107	INTRONIC	GCKR	Glucokinase regulatory protein (Glucokinase regulator). [Source:Uniprot/SWISSPROT;Acc:Q14397]
rs1260326	GCKR	Triglycerides	rs780094	10297	0.933	1		rs1260326	01/12/2009	19060906	Kathiresan S	12/07/2008	Nat Genet	http://www.ncbi.nlm.nih.gov/pubmed/19060906?ordinalpos=1&itool=EntrezSystem2.PEntrez.Pubmed.Pubmed_ResultsPanel.Pubmed_DefaultReportPanel.Pubmed_RVDocSum	Common variants at 30 loci contribute to polygenic dyslipidemia.	Triglycerides	19,840 individuals	Up to 20,623 individuals	2p23	2	27730940	GCKR	GCKR	NA	NA	2646	NA	NA	rs1260326-T	0	1260326	missense	0	0.45	2e-31	30.699		0.12	[0.08-0.16] s.d. increase	Affymetrix and Illumina [~2,600,000] (imputed)	N		rs780094	chr2	27594741	INTRONIC	GCKR	Glucokinase regulatory protein (Glucokinase regulator). [Source:Uniprot/SWISSPROT;Acc:Q14397]
rs1260326	GCKR	Metabolic traits	rs780094	10297	0.933	1		rs1260326	01/12/2009	19060910	Sabatti C	12/07/2008	Nat Genet	http://www.ncbi.nlm.nih.gov/pubmed/19060910?ordinalpos=2&itool=EntrezSystem2.PEntrez.Pubmed.Pubmed_ResultsPanel.Pubmed_DefaultReportPanel.Pubmed_RVDocSum	Genome-wide association analysis of metabolic traits in a birth cohort from a founder population.	Metabolic traits	4,763 individuals	NR	2p23	2	27730940	GCKR	GCKR	NA	NA	2646	NA	NA	rs1260326-A	0	1260326	missense	0	0.35	4e-10	9.39794	(TG)	0.09	[0.06-0.12] mmol/l increase	Illumina [329,091]	N		rs780094	chr2	27594741	INTRONIC	GCKR	Glucokinase regulatory protein (Glucokinase regulator). [Source:Uniprot/SWISSPROT;Acc:Q14397]
rs1260326	GCKR	Hypertriglyceridemia	rs780094	10297	0.933	1		rs1260326	09/10/2010	20657596	Johansen CT	07/25/2010	Nat Genet	http://www.ncbi.nlm.nih.gov/pubmed/20657596	Excess of rare variants in genes identified by genome-wide association study of hypertriglyceridemia.	Hypertriglyceridemia	463 European ancestry cases, 1,197 European ancestry controls	NR	2p23	2	27730940	GCKR	GCKR	NA	NA	2646	NA	NA	rs1260326-T	0	1260326	missense	0	0.41	7e-09	8.1549		1.75	[1.45-2.12]	Affymetrix [~2.1 million] (imputed)	N		rs780094	chr2	27594741	INTRONIC	GCKR	Glucokinase regulatory protein (Glucokinase regulator). [Source:Uniprot/SWISSPROT;Acc:Q14397]
rs1260326	GCKR	Lipoprotein-associated phospholipase A2 activity and mass	rs780094	10297	0.933	1		rs1260326	01/30/2013	23118302	Chu AY	11/01/2012	Circ Cardiovasc Genet	http://www.ncbi.nlm.nih.gov/pubmed/23118302	Genome-wide association study evaluating lipoprotein-associated phospholipase A2 mass and activity at baseline and after rosuvastatin therapy.	Lipoprotein-associated phospholipase A2 activity and mass	6,851 European ancestry individuals	13,664 European ancestry individuals	2p23	2	27730940	GCKR	GCKR	NA	NA	2646	NA	NA	rs1260326-T	0	1260326	missense	0	0.44	5e-06	5.30103	(mass)	0.01	[-0.00215-0.01275] ng/ml decrease	Illumina [796,174]	N		rs780094	chr2	27594741	INTRONIC	GCKR	Glucokinase regulatory protein (Glucokinase regulator). [Source:Uniprot/SWISSPROT;Acc:Q14397]
rs1260326	GCKR	Triglycerides	rs780094	10297	0.933	1		rs1260326	01/25/2012	20686565	Teslovich TM	08/05/2010	Nature	http://www.ncbi.nlm.nih.gov/pubmed/20686565	Biological, clinical and population relevance of 95 loci for blood lipids.	Triglycerides	Up to 96,598 European descent individuals		2p23	2	27730940	GCKR	GCKR	NA	NA	2646	NA	NA	rs1260326-T	0	1260326	missense	0	0.41	6e-133	132.222		8.76	[7.98-9.54] mg/dL increase	Affymetrix, Illumina & Perlegen [~2.6 million] (imputed)	N		rs780094	chr2	27594741	INTRONIC	GCKR	Glucokinase regulatory protein (Glucokinase regulator). [Source:Uniprot/SWISSPROT;Acc:Q14397]
rs1260326	GCKR	Waist circumference and related phenotypes	rs780094	10297	0.933	1		rs1260326	11/25/2008	18454146	Chambers JC	05/04/2008	Nat Genet	http://www.ncbi.nlm.nih.gov/pubmed/18454146	Common genetic variation near MC4R is associated with waist circumference and insulin resistance.	Waist circumference and related phenotypes	2,684 Asian Indian men	11,955 Asian Indian and European ancestry individuals	2p23	2	27730940	GCKR	GCKR	NA	NA	2646	NA	NA	rs1260326-?	0	1260326	missense	0	NR	4e-08	7.39794	(triglycerides)	NR	NR	Illumina[308,067]	N		rs780094	chr2	27594741	INTRONIC	GCKR	Glucokinase regulatory protein (Glucokinase regulator). [Source:Uniprot/SWISSPROT;Acc:Q14397]
rs1260326	GCKR	Two-hour glucose challenge	rs780094	10297	0.933	1		rs1260326	02/08/2010	20081857	Saxena R	01/17/2010	Nat Genet	http://www.ncbi.nlm.nih.gov/pubmed/20081857?itool=EntrezSystem2.PEntrez.Pubmed.Pubmed_ResultsPanel.Pubmed_RVDocSum&ordinalpos=3	Genetic variation in GIPR influences the glucose and insulin responses to an oral glucose challenge.	Two-hour glucose challenge	15,234 European individuals	up to 30,620 European individuals	2p23	2	27730940	GCKR	GCKR	NA	NA	2646	NA	NA	rs1260326-T	0	1260326	missense	0	NR	3e-10	9.52288		0.07	[0.05-0.09] mmol/L increase	Affymetrix & Illumina [NR]	N		rs780094	chr2	27594741	INTRONIC	GCKR	Glucokinase regulatory protein (Glucokinase regulator). [Source:Uniprot/SWISSPROT;Acc:Q14397]
rs1260326	GCKR	Triglycerides	rs780094	10297	0.933	1		rs1260326	09/04/2013	20139978	Kamatani Y	02/07/2010	Nat Genet	http://www.ncbi.nlm.nih.gov/pubmed/20139978?itool=EntrezSystem2.PEntrez.Pubmed.Pubmed_ResultsPanel.Pubmed_RVDocSum&ordinalpos=1	Genome-wide association study of hematological and biochemical traits in a Japanese population.	Triglycerides	8,993 Japanese ancestry individuals	NR	2p23	2	27730940	GCKR	GCKR	NA	NA	2646	NA	NA	rs1260326-C	0	1260326	missense	0	0.45	1e-11	11		0.1	[0.072-0.13] unit decrease	Illumina [561,583]	N		rs780094	chr2	27594741	INTRONIC	GCKR	Glucokinase regulatory protein (Glucokinase regulator). [Source:Uniprot/SWISSPROT;Acc:Q14397]
rs1260326	GCKR	Cholesterol, total	rs780094	10297	0.933	1		rs1260326	01/25/2012	20686565	Teslovich TM	08/05/2010	Nature	http://www.ncbi.nlm.nih.gov/pubmed/20686565	Biological, clinical and population relevance of 95 loci for blood lipids.	Cholesterol, total	Up to 100,184 European descent individuals		2p23	2	27730940	GCKR	GCKR	NA	NA	2646	NA	NA	rs1260326-T	0	1260326	missense	0	0.41	7e-27	26.1549		1.91	[1.54-2.28] mg/dL increase	Affymetrix, Illumina & Perlegen [~2.6 million] (imputed)	N		rs780094	chr2	27594741	INTRONIC	GCKR	Glucokinase regulatory protein (Glucokinase regulator). [Source:Uniprot/SWISSPROT;Acc:Q14397]
rs1260326	ZNF512,PPM1G,NRBP1,KRTCAP3,IFT172,GCKR,FNDC4,C2orf16	Hypertriglyceridemia	rs780094	10297	0.933	1		rs1260326	08/01/2013	23505323	Weissglas-Volkov D	03/15/2013	J Med Genet	http://www.ncbi.nlm.nih.gov/pubmed/23505323	Genomic study in Mexicans identifies a new locus for triglycerides and refines European lipid loci.	Hypertriglyceridemia	1,122 Mexican ancestry cases, 1,118 Mexican ancestry controls	1,067 Mexican ancestry cases, 1,054 Mexican ancestry controls	2p23	2	27730940	ZNF512,PPM1G,NRBP1,KRTCAP3,IFT172,GCKR,FNDC4,C2orf16	GCKR	NA	NA	2646	NA	NA	rs1260326-?	0	1260326	missense	0	0.26	2e-13	12.699		1.41	[1.31-1.51]	Illumina [1,361,436] (Imputed)	N		rs780094	chr2	27594741	INTRONIC	GCKR	Glucokinase regulatory protein (Glucokinase regulator). [Source:Uniprot/SWISSPROT;Acc:Q14397]
rs12740374	CELSR2, PSRC1, SORT1	LDL cholesterol	rs599839	4576	0.895	1		rs12740374	01/12/2009	19060906	Kathiresan S	12/07/2008	Nat Genet	http://www.ncbi.nlm.nih.gov/pubmed/19060906?ordinalpos=1&itool=EntrezSystem2.PEntrez.Pubmed.Pubmed_ResultsPanel.Pubmed_DefaultReportPanel.Pubmed_RVDocSum	Common variants at 30 loci contribute to polygenic dyslipidemia.	LDL cholesterol	19,840 individuals	Up to 20,623 individuals	1p13.3	1	109817590	CELSR2, PSRC1, SORT1	CELSR2	NA	NA	1952	NA	NA	rs12740374-T	0	12740374	UTR-3	0	0.21	2e-42	41.699		0.23	[0.19-0.27] s.d. decrease	Affymetrix and Illumina [~2,600,000] (imputed)	N		rs599839	chr1	109623689	DOWNSTREAM	N/A	N/A
rs12740374	SORT1	Lipoprotein-associated phospholipase A2 activity and mass	rs599839	4576	0.895	1		rs12740374	01/30/2013	23118302	Chu AY	11/01/2012	Circ Cardiovasc Genet	http://www.ncbi.nlm.nih.gov/pubmed/23118302	Genome-wide association study evaluating lipoprotein-associated phospholipase A2 mass and activity at baseline and after rosuvastatin therapy.	Lipoprotein-associated phospholipase A2 activity and mass	6,851 European ancestry individuals	13,664 European ancestry individuals	1p13.3	1	109817590	SORT1	CELSR2	NA	NA	1952	NA	NA	rs12740374-T	0	12740374	UTR-3	0	0.22	2e-22	21.699	(activity)	0.03	[0.027-0.042] ng/ml decrease	Illumina [796,174]	N		rs599839	chr1	109623689	DOWNSTREAM	N/A	N/A
rs12740374	CELSR2, PSRC1, SORT1	LDL cholesterol	rs646776	940	1	1		rs12740374	01/12/2009	19060906	Kathiresan S	12/07/2008	Nat Genet	http://www.ncbi.nlm.nih.gov/pubmed/19060906?ordinalpos=1&itool=EntrezSystem2.PEntrez.Pubmed.Pubmed_ResultsPanel.Pubmed_DefaultReportPanel.Pubmed_RVDocSum	Common variants at 30 loci contribute to polygenic dyslipidemia.	LDL cholesterol	19,840 individuals	Up to 20,623 individuals	1p13.3	1	109817590	CELSR2, PSRC1, SORT1	CELSR2	NA	NA	1952	NA	NA	rs12740374-T	0	12740374	UTR-3	0	0.21	2e-42	41.699		0.23	[0.19-0.27] s.d. decrease	Affymetrix and Illumina [~2,600,000] (imputed)	N		rs646776	chr1	109620053	DOWNSTREAM	N/A	N/A
rs12740374	SORT1	Lipoprotein-associated phospholipase A2 activity and mass	rs646776	940	1	1		rs12740374	01/30/2013	23118302	Chu AY	11/01/2012	Circ Cardiovasc Genet	http://www.ncbi.nlm.nih.gov/pubmed/23118302	Genome-wide association study evaluating lipoprotein-associated phospholipase A2 mass and activity at baseline and after rosuvastatin therapy.	Lipoprotein-associated phospholipase A2 activity and mass	6,851 European ancestry individuals	13,664 European ancestry individuals	1p13.3	1	109817590	SORT1	CELSR2	NA	NA	1952	NA	NA	rs12740374-T	0	12740374	UTR-3	0	0.22	2e-22	21.699	(activity)	0.03	[0.027-0.042] ng/ml decrease	Illumina [796,174]	N		rs646776	chr1	109620053	DOWNSTREAM	N/A	N/A
rs12740374	CELSR2, PSRC1, SORT1	LDL cholesterol	rs660240	248	0.927	1		rs12740374	01/12/2009	19060906	Kathiresan S	12/07/2008	Nat Genet	http://www.ncbi.nlm.nih.gov/pubmed/19060906?ordinalpos=1&itool=EntrezSystem2.PEntrez.Pubmed.Pubmed_ResultsPanel.Pubmed_DefaultReportPanel.Pubmed_RVDocSum	Common variants at 30 loci contribute to polygenic dyslipidemia.	LDL cholesterol	19,840 individuals	Up to 20,623 individuals	1p13.3	1	109817590	CELSR2, PSRC1, SORT1	CELSR2	NA	NA	1952	NA	NA	rs12740374-T	0	12740374	UTR-3	0	0.21	2e-42	41.699		0.23	[0.19-0.27] s.d. decrease	Affymetrix and Illumina [~2,600,000] (imputed)	N		rs660240	chr1	109619361	3PRIME_UTR	CELSR2	Cadherin EGF LAG seven-pass G-type receptor 2 precursor (Epidermal growth factor-like 2) (Multiple epidermal growth factor-like domains 3) (Flamingo 1). [Source:Uniprot/SWISSPROT;Acc:Q9HCU4]
rs12740374	SORT1	Lipoprotein-associated phospholipase A2 activity and mass	rs660240	248	0.927	1		rs12740374	01/30/2013	23118302	Chu AY	11/01/2012	Circ Cardiovasc Genet	http://www.ncbi.nlm.nih.gov/pubmed/23118302	Genome-wide association study evaluating lipoprotein-associated phospholipase A2 mass and activity at baseline and after rosuvastatin therapy.	Lipoprotein-associated phospholipase A2 activity and mass	6,851 European ancestry individuals	13,664 European ancestry individuals	1p13.3	1	109817590	SORT1	CELSR2	NA	NA	1952	NA	NA	rs12740374-T	0	12740374	UTR-3	0	0.22	2e-22	21.699	(activity)	0.03	[0.027-0.042] ng/ml decrease	Illumina [796,174]	N		rs660240	chr1	109619361	3PRIME_UTR	CELSR2	Cadherin EGF LAG seven-pass G-type receptor 2 precursor (Epidermal growth factor-like 2) (Multiple epidermal growth factor-like domains 3) (Flamingo 1). [Source:Uniprot/SWISSPROT;Acc:Q9HCU4]
rs12740374	CELSR2, PSRC1, SORT1	LDL cholesterol	rs7528419	398	1	1		rs12740374	01/12/2009	19060906	Kathiresan S	12/07/2008	Nat Genet	http://www.ncbi.nlm.nih.gov/pubmed/19060906?ordinalpos=1&itool=EntrezSystem2.PEntrez.Pubmed.Pubmed_ResultsPanel.Pubmed_DefaultReportPanel.Pubmed_RVDocSum	Common variants at 30 loci contribute to polygenic dyslipidemia.	LDL cholesterol	19,840 individuals	Up to 20,623 individuals	1p13.3	1	109817590	CELSR2, PSRC1, SORT1	CELSR2	NA	NA	1952	NA	NA	rs12740374-T	0	12740374	UTR-3	0	0.21	2e-42	41.699		0.23	[0.19-0.27] s.d. decrease	Affymetrix and Illumina [~2,600,000] (imputed)	N		rs7528419	chr1	109618715	3PRIME_UTR	CELSR2	Cadherin EGF LAG seven-pass G-type receptor 2 precursor (Epidermal growth factor-like 2) (Multiple epidermal growth factor-like domains 3) (Flamingo 1). [Source:Uniprot/SWISSPROT;Acc:Q9HCU4]
rs12740374	SORT1	Lipoprotein-associated phospholipase A2 activity and mass	rs7528419	398	1	1		rs12740374	01/30/2013	23118302	Chu AY	11/01/2012	Circ Cardiovasc Genet	http://www.ncbi.nlm.nih.gov/pubmed/23118302	Genome-wide association study evaluating lipoprotein-associated phospholipase A2 mass and activity at baseline and after rosuvastatin therapy.	Lipoprotein-associated phospholipase A2 activity and mass	6,851 European ancestry individuals	13,664 European ancestry individuals	1p13.3	1	109817590	SORT1	CELSR2	NA	NA	1952	NA	NA	rs12740374-T	0	12740374	UTR-3	0	0.22	2e-22	21.699	(activity)	0.03	[0.027-0.042] ng/ml decrease	Illumina [796,174]	N		rs7528419	chr1	109618715	3PRIME_UTR	CELSR2	Cadherin EGF LAG seven-pass G-type receptor 2 precursor (Epidermal growth factor-like 2) (Multiple epidermal growth factor-like domains 3) (Flamingo 1). [Source:Uniprot/SWISSPROT;Acc:Q9HCU4]
rs12753193	LEPR	Metabolic traits	rs1805096	67422	0.864	0.929		rs12753193	01/12/2009	19060910	Sabatti C	12/07/2008	Nat Genet	http://www.ncbi.nlm.nih.gov/pubmed/19060910?ordinalpos=2&itool=EntrezSystem2.PEntrez.Pubmed.Pubmed_ResultsPanel.Pubmed_DefaultReportPanel.Pubmed_RVDocSum	Genome-wide association analysis of metabolic traits in a birth cohort from a founder population.	Metabolic traits	4,763 individuals	NR	1p31.3	1	66169679	LEPR	LEPR - PDE4B	3953	5142		66.5	88.51	rs12753193-G	0	12753193	Intergenic	1	0.45	4e-07	6.39794	(CRP)	0.13	[-0.02-0.27] mmol/l decrease	Illumina [329,091]	N		rs1805096	chr1	65874845	SYNONYMOUS_CODING	LEPR	Leptin receptor precursor (LEP-R) (OB receptor) (OB-R) (HuB219) (CD295 antigen). [Source:Uniprot/SWISSPROT;Acc:P48357]
rs12753193	LEPR	Metabolic traits	rs1892534	63735	0.864	0.929		rs12753193	01/12/2009	19060910	Sabatti C	12/07/2008	Nat Genet	http://www.ncbi.nlm.nih.gov/pubmed/19060910?ordinalpos=2&itool=EntrezSystem2.PEntrez.Pubmed.Pubmed_ResultsPanel.Pubmed_DefaultReportPanel.Pubmed_RVDocSum	Genome-wide association analysis of metabolic traits in a birth cohort from a founder population.	Metabolic traits	4,763 individuals	NR	1p31.3	1	66169679	LEPR	LEPR - PDE4B	3953	5142		66.5	88.51	rs12753193-G	0	12753193	Intergenic	1	0.45	4e-07	6.39794	(CRP)	0.13	[-0.02-0.27] mmol/l decrease	Illumina [329,091]	N		rs1892534	chr1	65878532	DOWNSTREAM	N/A	N/A
rs12753193	LEPR	Metabolic traits	rs2211651	13658	0.864	0.929		rs12753193	01/12/2009	19060910	Sabatti C	12/07/2008	Nat Genet	http://www.ncbi.nlm.nih.gov/pubmed/19060910?ordinalpos=2&itool=EntrezSystem2.PEntrez.Pubmed.Pubmed_ResultsPanel.Pubmed_DefaultReportPanel.Pubmed_RVDocSum	Genome-wide association analysis of metabolic traits in a birth cohort from a founder population.	Metabolic traits	4,763 individuals	NR	1p31.3	1	66169679	LEPR	LEPR - PDE4B	3953	5142		66.5	88.51	rs12753193-G	0	12753193	Intergenic	1	0.45	4e-07	6.39794	(CRP)	0.13	[-0.02-0.27] mmol/l decrease	Illumina [329,091]	N		rs2211651	chr1	65928609	INTERGENIC	N/A	N/A
rs12753193	LEPR	Metabolic traits	rs4420065	8218	0.864	0.929		rs12753193	01/12/2009	19060910	Sabatti C	12/07/2008	Nat Genet	http://www.ncbi.nlm.nih.gov/pubmed/19060910?ordinalpos=2&itool=EntrezSystem2.PEntrez.Pubmed.Pubmed_ResultsPanel.Pubmed_DefaultReportPanel.Pubmed_RVDocSum	Genome-wide association analysis of metabolic traits in a birth cohort from a founder population.	Metabolic traits	4,763 individuals	NR	1p31.3	1	66169679	LEPR	LEPR - PDE4B	3953	5142		66.5	88.51	rs12753193-G	0	12753193	Intergenic	1	0.45	4e-07	6.39794	(CRP)	0.13	[-0.02-0.27] mmol/l decrease	Illumina [329,091]	N		rs4420065	chr1	65934049	INTERGENIC	N/A	N/A
rs12753193	LEPR	Metabolic traits	rs6678033	92055	0.864	0.963		rs12753193	01/12/2009	19060910	Sabatti C	12/07/2008	Nat Genet	http://www.ncbi.nlm.nih.gov/pubmed/19060910?ordinalpos=2&itool=EntrezSystem2.PEntrez.Pubmed.Pubmed_ResultsPanel.Pubmed_DefaultReportPanel.Pubmed_RVDocSum	Genome-wide association analysis of metabolic traits in a birth cohort from a founder population.	Metabolic traits	4,763 individuals	NR	1p31.3	1	66169679	LEPR	LEPR - PDE4B	3953	5142		66.5	88.51	rs12753193-G	0	12753193	Intergenic	1	0.45	4e-07	6.39794	(CRP)	0.13	[-0.02-0.27] mmol/l decrease	Illumina [329,091]	N		rs6678033	chr1	65850212	INTRONIC	LEPR	Leptin receptor precursor (LEP-R) (OB receptor) (OB-R) (HuB219) (CD295 antigen). [Source:Uniprot/SWISSPROT;Acc:P48357]
rs12753193	LEPR	Metabolic traits	rs7524581	3180	0.9	1		rs12753193	01/12/2009	19060910	Sabatti C	12/07/2008	Nat Genet	http://www.ncbi.nlm.nih.gov/pubmed/19060910?ordinalpos=2&itool=EntrezSystem2.PEntrez.Pubmed.Pubmed_ResultsPanel.Pubmed_DefaultReportPanel.Pubmed_RVDocSum	Genome-wide association analysis of metabolic traits in a birth cohort from a founder population.	Metabolic traits	4,763 individuals	NR	1p31.3	1	66169679	LEPR	LEPR - PDE4B	3953	5142		66.5	88.51	rs12753193-G	0	12753193	Intergenic	1	0.45	4e-07	6.39794	(CRP)	0.13	[-0.02-0.27] mmol/l decrease	Illumina [329,091]	N		rs7524581	chr1	65939087	INTERGENIC	N/A	N/A
rs1362931	PLA2G7	Lipoprotein-associated phospholipase A2 activity and mass	rs3757241	58381	0.95	1		rs1362931	01/30/2013	23118302	Chu AY	11/01/2012	Circ Cardiovasc Genet	http://www.ncbi.nlm.nih.gov/pubmed/23118302	Genome-wide association study evaluating lipoprotein-associated phospholipase A2 mass and activity at baseline and after rosuvastatin therapy.	Lipoprotein-associated phospholipase A2 activity and mass	6,851 European ancestry individuals	13,664 European ancestry individuals	6p12	6	46682079	PLA2G7	PLA2G7	NA	NA	7941	NA	NA	rs1362931-A	0	1362931	intron	0	0.19	3e-19	18.5229	(activity)	0.02	[0.016-0.030] ng/ml increase	Illumina [796,174]	N		rs3757241	chr6	46731657	SYNONYMOUS_CODING	SLC25A27	Mitochondrial uncoupling protein 4 (UCP 4) (Solute carrier family 25 member 27). [Source:Uniprot/SWISSPROT;Acc:O95847]
rs1362931	PLA2G7	Lipoprotein-associated phospholipase A2 activity and mass	rs3799277	25022	0.95	1		rs1362931	01/30/2013	23118302	Chu AY	11/01/2012	Circ Cardiovasc Genet	http://www.ncbi.nlm.nih.gov/pubmed/23118302	Genome-wide association study evaluating lipoprotein-associated phospholipase A2 mass and activity at baseline and after rosuvastatin therapy.	Lipoprotein-associated phospholipase A2 activity and mass	6,851 European ancestry individuals	13,664 European ancestry individuals	6p12	6	46682079	PLA2G7	PLA2G7	NA	NA	7941	NA	NA	rs1362931-A	0	1362931	intron	0	0.19	3e-19	18.5229	(activity)	0.02	[0.016-0.030] ng/ml increase	Illumina [796,174]	N		rs3799277	chr6	46765016	NON_SYNONYMOUS_CODING	TDRD6	Tudor domain-containing protein 6 (Antigen NY-CO-45). [Source:Uniprot/SWISSPROT;Acc:O60522]
rs1362931	PLA2G7	Lipoprotein-associated phospholipase A2 activity and mass	rs6928546	50073	0.95	1		rs1362931	01/30/2013	23118302	Chu AY	11/01/2012	Circ Cardiovasc Genet	http://www.ncbi.nlm.nih.gov/pubmed/23118302	Genome-wide association study evaluating lipoprotein-associated phospholipase A2 mass and activity at baseline and after rosuvastatin therapy.	Lipoprotein-associated phospholipase A2 activity and mass	6,851 European ancestry individuals	13,664 European ancestry individuals	6p12	6	46682079	PLA2G7	PLA2G7	NA	NA	7941	NA	NA	rs1362931-A	0	1362931	intron	0	0.19	3e-19	18.5229	(activity)	0.02	[0.016-0.030] ng/ml increase	Illumina [796,174]	N		rs6928546	chr6	46739965	INTRONIC	SLC25A27	Mitochondrial uncoupling protein 4 (UCP 4) (Solute carrier family 25 member 27). [Source:Uniprot/SWISSPROT;Acc:O95847]
rs1362931	PLA2G7	Lipoprotein-associated phospholipase A2 activity and mass	rs9472819	28290	0.95	1		rs1362931	01/30/2013	23118302	Chu AY	11/01/2012	Circ Cardiovasc Genet	http://www.ncbi.nlm.nih.gov/pubmed/23118302	Genome-wide association study evaluating lipoprotein-associated phospholipase A2 mass and activity at baseline and after rosuvastatin therapy.	Lipoprotein-associated phospholipase A2 activity and mass	6,851 European ancestry individuals	13,664 European ancestry individuals	6p12	6	46682079	PLA2G7	PLA2G7	NA	NA	7941	NA	NA	rs1362931-A	0	1362931	intron	0	0.19	3e-19	18.5229	(activity)	0.02	[0.016-0.030] ng/ml increase	Illumina [796,174]	N		rs9472819	chr6	46761748	UPSTREAM	N/A	N/A
rs1482853	LEKR1, CCNL1	Adiposity in newborns	rs17451107	864	0.86	0.927		rs1482853	08/17/2013	23575227	Urbanek M	04/10/2013	Hum Mol Genet	http://www.ncbi.nlm.nih.gov/pubmed/23575227	The chromosome 3q25 genomic region is associated with measures of adiposity in newborns in a multi-ethnic genome-wide association study.	Adiposity in newborns	1,053 Afro-Caribbean individuals, 1,351 European ancestry individuals, 866 Mexican American individuals, 1,195 Thai individuals	2,296 European ancestry individuals	3q25.3	3	156798473	LEKR1, CCNL1	KLF3P2 - CCNL1	100124394	57018		102.56	67.11	rs1482853-C	0	1482853	Intergenic	1	0.62	7e-08	7.1549	(Birthweight, Model 2)	46	[22.09-69.91] gm increase	Illumina [565,808] (Imputed)	N		rs17451107	chr3	158280303	INTERGENIC	N/A	N/A
rs1482853	LEKR1, CCNL1	Adiposity in newborns	rs17451107	864	0.86	0.927		rs1482853	08/17/2013	23575227	Urbanek M	04/10/2013	Hum Mol Genet	http://www.ncbi.nlm.nih.gov/pubmed/23575227	The chromosome 3q25 genomic region is associated with measures of adiposity in newborns in a multi-ethnic genome-wide association study.	Adiposity in newborns	1,053 Afro-Caribbean individuals, 1,351 European ancestry individuals, 866 Mexican American individuals, 1,195 Thai individuals	2,296 European ancestry individuals	3q25.3	3	156798473	LEKR1, CCNL1	KLF3P2 - CCNL1	100124394	57018		102.56	67.11	rs1482853-C	0	1482853	Intergenic	1	0.62	3e-13	12.5229	(Fat Mass, Model 2)	0.47	[0.28-0.66] % increase	Illumina [565,808] (Imputed)	N		rs17451107	chr3	158280303	INTERGENIC	N/A	N/A
rs1482853	LEKR1, CCNL1	Adiposity in newborns	rs17451107	864	0.86	0.927		rs1482853	08/17/2013	23575227	Urbanek M	04/10/2013	Hum Mol Genet	http://www.ncbi.nlm.nih.gov/pubmed/23575227	The chromosome 3q25 genomic region is associated with measures of adiposity in newborns in a multi-ethnic genome-wide association study.	Adiposity in newborns	1,053 Afro-Caribbean individuals, 1,351 European ancestry individuals, 866 Mexican American individuals, 1,195 Thai individuals	2,296 European ancestry individuals	3q25.3	3	156798473	LEKR1, CCNL1	KLF3P2 - CCNL1	100124394	57018		102.56	67.11	rs1482853-C	0	1482853	Intergenic	1	0.62	6e-21	20.2218	(Sum of Skinfolds, Model 2)	0.06	[0.036-0.076] mm increase	Illumina [565,808] (Imputed)	N		rs17451107	chr3	158280303	INTERGENIC	N/A	N/A
rs1532624	CETP	HDL cholesterol	rs1800775	10243	0.846	1		rs1532624	01/12/2009	19060911	Aulchenko YS	12/07/2008	Nat Genet	http://www.ncbi.nlm.nih.gov/pubmed/19060911?ordinalpos=1&itool=EntrezSystem2.PEntrez.Pubmed.Pubmed_ResultsPanel.Pubmed_DefaultReportPanel.Pubmed_RVDocSum	Loci influencing lipid levels and coronary heart disease risk in 16 European population cohorts.	HDL cholesterol	21,412 individuals	NR	16q13	16	57005479	CETP	CETP	NA	NA	1071	NA	NA	rs1532624-C	0	1532624	intron	0	0.57	9e-94	93.0458		0.21	[NR] s.d. decrease	Illumina and Affymetrix [up to ~600,000]	N		rs1800775	chr16	55552737	UPSTREAM	N/A	N/A
rs1532624	CETP	Cholesterol	rs1800775	10243	0.846	1		rs1532624	01/21/2010	20066028	Igl W	01/08/2010	PLoS Genet	http://www.ncbi.nlm.nih.gov/pubmed/20066028?itool=EntrezSystem2.PEntrez.Pubmed.Pubmed_ResultsPanel.Pubmed_RVDocSum&ordinalpos=1	Modeling of environmental effects in genome-wide association studies identifies SLC2A2 and HP as novel loci influencing serum cholesterol levels.	Cholesterol	656 Swedish individuals	Up to 3,996 European individuals	16q13	16	57005479	CETP	CETP	NA	NA	1071	NA	NA	rs1532624-?	0	1532624	intron	0	NR	3e-20	19.5229		9.99	[NR] mg/dl increase between hmz	Illumina [~311,388]	N		rs1800775	chr16	55552737	UPSTREAM	N/A	N/A
rs1532624	SLC12A3,NLRC5,HERPUD1,CETP	HDL cholesterol	rs1800775	10243	0.846	1		rs1532624	08/02/2013	23505323	Weissglas-Volkov D	03/15/2013	J Med Genet	http://www.ncbi.nlm.nih.gov/pubmed/23505323	Genomic study in Mexicans identifies a new locus for triglycerides and refines European lipid loci.	HDL cholesterol	1,122 Mexican ancestry hypertriglyceridemia cases, 1,118 Mexican ancestry controls	1,067 Mexican ancestry hypertriglyceridemia cases, 1,054 Mexican ancestry controls	16q13	16	57005479	SLC12A3,NLRC5,HERPUD1,CETP	CETP	NA	NA	1071	NA	NA	rs1532624-A	0	1532624	intron	0	0.43	1e-24	24		0.23	[0.19-0.27] unit increase	Illumina [1,361,436] (Imputed)	N		rs1800775	chr16	55552737	UPSTREAM	N/A	N/A
rs1532624	CETP	HDL cholesterol	rs7205804	590	1	1		rs1532624	01/12/2009	19060911	Aulchenko YS	12/07/2008	Nat Genet	http://www.ncbi.nlm.nih.gov/pubmed/19060911?ordinalpos=1&itool=EntrezSystem2.PEntrez.Pubmed.Pubmed_ResultsPanel.Pubmed_DefaultReportPanel.Pubmed_RVDocSum	Loci influencing lipid levels and coronary heart disease risk in 16 European population cohorts.	HDL cholesterol	21,412 individuals	NR	16q13	16	57005479	CETP	CETP	NA	NA	1071	NA	NA	rs1532624-C	0	1532624	intron	0	0.57	9e-94	93.0458		0.21	[NR] s.d. decrease	Illumina and Affymetrix [up to ~600,000]	N		rs7205804	chr16	55562390	INTRONIC	CETP	Cholesteryl ester transfer protein precursor (Lipid transfer protein I). [Source:Uniprot/SWISSPROT;Acc:P11597]
rs1532624	CETP	Cholesterol	rs7205804	590	1	1		rs1532624	01/21/2010	20066028	Igl W	01/08/2010	PLoS Genet	http://www.ncbi.nlm.nih.gov/pubmed/20066028?itool=EntrezSystem2.PEntrez.Pubmed.Pubmed_ResultsPanel.Pubmed_RVDocSum&ordinalpos=1	Modeling of environmental effects in genome-wide association studies identifies SLC2A2 and HP as novel loci influencing serum cholesterol levels.	Cholesterol	656 Swedish individuals	Up to 3,996 European individuals	16q13	16	57005479	CETP	CETP	NA	NA	1071	NA	NA	rs1532624-?	0	1532624	intron	0	NR	3e-20	19.5229		9.99	[NR] mg/dl increase between hmz	Illumina [~311,388]	N		rs7205804	chr16	55562390	INTRONIC	CETP	Cholesteryl ester transfer protein precursor (Lipid transfer protein I). [Source:Uniprot/SWISSPROT;Acc:P11597]
rs1532624	SLC12A3,NLRC5,HERPUD1,CETP	HDL cholesterol	rs7205804	590	1	1		rs1532624	08/02/2013	23505323	Weissglas-Volkov D	03/15/2013	J Med Genet	http://www.ncbi.nlm.nih.gov/pubmed/23505323	Genomic study in Mexicans identifies a new locus for triglycerides and refines European lipid loci.	HDL cholesterol	1,122 Mexican ancestry hypertriglyceridemia cases, 1,118 Mexican ancestry controls	1,067 Mexican ancestry hypertriglyceridemia cases, 1,054 Mexican ancestry controls	16q13	16	57005479	SLC12A3,NLRC5,HERPUD1,CETP	CETP	NA	NA	1071	NA	NA	rs1532624-A	0	1532624	intron	0	0.43	1e-24	24		0.23	[0.19-0.27] unit increase	Illumina [1,361,436] (Imputed)	N		rs7205804	chr16	55562390	INTRONIC	CETP	Cholesteryl ester transfer protein precursor (Lipid transfer protein I). [Source:Uniprot/SWISSPROT;Acc:P11597]
rs1535	FADS2	Phospholipid levels (plasma)	rs102275	40169	0.965	1		rs1535	09/01/2011	21829377	Lemaitre RN	07/28/2011	PLoS Genet	http://www.ncbi.nlm.nih.gov/pubmed/21829377	Genetic loci associated with plasma phospholipid n-3 fatty acids: a meta-analysis of genome-wide association studies from the CHARGE Consortium.	Phospholipid levels (plasma)	8,866 European ancestry individuals	NR	11q12	11	61597972	FADS2	FADS2	NA	NA	9415	NA	NA	rs1535-A	0	1535	intron	0	NR	3e-63	62.5229	(ALA)	0.02	[NR] % decrease	Affymetrix & Illumina [NR]	N		rs102275	chr11	61314379	INTRONIC	C11orf10	UPF0197 protein C11orf10. [Source:Uniprot/SWISSPROT;Acc:P61165]
rs1535	FADS2	Metabolic syndrome	rs102275	40169	0.965	1		rs1535	09/13/2010	20694148	Zabaneh D	08/04/2010	PLoS One	http://www.ncbi.nlm.nih.gov/pubmed/20694148	A genome-wide association study of the metabolic syndrome in Indian Asian men.	Metabolic syndrome	2,554 Indian Asian men	2,240 Indian Asian men	11q12	11	61597972	FADS2	FADS2	NA	NA	9415	NA	NA	rs1535-G	0	1535	intron	0	0.18	4e-07	6.39794	(HDL)	0.03	[0.02-0.04] mmol/l decrease	Illumina [308,011]	N		rs102275	chr11	61314379	INTRONIC	C11orf10	UPF0197 protein C11orf10. [Source:Uniprot/SWISSPROT;Acc:P61165]
rs1535	FADS2	Phospholipid levels (plasma)	rs102275	40169	0.965	1		rs1535	09/01/2011	21829377	Lemaitre RN	07/28/2011	PLoS Genet	http://www.ncbi.nlm.nih.gov/pubmed/21829377	Genetic loci associated with plasma phospholipid n-3 fatty acids: a meta-analysis of genome-wide association studies from the CHARGE Consortium.	Phospholipid levels (plasma)	8,866 European ancestry individuals	NR	11q12	11	61597972	FADS2	FADS2	NA	NA	9415	NA	NA	rs1535-A	0	1535	intron	0	NR	3e-152	151.523	(DPA)	0.07	[NR] % increase	Affymetrix & Illumina [NR]	N		rs102275	chr11	61314379	INTRONIC	C11orf10	UPF0197 protein C11orf10. [Source:Uniprot/SWISSPROT;Acc:P61165]
rs1535	FADS2	Phospholipid levels (plasma)	rs1535	0	1	1		rs1535	09/01/2011	21829377	Lemaitre RN	07/28/2011	PLoS Genet	http://www.ncbi.nlm.nih.gov/pubmed/21829377	Genetic loci associated with plasma phospholipid n-3 fatty acids: a meta-analysis of genome-wide association studies from the CHARGE Consortium.	Phospholipid levels (plasma)	8,866 European ancestry individuals	NR	11q12	11	61597972	FADS2	FADS2	NA	NA	9415	NA	NA	rs1535-A	0	1535	intron	0	NR	3e-63	62.5229	(ALA)	0.02	[NR] % decrease	Affymetrix & Illumina [NR]	N		rs1535	chr11	61354548	INTRONIC	FADS1,FADS3,FADS2	fatty acid desaturase 3 [Source:RefSeq_peptide;Acc:NP_068373], fatty acid desaturase 2 [Source:RefSeq_peptide;Acc:NP_004256]
rs1535	FADS2	Metabolic syndrome	rs1535	0	1	1		rs1535	09/13/2010	20694148	Zabaneh D	08/04/2010	PLoS One	http://www.ncbi.nlm.nih.gov/pubmed/20694148	A genome-wide association study of the metabolic syndrome in Indian Asian men.	Metabolic syndrome	2,554 Indian Asian men	2,240 Indian Asian men	11q12	11	61597972	FADS2	FADS2	NA	NA	9415	NA	NA	rs1535-G	0	1535	intron	0	0.18	4e-07	6.39794	(HDL)	0.03	[0.02-0.04] mmol/l decrease	Illumina [308,011]	N		rs1535	chr11	61354548	INTRONIC	FADS1,FADS3,FADS2	fatty acid desaturase 3 [Source:RefSeq_peptide;Acc:NP_068373], fatty acid desaturase 2 [Source:RefSeq_peptide;Acc:NP_004256]
rs1535	FADS2	Phospholipid levels (plasma)	rs1535	0	1	1		rs1535	09/01/2011	21829377	Lemaitre RN	07/28/2011	PLoS Genet	http://www.ncbi.nlm.nih.gov/pubmed/21829377	Genetic loci associated with plasma phospholipid n-3 fatty acids: a meta-analysis of genome-wide association studies from the CHARGE Consortium.	Phospholipid levels (plasma)	8,866 European ancestry individuals	NR	11q12	11	61597972	FADS2	FADS2	NA	NA	9415	NA	NA	rs1535-A	0	1535	intron	0	NR	3e-152	151.523	(DPA)	0.07	[NR] % increase	Affymetrix & Illumina [NR]	N		rs1535	chr11	61354548	INTRONIC	FADS1,FADS3,FADS2	fatty acid desaturase 3 [Source:RefSeq_peptide;Acc:NP_068373], fatty acid desaturase 2 [Source:RefSeq_peptide;Acc:NP_004256]
rs1535	FADS2	Phospholipid levels (plasma)	rs174535	46616	0.965	1		rs1535	09/01/2011	21829377	Lemaitre RN	07/28/2011	PLoS Genet	http://www.ncbi.nlm.nih.gov/pubmed/21829377	Genetic loci associated with plasma phospholipid n-3 fatty acids: a meta-analysis of genome-wide association studies from the CHARGE Consortium.	Phospholipid levels (plasma)	8,866 European ancestry individuals	NR	11q12	11	61597972	FADS2	FADS2	NA	NA	9415	NA	NA	rs1535-A	0	1535	intron	0	NR	3e-63	62.5229	(ALA)	0.02	[NR] % decrease	Affymetrix & Illumina [NR]	N		rs174535	chr11	61307932	SYNONYMOUS_CODING	C11orf9	Uncharacterized protein C11orf9 (Best macular dystrophy-related protein) (Fragment). [Source:Uniprot/SPTREMBL;Acc:Q9Y2G1]
rs1535	FADS2	Metabolic syndrome	rs174535	46616	0.965	1		rs1535	09/13/2010	20694148	Zabaneh D	08/04/2010	PLoS One	http://www.ncbi.nlm.nih.gov/pubmed/20694148	A genome-wide association study of the metabolic syndrome in Indian Asian men.	Metabolic syndrome	2,554 Indian Asian men	2,240 Indian Asian men	11q12	11	61597972	FADS2	FADS2	NA	NA	9415	NA	NA	rs1535-G	0	1535	intron	0	0.18	4e-07	6.39794	(HDL)	0.03	[0.02-0.04] mmol/l decrease	Illumina [308,011]	N		rs174535	chr11	61307932	SYNONYMOUS_CODING	C11orf9	Uncharacterized protein C11orf9 (Best macular dystrophy-related protein) (Fragment). [Source:Uniprot/SPTREMBL;Acc:Q9Y2G1]
rs1535	FADS2	Phospholipid levels (plasma)	rs174535	46616	0.965	1		rs1535	09/01/2011	21829377	Lemaitre RN	07/28/2011	PLoS Genet	http://www.ncbi.nlm.nih.gov/pubmed/21829377	Genetic loci associated with plasma phospholipid n-3 fatty acids: a meta-analysis of genome-wide association studies from the CHARGE Consortium.	Phospholipid levels (plasma)	8,866 European ancestry individuals	NR	11q12	11	61597972	FADS2	FADS2	NA	NA	9415	NA	NA	rs1535-A	0	1535	intron	0	NR	3e-152	151.523	(DPA)	0.07	[NR] % increase	Affymetrix & Illumina [NR]	N		rs174535	chr11	61307932	SYNONYMOUS_CODING	C11orf9	Uncharacterized protein C11orf9 (Best macular dystrophy-related protein) (Fragment). [Source:Uniprot/SPTREMBL;Acc:Q9Y2G1]
rs1535	FADS2	Phospholipid levels (plasma)	rs174538	37891	0.862	0.962		rs1535	09/01/2011	21829377	Lemaitre RN	07/28/2011	PLoS Genet	http://www.ncbi.nlm.nih.gov/pubmed/21829377	Genetic loci associated with plasma phospholipid n-3 fatty acids: a meta-analysis of genome-wide association studies from the CHARGE Consortium.	Phospholipid levels (plasma)	8,866 European ancestry individuals	NR	11q12	11	61597972	FADS2	FADS2	NA	NA	9415	NA	NA	rs1535-A	0	1535	intron	0	NR	3e-63	62.5229	(ALA)	0.02	[NR] % decrease	Affymetrix & Illumina [NR]	N		rs174538	chr11	61316657	5PRIME_UTR	C11orf10	UPF0197 protein C11orf10. [Source:Uniprot/SWISSPROT;Acc:P61165]
rs1535	FADS2	Metabolic syndrome	rs174538	37891	0.862	0.962		rs1535	09/13/2010	20694148	Zabaneh D	08/04/2010	PLoS One	http://www.ncbi.nlm.nih.gov/pubmed/20694148	A genome-wide association study of the metabolic syndrome in Indian Asian men.	Metabolic syndrome	2,554 Indian Asian men	2,240 Indian Asian men	11q12	11	61597972	FADS2	FADS2	NA	NA	9415	NA	NA	rs1535-G	0	1535	intron	0	0.18	4e-07	6.39794	(HDL)	0.03	[0.02-0.04] mmol/l decrease	Illumina [308,011]	N		rs174538	chr11	61316657	5PRIME_UTR	C11orf10	UPF0197 protein C11orf10. [Source:Uniprot/SWISSPROT;Acc:P61165]
rs1535	FADS2	Phospholipid levels (plasma)	rs174538	37891	0.862	0.962		rs1535	09/01/2011	21829377	Lemaitre RN	07/28/2011	PLoS Genet	http://www.ncbi.nlm.nih.gov/pubmed/21829377	Genetic loci associated with plasma phospholipid n-3 fatty acids: a meta-analysis of genome-wide association studies from the CHARGE Consortium.	Phospholipid levels (plasma)	8,866 European ancestry individuals	NR	11q12	11	61597972	FADS2	FADS2	NA	NA	9415	NA	NA	rs1535-A	0	1535	intron	0	NR	3e-152	151.523	(DPA)	0.07	[NR] % increase	Affymetrix & Illumina [NR]	N		rs174538	chr11	61316657	5PRIME_UTR	C11orf10	UPF0197 protein C11orf10. [Source:Uniprot/SWISSPROT;Acc:P61165]
rs1535	FADS2	Phospholipid levels (plasma)	rs174546	28142	1	1		rs1535	09/01/2011	21829377	Lemaitre RN	07/28/2011	PLoS Genet	http://www.ncbi.nlm.nih.gov/pubmed/21829377	Genetic loci associated with plasma phospholipid n-3 fatty acids: a meta-analysis of genome-wide association studies from the CHARGE Consortium.	Phospholipid levels (plasma)	8,866 European ancestry individuals	NR	11q12	11	61597972	FADS2	FADS2	NA	NA	9415	NA	NA	rs1535-A	0	1535	intron	0	NR	3e-63	62.5229	(ALA)	0.02	[NR] % decrease	Affymetrix & Illumina [NR]	N		rs174546	chr11	61326406	3PRIME_UTR	FADS3,FADS1	fatty acid desaturase 3 [Source:RefSeq_peptide;Acc:NP_068373]
rs1535	FADS2	Metabolic syndrome	rs174546	28142	1	1		rs1535	09/13/2010	20694148	Zabaneh D	08/04/2010	PLoS One	http://www.ncbi.nlm.nih.gov/pubmed/20694148	A genome-wide association study of the metabolic syndrome in Indian Asian men.	Metabolic syndrome	2,554 Indian Asian men	2,240 Indian Asian men	11q12	11	61597972	FADS2	FADS2	NA	NA	9415	NA	NA	rs1535-G	0	1535	intron	0	0.18	4e-07	6.39794	(HDL)	0.03	[0.02-0.04] mmol/l decrease	Illumina [308,011]	N		rs174546	chr11	61326406	3PRIME_UTR	FADS3,FADS1	fatty acid desaturase 3 [Source:RefSeq_peptide;Acc:NP_068373]
rs1535	FADS2	Phospholipid levels (plasma)	rs174546	28142	1	1		rs1535	09/01/2011	21829377	Lemaitre RN	07/28/2011	PLoS Genet	http://www.ncbi.nlm.nih.gov/pubmed/21829377	Genetic loci associated with plasma phospholipid n-3 fatty acids: a meta-analysis of genome-wide association studies from the CHARGE Consortium.	Phospholipid levels (plasma)	8,866 European ancestry individuals	NR	11q12	11	61597972	FADS2	FADS2	NA	NA	9415	NA	NA	rs1535-A	0	1535	intron	0	NR	3e-152	151.523	(DPA)	0.07	[NR] % increase	Affymetrix & Illumina [NR]	N		rs174546	chr11	61326406	3PRIME_UTR	FADS3,FADS1	fatty acid desaturase 3 [Source:RefSeq_peptide;Acc:NP_068373]
rs1535	FADS2	Phospholipid levels (plasma)	rs174547	27189	0.965	1		rs1535	09/01/2011	21829377	Lemaitre RN	07/28/2011	PLoS Genet	http://www.ncbi.nlm.nih.gov/pubmed/21829377	Genetic loci associated with plasma phospholipid n-3 fatty acids: a meta-analysis of genome-wide association studies from the CHARGE Consortium.	Phospholipid levels (plasma)	8,866 European ancestry individuals	NR	11q12	11	61597972	FADS2	FADS2	NA	NA	9415	NA	NA	rs1535-A	0	1535	intron	0	NR	3e-63	62.5229	(ALA)	0.02	[NR] % decrease	Affymetrix & Illumina [NR]	N		rs174547	chr11	61327359	INTRONIC	FADS1,FADS3	fatty acid desaturase 3 [Source:RefSeq_peptide;Acc:NP_068373]
rs1535	FADS2	Metabolic syndrome	rs174547	27189	0.965	1		rs1535	09/13/2010	20694148	Zabaneh D	08/04/2010	PLoS One	http://www.ncbi.nlm.nih.gov/pubmed/20694148	A genome-wide association study of the metabolic syndrome in Indian Asian men.	Metabolic syndrome	2,554 Indian Asian men	2,240 Indian Asian men	11q12	11	61597972	FADS2	FADS2	NA	NA	9415	NA	NA	rs1535-G	0	1535	intron	0	0.18	4e-07	6.39794	(HDL)	0.03	[0.02-0.04] mmol/l decrease	Illumina [308,011]	N		rs174547	chr11	61327359	INTRONIC	FADS1,FADS3	fatty acid desaturase 3 [Source:RefSeq_peptide;Acc:NP_068373]
rs1535	FADS2	Phospholipid levels (plasma)	rs174547	27189	0.965	1		rs1535	09/01/2011	21829377	Lemaitre RN	07/28/2011	PLoS Genet	http://www.ncbi.nlm.nih.gov/pubmed/21829377	Genetic loci associated with plasma phospholipid n-3 fatty acids: a meta-analysis of genome-wide association studies from the CHARGE Consortium.	Phospholipid levels (plasma)	8,866 European ancestry individuals	NR	11q12	11	61597972	FADS2	FADS2	NA	NA	9415	NA	NA	rs1535-A	0	1535	intron	0	NR	3e-152	151.523	(DPA)	0.07	[NR] % increase	Affymetrix & Illumina [NR]	N		rs174547	chr11	61327359	INTRONIC	FADS1,FADS3	fatty acid desaturase 3 [Source:RefSeq_peptide;Acc:NP_068373]
rs1535	FADS2	Phospholipid levels (plasma)	rs174548	26624	0.835	1		rs1535	09/01/2011	21829377	Lemaitre RN	07/28/2011	PLoS Genet	http://www.ncbi.nlm.nih.gov/pubmed/21829377	Genetic loci associated with plasma phospholipid n-3 fatty acids: a meta-analysis of genome-wide association studies from the CHARGE Consortium.	Phospholipid levels (plasma)	8,866 European ancestry individuals	NR	11q12	11	61597972	FADS2	FADS2	NA	NA	9415	NA	NA	rs1535-A	0	1535	intron	0	NR	3e-63	62.5229	(ALA)	0.02	[NR] % decrease	Affymetrix & Illumina [NR]	N		rs174548	chr11	61327924	INTRONIC	FADS1,FADS3	fatty acid desaturase 3 [Source:RefSeq_peptide;Acc:NP_068373]
rs1535	FADS2	Metabolic syndrome	rs174548	26624	0.835	1		rs1535	09/13/2010	20694148	Zabaneh D	08/04/2010	PLoS One	http://www.ncbi.nlm.nih.gov/pubmed/20694148	A genome-wide association study of the metabolic syndrome in Indian Asian men.	Metabolic syndrome	2,554 Indian Asian men	2,240 Indian Asian men	11q12	11	61597972	FADS2	FADS2	NA	NA	9415	NA	NA	rs1535-G	0	1535	intron	0	0.18	4e-07	6.39794	(HDL)	0.03	[0.02-0.04] mmol/l decrease	Illumina [308,011]	N		rs174548	chr11	61327924	INTRONIC	FADS1,FADS3	fatty acid desaturase 3 [Source:RefSeq_peptide;Acc:NP_068373]
rs1535	FADS2	Phospholipid levels (plasma)	rs174548	26624	0.835	1		rs1535	09/01/2011	21829377	Lemaitre RN	07/28/2011	PLoS Genet	http://www.ncbi.nlm.nih.gov/pubmed/21829377	Genetic loci associated with plasma phospholipid n-3 fatty acids: a meta-analysis of genome-wide association studies from the CHARGE Consortium.	Phospholipid levels (plasma)	8,866 European ancestry individuals	NR	11q12	11	61597972	FADS2	FADS2	NA	NA	9415	NA	NA	rs1535-A	0	1535	intron	0	NR	3e-152	151.523	(DPA)	0.07	[NR] % increase	Affymetrix & Illumina [NR]	N		rs174548	chr11	61327924	INTRONIC	FADS1,FADS3	fatty acid desaturase 3 [Source:RefSeq_peptide;Acc:NP_068373]
rs1535	FADS2	Phospholipid levels (plasma)	rs174550	26494	0.965	1		rs1535	09/01/2011	21829377	Lemaitre RN	07/28/2011	PLoS Genet	http://www.ncbi.nlm.nih.gov/pubmed/21829377	Genetic loci associated with plasma phospholipid n-3 fatty acids: a meta-analysis of genome-wide association studies from the CHARGE Consortium.	Phospholipid levels (plasma)	8,866 European ancestry individuals	NR	11q12	11	61597972	FADS2	FADS2	NA	NA	9415	NA	NA	rs1535-A	0	1535	intron	0	NR	3e-63	62.5229	(ALA)	0.02	[NR] % decrease	Affymetrix & Illumina [NR]	N		rs174550	chr11	61328054	INTRONIC	FADS3,FADS1	fatty acid desaturase 3 [Source:RefSeq_peptide;Acc:NP_068373]
rs1535	FADS2	Metabolic syndrome	rs174550	26494	0.965	1		rs1535	09/13/2010	20694148	Zabaneh D	08/04/2010	PLoS One	http://www.ncbi.nlm.nih.gov/pubmed/20694148	A genome-wide association study of the metabolic syndrome in Indian Asian men.	Metabolic syndrome	2,554 Indian Asian men	2,240 Indian Asian men	11q12	11	61597972	FADS2	FADS2	NA	NA	9415	NA	NA	rs1535-G	0	1535	intron	0	0.18	4e-07	6.39794	(HDL)	0.03	[0.02-0.04] mmol/l decrease	Illumina [308,011]	N		rs174550	chr11	61328054	INTRONIC	FADS3,FADS1	fatty acid desaturase 3 [Source:RefSeq_peptide;Acc:NP_068373]
rs1535	FADS2	Phospholipid levels (plasma)	rs174550	26494	0.965	1		rs1535	09/01/2011	21829377	Lemaitre RN	07/28/2011	PLoS Genet	http://www.ncbi.nlm.nih.gov/pubmed/21829377	Genetic loci associated with plasma phospholipid n-3 fatty acids: a meta-analysis of genome-wide association studies from the CHARGE Consortium.	Phospholipid levels (plasma)	8,866 European ancestry individuals	NR	11q12	11	61597972	FADS2	FADS2	NA	NA	9415	NA	NA	rs1535-A	0	1535	intron	0	NR	3e-152	151.523	(DPA)	0.07	[NR] % increase	Affymetrix & Illumina [NR]	N		rs174550	chr11	61328054	INTRONIC	FADS3,FADS1	fatty acid desaturase 3 [Source:RefSeq_peptide;Acc:NP_068373]
rs1535	FADS2	Phospholipid levels (plasma)	rs174576	5538	1	1		rs1535	09/01/2011	21829377	Lemaitre RN	07/28/2011	PLoS Genet	http://www.ncbi.nlm.nih.gov/pubmed/21829377	Genetic loci associated with plasma phospholipid n-3 fatty acids: a meta-analysis of genome-wide association studies from the CHARGE Consortium.	Phospholipid levels (plasma)	8,866 European ancestry individuals	NR	11q12	11	61597972	FADS2	FADS2	NA	NA	9415	NA	NA	rs1535-A	0	1535	intron	0	NR	3e-63	62.5229	(ALA)	0.02	[NR] % decrease	Affymetrix & Illumina [NR]	N		rs174576	chr11	61360086	INTRONIC	FADS3,FADS1,FADS2	fatty acid desaturase 3 [Source:RefSeq_peptide;Acc:NP_068373], fatty acid desaturase 2 [Source:RefSeq_peptide;Acc:NP_004256]
rs1535	FADS2	Metabolic syndrome	rs174576	5538	1	1		rs1535	09/13/2010	20694148	Zabaneh D	08/04/2010	PLoS One	http://www.ncbi.nlm.nih.gov/pubmed/20694148	A genome-wide association study of the metabolic syndrome in Indian Asian men.	Metabolic syndrome	2,554 Indian Asian men	2,240 Indian Asian men	11q12	11	61597972	FADS2	FADS2	NA	NA	9415	NA	NA	rs1535-G	0	1535	intron	0	0.18	4e-07	6.39794	(HDL)	0.03	[0.02-0.04] mmol/l decrease	Illumina [308,011]	N		rs174576	chr11	61360086	INTRONIC	FADS3,FADS1,FADS2	fatty acid desaturase 3 [Source:RefSeq_peptide;Acc:NP_068373], fatty acid desaturase 2 [Source:RefSeq_peptide;Acc:NP_004256]
rs1535	FADS2	Phospholipid levels (plasma)	rs174576	5538	1	1		rs1535	09/01/2011	21829377	Lemaitre RN	07/28/2011	PLoS Genet	http://www.ncbi.nlm.nih.gov/pubmed/21829377	Genetic loci associated with plasma phospholipid n-3 fatty acids: a meta-analysis of genome-wide association studies from the CHARGE Consortium.	Phospholipid levels (plasma)	8,866 European ancestry individuals	NR	11q12	11	61597972	FADS2	FADS2	NA	NA	9415	NA	NA	rs1535-A	0	1535	intron	0	NR	3e-152	151.523	(DPA)	0.07	[NR] % increase	Affymetrix & Illumina [NR]	N		rs174576	chr11	61360086	INTRONIC	FADS3,FADS1,FADS2	fatty acid desaturase 3 [Source:RefSeq_peptide;Acc:NP_068373], fatty acid desaturase 2 [Source:RefSeq_peptide;Acc:NP_004256]
rs1535	FADS2	Phospholipid levels (plasma)	rs174577	6842	1	1		rs1535	09/01/2011	21829377	Lemaitre RN	07/28/2011	PLoS Genet	http://www.ncbi.nlm.nih.gov/pubmed/21829377	Genetic loci associated with plasma phospholipid n-3 fatty acids: a meta-analysis of genome-wide association studies from the CHARGE Consortium.	Phospholipid levels (plasma)	8,866 European ancestry individuals	NR	11q12	11	61597972	FADS2	FADS2	NA	NA	9415	NA	NA	rs1535-A	0	1535	intron	0	NR	3e-63	62.5229	(ALA)	0.02	[NR] % decrease	Affymetrix & Illumina [NR]	N		rs174577	chr11	61361390	INTRONIC	FADS3,FADS1,FADS2	fatty acid desaturase 3 [Source:RefSeq_peptide;Acc:NP_068373], fatty acid desaturase 2 [Source:RefSeq_peptide;Acc:NP_004256]
rs1535	FADS2	Metabolic syndrome	rs174577	6842	1	1		rs1535	09/13/2010	20694148	Zabaneh D	08/04/2010	PLoS One	http://www.ncbi.nlm.nih.gov/pubmed/20694148	A genome-wide association study of the metabolic syndrome in Indian Asian men.	Metabolic syndrome	2,554 Indian Asian men	2,240 Indian Asian men	11q12	11	61597972	FADS2	FADS2	NA	NA	9415	NA	NA	rs1535-G	0	1535	intron	0	0.18	4e-07	6.39794	(HDL)	0.03	[0.02-0.04] mmol/l decrease	Illumina [308,011]	N		rs174577	chr11	61361390	INTRONIC	FADS3,FADS1,FADS2	fatty acid desaturase 3 [Source:RefSeq_peptide;Acc:NP_068373], fatty acid desaturase 2 [Source:RefSeq_peptide;Acc:NP_004256]
rs1535	FADS2	Phospholipid levels (plasma)	rs174577	6842	1	1		rs1535	09/01/2011	21829377	Lemaitre RN	07/28/2011	PLoS Genet	http://www.ncbi.nlm.nih.gov/pubmed/21829377	Genetic loci associated with plasma phospholipid n-3 fatty acids: a meta-analysis of genome-wide association studies from the CHARGE Consortium.	Phospholipid levels (plasma)	8,866 European ancestry individuals	NR	11q12	11	61597972	FADS2	FADS2	NA	NA	9415	NA	NA	rs1535-A	0	1535	intron	0	NR	3e-152	151.523	(DPA)	0.07	[NR] % increase	Affymetrix & Illumina [NR]	N		rs174577	chr11	61361390	INTRONIC	FADS3,FADS1,FADS2	fatty acid desaturase 3 [Source:RefSeq_peptide;Acc:NP_068373], fatty acid desaturase 2 [Source:RefSeq_peptide;Acc:NP_004256]
rs1535	FADS2	Phospholipid levels (plasma)	rs174583	11778	1	1		rs1535	09/01/2011	21829377	Lemaitre RN	07/28/2011	PLoS Genet	http://www.ncbi.nlm.nih.gov/pubmed/21829377	Genetic loci associated with plasma phospholipid n-3 fatty acids: a meta-analysis of genome-wide association studies from the CHARGE Consortium.	Phospholipid levels (plasma)	8,866 European ancestry individuals	NR	11q12	11	61597972	FADS2	FADS2	NA	NA	9415	NA	NA	rs1535-A	0	1535	intron	0	NR	3e-63	62.5229	(ALA)	0.02	[NR] % decrease	Affymetrix & Illumina [NR]	N		rs174583	chr11	61366326	INTRONIC	FADS3,FADS1,FADS2	fatty acid desaturase 3 [Source:RefSeq_peptide;Acc:NP_068373], fatty acid desaturase 2 [Source:RefSeq_peptide;Acc:NP_004256]
rs1535	FADS2	Metabolic syndrome	rs174583	11778	1	1		rs1535	09/13/2010	20694148	Zabaneh D	08/04/2010	PLoS One	http://www.ncbi.nlm.nih.gov/pubmed/20694148	A genome-wide association study of the metabolic syndrome in Indian Asian men.	Metabolic syndrome	2,554 Indian Asian men	2,240 Indian Asian men	11q12	11	61597972	FADS2	FADS2	NA	NA	9415	NA	NA	rs1535-G	0	1535	intron	0	0.18	4e-07	6.39794	(HDL)	0.03	[0.02-0.04] mmol/l decrease	Illumina [308,011]	N		rs174583	chr11	61366326	INTRONIC	FADS3,FADS1,FADS2	fatty acid desaturase 3 [Source:RefSeq_peptide;Acc:NP_068373], fatty acid desaturase 2 [Source:RefSeq_peptide;Acc:NP_004256]
rs1535	FADS2	Phospholipid levels (plasma)	rs174583	11778	1	1		rs1535	09/01/2011	21829377	Lemaitre RN	07/28/2011	PLoS Genet	http://www.ncbi.nlm.nih.gov/pubmed/21829377	Genetic loci associated with plasma phospholipid n-3 fatty acids: a meta-analysis of genome-wide association studies from the CHARGE Consortium.	Phospholipid levels (plasma)	8,866 European ancestry individuals	NR	11q12	11	61597972	FADS2	FADS2	NA	NA	9415	NA	NA	rs1535-A	0	1535	intron	0	NR	3e-152	151.523	(DPA)	0.07	[NR] % increase	Affymetrix & Illumina [NR]	N		rs174583	chr11	61366326	INTRONIC	FADS3,FADS1,FADS2	fatty acid desaturase 3 [Source:RefSeq_peptide;Acc:NP_068373], fatty acid desaturase 2 [Source:RefSeq_peptide;Acc:NP_004256]
rs1558861	LOC440069, MGC13125	Triglycerides	rs2266788	53249	0.915	1		rs1558861	11/25/2008	18193046	Kooner JS	01/13/2008	Nat Genet	http://www.ncbi.nlm.nih.gov/pubmed/18193046?ordinalpos=1&itool=EntrezSystem2.PEntrez.Pubmed.Pubmed_ResultsPanel.Pubmed_RVDocSum	Genome-wide scan identifies variation in MLXIPL associated with plasma triglycerides.	Triglycerides	2,011 individuals	10,536 individuals	11q23.3	11	116607437	LOC440069, MGC13125	RPL15P15 - BUD13	100128347	84811		785.92	11.45	rs1558861-C	0	1558861	Intergenic	1	0.18	2e-26	25.699		17	[13.28-20.72] % higher	Perlegen[up to 216,774]	N		rs2266788	chr11	116165896	3PRIME_UTR	APOA5	Apolipoprotein A-V precursor (Apolipoprotein A5) (ApoAV) (ApoA-V) (Regeneration-associated protein 3). [Source:Uniprot/SWISSPROT;Acc:Q6Q788]
rs1558861	BUD13, ZNF259, APOA5,APOA4,APOC3,APOA1	LDL cholesterol	rs2266788	53249	0.915	1		rs1558861	10/17/2010	20864672	Waterworth DM	09/23/2010	Arterioscler Thromb Vasc Biol	http://www.ncbi.nlm.nih.gov/pubmed/20864672	Genetic variants influencing circulating lipid levels and risk of coronary artery disease.	LDL cholesterol	up to 17,243 white European descent individuals	up to 37,774 white European descent individuals, up to 9,665 Indian Asian individuals	11q23.3	11	116607437	BUD13, ZNF259, APOA5,APOA4,APOC3,APOA1	RPL15P15 - BUD13	100128347	84811		785.92	11.45	rs1558861-T	0	1558861	Intergenic	1	0.94	2e-06	5.69897		0.03	[0.02-0.04] unit decrease	Affymetrix, Illumina & Perlegen [2,155,369] (imputed)	N		rs2266788	chr11	116165896	3PRIME_UTR	APOA5	Apolipoprotein A-V precursor (Apolipoprotein A5) (ApoAV) (ApoA-V) (Regeneration-associated protein 3). [Source:Uniprot/SWISSPROT;Acc:Q6Q788]
rs1682859	IGSF9B	Obesity-related traits	rs1682859	0	1	1		rs1682859	04/09/2013	23251661	Comuzzie AG	12/04/2012	PLoS One	http://www.ncbi.nlm.nih.gov/pubmed/23251661	Novel genetic loci identified for the pathophysiology of childhood obesity in the Hispanic population.	Obesity-related traits	815 related Hispanic ancestry children from 263 families	NR	11q25	11	133800219	IGSF9B	IGSF9B	NA	NA	22997	NA	NA	rs1682859-C	0	1682859	intron	0	0.48	1e-06	6	(Urinary free dopamine )	0.04	[NR] nmol/d increase	Illumina [899,892]	N		rs1682859	chr11	133305429	INTRONIC	IGSF9B	immunoglobulin superfamily, member 9B [Source:RefSeq_peptide;Acc:NP_055802]
rs16942887	LCAT	HDL cholesterol	rs1124324	30555	1	1		rs16942887	01/25/2012	20686565	Teslovich TM	08/05/2010	Nature	http://www.ncbi.nlm.nih.gov/pubmed/20686565	Biological, clinical and population relevance of 95 loci for blood lipids.	HDL cholesterol	99,900 European descent individuals		16q22	16	67928042	LCAT	PSKH1	NA	NA	5681	NA	NA	rs16942887-A	0	16942887	intron	0	0.12	8e-33	32.0969		1.27	[1.05-1.49] mg/dL increase	Affymetrix, Illumina & Perlegen [~2.6 million] (imputed)	N		rs1124324	chr16	66454988	INTRONIC	NUTF2	Nuclear transport factor 2 (NTF-2) (Placental protein 15) (PP15). [Source:Uniprot/SWISSPROT;Acc:P61970]
rs16942887	LCAT	HDL cholesterol	rs16942887	0	1	1		rs16942887	01/25/2012	20686565	Teslovich TM	08/05/2010	Nature	http://www.ncbi.nlm.nih.gov/pubmed/20686565	Biological, clinical and population relevance of 95 loci for blood lipids.	HDL cholesterol	99,900 European descent individuals		16q22	16	67928042	LCAT	PSKH1	NA	NA	5681	NA	NA	rs16942887-A	0	16942887	intron	0	0.12	8e-33	32.0969		1.27	[1.05-1.49] mg/dL increase	Affymetrix, Illumina & Perlegen [~2.6 million] (imputed)	N		rs16942887	chr16	66485543	INTRONIC	PSKH1	Serine/threonine-protein kinase H1 (EC 2.7.11.1) (PSK-H1). [Source:Uniprot/SWISSPROT;Acc:P11801]
rs16942887	LCAT	HDL cholesterol	rs2271293	25972	1	1		rs16942887	01/25/2012	20686565	Teslovich TM	08/05/2010	Nature	http://www.ncbi.nlm.nih.gov/pubmed/20686565	Biological, clinical and population relevance of 95 loci for blood lipids.	HDL cholesterol	99,900 European descent individuals		16q22	16	67928042	LCAT	PSKH1	NA	NA	5681	NA	NA	rs16942887-A	0	16942887	intron	0	0.12	8e-33	32.0969		1.27	[1.05-1.49] mg/dL increase	Affymetrix, Illumina & Perlegen [~2.6 million] (imputed)	N		rs2271293	chr16	66459571	INTRONIC	NUTF2	Nuclear transport factor 2 (NTF-2) (Placental protein 15) (PP15). [Source:Uniprot/SWISSPROT;Acc:P61970]
rs16942887	LCAT	HDL cholesterol	rs3809630	48642	1	1		rs16942887	01/25/2012	20686565	Teslovich TM	08/05/2010	Nature	http://www.ncbi.nlm.nih.gov/pubmed/20686565	Biological, clinical and population relevance of 95 loci for blood lipids.	HDL cholesterol	99,900 European descent individuals		16q22	16	67928042	LCAT	PSKH1	NA	NA	5681	NA	NA	rs16942887-A	0	16942887	intron	0	0.12	8e-33	32.0969		1.27	[1.05-1.49] mg/dL increase	Affymetrix, Illumina & Perlegen [~2.6 million] (imputed)	N		rs3809630	chr16	66436901	UPSTREAM	N/A	N/A
rs16942887	LCAT	HDL cholesterol	rs4474673	169264	1	1		rs16942887	01/25/2012	20686565	Teslovich TM	08/05/2010	Nature	http://www.ncbi.nlm.nih.gov/pubmed/20686565	Biological, clinical and population relevance of 95 loci for blood lipids.	HDL cholesterol	99,900 European descent individuals		16q22	16	67928042	LCAT	PSKH1	NA	NA	5681	NA	NA	rs16942887-A	0	16942887	intron	0	0.12	8e-33	32.0969		1.27	[1.05-1.49] mg/dL increase	Affymetrix, Illumina & Perlegen [~2.6 million] (imputed)	N		rs4474673	chr16	66316279	3PRIME_UTR	RANBP10	RAN binding protein 10 [Source:RefSeq_peptide;Acc:NP_065901]
rs16942887	LCAT	HDL cholesterol	rs8060686	16525	0.92	1		rs16942887	01/25/2012	20686565	Teslovich TM	08/05/2010	Nature	http://www.ncbi.nlm.nih.gov/pubmed/20686565	Biological, clinical and population relevance of 95 loci for blood lipids.	HDL cholesterol	99,900 European descent individuals		16q22	16	67928042	LCAT	PSKH1	NA	NA	5681	NA	NA	rs16942887-A	0	16942887	intron	0	0.12	8e-33	32.0969		1.27	[1.05-1.49] mg/dL increase	Affymetrix, Illumina & Perlegen [~2.6 million] (imputed)	N		rs8060686	chr16	66469018	SYNONYMOUS_CODING	EDC4	Enhancer of mRNA-decapping protein 4 (Human enhancer of decapping large subunit) (Hedls) (Autoantigen Ge-1) (Autoantigen RCD-8). [Source:Uniprot/SWISSPROT;Acc:Q6P2E9]
rs173539	CETP	Metabolic syndrome (bivariate traits)	rs183130	3319	0.961	1		rs173539	04/11/2011	21386085	Kraja AT	03/08/2011	Diabetes	http://www.ncbi.nlm.nih.gov/pubmed/21386085	A bivariate genome-wide approach to metabolic syndrome: STAMPEED consortium.	Metabolic syndrome (bivariate traits)	22,161 European ancestry individuals	NR	16q13	16	56988044	CETP	HERPUD1 - CETP	9709	1071		10.25	7.79	rs173539-C	0	173539	Intergenic	1	NR	1e-16	16	(HDLC-WC)	0.29	[0.23-0.35] unit increase	Affymetrix & Illumina [~2.5 million] (imputed)	N		rs183130	chr16	55548864	UPSTREAM	N/A	N/A
rs173539	CETP	Metabolic syndrome	rs183130	3319	0.961	1		rs173539	04/11/2011	21386085	Kraja AT	03/08/2011	Diabetes	http://www.ncbi.nlm.nih.gov/pubmed/21386085	A bivariate genome-wide approach to metabolic syndrome: STAMPEED consortium.	Metabolic syndrome	22,161 European ancestry individuals	NR	16q13	16	56988044	CETP	HERPUD1 - CETP	9709	1071		10.25	7.79	rs173539-C	0	173539	Intergenic	1	NR	9e-09	8.04576		0.16	[0.10-0.22] unit increase	Affymetrix & Illumina [~2.5 million] (imputed)	N		rs183130	chr16	55548864	UPSTREAM	N/A	N/A
rs173539	CETP	HDL cholesterol	rs183130	3319	0.961	1		rs173539	01/12/2009	19060906	Kathiresan S	12/07/2008	Nat Genet	http://www.ncbi.nlm.nih.gov/pubmed/19060906?ordinalpos=1&itool=EntrezSystem2.PEntrez.Pubmed.Pubmed_ResultsPanel.Pubmed_DefaultReportPanel.Pubmed_RVDocSum	Common variants at 30 loci contribute to polygenic dyslipidemia.	HDL cholesterol	19,840 individuals	Up to 20,623 individuals	16q13	16	56988044	CETP	HERPUD1 - CETP	9709	1071		10.25	7.79	rs173539-T	0	173539	Intergenic	1	0.32	4e-75	74.3979		0.25	[0.21-0.29] s.d. increase	Affymetrix and Illumina [~2,600,000] (imputed)	N		rs183130	chr16	55548864	UPSTREAM	N/A	N/A
rs173539	CETP	HDL Cholesterol - Triglycerides (HDLC-TG)	rs183130	3319	0.961	1		rs173539	04/11/2011	21386085	Kraja AT	03/08/2011	Diabetes	http://www.ncbi.nlm.nih.gov/pubmed/21386085	A bivariate genome-wide approach to metabolic syndrome: STAMPEED consortium.	HDL Cholesterol - Triglycerides (HDLC-TG)	22,161 European ancestry individuals	NR	16q13	16	56988044	CETP	HERPUD1 - CETP	9709	1071		10.25	7.79	rs173539-C	0	173539	Intergenic	1	NR	5e-16	15.301		0.26	[0.20-0.32] unit increase	Affymetrix & Illumina [~2.5 million] (imputed)	N		rs183130	chr16	55548864	UPSTREAM	N/A	N/A
rs173539	CETP	Metabolic syndrome (bivariate traits)	rs3764261	5280	1	1		rs173539	04/11/2011	21386085	Kraja AT	03/08/2011	Diabetes	http://www.ncbi.nlm.nih.gov/pubmed/21386085	A bivariate genome-wide approach to metabolic syndrome: STAMPEED consortium.	Metabolic syndrome (bivariate traits)	22,161 European ancestry individuals	NR	16q13	16	56988044	CETP	HERPUD1 - CETP	9709	1071		10.25	7.79	rs173539-C	0	173539	Intergenic	1	NR	1e-16	16	(HDLC-WC)	0.29	[0.23-0.35] unit increase	Affymetrix & Illumina [~2.5 million] (imputed)	N		rs3764261	chr16	55550825	UPSTREAM	N/A	N/A
rs173539	CETP	Metabolic syndrome	rs3764261	5280	1	1		rs173539	04/11/2011	21386085	Kraja AT	03/08/2011	Diabetes	http://www.ncbi.nlm.nih.gov/pubmed/21386085	A bivariate genome-wide approach to metabolic syndrome: STAMPEED consortium.	Metabolic syndrome	22,161 European ancestry individuals	NR	16q13	16	56988044	CETP	HERPUD1 - CETP	9709	1071		10.25	7.79	rs173539-C	0	173539	Intergenic	1	NR	9e-09	8.04576		0.16	[0.10-0.22] unit increase	Affymetrix & Illumina [~2.5 million] (imputed)	N		rs3764261	chr16	55550825	UPSTREAM	N/A	N/A
rs173539	CETP	HDL cholesterol	rs3764261	5280	1	1		rs173539	01/12/2009	19060906	Kathiresan S	12/07/2008	Nat Genet	http://www.ncbi.nlm.nih.gov/pubmed/19060906?ordinalpos=1&itool=EntrezSystem2.PEntrez.Pubmed.Pubmed_ResultsPanel.Pubmed_DefaultReportPanel.Pubmed_RVDocSum	Common variants at 30 loci contribute to polygenic dyslipidemia.	HDL cholesterol	19,840 individuals	Up to 20,623 individuals	16q13	16	56988044	CETP	HERPUD1 - CETP	9709	1071		10.25	7.79	rs173539-T	0	173539	Intergenic	1	0.32	4e-75	74.3979		0.25	[0.21-0.29] s.d. increase	Affymetrix and Illumina [~2,600,000] (imputed)	N		rs3764261	chr16	55550825	UPSTREAM	N/A	N/A
rs173539	CETP	HDL Cholesterol - Triglycerides (HDLC-TG)	rs3764261	5280	1	1		rs173539	04/11/2011	21386085	Kraja AT	03/08/2011	Diabetes	http://www.ncbi.nlm.nih.gov/pubmed/21386085	A bivariate genome-wide approach to metabolic syndrome: STAMPEED consortium.	HDL Cholesterol - Triglycerides (HDLC-TG)	22,161 European ancestry individuals	NR	16q13	16	56988044	CETP	HERPUD1 - CETP	9709	1071		10.25	7.79	rs173539-C	0	173539	Intergenic	1	NR	5e-16	15.301		0.26	[0.20-0.32] unit increase	Affymetrix & Illumina [~2.5 million] (imputed)	N		rs3764261	chr16	55550825	UPSTREAM	N/A	N/A
rs17431357	TRIAP1	Insulin resistance/response	rs17431446	3857	1	1		rs17431357	09/27/2011	21901158	Irvin MR	08/25/2011	PLoS One	http://www.ncbi.nlm.nih.gov/pubmed/21901158	Genome-wide detection of allele specific copy number variation associated with insulin resistance in African Americans from the HyperGEN study.	Insulin resistance/response	1,040 non-diabetic individuals	NR	12q24.31	12	120880434	TRIAP1	COX6A1 - TRIAP1	1337	51499		1.89	1.33	rs17431357-C	0	17431357	Intergenic	1	0.01	1e-06	6	(Insulin)	34	[22.00 - 44.00] % decrease	Affymetrix [872,243]	N		rs17431446	chr12	119368674	NON_SYNONYMOUS_CODING	ENSG00000111780	GatC-like protein (Protein 15E1.2). [Source:Uniprot/SWISSPROT;Acc:O43716]
rs17451107	LEKR1, CCNL1	Adiposity in newborns	rs17451107	0	1	1		rs17451107	08/17/2013	23575227	Urbanek M	04/10/2013	Hum Mol Genet	http://www.ncbi.nlm.nih.gov/pubmed/23575227	The chromosome 3q25 genomic region is associated with measures of adiposity in newborns in a multi-ethnic genome-wide association study.	Adiposity in newborns	1,053 Afro-Caribbean individuals, 1,351 European ancestry individuals, 866 Mexican American individuals, 1,195 Thai individuals	2,296 European ancestry individuals	3q25.3	3	156797609	LEKR1, CCNL1	KLF3P2 - CCNL1	100124394	57018		101.7	67.98	rs17451107-T	0	17451107	Intergenic	1	0.55	1e-06	6	(Sum of skinfolds, Model 3, Thai)	0.06	[NR] mm increase	Illumina [565,808] (Imputed)	N		rs17451107	chr3	158280303	INTERGENIC	N/A	N/A
rs174546	FADS1,FADS2,FADS3	Cholesterol, total	rs102275	12027	0.965	1		rs174546	01/25/2012	20686565	Teslovich TM	08/05/2010	Nature	http://www.ncbi.nlm.nih.gov/pubmed/20686565	Biological, clinical and population relevance of 95 loci for blood lipids.	Cholesterol, total	Up to 100,184 European descent individuals		11q12	11	61569830	FADS1,FADS2,FADS3	FADS1	NA	NA	3992	NA	NA	rs174546-C	0	174546	UTR-3	0	0.34	2e-22	21.699		1.78	[1.39-2.17] mg/dL decrease	Affymetrix, Illumina & Perlegen [~2.6 million] (imputed)	N		rs102275	chr11	61314379	INTRONIC	C11orf10	UPF0197 protein C11orf10. [Source:Uniprot/SWISSPROT;Acc:P61165]
rs174546	FADS1,FADS2,FADS3	LDL cholesterol	rs102275	12027	0.965	1		rs174546	01/25/2012	20686565	Teslovich TM	08/05/2010	Nature	http://www.ncbi.nlm.nih.gov/pubmed/20686565	Biological, clinical and population relevance of 95 loci for blood lipids.	LDL cholesterol	Up to 95,454 European descent individuals		11q12	11	61569830	FADS1,FADS2,FADS3	FADS1	NA	NA	3992	NA	NA	rs174546-T	0	174546	UTR-3	0	0.35	1e-21	21		1.71	[1.34-2.08] mg/dL decrease	Affymetrix, Illumina & Perlegen [~2.6 million] (imputed)	N		rs102275	chr11	61314379	INTRONIC	C11orf10	UPF0197 protein C11orf10. [Source:Uniprot/SWISSPROT;Acc:P61165]
rs174546	FADS1,FADS2,FADS3	Triglycerides	rs102275	12027	0.965	1		rs174546	01/25/2012	20686565	Teslovich TM	08/05/2010	Nature	http://www.ncbi.nlm.nih.gov/pubmed/20686565	Biological, clinical and population relevance of 95 loci for blood lipids.	Triglycerides	Up to 96,598 European descent individuals		11q12	11	61569830	FADS1,FADS2,FADS3	FADS1	NA	NA	3992	NA	NA	rs174546-T	0	174546	UTR-3	0	0.34	5e-24	23.301		3.82	[3.08-4.56] mg/dL increase	Affymetrix, Illumina & Perlegen [~2.6 million] (imputed)	N		rs102275	chr11	61314379	INTRONIC	C11orf10	UPF0197 protein C11orf10. [Source:Uniprot/SWISSPROT;Acc:P61165]
rs174546	FADS1, FADS2	LDL cholesterol	rs102275	12027	0.965	1		rs174546	01/12/2009	19060910	Sabatti C	12/07/2008	Nat Genet	http://www.ncbi.nlm.nih.gov/pubmed/19060910?ordinalpos=2&itool=EntrezSystem2.PEntrez.Pubmed.Pubmed_ResultsPanel.Pubmed_DefaultReportPanel.Pubmed_RVDocSum	Genome-wide association analysis of metabolic traits in a birth cohort from a founder population.	LDL cholesterol	4,763 individuals	NR	11q12	11	61569830	FADS1, FADS2	FADS1	NA	NA	3992	NA	NA	rs174546-A	0	174546	UTR-3	0	0.44	1e-07	7		0.1	[0.06-0.13] mmol/l decrease	Illumina [329,091]	N		rs102275	chr11	61314379	INTRONIC	C11orf10	UPF0197 protein C11orf10. [Source:Uniprot/SWISSPROT;Acc:P61165]
rs174546	FADS1	Metabolic syndrome	rs102275	12027	0.965	1		rs174546	09/13/2010	20694148	Zabaneh D	08/04/2010	PLoS One	http://www.ncbi.nlm.nih.gov/pubmed/20694148	A genome-wide association study of the metabolic syndrome in Indian Asian men.	Metabolic syndrome	2,554 Indian Asian men	2,240 Indian Asian men	11q12	11	61569830	FADS1	FADS1	NA	NA	3992	NA	NA	rs174546-A	0	174546	UTR-3	0	0.18	6e-07	6.22185	(HDL)	0.03	[0.02-0.04] mmol/l decrease	Illumina [308,011]	N		rs102275	chr11	61314379	INTRONIC	C11orf10	UPF0197 protein C11orf10. [Source:Uniprot/SWISSPROT;Acc:P61165]
rs174546	FADS1,FADS2,FADS3	HDL cholesterol	rs102275	12027	0.965	1		rs174546	01/25/2012	20686565	Teslovich TM	08/05/2010	Nature	http://www.ncbi.nlm.nih.gov/pubmed/20686565	Biological, clinical and population relevance of 95 loci for blood lipids.	HDL cholesterol	99,900 European descent individuals		11q12	11	61569830	FADS1,FADS2,FADS3	FADS1	NA	NA	3992	NA	NA	rs174546 -T	0	174546	UTR-3	0	0.36	2e-22	21.699		0.73	[0.57-0.89] mg/dL decrease	Affymetrix, Illumina & Perlegen [~2.6 million] (imputed)	N		rs102275	chr11	61314379	INTRONIC	C11orf10	UPF0197 protein C11orf10. [Source:Uniprot/SWISSPROT;Acc:P61165]
rs174546	FADS1,FADS2,FADS3	Cholesterol, total	rs1535	28142	1	1		rs174546	01/25/2012	20686565	Teslovich TM	08/05/2010	Nature	http://www.ncbi.nlm.nih.gov/pubmed/20686565	Biological, clinical and population relevance of 95 loci for blood lipids.	Cholesterol, total	Up to 100,184 European descent individuals		11q12	11	61569830	FADS1,FADS2,FADS3	FADS1	NA	NA	3992	NA	NA	rs174546-C	0	174546	UTR-3	0	0.34	2e-22	21.699		1.78	[1.39-2.17] mg/dL decrease	Affymetrix, Illumina & Perlegen [~2.6 million] (imputed)	N		rs1535	chr11	61354548	INTRONIC	FADS3,FADS1,FADS2	fatty acid desaturase 3 [Source:RefSeq_peptide;Acc:NP_068373], fatty acid desaturase 2 [Source:RefSeq_peptide;Acc:NP_004256]
rs174546	FADS1,FADS2,FADS3	LDL cholesterol	rs1535	28142	1	1		rs174546	01/25/2012	20686565	Teslovich TM	08/05/2010	Nature	http://www.ncbi.nlm.nih.gov/pubmed/20686565	Biological, clinical and population relevance of 95 loci for blood lipids.	LDL cholesterol	Up to 95,454 European descent individuals		11q12	11	61569830	FADS1,FADS2,FADS3	FADS1	NA	NA	3992	NA	NA	rs174546-T	0	174546	UTR-3	0	0.35	1e-21	21		1.71	[1.34-2.08] mg/dL decrease	Affymetrix, Illumina & Perlegen [~2.6 million] (imputed)	N		rs1535	chr11	61354548	INTRONIC	FADS3,FADS1,FADS2	fatty acid desaturase 3 [Source:RefSeq_peptide;Acc:NP_068373], fatty acid desaturase 2 [Source:RefSeq_peptide;Acc:NP_004256]
rs174546	FADS1,FADS2,FADS3	Triglycerides	rs1535	28142	1	1		rs174546	01/25/2012	20686565	Teslovich TM	08/05/2010	Nature	http://www.ncbi.nlm.nih.gov/pubmed/20686565	Biological, clinical and population relevance of 95 loci for blood lipids.	Triglycerides	Up to 96,598 European descent individuals		11q12	11	61569830	FADS1,FADS2,FADS3	FADS1	NA	NA	3992	NA	NA	rs174546-T	0	174546	UTR-3	0	0.34	5e-24	23.301		3.82	[3.08-4.56] mg/dL increase	Affymetrix, Illumina & Perlegen [~2.6 million] (imputed)	N		rs1535	chr11	61354548	INTRONIC	FADS3,FADS1,FADS2	fatty acid desaturase 3 [Source:RefSeq_peptide;Acc:NP_068373], fatty acid desaturase 2 [Source:RefSeq_peptide;Acc:NP_004256]
rs174546	FADS1, FADS2	LDL cholesterol	rs1535	28142	1	1		rs174546	01/12/2009	19060910	Sabatti C	12/07/2008	Nat Genet	http://www.ncbi.nlm.nih.gov/pubmed/19060910?ordinalpos=2&itool=EntrezSystem2.PEntrez.Pubmed.Pubmed_ResultsPanel.Pubmed_DefaultReportPanel.Pubmed_RVDocSum	Genome-wide association analysis of metabolic traits in a birth cohort from a founder population.	LDL cholesterol	4,763 individuals	NR	11q12	11	61569830	FADS1, FADS2	FADS1	NA	NA	3992	NA	NA	rs174546-A	0	174546	UTR-3	0	0.44	1e-07	7		0.1	[0.06-0.13] mmol/l decrease	Illumina [329,091]	N		rs1535	chr11	61354548	INTRONIC	FADS3,FADS1,FADS2	fatty acid desaturase 3 [Source:RefSeq_peptide;Acc:NP_068373], fatty acid desaturase 2 [Source:RefSeq_peptide;Acc:NP_004256]
rs174546	FADS1	Metabolic syndrome	rs1535	28142	1	1		rs174546	09/13/2010	20694148	Zabaneh D	08/04/2010	PLoS One	http://www.ncbi.nlm.nih.gov/pubmed/20694148	A genome-wide association study of the metabolic syndrome in Indian Asian men.	Metabolic syndrome	2,554 Indian Asian men	2,240 Indian Asian men	11q12	11	61569830	FADS1	FADS1	NA	NA	3992	NA	NA	rs174546-A	0	174546	UTR-3	0	0.18	6e-07	6.22185	(HDL)	0.03	[0.02-0.04] mmol/l decrease	Illumina [308,011]	N		rs1535	chr11	61354548	INTRONIC	FADS3,FADS1,FADS2	fatty acid desaturase 3 [Source:RefSeq_peptide;Acc:NP_068373], fatty acid desaturase 2 [Source:RefSeq_peptide;Acc:NP_004256]
rs174546	FADS1,FADS2,FADS3	HDL cholesterol	rs1535	28142	1	1		rs174546	01/25/2012	20686565	Teslovich TM	08/05/2010	Nature	http://www.ncbi.nlm.nih.gov/pubmed/20686565	Biological, clinical and population relevance of 95 loci for blood lipids.	HDL cholesterol	99,900 European descent individuals		11q12	11	61569830	FADS1,FADS2,FADS3	FADS1	NA	NA	3992	NA	NA	rs174546 -T	0	174546	UTR-3	0	0.36	2e-22	21.699		0.73	[0.57-0.89] mg/dL decrease	Affymetrix, Illumina & Perlegen [~2.6 million] (imputed)	N		rs1535	chr11	61354548	INTRONIC	FADS3,FADS1,FADS2	fatty acid desaturase 3 [Source:RefSeq_peptide;Acc:NP_068373], fatty acid desaturase 2 [Source:RefSeq_peptide;Acc:NP_004256]
rs174546	FADS1,FADS2,FADS3	Cholesterol, total	rs174535	18474	0.965	1		rs174546	01/25/2012	20686565	Teslovich TM	08/05/2010	Nature	http://www.ncbi.nlm.nih.gov/pubmed/20686565	Biological, clinical and population relevance of 95 loci for blood lipids.	Cholesterol, total	Up to 100,184 European descent individuals		11q12	11	61569830	FADS1,FADS2,FADS3	FADS1	NA	NA	3992	NA	NA	rs174546-C	0	174546	UTR-3	0	0.34	2e-22	21.699		1.78	[1.39-2.17] mg/dL decrease	Affymetrix, Illumina & Perlegen [~2.6 million] (imputed)	N		rs174535	chr11	61307932	SYNONYMOUS_CODING	C11orf9	Uncharacterized protein C11orf9 (Best macular dystrophy-related protein) (Fragment). [Source:Uniprot/SPTREMBL;Acc:Q9Y2G1]
rs174546	FADS1,FADS2,FADS3	LDL cholesterol	rs174535	18474	0.965	1		rs174546	01/25/2012	20686565	Teslovich TM	08/05/2010	Nature	http://www.ncbi.nlm.nih.gov/pubmed/20686565	Biological, clinical and population relevance of 95 loci for blood lipids.	LDL cholesterol	Up to 95,454 European descent individuals		11q12	11	61569830	FADS1,FADS2,FADS3	FADS1	NA	NA	3992	NA	NA	rs174546-T	0	174546	UTR-3	0	0.35	1e-21	21		1.71	[1.34-2.08] mg/dL decrease	Affymetrix, Illumina & Perlegen [~2.6 million] (imputed)	N		rs174535	chr11	61307932	SYNONYMOUS_CODING	C11orf9	Uncharacterized protein C11orf9 (Best macular dystrophy-related protein) (Fragment). [Source:Uniprot/SPTREMBL;Acc:Q9Y2G1]
rs174546	FADS1,FADS2,FADS3	Triglycerides	rs174535	18474	0.965	1		rs174546	01/25/2012	20686565	Teslovich TM	08/05/2010	Nature	http://www.ncbi.nlm.nih.gov/pubmed/20686565	Biological, clinical and population relevance of 95 loci for blood lipids.	Triglycerides	Up to 96,598 European descent individuals		11q12	11	61569830	FADS1,FADS2,FADS3	FADS1	NA	NA	3992	NA	NA	rs174546-T	0	174546	UTR-3	0	0.34	5e-24	23.301		3.82	[3.08-4.56] mg/dL increase	Affymetrix, Illumina & Perlegen [~2.6 million] (imputed)	N		rs174535	chr11	61307932	SYNONYMOUS_CODING	C11orf9	Uncharacterized protein C11orf9 (Best macular dystrophy-related protein) (Fragment). [Source:Uniprot/SPTREMBL;Acc:Q9Y2G1]
rs174546	FADS1, FADS2	LDL cholesterol	rs174535	18474	0.965	1		rs174546	01/12/2009	19060910	Sabatti C	12/07/2008	Nat Genet	http://www.ncbi.nlm.nih.gov/pubmed/19060910?ordinalpos=2&itool=EntrezSystem2.PEntrez.Pubmed.Pubmed_ResultsPanel.Pubmed_DefaultReportPanel.Pubmed_RVDocSum	Genome-wide association analysis of metabolic traits in a birth cohort from a founder population.	LDL cholesterol	4,763 individuals	NR	11q12	11	61569830	FADS1, FADS2	FADS1	NA	NA	3992	NA	NA	rs174546-A	0	174546	UTR-3	0	0.44	1e-07	7		0.1	[0.06-0.13] mmol/l decrease	Illumina [329,091]	N		rs174535	chr11	61307932	SYNONYMOUS_CODING	C11orf9	Uncharacterized protein C11orf9 (Best macular dystrophy-related protein) (Fragment). [Source:Uniprot/SPTREMBL;Acc:Q9Y2G1]
rs174546	FADS1	Metabolic syndrome	rs174535	18474	0.965	1		rs174546	09/13/2010	20694148	Zabaneh D	08/04/2010	PLoS One	http://www.ncbi.nlm.nih.gov/pubmed/20694148	A genome-wide association study of the metabolic syndrome in Indian Asian men.	Metabolic syndrome	2,554 Indian Asian men	2,240 Indian Asian men	11q12	11	61569830	FADS1	FADS1	NA	NA	3992	NA	NA	rs174546-A	0	174546	UTR-3	0	0.18	6e-07	6.22185	(HDL)	0.03	[0.02-0.04] mmol/l decrease	Illumina [308,011]	N		rs174535	chr11	61307932	SYNONYMOUS_CODING	C11orf9	Uncharacterized protein C11orf9 (Best macular dystrophy-related protein) (Fragment). [Source:Uniprot/SPTREMBL;Acc:Q9Y2G1]
rs174546	FADS1,FADS2,FADS3	HDL cholesterol	rs174535	18474	0.965	1		rs174546	01/25/2012	20686565	Teslovich TM	08/05/2010	Nature	http://www.ncbi.nlm.nih.gov/pubmed/20686565	Biological, clinical and population relevance of 95 loci for blood lipids.	HDL cholesterol	99,900 European descent individuals		11q12	11	61569830	FADS1,FADS2,FADS3	FADS1	NA	NA	3992	NA	NA	rs174546 -T	0	174546	UTR-3	0	0.36	2e-22	21.699		0.73	[0.57-0.89] mg/dL decrease	Affymetrix, Illumina & Perlegen [~2.6 million] (imputed)	N		rs174535	chr11	61307932	SYNONYMOUS_CODING	C11orf9	Uncharacterized protein C11orf9 (Best macular dystrophy-related protein) (Fragment). [Source:Uniprot/SPTREMBL;Acc:Q9Y2G1]
rs174546	FADS1,FADS2,FADS3	Cholesterol, total	rs174538	9749	0.862	0.962		rs174546	01/25/2012	20686565	Teslovich TM	08/05/2010	Nature	http://www.ncbi.nlm.nih.gov/pubmed/20686565	Biological, clinical and population relevance of 95 loci for blood lipids.	Cholesterol, total	Up to 100,184 European descent individuals		11q12	11	61569830	FADS1,FADS2,FADS3	FADS1	NA	NA	3992	NA	NA	rs174546-C	0	174546	UTR-3	0	0.34	2e-22	21.699		1.78	[1.39-2.17] mg/dL decrease	Affymetrix, Illumina & Perlegen [~2.6 million] (imputed)	N		rs174538	chr11	61316657	5PRIME_UTR	C11orf10	UPF0197 protein C11orf10. [Source:Uniprot/SWISSPROT;Acc:P61165]
rs174546	FADS1,FADS2,FADS3	LDL cholesterol	rs174538	9749	0.862	0.962		rs174546	01/25/2012	20686565	Teslovich TM	08/05/2010	Nature	http://www.ncbi.nlm.nih.gov/pubmed/20686565	Biological, clinical and population relevance of 95 loci for blood lipids.	LDL cholesterol	Up to 95,454 European descent individuals		11q12	11	61569830	FADS1,FADS2,FADS3	FADS1	NA	NA	3992	NA	NA	rs174546-T	0	174546	UTR-3	0	0.35	1e-21	21		1.71	[1.34-2.08] mg/dL decrease	Affymetrix, Illumina & Perlegen [~2.6 million] (imputed)	N		rs174538	chr11	61316657	5PRIME_UTR	C11orf10	UPF0197 protein C11orf10. [Source:Uniprot/SWISSPROT;Acc:P61165]
rs174546	FADS1,FADS2,FADS3	Triglycerides	rs174538	9749	0.862	0.962		rs174546	01/25/2012	20686565	Teslovich TM	08/05/2010	Nature	http://www.ncbi.nlm.nih.gov/pubmed/20686565	Biological, clinical and population relevance of 95 loci for blood lipids.	Triglycerides	Up to 96,598 European descent individuals		11q12	11	61569830	FADS1,FADS2,FADS3	FADS1	NA	NA	3992	NA	NA	rs174546-T	0	174546	UTR-3	0	0.34	5e-24	23.301		3.82	[3.08-4.56] mg/dL increase	Affymetrix, Illumina & Perlegen [~2.6 million] (imputed)	N		rs174538	chr11	61316657	5PRIME_UTR	C11orf10	UPF0197 protein C11orf10. [Source:Uniprot/SWISSPROT;Acc:P61165]
rs174546	FADS1, FADS2	LDL cholesterol	rs174538	9749	0.862	0.962		rs174546	01/12/2009	19060910	Sabatti C	12/07/2008	Nat Genet	http://www.ncbi.nlm.nih.gov/pubmed/19060910?ordinalpos=2&itool=EntrezSystem2.PEntrez.Pubmed.Pubmed_ResultsPanel.Pubmed_DefaultReportPanel.Pubmed_RVDocSum	Genome-wide association analysis of metabolic traits in a birth cohort from a founder population.	LDL cholesterol	4,763 individuals	NR	11q12	11	61569830	FADS1, FADS2	FADS1	NA	NA	3992	NA	NA	rs174546-A	0	174546	UTR-3	0	0.44	1e-07	7		0.1	[0.06-0.13] mmol/l decrease	Illumina [329,091]	N		rs174538	chr11	61316657	5PRIME_UTR	C11orf10	UPF0197 protein C11orf10. [Source:Uniprot/SWISSPROT;Acc:P61165]
rs174546	FADS1	Metabolic syndrome	rs174538	9749	0.862	0.962		rs174546	09/13/2010	20694148	Zabaneh D	08/04/2010	PLoS One	http://www.ncbi.nlm.nih.gov/pubmed/20694148	A genome-wide association study of the metabolic syndrome in Indian Asian men.	Metabolic syndrome	2,554 Indian Asian men	2,240 Indian Asian men	11q12	11	61569830	FADS1	FADS1	NA	NA	3992	NA	NA	rs174546-A	0	174546	UTR-3	0	0.18	6e-07	6.22185	(HDL)	0.03	[0.02-0.04] mmol/l decrease	Illumina [308,011]	N		rs174538	chr11	61316657	5PRIME_UTR	C11orf10	UPF0197 protein C11orf10. [Source:Uniprot/SWISSPROT;Acc:P61165]
rs174546	FADS1,FADS2,FADS3	HDL cholesterol	rs174538	9749	0.862	0.962		rs174546	01/25/2012	20686565	Teslovich TM	08/05/2010	Nature	http://www.ncbi.nlm.nih.gov/pubmed/20686565	Biological, clinical and population relevance of 95 loci for blood lipids.	HDL cholesterol	99,900 European descent individuals		11q12	11	61569830	FADS1,FADS2,FADS3	FADS1	NA	NA	3992	NA	NA	rs174546 -T	0	174546	UTR-3	0	0.36	2e-22	21.699		0.73	[0.57-0.89] mg/dL decrease	Affymetrix, Illumina & Perlegen [~2.6 million] (imputed)	N		rs174538	chr11	61316657	5PRIME_UTR	C11orf10	UPF0197 protein C11orf10. [Source:Uniprot/SWISSPROT;Acc:P61165]
rs174546	FADS1,FADS2,FADS3	Cholesterol, total	rs174546	0	1	1		rs174546	01/25/2012	20686565	Teslovich TM	08/05/2010	Nature	http://www.ncbi.nlm.nih.gov/pubmed/20686565	Biological, clinical and population relevance of 95 loci for blood lipids.	Cholesterol, total	Up to 100,184 European descent individuals		11q12	11	61569830	FADS1,FADS2,FADS3	FADS1	NA	NA	3992	NA	NA	rs174546-C	0	174546	UTR-3	0	0.34	2e-22	21.699		1.78	[1.39-2.17] mg/dL decrease	Affymetrix, Illumina & Perlegen [~2.6 million] (imputed)	N		rs174546	chr11	61326406	3PRIME_UTR	FADS3,FADS1	fatty acid desaturase 3 [Source:RefSeq_peptide;Acc:NP_068373]
rs174546	FADS1,FADS2,FADS3	LDL cholesterol	rs174546	0	1	1		rs174546	01/25/2012	20686565	Teslovich TM	08/05/2010	Nature	http://www.ncbi.nlm.nih.gov/pubmed/20686565	Biological, clinical and population relevance of 95 loci for blood lipids.	LDL cholesterol	Up to 95,454 European descent individuals		11q12	11	61569830	FADS1,FADS2,FADS3	FADS1	NA	NA	3992	NA	NA	rs174546-T	0	174546	UTR-3	0	0.35	1e-21	21		1.71	[1.34-2.08] mg/dL decrease	Affymetrix, Illumina & Perlegen [~2.6 million] (imputed)	N		rs174546	chr11	61326406	3PRIME_UTR	FADS3,FADS1	fatty acid desaturase 3 [Source:RefSeq_peptide;Acc:NP_068373]
rs174546	FADS1,FADS2,FADS3	Triglycerides	rs174546	0	1	1		rs174546	01/25/2012	20686565	Teslovich TM	08/05/2010	Nature	http://www.ncbi.nlm.nih.gov/pubmed/20686565	Biological, clinical and population relevance of 95 loci for blood lipids.	Triglycerides	Up to 96,598 European descent individuals		11q12	11	61569830	FADS1,FADS2,FADS3	FADS1	NA	NA	3992	NA	NA	rs174546-T	0	174546	UTR-3	0	0.34	5e-24	23.301		3.82	[3.08-4.56] mg/dL increase	Affymetrix, Illumina & Perlegen [~2.6 million] (imputed)	N		rs174546	chr11	61326406	3PRIME_UTR	FADS3,FADS1	fatty acid desaturase 3 [Source:RefSeq_peptide;Acc:NP_068373]
rs174546	FADS1, FADS2	LDL cholesterol	rs174546	0	1	1		rs174546	01/12/2009	19060910	Sabatti C	12/07/2008	Nat Genet	http://www.ncbi.nlm.nih.gov/pubmed/19060910?ordinalpos=2&itool=EntrezSystem2.PEntrez.Pubmed.Pubmed_ResultsPanel.Pubmed_DefaultReportPanel.Pubmed_RVDocSum	Genome-wide association analysis of metabolic traits in a birth cohort from a founder population.	LDL cholesterol	4,763 individuals	NR	11q12	11	61569830	FADS1, FADS2	FADS1	NA	NA	3992	NA	NA	rs174546-A	0	174546	UTR-3	0	0.44	1e-07	7		0.1	[0.06-0.13] mmol/l decrease	Illumina [329,091]	N		rs174546	chr11	61326406	3PRIME_UTR	FADS3,FADS1	fatty acid desaturase 3 [Source:RefSeq_peptide;Acc:NP_068373]
rs174546	FADS1	Metabolic syndrome	rs174546	0	1	1		rs174546	09/13/2010	20694148	Zabaneh D	08/04/2010	PLoS One	http://www.ncbi.nlm.nih.gov/pubmed/20694148	A genome-wide association study of the metabolic syndrome in Indian Asian men.	Metabolic syndrome	2,554 Indian Asian men	2,240 Indian Asian men	11q12	11	61569830	FADS1	FADS1	NA	NA	3992	NA	NA	rs174546-A	0	174546	UTR-3	0	0.18	6e-07	6.22185	(HDL)	0.03	[0.02-0.04] mmol/l decrease	Illumina [308,011]	N		rs174546	chr11	61326406	3PRIME_UTR	FADS3,FADS1	fatty acid desaturase 3 [Source:RefSeq_peptide;Acc:NP_068373]
rs174546	FADS1,FADS2,FADS3	HDL cholesterol	rs174546	0	1	1		rs174546	01/25/2012	20686565	Teslovich TM	08/05/2010	Nature	http://www.ncbi.nlm.nih.gov/pubmed/20686565	Biological, clinical and population relevance of 95 loci for blood lipids.	HDL cholesterol	99,900 European descent individuals		11q12	11	61569830	FADS1,FADS2,FADS3	FADS1	NA	NA	3992	NA	NA	rs174546 -T	0	174546	UTR-3	0	0.36	2e-22	21.699		0.73	[0.57-0.89] mg/dL decrease	Affymetrix, Illumina & Perlegen [~2.6 million] (imputed)	N		rs174546	chr11	61326406	3PRIME_UTR	FADS3,FADS1	fatty acid desaturase 3 [Source:RefSeq_peptide;Acc:NP_068373]
rs174546	FADS1,FADS2,FADS3	Cholesterol, total	rs174547	953	0.965	1		rs174546	01/25/2012	20686565	Teslovich TM	08/05/2010	Nature	http://www.ncbi.nlm.nih.gov/pubmed/20686565	Biological, clinical and population relevance of 95 loci for blood lipids.	Cholesterol, total	Up to 100,184 European descent individuals		11q12	11	61569830	FADS1,FADS2,FADS3	FADS1	NA	NA	3992	NA	NA	rs174546-C	0	174546	UTR-3	0	0.34	2e-22	21.699		1.78	[1.39-2.17] mg/dL decrease	Affymetrix, Illumina & Perlegen [~2.6 million] (imputed)	N		rs174547	chr11	61327359	INTRONIC	FADS3,FADS1	fatty acid desaturase 3 [Source:RefSeq_peptide;Acc:NP_068373]
rs174546	FADS1,FADS2,FADS3	LDL cholesterol	rs174547	953	0.965	1		rs174546	01/25/2012	20686565	Teslovich TM	08/05/2010	Nature	http://www.ncbi.nlm.nih.gov/pubmed/20686565	Biological, clinical and population relevance of 95 loci for blood lipids.	LDL cholesterol	Up to 95,454 European descent individuals		11q12	11	61569830	FADS1,FADS2,FADS3	FADS1	NA	NA	3992	NA	NA	rs174546-T	0	174546	UTR-3	0	0.35	1e-21	21		1.71	[1.34-2.08] mg/dL decrease	Affymetrix, Illumina & Perlegen [~2.6 million] (imputed)	N		rs174547	chr11	61327359	INTRONIC	FADS3,FADS1	fatty acid desaturase 3 [Source:RefSeq_peptide;Acc:NP_068373]
rs174546	FADS1,FADS2,FADS3	Triglycerides	rs174547	953	0.965	1		rs174546	01/25/2012	20686565	Teslovich TM	08/05/2010	Nature	http://www.ncbi.nlm.nih.gov/pubmed/20686565	Biological, clinical and population relevance of 95 loci for blood lipids.	Triglycerides	Up to 96,598 European descent individuals		11q12	11	61569830	FADS1,FADS2,FADS3	FADS1	NA	NA	3992	NA	NA	rs174546-T	0	174546	UTR-3	0	0.34	5e-24	23.301		3.82	[3.08-4.56] mg/dL increase	Affymetrix, Illumina & Perlegen [~2.6 million] (imputed)	N		rs174547	chr11	61327359	INTRONIC	FADS3,FADS1	fatty acid desaturase 3 [Source:RefSeq_peptide;Acc:NP_068373]
rs174546	FADS1, FADS2	LDL cholesterol	rs174547	953	0.965	1		rs174546	01/12/2009	19060910	Sabatti C	12/07/2008	Nat Genet	http://www.ncbi.nlm.nih.gov/pubmed/19060910?ordinalpos=2&itool=EntrezSystem2.PEntrez.Pubmed.Pubmed_ResultsPanel.Pubmed_DefaultReportPanel.Pubmed_RVDocSum	Genome-wide association analysis of metabolic traits in a birth cohort from a founder population.	LDL cholesterol	4,763 individuals	NR	11q12	11	61569830	FADS1, FADS2	FADS1	NA	NA	3992	NA	NA	rs174546-A	0	174546	UTR-3	0	0.44	1e-07	7		0.1	[0.06-0.13] mmol/l decrease	Illumina [329,091]	N		rs174547	chr11	61327359	INTRONIC	FADS3,FADS1	fatty acid desaturase 3 [Source:RefSeq_peptide;Acc:NP_068373]
rs174546	FADS1	Metabolic syndrome	rs174547	953	0.965	1		rs174546	09/13/2010	20694148	Zabaneh D	08/04/2010	PLoS One	http://www.ncbi.nlm.nih.gov/pubmed/20694148	A genome-wide association study of the metabolic syndrome in Indian Asian men.	Metabolic syndrome	2,554 Indian Asian men	2,240 Indian Asian men	11q12	11	61569830	FADS1	FADS1	NA	NA	3992	NA	NA	rs174546-A	0	174546	UTR-3	0	0.18	6e-07	6.22185	(HDL)	0.03	[0.02-0.04] mmol/l decrease	Illumina [308,011]	N		rs174547	chr11	61327359	INTRONIC	FADS3,FADS1	fatty acid desaturase 3 [Source:RefSeq_peptide;Acc:NP_068373]
rs174546	FADS1,FADS2,FADS3	HDL cholesterol	rs174547	953	0.965	1		rs174546	01/25/2012	20686565	Teslovich TM	08/05/2010	Nature	http://www.ncbi.nlm.nih.gov/pubmed/20686565	Biological, clinical and population relevance of 95 loci for blood lipids.	HDL cholesterol	99,900 European descent individuals		11q12	11	61569830	FADS1,FADS2,FADS3	FADS1	NA	NA	3992	NA	NA	rs174546 -T	0	174546	UTR-3	0	0.36	2e-22	21.699		0.73	[0.57-0.89] mg/dL decrease	Affymetrix, Illumina & Perlegen [~2.6 million] (imputed)	N		rs174547	chr11	61327359	INTRONIC	FADS3,FADS1	fatty acid desaturase 3 [Source:RefSeq_peptide;Acc:NP_068373]
rs174546	FADS1,FADS2,FADS3	Cholesterol, total	rs174548	1518	0.835	1		rs174546	01/25/2012	20686565	Teslovich TM	08/05/2010	Nature	http://www.ncbi.nlm.nih.gov/pubmed/20686565	Biological, clinical and population relevance of 95 loci for blood lipids.	Cholesterol, total	Up to 100,184 European descent individuals		11q12	11	61569830	FADS1,FADS2,FADS3	FADS1	NA	NA	3992	NA	NA	rs174546-C	0	174546	UTR-3	0	0.34	2e-22	21.699		1.78	[1.39-2.17] mg/dL decrease	Affymetrix, Illumina & Perlegen [~2.6 million] (imputed)	N		rs174548	chr11	61327924	INTRONIC	FADS3,FADS1	fatty acid desaturase 3 [Source:RefSeq_peptide;Acc:NP_068373]
rs174546	FADS1,FADS2,FADS3	LDL cholesterol	rs174548	1518	0.835	1		rs174546	01/25/2012	20686565	Teslovich TM	08/05/2010	Nature	http://www.ncbi.nlm.nih.gov/pubmed/20686565	Biological, clinical and population relevance of 95 loci for blood lipids.	LDL cholesterol	Up to 95,454 European descent individuals		11q12	11	61569830	FADS1,FADS2,FADS3	FADS1	NA	NA	3992	NA	NA	rs174546-T	0	174546	UTR-3	0	0.35	1e-21	21		1.71	[1.34-2.08] mg/dL decrease	Affymetrix, Illumina & Perlegen [~2.6 million] (imputed)	N		rs174548	chr11	61327924	INTRONIC	FADS3,FADS1	fatty acid desaturase 3 [Source:RefSeq_peptide;Acc:NP_068373]
rs174546	FADS1,FADS2,FADS3	Triglycerides	rs174548	1518	0.835	1		rs174546	01/25/2012	20686565	Teslovich TM	08/05/2010	Nature	http://www.ncbi.nlm.nih.gov/pubmed/20686565	Biological, clinical and population relevance of 95 loci for blood lipids.	Triglycerides	Up to 96,598 European descent individuals		11q12	11	61569830	FADS1,FADS2,FADS3	FADS1	NA	NA	3992	NA	NA	rs174546-T	0	174546	UTR-3	0	0.34	5e-24	23.301		3.82	[3.08-4.56] mg/dL increase	Affymetrix, Illumina & Perlegen [~2.6 million] (imputed)	N		rs174548	chr11	61327924	INTRONIC	FADS3,FADS1	fatty acid desaturase 3 [Source:RefSeq_peptide;Acc:NP_068373]
rs174546	FADS1, FADS2	LDL cholesterol	rs174548	1518	0.835	1		rs174546	01/12/2009	19060910	Sabatti C	12/07/2008	Nat Genet	http://www.ncbi.nlm.nih.gov/pubmed/19060910?ordinalpos=2&itool=EntrezSystem2.PEntrez.Pubmed.Pubmed_ResultsPanel.Pubmed_DefaultReportPanel.Pubmed_RVDocSum	Genome-wide association analysis of metabolic traits in a birth cohort from a founder population.	LDL cholesterol	4,763 individuals	NR	11q12	11	61569830	FADS1, FADS2	FADS1	NA	NA	3992	NA	NA	rs174546-A	0	174546	UTR-3	0	0.44	1e-07	7		0.1	[0.06-0.13] mmol/l decrease	Illumina [329,091]	N		rs174548	chr11	61327924	INTRONIC	FADS3,FADS1	fatty acid desaturase 3 [Source:RefSeq_peptide;Acc:NP_068373]
rs174546	FADS1	Metabolic syndrome	rs174548	1518	0.835	1		rs174546	09/13/2010	20694148	Zabaneh D	08/04/2010	PLoS One	http://www.ncbi.nlm.nih.gov/pubmed/20694148	A genome-wide association study of the metabolic syndrome in Indian Asian men.	Metabolic syndrome	2,554 Indian Asian men	2,240 Indian Asian men	11q12	11	61569830	FADS1	FADS1	NA	NA	3992	NA	NA	rs174546-A	0	174546	UTR-3	0	0.18	6e-07	6.22185	(HDL)	0.03	[0.02-0.04] mmol/l decrease	Illumina [308,011]	N		rs174548	chr11	61327924	INTRONIC	FADS3,FADS1	fatty acid desaturase 3 [Source:RefSeq_peptide;Acc:NP_068373]
rs174546	FADS1,FADS2,FADS3	HDL cholesterol	rs174548	1518	0.835	1		rs174546	01/25/2012	20686565	Teslovich TM	08/05/2010	Nature	http://www.ncbi.nlm.nih.gov/pubmed/20686565	Biological, clinical and population relevance of 95 loci for blood lipids.	HDL cholesterol	99,900 European descent individuals		11q12	11	61569830	FADS1,FADS2,FADS3	FADS1	NA	NA	3992	NA	NA	rs174546 -T	0	174546	UTR-3	0	0.36	2e-22	21.699		0.73	[0.57-0.89] mg/dL decrease	Affymetrix, Illumina & Perlegen [~2.6 million] (imputed)	N		rs174548	chr11	61327924	INTRONIC	FADS3,FADS1	fatty acid desaturase 3 [Source:RefSeq_peptide;Acc:NP_068373]
rs174546	FADS1,FADS2,FADS3	Cholesterol, total	rs174550	1648	0.965	1		rs174546	01/25/2012	20686565	Teslovich TM	08/05/2010	Nature	http://www.ncbi.nlm.nih.gov/pubmed/20686565	Biological, clinical and population relevance of 95 loci for blood lipids.	Cholesterol, total	Up to 100,184 European descent individuals		11q12	11	61569830	FADS1,FADS2,FADS3	FADS1	NA	NA	3992	NA	NA	rs174546-C	0	174546	UTR-3	0	0.34	2e-22	21.699		1.78	[1.39-2.17] mg/dL decrease	Affymetrix, Illumina & Perlegen [~2.6 million] (imputed)	N		rs174550	chr11	61328054	INTRONIC	FADS3,FADS1	fatty acid desaturase 3 [Source:RefSeq_peptide;Acc:NP_068373]
rs174546	FADS1,FADS2,FADS3	LDL cholesterol	rs174550	1648	0.965	1		rs174546	01/25/2012	20686565	Teslovich TM	08/05/2010	Nature	http://www.ncbi.nlm.nih.gov/pubmed/20686565	Biological, clinical and population relevance of 95 loci for blood lipids.	LDL cholesterol	Up to 95,454 European descent individuals		11q12	11	61569830	FADS1,FADS2,FADS3	FADS1	NA	NA	3992	NA	NA	rs174546-T	0	174546	UTR-3	0	0.35	1e-21	21		1.71	[1.34-2.08] mg/dL decrease	Affymetrix, Illumina & Perlegen [~2.6 million] (imputed)	N		rs174550	chr11	61328054	INTRONIC	FADS3,FADS1	fatty acid desaturase 3 [Source:RefSeq_peptide;Acc:NP_068373]
rs174546	FADS1,FADS2,FADS3	Triglycerides	rs174550	1648	0.965	1		rs174546	01/25/2012	20686565	Teslovich TM	08/05/2010	Nature	http://www.ncbi.nlm.nih.gov/pubmed/20686565	Biological, clinical and population relevance of 95 loci for blood lipids.	Triglycerides	Up to 96,598 European descent individuals		11q12	11	61569830	FADS1,FADS2,FADS3	FADS1	NA	NA	3992	NA	NA	rs174546-T	0	174546	UTR-3	0	0.34	5e-24	23.301		3.82	[3.08-4.56] mg/dL increase	Affymetrix, Illumina & Perlegen [~2.6 million] (imputed)	N		rs174550	chr11	61328054	INTRONIC	FADS3,FADS1	fatty acid desaturase 3 [Source:RefSeq_peptide;Acc:NP_068373]
rs174546	FADS1, FADS2	LDL cholesterol	rs174550	1648	0.965	1		rs174546	01/12/2009	19060910	Sabatti C	12/07/2008	Nat Genet	http://www.ncbi.nlm.nih.gov/pubmed/19060910?ordinalpos=2&itool=EntrezSystem2.PEntrez.Pubmed.Pubmed_ResultsPanel.Pubmed_DefaultReportPanel.Pubmed_RVDocSum	Genome-wide association analysis of metabolic traits in a birth cohort from a founder population.	LDL cholesterol	4,763 individuals	NR	11q12	11	61569830	FADS1, FADS2	FADS1	NA	NA	3992	NA	NA	rs174546-A	0	174546	UTR-3	0	0.44	1e-07	7		0.1	[0.06-0.13] mmol/l decrease	Illumina [329,091]	N		rs174550	chr11	61328054	INTRONIC	FADS3,FADS1	fatty acid desaturase 3 [Source:RefSeq_peptide;Acc:NP_068373]
rs174546	FADS1	Metabolic syndrome	rs174550	1648	0.965	1		rs174546	09/13/2010	20694148	Zabaneh D	08/04/2010	PLoS One	http://www.ncbi.nlm.nih.gov/pubmed/20694148	A genome-wide association study of the metabolic syndrome in Indian Asian men.	Metabolic syndrome	2,554 Indian Asian men	2,240 Indian Asian men	11q12	11	61569830	FADS1	FADS1	NA	NA	3992	NA	NA	rs174546-A	0	174546	UTR-3	0	0.18	6e-07	6.22185	(HDL)	0.03	[0.02-0.04] mmol/l decrease	Illumina [308,011]	N		rs174550	chr11	61328054	INTRONIC	FADS3,FADS1	fatty acid desaturase 3 [Source:RefSeq_peptide;Acc:NP_068373]
rs174546	FADS1,FADS2,FADS3	HDL cholesterol	rs174550	1648	0.965	1		rs174546	01/25/2012	20686565	Teslovich TM	08/05/2010	Nature	http://www.ncbi.nlm.nih.gov/pubmed/20686565	Biological, clinical and population relevance of 95 loci for blood lipids.	HDL cholesterol	99,900 European descent individuals		11q12	11	61569830	FADS1,FADS2,FADS3	FADS1	NA	NA	3992	NA	NA	rs174546 -T	0	174546	UTR-3	0	0.36	2e-22	21.699		0.73	[0.57-0.89] mg/dL decrease	Affymetrix, Illumina & Perlegen [~2.6 million] (imputed)	N		rs174550	chr11	61328054	INTRONIC	FADS3,FADS1	fatty acid desaturase 3 [Source:RefSeq_peptide;Acc:NP_068373]
rs174546	FADS1,FADS2,FADS3	Cholesterol, total	rs174576	33680	1	1		rs174546	01/25/2012	20686565	Teslovich TM	08/05/2010	Nature	http://www.ncbi.nlm.nih.gov/pubmed/20686565	Biological, clinical and population relevance of 95 loci for blood lipids.	Cholesterol, total	Up to 100,184 European descent individuals		11q12	11	61569830	FADS1,FADS2,FADS3	FADS1	NA	NA	3992	NA	NA	rs174546-C	0	174546	UTR-3	0	0.34	2e-22	21.699		1.78	[1.39-2.17] mg/dL decrease	Affymetrix, Illumina & Perlegen [~2.6 million] (imputed)	N		rs174576	chr11	61360086	INTRONIC	FADS3,FADS1,FADS2	fatty acid desaturase 3 [Source:RefSeq_peptide;Acc:NP_068373], fatty acid desaturase 2 [Source:RefSeq_peptide;Acc:NP_004256]
rs174546	FADS1,FADS2,FADS3	LDL cholesterol	rs174576	33680	1	1		rs174546	01/25/2012	20686565	Teslovich TM	08/05/2010	Nature	http://www.ncbi.nlm.nih.gov/pubmed/20686565	Biological, clinical and population relevance of 95 loci for blood lipids.	LDL cholesterol	Up to 95,454 European descent individuals		11q12	11	61569830	FADS1,FADS2,FADS3	FADS1	NA	NA	3992	NA	NA	rs174546-T	0	174546	UTR-3	0	0.35	1e-21	21		1.71	[1.34-2.08] mg/dL decrease	Affymetrix, Illumina & Perlegen [~2.6 million] (imputed)	N		rs174576	chr11	61360086	INTRONIC	FADS3,FADS1,FADS2	fatty acid desaturase 3 [Source:RefSeq_peptide;Acc:NP_068373], fatty acid desaturase 2 [Source:RefSeq_peptide;Acc:NP_004256]
rs174546	FADS1,FADS2,FADS3	Triglycerides	rs174576	33680	1	1		rs174546	01/25/2012	20686565	Teslovich TM	08/05/2010	Nature	http://www.ncbi.nlm.nih.gov/pubmed/20686565	Biological, clinical and population relevance of 95 loci for blood lipids.	Triglycerides	Up to 96,598 European descent individuals		11q12	11	61569830	FADS1,FADS2,FADS3	FADS1	NA	NA	3992	NA	NA	rs174546-T	0	174546	UTR-3	0	0.34	5e-24	23.301		3.82	[3.08-4.56] mg/dL increase	Affymetrix, Illumina & Perlegen [~2.6 million] (imputed)	N		rs174576	chr11	61360086	INTRONIC	FADS3,FADS1,FADS2	fatty acid desaturase 3 [Source:RefSeq_peptide;Acc:NP_068373], fatty acid desaturase 2 [Source:RefSeq_peptide;Acc:NP_004256]
rs174546	FADS1, FADS2	LDL cholesterol	rs174576	33680	1	1		rs174546	01/12/2009	19060910	Sabatti C	12/07/2008	Nat Genet	http://www.ncbi.nlm.nih.gov/pubmed/19060910?ordinalpos=2&itool=EntrezSystem2.PEntrez.Pubmed.Pubmed_ResultsPanel.Pubmed_DefaultReportPanel.Pubmed_RVDocSum	Genome-wide association analysis of metabolic traits in a birth cohort from a founder population.	LDL cholesterol	4,763 individuals	NR	11q12	11	61569830	FADS1, FADS2	FADS1	NA	NA	3992	NA	NA	rs174546-A	0	174546	UTR-3	0	0.44	1e-07	7		0.1	[0.06-0.13] mmol/l decrease	Illumina [329,091]	N		rs174576	chr11	61360086	INTRONIC	FADS3,FADS1,FADS2	fatty acid desaturase 3 [Source:RefSeq_peptide;Acc:NP_068373], fatty acid desaturase 2 [Source:RefSeq_peptide;Acc:NP_004256]
rs174546	FADS1	Metabolic syndrome	rs174576	33680	1	1		rs174546	09/13/2010	20694148	Zabaneh D	08/04/2010	PLoS One	http://www.ncbi.nlm.nih.gov/pubmed/20694148	A genome-wide association study of the metabolic syndrome in Indian Asian men.	Metabolic syndrome	2,554 Indian Asian men	2,240 Indian Asian men	11q12	11	61569830	FADS1	FADS1	NA	NA	3992	NA	NA	rs174546-A	0	174546	UTR-3	0	0.18	6e-07	6.22185	(HDL)	0.03	[0.02-0.04] mmol/l decrease	Illumina [308,011]	N		rs174576	chr11	61360086	INTRONIC	FADS3,FADS1,FADS2	fatty acid desaturase 3 [Source:RefSeq_peptide;Acc:NP_068373], fatty acid desaturase 2 [Source:RefSeq_peptide;Acc:NP_004256]
rs174546	FADS1,FADS2,FADS3	HDL cholesterol	rs174576	33680	1	1		rs174546	01/25/2012	20686565	Teslovich TM	08/05/2010	Nature	http://www.ncbi.nlm.nih.gov/pubmed/20686565	Biological, clinical and population relevance of 95 loci for blood lipids.	HDL cholesterol	99,900 European descent individuals		11q12	11	61569830	FADS1,FADS2,FADS3	FADS1	NA	NA	3992	NA	NA	rs174546 -T	0	174546	UTR-3	0	0.36	2e-22	21.699		0.73	[0.57-0.89] mg/dL decrease	Affymetrix, Illumina & Perlegen [~2.6 million] (imputed)	N		rs174576	chr11	61360086	INTRONIC	FADS3,FADS1,FADS2	fatty acid desaturase 3 [Source:RefSeq_peptide;Acc:NP_068373], fatty acid desaturase 2 [Source:RefSeq_peptide;Acc:NP_004256]
rs174546	FADS1,FADS2,FADS3	Cholesterol, total	rs174577	34984	1	1		rs174546	01/25/2012	20686565	Teslovich TM	08/05/2010	Nature	http://www.ncbi.nlm.nih.gov/pubmed/20686565	Biological, clinical and population relevance of 95 loci for blood lipids.	Cholesterol, total	Up to 100,184 European descent individuals		11q12	11	61569830	FADS1,FADS2,FADS3	FADS1	NA	NA	3992	NA	NA	rs174546-C	0	174546	UTR-3	0	0.34	2e-22	21.699		1.78	[1.39-2.17] mg/dL decrease	Affymetrix, Illumina & Perlegen [~2.6 million] (imputed)	N		rs174577	chr11	61361390	INTRONIC	FADS3,FADS1,FADS2	fatty acid desaturase 3 [Source:RefSeq_peptide;Acc:NP_068373], fatty acid desaturase 2 [Source:RefSeq_peptide;Acc:NP_004256]
rs174546	FADS1,FADS2,FADS3	LDL cholesterol	rs174577	34984	1	1		rs174546	01/25/2012	20686565	Teslovich TM	08/05/2010	Nature	http://www.ncbi.nlm.nih.gov/pubmed/20686565	Biological, clinical and population relevance of 95 loci for blood lipids.	LDL cholesterol	Up to 95,454 European descent individuals		11q12	11	61569830	FADS1,FADS2,FADS3	FADS1	NA	NA	3992	NA	NA	rs174546-T	0	174546	UTR-3	0	0.35	1e-21	21		1.71	[1.34-2.08] mg/dL decrease	Affymetrix, Illumina & Perlegen [~2.6 million] (imputed)	N		rs174577	chr11	61361390	INTRONIC	FADS3,FADS1,FADS2	fatty acid desaturase 3 [Source:RefSeq_peptide;Acc:NP_068373], fatty acid desaturase 2 [Source:RefSeq_peptide;Acc:NP_004256]
rs174546	FADS1,FADS2,FADS3	Triglycerides	rs174577	34984	1	1		rs174546	01/25/2012	20686565	Teslovich TM	08/05/2010	Nature	http://www.ncbi.nlm.nih.gov/pubmed/20686565	Biological, clinical and population relevance of 95 loci for blood lipids.	Triglycerides	Up to 96,598 European descent individuals		11q12	11	61569830	FADS1,FADS2,FADS3	FADS1	NA	NA	3992	NA	NA	rs174546-T	0	174546	UTR-3	0	0.34	5e-24	23.301		3.82	[3.08-4.56] mg/dL increase	Affymetrix, Illumina & Perlegen [~2.6 million] (imputed)	N		rs174577	chr11	61361390	INTRONIC	FADS3,FADS1,FADS2	fatty acid desaturase 3 [Source:RefSeq_peptide;Acc:NP_068373], fatty acid desaturase 2 [Source:RefSeq_peptide;Acc:NP_004256]
rs174546	FADS1, FADS2	LDL cholesterol	rs174577	34984	1	1		rs174546	01/12/2009	19060910	Sabatti C	12/07/2008	Nat Genet	http://www.ncbi.nlm.nih.gov/pubmed/19060910?ordinalpos=2&itool=EntrezSystem2.PEntrez.Pubmed.Pubmed_ResultsPanel.Pubmed_DefaultReportPanel.Pubmed_RVDocSum	Genome-wide association analysis of metabolic traits in a birth cohort from a founder population.	LDL cholesterol	4,763 individuals	NR	11q12	11	61569830	FADS1, FADS2	FADS1	NA	NA	3992	NA	NA	rs174546-A	0	174546	UTR-3	0	0.44	1e-07	7		0.1	[0.06-0.13] mmol/l decrease	Illumina [329,091]	N		rs174577	chr11	61361390	INTRONIC	FADS3,FADS1,FADS2	fatty acid desaturase 3 [Source:RefSeq_peptide;Acc:NP_068373], fatty acid desaturase 2 [Source:RefSeq_peptide;Acc:NP_004256]
rs174546	FADS1	Metabolic syndrome	rs174577	34984	1	1		rs174546	09/13/2010	20694148	Zabaneh D	08/04/2010	PLoS One	http://www.ncbi.nlm.nih.gov/pubmed/20694148	A genome-wide association study of the metabolic syndrome in Indian Asian men.	Metabolic syndrome	2,554 Indian Asian men	2,240 Indian Asian men	11q12	11	61569830	FADS1	FADS1	NA	NA	3992	NA	NA	rs174546-A	0	174546	UTR-3	0	0.18	6e-07	6.22185	(HDL)	0.03	[0.02-0.04] mmol/l decrease	Illumina [308,011]	N		rs174577	chr11	61361390	INTRONIC	FADS3,FADS1,FADS2	fatty acid desaturase 3 [Source:RefSeq_peptide;Acc:NP_068373], fatty acid desaturase 2 [Source:RefSeq_peptide;Acc:NP_004256]
rs174546	FADS1,FADS2,FADS3	HDL cholesterol	rs174577	34984	1	1		rs174546	01/25/2012	20686565	Teslovich TM	08/05/2010	Nature	http://www.ncbi.nlm.nih.gov/pubmed/20686565	Biological, clinical and population relevance of 95 loci for blood lipids.	HDL cholesterol	99,900 European descent individuals		11q12	11	61569830	FADS1,FADS2,FADS3	FADS1	NA	NA	3992	NA	NA	rs174546 -T	0	174546	UTR-3	0	0.36	2e-22	21.699		0.73	[0.57-0.89] mg/dL decrease	Affymetrix, Illumina & Perlegen [~2.6 million] (imputed)	N		rs174577	chr11	61361390	INTRONIC	FADS3,FADS1,FADS2	fatty acid desaturase 3 [Source:RefSeq_peptide;Acc:NP_068373], fatty acid desaturase 2 [Source:RefSeq_peptide;Acc:NP_004256]
rs174546	FADS1,FADS2,FADS3	Cholesterol, total	rs174583	39920	1	1		rs174546	01/25/2012	20686565	Teslovich TM	08/05/2010	Nature	http://www.ncbi.nlm.nih.gov/pubmed/20686565	Biological, clinical and population relevance of 95 loci for blood lipids.	Cholesterol, total	Up to 100,184 European descent individuals		11q12	11	61569830	FADS1,FADS2,FADS3	FADS1	NA	NA	3992	NA	NA	rs174546-C	0	174546	UTR-3	0	0.34	2e-22	21.699		1.78	[1.39-2.17] mg/dL decrease	Affymetrix, Illumina & Perlegen [~2.6 million] (imputed)	N		rs174583	chr11	61366326	INTRONIC	FADS3,FADS1,FADS2	fatty acid desaturase 3 [Source:RefSeq_peptide;Acc:NP_068373], fatty acid desaturase 2 [Source:RefSeq_peptide;Acc:NP_004256]
rs174546	FADS1,FADS2,FADS3	LDL cholesterol	rs174583	39920	1	1		rs174546	01/25/2012	20686565	Teslovich TM	08/05/2010	Nature	http://www.ncbi.nlm.nih.gov/pubmed/20686565	Biological, clinical and population relevance of 95 loci for blood lipids.	LDL cholesterol	Up to 95,454 European descent individuals		11q12	11	61569830	FADS1,FADS2,FADS3	FADS1	NA	NA	3992	NA	NA	rs174546-T	0	174546	UTR-3	0	0.35	1e-21	21		1.71	[1.34-2.08] mg/dL decrease	Affymetrix, Illumina & Perlegen [~2.6 million] (imputed)	N		rs174583	chr11	61366326	INTRONIC	FADS3,FADS1,FADS2	fatty acid desaturase 3 [Source:RefSeq_peptide;Acc:NP_068373], fatty acid desaturase 2 [Source:RefSeq_peptide;Acc:NP_004256]
rs174546	FADS1,FADS2,FADS3	Triglycerides	rs174583	39920	1	1		rs174546	01/25/2012	20686565	Teslovich TM	08/05/2010	Nature	http://www.ncbi.nlm.nih.gov/pubmed/20686565	Biological, clinical and population relevance of 95 loci for blood lipids.	Triglycerides	Up to 96,598 European descent individuals		11q12	11	61569830	FADS1,FADS2,FADS3	FADS1	NA	NA	3992	NA	NA	rs174546-T	0	174546	UTR-3	0	0.34	5e-24	23.301		3.82	[3.08-4.56] mg/dL increase	Affymetrix, Illumina & Perlegen [~2.6 million] (imputed)	N		rs174583	chr11	61366326	INTRONIC	FADS3,FADS1,FADS2	fatty acid desaturase 3 [Source:RefSeq_peptide;Acc:NP_068373], fatty acid desaturase 2 [Source:RefSeq_peptide;Acc:NP_004256]
rs174546	FADS1, FADS2	LDL cholesterol	rs174583	39920	1	1		rs174546	01/12/2009	19060910	Sabatti C	12/07/2008	Nat Genet	http://www.ncbi.nlm.nih.gov/pubmed/19060910?ordinalpos=2&itool=EntrezSystem2.PEntrez.Pubmed.Pubmed_ResultsPanel.Pubmed_DefaultReportPanel.Pubmed_RVDocSum	Genome-wide association analysis of metabolic traits in a birth cohort from a founder population.	LDL cholesterol	4,763 individuals	NR	11q12	11	61569830	FADS1, FADS2	FADS1	NA	NA	3992	NA	NA	rs174546-A	0	174546	UTR-3	0	0.44	1e-07	7		0.1	[0.06-0.13] mmol/l decrease	Illumina [329,091]	N		rs174583	chr11	61366326	INTRONIC	FADS3,FADS1,FADS2	fatty acid desaturase 3 [Source:RefSeq_peptide;Acc:NP_068373], fatty acid desaturase 2 [Source:RefSeq_peptide;Acc:NP_004256]
rs174546	FADS1	Metabolic syndrome	rs174583	39920	1	1		rs174546	09/13/2010	20694148	Zabaneh D	08/04/2010	PLoS One	http://www.ncbi.nlm.nih.gov/pubmed/20694148	A genome-wide association study of the metabolic syndrome in Indian Asian men.	Metabolic syndrome	2,554 Indian Asian men	2,240 Indian Asian men	11q12	11	61569830	FADS1	FADS1	NA	NA	3992	NA	NA	rs174546-A	0	174546	UTR-3	0	0.18	6e-07	6.22185	(HDL)	0.03	[0.02-0.04] mmol/l decrease	Illumina [308,011]	N		rs174583	chr11	61366326	INTRONIC	FADS3,FADS1,FADS2	fatty acid desaturase 3 [Source:RefSeq_peptide;Acc:NP_068373], fatty acid desaturase 2 [Source:RefSeq_peptide;Acc:NP_004256]
rs174546	FADS1,FADS2,FADS3	HDL cholesterol	rs174583	39920	1	1		rs174546	01/25/2012	20686565	Teslovich TM	08/05/2010	Nature	http://www.ncbi.nlm.nih.gov/pubmed/20686565	Biological, clinical and population relevance of 95 loci for blood lipids.	HDL cholesterol	99,900 European descent individuals		11q12	11	61569830	FADS1,FADS2,FADS3	FADS1	NA	NA	3992	NA	NA	rs174546 -T	0	174546	UTR-3	0	0.36	2e-22	21.699		0.73	[0.57-0.89] mg/dL decrease	Affymetrix, Illumina & Perlegen [~2.6 million] (imputed)	N		rs174583	chr11	61366326	INTRONIC	FADS3,FADS1,FADS2	fatty acid desaturase 3 [Source:RefSeq_peptide;Acc:NP_068373], fatty acid desaturase 2 [Source:RefSeq_peptide;Acc:NP_004256]
rs174547	FADS1	Metabolic traits	rs102275	12980	0.932	1		rs174547	02/24/2012	21886157	Suhre K	08/31/2011	Nature	http://www.ncbi.nlm.nih.gov/pubmed/21886157	Human metabolic individuality in biomedical and pharmaceutical research.	Metabolic traits	2,820 European ancestry individuals	NR	11q12	11	61570783	FADS1	FADS1	NA	NA	3992	NA	NA	rs174547-C	0	174547	intron	0	0.32	9e-116	115.046	(SM-3 + 152 other traits)	0.18	[NR] unit decrease	Affmyetrix & Illumina [534,665]	N		rs102275	chr11	61314379	INTRONIC	C11orf10	UPF0197 protein C11orf10. [Source:Uniprot/SWISSPROT;Acc:P61165]
rs174547	FADS1, FADS2, FADS3	HDL cholesterol	rs102275	12980	0.932	1		rs174547	01/12/2009	19060906	Kathiresan S	12/07/2008	Nat Genet	http://www.ncbi.nlm.nih.gov/pubmed/19060906?ordinalpos=1&itool=EntrezSystem2.PEntrez.Pubmed.Pubmed_ResultsPanel.Pubmed_DefaultReportPanel.Pubmed_RVDocSum	Common variants at 30 loci contribute to polygenic dyslipidemia.	HDL cholesterol	19,840 individuals	Up to 20,623 individuals	11q12	11	61570783	FADS1, FADS2, FADS3	FADS1	NA	NA	3992	NA	NA	rs174547-C	0	174547	intron	0	0.33	2e-12	11.699		0.09	[0.05-0.13] s.d. decrease	Affymetrix and Illumina [~2,600,000] (imputed)	N		rs102275	chr11	61314379	INTRONIC	C11orf10	UPF0197 protein C11orf10. [Source:Uniprot/SWISSPROT;Acc:P61165]
rs174547	FADS1	Phospholipid levels (plasma)	rs102275	12980	0.932	1		rs174547	09/01/2011	21829377	Lemaitre RN	07/28/2011	PLoS Genet	http://www.ncbi.nlm.nih.gov/pubmed/21829377	Genetic loci associated with plasma phospholipid n-3 fatty acids: a meta-analysis of genome-wide association studies from the CHARGE Consortium.	Phospholipid levels (plasma)	8,866 European ancestry individuals	NR	11q12	11	61570783	FADS1	FADS1	NA	NA	3992	NA	NA	rs174547-T	0	174547	intron	0	NR	3e-64	63.5229	(ALA)	0.02	[NR] % decrease	Affymetrix & Illumina [NR]	N		rs102275	chr11	61314379	INTRONIC	C11orf10	UPF0197 protein C11orf10. [Source:Uniprot/SWISSPROT;Acc:P61165]
rs174547	FADS1	Phospholipid levels (plasma)	rs102275	12980	0.932	1		rs174547	09/01/2011	21829377	Lemaitre RN	07/28/2011	PLoS Genet	http://www.ncbi.nlm.nih.gov/pubmed/21829377	Genetic loci associated with plasma phospholipid n-3 fatty acids: a meta-analysis of genome-wide association studies from the CHARGE Consortium.	Phospholipid levels (plasma)	8,866 European ancestry individuals	NR	11q12	11	61570783	FADS1	FADS1	NA	NA	3992	NA	NA	rs174547-T	0	174547	intron	0	NR	4e-154	153.398	(DPA)	0.07	[NR] % increase	Affymetrix & Illumina [NR]	N		rs102275	chr11	61314379	INTRONIC	C11orf10	UPF0197 protein C11orf10. [Source:Uniprot/SWISSPROT;Acc:P61165]
rs174547	FADS1, FADS2, FADS3	Triglycerides	rs102275	12980	0.932	1		rs174547	01/12/2009	19060906	Kathiresan S	12/07/2008	Nat Genet	http://www.ncbi.nlm.nih.gov/pubmed/19060906?ordinalpos=1&itool=EntrezSystem2.PEntrez.Pubmed.Pubmed_ResultsPanel.Pubmed_DefaultReportPanel.Pubmed_RVDocSum	Common variants at 30 loci contribute to polygenic dyslipidemia.	Triglycerides	19,840 individuals	Up to 20,623 individuals	11q12	11	61570783	FADS1, FADS2, FADS3	FADS1	NA	NA	3992	NA	NA	rs174547-C	0	174547	intron	0	0.33	2e-14	13.699		0.06	[0.02-0.10] s.d. increase	Affymetrix and Illumina [~2,600,000] (imputed)	N		rs102275	chr11	61314379	INTRONIC	C11orf10	UPF0197 protein C11orf10. [Source:Uniprot/SWISSPROT;Acc:P61165]
rs174547	FADS1, FADS2, FADS3	Lipid metabolism phenotypes	rs102275	12980	0.932	1		rs174547	02/28/2012	22286219	Kettunen J	01/29/2012	Nat Genet	http://www.ncbi.nlm.nih.gov/pubmed/22286219	Genome-wide association study identifies multiple loci influencing human serum metabolite levels.	Lipid metabolism phenotypes	8,330 European ancestry individuals	NR	11q12	11	61570783	FADS1, FADS2, FADS3	FADS1	NA	NA	3992	NA	NA	rs174547-?	0	174547	intron	0	NR	8e-262	261.097	(LA/PUFA)	0.57	[0.53-0.61] unit increase	Illumina [~7.7 million] (imputed)	N		rs102275	chr11	61314379	INTRONIC	C11orf10	UPF0197 protein C11orf10. [Source:Uniprot/SWISSPROT;Acc:P61165]
rs174547	FADS1	Metabolic traits	rs1535	27189	0.965	1		rs174547	02/24/2012	21886157	Suhre K	08/31/2011	Nature	http://www.ncbi.nlm.nih.gov/pubmed/21886157	Human metabolic individuality in biomedical and pharmaceutical research.	Metabolic traits	2,820 European ancestry individuals	NR	11q12	11	61570783	FADS1	FADS1	NA	NA	3992	NA	NA	rs174547-C	0	174547	intron	0	0.32	9e-116	115.046	(SM-3 + 152 other traits)	0.18	[NR] unit decrease	Affmyetrix & Illumina [534,665]	N		rs1535	chr11	61354548	INTRONIC	FADS1,FADS3,FADS2	fatty acid desaturase 3 [Source:RefSeq_peptide;Acc:NP_068373], fatty acid desaturase 2 [Source:RefSeq_peptide;Acc:NP_004256]
rs174547	FADS1, FADS2, FADS3	HDL cholesterol	rs1535	27189	0.965	1		rs174547	01/12/2009	19060906	Kathiresan S	12/07/2008	Nat Genet	http://www.ncbi.nlm.nih.gov/pubmed/19060906?ordinalpos=1&itool=EntrezSystem2.PEntrez.Pubmed.Pubmed_ResultsPanel.Pubmed_DefaultReportPanel.Pubmed_RVDocSum	Common variants at 30 loci contribute to polygenic dyslipidemia.	HDL cholesterol	19,840 individuals	Up to 20,623 individuals	11q12	11	61570783	FADS1, FADS2, FADS3	FADS1	NA	NA	3992	NA	NA	rs174547-C	0	174547	intron	0	0.33	2e-12	11.699		0.09	[0.05-0.13] s.d. decrease	Affymetrix and Illumina [~2,600,000] (imputed)	N		rs1535	chr11	61354548	INTRONIC	FADS1,FADS3,FADS2	fatty acid desaturase 3 [Source:RefSeq_peptide;Acc:NP_068373], fatty acid desaturase 2 [Source:RefSeq_peptide;Acc:NP_004256]
rs174547	FADS1	Phospholipid levels (plasma)	rs1535	27189	0.965	1		rs174547	09/01/2011	21829377	Lemaitre RN	07/28/2011	PLoS Genet	http://www.ncbi.nlm.nih.gov/pubmed/21829377	Genetic loci associated with plasma phospholipid n-3 fatty acids: a meta-analysis of genome-wide association studies from the CHARGE Consortium.	Phospholipid levels (plasma)	8,866 European ancestry individuals	NR	11q12	11	61570783	FADS1	FADS1	NA	NA	3992	NA	NA	rs174547-T	0	174547	intron	0	NR	3e-64	63.5229	(ALA)	0.02	[NR] % decrease	Affymetrix & Illumina [NR]	N		rs1535	chr11	61354548	INTRONIC	FADS1,FADS3,FADS2	fatty acid desaturase 3 [Source:RefSeq_peptide;Acc:NP_068373], fatty acid desaturase 2 [Source:RefSeq_peptide;Acc:NP_004256]
rs174547	FADS1	Phospholipid levels (plasma)	rs1535	27189	0.965	1		rs174547	09/01/2011	21829377	Lemaitre RN	07/28/2011	PLoS Genet	http://www.ncbi.nlm.nih.gov/pubmed/21829377	Genetic loci associated with plasma phospholipid n-3 fatty acids: a meta-analysis of genome-wide association studies from the CHARGE Consortium.	Phospholipid levels (plasma)	8,866 European ancestry individuals	NR	11q12	11	61570783	FADS1	FADS1	NA	NA	3992	NA	NA	rs174547-T	0	174547	intron	0	NR	4e-154	153.398	(DPA)	0.07	[NR] % increase	Affymetrix & Illumina [NR]	N		rs1535	chr11	61354548	INTRONIC	FADS1,FADS3,FADS2	fatty acid desaturase 3 [Source:RefSeq_peptide;Acc:NP_068373], fatty acid desaturase 2 [Source:RefSeq_peptide;Acc:NP_004256]
rs174547	FADS1, FADS2, FADS3	Triglycerides	rs1535	27189	0.965	1		rs174547	01/12/2009	19060906	Kathiresan S	12/07/2008	Nat Genet	http://www.ncbi.nlm.nih.gov/pubmed/19060906?ordinalpos=1&itool=EntrezSystem2.PEntrez.Pubmed.Pubmed_ResultsPanel.Pubmed_DefaultReportPanel.Pubmed_RVDocSum	Common variants at 30 loci contribute to polygenic dyslipidemia.	Triglycerides	19,840 individuals	Up to 20,623 individuals	11q12	11	61570783	FADS1, FADS2, FADS3	FADS1	NA	NA	3992	NA	NA	rs174547-C	0	174547	intron	0	0.33	2e-14	13.699		0.06	[0.02-0.10] s.d. increase	Affymetrix and Illumina [~2,600,000] (imputed)	N		rs1535	chr11	61354548	INTRONIC	FADS1,FADS3,FADS2	fatty acid desaturase 3 [Source:RefSeq_peptide;Acc:NP_068373], fatty acid desaturase 2 [Source:RefSeq_peptide;Acc:NP_004256]
rs174547	FADS1, FADS2, FADS3	Lipid metabolism phenotypes	rs1535	27189	0.965	1		rs174547	02/28/2012	22286219	Kettunen J	01/29/2012	Nat Genet	http://www.ncbi.nlm.nih.gov/pubmed/22286219	Genome-wide association study identifies multiple loci influencing human serum metabolite levels.	Lipid metabolism phenotypes	8,330 European ancestry individuals	NR	11q12	11	61570783	FADS1, FADS2, FADS3	FADS1	NA	NA	3992	NA	NA	rs174547-?	0	174547	intron	0	NR	8e-262	261.097	(LA/PUFA)	0.57	[0.53-0.61] unit increase	Illumina [~7.7 million] (imputed)	N		rs1535	chr11	61354548	INTRONIC	FADS1,FADS3,FADS2	fatty acid desaturase 3 [Source:RefSeq_peptide;Acc:NP_068373], fatty acid desaturase 2 [Source:RefSeq_peptide;Acc:NP_004256]
rs174547	FADS1	Metabolic traits	rs174535	19427	0.932	1		rs174547	02/24/2012	21886157	Suhre K	08/31/2011	Nature	http://www.ncbi.nlm.nih.gov/pubmed/21886157	Human metabolic individuality in biomedical and pharmaceutical research.	Metabolic traits	2,820 European ancestry individuals	NR	11q12	11	61570783	FADS1	FADS1	NA	NA	3992	NA	NA	rs174547-C	0	174547	intron	0	0.32	9e-116	115.046	(SM-3 + 152 other traits)	0.18	[NR] unit decrease	Affmyetrix & Illumina [534,665]	N		rs174535	chr11	61307932	SYNONYMOUS_CODING	C11orf9	Uncharacterized protein C11orf9 (Best macular dystrophy-related protein) (Fragment). [Source:Uniprot/SPTREMBL;Acc:Q9Y2G1]
rs174547	FADS1, FADS2, FADS3	HDL cholesterol	rs174535	19427	0.932	1		rs174547	01/12/2009	19060906	Kathiresan S	12/07/2008	Nat Genet	http://www.ncbi.nlm.nih.gov/pubmed/19060906?ordinalpos=1&itool=EntrezSystem2.PEntrez.Pubmed.Pubmed_ResultsPanel.Pubmed_DefaultReportPanel.Pubmed_RVDocSum	Common variants at 30 loci contribute to polygenic dyslipidemia.	HDL cholesterol	19,840 individuals	Up to 20,623 individuals	11q12	11	61570783	FADS1, FADS2, FADS3	FADS1	NA	NA	3992	NA	NA	rs174547-C	0	174547	intron	0	0.33	2e-12	11.699		0.09	[0.05-0.13] s.d. decrease	Affymetrix and Illumina [~2,600,000] (imputed)	N		rs174535	chr11	61307932	SYNONYMOUS_CODING	C11orf9	Uncharacterized protein C11orf9 (Best macular dystrophy-related protein) (Fragment). [Source:Uniprot/SPTREMBL;Acc:Q9Y2G1]
rs174547	FADS1	Phospholipid levels (plasma)	rs174535	19427	0.932	1		rs174547	09/01/2011	21829377	Lemaitre RN	07/28/2011	PLoS Genet	http://www.ncbi.nlm.nih.gov/pubmed/21829377	Genetic loci associated with plasma phospholipid n-3 fatty acids: a meta-analysis of genome-wide association studies from the CHARGE Consortium.	Phospholipid levels (plasma)	8,866 European ancestry individuals	NR	11q12	11	61570783	FADS1	FADS1	NA	NA	3992	NA	NA	rs174547-T	0	174547	intron	0	NR	3e-64	63.5229	(ALA)	0.02	[NR] % decrease	Affymetrix & Illumina [NR]	N		rs174535	chr11	61307932	SYNONYMOUS_CODING	C11orf9	Uncharacterized protein C11orf9 (Best macular dystrophy-related protein) (Fragment). [Source:Uniprot/SPTREMBL;Acc:Q9Y2G1]
rs174547	FADS1	Phospholipid levels (plasma)	rs174535	19427	0.932	1		rs174547	09/01/2011	21829377	Lemaitre RN	07/28/2011	PLoS Genet	http://www.ncbi.nlm.nih.gov/pubmed/21829377	Genetic loci associated with plasma phospholipid n-3 fatty acids: a meta-analysis of genome-wide association studies from the CHARGE Consortium.	Phospholipid levels (plasma)	8,866 European ancestry individuals	NR	11q12	11	61570783	FADS1	FADS1	NA	NA	3992	NA	NA	rs174547-T	0	174547	intron	0	NR	4e-154	153.398	(DPA)	0.07	[NR] % increase	Affymetrix & Illumina [NR]	N		rs174535	chr11	61307932	SYNONYMOUS_CODING	C11orf9	Uncharacterized protein C11orf9 (Best macular dystrophy-related protein) (Fragment). [Source:Uniprot/SPTREMBL;Acc:Q9Y2G1]
rs174547	FADS1, FADS2, FADS3	Triglycerides	rs174535	19427	0.932	1		rs174547	01/12/2009	19060906	Kathiresan S	12/07/2008	Nat Genet	http://www.ncbi.nlm.nih.gov/pubmed/19060906?ordinalpos=1&itool=EntrezSystem2.PEntrez.Pubmed.Pubmed_ResultsPanel.Pubmed_DefaultReportPanel.Pubmed_RVDocSum	Common variants at 30 loci contribute to polygenic dyslipidemia.	Triglycerides	19,840 individuals	Up to 20,623 individuals	11q12	11	61570783	FADS1, FADS2, FADS3	FADS1	NA	NA	3992	NA	NA	rs174547-C	0	174547	intron	0	0.33	2e-14	13.699		0.06	[0.02-0.10] s.d. increase	Affymetrix and Illumina [~2,600,000] (imputed)	N		rs174535	chr11	61307932	SYNONYMOUS_CODING	C11orf9	Uncharacterized protein C11orf9 (Best macular dystrophy-related protein) (Fragment). [Source:Uniprot/SPTREMBL;Acc:Q9Y2G1]
rs174547	FADS1, FADS2, FADS3	Lipid metabolism phenotypes	rs174535	19427	0.932	1		rs174547	02/28/2012	22286219	Kettunen J	01/29/2012	Nat Genet	http://www.ncbi.nlm.nih.gov/pubmed/22286219	Genome-wide association study identifies multiple loci influencing human serum metabolite levels.	Lipid metabolism phenotypes	8,330 European ancestry individuals	NR	11q12	11	61570783	FADS1, FADS2, FADS3	FADS1	NA	NA	3992	NA	NA	rs174547-?	0	174547	intron	0	NR	8e-262	261.097	(LA/PUFA)	0.57	[0.53-0.61] unit increase	Illumina [~7.7 million] (imputed)	N		rs174535	chr11	61307932	SYNONYMOUS_CODING	C11orf9	Uncharacterized protein C11orf9 (Best macular dystrophy-related protein) (Fragment). [Source:Uniprot/SPTREMBL;Acc:Q9Y2G1]
rs174547	FADS1	Metabolic traits	rs174538	10702	0.827	0.926		rs174547	02/24/2012	21886157	Suhre K	08/31/2011	Nature	http://www.ncbi.nlm.nih.gov/pubmed/21886157	Human metabolic individuality in biomedical and pharmaceutical research.	Metabolic traits	2,820 European ancestry individuals	NR	11q12	11	61570783	FADS1	FADS1	NA	NA	3992	NA	NA	rs174547-C	0	174547	intron	0	0.32	9e-116	115.046	(SM-3 + 152 other traits)	0.18	[NR] unit decrease	Affmyetrix & Illumina [534,665]	N		rs174538	chr11	61316657	5PRIME_UTR	C11orf10	UPF0197 protein C11orf10. [Source:Uniprot/SWISSPROT;Acc:P61165]
rs174547	FADS1, FADS2, FADS3	HDL cholesterol	rs174538	10702	0.827	0.926		rs174547	01/12/2009	19060906	Kathiresan S	12/07/2008	Nat Genet	http://www.ncbi.nlm.nih.gov/pubmed/19060906?ordinalpos=1&itool=EntrezSystem2.PEntrez.Pubmed.Pubmed_ResultsPanel.Pubmed_DefaultReportPanel.Pubmed_RVDocSum	Common variants at 30 loci contribute to polygenic dyslipidemia.	HDL cholesterol	19,840 individuals	Up to 20,623 individuals	11q12	11	61570783	FADS1, FADS2, FADS3	FADS1	NA	NA	3992	NA	NA	rs174547-C	0	174547	intron	0	0.33	2e-12	11.699		0.09	[0.05-0.13] s.d. decrease	Affymetrix and Illumina [~2,600,000] (imputed)	N		rs174538	chr11	61316657	5PRIME_UTR	C11orf10	UPF0197 protein C11orf10. [Source:Uniprot/SWISSPROT;Acc:P61165]
rs174547	FADS1	Phospholipid levels (plasma)	rs174538	10702	0.827	0.926		rs174547	09/01/2011	21829377	Lemaitre RN	07/28/2011	PLoS Genet	http://www.ncbi.nlm.nih.gov/pubmed/21829377	Genetic loci associated with plasma phospholipid n-3 fatty acids: a meta-analysis of genome-wide association studies from the CHARGE Consortium.	Phospholipid levels (plasma)	8,866 European ancestry individuals	NR	11q12	11	61570783	FADS1	FADS1	NA	NA	3992	NA	NA	rs174547-T	0	174547	intron	0	NR	3e-64	63.5229	(ALA)	0.02	[NR] % decrease	Affymetrix & Illumina [NR]	N		rs174538	chr11	61316657	5PRIME_UTR	C11orf10	UPF0197 protein C11orf10. [Source:Uniprot/SWISSPROT;Acc:P61165]
rs174547	FADS1	Phospholipid levels (plasma)	rs174538	10702	0.827	0.926		rs174547	09/01/2011	21829377	Lemaitre RN	07/28/2011	PLoS Genet	http://www.ncbi.nlm.nih.gov/pubmed/21829377	Genetic loci associated with plasma phospholipid n-3 fatty acids: a meta-analysis of genome-wide association studies from the CHARGE Consortium.	Phospholipid levels (plasma)	8,866 European ancestry individuals	NR	11q12	11	61570783	FADS1	FADS1	NA	NA	3992	NA	NA	rs174547-T	0	174547	intron	0	NR	4e-154	153.398	(DPA)	0.07	[NR] % increase	Affymetrix & Illumina [NR]	N		rs174538	chr11	61316657	5PRIME_UTR	C11orf10	UPF0197 protein C11orf10. [Source:Uniprot/SWISSPROT;Acc:P61165]
rs174547	FADS1, FADS2, FADS3	Triglycerides	rs174538	10702	0.827	0.926		rs174547	01/12/2009	19060906	Kathiresan S	12/07/2008	Nat Genet	http://www.ncbi.nlm.nih.gov/pubmed/19060906?ordinalpos=1&itool=EntrezSystem2.PEntrez.Pubmed.Pubmed_ResultsPanel.Pubmed_DefaultReportPanel.Pubmed_RVDocSum	Common variants at 30 loci contribute to polygenic dyslipidemia.	Triglycerides	19,840 individuals	Up to 20,623 individuals	11q12	11	61570783	FADS1, FADS2, FADS3	FADS1	NA	NA	3992	NA	NA	rs174547-C	0	174547	intron	0	0.33	2e-14	13.699		0.06	[0.02-0.10] s.d. increase	Affymetrix and Illumina [~2,600,000] (imputed)	N		rs174538	chr11	61316657	5PRIME_UTR	C11orf10	UPF0197 protein C11orf10. [Source:Uniprot/SWISSPROT;Acc:P61165]
rs174547	FADS1, FADS2, FADS3	Lipid metabolism phenotypes	rs174538	10702	0.827	0.926		rs174547	02/28/2012	22286219	Kettunen J	01/29/2012	Nat Genet	http://www.ncbi.nlm.nih.gov/pubmed/22286219	Genome-wide association study identifies multiple loci influencing human serum metabolite levels.	Lipid metabolism phenotypes	8,330 European ancestry individuals	NR	11q12	11	61570783	FADS1, FADS2, FADS3	FADS1	NA	NA	3992	NA	NA	rs174547-?	0	174547	intron	0	NR	8e-262	261.097	(LA/PUFA)	0.57	[0.53-0.61] unit increase	Illumina [~7.7 million] (imputed)	N		rs174538	chr11	61316657	5PRIME_UTR	C11orf10	UPF0197 protein C11orf10. [Source:Uniprot/SWISSPROT;Acc:P61165]
rs174547	FADS1	Metabolic traits	rs174546	953	0.965	1		rs174547	02/24/2012	21886157	Suhre K	08/31/2011	Nature	http://www.ncbi.nlm.nih.gov/pubmed/21886157	Human metabolic individuality in biomedical and pharmaceutical research.	Metabolic traits	2,820 European ancestry individuals	NR	11q12	11	61570783	FADS1	FADS1	NA	NA	3992	NA	NA	rs174547-C	0	174547	intron	0	0.32	9e-116	115.046	(SM-3 + 152 other traits)	0.18	[NR] unit decrease	Affmyetrix & Illumina [534,665]	N		rs174546	chr11	61326406	3PRIME_UTR	FADS3,FADS1	fatty acid desaturase 3 [Source:RefSeq_peptide;Acc:NP_068373]
rs174547	FADS1, FADS2, FADS3	HDL cholesterol	rs174546	953	0.965	1		rs174547	01/12/2009	19060906	Kathiresan S	12/07/2008	Nat Genet	http://www.ncbi.nlm.nih.gov/pubmed/19060906?ordinalpos=1&itool=EntrezSystem2.PEntrez.Pubmed.Pubmed_ResultsPanel.Pubmed_DefaultReportPanel.Pubmed_RVDocSum	Common variants at 30 loci contribute to polygenic dyslipidemia.	HDL cholesterol	19,840 individuals	Up to 20,623 individuals	11q12	11	61570783	FADS1, FADS2, FADS3	FADS1	NA	NA	3992	NA	NA	rs174547-C	0	174547	intron	0	0.33	2e-12	11.699		0.09	[0.05-0.13] s.d. decrease	Affymetrix and Illumina [~2,600,000] (imputed)	N		rs174546	chr11	61326406	3PRIME_UTR	FADS3,FADS1	fatty acid desaturase 3 [Source:RefSeq_peptide;Acc:NP_068373]
rs174547	FADS1	Phospholipid levels (plasma)	rs174546	953	0.965	1		rs174547	09/01/2011	21829377	Lemaitre RN	07/28/2011	PLoS Genet	http://www.ncbi.nlm.nih.gov/pubmed/21829377	Genetic loci associated with plasma phospholipid n-3 fatty acids: a meta-analysis of genome-wide association studies from the CHARGE Consortium.	Phospholipid levels (plasma)	8,866 European ancestry individuals	NR	11q12	11	61570783	FADS1	FADS1	NA	NA	3992	NA	NA	rs174547-T	0	174547	intron	0	NR	3e-64	63.5229	(ALA)	0.02	[NR] % decrease	Affymetrix & Illumina [NR]	N		rs174546	chr11	61326406	3PRIME_UTR	FADS3,FADS1	fatty acid desaturase 3 [Source:RefSeq_peptide;Acc:NP_068373]
rs174547	FADS1	Phospholipid levels (plasma)	rs174546	953	0.965	1		rs174547	09/01/2011	21829377	Lemaitre RN	07/28/2011	PLoS Genet	http://www.ncbi.nlm.nih.gov/pubmed/21829377	Genetic loci associated with plasma phospholipid n-3 fatty acids: a meta-analysis of genome-wide association studies from the CHARGE Consortium.	Phospholipid levels (plasma)	8,866 European ancestry individuals	NR	11q12	11	61570783	FADS1	FADS1	NA	NA	3992	NA	NA	rs174547-T	0	174547	intron	0	NR	4e-154	153.398	(DPA)	0.07	[NR] % increase	Affymetrix & Illumina [NR]	N		rs174546	chr11	61326406	3PRIME_UTR	FADS3,FADS1	fatty acid desaturase 3 [Source:RefSeq_peptide;Acc:NP_068373]
rs174547	FADS1, FADS2, FADS3	Triglycerides	rs174546	953	0.965	1		rs174547	01/12/2009	19060906	Kathiresan S	12/07/2008	Nat Genet	http://www.ncbi.nlm.nih.gov/pubmed/19060906?ordinalpos=1&itool=EntrezSystem2.PEntrez.Pubmed.Pubmed_ResultsPanel.Pubmed_DefaultReportPanel.Pubmed_RVDocSum	Common variants at 30 loci contribute to polygenic dyslipidemia.	Triglycerides	19,840 individuals	Up to 20,623 individuals	11q12	11	61570783	FADS1, FADS2, FADS3	FADS1	NA	NA	3992	NA	NA	rs174547-C	0	174547	intron	0	0.33	2e-14	13.699		0.06	[0.02-0.10] s.d. increase	Affymetrix and Illumina [~2,600,000] (imputed)	N		rs174546	chr11	61326406	3PRIME_UTR	FADS3,FADS1	fatty acid desaturase 3 [Source:RefSeq_peptide;Acc:NP_068373]
rs174547	FADS1, FADS2, FADS3	Lipid metabolism phenotypes	rs174546	953	0.965	1		rs174547	02/28/2012	22286219	Kettunen J	01/29/2012	Nat Genet	http://www.ncbi.nlm.nih.gov/pubmed/22286219	Genome-wide association study identifies multiple loci influencing human serum metabolite levels.	Lipid metabolism phenotypes	8,330 European ancestry individuals	NR	11q12	11	61570783	FADS1, FADS2, FADS3	FADS1	NA	NA	3992	NA	NA	rs174547-?	0	174547	intron	0	NR	8e-262	261.097	(LA/PUFA)	0.57	[0.53-0.61] unit increase	Illumina [~7.7 million] (imputed)	N		rs174546	chr11	61326406	3PRIME_UTR	FADS3,FADS1	fatty acid desaturase 3 [Source:RefSeq_peptide;Acc:NP_068373]
rs174547	FADS1	Metabolic traits	rs174547	0	1	1		rs174547	02/24/2012	21886157	Suhre K	08/31/2011	Nature	http://www.ncbi.nlm.nih.gov/pubmed/21886157	Human metabolic individuality in biomedical and pharmaceutical research.	Metabolic traits	2,820 European ancestry individuals	NR	11q12	11	61570783	FADS1	FADS1	NA	NA	3992	NA	NA	rs174547-C	0	174547	intron	0	0.32	9e-116	115.046	(SM-3 + 152 other traits)	0.18	[NR] unit decrease	Affmyetrix & Illumina [534,665]	N		rs174547	chr11	61327359	INTRONIC	FADS3,FADS1	fatty acid desaturase 3 [Source:RefSeq_peptide;Acc:NP_068373]
rs174547	FADS1, FADS2, FADS3	HDL cholesterol	rs174547	0	1	1		rs174547	01/12/2009	19060906	Kathiresan S	12/07/2008	Nat Genet	http://www.ncbi.nlm.nih.gov/pubmed/19060906?ordinalpos=1&itool=EntrezSystem2.PEntrez.Pubmed.Pubmed_ResultsPanel.Pubmed_DefaultReportPanel.Pubmed_RVDocSum	Common variants at 30 loci contribute to polygenic dyslipidemia.	HDL cholesterol	19,840 individuals	Up to 20,623 individuals	11q12	11	61570783	FADS1, FADS2, FADS3	FADS1	NA	NA	3992	NA	NA	rs174547-C	0	174547	intron	0	0.33	2e-12	11.699		0.09	[0.05-0.13] s.d. decrease	Affymetrix and Illumina [~2,600,000] (imputed)	N		rs174547	chr11	61327359	INTRONIC	FADS3,FADS1	fatty acid desaturase 3 [Source:RefSeq_peptide;Acc:NP_068373]
rs174547	FADS1	Phospholipid levels (plasma)	rs174547	0	1	1		rs174547	09/01/2011	21829377	Lemaitre RN	07/28/2011	PLoS Genet	http://www.ncbi.nlm.nih.gov/pubmed/21829377	Genetic loci associated with plasma phospholipid n-3 fatty acids: a meta-analysis of genome-wide association studies from the CHARGE Consortium.	Phospholipid levels (plasma)	8,866 European ancestry individuals	NR	11q12	11	61570783	FADS1	FADS1	NA	NA	3992	NA	NA	rs174547-T	0	174547	intron	0	NR	3e-64	63.5229	(ALA)	0.02	[NR] % decrease	Affymetrix & Illumina [NR]	N		rs174547	chr11	61327359	INTRONIC	FADS3,FADS1	fatty acid desaturase 3 [Source:RefSeq_peptide;Acc:NP_068373]
rs174547	FADS1	Phospholipid levels (plasma)	rs174547	0	1	1		rs174547	09/01/2011	21829377	Lemaitre RN	07/28/2011	PLoS Genet	http://www.ncbi.nlm.nih.gov/pubmed/21829377	Genetic loci associated with plasma phospholipid n-3 fatty acids: a meta-analysis of genome-wide association studies from the CHARGE Consortium.	Phospholipid levels (plasma)	8,866 European ancestry individuals	NR	11q12	11	61570783	FADS1	FADS1	NA	NA	3992	NA	NA	rs174547-T	0	174547	intron	0	NR	4e-154	153.398	(DPA)	0.07	[NR] % increase	Affymetrix & Illumina [NR]	N		rs174547	chr11	61327359	INTRONIC	FADS3,FADS1	fatty acid desaturase 3 [Source:RefSeq_peptide;Acc:NP_068373]
rs174547	FADS1, FADS2, FADS3	Triglycerides	rs174547	0	1	1		rs174547	01/12/2009	19060906	Kathiresan S	12/07/2008	Nat Genet	http://www.ncbi.nlm.nih.gov/pubmed/19060906?ordinalpos=1&itool=EntrezSystem2.PEntrez.Pubmed.Pubmed_ResultsPanel.Pubmed_DefaultReportPanel.Pubmed_RVDocSum	Common variants at 30 loci contribute to polygenic dyslipidemia.	Triglycerides	19,840 individuals	Up to 20,623 individuals	11q12	11	61570783	FADS1, FADS2, FADS3	FADS1	NA	NA	3992	NA	NA	rs174547-C	0	174547	intron	0	0.33	2e-14	13.699		0.06	[0.02-0.10] s.d. increase	Affymetrix and Illumina [~2,600,000] (imputed)	N		rs174547	chr11	61327359	INTRONIC	FADS3,FADS1	fatty acid desaturase 3 [Source:RefSeq_peptide;Acc:NP_068373]
rs174547	FADS1, FADS2, FADS3	Lipid metabolism phenotypes	rs174547	0	1	1		rs174547	02/28/2012	22286219	Kettunen J	01/29/2012	Nat Genet	http://www.ncbi.nlm.nih.gov/pubmed/22286219	Genome-wide association study identifies multiple loci influencing human serum metabolite levels.	Lipid metabolism phenotypes	8,330 European ancestry individuals	NR	11q12	11	61570783	FADS1, FADS2, FADS3	FADS1	NA	NA	3992	NA	NA	rs174547-?	0	174547	intron	0	NR	8e-262	261.097	(LA/PUFA)	0.57	[0.53-0.61] unit increase	Illumina [~7.7 million] (imputed)	N		rs174547	chr11	61327359	INTRONIC	FADS3,FADS1	fatty acid desaturase 3 [Source:RefSeq_peptide;Acc:NP_068373]
rs174547	FADS1	Metabolic traits	rs174550	695	0.93	0.964		rs174547	02/24/2012	21886157	Suhre K	08/31/2011	Nature	http://www.ncbi.nlm.nih.gov/pubmed/21886157	Human metabolic individuality in biomedical and pharmaceutical research.	Metabolic traits	2,820 European ancestry individuals	NR	11q12	11	61570783	FADS1	FADS1	NA	NA	3992	NA	NA	rs174547-C	0	174547	intron	0	0.32	9e-116	115.046	(SM-3 + 152 other traits)	0.18	[NR] unit decrease	Affmyetrix & Illumina [534,665]	N		rs174550	chr11	61328054	INTRONIC	FADS3,FADS1	fatty acid desaturase 3 [Source:RefSeq_peptide;Acc:NP_068373]
rs174547	FADS1, FADS2, FADS3	HDL cholesterol	rs174550	695	0.93	0.964		rs174547	01/12/2009	19060906	Kathiresan S	12/07/2008	Nat Genet	http://www.ncbi.nlm.nih.gov/pubmed/19060906?ordinalpos=1&itool=EntrezSystem2.PEntrez.Pubmed.Pubmed_ResultsPanel.Pubmed_DefaultReportPanel.Pubmed_RVDocSum	Common variants at 30 loci contribute to polygenic dyslipidemia.	HDL cholesterol	19,840 individuals	Up to 20,623 individuals	11q12	11	61570783	FADS1, FADS2, FADS3	FADS1	NA	NA	3992	NA	NA	rs174547-C	0	174547	intron	0	0.33	2e-12	11.699		0.09	[0.05-0.13] s.d. decrease	Affymetrix and Illumina [~2,600,000] (imputed)	N		rs174550	chr11	61328054	INTRONIC	FADS3,FADS1	fatty acid desaturase 3 [Source:RefSeq_peptide;Acc:NP_068373]
rs174547	FADS1	Phospholipid levels (plasma)	rs174550	695	0.93	0.964		rs174547	09/01/2011	21829377	Lemaitre RN	07/28/2011	PLoS Genet	http://www.ncbi.nlm.nih.gov/pubmed/21829377	Genetic loci associated with plasma phospholipid n-3 fatty acids: a meta-analysis of genome-wide association studies from the CHARGE Consortium.	Phospholipid levels (plasma)	8,866 European ancestry individuals	NR	11q12	11	61570783	FADS1	FADS1	NA	NA	3992	NA	NA	rs174547-T	0	174547	intron	0	NR	3e-64	63.5229	(ALA)	0.02	[NR] % decrease	Affymetrix & Illumina [NR]	N		rs174550	chr11	61328054	INTRONIC	FADS3,FADS1	fatty acid desaturase 3 [Source:RefSeq_peptide;Acc:NP_068373]
rs174547	FADS1	Phospholipid levels (plasma)	rs174550	695	0.93	0.964		rs174547	09/01/2011	21829377	Lemaitre RN	07/28/2011	PLoS Genet	http://www.ncbi.nlm.nih.gov/pubmed/21829377	Genetic loci associated with plasma phospholipid n-3 fatty acids: a meta-analysis of genome-wide association studies from the CHARGE Consortium.	Phospholipid levels (plasma)	8,866 European ancestry individuals	NR	11q12	11	61570783	FADS1	FADS1	NA	NA	3992	NA	NA	rs174547-T	0	174547	intron	0	NR	4e-154	153.398	(DPA)	0.07	[NR] % increase	Affymetrix & Illumina [NR]	N		rs174550	chr11	61328054	INTRONIC	FADS3,FADS1	fatty acid desaturase 3 [Source:RefSeq_peptide;Acc:NP_068373]
rs174547	FADS1, FADS2, FADS3	Triglycerides	rs174550	695	0.93	0.964		rs174547	01/12/2009	19060906	Kathiresan S	12/07/2008	Nat Genet	http://www.ncbi.nlm.nih.gov/pubmed/19060906?ordinalpos=1&itool=EntrezSystem2.PEntrez.Pubmed.Pubmed_ResultsPanel.Pubmed_DefaultReportPanel.Pubmed_RVDocSum	Common variants at 30 loci contribute to polygenic dyslipidemia.	Triglycerides	19,840 individuals	Up to 20,623 individuals	11q12	11	61570783	FADS1, FADS2, FADS3	FADS1	NA	NA	3992	NA	NA	rs174547-C	0	174547	intron	0	0.33	2e-14	13.699		0.06	[0.02-0.10] s.d. increase	Affymetrix and Illumina [~2,600,000] (imputed)	N		rs174550	chr11	61328054	INTRONIC	FADS3,FADS1	fatty acid desaturase 3 [Source:RefSeq_peptide;Acc:NP_068373]
rs174547	FADS1, FADS2, FADS3	Lipid metabolism phenotypes	rs174550	695	0.93	0.964		rs174547	02/28/2012	22286219	Kettunen J	01/29/2012	Nat Genet	http://www.ncbi.nlm.nih.gov/pubmed/22286219	Genome-wide association study identifies multiple loci influencing human serum metabolite levels.	Lipid metabolism phenotypes	8,330 European ancestry individuals	NR	11q12	11	61570783	FADS1, FADS2, FADS3	FADS1	NA	NA	3992	NA	NA	rs174547-?	0	174547	intron	0	NR	8e-262	261.097	(LA/PUFA)	0.57	[0.53-0.61] unit increase	Illumina [~7.7 million] (imputed)	N		rs174550	chr11	61328054	INTRONIC	FADS3,FADS1	fatty acid desaturase 3 [Source:RefSeq_peptide;Acc:NP_068373]
rs174547	FADS1	Metabolic traits	rs174576	32727	0.965	1		rs174547	02/24/2012	21886157	Suhre K	08/31/2011	Nature	http://www.ncbi.nlm.nih.gov/pubmed/21886157	Human metabolic individuality in biomedical and pharmaceutical research.	Metabolic traits	2,820 European ancestry individuals	NR	11q12	11	61570783	FADS1	FADS1	NA	NA	3992	NA	NA	rs174547-C	0	174547	intron	0	0.32	9e-116	115.046	(SM-3 + 152 other traits)	0.18	[NR] unit decrease	Affmyetrix & Illumina [534,665]	N		rs174576	chr11	61360086	INTRONIC	FADS3,FADS1,FADS2	fatty acid desaturase 3 [Source:RefSeq_peptide;Acc:NP_068373], fatty acid desaturase 2 [Source:RefSeq_peptide;Acc:NP_004256]
rs174547	FADS1, FADS2, FADS3	HDL cholesterol	rs174576	32727	0.965	1		rs174547	01/12/2009	19060906	Kathiresan S	12/07/2008	Nat Genet	http://www.ncbi.nlm.nih.gov/pubmed/19060906?ordinalpos=1&itool=EntrezSystem2.PEntrez.Pubmed.Pubmed_ResultsPanel.Pubmed_DefaultReportPanel.Pubmed_RVDocSum	Common variants at 30 loci contribute to polygenic dyslipidemia.	HDL cholesterol	19,840 individuals	Up to 20,623 individuals	11q12	11	61570783	FADS1, FADS2, FADS3	FADS1	NA	NA	3992	NA	NA	rs174547-C	0	174547	intron	0	0.33	2e-12	11.699		0.09	[0.05-0.13] s.d. decrease	Affymetrix and Illumina [~2,600,000] (imputed)	N		rs174576	chr11	61360086	INTRONIC	FADS3,FADS1,FADS2	fatty acid desaturase 3 [Source:RefSeq_peptide;Acc:NP_068373], fatty acid desaturase 2 [Source:RefSeq_peptide;Acc:NP_004256]
rs174547	FADS1	Phospholipid levels (plasma)	rs174576	32727	0.965	1		rs174547	09/01/2011	21829377	Lemaitre RN	07/28/2011	PLoS Genet	http://www.ncbi.nlm.nih.gov/pubmed/21829377	Genetic loci associated with plasma phospholipid n-3 fatty acids: a meta-analysis of genome-wide association studies from the CHARGE Consortium.	Phospholipid levels (plasma)	8,866 European ancestry individuals	NR	11q12	11	61570783	FADS1	FADS1	NA	NA	3992	NA	NA	rs174547-T	0	174547	intron	0	NR	3e-64	63.5229	(ALA)	0.02	[NR] % decrease	Affymetrix & Illumina [NR]	N		rs174576	chr11	61360086	INTRONIC	FADS3,FADS1,FADS2	fatty acid desaturase 3 [Source:RefSeq_peptide;Acc:NP_068373], fatty acid desaturase 2 [Source:RefSeq_peptide;Acc:NP_004256]
rs174547	FADS1	Phospholipid levels (plasma)	rs174576	32727	0.965	1		rs174547	09/01/2011	21829377	Lemaitre RN	07/28/2011	PLoS Genet	http://www.ncbi.nlm.nih.gov/pubmed/21829377	Genetic loci associated with plasma phospholipid n-3 fatty acids: a meta-analysis of genome-wide association studies from the CHARGE Consortium.	Phospholipid levels (plasma)	8,866 European ancestry individuals	NR	11q12	11	61570783	FADS1	FADS1	NA	NA	3992	NA	NA	rs174547-T	0	174547	intron	0	NR	4e-154	153.398	(DPA)	0.07	[NR] % increase	Affymetrix & Illumina [NR]	N		rs174576	chr11	61360086	INTRONIC	FADS3,FADS1,FADS2	fatty acid desaturase 3 [Source:RefSeq_peptide;Acc:NP_068373], fatty acid desaturase 2 [Source:RefSeq_peptide;Acc:NP_004256]
rs174547	FADS1, FADS2, FADS3	Triglycerides	rs174576	32727	0.965	1		rs174547	01/12/2009	19060906	Kathiresan S	12/07/2008	Nat Genet	http://www.ncbi.nlm.nih.gov/pubmed/19060906?ordinalpos=1&itool=EntrezSystem2.PEntrez.Pubmed.Pubmed_ResultsPanel.Pubmed_DefaultReportPanel.Pubmed_RVDocSum	Common variants at 30 loci contribute to polygenic dyslipidemia.	Triglycerides	19,840 individuals	Up to 20,623 individuals	11q12	11	61570783	FADS1, FADS2, FADS3	FADS1	NA	NA	3992	NA	NA	rs174547-C	0	174547	intron	0	0.33	2e-14	13.699		0.06	[0.02-0.10] s.d. increase	Affymetrix and Illumina [~2,600,000] (imputed)	N		rs174576	chr11	61360086	INTRONIC	FADS3,FADS1,FADS2	fatty acid desaturase 3 [Source:RefSeq_peptide;Acc:NP_068373], fatty acid desaturase 2 [Source:RefSeq_peptide;Acc:NP_004256]
rs174547	FADS1, FADS2, FADS3	Lipid metabolism phenotypes	rs174576	32727	0.965	1		rs174547	02/28/2012	22286219	Kettunen J	01/29/2012	Nat Genet	http://www.ncbi.nlm.nih.gov/pubmed/22286219	Genome-wide association study identifies multiple loci influencing human serum metabolite levels.	Lipid metabolism phenotypes	8,330 European ancestry individuals	NR	11q12	11	61570783	FADS1, FADS2, FADS3	FADS1	NA	NA	3992	NA	NA	rs174547-?	0	174547	intron	0	NR	8e-262	261.097	(LA/PUFA)	0.57	[0.53-0.61] unit increase	Illumina [~7.7 million] (imputed)	N		rs174576	chr11	61360086	INTRONIC	FADS3,FADS1,FADS2	fatty acid desaturase 3 [Source:RefSeq_peptide;Acc:NP_068373], fatty acid desaturase 2 [Source:RefSeq_peptide;Acc:NP_004256]
rs174547	FADS1	Metabolic traits	rs174577	34031	0.965	1		rs174547	02/24/2012	21886157	Suhre K	08/31/2011	Nature	http://www.ncbi.nlm.nih.gov/pubmed/21886157	Human metabolic individuality in biomedical and pharmaceutical research.	Metabolic traits	2,820 European ancestry individuals	NR	11q12	11	61570783	FADS1	FADS1	NA	NA	3992	NA	NA	rs174547-C	0	174547	intron	0	0.32	9e-116	115.046	(SM-3 + 152 other traits)	0.18	[NR] unit decrease	Affmyetrix & Illumina [534,665]	N		rs174577	chr11	61361390	INTRONIC	FADS3,FADS1,FADS2	fatty acid desaturase 3 [Source:RefSeq_peptide;Acc:NP_068373], fatty acid desaturase 2 [Source:RefSeq_peptide;Acc:NP_004256]
rs174547	FADS1, FADS2, FADS3	HDL cholesterol	rs174577	34031	0.965	1		rs174547	01/12/2009	19060906	Kathiresan S	12/07/2008	Nat Genet	http://www.ncbi.nlm.nih.gov/pubmed/19060906?ordinalpos=1&itool=EntrezSystem2.PEntrez.Pubmed.Pubmed_ResultsPanel.Pubmed_DefaultReportPanel.Pubmed_RVDocSum	Common variants at 30 loci contribute to polygenic dyslipidemia.	HDL cholesterol	19,840 individuals	Up to 20,623 individuals	11q12	11	61570783	FADS1, FADS2, FADS3	FADS1	NA	NA	3992	NA	NA	rs174547-C	0	174547	intron	0	0.33	2e-12	11.699		0.09	[0.05-0.13] s.d. decrease	Affymetrix and Illumina [~2,600,000] (imputed)	N		rs174577	chr11	61361390	INTRONIC	FADS3,FADS1,FADS2	fatty acid desaturase 3 [Source:RefSeq_peptide;Acc:NP_068373], fatty acid desaturase 2 [Source:RefSeq_peptide;Acc:NP_004256]
rs174547	FADS1	Phospholipid levels (plasma)	rs174577	34031	0.965	1		rs174547	09/01/2011	21829377	Lemaitre RN	07/28/2011	PLoS Genet	http://www.ncbi.nlm.nih.gov/pubmed/21829377	Genetic loci associated with plasma phospholipid n-3 fatty acids: a meta-analysis of genome-wide association studies from the CHARGE Consortium.	Phospholipid levels (plasma)	8,866 European ancestry individuals	NR	11q12	11	61570783	FADS1	FADS1	NA	NA	3992	NA	NA	rs174547-T	0	174547	intron	0	NR	3e-64	63.5229	(ALA)	0.02	[NR] % decrease	Affymetrix & Illumina [NR]	N		rs174577	chr11	61361390	INTRONIC	FADS3,FADS1,FADS2	fatty acid desaturase 3 [Source:RefSeq_peptide;Acc:NP_068373], fatty acid desaturase 2 [Source:RefSeq_peptide;Acc:NP_004256]
rs174547	FADS1	Phospholipid levels (plasma)	rs174577	34031	0.965	1		rs174547	09/01/2011	21829377	Lemaitre RN	07/28/2011	PLoS Genet	http://www.ncbi.nlm.nih.gov/pubmed/21829377	Genetic loci associated with plasma phospholipid n-3 fatty acids: a meta-analysis of genome-wide association studies from the CHARGE Consortium.	Phospholipid levels (plasma)	8,866 European ancestry individuals	NR	11q12	11	61570783	FADS1	FADS1	NA	NA	3992	NA	NA	rs174547-T	0	174547	intron	0	NR	4e-154	153.398	(DPA)	0.07	[NR] % increase	Affymetrix & Illumina [NR]	N		rs174577	chr11	61361390	INTRONIC	FADS3,FADS1,FADS2	fatty acid desaturase 3 [Source:RefSeq_peptide;Acc:NP_068373], fatty acid desaturase 2 [Source:RefSeq_peptide;Acc:NP_004256]
rs174547	FADS1, FADS2, FADS3	Triglycerides	rs174577	34031	0.965	1		rs174547	01/12/2009	19060906	Kathiresan S	12/07/2008	Nat Genet	http://www.ncbi.nlm.nih.gov/pubmed/19060906?ordinalpos=1&itool=EntrezSystem2.PEntrez.Pubmed.Pubmed_ResultsPanel.Pubmed_DefaultReportPanel.Pubmed_RVDocSum	Common variants at 30 loci contribute to polygenic dyslipidemia.	Triglycerides	19,840 individuals	Up to 20,623 individuals	11q12	11	61570783	FADS1, FADS2, FADS3	FADS1	NA	NA	3992	NA	NA	rs174547-C	0	174547	intron	0	0.33	2e-14	13.699		0.06	[0.02-0.10] s.d. increase	Affymetrix and Illumina [~2,600,000] (imputed)	N		rs174577	chr11	61361390	INTRONIC	FADS3,FADS1,FADS2	fatty acid desaturase 3 [Source:RefSeq_peptide;Acc:NP_068373], fatty acid desaturase 2 [Source:RefSeq_peptide;Acc:NP_004256]
rs174547	FADS1, FADS2, FADS3	Lipid metabolism phenotypes	rs174577	34031	0.965	1		rs174547	02/28/2012	22286219	Kettunen J	01/29/2012	Nat Genet	http://www.ncbi.nlm.nih.gov/pubmed/22286219	Genome-wide association study identifies multiple loci influencing human serum metabolite levels.	Lipid metabolism phenotypes	8,330 European ancestry individuals	NR	11q12	11	61570783	FADS1, FADS2, FADS3	FADS1	NA	NA	3992	NA	NA	rs174547-?	0	174547	intron	0	NR	8e-262	261.097	(LA/PUFA)	0.57	[0.53-0.61] unit increase	Illumina [~7.7 million] (imputed)	N		rs174577	chr11	61361390	INTRONIC	FADS3,FADS1,FADS2	fatty acid desaturase 3 [Source:RefSeq_peptide;Acc:NP_068373], fatty acid desaturase 2 [Source:RefSeq_peptide;Acc:NP_004256]
rs174547	FADS1	Metabolic traits	rs174583	38967	0.965	1		rs174547	02/24/2012	21886157	Suhre K	08/31/2011	Nature	http://www.ncbi.nlm.nih.gov/pubmed/21886157	Human metabolic individuality in biomedical and pharmaceutical research.	Metabolic traits	2,820 European ancestry individuals	NR	11q12	11	61570783	FADS1	FADS1	NA	NA	3992	NA	NA	rs174547-C	0	174547	intron	0	0.32	9e-116	115.046	(SM-3 + 152 other traits)	0.18	[NR] unit decrease	Affmyetrix & Illumina [534,665]	N		rs174583	chr11	61366326	INTRONIC	FADS3,FADS1,FADS2	fatty acid desaturase 3 [Source:RefSeq_peptide;Acc:NP_068373], fatty acid desaturase 2 [Source:RefSeq_peptide;Acc:NP_004256]
rs174547	FADS1, FADS2, FADS3	HDL cholesterol	rs174583	38967	0.965	1		rs174547	01/12/2009	19060906	Kathiresan S	12/07/2008	Nat Genet	http://www.ncbi.nlm.nih.gov/pubmed/19060906?ordinalpos=1&itool=EntrezSystem2.PEntrez.Pubmed.Pubmed_ResultsPanel.Pubmed_DefaultReportPanel.Pubmed_RVDocSum	Common variants at 30 loci contribute to polygenic dyslipidemia.	HDL cholesterol	19,840 individuals	Up to 20,623 individuals	11q12	11	61570783	FADS1, FADS2, FADS3	FADS1	NA	NA	3992	NA	NA	rs174547-C	0	174547	intron	0	0.33	2e-12	11.699		0.09	[0.05-0.13] s.d. decrease	Affymetrix and Illumina [~2,600,000] (imputed)	N		rs174583	chr11	61366326	INTRONIC	FADS3,FADS1,FADS2	fatty acid desaturase 3 [Source:RefSeq_peptide;Acc:NP_068373], fatty acid desaturase 2 [Source:RefSeq_peptide;Acc:NP_004256]
rs174547	FADS1	Phospholipid levels (plasma)	rs174583	38967	0.965	1		rs174547	09/01/2011	21829377	Lemaitre RN	07/28/2011	PLoS Genet	http://www.ncbi.nlm.nih.gov/pubmed/21829377	Genetic loci associated with plasma phospholipid n-3 fatty acids: a meta-analysis of genome-wide association studies from the CHARGE Consortium.	Phospholipid levels (plasma)	8,866 European ancestry individuals	NR	11q12	11	61570783	FADS1	FADS1	NA	NA	3992	NA	NA	rs174547-T	0	174547	intron	0	NR	3e-64	63.5229	(ALA)	0.02	[NR] % decrease	Affymetrix & Illumina [NR]	N		rs174583	chr11	61366326	INTRONIC	FADS3,FADS1,FADS2	fatty acid desaturase 3 [Source:RefSeq_peptide;Acc:NP_068373], fatty acid desaturase 2 [Source:RefSeq_peptide;Acc:NP_004256]
rs174547	FADS1	Phospholipid levels (plasma)	rs174583	38967	0.965	1		rs174547	09/01/2011	21829377	Lemaitre RN	07/28/2011	PLoS Genet	http://www.ncbi.nlm.nih.gov/pubmed/21829377	Genetic loci associated with plasma phospholipid n-3 fatty acids: a meta-analysis of genome-wide association studies from the CHARGE Consortium.	Phospholipid levels (plasma)	8,866 European ancestry individuals	NR	11q12	11	61570783	FADS1	FADS1	NA	NA	3992	NA	NA	rs174547-T	0	174547	intron	0	NR	4e-154	153.398	(DPA)	0.07	[NR] % increase	Affymetrix & Illumina [NR]	N		rs174583	chr11	61366326	INTRONIC	FADS3,FADS1,FADS2	fatty acid desaturase 3 [Source:RefSeq_peptide;Acc:NP_068373], fatty acid desaturase 2 [Source:RefSeq_peptide;Acc:NP_004256]
rs174547	FADS1, FADS2, FADS3	Triglycerides	rs174583	38967	0.965	1		rs174547	01/12/2009	19060906	Kathiresan S	12/07/2008	Nat Genet	http://www.ncbi.nlm.nih.gov/pubmed/19060906?ordinalpos=1&itool=EntrezSystem2.PEntrez.Pubmed.Pubmed_ResultsPanel.Pubmed_DefaultReportPanel.Pubmed_RVDocSum	Common variants at 30 loci contribute to polygenic dyslipidemia.	Triglycerides	19,840 individuals	Up to 20,623 individuals	11q12	11	61570783	FADS1, FADS2, FADS3	FADS1	NA	NA	3992	NA	NA	rs174547-C	0	174547	intron	0	0.33	2e-14	13.699		0.06	[0.02-0.10] s.d. increase	Affymetrix and Illumina [~2,600,000] (imputed)	N		rs174583	chr11	61366326	INTRONIC	FADS3,FADS1,FADS2	fatty acid desaturase 3 [Source:RefSeq_peptide;Acc:NP_068373], fatty acid desaturase 2 [Source:RefSeq_peptide;Acc:NP_004256]
rs174547	FADS1, FADS2, FADS3	Lipid metabolism phenotypes	rs174583	38967	0.965	1		rs174547	02/28/2012	22286219	Kettunen J	01/29/2012	Nat Genet	http://www.ncbi.nlm.nih.gov/pubmed/22286219	Genome-wide association study identifies multiple loci influencing human serum metabolite levels.	Lipid metabolism phenotypes	8,330 European ancestry individuals	NR	11q12	11	61570783	FADS1, FADS2, FADS3	FADS1	NA	NA	3992	NA	NA	rs174547-?	0	174547	intron	0	NR	8e-262	261.097	(LA/PUFA)	0.57	[0.53-0.61] unit increase	Illumina [~7.7 million] (imputed)	N		rs174583	chr11	61366326	INTRONIC	FADS3,FADS1,FADS2	fatty acid desaturase 3 [Source:RefSeq_peptide;Acc:NP_068373], fatty acid desaturase 2 [Source:RefSeq_peptide;Acc:NP_004256]
rs174548	FADS1	HDL cholesterol	rs102275	13545	0.806	1		rs174548	10/17/2010	20864672	Waterworth DM	09/23/2010	Arterioscler Thromb Vasc Biol	http://www.ncbi.nlm.nih.gov/pubmed/20864672	Genetic variants influencing circulating lipid levels and risk of coronary artery disease.	HDL cholesterol	up to 17,243 white European descent individuals	up to 37,774 white European descent individuals, up to 9,665 Indian Asian individuals	11q12	11	61571348	FADS1	FADS1	NA	NA	3992	NA	NA	rs174548-G	0	174548	intron	0	0.17	1e-12	12		0.01	[0.007-0.015] unit decrease	Affymetrix, Illumina & Perlegen [2,155,369] (imputed)	N		rs102275	chr11	61314379	INTRONIC	C11orf10	UPF0197 protein C11orf10. [Source:Uniprot/SWISSPROT;Acc:P61165]
rs174548	FADS1	Triglycerides	rs102275	13545	0.806	1		rs174548	10/17/2010	20864672	Waterworth DM	09/23/2010	Arterioscler Thromb Vasc Biol	http://www.ncbi.nlm.nih.gov/pubmed/20864672	Genetic variants influencing circulating lipid levels and risk of coronary artery disease.	Triglycerides	up to 17,243 white European descent individuals	up to 37,774 white European descent individuals, up to 9,665 Indian Asian individuals	11q12	11	61571348	FADS1	FADS1	NA	NA	3992	NA	NA	rs174548-G	0	174548	intron	0	0.17	5e-14	13.301		0.03	[0.02-0.04] unit increase	Affymetrix, Illumina & Perlegen [2,155,369] (imputed)	N		rs102275	chr11	61314379	INTRONIC	C11orf10	UPF0197 protein C11orf10. [Source:Uniprot/SWISSPROT;Acc:P61165]
rs174548	FADS1	HDL cholesterol	rs1535	26624	0.835	1		rs174548	10/17/2010	20864672	Waterworth DM	09/23/2010	Arterioscler Thromb Vasc Biol	http://www.ncbi.nlm.nih.gov/pubmed/20864672	Genetic variants influencing circulating lipid levels and risk of coronary artery disease.	HDL cholesterol	up to 17,243 white European descent individuals	up to 37,774 white European descent individuals, up to 9,665 Indian Asian individuals	11q12	11	61571348	FADS1	FADS1	NA	NA	3992	NA	NA	rs174548-G	0	174548	intron	0	0.17	1e-12	12		0.01	[0.007-0.015] unit decrease	Affymetrix, Illumina & Perlegen [2,155,369] (imputed)	N		rs1535	chr11	61354548	INTRONIC	FADS1,FADS3,FADS2	fatty acid desaturase 3 [Source:RefSeq_peptide;Acc:NP_068373], fatty acid desaturase 2 [Source:RefSeq_peptide;Acc:NP_004256]
rs174548	FADS1	Triglycerides	rs1535	26624	0.835	1		rs174548	10/17/2010	20864672	Waterworth DM	09/23/2010	Arterioscler Thromb Vasc Biol	http://www.ncbi.nlm.nih.gov/pubmed/20864672	Genetic variants influencing circulating lipid levels and risk of coronary artery disease.	Triglycerides	up to 17,243 white European descent individuals	up to 37,774 white European descent individuals, up to 9,665 Indian Asian individuals	11q12	11	61571348	FADS1	FADS1	NA	NA	3992	NA	NA	rs174548-G	0	174548	intron	0	0.17	5e-14	13.301		0.03	[0.02-0.04] unit increase	Affymetrix, Illumina & Perlegen [2,155,369] (imputed)	N		rs1535	chr11	61354548	INTRONIC	FADS1,FADS3,FADS2	fatty acid desaturase 3 [Source:RefSeq_peptide;Acc:NP_068373], fatty acid desaturase 2 [Source:RefSeq_peptide;Acc:NP_004256]
rs174548	FADS1	HDL cholesterol	rs174535	19992	0.806	1		rs174548	10/17/2010	20864672	Waterworth DM	09/23/2010	Arterioscler Thromb Vasc Biol	http://www.ncbi.nlm.nih.gov/pubmed/20864672	Genetic variants influencing circulating lipid levels and risk of coronary artery disease.	HDL cholesterol	up to 17,243 white European descent individuals	up to 37,774 white European descent individuals, up to 9,665 Indian Asian individuals	11q12	11	61571348	FADS1	FADS1	NA	NA	3992	NA	NA	rs174548-G	0	174548	intron	0	0.17	1e-12	12		0.01	[0.007-0.015] unit decrease	Affymetrix, Illumina & Perlegen [2,155,369] (imputed)	N		rs174535	chr11	61307932	SYNONYMOUS_CODING	C11orf9	Uncharacterized protein C11orf9 (Best macular dystrophy-related protein) (Fragment). [Source:Uniprot/SPTREMBL;Acc:Q9Y2G1]
rs174548	FADS1	Triglycerides	rs174535	19992	0.806	1		rs174548	10/17/2010	20864672	Waterworth DM	09/23/2010	Arterioscler Thromb Vasc Biol	http://www.ncbi.nlm.nih.gov/pubmed/20864672	Genetic variants influencing circulating lipid levels and risk of coronary artery disease.	Triglycerides	up to 17,243 white European descent individuals	up to 37,774 white European descent individuals, up to 9,665 Indian Asian individuals	11q12	11	61571348	FADS1	FADS1	NA	NA	3992	NA	NA	rs174548-G	0	174548	intron	0	0.17	5e-14	13.301		0.03	[0.02-0.04] unit increase	Affymetrix, Illumina & Perlegen [2,155,369] (imputed)	N		rs174535	chr11	61307932	SYNONYMOUS_CODING	C11orf9	Uncharacterized protein C11orf9 (Best macular dystrophy-related protein) (Fragment). [Source:Uniprot/SPTREMBL;Acc:Q9Y2G1]
rs174548	FADS1	HDL cholesterol	rs174546	1518	0.835	1		rs174548	10/17/2010	20864672	Waterworth DM	09/23/2010	Arterioscler Thromb Vasc Biol	http://www.ncbi.nlm.nih.gov/pubmed/20864672	Genetic variants influencing circulating lipid levels and risk of coronary artery disease.	HDL cholesterol	up to 17,243 white European descent individuals	up to 37,774 white European descent individuals, up to 9,665 Indian Asian individuals	11q12	11	61571348	FADS1	FADS1	NA	NA	3992	NA	NA	rs174548-G	0	174548	intron	0	0.17	1e-12	12		0.01	[0.007-0.015] unit decrease	Affymetrix, Illumina & Perlegen [2,155,369] (imputed)	N		rs174546	chr11	61326406	3PRIME_UTR	FADS1,FADS3	fatty acid desaturase 3 [Source:RefSeq_peptide;Acc:NP_068373]
rs174548	FADS1	Triglycerides	rs174546	1518	0.835	1		rs174548	10/17/2010	20864672	Waterworth DM	09/23/2010	Arterioscler Thromb Vasc Biol	http://www.ncbi.nlm.nih.gov/pubmed/20864672	Genetic variants influencing circulating lipid levels and risk of coronary artery disease.	Triglycerides	up to 17,243 white European descent individuals	up to 37,774 white European descent individuals, up to 9,665 Indian Asian individuals	11q12	11	61571348	FADS1	FADS1	NA	NA	3992	NA	NA	rs174548-G	0	174548	intron	0	0.17	5e-14	13.301		0.03	[0.02-0.04] unit increase	Affymetrix, Illumina & Perlegen [2,155,369] (imputed)	N		rs174546	chr11	61326406	3PRIME_UTR	FADS1,FADS3	fatty acid desaturase 3 [Source:RefSeq_peptide;Acc:NP_068373]
rs174548	FADS1	HDL cholesterol	rs174548	0	1	1		rs174548	10/17/2010	20864672	Waterworth DM	09/23/2010	Arterioscler Thromb Vasc Biol	http://www.ncbi.nlm.nih.gov/pubmed/20864672	Genetic variants influencing circulating lipid levels and risk of coronary artery disease.	HDL cholesterol	up to 17,243 white European descent individuals	up to 37,774 white European descent individuals, up to 9,665 Indian Asian individuals	11q12	11	61571348	FADS1	FADS1	NA	NA	3992	NA	NA	rs174548-G	0	174548	intron	0	0.17	1e-12	12		0.01	[0.007-0.015] unit decrease	Affymetrix, Illumina & Perlegen [2,155,369] (imputed)	N		rs174548	chr11	61327924	INTRONIC	FADS1,FADS3	fatty acid desaturase 3 [Source:RefSeq_peptide;Acc:NP_068373]
rs174548	FADS1	Triglycerides	rs174548	0	1	1		rs174548	10/17/2010	20864672	Waterworth DM	09/23/2010	Arterioscler Thromb Vasc Biol	http://www.ncbi.nlm.nih.gov/pubmed/20864672	Genetic variants influencing circulating lipid levels and risk of coronary artery disease.	Triglycerides	up to 17,243 white European descent individuals	up to 37,774 white European descent individuals, up to 9,665 Indian Asian individuals	11q12	11	61571348	FADS1	FADS1	NA	NA	3992	NA	NA	rs174548-G	0	174548	intron	0	0.17	5e-14	13.301		0.03	[0.02-0.04] unit increase	Affymetrix, Illumina & Perlegen [2,155,369] (imputed)	N		rs174548	chr11	61327924	INTRONIC	FADS1,FADS3	fatty acid desaturase 3 [Source:RefSeq_peptide;Acc:NP_068373]
rs174548	FADS1	HDL cholesterol	rs174550	130	0.865	1		rs174548	10/17/2010	20864672	Waterworth DM	09/23/2010	Arterioscler Thromb Vasc Biol	http://www.ncbi.nlm.nih.gov/pubmed/20864672	Genetic variants influencing circulating lipid levels and risk of coronary artery disease.	HDL cholesterol	up to 17,243 white European descent individuals	up to 37,774 white European descent individuals, up to 9,665 Indian Asian individuals	11q12	11	61571348	FADS1	FADS1	NA	NA	3992	NA	NA	rs174548-G	0	174548	intron	0	0.17	1e-12	12		0.01	[0.007-0.015] unit decrease	Affymetrix, Illumina & Perlegen [2,155,369] (imputed)	N		rs174550	chr11	61328054	INTRONIC	FADS1,FADS3	fatty acid desaturase 3 [Source:RefSeq_peptide;Acc:NP_068373]
rs174548	FADS1	Triglycerides	rs174550	130	0.865	1		rs174548	10/17/2010	20864672	Waterworth DM	09/23/2010	Arterioscler Thromb Vasc Biol	http://www.ncbi.nlm.nih.gov/pubmed/20864672	Genetic variants influencing circulating lipid levels and risk of coronary artery disease.	Triglycerides	up to 17,243 white European descent individuals	up to 37,774 white European descent individuals, up to 9,665 Indian Asian individuals	11q12	11	61571348	FADS1	FADS1	NA	NA	3992	NA	NA	rs174548-G	0	174548	intron	0	0.17	5e-14	13.301		0.03	[0.02-0.04] unit increase	Affymetrix, Illumina & Perlegen [2,155,369] (imputed)	N		rs174550	chr11	61328054	INTRONIC	FADS1,FADS3	fatty acid desaturase 3 [Source:RefSeq_peptide;Acc:NP_068373]
rs174548	FADS1	HDL cholesterol	rs174576	32162	0.835	1		rs174548	10/17/2010	20864672	Waterworth DM	09/23/2010	Arterioscler Thromb Vasc Biol	http://www.ncbi.nlm.nih.gov/pubmed/20864672	Genetic variants influencing circulating lipid levels and risk of coronary artery disease.	HDL cholesterol	up to 17,243 white European descent individuals	up to 37,774 white European descent individuals, up to 9,665 Indian Asian individuals	11q12	11	61571348	FADS1	FADS1	NA	NA	3992	NA	NA	rs174548-G	0	174548	intron	0	0.17	1e-12	12		0.01	[0.007-0.015] unit decrease	Affymetrix, Illumina & Perlegen [2,155,369] (imputed)	N		rs174576	chr11	61360086	INTRONIC	FADS1,FADS3,FADS2	fatty acid desaturase 3 [Source:RefSeq_peptide;Acc:NP_068373], fatty acid desaturase 2 [Source:RefSeq_peptide;Acc:NP_004256]
rs174548	FADS1	Triglycerides	rs174576	32162	0.835	1		rs174548	10/17/2010	20864672	Waterworth DM	09/23/2010	Arterioscler Thromb Vasc Biol	http://www.ncbi.nlm.nih.gov/pubmed/20864672	Genetic variants influencing circulating lipid levels and risk of coronary artery disease.	Triglycerides	up to 17,243 white European descent individuals	up to 37,774 white European descent individuals, up to 9,665 Indian Asian individuals	11q12	11	61571348	FADS1	FADS1	NA	NA	3992	NA	NA	rs174548-G	0	174548	intron	0	0.17	5e-14	13.301		0.03	[0.02-0.04] unit increase	Affymetrix, Illumina & Perlegen [2,155,369] (imputed)	N		rs174576	chr11	61360086	INTRONIC	FADS1,FADS3,FADS2	fatty acid desaturase 3 [Source:RefSeq_peptide;Acc:NP_068373], fatty acid desaturase 2 [Source:RefSeq_peptide;Acc:NP_004256]
rs174548	FADS1	HDL cholesterol	rs174577	33466	0.835	1		rs174548	10/17/2010	20864672	Waterworth DM	09/23/2010	Arterioscler Thromb Vasc Biol	http://www.ncbi.nlm.nih.gov/pubmed/20864672	Genetic variants influencing circulating lipid levels and risk of coronary artery disease.	HDL cholesterol	up to 17,243 white European descent individuals	up to 37,774 white European descent individuals, up to 9,665 Indian Asian individuals	11q12	11	61571348	FADS1	FADS1	NA	NA	3992	NA	NA	rs174548-G	0	174548	intron	0	0.17	1e-12	12		0.01	[0.007-0.015] unit decrease	Affymetrix, Illumina & Perlegen [2,155,369] (imputed)	N		rs174577	chr11	61361390	INTRONIC	FADS1,FADS3,FADS2	fatty acid desaturase 3 [Source:RefSeq_peptide;Acc:NP_068373], fatty acid desaturase 2 [Source:RefSeq_peptide;Acc:NP_004256]
rs174548	FADS1	Triglycerides	rs174577	33466	0.835	1		rs174548	10/17/2010	20864672	Waterworth DM	09/23/2010	Arterioscler Thromb Vasc Biol	http://www.ncbi.nlm.nih.gov/pubmed/20864672	Genetic variants influencing circulating lipid levels and risk of coronary artery disease.	Triglycerides	up to 17,243 white European descent individuals	up to 37,774 white European descent individuals, up to 9,665 Indian Asian individuals	11q12	11	61571348	FADS1	FADS1	NA	NA	3992	NA	NA	rs174548-G	0	174548	intron	0	0.17	5e-14	13.301		0.03	[0.02-0.04] unit increase	Affymetrix, Illumina & Perlegen [2,155,369] (imputed)	N		rs174577	chr11	61361390	INTRONIC	FADS1,FADS3,FADS2	fatty acid desaturase 3 [Source:RefSeq_peptide;Acc:NP_068373], fatty acid desaturase 2 [Source:RefSeq_peptide;Acc:NP_004256]
rs174548	FADS1	HDL cholesterol	rs174583	38402	0.835	1		rs174548	10/17/2010	20864672	Waterworth DM	09/23/2010	Arterioscler Thromb Vasc Biol	http://www.ncbi.nlm.nih.gov/pubmed/20864672	Genetic variants influencing circulating lipid levels and risk of coronary artery disease.	HDL cholesterol	up to 17,243 white European descent individuals	up to 37,774 white European descent individuals, up to 9,665 Indian Asian individuals	11q12	11	61571348	FADS1	FADS1	NA	NA	3992	NA	NA	rs174548-G	0	174548	intron	0	0.17	1e-12	12		0.01	[0.007-0.015] unit decrease	Affymetrix, Illumina & Perlegen [2,155,369] (imputed)	N		rs174583	chr11	61366326	INTRONIC	FADS1,FADS3,FADS2	fatty acid desaturase 3 [Source:RefSeq_peptide;Acc:NP_068373], fatty acid desaturase 2 [Source:RefSeq_peptide;Acc:NP_004256]
rs174548	FADS1	Triglycerides	rs174583	38402	0.835	1		rs174548	10/17/2010	20864672	Waterworth DM	09/23/2010	Arterioscler Thromb Vasc Biol	http://www.ncbi.nlm.nih.gov/pubmed/20864672	Genetic variants influencing circulating lipid levels and risk of coronary artery disease.	Triglycerides	up to 17,243 white European descent individuals	up to 37,774 white European descent individuals, up to 9,665 Indian Asian individuals	11q12	11	61571348	FADS1	FADS1	NA	NA	3992	NA	NA	rs174548-G	0	174548	intron	0	0.17	5e-14	13.301		0.03	[0.02-0.04] unit increase	Affymetrix, Illumina & Perlegen [2,155,369] (imputed)	N		rs174583	chr11	61366326	INTRONIC	FADS1,FADS3,FADS2	fatty acid desaturase 3 [Source:RefSeq_peptide;Acc:NP_068373], fatty acid desaturase 2 [Source:RefSeq_peptide;Acc:NP_004256]
rs174550	FADS1	Fasting glucose-related traits	rs102275	13675	0.932	1		rs174550	02/28/2010	20081858	Dupuis J	01/17/2010	Nat Genet	http://www.ncbi.nlm.nih.gov/pubmed/20081858?itool=EntrezSystem2.PEntrez.Pubmed.Pubmed_ResultsPanel.Pubmed_RVDocSum&ordinalpos=1	New genetic loci implicated in fasting glucose homeostasis and their impact on type 2 diabetes risk.	Fasting glucose-related traits	up to 46,186 European descent individuals	up to 76,558 European ancestry individuals	11q12	11	61571478	FADS1	FADS1	NA	NA	3992	NA	NA	rs174550-T	0	174550	intron	0	0.64	5e-13	12.301	(HOMA-B)	NR	NR	Affymetrix & Illumina [~2.5 million] (imputed)	N		rs102275	chr11	61314379	INTRONIC	C11orf10	UPF0197 protein C11orf10. [Source:Uniprot/SWISSPROT;Acc:P61165]
rs174550	FADS1	Fasting glucose-related traits (interaction with BMI)	rs102275	13675	0.932	1		rs174550	08/15/2012	22581228	Manning AK	05/13/2012	Nat Genet	http://www.ncbi.nlm.nih.gov/pubmed/22581228	A genome-wide approach accounting for body mass index identifies genetic variants influencing fasting glycemic traits and insulin resistance.	Fasting glucose-related traits (interaction with BMI)	Up to 58,074 European ancestry individuals	Up tp 38,422 European ancestry individuals	11q12	11	61571478	FADS1	FADS1	NA	NA	3992	NA	NA	rs174550-?	0	174550	intron	0	NR	2e-09	8.69897		NR	NR	Affymetrix & Illumina [~2.4 million] (imputed)	N		rs102275	chr11	61314379	INTRONIC	C11orf10	UPF0197 protein C11orf10. [Source:Uniprot/SWISSPROT;Acc:P61165]
rs174550	FADS1	Fasting glucose-related traits	rs102275	13675	0.932	1		rs174550	02/28/2010	20081858	Dupuis J	01/17/2010	Nat Genet	http://www.ncbi.nlm.nih.gov/pubmed/20081858?itool=EntrezSystem2.PEntrez.Pubmed.Pubmed_ResultsPanel.Pubmed_RVDocSum&ordinalpos=1	New genetic loci implicated in fasting glucose homeostasis and their impact on type 2 diabetes risk.	Fasting glucose-related traits	up to 46,186 European descent individuals	up to 76,558 European ancestry individuals	11q12	11	61571478	FADS1	FADS1	NA	NA	3992	NA	NA	rs174550-T	0	174550	intron	0	0.64	2e-15	14.699	(FPG)	NR	NR	Affymetrix & Illumina [~2.5 million] (imputed)	N		rs102275	chr11	61314379	INTRONIC	C11orf10	UPF0197 protein C11orf10. [Source:Uniprot/SWISSPROT;Acc:P61165]
rs174550	FADS1	Phospholipid levels (plasma)	rs102275	13675	0.932	1		rs174550	09/01/2011	21829377	Lemaitre RN	07/28/2011	PLoS Genet	http://www.ncbi.nlm.nih.gov/pubmed/21829377	Genetic loci associated with plasma phospholipid n-3 fatty acids: a meta-analysis of genome-wide association studies from the CHARGE Consortium.	Phospholipid levels (plasma)	8,866 European ancestry individuals	NR	11q12	11	61571478	FADS1	FADS1	NA	NA	3992	NA	NA	rs174550-T	0	174550	intron	0	NR	1e-57	57	(EPA)	0.08	[NR] % increase	Affymetrix & Illumina [NR]	N		rs102275	chr11	61314379	INTRONIC	C11orf10	UPF0197 protein C11orf10. [Source:Uniprot/SWISSPROT;Acc:P61165]
rs174550	FADS1	Fasting glucose-related traits	rs1535	26494	0.965	1		rs174550	02/28/2010	20081858	Dupuis J	01/17/2010	Nat Genet	http://www.ncbi.nlm.nih.gov/pubmed/20081858?itool=EntrezSystem2.PEntrez.Pubmed.Pubmed_ResultsPanel.Pubmed_RVDocSum&ordinalpos=1	New genetic loci implicated in fasting glucose homeostasis and their impact on type 2 diabetes risk.	Fasting glucose-related traits	up to 46,186 European descent individuals	up to 76,558 European ancestry individuals	11q12	11	61571478	FADS1	FADS1	NA	NA	3992	NA	NA	rs174550-T	0	174550	intron	0	0.64	5e-13	12.301	(HOMA-B)	NR	NR	Affymetrix & Illumina [~2.5 million] (imputed)	N		rs1535	chr11	61354548	INTRONIC	FADS1,FADS3,FADS2	fatty acid desaturase 3 [Source:RefSeq_peptide;Acc:NP_068373], fatty acid desaturase 2 [Source:RefSeq_peptide;Acc:NP_004256]
rs174550	FADS1	Fasting glucose-related traits (interaction with BMI)	rs1535	26494	0.965	1		rs174550	08/15/2012	22581228	Manning AK	05/13/2012	Nat Genet	http://www.ncbi.nlm.nih.gov/pubmed/22581228	A genome-wide approach accounting for body mass index identifies genetic variants influencing fasting glycemic traits and insulin resistance.	Fasting glucose-related traits (interaction with BMI)	Up to 58,074 European ancestry individuals	Up tp 38,422 European ancestry individuals	11q12	11	61571478	FADS1	FADS1	NA	NA	3992	NA	NA	rs174550-?	0	174550	intron	0	NR	2e-09	8.69897		NR	NR	Affymetrix & Illumina [~2.4 million] (imputed)	N		rs1535	chr11	61354548	INTRONIC	FADS1,FADS3,FADS2	fatty acid desaturase 3 [Source:RefSeq_peptide;Acc:NP_068373], fatty acid desaturase 2 [Source:RefSeq_peptide;Acc:NP_004256]
rs174550	FADS1	Fasting glucose-related traits	rs1535	26494	0.965	1		rs174550	02/28/2010	20081858	Dupuis J	01/17/2010	Nat Genet	http://www.ncbi.nlm.nih.gov/pubmed/20081858?itool=EntrezSystem2.PEntrez.Pubmed.Pubmed_ResultsPanel.Pubmed_RVDocSum&ordinalpos=1	New genetic loci implicated in fasting glucose homeostasis and their impact on type 2 diabetes risk.	Fasting glucose-related traits	up to 46,186 European descent individuals	up to 76,558 European ancestry individuals	11q12	11	61571478	FADS1	FADS1	NA	NA	3992	NA	NA	rs174550-T	0	174550	intron	0	0.64	2e-15	14.699	(FPG)	NR	NR	Affymetrix & Illumina [~2.5 million] (imputed)	N		rs1535	chr11	61354548	INTRONIC	FADS1,FADS3,FADS2	fatty acid desaturase 3 [Source:RefSeq_peptide;Acc:NP_068373], fatty acid desaturase 2 [Source:RefSeq_peptide;Acc:NP_004256]
rs174550	FADS1	Phospholipid levels (plasma)	rs1535	26494	0.965	1		rs174550	09/01/2011	21829377	Lemaitre RN	07/28/2011	PLoS Genet	http://www.ncbi.nlm.nih.gov/pubmed/21829377	Genetic loci associated with plasma phospholipid n-3 fatty acids: a meta-analysis of genome-wide association studies from the CHARGE Consortium.	Phospholipid levels (plasma)	8,866 European ancestry individuals	NR	11q12	11	61571478	FADS1	FADS1	NA	NA	3992	NA	NA	rs174550-T	0	174550	intron	0	NR	1e-57	57	(EPA)	0.08	[NR] % increase	Affymetrix & Illumina [NR]	N		rs1535	chr11	61354548	INTRONIC	FADS1,FADS3,FADS2	fatty acid desaturase 3 [Source:RefSeq_peptide;Acc:NP_068373], fatty acid desaturase 2 [Source:RefSeq_peptide;Acc:NP_004256]
rs174550	FADS1	Fasting glucose-related traits	rs174535	20122	0.932	1		rs174550	02/28/2010	20081858	Dupuis J	01/17/2010	Nat Genet	http://www.ncbi.nlm.nih.gov/pubmed/20081858?itool=EntrezSystem2.PEntrez.Pubmed.Pubmed_ResultsPanel.Pubmed_RVDocSum&ordinalpos=1	New genetic loci implicated in fasting glucose homeostasis and their impact on type 2 diabetes risk.	Fasting glucose-related traits	up to 46,186 European descent individuals	up to 76,558 European ancestry individuals	11q12	11	61571478	FADS1	FADS1	NA	NA	3992	NA	NA	rs174550-T	0	174550	intron	0	0.64	5e-13	12.301	(HOMA-B)	NR	NR	Affymetrix & Illumina [~2.5 million] (imputed)	N		rs174535	chr11	61307932	SYNONYMOUS_CODING	C11orf9	Uncharacterized protein C11orf9 (Best macular dystrophy-related protein) (Fragment). [Source:Uniprot/SPTREMBL;Acc:Q9Y2G1]
rs174550	FADS1	Fasting glucose-related traits (interaction with BMI)	rs174535	20122	0.932	1		rs174550	08/15/2012	22581228	Manning AK	05/13/2012	Nat Genet	http://www.ncbi.nlm.nih.gov/pubmed/22581228	A genome-wide approach accounting for body mass index identifies genetic variants influencing fasting glycemic traits and insulin resistance.	Fasting glucose-related traits (interaction with BMI)	Up to 58,074 European ancestry individuals	Up tp 38,422 European ancestry individuals	11q12	11	61571478	FADS1	FADS1	NA	NA	3992	NA	NA	rs174550-?	0	174550	intron	0	NR	2e-09	8.69897		NR	NR	Affymetrix & Illumina [~2.4 million] (imputed)	N		rs174535	chr11	61307932	SYNONYMOUS_CODING	C11orf9	Uncharacterized protein C11orf9 (Best macular dystrophy-related protein) (Fragment). [Source:Uniprot/SPTREMBL;Acc:Q9Y2G1]
rs174550	FADS1	Fasting glucose-related traits	rs174535	20122	0.932	1		rs174550	02/28/2010	20081858	Dupuis J	01/17/2010	Nat Genet	http://www.ncbi.nlm.nih.gov/pubmed/20081858?itool=EntrezSystem2.PEntrez.Pubmed.Pubmed_ResultsPanel.Pubmed_RVDocSum&ordinalpos=1	New genetic loci implicated in fasting glucose homeostasis and their impact on type 2 diabetes risk.	Fasting glucose-related traits	up to 46,186 European descent individuals	up to 76,558 European ancestry individuals	11q12	11	61571478	FADS1	FADS1	NA	NA	3992	NA	NA	rs174550-T	0	174550	intron	0	0.64	2e-15	14.699	(FPG)	NR	NR	Affymetrix & Illumina [~2.5 million] (imputed)	N		rs174535	chr11	61307932	SYNONYMOUS_CODING	C11orf9	Uncharacterized protein C11orf9 (Best macular dystrophy-related protein) (Fragment). [Source:Uniprot/SPTREMBL;Acc:Q9Y2G1]
rs174550	FADS1	Phospholipid levels (plasma)	rs174535	20122	0.932	1		rs174550	09/01/2011	21829377	Lemaitre RN	07/28/2011	PLoS Genet	http://www.ncbi.nlm.nih.gov/pubmed/21829377	Genetic loci associated with plasma phospholipid n-3 fatty acids: a meta-analysis of genome-wide association studies from the CHARGE Consortium.	Phospholipid levels (plasma)	8,866 European ancestry individuals	NR	11q12	11	61571478	FADS1	FADS1	NA	NA	3992	NA	NA	rs174550-T	0	174550	intron	0	NR	1e-57	57	(EPA)	0.08	[NR] % increase	Affymetrix & Illumina [NR]	N		rs174535	chr11	61307932	SYNONYMOUS_CODING	C11orf9	Uncharacterized protein C11orf9 (Best macular dystrophy-related protein) (Fragment). [Source:Uniprot/SPTREMBL;Acc:Q9Y2G1]
rs174550	FADS1	Fasting glucose-related traits	rs174538	11397	0.827	0.926		rs174550	02/28/2010	20081858	Dupuis J	01/17/2010	Nat Genet	http://www.ncbi.nlm.nih.gov/pubmed/20081858?itool=EntrezSystem2.PEntrez.Pubmed.Pubmed_ResultsPanel.Pubmed_RVDocSum&ordinalpos=1	New genetic loci implicated in fasting glucose homeostasis and their impact on type 2 diabetes risk.	Fasting glucose-related traits	up to 46,186 European descent individuals	up to 76,558 European ancestry individuals	11q12	11	61571478	FADS1	FADS1	NA	NA	3992	NA	NA	rs174550-T	0	174550	intron	0	0.64	5e-13	12.301	(HOMA-B)	NR	NR	Affymetrix & Illumina [~2.5 million] (imputed)	N		rs174538	chr11	61316657	5PRIME_UTR	C11orf10	UPF0197 protein C11orf10. [Source:Uniprot/SWISSPROT;Acc:P61165]
rs174550	FADS1	Fasting glucose-related traits (interaction with BMI)	rs174538	11397	0.827	0.926		rs174550	08/15/2012	22581228	Manning AK	05/13/2012	Nat Genet	http://www.ncbi.nlm.nih.gov/pubmed/22581228	A genome-wide approach accounting for body mass index identifies genetic variants influencing fasting glycemic traits and insulin resistance.	Fasting glucose-related traits (interaction with BMI)	Up to 58,074 European ancestry individuals	Up tp 38,422 European ancestry individuals	11q12	11	61571478	FADS1	FADS1	NA	NA	3992	NA	NA	rs174550-?	0	174550	intron	0	NR	2e-09	8.69897		NR	NR	Affymetrix & Illumina [~2.4 million] (imputed)	N		rs174538	chr11	61316657	5PRIME_UTR	C11orf10	UPF0197 protein C11orf10. [Source:Uniprot/SWISSPROT;Acc:P61165]
rs174550	FADS1	Fasting glucose-related traits	rs174538	11397	0.827	0.926		rs174550	02/28/2010	20081858	Dupuis J	01/17/2010	Nat Genet	http://www.ncbi.nlm.nih.gov/pubmed/20081858?itool=EntrezSystem2.PEntrez.Pubmed.Pubmed_ResultsPanel.Pubmed_RVDocSum&ordinalpos=1	New genetic loci implicated in fasting glucose homeostasis and their impact on type 2 diabetes risk.	Fasting glucose-related traits	up to 46,186 European descent individuals	up to 76,558 European ancestry individuals	11q12	11	61571478	FADS1	FADS1	NA	NA	3992	NA	NA	rs174550-T	0	174550	intron	0	0.64	2e-15	14.699	(FPG)	NR	NR	Affymetrix & Illumina [~2.5 million] (imputed)	N		rs174538	chr11	61316657	5PRIME_UTR	C11orf10	UPF0197 protein C11orf10. [Source:Uniprot/SWISSPROT;Acc:P61165]
rs174550	FADS1	Phospholipid levels (plasma)	rs174538	11397	0.827	0.926		rs174550	09/01/2011	21829377	Lemaitre RN	07/28/2011	PLoS Genet	http://www.ncbi.nlm.nih.gov/pubmed/21829377	Genetic loci associated with plasma phospholipid n-3 fatty acids: a meta-analysis of genome-wide association studies from the CHARGE Consortium.	Phospholipid levels (plasma)	8,866 European ancestry individuals	NR	11q12	11	61571478	FADS1	FADS1	NA	NA	3992	NA	NA	rs174550-T	0	174550	intron	0	NR	1e-57	57	(EPA)	0.08	[NR] % increase	Affymetrix & Illumina [NR]	N		rs174538	chr11	61316657	5PRIME_UTR	C11orf10	UPF0197 protein C11orf10. [Source:Uniprot/SWISSPROT;Acc:P61165]
rs174550	FADS1	Fasting glucose-related traits	rs174546	1648	0.965	1		rs174550	02/28/2010	20081858	Dupuis J	01/17/2010	Nat Genet	http://www.ncbi.nlm.nih.gov/pubmed/20081858?itool=EntrezSystem2.PEntrez.Pubmed.Pubmed_ResultsPanel.Pubmed_RVDocSum&ordinalpos=1	New genetic loci implicated in fasting glucose homeostasis and their impact on type 2 diabetes risk.	Fasting glucose-related traits	up to 46,186 European descent individuals	up to 76,558 European ancestry individuals	11q12	11	61571478	FADS1	FADS1	NA	NA	3992	NA	NA	rs174550-T	0	174550	intron	0	0.64	5e-13	12.301	(HOMA-B)	NR	NR	Affymetrix & Illumina [~2.5 million] (imputed)	N		rs174546	chr11	61326406	3PRIME_UTR	FADS1,FADS3	fatty acid desaturase 3 [Source:RefSeq_peptide;Acc:NP_068373]
rs174550	FADS1	Fasting glucose-related traits (interaction with BMI)	rs174546	1648	0.965	1		rs174550	08/15/2012	22581228	Manning AK	05/13/2012	Nat Genet	http://www.ncbi.nlm.nih.gov/pubmed/22581228	A genome-wide approach accounting for body mass index identifies genetic variants influencing fasting glycemic traits and insulin resistance.	Fasting glucose-related traits (interaction with BMI)	Up to 58,074 European ancestry individuals	Up tp 38,422 European ancestry individuals	11q12	11	61571478	FADS1	FADS1	NA	NA	3992	NA	NA	rs174550-?	0	174550	intron	0	NR	2e-09	8.69897		NR	NR	Affymetrix & Illumina [~2.4 million] (imputed)	N		rs174546	chr11	61326406	3PRIME_UTR	FADS1,FADS3	fatty acid desaturase 3 [Source:RefSeq_peptide;Acc:NP_068373]
rs174550	FADS1	Fasting glucose-related traits	rs174546	1648	0.965	1		rs174550	02/28/2010	20081858	Dupuis J	01/17/2010	Nat Genet	http://www.ncbi.nlm.nih.gov/pubmed/20081858?itool=EntrezSystem2.PEntrez.Pubmed.Pubmed_ResultsPanel.Pubmed_RVDocSum&ordinalpos=1	New genetic loci implicated in fasting glucose homeostasis and their impact on type 2 diabetes risk.	Fasting glucose-related traits	up to 46,186 European descent individuals	up to 76,558 European ancestry individuals	11q12	11	61571478	FADS1	FADS1	NA	NA	3992	NA	NA	rs174550-T	0	174550	intron	0	0.64	2e-15	14.699	(FPG)	NR	NR	Affymetrix & Illumina [~2.5 million] (imputed)	N		rs174546	chr11	61326406	3PRIME_UTR	FADS1,FADS3	fatty acid desaturase 3 [Source:RefSeq_peptide;Acc:NP_068373]
rs174550	FADS1	Phospholipid levels (plasma)	rs174546	1648	0.965	1		rs174550	09/01/2011	21829377	Lemaitre RN	07/28/2011	PLoS Genet	http://www.ncbi.nlm.nih.gov/pubmed/21829377	Genetic loci associated with plasma phospholipid n-3 fatty acids: a meta-analysis of genome-wide association studies from the CHARGE Consortium.	Phospholipid levels (plasma)	8,866 European ancestry individuals	NR	11q12	11	61571478	FADS1	FADS1	NA	NA	3992	NA	NA	rs174550-T	0	174550	intron	0	NR	1e-57	57	(EPA)	0.08	[NR] % increase	Affymetrix & Illumina [NR]	N		rs174546	chr11	61326406	3PRIME_UTR	FADS1,FADS3	fatty acid desaturase 3 [Source:RefSeq_peptide;Acc:NP_068373]
rs174550	FADS1	Fasting glucose-related traits	rs174547	695	0.93	0.964		rs174550	02/28/2010	20081858	Dupuis J	01/17/2010	Nat Genet	http://www.ncbi.nlm.nih.gov/pubmed/20081858?itool=EntrezSystem2.PEntrez.Pubmed.Pubmed_ResultsPanel.Pubmed_RVDocSum&ordinalpos=1	New genetic loci implicated in fasting glucose homeostasis and their impact on type 2 diabetes risk.	Fasting glucose-related traits	up to 46,186 European descent individuals	up to 76,558 European ancestry individuals	11q12	11	61571478	FADS1	FADS1	NA	NA	3992	NA	NA	rs174550-T	0	174550	intron	0	0.64	5e-13	12.301	(HOMA-B)	NR	NR	Affymetrix & Illumina [~2.5 million] (imputed)	N		rs174547	chr11	61327359	INTRONIC	FADS1,FADS3	fatty acid desaturase 3 [Source:RefSeq_peptide;Acc:NP_068373]
rs174550	FADS1	Fasting glucose-related traits (interaction with BMI)	rs174547	695	0.93	0.964		rs174550	08/15/2012	22581228	Manning AK	05/13/2012	Nat Genet	http://www.ncbi.nlm.nih.gov/pubmed/22581228	A genome-wide approach accounting for body mass index identifies genetic variants influencing fasting glycemic traits and insulin resistance.	Fasting glucose-related traits (interaction with BMI)	Up to 58,074 European ancestry individuals	Up tp 38,422 European ancestry individuals	11q12	11	61571478	FADS1	FADS1	NA	NA	3992	NA	NA	rs174550-?	0	174550	intron	0	NR	2e-09	8.69897		NR	NR	Affymetrix & Illumina [~2.4 million] (imputed)	N		rs174547	chr11	61327359	INTRONIC	FADS1,FADS3	fatty acid desaturase 3 [Source:RefSeq_peptide;Acc:NP_068373]
rs174550	FADS1	Fasting glucose-related traits	rs174547	695	0.93	0.964		rs174550	02/28/2010	20081858	Dupuis J	01/17/2010	Nat Genet	http://www.ncbi.nlm.nih.gov/pubmed/20081858?itool=EntrezSystem2.PEntrez.Pubmed.Pubmed_ResultsPanel.Pubmed_RVDocSum&ordinalpos=1	New genetic loci implicated in fasting glucose homeostasis and their impact on type 2 diabetes risk.	Fasting glucose-related traits	up to 46,186 European descent individuals	up to 76,558 European ancestry individuals	11q12	11	61571478	FADS1	FADS1	NA	NA	3992	NA	NA	rs174550-T	0	174550	intron	0	0.64	2e-15	14.699	(FPG)	NR	NR	Affymetrix & Illumina [~2.5 million] (imputed)	N		rs174547	chr11	61327359	INTRONIC	FADS1,FADS3	fatty acid desaturase 3 [Source:RefSeq_peptide;Acc:NP_068373]
rs174550	FADS1	Phospholipid levels (plasma)	rs174547	695	0.93	0.964		rs174550	09/01/2011	21829377	Lemaitre RN	07/28/2011	PLoS Genet	http://www.ncbi.nlm.nih.gov/pubmed/21829377	Genetic loci associated with plasma phospholipid n-3 fatty acids: a meta-analysis of genome-wide association studies from the CHARGE Consortium.	Phospholipid levels (plasma)	8,866 European ancestry individuals	NR	11q12	11	61571478	FADS1	FADS1	NA	NA	3992	NA	NA	rs174550-T	0	174550	intron	0	NR	1e-57	57	(EPA)	0.08	[NR] % increase	Affymetrix & Illumina [NR]	N		rs174547	chr11	61327359	INTRONIC	FADS1,FADS3	fatty acid desaturase 3 [Source:RefSeq_peptide;Acc:NP_068373]
rs174550	FADS1	Fasting glucose-related traits	rs174548	130	0.865	1		rs174550	02/28/2010	20081858	Dupuis J	01/17/2010	Nat Genet	http://www.ncbi.nlm.nih.gov/pubmed/20081858?itool=EntrezSystem2.PEntrez.Pubmed.Pubmed_ResultsPanel.Pubmed_RVDocSum&ordinalpos=1	New genetic loci implicated in fasting glucose homeostasis and their impact on type 2 diabetes risk.	Fasting glucose-related traits	up to 46,186 European descent individuals	up to 76,558 European ancestry individuals	11q12	11	61571478	FADS1	FADS1	NA	NA	3992	NA	NA	rs174550-T	0	174550	intron	0	0.64	5e-13	12.301	(HOMA-B)	NR	NR	Affymetrix & Illumina [~2.5 million] (imputed)	N		rs174548	chr11	61327924	INTRONIC	FADS1,FADS3	fatty acid desaturase 3 [Source:RefSeq_peptide;Acc:NP_068373]
rs174550	FADS1	Fasting glucose-related traits (interaction with BMI)	rs174548	130	0.865	1		rs174550	08/15/2012	22581228	Manning AK	05/13/2012	Nat Genet	http://www.ncbi.nlm.nih.gov/pubmed/22581228	A genome-wide approach accounting for body mass index identifies genetic variants influencing fasting glycemic traits and insulin resistance.	Fasting glucose-related traits (interaction with BMI)	Up to 58,074 European ancestry individuals	Up tp 38,422 European ancestry individuals	11q12	11	61571478	FADS1	FADS1	NA	NA	3992	NA	NA	rs174550-?	0	174550	intron	0	NR	2e-09	8.69897		NR	NR	Affymetrix & Illumina [~2.4 million] (imputed)	N		rs174548	chr11	61327924	INTRONIC	FADS1,FADS3	fatty acid desaturase 3 [Source:RefSeq_peptide;Acc:NP_068373]
rs174550	FADS1	Fasting glucose-related traits	rs174548	130	0.865	1		rs174550	02/28/2010	20081858	Dupuis J	01/17/2010	Nat Genet	http://www.ncbi.nlm.nih.gov/pubmed/20081858?itool=EntrezSystem2.PEntrez.Pubmed.Pubmed_ResultsPanel.Pubmed_RVDocSum&ordinalpos=1	New genetic loci implicated in fasting glucose homeostasis and their impact on type 2 diabetes risk.	Fasting glucose-related traits	up to 46,186 European descent individuals	up to 76,558 European ancestry individuals	11q12	11	61571478	FADS1	FADS1	NA	NA	3992	NA	NA	rs174550-T	0	174550	intron	0	0.64	2e-15	14.699	(FPG)	NR	NR	Affymetrix & Illumina [~2.5 million] (imputed)	N		rs174548	chr11	61327924	INTRONIC	FADS1,FADS3	fatty acid desaturase 3 [Source:RefSeq_peptide;Acc:NP_068373]
rs174550	FADS1	Phospholipid levels (plasma)	rs174548	130	0.865	1		rs174550	09/01/2011	21829377	Lemaitre RN	07/28/2011	PLoS Genet	http://www.ncbi.nlm.nih.gov/pubmed/21829377	Genetic loci associated with plasma phospholipid n-3 fatty acids: a meta-analysis of genome-wide association studies from the CHARGE Consortium.	Phospholipid levels (plasma)	8,866 European ancestry individuals	NR	11q12	11	61571478	FADS1	FADS1	NA	NA	3992	NA	NA	rs174550-T	0	174550	intron	0	NR	1e-57	57	(EPA)	0.08	[NR] % increase	Affymetrix & Illumina [NR]	N		rs174548	chr11	61327924	INTRONIC	FADS1,FADS3	fatty acid desaturase 3 [Source:RefSeq_peptide;Acc:NP_068373]
rs174550	FADS1	Fasting glucose-related traits	rs174550	0	1	1		rs174550	02/28/2010	20081858	Dupuis J	01/17/2010	Nat Genet	http://www.ncbi.nlm.nih.gov/pubmed/20081858?itool=EntrezSystem2.PEntrez.Pubmed.Pubmed_ResultsPanel.Pubmed_RVDocSum&ordinalpos=1	New genetic loci implicated in fasting glucose homeostasis and their impact on type 2 diabetes risk.	Fasting glucose-related traits	up to 46,186 European descent individuals	up to 76,558 European ancestry individuals	11q12	11	61571478	FADS1	FADS1	NA	NA	3992	NA	NA	rs174550-T	0	174550	intron	0	0.64	5e-13	12.301	(HOMA-B)	NR	NR	Affymetrix & Illumina [~2.5 million] (imputed)	N		rs174550	chr11	61328054	INTRONIC	FADS1,FADS3	fatty acid desaturase 3 [Source:RefSeq_peptide;Acc:NP_068373]
rs174550	FADS1	Fasting glucose-related traits (interaction with BMI)	rs174550	0	1	1		rs174550	08/15/2012	22581228	Manning AK	05/13/2012	Nat Genet	http://www.ncbi.nlm.nih.gov/pubmed/22581228	A genome-wide approach accounting for body mass index identifies genetic variants influencing fasting glycemic traits and insulin resistance.	Fasting glucose-related traits (interaction with BMI)	Up to 58,074 European ancestry individuals	Up tp 38,422 European ancestry individuals	11q12	11	61571478	FADS1	FADS1	NA	NA	3992	NA	NA	rs174550-?	0	174550	intron	0	NR	2e-09	8.69897		NR	NR	Affymetrix & Illumina [~2.4 million] (imputed)	N		rs174550	chr11	61328054	INTRONIC	FADS1,FADS3	fatty acid desaturase 3 [Source:RefSeq_peptide;Acc:NP_068373]
rs174550	FADS1	Fasting glucose-related traits	rs174550	0	1	1		rs174550	02/28/2010	20081858	Dupuis J	01/17/2010	Nat Genet	http://www.ncbi.nlm.nih.gov/pubmed/20081858?itool=EntrezSystem2.PEntrez.Pubmed.Pubmed_ResultsPanel.Pubmed_RVDocSum&ordinalpos=1	New genetic loci implicated in fasting glucose homeostasis and their impact on type 2 diabetes risk.	Fasting glucose-related traits	up to 46,186 European descent individuals	up to 76,558 European ancestry individuals	11q12	11	61571478	FADS1	FADS1	NA	NA	3992	NA	NA	rs174550-T	0	174550	intron	0	0.64	2e-15	14.699	(FPG)	NR	NR	Affymetrix & Illumina [~2.5 million] (imputed)	N		rs174550	chr11	61328054	INTRONIC	FADS1,FADS3	fatty acid desaturase 3 [Source:RefSeq_peptide;Acc:NP_068373]
rs174550	FADS1	Phospholipid levels (plasma)	rs174550	0	1	1		rs174550	09/01/2011	21829377	Lemaitre RN	07/28/2011	PLoS Genet	http://www.ncbi.nlm.nih.gov/pubmed/21829377	Genetic loci associated with plasma phospholipid n-3 fatty acids: a meta-analysis of genome-wide association studies from the CHARGE Consortium.	Phospholipid levels (plasma)	8,866 European ancestry individuals	NR	11q12	11	61571478	FADS1	FADS1	NA	NA	3992	NA	NA	rs174550-T	0	174550	intron	0	NR	1e-57	57	(EPA)	0.08	[NR] % increase	Affymetrix & Illumina [NR]	N		rs174550	chr11	61328054	INTRONIC	FADS1,FADS3	fatty acid desaturase 3 [Source:RefSeq_peptide;Acc:NP_068373]
rs174550	FADS1	Fasting glucose-related traits	rs174576	32032	0.965	1		rs174550	02/28/2010	20081858	Dupuis J	01/17/2010	Nat Genet	http://www.ncbi.nlm.nih.gov/pubmed/20081858?itool=EntrezSystem2.PEntrez.Pubmed.Pubmed_ResultsPanel.Pubmed_RVDocSum&ordinalpos=1	New genetic loci implicated in fasting glucose homeostasis and their impact on type 2 diabetes risk.	Fasting glucose-related traits	up to 46,186 European descent individuals	up to 76,558 European ancestry individuals	11q12	11	61571478	FADS1	FADS1	NA	NA	3992	NA	NA	rs174550-T	0	174550	intron	0	0.64	5e-13	12.301	(HOMA-B)	NR	NR	Affymetrix & Illumina [~2.5 million] (imputed)	N		rs174576	chr11	61360086	INTRONIC	FADS1,FADS3,FADS2	fatty acid desaturase 3 [Source:RefSeq_peptide;Acc:NP_068373], fatty acid desaturase 2 [Source:RefSeq_peptide;Acc:NP_004256]
rs174550	FADS1	Fasting glucose-related traits (interaction with BMI)	rs174576	32032	0.965	1		rs174550	08/15/2012	22581228	Manning AK	05/13/2012	Nat Genet	http://www.ncbi.nlm.nih.gov/pubmed/22581228	A genome-wide approach accounting for body mass index identifies genetic variants influencing fasting glycemic traits and insulin resistance.	Fasting glucose-related traits (interaction with BMI)	Up to 58,074 European ancestry individuals	Up tp 38,422 European ancestry individuals	11q12	11	61571478	FADS1	FADS1	NA	NA	3992	NA	NA	rs174550-?	0	174550	intron	0	NR	2e-09	8.69897		NR	NR	Affymetrix & Illumina [~2.4 million] (imputed)	N		rs174576	chr11	61360086	INTRONIC	FADS1,FADS3,FADS2	fatty acid desaturase 3 [Source:RefSeq_peptide;Acc:NP_068373], fatty acid desaturase 2 [Source:RefSeq_peptide;Acc:NP_004256]
rs174550	FADS1	Fasting glucose-related traits	rs174576	32032	0.965	1		rs174550	02/28/2010	20081858	Dupuis J	01/17/2010	Nat Genet	http://www.ncbi.nlm.nih.gov/pubmed/20081858?itool=EntrezSystem2.PEntrez.Pubmed.Pubmed_ResultsPanel.Pubmed_RVDocSum&ordinalpos=1	New genetic loci implicated in fasting glucose homeostasis and their impact on type 2 diabetes risk.	Fasting glucose-related traits	up to 46,186 European descent individuals	up to 76,558 European ancestry individuals	11q12	11	61571478	FADS1	FADS1	NA	NA	3992	NA	NA	rs174550-T	0	174550	intron	0	0.64	2e-15	14.699	(FPG)	NR	NR	Affymetrix & Illumina [~2.5 million] (imputed)	N		rs174576	chr11	61360086	INTRONIC	FADS1,FADS3,FADS2	fatty acid desaturase 3 [Source:RefSeq_peptide;Acc:NP_068373], fatty acid desaturase 2 [Source:RefSeq_peptide;Acc:NP_004256]
rs174550	FADS1	Phospholipid levels (plasma)	rs174576	32032	0.965	1		rs174550	09/01/2011	21829377	Lemaitre RN	07/28/2011	PLoS Genet	http://www.ncbi.nlm.nih.gov/pubmed/21829377	Genetic loci associated with plasma phospholipid n-3 fatty acids: a meta-analysis of genome-wide association studies from the CHARGE Consortium.	Phospholipid levels (plasma)	8,866 European ancestry individuals	NR	11q12	11	61571478	FADS1	FADS1	NA	NA	3992	NA	NA	rs174550-T	0	174550	intron	0	NR	1e-57	57	(EPA)	0.08	[NR] % increase	Affymetrix & Illumina [NR]	N		rs174576	chr11	61360086	INTRONIC	FADS1,FADS3,FADS2	fatty acid desaturase 3 [Source:RefSeq_peptide;Acc:NP_068373], fatty acid desaturase 2 [Source:RefSeq_peptide;Acc:NP_004256]
rs174550	FADS1	Fasting glucose-related traits	rs174577	33336	0.965	1		rs174550	02/28/2010	20081858	Dupuis J	01/17/2010	Nat Genet	http://www.ncbi.nlm.nih.gov/pubmed/20081858?itool=EntrezSystem2.PEntrez.Pubmed.Pubmed_ResultsPanel.Pubmed_RVDocSum&ordinalpos=1	New genetic loci implicated in fasting glucose homeostasis and their impact on type 2 diabetes risk.	Fasting glucose-related traits	up to 46,186 European descent individuals	up to 76,558 European ancestry individuals	11q12	11	61571478	FADS1	FADS1	NA	NA	3992	NA	NA	rs174550-T	0	174550	intron	0	0.64	5e-13	12.301	(HOMA-B)	NR	NR	Affymetrix & Illumina [~2.5 million] (imputed)	N		rs174577	chr11	61361390	INTRONIC	FADS1,FADS3,FADS2	fatty acid desaturase 3 [Source:RefSeq_peptide;Acc:NP_068373], fatty acid desaturase 2 [Source:RefSeq_peptide;Acc:NP_004256]
rs174550	FADS1	Fasting glucose-related traits (interaction with BMI)	rs174577	33336	0.965	1		rs174550	08/15/2012	22581228	Manning AK	05/13/2012	Nat Genet	http://www.ncbi.nlm.nih.gov/pubmed/22581228	A genome-wide approach accounting for body mass index identifies genetic variants influencing fasting glycemic traits and insulin resistance.	Fasting glucose-related traits (interaction with BMI)	Up to 58,074 European ancestry individuals	Up tp 38,422 European ancestry individuals	11q12	11	61571478	FADS1	FADS1	NA	NA	3992	NA	NA	rs174550-?	0	174550	intron	0	NR	2e-09	8.69897		NR	NR	Affymetrix & Illumina [~2.4 million] (imputed)	N		rs174577	chr11	61361390	INTRONIC	FADS1,FADS3,FADS2	fatty acid desaturase 3 [Source:RefSeq_peptide;Acc:NP_068373], fatty acid desaturase 2 [Source:RefSeq_peptide;Acc:NP_004256]
rs174550	FADS1	Fasting glucose-related traits	rs174577	33336	0.965	1		rs174550	02/28/2010	20081858	Dupuis J	01/17/2010	Nat Genet	http://www.ncbi.nlm.nih.gov/pubmed/20081858?itool=EntrezSystem2.PEntrez.Pubmed.Pubmed_ResultsPanel.Pubmed_RVDocSum&ordinalpos=1	New genetic loci implicated in fasting glucose homeostasis and their impact on type 2 diabetes risk.	Fasting glucose-related traits	up to 46,186 European descent individuals	up to 76,558 European ancestry individuals	11q12	11	61571478	FADS1	FADS1	NA	NA	3992	NA	NA	rs174550-T	0	174550	intron	0	0.64	2e-15	14.699	(FPG)	NR	NR	Affymetrix & Illumina [~2.5 million] (imputed)	N		rs174577	chr11	61361390	INTRONIC	FADS1,FADS3,FADS2	fatty acid desaturase 3 [Source:RefSeq_peptide;Acc:NP_068373], fatty acid desaturase 2 [Source:RefSeq_peptide;Acc:NP_004256]
rs174550	FADS1	Phospholipid levels (plasma)	rs174577	33336	0.965	1		rs174550	09/01/2011	21829377	Lemaitre RN	07/28/2011	PLoS Genet	http://www.ncbi.nlm.nih.gov/pubmed/21829377	Genetic loci associated with plasma phospholipid n-3 fatty acids: a meta-analysis of genome-wide association studies from the CHARGE Consortium.	Phospholipid levels (plasma)	8,866 European ancestry individuals	NR	11q12	11	61571478	FADS1	FADS1	NA	NA	3992	NA	NA	rs174550-T	0	174550	intron	0	NR	1e-57	57	(EPA)	0.08	[NR] % increase	Affymetrix & Illumina [NR]	N		rs174577	chr11	61361390	INTRONIC	FADS1,FADS3,FADS2	fatty acid desaturase 3 [Source:RefSeq_peptide;Acc:NP_068373], fatty acid desaturase 2 [Source:RefSeq_peptide;Acc:NP_004256]
rs174550	FADS1	Fasting glucose-related traits	rs174583	38272	0.965	1		rs174550	02/28/2010	20081858	Dupuis J	01/17/2010	Nat Genet	http://www.ncbi.nlm.nih.gov/pubmed/20081858?itool=EntrezSystem2.PEntrez.Pubmed.Pubmed_ResultsPanel.Pubmed_RVDocSum&ordinalpos=1	New genetic loci implicated in fasting glucose homeostasis and their impact on type 2 diabetes risk.	Fasting glucose-related traits	up to 46,186 European descent individuals	up to 76,558 European ancestry individuals	11q12	11	61571478	FADS1	FADS1	NA	NA	3992	NA	NA	rs174550-T	0	174550	intron	0	0.64	5e-13	12.301	(HOMA-B)	NR	NR	Affymetrix & Illumina [~2.5 million] (imputed)	N		rs174583	chr11	61366326	INTRONIC	FADS1,FADS3,FADS2	fatty acid desaturase 3 [Source:RefSeq_peptide;Acc:NP_068373], fatty acid desaturase 2 [Source:RefSeq_peptide;Acc:NP_004256]
rs174550	FADS1	Fasting glucose-related traits (interaction with BMI)	rs174583	38272	0.965	1		rs174550	08/15/2012	22581228	Manning AK	05/13/2012	Nat Genet	http://www.ncbi.nlm.nih.gov/pubmed/22581228	A genome-wide approach accounting for body mass index identifies genetic variants influencing fasting glycemic traits and insulin resistance.	Fasting glucose-related traits (interaction with BMI)	Up to 58,074 European ancestry individuals	Up tp 38,422 European ancestry individuals	11q12	11	61571478	FADS1	FADS1	NA	NA	3992	NA	NA	rs174550-?	0	174550	intron	0	NR	2e-09	8.69897		NR	NR	Affymetrix & Illumina [~2.4 million] (imputed)	N		rs174583	chr11	61366326	INTRONIC	FADS1,FADS3,FADS2	fatty acid desaturase 3 [Source:RefSeq_peptide;Acc:NP_068373], fatty acid desaturase 2 [Source:RefSeq_peptide;Acc:NP_004256]
rs174550	FADS1	Fasting glucose-related traits	rs174583	38272	0.965	1		rs174550	02/28/2010	20081858	Dupuis J	01/17/2010	Nat Genet	http://www.ncbi.nlm.nih.gov/pubmed/20081858?itool=EntrezSystem2.PEntrez.Pubmed.Pubmed_ResultsPanel.Pubmed_RVDocSum&ordinalpos=1	New genetic loci implicated in fasting glucose homeostasis and their impact on type 2 diabetes risk.	Fasting glucose-related traits	up to 46,186 European descent individuals	up to 76,558 European ancestry individuals	11q12	11	61571478	FADS1	FADS1	NA	NA	3992	NA	NA	rs174550-T	0	174550	intron	0	0.64	2e-15	14.699	(FPG)	NR	NR	Affymetrix & Illumina [~2.5 million] (imputed)	N		rs174583	chr11	61366326	INTRONIC	FADS1,FADS3,FADS2	fatty acid desaturase 3 [Source:RefSeq_peptide;Acc:NP_068373], fatty acid desaturase 2 [Source:RefSeq_peptide;Acc:NP_004256]
rs174550	FADS1	Phospholipid levels (plasma)	rs174583	38272	0.965	1		rs174550	09/01/2011	21829377	Lemaitre RN	07/28/2011	PLoS Genet	http://www.ncbi.nlm.nih.gov/pubmed/21829377	Genetic loci associated with plasma phospholipid n-3 fatty acids: a meta-analysis of genome-wide association studies from the CHARGE Consortium.	Phospholipid levels (plasma)	8,866 European ancestry individuals	NR	11q12	11	61571478	FADS1	FADS1	NA	NA	3992	NA	NA	rs174550-T	0	174550	intron	0	NR	1e-57	57	(EPA)	0.08	[NR] % increase	Affymetrix & Illumina [NR]	N		rs174583	chr11	61366326	INTRONIC	FADS1,FADS3,FADS2	fatty acid desaturase 3 [Source:RefSeq_peptide;Acc:NP_068373], fatty acid desaturase 2 [Source:RefSeq_peptide;Acc:NP_004256]
rs174570	FADS2, FADS3	LDL cholesterol	rs174570	0	1	1		rs174570	01/12/2009	19060911	Aulchenko YS	12/07/2008	Nat Genet	http://www.ncbi.nlm.nih.gov/pubmed/19060911?ordinalpos=1&itool=EntrezSystem2.PEntrez.Pubmed.Pubmed_ResultsPanel.Pubmed_DefaultReportPanel.Pubmed_RVDocSum	Loci influencing lipid levels and coronary heart disease risk in 16 European population cohorts.	LDL cholesterol	17,797 individuals	NR	11q12	11	61597212	FADS2, FADS3	FADS2	NA	NA	9415	NA	NA	rs174570-G	0	174570	intron	0	0.83	4e-13	12.3979		0.11	[NR] s.d. increase	Illumina and Affymetrix [up to 600,000]	N		rs174570	chr11	61353788	INTRONIC	FADS1,FADS3,FADS2	fatty acid desaturase 3 [Source:RefSeq_peptide;Acc:NP_068373], fatty acid desaturase 2 [Source:RefSeq_peptide;Acc:NP_004256]
rs174570	FADS2, FADS3	HDL cholesterol	rs174570	0	1	1		rs174570	01/12/2009	19060911	Aulchenko YS	12/07/2008	Nat Genet	http://www.ncbi.nlm.nih.gov/pubmed/19060911?ordinalpos=1&itool=EntrezSystem2.PEntrez.Pubmed.Pubmed_ResultsPanel.Pubmed_DefaultReportPanel.Pubmed_RVDocSum	Loci influencing lipid levels and coronary heart disease risk in 16 European population cohorts.	HDL cholesterol	21,412 individuals	NR	11q12	11	61597212	FADS2, FADS3	FADS2	NA	NA	9415	NA	NA	rs174570-G	0	174570	intron	0	0.83	4e-06	5.39794		0.06	[NR] s.d. increase	Illumina and Affymetrix [up to ~600,000]	N		rs174570	chr11	61353788	INTRONIC	FADS1,FADS3,FADS2	fatty acid desaturase 3 [Source:RefSeq_peptide;Acc:NP_068373], fatty acid desaturase 2 [Source:RefSeq_peptide;Acc:NP_004256]
rs174570	FADS2, FADS3	Cholesterol, total	rs174570	0	1	1		rs174570	01/12/2009	19060911	Aulchenko YS	12/07/2008	Nat Genet	http://www.ncbi.nlm.nih.gov/pubmed/19060911?ordinalpos=1&itool=EntrezSystem2.PEntrez.Pubmed.Pubmed_ResultsPanel.Pubmed_DefaultReportPanel.Pubmed_RVDocSum	Loci influencing lipid levels and coronary heart disease risk in 16 European population cohorts.	Cholesterol, total	22,562 individuals	NR	11q12	11	61597212	FADS2, FADS3	FADS2	NA	NA	9415	NA	NA	rs174570-G	0	174570	intron	0	0.83	2e-10	9.69897		0.09	[NR] s.d. increase	Illumina and Affymetrix [up to ~600,000]	N		rs174570	chr11	61353788	INTRONIC	FADS1,FADS3,FADS2	fatty acid desaturase 3 [Source:RefSeq_peptide;Acc:NP_068373], fatty acid desaturase 2 [Source:RefSeq_peptide;Acc:NP_004256]
rs1800775	CETP	Triglycerides	rs1800775	0	1	1		rs1800775	02/13/2009	17463246	Saxena R	04/26/2007	Science	http://www.ncbi.nlm.nih.gov/pubmed/17463246?ordinalpos=2&itool=EntrezSystem2.PEntrez.Pubmed.Pubmed_ResultsPanel.Pubmed_RVDocSum	Genome-wide association analysis identifies loci for type 2 diabetes and triglyceride levels.	Triglycerides	up to 5,217 individuals	NR	16q13	16	56995236	CETP	CETP	NA	NA	1071	NA	NA	rs1800775-C	0	1800775	nearGene-5	0	0.47	3e-13	12.5229	(HDL)	2.1	% [NR] of variance explained	Affymetrix [386,731]	N		rs1800775	chr16	55552737	UPSTREAM	N/A	N/A
rs1800775	CETP	HDL cholesterol	rs1800775	0	1	1		rs1800775	11/25/2008	18193044	Kathiresan S	01/13/2008	Nat Genet	http://www.ncbi.nlm.nih.gov/pubmed/18193044?ordinalpos=1&itool=EntrezSystem2.PEntrez.Pubmed.Pubmed_ResultsPanel.Pubmed_RVDocSum	Six new loci associated with blood low-density lipoprotein cholesterol, high-density lipoprotein cholesterol or triglycerides in humans.	HDL cholesterol	2,758 individuals	18,544 individuals	16q13	16	56995236	CETP	CETP	NA	NA	1071	NA	NA	rs1800775-C	0	1800775	nearGene-5	0	0.51	1e-73	73		0.18	[0.16-0.20] % SD lower	Affymetrix[389,878]	N		rs1800775	chr16	55552737	UPSTREAM	N/A	N/A
rs1800775	CETP	Triglycerides	rs1800775	0	1	1		rs1800775	02/13/2009	17463246	Saxena R	04/26/2007	Science	http://www.ncbi.nlm.nih.gov/pubmed/17463246?ordinalpos=2&itool=EntrezSystem2.PEntrez.Pubmed.Pubmed_ResultsPanel.Pubmed_RVDocSum	Genome-wide association analysis identifies loci for type 2 diabetes and triglyceride levels.	Triglycerides	up to 5,217 individuals	NR	16q13	16	56995236	CETP	CETP	NA	NA	1071	NA	NA	rs1800775-C	0	1800775	nearGene-5	0	0.44	3e-06	5.52288	(apoA-1)	1.6	% [NR] of variance explained	Affymetrix [386,731]	N		rs1800775	chr16	55552737	UPSTREAM	N/A	N/A
rs1800775	CETP, NUP93, SLC12A3, HERPUD1	HDL cholesterol	rs1800775	0	1	1		rs1800775	12/29/2009	20031564	Ridker PM	02/01/2009	Circ Cardiovasc Genet	http://www.ncbi.nlm.nih.gov/pubmed/20031564?itool=EntrezSystem2.PEntrez.Pubmed.Pubmed_ResultsPanel.Pubmed_RVDocSum&ordinalpos=6	Polymorphism in the CETP gene region, HDL cholesterol, and risk of future myocardial infarction: Genomewide analysis among 18 245 initially healthy women from the Women's Genome Health Study.	HDL cholesterol	18,425 European ancestry females	NR	16q13	16	56995236	CETP, NUP93, SLC12A3, HERPUD1	CETP	NA	NA	1071	NA	NA	rs1800775-A	0	1800775	nearGene-5	0	0.49	4e-93	92.3979		3.09	mg/dL increase	Illumina [~318,237]	N		rs1800775	chr16	55552737	UPSTREAM	N/A	N/A
rs1800775	CETP	Triglycerides	rs7205804	9653	0.846	1		rs1800775	02/13/2009	17463246	Saxena R	04/26/2007	Science	http://www.ncbi.nlm.nih.gov/pubmed/17463246?ordinalpos=2&itool=EntrezSystem2.PEntrez.Pubmed.Pubmed_ResultsPanel.Pubmed_RVDocSum	Genome-wide association analysis identifies loci for type 2 diabetes and triglyceride levels.	Triglycerides	up to 5,217 individuals	NR	16q13	16	56995236	CETP	CETP	NA	NA	1071	NA	NA	rs1800775-C	0	1800775	nearGene-5	0	0.47	3e-13	12.5229	(HDL)	2.1	% [NR] of variance explained	Affymetrix [386,731]	N		rs7205804	chr16	55562390	INTRONIC	CETP	Cholesteryl ester transfer protein precursor (Lipid transfer protein I). [Source:Uniprot/SWISSPROT;Acc:P11597]
rs1800775	CETP	HDL cholesterol	rs7205804	9653	0.846	1		rs1800775	11/25/2008	18193044	Kathiresan S	01/13/2008	Nat Genet	http://www.ncbi.nlm.nih.gov/pubmed/18193044?ordinalpos=1&itool=EntrezSystem2.PEntrez.Pubmed.Pubmed_ResultsPanel.Pubmed_RVDocSum	Six new loci associated with blood low-density lipoprotein cholesterol, high-density lipoprotein cholesterol or triglycerides in humans.	HDL cholesterol	2,758 individuals	18,544 individuals	16q13	16	56995236	CETP	CETP	NA	NA	1071	NA	NA	rs1800775-C	0	1800775	nearGene-5	0	0.51	1e-73	73		0.18	[0.16-0.20] % SD lower	Affymetrix[389,878]	N		rs7205804	chr16	55562390	INTRONIC	CETP	Cholesteryl ester transfer protein precursor (Lipid transfer protein I). [Source:Uniprot/SWISSPROT;Acc:P11597]
rs1800775	CETP	Triglycerides	rs7205804	9653	0.846	1		rs1800775	02/13/2009	17463246	Saxena R	04/26/2007	Science	http://www.ncbi.nlm.nih.gov/pubmed/17463246?ordinalpos=2&itool=EntrezSystem2.PEntrez.Pubmed.Pubmed_ResultsPanel.Pubmed_RVDocSum	Genome-wide association analysis identifies loci for type 2 diabetes and triglyceride levels.	Triglycerides	up to 5,217 individuals	NR	16q13	16	56995236	CETP	CETP	NA	NA	1071	NA	NA	rs1800775-C	0	1800775	nearGene-5	0	0.44	3e-06	5.52288	(apoA-1)	1.6	% [NR] of variance explained	Affymetrix [386,731]	N		rs7205804	chr16	55562390	INTRONIC	CETP	Cholesteryl ester transfer protein precursor (Lipid transfer protein I). [Source:Uniprot/SWISSPROT;Acc:P11597]
rs1800775	CETP, NUP93, SLC12A3, HERPUD1	HDL cholesterol	rs7205804	9653	0.846	1		rs1800775	12/29/2009	20031564	Ridker PM	02/01/2009	Circ Cardiovasc Genet	http://www.ncbi.nlm.nih.gov/pubmed/20031564?itool=EntrezSystem2.PEntrez.Pubmed.Pubmed_ResultsPanel.Pubmed_RVDocSum&ordinalpos=6	Polymorphism in the CETP gene region, HDL cholesterol, and risk of future myocardial infarction: Genomewide analysis among 18 245 initially healthy women from the Women's Genome Health Study.	HDL cholesterol	18,425 European ancestry females	NR	16q13	16	56995236	CETP, NUP93, SLC12A3, HERPUD1	CETP	NA	NA	1071	NA	NA	rs1800775-A	0	1800775	nearGene-5	0	0.49	4e-93	92.3979		3.09	mg/dL increase	Illumina [~318,237]	N		rs7205804	chr16	55562390	INTRONIC	CETP	Cholesteryl ester transfer protein precursor (Lipid transfer protein I). [Source:Uniprot/SWISSPROT;Acc:P11597]
rs2013441	SPECC1	Obesity-related traits	rs10438824	35411	0.866	1		rs2013441	04/09/2013	23251661	Comuzzie AG	12/04/2012	PLoS One	http://www.ncbi.nlm.nih.gov/pubmed/23251661	Novel genetic loci identified for the pathophysiology of childhood obesity in the Hispanic population.	Obesity-related traits	815 related Hispanic ancestry children from 263 families	NR	17p11.2	17	20023099	SPECC1	SPECC1	NA	NA	92521	NA	NA	rs2013441-A	0	2013441	intron	0	0.34	9e-06	5.04576	(Urinary nitrogen )	0.03	[NR] g/d increase	Illumina [899,892]	N		rs10438824	chr17	19999102	INTRONIC	SPECC1	Sperm antigen with calponin homology and coiled-coil domains 1 (Nuclear structure protein 5) (NSP5) (Sperm antigen HCMOGT-1). [Source:Uniprot/SWISSPROT;Acc:Q5M775]
rs2013441	SPECC1	Obesity-related traits	rs1992562	195694	1	1		rs2013441	04/09/2013	23251661	Comuzzie AG	12/04/2012	PLoS One	http://www.ncbi.nlm.nih.gov/pubmed/23251661	Novel genetic loci identified for the pathophysiology of childhood obesity in the Hispanic population.	Obesity-related traits	815 related Hispanic ancestry children from 263 families	NR	17p11.2	17	20023099	SPECC1	SPECC1	NA	NA	92521	NA	NA	rs2013441-A	0	2013441	intron	0	0.34	9e-06	5.04576	(Urinary nitrogen )	0.03	[NR] g/d increase	Illumina [899,892]	N		rs1992562	chr17	20159385	3PRIME_UTR	SPECC1	Sperm antigen with calponin homology and coiled-coil domains 1 (Nuclear structure protein 5) (NSP5) (Sperm antigen HCMOGT-1). [Source:Uniprot/SWISSPROT;Acc:Q5M775]
rs2013441	SPECC1	Obesity-related traits	rs2013441	0	1	1		rs2013441	04/09/2013	23251661	Comuzzie AG	12/04/2012	PLoS One	http://www.ncbi.nlm.nih.gov/pubmed/23251661	Novel genetic loci identified for the pathophysiology of childhood obesity in the Hispanic population.	Obesity-related traits	815 related Hispanic ancestry children from 263 families	NR	17p11.2	17	20023099	SPECC1	SPECC1	NA	NA	92521	NA	NA	rs2013441-A	0	2013441	intron	0	0.34	9e-06	5.04576	(Urinary nitrogen )	0.03	[NR] g/d increase	Illumina [899,892]	N		rs2013441	chr17	19963691	INTRONIC	SPECC1	Sperm antigen with calponin homology and coiled-coil domains 1 (Nuclear structure protein 5) (NSP5) (Sperm antigen HCMOGT-1). [Source:Uniprot/SWISSPROT;Acc:Q5M775]
rs2013441	SPECC1	Obesity-related traits	rs2526475	113117	1	1		rs2013441	04/09/2013	23251661	Comuzzie AG	12/04/2012	PLoS One	http://www.ncbi.nlm.nih.gov/pubmed/23251661	Novel genetic loci identified for the pathophysiology of childhood obesity in the Hispanic population.	Obesity-related traits	815 related Hispanic ancestry children from 263 families	NR	17p11.2	17	20023099	SPECC1	SPECC1	NA	NA	92521	NA	NA	rs2013441-A	0	2013441	intron	0	0.34	9e-06	5.04576	(Urinary nitrogen )	0.03	[NR] g/d increase	Illumina [899,892]	N		rs2526475	chr17	20076808	INTRONIC	SPECC1	Sperm antigen with calponin homology and coiled-coil domains 1 (Nuclear structure protein 5) (NSP5) (Sperm antigen HCMOGT-1). [Source:Uniprot/SWISSPROT;Acc:Q5M775]
rs2013441	SPECC1	Obesity-related traits	rs2526491	74363	0.835	1		rs2013441	04/09/2013	23251661	Comuzzie AG	12/04/2012	PLoS One	http://www.ncbi.nlm.nih.gov/pubmed/23251661	Novel genetic loci identified for the pathophysiology of childhood obesity in the Hispanic population.	Obesity-related traits	815 related Hispanic ancestry children from 263 families	NR	17p11.2	17	20023099	SPECC1	SPECC1	NA	NA	92521	NA	NA	rs2013441-A	0	2013441	intron	0	0.34	9e-06	5.04576	(Urinary nitrogen )	0.03	[NR] g/d increase	Illumina [899,892]	N		rs2526491	chr17	20038054	INTRONIC	SPECC1	Sperm antigen with calponin homology and coiled-coil domains 1 (Nuclear structure protein 5) (NSP5) (Sperm antigen HCMOGT-1). [Source:Uniprot/SWISSPROT;Acc:Q5M775]
rs2013441	SPECC1	Obesity-related traits	rs4924808	3449	1	1		rs2013441	04/09/2013	23251661	Comuzzie AG	12/04/2012	PLoS One	http://www.ncbi.nlm.nih.gov/pubmed/23251661	Novel genetic loci identified for the pathophysiology of childhood obesity in the Hispanic population.	Obesity-related traits	815 related Hispanic ancestry children from 263 families	NR	17p11.2	17	20023099	SPECC1	SPECC1	NA	NA	92521	NA	NA	rs2013441-A	0	2013441	intron	0	0.34	9e-06	5.04576	(Urinary nitrogen )	0.03	[NR] g/d increase	Illumina [899,892]	N		rs4924808	chr17	19967140	INTRONIC	SPECC1	Sperm antigen with calponin homology and coiled-coil domains 1 (Nuclear structure protein 5) (NSP5) (Sperm antigen HCMOGT-1). [Source:Uniprot/SWISSPROT;Acc:Q5M775]
rs2024125	HECW1	Obesity-related traits	rs2024125	0	1	1		rs2024125	04/09/2013	23251661	Comuzzie AG	12/04/2012	PLoS One	http://www.ncbi.nlm.nih.gov/pubmed/23251661	Novel genetic loci identified for the pathophysiology of childhood obesity in the Hispanic population.	Obesity-related traits	815 related Hispanic ancestry children from 263 families	NR	7p14	7	43158477	HECW1	HECW1-IT1	NA	NA	100127950	NA	NA	rs2024125-G	0	2024125	intron	0	0.458	6e-06	5.22185	(Diet carbohydrate )	0.02	[NR] %energy increase	Illumina [899,892]	N		rs2024125	chr7	43125002	INTRONIC	HECW1,ENSG00000181211	E3 ubiquitin-protein ligase HECW1 (EC 6.3.2.-) (HECT, C2 and WW domain-containing protein 1) (NEDD4-like ubiquitin-protein ligase 1) (hNEDL1). [Source:Uniprot/SWISSPROT;Acc:Q76N89], CDNA FLJ35943 fis, clone TESTI2011750. [Source:Uniprot/SPTREMBL;Acc:Q8NA17]
rs2030323	BDNF	Obesity	rs11030104	44022	0.911	1		rs2030323	09/12/2013	23563607	Berndt SI	04/07/2013	Nat Genet	http://www.ncbi.nlm.nih.gov/pubmed/23563607	Genome-wide meta-analysis identifies 11 new loci for anthropometric traits and provides insights into genetic architecture.	Obesity	93,015 European ancestry overweight individuals, 32,858 European ancestry individuals with class I obesity, 9,889 European ancestry individuals with class II obesity, 2,896 European ancestry individuals with class III obesity, up to 65,840 European ancestry controls	65,332 European ancestry overweight individuals, 22,373 European ancestry individuals with class I obesity, 5,476 European ancestry individuals with class II obesity, 1,162 European ancestry individuals with class III obesity, up to 39,294 European ancestry controls	11p14	11	27728539	BDNF	BDNF	NA	NA	627	NA	NA	rs2030323-C	0	2030323	intron	0	0.79	5e-17	16.301	(Overweight)	1.07	[NR]	Illumina & Affymetrix [~2.8 millions] (Imputed)	N		rs11030104	chr11	27641093	INTRONIC	BDNF	Brain-derived neurotrophic factor precursor (BDNF) (Abrineurin). [Source:Uniprot/SWISSPROT;Acc:P23560]
rs2030323	BDNF	Body mass index	rs11030104	44022	0.911	1		rs2030323	09/12/2013	23563607	Berndt SI	04/07/2013	Nat Genet	http://www.ncbi.nlm.nih.gov/pubmed/23563607	Genome-wide meta-analysis identifies 11 new loci for anthropometric traits and provides insights into genetic architecture.	Body mass index	7,962 European ancestry individuals with high body mass index, 8,106 European ancestry individuals with low body mass index	4,900 European ancestry individuals with high body mass index, 4,891 European ancestry individuals with low body mass index	11p14	11	27728539	BDNF	BDNF	NA	NA	627	NA	NA	rs2030323-C	0	2030323	intron	0	0.79	6e-10	9.22185		1.18	[NR]	Illumina & Affymetrix [~2.8 millions] (Imputed)	N		rs11030104	chr11	27641093	INTRONIC	BDNF	Brain-derived neurotrophic factor precursor (BDNF) (Abrineurin). [Source:Uniprot/SWISSPROT;Acc:P23560]
rs2030323	BDNF	Body mass index	rs11030104	44022	0.911	1		rs2030323	03/23/2012	22344221	Okada Y	02/19/2012	Nat Genet	http://www.ncbi.nlm.nih.gov/pubmed/22344221	Common variants at CDKAL1 and KLF9 are associated with body mass index in east Asian populations.	Body mass index	26,620 Japanese ancestry individuals	7,910 Japanese ancestry individuals, 27,715 East Asian individuals	11p14	11	27728539	BDNF	BDNF	NA	NA	627	NA	NA	rs2030323-C	0	2030323	intron	0	0.6	4e-16	15.3979		0.05	[0.034-0.058] unit increase	Illumina [2,178,018] (imputed)	N		rs11030104	chr11	27641093	INTRONIC	BDNF	Brain-derived neurotrophic factor precursor (BDNF) (Abrineurin). [Source:Uniprot/SWISSPROT;Acc:P23560]
rs2030323	BDNF	Obesity	rs11030104	44022	0.911	1		rs2030323	09/12/2013	23563607	Berndt SI	04/07/2013	Nat Genet	http://www.ncbi.nlm.nih.gov/pubmed/23563607	Genome-wide meta-analysis identifies 11 new loci for anthropometric traits and provides insights into genetic architecture.	Obesity	93,015 European ancestry overweight individuals, 32,858 European ancestry individuals with class I obesity, 9,889 European ancestry individuals with class II obesity, 2,896 European ancestry individuals with class III obesity, up to 65,840 European ancestry controls	65,332 European ancestry overweight individuals, 22,373 European ancestry individuals with class I obesity, 5,476 European ancestry individuals with class II obesity, 1,162 European ancestry individuals with class III obesity, up to 39,294 European ancestry controls	11p14	11	27728539	BDNF	BDNF	NA	NA	627	NA	NA	rs2030323-C	0	2030323	intron	0	0.79	3e-22	21.5229	(Obesity class I)	1.12	[NR]	Illumina & Affymetrix [~2.8 millions] (Imputed)	N		rs11030104	chr11	27641093	INTRONIC	BDNF	Brain-derived neurotrophic factor precursor (BDNF) (Abrineurin). [Source:Uniprot/SWISSPROT;Acc:P23560]
rs2030323	BDNF	Obesity	rs11030104	44022	0.911	1		rs2030323	09/12/2013	23563607	Berndt SI	04/07/2013	Nat Genet	http://www.ncbi.nlm.nih.gov/pubmed/23563607	Genome-wide meta-analysis identifies 11 new loci for anthropometric traits and provides insights into genetic architecture.	Obesity	93,015 European ancestry overweight individuals, 32,858 European ancestry individuals with class I obesity, 9,889 European ancestry individuals with class II obesity, 2,896 European ancestry individuals with class III obesity, up to 65,840 European ancestry controls	65,332 European ancestry overweight individuals, 22,373 European ancestry individuals with class I obesity, 5,476 European ancestry individuals with class II obesity, 1,162 European ancestry individuals with class III obesity, up to 39,294 European ancestry controls	11p14	11	27728539	BDNF	BDNF	NA	NA	627	NA	NA	rs2030323-C	0	2030323	intron	0	0.79	6e-11	10.2218	(Obesity class II)	1.13	[NR]	Illumina & Affymetrix [~2.8 millions] (Imputed)	N		rs11030104	chr11	27641093	INTRONIC	BDNF	Brain-derived neurotrophic factor precursor (BDNF) (Abrineurin). [Source:Uniprot/SWISSPROT;Acc:P23560]
rs2030323	BDNF	Obesity	rs1488830	91654	0.911	1		rs2030323	09/12/2013	23563607	Berndt SI	04/07/2013	Nat Genet	http://www.ncbi.nlm.nih.gov/pubmed/23563607	Genome-wide meta-analysis identifies 11 new loci for anthropometric traits and provides insights into genetic architecture.	Obesity	93,015 European ancestry overweight individuals, 32,858 European ancestry individuals with class I obesity, 9,889 European ancestry individuals with class II obesity, 2,896 European ancestry individuals with class III obesity, up to 65,840 European ancestry controls	65,332 European ancestry overweight individuals, 22,373 European ancestry individuals with class I obesity, 5,476 European ancestry individuals with class II obesity, 1,162 European ancestry individuals with class III obesity, up to 39,294 European ancestry controls	11p14	11	27728539	BDNF	BDNF	NA	NA	627	NA	NA	rs2030323-C	0	2030323	intron	0	0.79	5e-17	16.301	(Overweight)	1.07	[NR]	Illumina & Affymetrix [~2.8 millions] (Imputed)	N		rs1488830	chr11	27593461	INTERGENIC	N/A	N/A
rs2030323	BDNF	Body mass index	rs1488830	91654	0.911	1		rs2030323	09/12/2013	23563607	Berndt SI	04/07/2013	Nat Genet	http://www.ncbi.nlm.nih.gov/pubmed/23563607	Genome-wide meta-analysis identifies 11 new loci for anthropometric traits and provides insights into genetic architecture.	Body mass index	7,962 European ancestry individuals with high body mass index, 8,106 European ancestry individuals with low body mass index	4,900 European ancestry individuals with high body mass index, 4,891 European ancestry individuals with low body mass index	11p14	11	27728539	BDNF	BDNF	NA	NA	627	NA	NA	rs2030323-C	0	2030323	intron	0	0.79	6e-10	9.22185		1.18	[NR]	Illumina & Affymetrix [~2.8 millions] (Imputed)	N		rs1488830	chr11	27593461	INTERGENIC	N/A	N/A
rs2030323	BDNF	Body mass index	rs1488830	91654	0.911	1		rs2030323	03/23/2012	22344221	Okada Y	02/19/2012	Nat Genet	http://www.ncbi.nlm.nih.gov/pubmed/22344221	Common variants at CDKAL1 and KLF9 are associated with body mass index in east Asian populations.	Body mass index	26,620 Japanese ancestry individuals	7,910 Japanese ancestry individuals, 27,715 East Asian individuals	11p14	11	27728539	BDNF	BDNF	NA	NA	627	NA	NA	rs2030323-C	0	2030323	intron	0	0.6	4e-16	15.3979		0.05	[0.034-0.058] unit increase	Illumina [2,178,018] (imputed)	N		rs1488830	chr11	27593461	INTERGENIC	N/A	N/A
rs2030323	BDNF	Obesity	rs1488830	91654	0.911	1		rs2030323	09/12/2013	23563607	Berndt SI	04/07/2013	Nat Genet	http://www.ncbi.nlm.nih.gov/pubmed/23563607	Genome-wide meta-analysis identifies 11 new loci for anthropometric traits and provides insights into genetic architecture.	Obesity	93,015 European ancestry overweight individuals, 32,858 European ancestry individuals with class I obesity, 9,889 European ancestry individuals with class II obesity, 2,896 European ancestry individuals with class III obesity, up to 65,840 European ancestry controls	65,332 European ancestry overweight individuals, 22,373 European ancestry individuals with class I obesity, 5,476 European ancestry individuals with class II obesity, 1,162 European ancestry individuals with class III obesity, up to 39,294 European ancestry controls	11p14	11	27728539	BDNF	BDNF	NA	NA	627	NA	NA	rs2030323-C	0	2030323	intron	0	0.79	3e-22	21.5229	(Obesity class I)	1.12	[NR]	Illumina & Affymetrix [~2.8 millions] (Imputed)	N		rs1488830	chr11	27593461	INTERGENIC	N/A	N/A
rs2030323	BDNF	Obesity	rs1488830	91654	0.911	1		rs2030323	09/12/2013	23563607	Berndt SI	04/07/2013	Nat Genet	http://www.ncbi.nlm.nih.gov/pubmed/23563607	Genome-wide meta-analysis identifies 11 new loci for anthropometric traits and provides insights into genetic architecture.	Obesity	93,015 European ancestry overweight individuals, 32,858 European ancestry individuals with class I obesity, 9,889 European ancestry individuals with class II obesity, 2,896 European ancestry individuals with class III obesity, up to 65,840 European ancestry controls	65,332 European ancestry overweight individuals, 22,373 European ancestry individuals with class I obesity, 5,476 European ancestry individuals with class II obesity, 1,162 European ancestry individuals with class III obesity, up to 39,294 European ancestry controls	11p14	11	27728539	BDNF	BDNF	NA	NA	627	NA	NA	rs2030323-C	0	2030323	intron	0	0.79	6e-11	10.2218	(Obesity class II)	1.13	[NR]	Illumina & Affymetrix [~2.8 millions] (Imputed)	N		rs1488830	chr11	27593461	INTERGENIC	N/A	N/A
rs2030323	BDNF	Obesity	rs4074134	81254	0.911	1		rs2030323	09/12/2013	23563607	Berndt SI	04/07/2013	Nat Genet	http://www.ncbi.nlm.nih.gov/pubmed/23563607	Genome-wide meta-analysis identifies 11 new loci for anthropometric traits and provides insights into genetic architecture.	Obesity	93,015 European ancestry overweight individuals, 32,858 European ancestry individuals with class I obesity, 9,889 European ancestry individuals with class II obesity, 2,896 European ancestry individuals with class III obesity, up to 65,840 European ancestry controls	65,332 European ancestry overweight individuals, 22,373 European ancestry individuals with class I obesity, 5,476 European ancestry individuals with class II obesity, 1,162 European ancestry individuals with class III obesity, up to 39,294 European ancestry controls	11p14	11	27728539	BDNF	BDNF	NA	NA	627	NA	NA	rs2030323-C	0	2030323	intron	0	0.79	5e-17	16.301	(Overweight)	1.07	[NR]	Illumina & Affymetrix [~2.8 millions] (Imputed)	N		rs4074134	chr11	27603861	INTERGENIC	N/A	N/A
rs2030323	BDNF	Body mass index	rs4074134	81254	0.911	1		rs2030323	09/12/2013	23563607	Berndt SI	04/07/2013	Nat Genet	http://www.ncbi.nlm.nih.gov/pubmed/23563607	Genome-wide meta-analysis identifies 11 new loci for anthropometric traits and provides insights into genetic architecture.	Body mass index	7,962 European ancestry individuals with high body mass index, 8,106 European ancestry individuals with low body mass index	4,900 European ancestry individuals with high body mass index, 4,891 European ancestry individuals with low body mass index	11p14	11	27728539	BDNF	BDNF	NA	NA	627	NA	NA	rs2030323-C	0	2030323	intron	0	0.79	6e-10	9.22185		1.18	[NR]	Illumina & Affymetrix [~2.8 millions] (Imputed)	N		rs4074134	chr11	27603861	INTERGENIC	N/A	N/A
rs2030323	BDNF	Body mass index	rs4074134	81254	0.911	1		rs2030323	03/23/2012	22344221	Okada Y	02/19/2012	Nat Genet	http://www.ncbi.nlm.nih.gov/pubmed/22344221	Common variants at CDKAL1 and KLF9 are associated with body mass index in east Asian populations.	Body mass index	26,620 Japanese ancestry individuals	7,910 Japanese ancestry individuals, 27,715 East Asian individuals	11p14	11	27728539	BDNF	BDNF	NA	NA	627	NA	NA	rs2030323-C	0	2030323	intron	0	0.6	4e-16	15.3979		0.05	[0.034-0.058] unit increase	Illumina [2,178,018] (imputed)	N		rs4074134	chr11	27603861	INTERGENIC	N/A	N/A
rs2030323	BDNF	Obesity	rs4074134	81254	0.911	1		rs2030323	09/12/2013	23563607	Berndt SI	04/07/2013	Nat Genet	http://www.ncbi.nlm.nih.gov/pubmed/23563607	Genome-wide meta-analysis identifies 11 new loci for anthropometric traits and provides insights into genetic architecture.	Obesity	93,015 European ancestry overweight individuals, 32,858 European ancestry individuals with class I obesity, 9,889 European ancestry individuals with class II obesity, 2,896 European ancestry individuals with class III obesity, up to 65,840 European ancestry controls	65,332 European ancestry overweight individuals, 22,373 European ancestry individuals with class I obesity, 5,476 European ancestry individuals with class II obesity, 1,162 European ancestry individuals with class III obesity, up to 39,294 European ancestry controls	11p14	11	27728539	BDNF	BDNF	NA	NA	627	NA	NA	rs2030323-C	0	2030323	intron	0	0.79	3e-22	21.5229	(Obesity class I)	1.12	[NR]	Illumina & Affymetrix [~2.8 millions] (Imputed)	N		rs4074134	chr11	27603861	INTERGENIC	N/A	N/A
rs2030323	BDNF	Obesity	rs4074134	81254	0.911	1		rs2030323	09/12/2013	23563607	Berndt SI	04/07/2013	Nat Genet	http://www.ncbi.nlm.nih.gov/pubmed/23563607	Genome-wide meta-analysis identifies 11 new loci for anthropometric traits and provides insights into genetic architecture.	Obesity	93,015 European ancestry overweight individuals, 32,858 European ancestry individuals with class I obesity, 9,889 European ancestry individuals with class II obesity, 2,896 European ancestry individuals with class III obesity, up to 65,840 European ancestry controls	65,332 European ancestry overweight individuals, 22,373 European ancestry individuals with class I obesity, 5,476 European ancestry individuals with class II obesity, 1,162 European ancestry individuals with class III obesity, up to 39,294 European ancestry controls	11p14	11	27728539	BDNF	BDNF	NA	NA	627	NA	NA	rs2030323-C	0	2030323	intron	0	0.79	6e-11	10.2218	(Obesity class II)	1.13	[NR]	Illumina & Affymetrix [~2.8 millions] (Imputed)	N		rs4074134	chr11	27603861	INTERGENIC	N/A	N/A
rs2030323	BDNF	Obesity	rs7103411	28414	1	1		rs2030323	09/12/2013	23563607	Berndt SI	04/07/2013	Nat Genet	http://www.ncbi.nlm.nih.gov/pubmed/23563607	Genome-wide meta-analysis identifies 11 new loci for anthropometric traits and provides insights into genetic architecture.	Obesity	93,015 European ancestry overweight individuals, 32,858 European ancestry individuals with class I obesity, 9,889 European ancestry individuals with class II obesity, 2,896 European ancestry individuals with class III obesity, up to 65,840 European ancestry controls	65,332 European ancestry overweight individuals, 22,373 European ancestry individuals with class I obesity, 5,476 European ancestry individuals with class II obesity, 1,162 European ancestry individuals with class III obesity, up to 39,294 European ancestry controls	11p14	11	27728539	BDNF	BDNF	NA	NA	627	NA	NA	rs2030323-C	0	2030323	intron	0	0.79	5e-17	16.301	(Overweight)	1.07	[NR]	Illumina & Affymetrix [~2.8 millions] (Imputed)	N		rs7103411	chr11	27656701	INTRONIC	BDNF	Brain-derived neurotrophic factor precursor (BDNF) (Abrineurin). [Source:Uniprot/SWISSPROT;Acc:P23560]
rs2030323	BDNF	Body mass index	rs7103411	28414	1	1		rs2030323	09/12/2013	23563607	Berndt SI	04/07/2013	Nat Genet	http://www.ncbi.nlm.nih.gov/pubmed/23563607	Genome-wide meta-analysis identifies 11 new loci for anthropometric traits and provides insights into genetic architecture.	Body mass index	7,962 European ancestry individuals with high body mass index, 8,106 European ancestry individuals with low body mass index	4,900 European ancestry individuals with high body mass index, 4,891 European ancestry individuals with low body mass index	11p14	11	27728539	BDNF	BDNF	NA	NA	627	NA	NA	rs2030323-C	0	2030323	intron	0	0.79	6e-10	9.22185		1.18	[NR]	Illumina & Affymetrix [~2.8 millions] (Imputed)	N		rs7103411	chr11	27656701	INTRONIC	BDNF	Brain-derived neurotrophic factor precursor (BDNF) (Abrineurin). [Source:Uniprot/SWISSPROT;Acc:P23560]
rs2030323	BDNF	Body mass index	rs7103411	28414	1	1		rs2030323	03/23/2012	22344221	Okada Y	02/19/2012	Nat Genet	http://www.ncbi.nlm.nih.gov/pubmed/22344221	Common variants at CDKAL1 and KLF9 are associated with body mass index in east Asian populations.	Body mass index	26,620 Japanese ancestry individuals	7,910 Japanese ancestry individuals, 27,715 East Asian individuals	11p14	11	27728539	BDNF	BDNF	NA	NA	627	NA	NA	rs2030323-C	0	2030323	intron	0	0.6	4e-16	15.3979		0.05	[0.034-0.058] unit increase	Illumina [2,178,018] (imputed)	N		rs7103411	chr11	27656701	INTRONIC	BDNF	Brain-derived neurotrophic factor precursor (BDNF) (Abrineurin). [Source:Uniprot/SWISSPROT;Acc:P23560]
rs2030323	BDNF	Obesity	rs7103411	28414	1	1		rs2030323	09/12/2013	23563607	Berndt SI	04/07/2013	Nat Genet	http://www.ncbi.nlm.nih.gov/pubmed/23563607	Genome-wide meta-analysis identifies 11 new loci for anthropometric traits and provides insights into genetic architecture.	Obesity	93,015 European ancestry overweight individuals, 32,858 European ancestry individuals with class I obesity, 9,889 European ancestry individuals with class II obesity, 2,896 European ancestry individuals with class III obesity, up to 65,840 European ancestry controls	65,332 European ancestry overweight individuals, 22,373 European ancestry individuals with class I obesity, 5,476 European ancestry individuals with class II obesity, 1,162 European ancestry individuals with class III obesity, up to 39,294 European ancestry controls	11p14	11	27728539	BDNF	BDNF	NA	NA	627	NA	NA	rs2030323-C	0	2030323	intron	0	0.79	3e-22	21.5229	(Obesity class I)	1.12	[NR]	Illumina & Affymetrix [~2.8 millions] (Imputed)	N		rs7103411	chr11	27656701	INTRONIC	BDNF	Brain-derived neurotrophic factor precursor (BDNF) (Abrineurin). [Source:Uniprot/SWISSPROT;Acc:P23560]
rs2030323	BDNF	Obesity	rs7103411	28414	1	1		rs2030323	09/12/2013	23563607	Berndt SI	04/07/2013	Nat Genet	http://www.ncbi.nlm.nih.gov/pubmed/23563607	Genome-wide meta-analysis identifies 11 new loci for anthropometric traits and provides insights into genetic architecture.	Obesity	93,015 European ancestry overweight individuals, 32,858 European ancestry individuals with class I obesity, 9,889 European ancestry individuals with class II obesity, 2,896 European ancestry individuals with class III obesity, up to 65,840 European ancestry controls	65,332 European ancestry overweight individuals, 22,373 European ancestry individuals with class I obesity, 5,476 European ancestry individuals with class II obesity, 1,162 European ancestry individuals with class III obesity, up to 39,294 European ancestry controls	11p14	11	27728539	BDNF	BDNF	NA	NA	627	NA	NA	rs2030323-C	0	2030323	intron	0	0.79	6e-11	10.2218	(Obesity class II)	1.13	[NR]	Illumina & Affymetrix [~2.8 millions] (Imputed)	N		rs7103411	chr11	27656701	INTRONIC	BDNF	Brain-derived neurotrophic factor precursor (BDNF) (Abrineurin). [Source:Uniprot/SWISSPROT;Acc:P23560]
rs2030323	BDNF	Obesity	rs988748	3794	0.84	1		rs2030323	09/12/2013	23563607	Berndt SI	04/07/2013	Nat Genet	http://www.ncbi.nlm.nih.gov/pubmed/23563607	Genome-wide meta-analysis identifies 11 new loci for anthropometric traits and provides insights into genetic architecture.	Obesity	93,015 European ancestry overweight individuals, 32,858 European ancestry individuals with class I obesity, 9,889 European ancestry individuals with class II obesity, 2,896 European ancestry individuals with class III obesity, up to 65,840 European ancestry controls	65,332 European ancestry overweight individuals, 22,373 European ancestry individuals with class I obesity, 5,476 European ancestry individuals with class II obesity, 1,162 European ancestry individuals with class III obesity, up to 39,294 European ancestry controls	11p14	11	27728539	BDNF	BDNF	NA	NA	627	NA	NA	rs2030323-C	0	2030323	intron	0	0.79	5e-17	16.301	(Overweight)	1.07	[NR]	Illumina & Affymetrix [~2.8 millions] (Imputed)	N		rs988748	chr11	27681321	INTRONIC	BDNF	Brain-derived neurotrophic factor precursor (BDNF) (Abrineurin). [Source:Uniprot/SWISSPROT;Acc:P23560]
rs2030323	BDNF	Body mass index	rs988748	3794	0.84	1		rs2030323	09/12/2013	23563607	Berndt SI	04/07/2013	Nat Genet	http://www.ncbi.nlm.nih.gov/pubmed/23563607	Genome-wide meta-analysis identifies 11 new loci for anthropometric traits and provides insights into genetic architecture.	Body mass index	7,962 European ancestry individuals with high body mass index, 8,106 European ancestry individuals with low body mass index	4,900 European ancestry individuals with high body mass index, 4,891 European ancestry individuals with low body mass index	11p14	11	27728539	BDNF	BDNF	NA	NA	627	NA	NA	rs2030323-C	0	2030323	intron	0	0.79	6e-10	9.22185		1.18	[NR]	Illumina & Affymetrix [~2.8 millions] (Imputed)	N		rs988748	chr11	27681321	INTRONIC	BDNF	Brain-derived neurotrophic factor precursor (BDNF) (Abrineurin). [Source:Uniprot/SWISSPROT;Acc:P23560]
rs2030323	BDNF	Body mass index	rs988748	3794	0.84	1		rs2030323	03/23/2012	22344221	Okada Y	02/19/2012	Nat Genet	http://www.ncbi.nlm.nih.gov/pubmed/22344221	Common variants at CDKAL1 and KLF9 are associated with body mass index in east Asian populations.	Body mass index	26,620 Japanese ancestry individuals	7,910 Japanese ancestry individuals, 27,715 East Asian individuals	11p14	11	27728539	BDNF	BDNF	NA	NA	627	NA	NA	rs2030323-C	0	2030323	intron	0	0.6	4e-16	15.3979		0.05	[0.034-0.058] unit increase	Illumina [2,178,018] (imputed)	N		rs988748	chr11	27681321	INTRONIC	BDNF	Brain-derived neurotrophic factor precursor (BDNF) (Abrineurin). [Source:Uniprot/SWISSPROT;Acc:P23560]
rs2030323	BDNF	Obesity	rs988748	3794	0.84	1		rs2030323	09/12/2013	23563607	Berndt SI	04/07/2013	Nat Genet	http://www.ncbi.nlm.nih.gov/pubmed/23563607	Genome-wide meta-analysis identifies 11 new loci for anthropometric traits and provides insights into genetic architecture.	Obesity	93,015 European ancestry overweight individuals, 32,858 European ancestry individuals with class I obesity, 9,889 European ancestry individuals with class II obesity, 2,896 European ancestry individuals with class III obesity, up to 65,840 European ancestry controls	65,332 European ancestry overweight individuals, 22,373 European ancestry individuals with class I obesity, 5,476 European ancestry individuals with class II obesity, 1,162 European ancestry individuals with class III obesity, up to 39,294 European ancestry controls	11p14	11	27728539	BDNF	BDNF	NA	NA	627	NA	NA	rs2030323-C	0	2030323	intron	0	0.79	3e-22	21.5229	(Obesity class I)	1.12	[NR]	Illumina & Affymetrix [~2.8 millions] (Imputed)	N		rs988748	chr11	27681321	INTRONIC	BDNF	Brain-derived neurotrophic factor precursor (BDNF) (Abrineurin). [Source:Uniprot/SWISSPROT;Acc:P23560]
rs2030323	BDNF	Obesity	rs988748	3794	0.84	1		rs2030323	09/12/2013	23563607	Berndt SI	04/07/2013	Nat Genet	http://www.ncbi.nlm.nih.gov/pubmed/23563607	Genome-wide meta-analysis identifies 11 new loci for anthropometric traits and provides insights into genetic architecture.	Obesity	93,015 European ancestry overweight individuals, 32,858 European ancestry individuals with class I obesity, 9,889 European ancestry individuals with class II obesity, 2,896 European ancestry individuals with class III obesity, up to 65,840 European ancestry controls	65,332 European ancestry overweight individuals, 22,373 European ancestry individuals with class I obesity, 5,476 European ancestry individuals with class II obesity, 1,162 European ancestry individuals with class III obesity, up to 39,294 European ancestry controls	11p14	11	27728539	BDNF	BDNF	NA	NA	627	NA	NA	rs2030323-C	0	2030323	intron	0	0.79	6e-11	10.2218	(Obesity class II)	1.13	[NR]	Illumina & Affymetrix [~2.8 millions] (Imputed)	N		rs988748	chr11	27681321	INTRONIC	BDNF	Brain-derived neurotrophic factor precursor (BDNF) (Abrineurin). [Source:Uniprot/SWISSPROT;Acc:P23560]
rs2066219	Intergenic	Diabetes related insulin traits	rs4884818	13829	1	1		rs2066219	11/25/2008	17903298	Meigs JB	09/19/2007	BMC Med Genet	http://www.ncbi.nlm.nih.gov/pubmed/17903298?ordinalpos=1&itool=EntrezSystem2.PEntrez.Pubmed.Pubmed_ResultsPanel.Pubmed_RVDocSum	Genome-wide association with diabetes-related traits in the Framingham Heart Study.	Diabetes related insulin traits	1,087 individuals(Framingham)	NR	13q21.3	13	69530664	Intergenic	LINC00550 - ZDHHC20P4	338862	730239		71.21	28.41	rs2066219-?	0	2066219	Intergenic	1	NR	9e-06	5.04576	(ISI_0-120)	NR	NR	Affymetrix[70,897]	N		rs4884818	chr13	68442494	INTERGENIC	N/A	N/A
rs2066938	ACADS	Metabolic traits	rs10431384	33268	0.837	1		rs2066938	02/24/2012	21886157	Suhre K	08/31/2011	Nature	http://www.ncbi.nlm.nih.gov/pubmed/21886157	Human metabolic individuality in biomedical and pharmaceutical research.	Metabolic traits	2,820 European ancestry individuals	NR	12q24.31	12	121160615	ACADS	UNC119B;MIR4700	NA	NA	84747;100616329	NA	NA	rs2066938-G	0	2066938	UTR-3;nearGene-5	0	0.252	4e-305	304.398	(SM-1 + 12 other traits)	0.61	[NR] unit increase	Affmyetrix & Illumina [534,665]	N		rs10431384	chr12	119611730	INTRONIC	KIAA0152	Uncharacterized protein KIAA0152 precursor. [Source:Uniprot/SWISSPROT;Acc:Q14165]
rs2066938	ACADS	Metabolic traits	rs10431386	31689	0.837	1		rs2066938	02/24/2012	21886157	Suhre K	08/31/2011	Nature	http://www.ncbi.nlm.nih.gov/pubmed/21886157	Human metabolic individuality in biomedical and pharmaceutical research.	Metabolic traits	2,820 European ancestry individuals	NR	12q24.31	12	121160615	ACADS	UNC119B;MIR4700	NA	NA	84747;100616329	NA	NA	rs2066938-G	0	2066938	UTR-3;nearGene-5	0	0.252	4e-305	304.398	(SM-1 + 12 other traits)	0.61	[NR] unit increase	Affmyetrix & Illumina [534,665]	N		rs10431386	chr12	119613309	INTRONIC	KIAA0152	Uncharacterized protein KIAA0152 precursor. [Source:Uniprot/SWISSPROT;Acc:Q14165]
rs2066938	ACADS	Metabolic traits	rs2066938	0	1	1		rs2066938	02/24/2012	21886157	Suhre K	08/31/2011	Nature	http://www.ncbi.nlm.nih.gov/pubmed/21886157	Human metabolic individuality in biomedical and pharmaceutical research.	Metabolic traits	2,820 European ancestry individuals	NR	12q24.31	12	121160615	ACADS	UNC119B;MIR4700	NA	NA	84747;100616329	NA	NA	rs2066938-G	0	2066938	UTR-3;nearGene-5	0	0.252	4e-305	304.398	(SM-1 + 12 other traits)	0.61	[NR] unit increase	Affmyetrix & Illumina [534,665]	N		rs2066938	chr12	119644998	INTRONIC	UNC119B	unc-119 homolog B [Source:RefSeq_peptide;Acc:NP_001074002]
rs2075290	ZNF259	Waist Circumference - Triglycerides (WC-TG)	rs2266788	7390	0.915	1		rs2075290	04/11/2011	21386085	Kraja AT	03/08/2011	Diabetes	http://www.ncbi.nlm.nih.gov/pubmed/21386085	A bivariate genome-wide approach to metabolic syndrome: STAMPEED consortium.	Waist Circumference - Triglycerides (WC-TG)	22,161 European ancestry individuals	NR	11q23.3	11	116653296	ZNF259	ZNF259	NA	NA	8882	NA	NA	rs2075290-C	0	2075290	intron	0	NR	1e-16	16		0.41	[0.31-0.51] unit increase	Affymetrix & Illumina [~2.5 million] (imputed)	N		rs2266788	chr11	116165896	3PRIME_UTR	APOA5	Apolipoprotein A-V precursor (Apolipoprotein A5) (ApoAV) (ApoA-V) (Regeneration-associated protein 3). [Source:Uniprot/SWISSPROT;Acc:Q6Q788]
rs2075290	ZNF259	HDL Cholesterol - Triglycerides (HDLC-TG)	rs2266788	7390	0.915	1		rs2075290	04/11/2011	21386085	Kraja AT	03/08/2011	Diabetes	http://www.ncbi.nlm.nih.gov/pubmed/21386085	A bivariate genome-wide approach to metabolic syndrome: STAMPEED consortium.	HDL Cholesterol - Triglycerides (HDLC-TG)	22,161 European ancestry individuals	NR	11q23.3	11	116653296	ZNF259	ZNF259	NA	NA	8882	NA	NA	rs2075290-C	0	2075290	intron	0	NR	2e-14	13.699		0.39	[0.29-0.49] unit increase	Affymetrix & Illumina [~2.5 million] (imputed)	N		rs2266788	chr11	116165896	3PRIME_UTR	APOA5	Apolipoprotein A-V precursor (Apolipoprotein A5) (ApoAV) (ApoA-V) (Regeneration-associated protein 3). [Source:Uniprot/SWISSPROT;Acc:Q6Q788]
rs2075290	ZNF259	Metabolic syndrome	rs2266788	7390	0.915	1		rs2075290	04/11/2011	21386085	Kraja AT	03/08/2011	Diabetes	http://www.ncbi.nlm.nih.gov/pubmed/21386085	A bivariate genome-wide approach to metabolic syndrome: STAMPEED consortium.	Metabolic syndrome	22,161 European ancestry individuals	NR	11q23.3	11	116653296	ZNF259	ZNF259	NA	NA	8882	NA	NA	rs2075290-C	0	2075290	intron	0	NR	2e-09	8.69897		0.26	[0.18-0.34] unit increase	Affymetrix & Illumina [~2.5 million] (imputed)	N		rs2266788	chr11	116165896	3PRIME_UTR	APOA5	Apolipoprotein A-V precursor (Apolipoprotein A5) (ApoAV) (ApoA-V) (Regeneration-associated protein 3). [Source:Uniprot/SWISSPROT;Acc:Q6Q788]
rs2081687	CYP7A1	LDL cholesterol	rs10504255	9896	0.885	1		rs2081687	01/25/2012	20686565	Teslovich TM	08/05/2010	Nature	http://www.ncbi.nlm.nih.gov/pubmed/20686565	Biological, clinical and population relevance of 95 loci for blood lipids.	LDL cholesterol	Up to 95,454 European descent individuals		8q12	8	59388565	CYP7A1	UBXN2B - CYP7A1	137886	1581		24.51	14.17	rs2081687-A	0	2081687	Intergenic	1	0.35	4e-09	8.39794		0.95	[0.6-1.3] mg/dL increase	Affymetrix, Illumina & Perlegen [~2.6 million] (imputed)	N		rs10504255	chr8	59561015	DOWNSTREAM	N/A	N/A
rs2081687	CYP7A1	Cholesterol, total	rs10504255	9896	0.885	1		rs2081687	01/25/2012	20686565	Teslovich TM	08/05/2010	Nature	http://www.ncbi.nlm.nih.gov/pubmed/20686565	Biological, clinical and population relevance of 95 loci for blood lipids.	Cholesterol, total	Up to 100,184 European descent individuals		8q12	8	59388565	CYP7A1	UBXN2B - CYP7A1	137886	1581		24.51	14.17	rs2081687-A	0	2081687	Intergenic	1	0.35	9e-13	12.0458		1.26	[0.87-1.65] mg/dL increase	Affymetrix, Illumina & Perlegen [~2.6 million] (imputed)	N		rs10504255	chr8	59561015	DOWNSTREAM	N/A	N/A
rs2081687	CYP7A1	LDL cholesterol	rs8192870	23501	0.806	0.916		rs2081687	01/25/2012	20686565	Teslovich TM	08/05/2010	Nature	http://www.ncbi.nlm.nih.gov/pubmed/20686565	Biological, clinical and population relevance of 95 loci for blood lipids.	LDL cholesterol	Up to 95,454 European descent individuals		8q12	8	59388565	CYP7A1	UBXN2B - CYP7A1	137886	1581		24.51	14.17	rs2081687-A	0	2081687	Intergenic	1	0.35	4e-09	8.39794		0.95	[0.6-1.3] mg/dL increase	Affymetrix, Illumina & Perlegen [~2.6 million] (imputed)	N		rs8192870	chr8	59574620	INTRONIC	CYP7A1	Cytochrome P450 7A1 (Cholesterol 7-alpha-monooxygenase) (CYPVII) (EC 1.14.13.17) (Cholesterol 7-alpha-hydroxylase). [Source:Uniprot/SWISSPROT;Acc:P22680]
rs2081687	CYP7A1	Cholesterol, total	rs8192870	23501	0.806	0.916		rs2081687	01/25/2012	20686565	Teslovich TM	08/05/2010	Nature	http://www.ncbi.nlm.nih.gov/pubmed/20686565	Biological, clinical and population relevance of 95 loci for blood lipids.	Cholesterol, total	Up to 100,184 European descent individuals		8q12	8	59388565	CYP7A1	UBXN2B - CYP7A1	137886	1581		24.51	14.17	rs2081687-A	0	2081687	Intergenic	1	0.35	9e-13	12.0458		1.26	[0.87-1.65] mg/dL increase	Affymetrix, Illumina & Perlegen [~2.6 million] (imputed)	N		rs8192870	chr8	59574620	INTRONIC	CYP7A1	Cytochrome P450 7A1 (Cholesterol 7-alpha-monooxygenase) (CYPVII) (EC 1.14.13.17) (Cholesterol 7-alpha-hydroxylase). [Source:Uniprot/SWISSPROT;Acc:P22680]
rs211718	ACADM	Metabolic traits	rs11161510	103614	1	1		rs211718	02/24/2012	21886157	Suhre K	08/31/2011	Nature	http://www.ncbi.nlm.nih.gov/pubmed/21886157	Human metabolic individuality in biomedical and pharmaceutical research.	Metabolic traits	2,820 European ancestry individuals	NR	1p31.1	1	76106675	ACADM	RPL29P5 - DLSTP1	646417	1744		58.32	101.03	rs211718-T	0	211718	Intergenic	1	0.304	2e-71	70.699	(SM-5 + 17 other traits)	0.16	[NR] unit decrease	Affmyetrix & Illumina [534,665]	N		rs11161510	chr1	75982877	INTRONIC	ACADM,ENSG00000181227	Medium-chain specific acyl-CoA dehydrogenase, mitochondrial precursor (EC 1.3.99.3) (MCAD). [Source:Uniprot/SWISSPROT;Acc:P11310]
rs211718	ACADM	Metabolic traits	rs11163924	25395	1	1		rs211718	02/24/2012	21886157	Suhre K	08/31/2011	Nature	http://www.ncbi.nlm.nih.gov/pubmed/21886157	Human metabolic individuality in biomedical and pharmaceutical research.	Metabolic traits	2,820 European ancestry individuals	NR	1p31.1	1	76106675	ACADM	RPL29P5 - DLSTP1	646417	1744		58.32	101.03	rs211718-T	0	211718	Intergenic	1	0.304	2e-71	70.699	(SM-5 + 17 other traits)	0.16	[NR] unit decrease	Affmyetrix & Illumina [534,665]	N		rs11163924	chr1	75904658	INTERGENIC	N/A	N/A
rs211718	ACADM	Metabolic traits	rs1146581	106349	0.924	1		rs211718	02/24/2012	21886157	Suhre K	08/31/2011	Nature	http://www.ncbi.nlm.nih.gov/pubmed/21886157	Human metabolic individuality in biomedical and pharmaceutical research.	Metabolic traits	2,820 European ancestry individuals	NR	1p31.1	1	76106675	ACADM	RPL29P5 - DLSTP1	646417	1744		58.32	101.03	rs211718-T	0	211718	Intergenic	1	0.304	2e-71	70.699	(SM-5 + 17 other traits)	0.16	[NR] unit decrease	Affmyetrix & Illumina [534,665]	N		rs1146581	chr1	75985612	INTRONIC	ACADM	Medium-chain specific acyl-CoA dehydrogenase, mitochondrial precursor (EC 1.3.99.3) (MCAD). [Source:Uniprot/SWISSPROT;Acc:P11310]
rs211718	ACADM	Metabolic traits	rs1251079	82770	0.824	1		rs211718	02/24/2012	21886157	Suhre K	08/31/2011	Nature	http://www.ncbi.nlm.nih.gov/pubmed/21886157	Human metabolic individuality in biomedical and pharmaceutical research.	Metabolic traits	2,820 European ancestry individuals	NR	1p31.1	1	76106675	ACADM	RPL29P5 - DLSTP1	646417	1744		58.32	101.03	rs211718-T	0	211718	Intergenic	1	0.304	2e-71	70.699	(SM-5 + 17 other traits)	0.16	[NR] unit decrease	Affmyetrix & Illumina [534,665]	N		rs1251079	chr1	75962033	UPSTREAM	N/A	N/A
rs211718	ACADM	Metabolic traits	rs211718	0	1	1		rs211718	02/24/2012	21886157	Suhre K	08/31/2011	Nature	http://www.ncbi.nlm.nih.gov/pubmed/21886157	Human metabolic individuality in biomedical and pharmaceutical research.	Metabolic traits	2,820 European ancestry individuals	NR	1p31.1	1	76106675	ACADM	RPL29P5 - DLSTP1	646417	1744		58.32	101.03	rs211718-T	0	211718	Intergenic	1	0.304	2e-71	70.699	(SM-5 + 17 other traits)	0.16	[NR] unit decrease	Affmyetrix & Illumina [534,665]	N		rs211718	chr1	75879263	INTERGENIC	N/A	N/A
rs211718	ACADM	Metabolic traits	rs7518038	47755	1	1		rs211718	02/24/2012	21886157	Suhre K	08/31/2011	Nature	http://www.ncbi.nlm.nih.gov/pubmed/21886157	Human metabolic individuality in biomedical and pharmaceutical research.	Metabolic traits	2,820 European ancestry individuals	NR	1p31.1	1	76106675	ACADM	RPL29P5 - DLSTP1	646417	1744		58.32	101.03	rs211718-T	0	211718	Intergenic	1	0.304	2e-71	70.699	(SM-5 + 17 other traits)	0.16	[NR] unit decrease	Affmyetrix & Illumina [534,665]	N		rs7518038	chr1	75927018	INTERGENIC	N/A	N/A
rs211718	ACADM	Metabolic traits	rs7534754	78633	1	1		rs211718	02/24/2012	21886157	Suhre K	08/31/2011	Nature	http://www.ncbi.nlm.nih.gov/pubmed/21886157	Human metabolic individuality in biomedical and pharmaceutical research.	Metabolic traits	2,820 European ancestry individuals	NR	1p31.1	1	76106675	ACADM	RPL29P5 - DLSTP1	646417	1744		58.32	101.03	rs211718-T	0	211718	Intergenic	1	0.304	2e-71	70.699	(SM-5 + 17 other traits)	0.16	[NR] unit decrease	Affmyetrix & Illumina [534,665]	N		rs7534754	chr1	75957896	UPSTREAM	N/A	N/A
rs2142672	MYLIP,GMPR	LDL cholesterol	rs2142672	0	1	1		rs2142672	10/17/2010	20864672	Waterworth DM	09/23/2010	Arterioscler Thromb Vasc Biol	http://www.ncbi.nlm.nih.gov/pubmed/20864672	Genetic variants influencing circulating lipid levels and risk of coronary artery disease.	LDL cholesterol	up to 17,243 white European descent individuals	up to 37,774 white European descent individuals, up to 9,665 Indian Asian individuals	6p22.3	6	16197194	MYLIP,GMPR	MRPL42P2 - GMPR	346116	2766		24.93	41.62	rs2142672-C	0	2142672	Intergenic	1	0.74	2e-08	7.69897		0.01	[0.007-0.015] unit increase	Affymetrix, Illumina & Perlegen [2,155,369] (imputed)	N		rs2142672	chr6	16305173	INTERGENIC	N/A	N/A
rs2191349	DGKB, TMEM195	Fasting glucose-related traits	rs10238625	10077	0.803	0.896		rs2191349	02/28/2010	20081858	Dupuis J	01/17/2010	Nat Genet	http://www.ncbi.nlm.nih.gov/pubmed/20081858?itool=EntrezSystem2.PEntrez.Pubmed.Pubmed_ResultsPanel.Pubmed_RVDocSum&ordinalpos=1	New genetic loci implicated in fasting glucose homeostasis and their impact on type 2 diabetes risk.	Fasting glucose-related traits	up to 46,186 European descent individuals	up to 76,558 European ancestry individuals	7p21	7	15064309	DGKB, TMEM195	DGKB - AGMO	1607	392636		183.23	175.63	rs2191349-T	0	2191349	Intergenic	1	0.52	3e-17	16.5229	(HOMA-B)	NR	NR	Affymetrix & Illumina [~2.5 million] (imputed)	N		rs10238625	chr7	15020757	INTERGENIC	N/A	N/A
rs2191349	DGKB	Fasting glucose-related traits (interaction with BMI)	rs10238625	10077	0.803	0.896		rs2191349	08/15/2012	22581228	Manning AK	05/13/2012	Nat Genet	http://www.ncbi.nlm.nih.gov/pubmed/22581228	A genome-wide approach accounting for body mass index identifies genetic variants influencing fasting glycemic traits and insulin resistance.	Fasting glucose-related traits (interaction with BMI)	Up to 58,074 European ancestry individuals	Up tp 38,422 European ancestry individuals	7p21	7	15064309	DGKB	DGKB - AGMO	1607	392636		183.23	175.63	rs2191349-?	0	2191349	Intergenic	1	NR	3e-21	20.5229		NR	NR	Affymetrix & Illumina [~2.4 million] (imputed)	N		rs10238625	chr7	15020757	INTERGENIC	N/A	N/A
rs2191349	DGKB, TMEM195	Fasting glucose-related traits	rs10238625	10077	0.803	0.896		rs2191349	02/28/2010	20081858	Dupuis J	01/17/2010	Nat Genet	http://www.ncbi.nlm.nih.gov/pubmed/20081858?itool=EntrezSystem2.PEntrez.Pubmed.Pubmed_ResultsPanel.Pubmed_RVDocSum&ordinalpos=1	New genetic loci implicated in fasting glucose homeostasis and their impact on type 2 diabetes risk.	Fasting glucose-related traits	up to 46,186 European descent individuals	up to 76,558 European ancestry individuals	7p21	7	15064309	DGKB, TMEM195	DGKB - AGMO	1607	392636		183.23	175.63	rs2191349-T	0	2191349	Intergenic	1	0.52	3e-44	43.5229	(FPG)	NR	NR	Affymetrix & Illumina [~2.5 million] (imputed)	N		rs10238625	chr7	15020757	INTERGENIC	N/A	N/A
rs2191349	DGKB, TMEM195	Fasting glucose-related traits	rs10267273	10720	0.803	0.896		rs2191349	02/28/2010	20081858	Dupuis J	01/17/2010	Nat Genet	http://www.ncbi.nlm.nih.gov/pubmed/20081858?itool=EntrezSystem2.PEntrez.Pubmed.Pubmed_ResultsPanel.Pubmed_RVDocSum&ordinalpos=1	New genetic loci implicated in fasting glucose homeostasis and their impact on type 2 diabetes risk.	Fasting glucose-related traits	up to 46,186 European descent individuals	up to 76,558 European ancestry individuals	7p21	7	15064309	DGKB, TMEM195	DGKB - AGMO	1607	392636		183.23	175.63	rs2191349-T	0	2191349	Intergenic	1	0.52	3e-17	16.5229	(HOMA-B)	NR	NR	Affymetrix & Illumina [~2.5 million] (imputed)	N		rs10267273	chr7	15020114	INTERGENIC	N/A	N/A
rs2191349	DGKB	Fasting glucose-related traits (interaction with BMI)	rs10267273	10720	0.803	0.896		rs2191349	08/15/2012	22581228	Manning AK	05/13/2012	Nat Genet	http://www.ncbi.nlm.nih.gov/pubmed/22581228	A genome-wide approach accounting for body mass index identifies genetic variants influencing fasting glycemic traits and insulin resistance.	Fasting glucose-related traits (interaction with BMI)	Up to 58,074 European ancestry individuals	Up tp 38,422 European ancestry individuals	7p21	7	15064309	DGKB	DGKB - AGMO	1607	392636		183.23	175.63	rs2191349-?	0	2191349	Intergenic	1	NR	3e-21	20.5229		NR	NR	Affymetrix & Illumina [~2.4 million] (imputed)	N		rs10267273	chr7	15020114	INTERGENIC	N/A	N/A
rs2191349	DGKB, TMEM195	Fasting glucose-related traits	rs10267273	10720	0.803	0.896		rs2191349	02/28/2010	20081858	Dupuis J	01/17/2010	Nat Genet	http://www.ncbi.nlm.nih.gov/pubmed/20081858?itool=EntrezSystem2.PEntrez.Pubmed.Pubmed_ResultsPanel.Pubmed_RVDocSum&ordinalpos=1	New genetic loci implicated in fasting glucose homeostasis and their impact on type 2 diabetes risk.	Fasting glucose-related traits	up to 46,186 European descent individuals	up to 76,558 European ancestry individuals	7p21	7	15064309	DGKB, TMEM195	DGKB - AGMO	1607	392636		183.23	175.63	rs2191349-T	0	2191349	Intergenic	1	0.52	3e-44	43.5229	(FPG)	NR	NR	Affymetrix & Illumina [~2.5 million] (imputed)	N		rs10267273	chr7	15020114	INTERGENIC	N/A	N/A
rs2191349	DGKB, TMEM195	Fasting glucose-related traits	rs11514706	5037	0.904	1		rs2191349	02/28/2010	20081858	Dupuis J	01/17/2010	Nat Genet	http://www.ncbi.nlm.nih.gov/pubmed/20081858?itool=EntrezSystem2.PEntrez.Pubmed.Pubmed_ResultsPanel.Pubmed_RVDocSum&ordinalpos=1	New genetic loci implicated in fasting glucose homeostasis and their impact on type 2 diabetes risk.	Fasting glucose-related traits	up to 46,186 European descent individuals	up to 76,558 European ancestry individuals	7p21	7	15064309	DGKB, TMEM195	DGKB - AGMO	1607	392636		183.23	175.63	rs2191349-T	0	2191349	Intergenic	1	0.52	3e-17	16.5229	(HOMA-B)	NR	NR	Affymetrix & Illumina [~2.5 million] (imputed)	N		rs11514706	chr7	15025797	INTERGENIC	N/A	N/A
rs2191349	DGKB	Fasting glucose-related traits (interaction with BMI)	rs11514706	5037	0.904	1		rs2191349	08/15/2012	22581228	Manning AK	05/13/2012	Nat Genet	http://www.ncbi.nlm.nih.gov/pubmed/22581228	A genome-wide approach accounting for body mass index identifies genetic variants influencing fasting glycemic traits and insulin resistance.	Fasting glucose-related traits (interaction with BMI)	Up to 58,074 European ancestry individuals	Up tp 38,422 European ancestry individuals	7p21	7	15064309	DGKB	DGKB - AGMO	1607	392636		183.23	175.63	rs2191349-?	0	2191349	Intergenic	1	NR	3e-21	20.5229		NR	NR	Affymetrix & Illumina [~2.4 million] (imputed)	N		rs11514706	chr7	15025797	INTERGENIC	N/A	N/A
rs2191349	DGKB, TMEM195	Fasting glucose-related traits	rs11514706	5037	0.904	1		rs2191349	02/28/2010	20081858	Dupuis J	01/17/2010	Nat Genet	http://www.ncbi.nlm.nih.gov/pubmed/20081858?itool=EntrezSystem2.PEntrez.Pubmed.Pubmed_ResultsPanel.Pubmed_RVDocSum&ordinalpos=1	New genetic loci implicated in fasting glucose homeostasis and their impact on type 2 diabetes risk.	Fasting glucose-related traits	up to 46,186 European descent individuals	up to 76,558 European ancestry individuals	7p21	7	15064309	DGKB, TMEM195	DGKB - AGMO	1607	392636		183.23	175.63	rs2191349-T	0	2191349	Intergenic	1	0.52	3e-44	43.5229	(FPG)	NR	NR	Affymetrix & Illumina [~2.5 million] (imputed)	N		rs11514706	chr7	15025797	INTERGENIC	N/A	N/A
rs2191349	DGKB, TMEM195	Fasting glucose-related traits	rs4721400	4403	0.903	1		rs2191349	02/28/2010	20081858	Dupuis J	01/17/2010	Nat Genet	http://www.ncbi.nlm.nih.gov/pubmed/20081858?itool=EntrezSystem2.PEntrez.Pubmed.Pubmed_ResultsPanel.Pubmed_RVDocSum&ordinalpos=1	New genetic loci implicated in fasting glucose homeostasis and their impact on type 2 diabetes risk.	Fasting glucose-related traits	up to 46,186 European descent individuals	up to 76,558 European ancestry individuals	7p21	7	15064309	DGKB, TMEM195	DGKB - AGMO	1607	392636		183.23	175.63	rs2191349-T	0	2191349	Intergenic	1	0.52	3e-17	16.5229	(HOMA-B)	NR	NR	Affymetrix & Illumina [~2.5 million] (imputed)	N		rs4721400	chr7	15026431	INTERGENIC	N/A	N/A
rs2191349	DGKB	Fasting glucose-related traits (interaction with BMI)	rs4721400	4403	0.903	1		rs2191349	08/15/2012	22581228	Manning AK	05/13/2012	Nat Genet	http://www.ncbi.nlm.nih.gov/pubmed/22581228	A genome-wide approach accounting for body mass index identifies genetic variants influencing fasting glycemic traits and insulin resistance.	Fasting glucose-related traits (interaction with BMI)	Up to 58,074 European ancestry individuals	Up tp 38,422 European ancestry individuals	7p21	7	15064309	DGKB	DGKB - AGMO	1607	392636		183.23	175.63	rs2191349-?	0	2191349	Intergenic	1	NR	3e-21	20.5229		NR	NR	Affymetrix & Illumina [~2.4 million] (imputed)	N		rs4721400	chr7	15026431	INTERGENIC	N/A	N/A
rs2191349	DGKB, TMEM195	Fasting glucose-related traits	rs4721400	4403	0.903	1		rs2191349	02/28/2010	20081858	Dupuis J	01/17/2010	Nat Genet	http://www.ncbi.nlm.nih.gov/pubmed/20081858?itool=EntrezSystem2.PEntrez.Pubmed.Pubmed_ResultsPanel.Pubmed_RVDocSum&ordinalpos=1	New genetic loci implicated in fasting glucose homeostasis and their impact on type 2 diabetes risk.	Fasting glucose-related traits	up to 46,186 European descent individuals	up to 76,558 European ancestry individuals	7p21	7	15064309	DGKB, TMEM195	DGKB - AGMO	1607	392636		183.23	175.63	rs2191349-T	0	2191349	Intergenic	1	0.52	3e-44	43.5229	(FPG)	NR	NR	Affymetrix & Illumina [~2.5 million] (imputed)	N		rs4721400	chr7	15026431	INTERGENIC	N/A	N/A
rs2266788	APOA5	Triglycerides-Blood Pressure (TG-BP)	rs2266788	0	1	1		rs2266788	04/11/2011	21386085	Kraja AT	03/08/2011	Diabetes	http://www.ncbi.nlm.nih.gov/pubmed/21386085	A bivariate genome-wide approach to metabolic syndrome: STAMPEED consortium.	Triglycerides-Blood Pressure (TG-BP)	22,161 European ancestry individuals	NR	11q23.3	11	116660686	APOA5	ZNF259;APOA5	NA	NA	8882;116519	NA	NA	rs2266788-C	0	2266788	nearGene-5;UTR-3	0	NR	4e-08	7.39794		0.37	[0.23-0.51] unit increase	Affymetrix & Illumina [~2.5 million] (imputed)	N		rs2266788	chr11	116165896	3PRIME_UTR	APOA5	Apolipoprotein A-V precursor (Apolipoprotein A5) (ApoAV) (ApoA-V) (Regeneration-associated protein 3). [Source:Uniprot/SWISSPROT;Acc:Q6Q788]
rs2266788	APOA5	HDL Cholesterol - Triglycerides (HDLC-TG)	rs2266788	0	1	1		rs2266788	04/11/2011	21386085	Kraja AT	03/08/2011	Diabetes	http://www.ncbi.nlm.nih.gov/pubmed/21386085	A bivariate genome-wide approach to metabolic syndrome: STAMPEED consortium.	HDL Cholesterol - Triglycerides (HDLC-TG)	22,161 European ancestry individuals	NR	11q23.3	11	116660686	APOA5	ZNF259;APOA5	NA	NA	8882;116519	NA	NA	rs2266788-C	0	2266788	nearGene-5;UTR-3	0	NR	5e-13	12.301		0.39	[0.29-0.49] unit increase	Affymetrix & Illumina [~2.5 million] (imputed)	N		rs2266788	chr11	116165896	3PRIME_UTR	APOA5	Apolipoprotein A-V precursor (Apolipoprotein A5) (ApoAV) (ApoA-V) (Regeneration-associated protein 3). [Source:Uniprot/SWISSPROT;Acc:Q6Q788]
rs2266788	APOA5	Waist Circumference - Triglycerides (WC-TG)	rs2266788	0	1	1		rs2266788	04/11/2011	21386085	Kraja AT	03/08/2011	Diabetes	http://www.ncbi.nlm.nih.gov/pubmed/21386085	A bivariate genome-wide approach to metabolic syndrome: STAMPEED consortium.	Waist Circumference - Triglycerides (WC-TG)	22,161 European ancestry individuals	NR	11q23.3	11	116660686	APOA5	ZNF259;APOA5	NA	NA	8882;116519	NA	NA	rs2266788-A	0	2266788	nearGene-5;UTR-3	0	NR	2e-16	15.699		0.41	[0.31-0.51] unit increase	Affymetrix & Illumina [~2.5 million] (imputed)	N		rs2266788	chr11	116165896	3PRIME_UTR	APOA5	Apolipoprotein A-V precursor (Apolipoprotein A5) (ApoAV) (ApoA-V) (Regeneration-associated protein 3). [Source:Uniprot/SWISSPROT;Acc:Q6Q788]
rs2266788	APOA5	Metabolic syndrome	rs2266788	0	1	1		rs2266788	04/11/2011	21386085	Kraja AT	03/08/2011	Diabetes	http://www.ncbi.nlm.nih.gov/pubmed/21386085	A bivariate genome-wide approach to metabolic syndrome: STAMPEED consortium.	Metabolic syndrome	22,161 European ancestry individuals	NR	11q23.3	11	116660686	APOA5	ZNF259;APOA5	NA	NA	8882;116519	NA	NA	rs2266788-C	0	2266788	nearGene-5;UTR-3	0	NR	2e-09	8.69897		0.26	[0.18-0.34] unit increase	Affymetrix & Illumina [~2.5 million] (imputed)	N		rs2266788	chr11	116165896	3PRIME_UTR	APOA5	Apolipoprotein A-V precursor (Apolipoprotein A5) (ApoAV) (ApoA-V) (Regeneration-associated protein 3). [Source:Uniprot/SWISSPROT;Acc:Q6Q788]
rs2271293	CTCF, PRMT8	HDL cholesterol	rs1124324	4583	1	1		rs2271293	01/12/2009	19060911	Aulchenko YS	12/07/2008	Nat Genet	http://www.ncbi.nlm.nih.gov/pubmed/19060911?ordinalpos=1&itool=EntrezSystem2.PEntrez.Pubmed.Pubmed_ResultsPanel.Pubmed_DefaultReportPanel.Pubmed_RVDocSum	Loci influencing lipid levels and coronary heart disease risk in 16 European population cohorts.	HDL cholesterol	21,412 individuals	NR	16q22	16	67902070	CTCF, PRMT8	NUTF2	NA	NA	10204	NA	NA	rs2271293-G	0	2271293	intron	0	0.87	8e-16	15.0969		0.13	[NR] s.d. decrease	Illumina and Affymetrix [up to ~600,000]	N		rs1124324	chr16	66454988	INTRONIC	NUTF2	Nuclear transport factor 2 (NTF-2) (Placental protein 15) (PP15). [Source:Uniprot/SWISSPROT;Acc:P61970]
rs2271293	LCAT	HDL cholesterol	rs1124324	4583	1	1		rs2271293	01/12/2009	19060906	Kathiresan S	12/07/2008	Nat Genet	http://www.ncbi.nlm.nih.gov/pubmed/19060906?ordinalpos=1&itool=EntrezSystem2.PEntrez.Pubmed.Pubmed_ResultsPanel.Pubmed_DefaultReportPanel.Pubmed_RVDocSum	Common variants at 30 loci contribute to polygenic dyslipidemia.	HDL cholesterol	19,840 individuals	Up to 20,623 individuals	16q22	16	67902070	LCAT	NUTF2	NA	NA	10204	NA	NA	rs2271293-A	0	2271293	intron	0	0.11	9e-13	12.0458		0.07	[0.01-0.13] s.d. increase	Affymetrix and Illumina [~2,600,000] (imputed)	N		rs1124324	chr16	66454988	INTRONIC	NUTF2	Nuclear transport factor 2 (NTF-2) (Placental protein 15) (PP15). [Source:Uniprot/SWISSPROT;Acc:P61970]
rs2271293	CTCF, PRMT8	HDL cholesterol	rs16942887	25972	1	1		rs2271293	01/12/2009	19060911	Aulchenko YS	12/07/2008	Nat Genet	http://www.ncbi.nlm.nih.gov/pubmed/19060911?ordinalpos=1&itool=EntrezSystem2.PEntrez.Pubmed.Pubmed_ResultsPanel.Pubmed_DefaultReportPanel.Pubmed_RVDocSum	Loci influencing lipid levels and coronary heart disease risk in 16 European population cohorts.	HDL cholesterol	21,412 individuals	NR	16q22	16	67902070	CTCF, PRMT8	NUTF2	NA	NA	10204	NA	NA	rs2271293-G	0	2271293	intron	0	0.87	8e-16	15.0969		0.13	[NR] s.d. decrease	Illumina and Affymetrix [up to ~600,000]	N		rs16942887	chr16	66485543	INTRONIC	PSKH1	Serine/threonine-protein kinase H1 (EC 2.7.11.1) (PSK-H1). [Source:Uniprot/SWISSPROT;Acc:P11801]
rs2271293	LCAT	HDL cholesterol	rs16942887	25972	1	1		rs2271293	01/12/2009	19060906	Kathiresan S	12/07/2008	Nat Genet	http://www.ncbi.nlm.nih.gov/pubmed/19060906?ordinalpos=1&itool=EntrezSystem2.PEntrez.Pubmed.Pubmed_ResultsPanel.Pubmed_DefaultReportPanel.Pubmed_RVDocSum	Common variants at 30 loci contribute to polygenic dyslipidemia.	HDL cholesterol	19,840 individuals	Up to 20,623 individuals	16q22	16	67902070	LCAT	NUTF2	NA	NA	10204	NA	NA	rs2271293-A	0	2271293	intron	0	0.11	9e-13	12.0458		0.07	[0.01-0.13] s.d. increase	Affymetrix and Illumina [~2,600,000] (imputed)	N		rs16942887	chr16	66485543	INTRONIC	PSKH1	Serine/threonine-protein kinase H1 (EC 2.7.11.1) (PSK-H1). [Source:Uniprot/SWISSPROT;Acc:P11801]
rs2271293	CTCF, PRMT8	HDL cholesterol	rs2271293	0	1	1		rs2271293	01/12/2009	19060911	Aulchenko YS	12/07/2008	Nat Genet	http://www.ncbi.nlm.nih.gov/pubmed/19060911?ordinalpos=1&itool=EntrezSystem2.PEntrez.Pubmed.Pubmed_ResultsPanel.Pubmed_DefaultReportPanel.Pubmed_RVDocSum	Loci influencing lipid levels and coronary heart disease risk in 16 European population cohorts.	HDL cholesterol	21,412 individuals	NR	16q22	16	67902070	CTCF, PRMT8	NUTF2	NA	NA	10204	NA	NA	rs2271293-G	0	2271293	intron	0	0.87	8e-16	15.0969		0.13	[NR] s.d. decrease	Illumina and Affymetrix [up to ~600,000]	N		rs2271293	chr16	66459571	INTRONIC	NUTF2	Nuclear transport factor 2 (NTF-2) (Placental protein 15) (PP15). [Source:Uniprot/SWISSPROT;Acc:P61970]
rs2271293	LCAT	HDL cholesterol	rs2271293	0	1	1		rs2271293	01/12/2009	19060906	Kathiresan S	12/07/2008	Nat Genet	http://www.ncbi.nlm.nih.gov/pubmed/19060906?ordinalpos=1&itool=EntrezSystem2.PEntrez.Pubmed.Pubmed_ResultsPanel.Pubmed_DefaultReportPanel.Pubmed_RVDocSum	Common variants at 30 loci contribute to polygenic dyslipidemia.	HDL cholesterol	19,840 individuals	Up to 20,623 individuals	16q22	16	67902070	LCAT	NUTF2	NA	NA	10204	NA	NA	rs2271293-A	0	2271293	intron	0	0.11	9e-13	12.0458		0.07	[0.01-0.13] s.d. increase	Affymetrix and Illumina [~2,600,000] (imputed)	N		rs2271293	chr16	66459571	INTRONIC	NUTF2	Nuclear transport factor 2 (NTF-2) (Placental protein 15) (PP15). [Source:Uniprot/SWISSPROT;Acc:P61970]
rs2271293	CTCF, PRMT8	HDL cholesterol	rs3809630	22670	1	1		rs2271293	01/12/2009	19060911	Aulchenko YS	12/07/2008	Nat Genet	http://www.ncbi.nlm.nih.gov/pubmed/19060911?ordinalpos=1&itool=EntrezSystem2.PEntrez.Pubmed.Pubmed_ResultsPanel.Pubmed_DefaultReportPanel.Pubmed_RVDocSum	Loci influencing lipid levels and coronary heart disease risk in 16 European population cohorts.	HDL cholesterol	21,412 individuals	NR	16q22	16	67902070	CTCF, PRMT8	NUTF2	NA	NA	10204	NA	NA	rs2271293-G	0	2271293	intron	0	0.87	8e-16	15.0969		0.13	[NR] s.d. decrease	Illumina and Affymetrix [up to ~600,000]	N		rs3809630	chr16	66436901	UPSTREAM	N/A	N/A
rs2271293	LCAT	HDL cholesterol	rs3809630	22670	1	1		rs2271293	01/12/2009	19060906	Kathiresan S	12/07/2008	Nat Genet	http://www.ncbi.nlm.nih.gov/pubmed/19060906?ordinalpos=1&itool=EntrezSystem2.PEntrez.Pubmed.Pubmed_ResultsPanel.Pubmed_DefaultReportPanel.Pubmed_RVDocSum	Common variants at 30 loci contribute to polygenic dyslipidemia.	HDL cholesterol	19,840 individuals	Up to 20,623 individuals	16q22	16	67902070	LCAT	NUTF2	NA	NA	10204	NA	NA	rs2271293-A	0	2271293	intron	0	0.11	9e-13	12.0458		0.07	[0.01-0.13] s.d. increase	Affymetrix and Illumina [~2,600,000] (imputed)	N		rs3809630	chr16	66436901	UPSTREAM	N/A	N/A
rs2271293	CTCF, PRMT8	HDL cholesterol	rs4474673	143292	1	1		rs2271293	01/12/2009	19060911	Aulchenko YS	12/07/2008	Nat Genet	http://www.ncbi.nlm.nih.gov/pubmed/19060911?ordinalpos=1&itool=EntrezSystem2.PEntrez.Pubmed.Pubmed_ResultsPanel.Pubmed_DefaultReportPanel.Pubmed_RVDocSum	Loci influencing lipid levels and coronary heart disease risk in 16 European population cohorts.	HDL cholesterol	21,412 individuals	NR	16q22	16	67902070	CTCF, PRMT8	NUTF2	NA	NA	10204	NA	NA	rs2271293-G	0	2271293	intron	0	0.87	8e-16	15.0969		0.13	[NR] s.d. decrease	Illumina and Affymetrix [up to ~600,000]	N		rs4474673	chr16	66316279	3PRIME_UTR	RANBP10	RAN binding protein 10 [Source:RefSeq_peptide;Acc:NP_065901]
rs2271293	LCAT	HDL cholesterol	rs4474673	143292	1	1		rs2271293	01/12/2009	19060906	Kathiresan S	12/07/2008	Nat Genet	http://www.ncbi.nlm.nih.gov/pubmed/19060906?ordinalpos=1&itool=EntrezSystem2.PEntrez.Pubmed.Pubmed_ResultsPanel.Pubmed_DefaultReportPanel.Pubmed_RVDocSum	Common variants at 30 loci contribute to polygenic dyslipidemia.	HDL cholesterol	19,840 individuals	Up to 20,623 individuals	16q22	16	67902070	LCAT	NUTF2	NA	NA	10204	NA	NA	rs2271293-A	0	2271293	intron	0	0.11	9e-13	12.0458		0.07	[0.01-0.13] s.d. increase	Affymetrix and Illumina [~2,600,000] (imputed)	N		rs4474673	chr16	66316279	3PRIME_UTR	RANBP10	RAN binding protein 10 [Source:RefSeq_peptide;Acc:NP_065901]
rs2271293	CTCF, PRMT8	HDL cholesterol	rs8060686	9447	0.92	1		rs2271293	01/12/2009	19060911	Aulchenko YS	12/07/2008	Nat Genet	http://www.ncbi.nlm.nih.gov/pubmed/19060911?ordinalpos=1&itool=EntrezSystem2.PEntrez.Pubmed.Pubmed_ResultsPanel.Pubmed_DefaultReportPanel.Pubmed_RVDocSum	Loci influencing lipid levels and coronary heart disease risk in 16 European population cohorts.	HDL cholesterol	21,412 individuals	NR	16q22	16	67902070	CTCF, PRMT8	NUTF2	NA	NA	10204	NA	NA	rs2271293-G	0	2271293	intron	0	0.87	8e-16	15.0969		0.13	[NR] s.d. decrease	Illumina and Affymetrix [up to ~600,000]	N		rs8060686	chr16	66469018	SYNONYMOUS_CODING	EDC4	Enhancer of mRNA-decapping protein 4 (Human enhancer of decapping large subunit) (Hedls) (Autoantigen Ge-1) (Autoantigen RCD-8). [Source:Uniprot/SWISSPROT;Acc:Q6P2E9]
rs2271293	LCAT	HDL cholesterol	rs8060686	9447	0.92	1		rs2271293	01/12/2009	19060906	Kathiresan S	12/07/2008	Nat Genet	http://www.ncbi.nlm.nih.gov/pubmed/19060906?ordinalpos=1&itool=EntrezSystem2.PEntrez.Pubmed.Pubmed_ResultsPanel.Pubmed_DefaultReportPanel.Pubmed_RVDocSum	Common variants at 30 loci contribute to polygenic dyslipidemia.	HDL cholesterol	19,840 individuals	Up to 20,623 individuals	16q22	16	67902070	LCAT	NUTF2	NA	NA	10204	NA	NA	rs2271293-A	0	2271293	intron	0	0.11	9e-13	12.0458		0.07	[0.01-0.13] s.d. increase	Affymetrix and Illumina [~2,600,000] (imputed)	N		rs8060686	chr16	66469018	SYNONYMOUS_CODING	EDC4	Enhancer of mRNA-decapping protein 4 (Human enhancer of decapping large subunit) (Hedls) (Autoantigen Ge-1) (Autoantigen RCD-8). [Source:Uniprot/SWISSPROT;Acc:Q6P2E9]
rs2293941	PDX1	Fasting glucose-related traits (interaction with BMI)	rs11619319	3599	1	1		rs2293941	08/15/2012	22581228	Manning AK	05/13/2012	Nat Genet	http://www.ncbi.nlm.nih.gov/pubmed/22581228	A genome-wide approach accounting for body mass index identifies genetic variants influencing fasting glycemic traits and insulin resistance.	Fasting glucose-related traits (interaction with BMI)	Up to 58,074 European ancestry individuals	Up tp 38,422 European ancestry individuals	13q12.2	13	28491198	PDX1	GSX1 - PDX1	219409	3651		123.11	2.97	rs2293941-?	0	2293941	Intergenic	1	NR	5e-10	9.30103		NR	NR	Affymetrix & Illumina [~2.4 million] (imputed)	N		rs11619319	chr13	27385599	INTERGENIC	N/A	N/A
rs2293941	PDX1	Fasting glucose-related traits (interaction with BMI)	rs2293941	0	1	1		rs2293941	08/15/2012	22581228	Manning AK	05/13/2012	Nat Genet	http://www.ncbi.nlm.nih.gov/pubmed/22581228	A genome-wide approach accounting for body mass index identifies genetic variants influencing fasting glycemic traits and insulin resistance.	Fasting glucose-related traits (interaction with BMI)	Up to 58,074 European ancestry individuals	Up tp 38,422 European ancestry individuals	13q12.2	13	28491198	PDX1	GSX1 - PDX1	219409	3651		123.11	2.97	rs2293941-?	0	2293941	Intergenic	1	NR	5e-10	9.30103		NR	NR	Affymetrix & Illumina [~2.4 million] (imputed)	N		rs2293941	chr13	27389198	UPSTREAM	N/A	N/A
rs2293941	PDX1	Fasting glucose-related traits (interaction with BMI)	rs954750	27260	1	1		rs2293941	08/15/2012	22581228	Manning AK	05/13/2012	Nat Genet	http://www.ncbi.nlm.nih.gov/pubmed/22581228	A genome-wide approach accounting for body mass index identifies genetic variants influencing fasting glycemic traits and insulin resistance.	Fasting glucose-related traits (interaction with BMI)	Up to 58,074 European ancestry individuals	Up tp 38,422 European ancestry individuals	13q12.2	13	28491198	PDX1	GSX1 - PDX1	219409	3651		123.11	2.97	rs2293941-?	0	2293941	Intergenic	1	NR	5e-10	9.30103		NR	NR	Affymetrix & Illumina [~2.4 million] (imputed)	N		rs954750	chr13	27361938	INTERGENIC	N/A	N/A
rs247616	CETP	Lipoprotein-associated phospholipase A2 activity and mass	rs183130	1773	0.925	1		rs247616	11/16/2011	22003152	Grallert H	10/14/2011	Eur Heart J	http://www.ncbi.nlm.nih.gov/pubmed/22003152	Eight genetic loci associated with variation in lipoprotein-associated phospholipase A2 mass and activity and coronary heart disease: meta-analysis of genome-wide association studies from five community-based studies.	Lipoprotein-associated phospholipase A2 activity and mass	13,664 European ancestry individuals	NR	16q13	16	56989590	CETP	HERPUD1 - CETP	9709	1071		11.8	6.25	rs247616-T	0	247616	Intergenic	1	0.32	3e-08	7.52288	(Mass concentrations)	0.02	[0.015-0.031] unit increase	Affymetrix & Illumina [2,661,766] (imputed)	N		rs183130	chr16	55548864	UPSTREAM	N/A	N/A
rs247616	CETP	Lipoprotein-associated phospholipase A2 activity and mass	rs3764261	3734	0.962	1		rs247616	11/16/2011	22003152	Grallert H	10/14/2011	Eur Heart J	http://www.ncbi.nlm.nih.gov/pubmed/22003152	Eight genetic loci associated with variation in lipoprotein-associated phospholipase A2 mass and activity and coronary heart disease: meta-analysis of genome-wide association studies from five community-based studies.	Lipoprotein-associated phospholipase A2 activity and mass	13,664 European ancestry individuals	NR	16q13	16	56989590	CETP	HERPUD1 - CETP	9709	1071		11.8	6.25	rs247616-T	0	247616	Intergenic	1	0.32	3e-08	7.52288	(Mass concentrations)	0.02	[0.015-0.031] unit increase	Affymetrix & Illumina [2,661,766] (imputed)	N		rs3764261	chr16	55550825	UPSTREAM	N/A	N/A
rs247617	CETP	Metabolic syndrome	rs183130	647	0.961	1		rs247617	04/03/2012	22399527	Kristiansson K	03/07/2012	Circ Cardiovasc Genet	http://www.ncbi.nlm.nih.gov/pubmed/22399527	Genome-wide screen for metabolic syndrome susceptibility Loci reveals strong lipid gene contribution but no evidence for common genetic basis for clustering of metabolic syndrome traits.	Metabolic syndrome	2,637 European ancestry cases, 7,927 European ancestry controls	NR	16q13	16	56990716	CETP	HERPUD1 - CETP	9709	1071		12.92	5.12	rs247617-C	0	247617	Intergenic	1	0.72	9e-60	59.0458	(HDL)	0.25	[NR] mmol/l decrease	Illumina [1,257,079] (imputed)	N		rs183130	chr16	55548864	UPSTREAM	N/A	N/A
rs247617	CETP	Metabolic syndrome	rs3764261	2608	1	1		rs247617	04/03/2012	22399527	Kristiansson K	03/07/2012	Circ Cardiovasc Genet	http://www.ncbi.nlm.nih.gov/pubmed/22399527	Genome-wide screen for metabolic syndrome susceptibility Loci reveals strong lipid gene contribution but no evidence for common genetic basis for clustering of metabolic syndrome traits.	Metabolic syndrome	2,637 European ancestry cases, 7,927 European ancestry controls	NR	16q13	16	56990716	CETP	HERPUD1 - CETP	9709	1071		12.92	5.12	rs247617-C	0	247617	Intergenic	1	0.72	9e-60	59.0458	(HDL)	0.25	[NR] mmol/l decrease	Illumina [1,257,079] (imputed)	N		rs3764261	chr16	55550825	UPSTREAM	N/A	N/A
rs2479409	PCSK9	LDL cholesterol	rs2479409	0	1	1		rs2479409	01/25/2012	20686565	Teslovich TM	08/05/2010	Nature	http://www.ncbi.nlm.nih.gov/pubmed/20686565	Biological, clinical and population relevance of 95 loci for blood lipids.	LDL cholesterol	Up to 95,454 European descent individuals		1p32.3	1	55504650	PCSK9	PCSK9	NA	NA	255738	NA	NA	rs2479409-G	0	2479409	nearGene-5	0	0.3	2e-28	27.699		2.01	[1.58-2.44] mg/dL increase	Affymetrix, Illumina & Perlegen [~2.6 million] (imputed)	N		rs2479409	chr1	55277238	UPSTREAM	N/A	N/A
rs2479409	PCSK9	Cholesterol, total	rs2479409	0	1	1		rs2479409	01/25/2012	20686565	Teslovich TM	08/05/2010	Nature	http://www.ncbi.nlm.nih.gov/pubmed/20686565	Biological, clinical and population relevance of 95 loci for blood lipids.	Cholesterol, total	Up to 100,184 European descent individuals		1p32.3	1	55504650	PCSK9	PCSK9	NA	NA	255738	NA	NA	rs2479409-G	0	2479409	nearGene-5	0	0.3	4e-24	23.3979		1.96	[1.49-2.43] mg/dL increase	Affymetrix, Illumina & Perlegen [~2.6 million] (imputed)	N		rs2479409	chr1	55277238	UPSTREAM	N/A	N/A
rs2531995	ADCY9	Obesity	rs2531995	0	1	1		rs2531995	09/12/2013	23563607	Berndt SI	04/07/2013	Nat Genet	http://www.ncbi.nlm.nih.gov/pubmed/23563607	Genome-wide meta-analysis identifies 11 new loci for anthropometric traits and provides insights into genetic architecture.	Obesity	93,015 European ancestry overweight individuals, 32,858 European ancestry individuals with class I obesity, 9,889 European ancestry individuals with class II obesity, 2,896 European ancestry individuals with class III obesity, up to 65,840 European ancestry controls	65,332 European ancestry overweight individuals, 22,373 European ancestry individuals with class I obesity, 5,476 European ancestry individuals with class II obesity, 1,162 European ancestry individuals with class III obesity, up to 39,294 European ancestry controls	16p13.3	16	4013467	ADCY9	ADCY9	NA	NA	115	NA	NA	rs2531995-T	0	2531995	UTR-3	0	0.61	4e-08	7.39794	(Obesity I)	1.07	[NR]	Illumina & Affymetrix [~2.8 millions] (Imputed)	N		rs2531995	chr16	3953468	3PRIME_UTR	ADCY9	Adenylate cyclase type 9 (EC 4.6.1.1) (Adenylate cyclase type IX) (ATP pyrophosphate-lyase 9) (Adenylyl cyclase 9). [Source:Uniprot/SWISSPROT;Acc:O60503]
rs2531995	ADCY9	Obesity	rs879620	2262	1	1		rs2531995	09/12/2013	23563607	Berndt SI	04/07/2013	Nat Genet	http://www.ncbi.nlm.nih.gov/pubmed/23563607	Genome-wide meta-analysis identifies 11 new loci for anthropometric traits and provides insights into genetic architecture.	Obesity	93,015 European ancestry overweight individuals, 32,858 European ancestry individuals with class I obesity, 9,889 European ancestry individuals with class II obesity, 2,896 European ancestry individuals with class III obesity, up to 65,840 European ancestry controls	65,332 European ancestry overweight individuals, 22,373 European ancestry individuals with class I obesity, 5,476 European ancestry individuals with class II obesity, 1,162 European ancestry individuals with class III obesity, up to 39,294 European ancestry controls	16p13.3	16	4013467	ADCY9	ADCY9	NA	NA	115	NA	NA	rs2531995-T	0	2531995	UTR-3	0	0.61	4e-08	7.39794	(Obesity I)	1.07	[NR]	Illumina & Affymetrix [~2.8 millions] (Imputed)	N		rs879620	chr16	3955730	3PRIME_UTR	ADCY9	Adenylate cyclase type 9 (EC 4.6.1.1) (Adenylate cyclase type IX) (ATP pyrophosphate-lyase 9) (Adenylyl cyclase 9). [Source:Uniprot/SWISSPROT;Acc:O60503]
rs255049	LCAT	HDL cholesterol	rs255049	0	1	1		rs255049	01/12/2009	19060910	Sabatti C	12/07/2008	Nat Genet	http://www.ncbi.nlm.nih.gov/pubmed/19060910?ordinalpos=2&itool=EntrezSystem2.PEntrez.Pubmed.Pubmed_ResultsPanel.Pubmed_DefaultReportPanel.Pubmed_RVDocSum	Genome-wide association analysis of metabolic traits in a birth cohort from a founder population.	HDL cholesterol	4,763 individuals	NR	16q22	16	68013471	LCAT	DPEP3	NA	NA	64180	NA	NA	rs255049-G	0	255049	intron	0	0.22	3e-08	7.52288		0.05	[0.03-0.07] mmol/l increase	Illumina [329,091]	N		rs255049	chr16	66570972	INTRONIC	DPEP3	Dipeptidase 3 precursor (EC 3.4.13.19). [Source:Uniprot/SWISSPROT;Acc:Q9H4B8]
rs255052	LCAT	HDL cholesterol	rs255048	12146	0.866	1		rs255052	11/25/2008	18193043	Willer CJ	01/13/2008	Nat Genet	http://www.ncbi.nlm.nih.gov/pubmed/18193043?ordinalpos=1&itool=EntrezSystem2.PEntrez.Pubmed.Pubmed_ResultsPanel.Pubmed_RVDocSum	Newly identified loci that influence lipid concentrations and risk of coronary artery disease.	HDL cholesterol	8,656 individuals	11,399 individuals	16q22	16	68024995	LCAT	DPEP2	NA	NA	64174	NA	NA	rs255052-A	0	255052		0	0.17	1e-07	7		0.74	[NR] mg/dl higher	Illumina and Affymetrix[~2,261,000] (imputed)	N		rs255048	chr16	66570350	INTRONIC	DPEP3	Dipeptidase 3 precursor (EC 3.4.13.19). [Source:Uniprot/SWISSPROT;Acc:Q9H4B8]
rs255052	LCAT	HDL cholesterol	rs255052	0	1	1		rs255052	11/25/2008	18193043	Willer CJ	01/13/2008	Nat Genet	http://www.ncbi.nlm.nih.gov/pubmed/18193043?ordinalpos=1&itool=EntrezSystem2.PEntrez.Pubmed.Pubmed_ResultsPanel.Pubmed_RVDocSum	Newly identified loci that influence lipid concentrations and risk of coronary artery disease.	HDL cholesterol	8,656 individuals	11,399 individuals	16q22	16	68024995	LCAT	DPEP2	NA	NA	64174	NA	NA	rs255052-A	0	255052		0	0.17	1e-07	7		0.74	[NR] mg/dl higher	Illumina and Affymetrix[~2,261,000] (imputed)	N		rs255052	chr16	66582496	INTRONIC	DPEP2	Dipeptidase 2 precursor (EC 3.4.13.19). [Source:Uniprot/SWISSPROT;Acc:Q9H4A9]
rs2590838	GNL3	Adiponectin levels	rs1108842	97994	1	1		rs2590838	05/10/2012	22479202	Dastani Z	03/29/2012	PLoS Genet	http://www.ncbi.nlm.nih.gov/pubmed/22479202	Novel loci for adiponectin levels and their influence on type 2 diabetes and metabolic traits: a multi-ethnic meta-analysis of 45,891 individuals.	Adiponectin levels	29,347 European ancestry individuals, 4,232 African American ancestry individuals, 1,776 Filipino individuals		3p21.1	3	52622086	GNL3	PBRM1	NA	NA	55193	NA	NA	rs2590838-G	0	2590838	intron	0	0.51	2e-13	12.699		0.03	[0.022-0.038] unit decrease	Affymetrix & Illumina [NR] (imputed)	N		rs1108842	chr3	52695120	5PRIME_UTR	GNL3	Guanine nucleotide-binding protein-like 3 (Nucleolar GTP-binding protein 3) (Nucleostemin) (E2-induced gene 3-protein) (Novel nucleolar protein 47) (NNP47). [Source:Uniprot/SWISSPROT;Acc:Q9BVP2]
rs2590838	GNL3	Adiponectin levels	rs2590838	0	1	1		rs2590838	05/10/2012	22479202	Dastani Z	03/29/2012	PLoS Genet	http://www.ncbi.nlm.nih.gov/pubmed/22479202	Novel loci for adiponectin levels and their influence on type 2 diabetes and metabolic traits: a multi-ethnic meta-analysis of 45,891 individuals.	Adiponectin levels	29,347 European ancestry individuals, 4,232 African American ancestry individuals, 1,776 Filipino individuals		3p21.1	3	52622086	GNL3	PBRM1	NA	NA	55193	NA	NA	rs2590838-G	0	2590838	intron	0	0.51	2e-13	12.699		0.03	[0.022-0.038] unit decrease	Affymetrix & Illumina [NR] (imputed)	N		rs2590838	chr3	52597126	INTRONIC	PBRM1	Protein polybromo-1 (hPB1) (Polybromo-1D) (BRG1-associated factor 180) (BAF180). [Source:Uniprot/SWISSPROT;Acc:Q86U86]
rs2605100	LYPLAL1	Adiposity	rs1563355	8877	0.925	0.962		rs2605100	07/01/2009	19557161	Lindgren CM	06/26/2009	PLoS Genet	http://www.ncbi.nlm.nih.gov/pubmed/19557161	Genome-wide association scan meta-analysis identifies three Loci influencing adiposity and fat distribution.	Adiposity	38,580 European ancestry individuals	Up to 102,064 European ancestry individuals	1q41	1	219644224	LYPLAL1	RIMKLBP2 - ZC3H11B	100422371	643136		270.18	137.05	rs2605100-G	0	2605100	Intergenic	1	0.692	3e-08	7.52288	(WHR in women)	0.04	[0.03-0.05] z-score unit increase	Affymetrix & Illumina [2,573,738] (imputed)	N		rs1563355	chr1	217719724	INTERGENIC	N/A	N/A
rs2605100	LYPLAL1	Adiposity	rs2605096	2324	0.928	1		rs2605100	07/01/2009	19557161	Lindgren CM	06/26/2009	PLoS Genet	http://www.ncbi.nlm.nih.gov/pubmed/19557161	Genome-wide association scan meta-analysis identifies three Loci influencing adiposity and fat distribution.	Adiposity	38,580 European ancestry individuals	Up to 102,064 European ancestry individuals	1q41	1	219644224	LYPLAL1	RIMKLBP2 - ZC3H11B	100422371	643136		270.18	137.05	rs2605100-G	0	2605100	Intergenic	1	0.692	3e-08	7.52288	(WHR in women)	0.04	[0.03-0.05] z-score unit increase	Affymetrix & Illumina [2,573,738] (imputed)	N		rs2605096	chr1	217708523	INTERGENIC	N/A	N/A
rs2605100	LYPLAL1	Adiposity	rs2605097	2115	0.963	1		rs2605100	07/01/2009	19557161	Lindgren CM	06/26/2009	PLoS Genet	http://www.ncbi.nlm.nih.gov/pubmed/19557161	Genome-wide association scan meta-analysis identifies three Loci influencing adiposity and fat distribution.	Adiposity	38,580 European ancestry individuals	Up to 102,064 European ancestry individuals	1q41	1	219644224	LYPLAL1	RIMKLBP2 - ZC3H11B	100422371	643136		270.18	137.05	rs2605100-G	0	2605100	Intergenic	1	0.692	3e-08	7.52288	(WHR in women)	0.04	[0.03-0.05] z-score unit increase	Affymetrix & Illumina [2,573,738] (imputed)	N		rs2605097	chr1	217708732	INTERGENIC	N/A	N/A
rs2605100	LYPLAL1	Adiposity	rs2605100	0	1	1		rs2605100	07/01/2009	19557161	Lindgren CM	06/26/2009	PLoS Genet	http://www.ncbi.nlm.nih.gov/pubmed/19557161	Genome-wide association scan meta-analysis identifies three Loci influencing adiposity and fat distribution.	Adiposity	38,580 European ancestry individuals	Up to 102,064 European ancestry individuals	1q41	1	219644224	LYPLAL1	RIMKLBP2 - ZC3H11B	100422371	643136		270.18	137.05	rs2605100-G	0	2605100	Intergenic	1	0.692	3e-08	7.52288	(WHR in women)	0.04	[0.03-0.05] z-score unit increase	Affymetrix & Illumina [2,573,738] (imputed)	N		rs2605100	chr1	217710847	INTERGENIC	N/A	N/A
rs2737229	TRPS1	Cholesterol, total	rs2737229	0	1	1		rs2737229	01/25/2012	20686565	Teslovich TM	08/05/2010	Nature	http://www.ncbi.nlm.nih.gov/pubmed/20686565	Biological, clinical and population relevance of 95 loci for blood lipids.	Cholesterol, total	Up to 100,184 European descent individuals		8q23	8	116648565	TRPS1	TRPS1	NA	NA	7227	NA	NA	rs2737229-C	0	2737229	intron	0	0.3	2e-08	7.69897		1.11	[0.7-1.52] mg/dL decrease	Affymetrix, Illumina & Perlegen [~2.6 million] (imputed)	N		rs2737229	chr8	116717740	INTRONIC	TRPS1	Zinc finger transcription factor Trps1 (Zinc finger protein GC79) (Tricho-rhino-phalangeal syndrome type I protein). [Source:Uniprot/SWISSPROT;Acc:Q9UHF7]
rs2737229	TRPS1	Cholesterol, total	rs3808477	21781	0.801	0.953		rs2737229	01/25/2012	20686565	Teslovich TM	08/05/2010	Nature	http://www.ncbi.nlm.nih.gov/pubmed/20686565	Biological, clinical and population relevance of 95 loci for blood lipids.	Cholesterol, total	Up to 100,184 European descent individuals		8q23	8	116648565	TRPS1	TRPS1	NA	NA	7227	NA	NA	rs2737229-C	0	2737229	intron	0	0.3	2e-08	7.69897		1.11	[0.7-1.52] mg/dL decrease	Affymetrix, Illumina & Perlegen [~2.6 million] (imputed)	N		rs3808477	chr8	116739521	INTRONIC	TRPS1	Zinc finger transcription factor Trps1 (Zinc finger protein GC79) (Tricho-rhino-phalangeal syndrome type I protein). [Source:Uniprot/SWISSPROT;Acc:Q9UHF7]
rs2785980	LYPLAL1	Fasting insulin-related traits (interaction with BMI)	rs1572505	8254	0.929	1		rs2785980	08/15/2012	22581228	Manning AK	05/13/2012	Nat Genet	http://www.ncbi.nlm.nih.gov/pubmed/22581228	A genome-wide approach accounting for body mass index identifies genetic variants influencing fasting glycemic traits and insulin resistance.	Fasting insulin-related traits (interaction with BMI)	Up to 51,750 European ancestry individuals	Up to 33,823 European ancestry individuals	1q41	1	219700519	LYPLAL1	RIMKLBP2 - ZC3H11B	100422371	643136		326.48	80.75	rs2785980-?	0	2785980	Intergenic	1	NR	2e-08	7.69897		NR	NR	Affymetrix & Illumina [~2.4 million] (imputed)	N		rs1572505	chr1	217775396	INTERGENIC	N/A	N/A
rs2785980	LYPLAL1	Fasting insulin-related traits (interaction with BMI)	rs2820449	14480	0.929	1		rs2785980	08/15/2012	22581228	Manning AK	05/13/2012	Nat Genet	http://www.ncbi.nlm.nih.gov/pubmed/22581228	A genome-wide approach accounting for body mass index identifies genetic variants influencing fasting glycemic traits and insulin resistance.	Fasting insulin-related traits (interaction with BMI)	Up to 51,750 European ancestry individuals	Up to 33,823 European ancestry individuals	1q41	1	219700519	LYPLAL1	RIMKLBP2 - ZC3H11B	100422371	643136		326.48	80.75	rs2785980-?	0	2785980	Intergenic	1	NR	2e-08	7.69897		NR	NR	Affymetrix & Illumina [~2.4 million] (imputed)	N		rs2820449	chr1	217781622	INTERGENIC	N/A	N/A
rs2785980	LYPLAL1	Fasting insulin-related traits (interaction with BMI)	rs3001032	27260	0.828	1		rs2785980	08/15/2012	22581228	Manning AK	05/13/2012	Nat Genet	http://www.ncbi.nlm.nih.gov/pubmed/22581228	A genome-wide approach accounting for body mass index identifies genetic variants influencing fasting glycemic traits and insulin resistance.	Fasting insulin-related traits (interaction with BMI)	Up to 51,750 European ancestry individuals	Up to 33,823 European ancestry individuals	1q41	1	219700519	LYPLAL1	RIMKLBP2 - ZC3H11B	100422371	643136		326.48	80.75	rs2785980-?	0	2785980	Intergenic	1	NR	2e-08	7.69897		NR	NR	Affymetrix & Illumina [~2.4 million] (imputed)	N		rs3001032	chr1	217794402	INTERGENIC	N/A	N/A
rs2785980	LYPLAL1	Fasting insulin-related traits (interaction with BMI)	rs4500327	4686	0.964	1		rs2785980	08/15/2012	22581228	Manning AK	05/13/2012	Nat Genet	http://www.ncbi.nlm.nih.gov/pubmed/22581228	A genome-wide approach accounting for body mass index identifies genetic variants influencing fasting glycemic traits and insulin resistance.	Fasting insulin-related traits (interaction with BMI)	Up to 51,750 European ancestry individuals	Up to 33,823 European ancestry individuals	1q41	1	219700519	LYPLAL1	RIMKLBP2 - ZC3H11B	100422371	643136		326.48	80.75	rs2785980-?	0	2785980	Intergenic	1	NR	2e-08	7.69897		NR	NR	Affymetrix & Illumina [~2.4 million] (imputed)	N		rs4500327	chr1	217771828	INTERGENIC	N/A	N/A
rs2791553	LYPLAL1	Adiponectin levels	rs12031785	10398	0.813	1		rs2791553	05/10/2012	22479202	Dastani Z	03/29/2012	PLoS Genet	http://www.ncbi.nlm.nih.gov/pubmed/22479202	Novel loci for adiponectin levels and their influence on type 2 diabetes and metabolic traits: a multi-ethnic meta-analysis of 45,891 individuals.	Adiponectin levels	29,347 European ancestry individuals, 4,232 African American ancestry individuals, 1,776 Filipino individuals		1q41	1	219676042	LYPLAL1	RIMKLBP2 - ZC3H11B	100422371	643136		302	105.23	rs2791553-G	0	2791553	Intergenic	1	0.6	5e-07	6.30103		0.02	[0.012-0.028] unit decrease	Affymetrix & Illumina [NR] (imputed)	N		rs12031785	chr1	217753063	INTERGENIC	N/A	N/A
rs2791553	LYPLAL1	Adiponectin levels	rs1572505	32731	0.804	1		rs2791553	05/10/2012	22479202	Dastani Z	03/29/2012	PLoS Genet	http://www.ncbi.nlm.nih.gov/pubmed/22479202	Novel loci for adiponectin levels and their influence on type 2 diabetes and metabolic traits: a multi-ethnic meta-analysis of 45,891 individuals.	Adiponectin levels	29,347 European ancestry individuals, 4,232 African American ancestry individuals, 1,776 Filipino individuals		1q41	1	219676042	LYPLAL1	RIMKLBP2 - ZC3H11B	100422371	643136		302	105.23	rs2791553-G	0	2791553	Intergenic	1	0.6	5e-07	6.30103		0.02	[0.012-0.028] unit decrease	Affymetrix & Illumina [NR] (imputed)	N		rs1572505	chr1	217775396	INTERGENIC	N/A	N/A
rs2791553	LYPLAL1	Adiponectin levels	rs2820449	38957	0.804	1		rs2791553	05/10/2012	22479202	Dastani Z	03/29/2012	PLoS Genet	http://www.ncbi.nlm.nih.gov/pubmed/22479202	Novel loci for adiponectin levels and their influence on type 2 diabetes and metabolic traits: a multi-ethnic meta-analysis of 45,891 individuals.	Adiponectin levels	29,347 European ancestry individuals, 4,232 African American ancestry individuals, 1,776 Filipino individuals		1q41	1	219676042	LYPLAL1	RIMKLBP2 - ZC3H11B	100422371	643136		302	105.23	rs2791553-G	0	2791553	Intergenic	1	0.6	5e-07	6.30103		0.02	[0.012-0.028] unit decrease	Affymetrix & Illumina [NR] (imputed)	N		rs2820449	chr1	217781622	INTERGENIC	N/A	N/A
[truncated: 305 more rows]
