# Supplementary material for: A Genome-Wide mQTL Analysis in Human Adipose Tissue Identifies Genetic Variants Associated with DNA Methylation, Gene Expression and Metabolic Traits
Source: PLoS One. 2016 Jun 20;11(6):e0157776. doi: 10.1371/journal.pone.0157776 (PMC4913906; doi:10.1371/journal.pone.0157776)
Supplement: S6 Table — Sheet a: Identified cis SNP-mRNA transcript pairs, including statistical results of associations and gene assignment for mRNA transcripts. Only pairs with p-value < 0.05 after multiple testing corrections are included. Sheet b: Additional annotation data for SNPs present in sheet a, based on HumanOmniExpress-12v1_J_Gene_Annotation_build37 (Illumina). Sheet c: Additional annotation data for probesets present in sheet a. Annotations are based on NetAffx transcript cluster data for HuGene-1_0-st array (Affymetrix). (XLSX) [file pone.0157776.s006.xlsx]

## Sheet: a) eQTL cis-mQTL-SNPs
SNP	mRNA_Affymetrix Probeset ID	T-Stat SNPvsCpG	Corrected P-Value SNP vs mRNA	Gene Assignment	SNP_Minor Allele	SNP_Major Allele
rs1881194	8007848	11.7216	3.62323e-15	LOC644172	A	G
rs2469933	8007848	11.7187	3.67904e-15	LOC644172	A	G
rs12185233	8007848	11.6182	6.25152e-15	LOC644172	G	C
rs2532316	8007848	11.3812	2.189e-14	LOC644172	A	G
rs17585974	8007848	11.361	2.43566e-14	LOC644172	C	A
rs17334797	8007848	11.3609	2.43664e-14	LOC644172	G	A
rs17426064	8007848	11.3609	2.43664e-14	LOC644172	A	G
rs1396862	8007848	11.3609	2.43664e-14	LOC644172	A	G
rs16940665	8007848	11.3609	2.43664e-14	LOC644172	G	A
rs17763596	8007848	11.3609	2.43664e-14	LOC644172	A	C
rs12185268	8007848	11.3609	2.43664e-14	LOC644172	G	A
rs12185235	8007848	11.3609	2.43664e-14	LOC644172	A	G
rs12373123	8007848	11.3609	2.43664e-14	LOC644172	G	A
rs12373142	8007848	11.3609	2.43664e-14	LOC644172	C	G
rs17691610	8007848	11.3609	2.43664e-14	LOC644172	A	C
rs17650901	8007848	11.3609	2.43664e-14	LOC644172	G	A
rs17651549	8007848	11.3609	2.43664e-14	LOC644172	A	G
rs1052551	8007848	11.3609	2.43664e-14	LOC644172	A	G
rs17652121	8007848	11.3609	2.43664e-14	LOC644172	G	A
rs1052587	8007848	11.3609	2.43664e-14	LOC644172	G	A
rs7350928	8007848	11.3609	2.43664e-14	LOC644172	A	G
rs17574361	8007848	11.3609	2.43664e-14	LOC644172	G	A
rs17574604	8007848	11.3609	2.43664e-14	LOC644172	G	A
rs17660464	8007848	11.3609	2.43664e-14	LOC644172	A	C
rs17577094	8007848	11.3609	2.43664e-14	LOC644172	G	A
rs1052553	8007848	11.3297	2.87395e-14	LOC644172	G	A
rs4387374	7950447	11.2437	4.53289e-14	XRRA1	A	G
rs12185233	8016261	11.1875	6.10285e-14	LOC644172	G	C
rs418891	8016261	11.1623	6.97612e-14	LOC644172	A	C
rs2532329	8007848	11.0896	1.02555e-13	LOC644172	A	G
rs12185233	8016259	11.0865	1.04287e-13	LRRC37A3	G	C
rs17660132	8007848	11.0808	1.0745e-13	LOC644172	G	A
rs4483614	7950447	11.0006	1.64437e-13	XRRA1	G	A
rs2298746	7950447	11.0006	1.64437e-13	XRRA1	A	G
rs17334797	8016261	10.9946	1.69763e-13	LOC644172	G	A
rs17426064	8016261	10.9946	1.69763e-13	LOC644172	A	G
rs1396862	8016261	10.9946	1.69763e-13	LOC644172	A	G
rs16940665	8016261	10.9946	1.69763e-13	LOC644172	G	A
rs17763596	8016261	10.9946	1.69763e-13	LOC644172	A	C
rs12185268	8016261	10.9946	1.69763e-13	LOC644172	G	A
rs12185235	8016261	10.9946	1.69763e-13	LOC644172	A	G
rs12373123	8016261	10.9946	1.69763e-13	LOC644172	G	A
rs12373142	8016261	10.9946	1.69763e-13	LOC644172	C	G
rs17691610	8016261	10.9946	1.69763e-13	LOC644172	A	C
rs17650901	8016261	10.9946	1.69763e-13	LOC644172	G	A
rs17651549	8016261	10.9946	1.69763e-13	LOC644172	A	G
rs1052551	8016261	10.9946	1.69763e-13	LOC644172	A	G
rs17652121	8016261	10.9946	1.69763e-13	LOC644172	G	A
rs1052587	8016261	10.9946	1.69763e-13	LOC644172	G	A
rs7350928	8016261	10.9946	1.69763e-13	LOC644172	A	G
rs17574361	8016261	10.9946	1.69763e-13	LOC644172	G	A
rs17574604	8016261	10.9946	1.69763e-13	LOC644172	G	A
rs17660464	8016261	10.9946	1.69763e-13	LOC644172	A	C
rs1052553	8016261	10.9766	1.8673e-13	LOC644172	G	A
rs10899060	7950447	10.9422	2.2418e-13	XRRA1	A	G
rs2532274	8007848	10.9003	2.80002e-13	LOC644172	G	A
rs12373168	8007848	10.8676	3.33063e-13	LOC644172	C	A
rs1052553	8016259	10.8655	3.36862e-13	LRRC37A3	G	A
rs17334797	8016259	10.8289	4.09086e-13	LRRC37A3	G	A
rs17426064	8016259	10.8289	4.09086e-13	LRRC37A3	A	G
rs1396862	8016259	10.8289	4.09086e-13	LRRC37A3	A	G
rs16940665	8016259	10.8289	4.09086e-13	LRRC37A3	G	A
rs17763596	8016259	10.8289	4.09086e-13	LRRC37A3	A	C
rs12185268	8016259	10.8289	4.09086e-13	LRRC37A3	G	A
rs12185235	8016259	10.8289	4.09086e-13	LRRC37A3	A	G
rs12373123	8016259	10.8289	4.09086e-13	LRRC37A3	G	A
rs12373142	8016259	10.8289	4.09086e-13	LRRC37A3	C	G
rs17691610	8016259	10.8289	4.09086e-13	LRRC37A3	A	C
rs17650901	8016259	10.8289	4.09086e-13	LRRC37A3	G	A
rs17651549	8016259	10.8289	4.09086e-13	LRRC37A3	A	G
rs1052551	8016259	10.8289	4.09086e-13	LRRC37A3	A	G
rs17652121	8016259	10.8289	4.09086e-13	LRRC37A3	G	A
rs1052587	8016259	10.8289	4.09086e-13	LRRC37A3	G	A
rs7350928	8016259	10.8289	4.09086e-13	LRRC37A3	A	G
rs17574361	8016259	10.8289	4.09086e-13	LRRC37A3	G	A
rs17574604	8016259	10.8289	4.09086e-13	LRRC37A3	G	A
rs418891	8016259	10.7901	5.02566e-13	LRRC37A3	A	C
rs17660132	8016261	10.6579	1.0142e-12	LOC644172	G	A
rs12373168	8016261	10.4972	2.38185e-12	LOC644172	C	A
rs12373168	8016259	10.4952	2.40761e-12	LRRC37A3	C	A
rs199454	8007848	10.4927	2.43994e-12	LOC644172	G	A
rs6731616	8055284	10.4165	3.65754e-12	MZT2A	G	A
rs7224296	8007848	10.3527	5.1332e-12	LOC644172	G	A
rs17690703	8007848	10.2509	8.82088e-12	LOC644172	A	G
rs708727	7909144	10.1712	1.34669e-11	LOC284581	A	G
rs9270986	8125436	10.0097	3.17744e-11	HLA-DRB5	A	C
rs9271055	8125436	10.0097	3.17744e-11	HLA-DRB5	C	A
rs2732674	8007848	9.93717	4.66975e-11	LOC644172	G	A
rs17690703	8016261	9.87477	6.50409e-11	LOC644172	A	G
rs7106757	7950447	9.84062	7.79665e-11	XRRA1	A	G
rs9366653	8117435	-9.77146	1.1254e-10	BTN3A2	A	G
rs9379856	8117435	-9.77146	1.1254e-10	BTN3A2	C	A
rs9379859	8117435	-9.77146	1.1254e-10	BTN3A2	A	G
rs12176317	8117435	-9.77146	1.1254e-10	BTN3A2	G	A
rs9393713	8117435	-9.77146	1.1254e-10	BTN3A2	A	G
rs2073529	8117435	-9.77146	1.1254e-10	BTN3A2	G	A
rs1979	8117435	-9.77146	1.1254e-10	BTN3A2	A	C
rs2395165	8125436	9.7184	1.49127e-10	HLA-DRB5	G	A
rs11236313	7950447	9.7153	1.51596e-10	XRRA1	G	A
rs13410305	8044212	9.68005	1.82765e-10	SULT1C2	A	C
rs7288869	8076826	9.6651	1.97841e-10	C22orf34	G	A
rs5770622	8076826	9.61244	2.61549e-10	C22orf34	A	C
rs9393714	8117435	-9.52135	4.23815e-10	BTN3A2	A	C
rs700635	8058201	9.51673	4.34311e-10	---	C	A
rs4944961	7950447	9.50895	4.52587e-10	XRRA1	A	G
rs7774283	8123637	-9.50027	4.7388e-10	HTATSF1P2	G	A
rs7297949	7961295	9.4747	5.42563e-10	TAS2R43	A	G
rs823154	7909144	9.43694	6.62636e-10	LOC284581	A	G
rs4763602	7961295	9.43262	6.77948e-10	TAS2R43	G	A
rs10772420	7961295	9.43262	6.77948e-10	TAS2R43	G	A
rs2010481	7961295	9.43262	6.77948e-10	TAS2R43	A	G
rs2708342	7961295	9.43262	6.77948e-10	TAS2R43	A	G
rs2599396	7961295	9.43262	6.77948e-10	TAS2R43	G	A
rs2597963	7961295	9.41561	7.41797e-10	TAS2R43	G	A
rs7096169	7930181	-9.41156	7.5789e-10	AS3MT	G	A
rs7085104	7930181	-9.41156	7.5789e-10	AS3MT	G	A
rs6918464	8123637	-9.37796	9.05291e-10	HTATSF1P2	G	A
rs1635291	8016259	9.33274	1.14989e-09	LRRC37A3	G	A
rs1724400	8016259	9.33274	1.14989e-09	LRRC37A3	A	C
rs7215239	8016259	9.33274	1.14989e-09	LRRC37A3	G	A
rs3135391	8125436	9.28727	1.46227e-09	HLA-DRB5	A	G
rs3135388	8125436	9.28727	1.46227e-09	HLA-DRB5	A	G
rs3129889	8125436	9.28727	1.46227e-09	HLA-DRB5	G	A
rs9271366	8125436	9.28727	1.46227e-09	HLA-DRB5	G	A
rs3129718	8125436	9.28727	1.46227e-09	HLA-DRB5	A	G
rs12540335	8143448	9.26532	1.64208e-09	FLJ40852	C	A
rs2270009	8143448	9.26532	1.64208e-09	FLJ40852	A	G
rs1635291	8016261	9.24716	1.80742e-09	LOC644172	G	A
rs1724400	8016261	9.24716	1.80742e-09	LOC644172	A	C
rs7215239	8016261	9.24716	1.80742e-09	LOC644172	G	A
rs4149423	8044212	9.23359	1.94178e-09	SULT1C2	G	A
rs2198466	8044212	9.23359	1.94178e-09	SULT1C2	A	T
rs3814726	7950447	9.18682	2.48559e-09	XRRA1	A	G
rs3135005	8125436	9.11548	3.62149e-09	HLA-DRB5	A	G
rs28490179	8125436	9.11051	3.71774e-09	HLA-DRB5	G	A
rs17690703	8016259	9.09008	4.14058e-09	LRRC37A3	A	G
rs1040521	8123637	-9.07829	4.40599e-09	HTATSF1P2	A	G
rs9616329	8076826	9.02832	5.73309e-09	C22orf34	G	A
rs12185233	8007799	9.02743	5.75991e-09	MGC57346	G	C
rs12539227	8143448	9.02316	5.89097e-09	FLJ40852	C	A
rs2190245	8143448	9.02316	5.89097e-09	FLJ40852	A	C
rs2227264	8143448	9.02316	5.89097e-09	FLJ40852	A	C
rs3135352	8125436	9.01433	6.17131e-09	HLA-DRB5	C	A
rs3129860	8125436	9.01433	6.17131e-09	HLA-DRB5	A	G
rs3129868	8125436	9.01433	6.17131e-09	HLA-DRB5	A	C
rs9273349	8125447	8.96289	8.0905e-09	---	A	G
rs1063355	8125447	8.96289	8.0905e-09	---	A	C
rs4887062	7985213	8.93353	9.44185e-09	CHRNA5	G	A
rs9273448	8125461	8.92762	9.73987e-09	HLA-DQB1	A	G
rs1285933	8143448	8.92331	9.96307e-09	FLJ40852	G	A
rs12373168	8007799	8.91421	1.04515e-08	MGC57346	C	A
rs9273349	8125461	8.90701	1.08551e-08	HLA-DQB1	A	G
rs1063355	8125461	8.90701	1.08551e-08	HLA-DQB1	A	C
rs417968	8016259	8.88071	1.24639e-08	LRRC37A3	G	A
rs17334797	8007799	8.86597	1.34678e-08	MGC57346	G	A
rs17426064	8007799	8.86597	1.34678e-08	MGC57346	A	G
rs1396862	8007799	8.86597	1.34678e-08	MGC57346	A	G
rs16940665	8007799	8.86597	1.34678e-08	MGC57346	G	A
rs17763596	8007799	8.86597	1.34678e-08	MGC57346	A	C
rs12185268	8007799	8.86597	1.34678e-08	MGC57346	G	A
rs12185235	8007799	8.86597	1.34678e-08	MGC57346	A	G
rs12373123	8007799	8.86597	1.34678e-08	MGC57346	G	A
rs12373142	8007799	8.86597	1.34678e-08	MGC57346	C	G
rs17691610	8007799	8.86597	1.34678e-08	MGC57346	A	C
rs17650901	8007799	8.86597	1.34678e-08	MGC57346	G	A
rs17651549	8007799	8.86597	1.34678e-08	MGC57346	A	G
rs1052551	8007799	8.86597	1.34678e-08	MGC57346	A	G
rs17652121	8007799	8.86597	1.34678e-08	MGC57346	G	A
rs1052587	8007799	8.86597	1.34678e-08	MGC57346	G	A
rs7350928	8007799	8.86597	1.34678e-08	MGC57346	A	G
rs17574361	8007799	8.86597	1.34678e-08	MGC57346	G	A
rs17574604	8007799	8.86597	1.34678e-08	MGC57346	G	A
rs17660464	8007799	8.86597	1.34678e-08	MGC57346	A	C
rs17577094	8007799	8.86597	1.34678e-08	MGC57346	G	A
rs12906951	7985213	8.83713	1.56708e-08	CHRNA5	A	G
rs12916483	7985213	8.83713	1.56708e-08	CHRNA5	A	G
rs3813571	7985213	8.83713	1.56708e-08	CHRNA5	A	C
rs4886571	7985213	8.83713	1.56708e-08	CHRNA5	G	A
rs8053	7985213	8.83713	1.56708e-08	CHRNA5	A	G
rs12907966	7985213	8.83713	1.56708e-08	CHRNA5	A	G
rs3021136	8093665	-8.82035	1.7114e-08	GRK4	A	C
rs3135006	8125461	8.81433	1.7663e-08	HLA-DQB1	A	G
rs17660132	8007799	8.80721	1.83358e-08	MGC57346	G	A
rs765007	8143448	8.75607	2.39775e-08	FLJ40852	G	A
rs12121223	7917503	-8.73388	2.69356e-08	GBP3	A	G
rs1052553	8007799	8.72633	2.80229e-08	MGC57346	G	A
rs11601413	7938788	8.70488	3.13572e-08	LDHC	A	C
rs4757662	7938788	8.70488	3.13572e-08	LDHC	A	G
rs7572535	8055284	8.64463	4.29862e-08	MZT2A	A	G
rs9358938	8117435	-8.60982	5.15729e-08	BTN3A2	A	G
rs12915366	7985213	8.60281	5.34976e-08	CHRNA5	A	G
rs2076030	8117435	-8.58494	5.87352e-08	BTN3A2	A	G
rs745162	8143448	8.56959	6.36394e-08	FLJ40852	G	A
rs2234002	8143448	8.54927	7.0766e-08	FLJ40852	A	G
rs2234012	8143448	8.54927	7.0766e-08	FLJ40852	G	A
rs1859646	8143448	8.54927	7.0766e-08	FLJ40852	A	G
rs6163	7930181	-8.53411	7.65987e-08	AS3MT	A	C
rs743572	7930181	-8.53411	7.65987e-08	AS3MT	G	A
rs17843604	8125461	8.53281	7.71176e-08	HLA-DQB1	G	A
rs417968	8016261	8.52495	8.03493e-08	LOC644172	G	A
rs2532316	8007799	8.51081	8.65042e-08	MGC57346	A	G
rs7165509	7987526	-8.4417	1.2403e-07	C15orf57	G	A
rs418891	8007799	8.4257	1.34815e-07	MGC57346	A	C
rs9270986	8125447	8.42497	1.35324e-07	---	A	C
rs9271055	8125447	8.42497	1.35324e-07	---	C	A
rs835342	7901460	-8.38529	1.66375e-07	GPX7	A	G
rs1047635	7901460	-8.38529	1.66375e-07	GPX7	A	C
rs17843604	8125447	8.37199	1.78291e-07	---	G	A
rs2732651	8007848	8.36625	1.83703e-07	LOC644172	A	G
rs8140095	8076826	8.34358	2.06682e-07	C22orf34	A	G
rs2305485	8044212	8.32138	2.31958e-07	SULT1C2	G	A
rs4963153	7937474	-8.28091	2.86193e-07	NS3BP	G	A
rs113413	8074980	-8.26455	3.11557e-07	GSTT1	G	A
rs11630273	7987526	-8.26145	3.16602e-07	C15orf57	A	G
rs10518697	7987526	-8.26145	3.16602e-07	C15orf57	A	G
rs17387775	7900633	8.25421	3.28717e-07	---	G	A
rs17690703	8007799	8.15478	5.5018e-07	MGC57346	A	G
rs375984	8124684	8.14188	5.8814e-07	ZFP57	A	G
rs2535238	8124684	8.14188	5.8814e-07	ZFP57	A	C
rs2747429	8124684	8.14188	5.8814e-07	ZFP57	G	A
rs2007024	8076826	8.08831	7.75698e-07	C22orf34	G	A
rs387642	8124684	8.08668	7.82263e-07	ZFP57	A	G
rs16891725	8117435	-8.07067	8.49644e-07	BTN3A2	A	G
rs7212972	8015445	8.05546	9.18997e-07	NT5C3L	G	A
rs1046404	8015445	8.05546	9.18997e-07	NT5C3L	C	G
rs7598787	8053496	-8.04814	9.54369e-07	POLR1A	G	A
rs2995797	8093665	-8.02937	1.05137e-06	GRK4	A	G
rs2288118	8053496	-8.01782	1.11583e-06	POLR1A	G	A
rs2288120	8053496	-8.01782	1.11583e-06	POLR1A	G	A
rs11679343	8053496	-8.01782	1.11583e-06	POLR1A	A	G
rs2367202	8053496	-8.01782	1.11583e-06	POLR1A	A	G
rs4832249	8053496	-8.01782	1.11583e-06	POLR1A	G	A
rs7606421	8053496	-8.01782	1.11583e-06	POLR1A	G	A
rs1044474	7987526	-8.01368	1.13992e-06	C15orf57	G	A
rs2747421	8124684	8.00377	1.19961e-06	ZFP57	G	C
rs3117289	8124684	7.99644	1.24576e-06	ZFP57	G	A
rs3129073	8124684	7.99644	1.24576e-06	ZFP57	G	A
rs5770633	8076826	7.98692	1.30835e-06	C22orf34	G	A
rs2463524	8007848	7.97525	1.38933e-06	LOC644172	G	A
rs17729501	8039975	7.9569	1.52685e-06	---	G	A
rs3762374	7918474	7.95374	1.55191e-06	DRAM2	A	G
rs6495306	7985213	7.89712	2.07593e-06	CHRNA5	G	A
rs680244	7985213	7.89712	2.07593e-06	CHRNA5	A	G
rs7015505	8146024	7.85562	2.56846e-06	ADAM32	G	A
rs9273349	8118556	7.85213	2.61477e-06	HLA-DQA1	A	G
rs1063355	8118556	7.85213	2.61477e-06	HLA-DQA1	A	C
rs9270856	8125447	7.84622	2.69522e-06	---	A	G
rs9271100	8125447	7.84622	2.69522e-06	---	A	G
rs9271170	8125447	7.84622	2.69522e-06	---	A	G
rs2051555	8093665	-7.844	2.72611e-06	GRK4	A	G
rs2960306	8093665	-7.844	2.72611e-06	GRK4	A	C
rs6920099	8123637	-7.79623	3.48158e-06	HTATSF1P2	A	G
rs3117301	8124684	7.79533	3.49767e-06	ZFP57	A	G
rs2747457	8124684	7.79533	3.49767e-06	ZFP57	C	A
rs2747460	8124684	7.79533	3.49767e-06	ZFP57	A	G
rs3104369	8125447	7.79174	3.5624e-06	---	A	G
rs2395165	8125447	7.79137	3.56929e-06	---	G	A
rs2957297	8007848	7.78944	3.60467e-06	LOC644172	A	C
rs2272666	8153727	-7.78913	3.61037e-06	CPSF1	G	A
rs2280840	8153727	-7.78913	3.61037e-06	CPSF1	A	G
rs7761969	8123637	-7.788	3.63136e-06	HTATSF1P2	A	G
rs11102212	7918474	7.78573	3.67364e-06	DRAM2	G	A
rs6920338	8125436	7.7857	3.6743e-06	HLA-DRB5	G	A
rs9271775	8125436	7.77165	3.94798e-06	HLA-DRB5	G	A
rs4947344	8125461	7.76662	4.05072e-06	HLA-DQB1	A	G
rs3795823	7918474	7.75909	4.20971e-06	DRAM2	A	G
rs3818797	7918474	7.75909	4.20971e-06	DRAM2	G	A
rs2739338	8074980	-7.75656	4.26445e-06	GSTT1	A	G
rs28490179	8125447	7.75245	4.35507e-06	---	G	A
rs11246316	7937474	-7.74368	4.55452e-06	NS3BP	A	G
rs7930569	7937474	-7.71885	5.1701e-06	NS3BP	A	G
rs12223324	7937474	-7.71885	5.1701e-06	NS3BP	A	G
rs284860	7930181	-7.70146	5.64981e-06	AS3MT	A	G
rs3129039	8124684	7.68803	6.05028e-06	ZFP57	A	G
rs6928482	8118556	-7.68211	6.23567e-06	HLA-DQA1	G	A
rs10865489	8043393	-7.67814	6.36313e-06	THNSL2	C	A
rs4359651	8043393	-7.67814	6.36313e-06	THNSL2	C	A
rs6495307	7985213	7.6626	6.88737e-06	CHRNA5	A	G
rs3743077	7985213	7.6626	6.88737e-06	CHRNA5	A	G
rs9273448	8125447	7.63204	8.04621e-06	---	A	G
rs10509760	7930181	-7.62304	8.42325e-06	AS3MT	G	A
rs2280836	8153727	-7.61737	8.66973e-06	CPSF1	G	A
rs12185233	8007803	7.60567	9.20079e-06	C17orf69	G	C
rs1002286	8074980	-7.60272	9.34006e-06	GSTT1	G	A
rs3817681	8153727	-7.56833	1.11223e-05	CPSF1	G	A
rs3135006	8125447	7.56166	1.1505e-05	---	A	G
rs9270856	8125436	7.55417	1.19507e-05	HLA-DRB5	A	G
rs9271100	8125436	7.55417	1.19507e-05	HLA-DRB5	A	G
rs9271170	8125436	7.55417	1.19507e-05	HLA-DRB5	A	G
rs11966360	8117435	-7.53921	1.28927e-05	BTN3A2	G	A
rs17843604	8118556	7.52778	1.36613e-05	HLA-DQA1	G	A
rs17660132	8007803	7.52153	1.41013e-05	C17orf69	G	A
rs823082	7909144	-7.51317	1.47112e-05	LOC284581	A	G
rs1361754	7909144	-7.51317	1.47112e-05	LOC284581	A	G
rs1635291	8007799	7.49989	1.57342e-05	MGC57346	G	A
rs1724400	8007799	7.49989	1.57342e-05	MGC57346	A	C
rs7215239	8007799	7.49989	1.57342e-05	MGC57346	G	A
rs7870694	8154211	-7.46168	1.90882e-05	---	G	A
rs17334797	8007803	7.45415	1.98286e-05	C17orf69	G	A
rs17426064	8007803	7.45415	1.98286e-05	C17orf69	A	G
rs1396862	8007803	7.45415	1.98286e-05	C17orf69	A	G
rs16940665	8007803	7.45415	1.98286e-05	C17orf69	G	A
rs17763596	8007803	7.45415	1.98286e-05	C17orf69	A	C
rs12185268	8007803	7.45415	1.98286e-05	C17orf69	G	A
rs12185235	8007803	7.45415	1.98286e-05	C17orf69	A	G
rs12373123	8007803	7.45415	1.98286e-05	C17orf69	G	A
rs12373142	8007803	7.45415	1.98286e-05	C17orf69	C	G
rs17691610	8007803	7.45415	1.98286e-05	C17orf69	A	C
rs17650901	8007803	7.45415	1.98286e-05	C17orf69	G	A
rs17651549	8007803	7.45415	1.98286e-05	C17orf69	A	G
rs1052551	8007803	7.45415	1.98286e-05	C17orf69	A	G
rs17652121	8007803	7.45415	1.98286e-05	C17orf69	G	A
rs1052587	8007803	7.45415	1.98286e-05	C17orf69	G	A
rs7350928	8007803	7.45415	1.98286e-05	C17orf69	A	G
rs17574361	8007803	7.45415	1.98286e-05	C17orf69	G	A
rs17574604	8007803	7.45415	1.98286e-05	C17orf69	G	A
rs17660464	8007803	7.45415	1.98286e-05	C17orf69	A	C
rs17577094	8007803	7.45415	1.98286e-05	C17orf69	G	A
rs3135391	8125447	7.45075	2.01725e-05	---	A	G
rs3135388	8125447	7.45075	2.01725e-05	---	A	G
rs3129889	8125447	7.45075	2.01725e-05	---	G	A
rs9271366	8125447	7.45075	2.01725e-05	---	G	A
rs3129718	8125447	7.45075	2.01725e-05	---	A	G
rs1172198	7909144	7.43628	2.17022e-05	LOC284581	A	G
rs17690703	8007803	7.43586	2.17484e-05	C17orf69	A	G
rs6599528	8153727	-7.41787	2.3815e-05	CPSF1	C	A
rs946154	7901460	7.40851	2.49659e-05	GPX7	G	C
rs3135352	8125447	7.40289	2.56843e-05	---	C	A
rs3129860	8125447	7.40289	2.56843e-05	---	A	G
rs3129868	8125447	7.40289	2.56843e-05	---	A	C
rs7589901	8044605	-7.39284	2.70192e-05	LOC654433	C	A
rs7210728	8016259	7.3925	2.70653e-05	LRRC37A3	A	G
rs3781287	7930181	-7.38587	2.79845e-05	AS3MT	C	A
rs7851556	8154211	-7.3754	2.94994e-05	---	A	G
rs1891710	8093665	-7.3738	2.97384e-05	GRK4	G	A
rs4822453	8074980	-7.37262	2.9916e-05	GSTT1	C	A
rs4849179	8044605	-7.36745	3.07051e-05	LOC654433	A	G
rs884132	8154211	-7.36733	3.07228e-05	---	A	G
rs12373168	8007803	7.36313	3.13807e-05	C17orf69	C	A
rs29218	8124684	7.3628	3.14315e-05	ZFP57	G	A
rs38468	8138862	7.35429	3.28078e-05	LOC401320	G	A
rs38471	8138862	7.35429	3.28078e-05	LOC401320	G	A
rs3104369	8125461	7.34751	3.39452e-05	HLA-DQB1	A	G
rs2000468	8074980	-7.3438	3.45846e-05	GSTT1	C	A
rs29228	8124684	7.34229	3.48491e-05	ZFP57	A	G
rs1007888	8074980	-7.33799	3.561e-05	GSTT1	G	A
rs1052553	8007803	7.33371	3.63858e-05	C17orf69	G	A
rs12224894	7937474	-7.33047	3.69836e-05	NS3BP	G	A
rs7030260	8154211	-7.3211	3.87664e-05	---	A	C
rs17042314	8039975	7.31758	3.94574e-05	---	G	A
rs3129066	8124684	7.30852	4.12957e-05	ZFP57	G	A
rs3129055	8124684	7.30852	4.12957e-05	ZFP57	G	A
rs9258122	8124684	7.30852	4.12957e-05	ZFP57	A	G
rs4919683	7930181	-7.30076	4.29355e-05	AS3MT	A	C
rs9881241	8077299	7.29627	4.39152e-05	CNTN6	G	A
rs6807118	8077299	7.29114	4.50604e-05	CNTN6	A	C
rs3824433	8154211	-7.28322	4.68866e-05	---	A	G
rs1410625	7970975	7.28131	4.73383e-05	SOHLH2	A	G
rs6920256	8117435	-7.27809	4.81072e-05	BTN3A2	A	G
rs966396	8163775	7.27271	4.94231e-05	MEGF9	A	G
rs2416799	8163775	7.27271	4.94231e-05	MEGF9	C	A
rs1383095	8153727	-7.26979	5.01523e-05	CPSF1	A	G
rs1052951	8153727	-7.26979	5.01523e-05	CPSF1	A	G
rs13258200	8153727	-7.26979	5.01523e-05	CPSF1	C	A
rs6938061	8126102	7.263	5.18899e-05	MDGA1	A	G
rs3135005	8125447	7.21255	6.67997e-05	---	A	G
rs1632962	8124684	7.20844	6.8185e-05	ZFP57	A	G
rs638054	8108713	7.19131	7.4281e-05	PCDHB8	A	C
rs11242820	8123637	-7.17937	7.88457e-05	HTATSF1P2	G	A
rs2107203	8124684	7.16749	8.36626e-05	ZFP57	A	G
rs246718	8108716	-7.1511	9.07889e-05	PCDHB16	A	G
rs7210728	8007799	7.14693	9.2694e-05	MGC57346	A	G
rs3826941	8029360	7.14488	9.36487e-05	ZNF223	G	A
rs2532316	8007803	7.14268	9.4678e-05	C17orf69	A	G
rs1324473	8163775	7.13841	9.67183e-05	MEGF9	A	G
rs4617229	8163775	7.13841	9.67183e-05	MEGF9	A	G
rs7936322	7937474	-7.13194	9.98854e-05	NS3BP	G	A
rs912927	7970975	7.1241	0.000103865	SOHLH2	G	A
rs9547063	7970975	7.1241	0.000103865	SOHLH2	A	G
rs1998800	7970975	7.1241	0.000103865	SOHLH2	G	A
rs7969930	7957253	-7.12396	0.000103938	GLIPR1L2	G	A
rs12460	7991562	-7.11856	0.000106767	---	G	A
rs11180483	7957253	-7.11105	0.000110833	GLIPR1L2	A	G
rs10785190	7957253	-7.11105	0.000110833	GLIPR1L2	G	A
rs4239528	8029360	7.07771	0.000130826	ZNF223	A	G
rs619824	7930181	-7.07298	0.000133934	AS3MT	A	C
rs11191439	7930181	-7.06322	0.000140588	AS3MT	G	A
rs11180540	7957253	-7.04569	0.000153367	GLIPR1L2	A	G
rs4919694	7930181	-7.04179	0.000156367	AS3MT	G	A
rs246718	8108720	-7.03374	0.000162735	PCDHB9	A	G
rs4872463	8145097	-7.02233	0.0001722	PIWIL2	G	A
rs418891	8007803	7.02047	0.000173795	C17orf69	A	C
rs2900177	8163775	7.01323	0.000180141	MEGF9	G	A
rs10815167	8154211	-7.00755	0.000185284	---	G	A
rs7029084	8154211	-7.00755	0.000185284	---	G	A
rs7047795	8154211	-7.00755	0.000185284	---	A	G
rs7210728	8007848	6.98226	0.000209984	LOC644172	A	G
rs7036536	8154211	-6.97463	0.000218064	---	G	A
rs10815149	8154211	-6.97202	0.000220895	---	G	A
rs417968	8007799	6.95578	0.000239349	MGC57346	G	A
rs4872477	8145097	-6.94764	0.000249164	PIWIL2	A	G
rs396660	8124684	6.94343	0.000254402	ZFP57	A	G
rs445150	8124684	6.94343	0.000254402	ZFP57	G	A
rs2747430	8124684	6.94343	0.000254402	ZFP57	A	G
rs3117119	8125436	6.92992	0.000271933	HLA-DRB5	G	A
rs3129934	8125436	6.92992	0.000271933	HLA-DRB5	A	G
rs284855	7930181	-6.92341	0.00028081	AS3MT	A	G
rs7210728	8016261	6.91847	0.000287728	LOC644172	A	G
rs9268103	8125436	6.91351	0.000294851	HLA-DRB5	A	G
rs10932769	8058927	-6.90864	0.000302007	TMBIM1	C	A
rs2515933	8093665	-6.90614	0.00030575	GRK4	G	A
rs9790644	8101086	6.8981	0.000318102	NAAA	G	A
rs1610601	8124684	6.88965	0.00033161	ZFP57	A	C
rs1610621	8124684	6.88965	0.00033161	ZFP57	A	G
rs4151693	8108713	6.88051	0.000346877	PCDHB8	A	G
rs3776096	8108713	6.88051	0.000346877	PCDHB8	A	G
rs11135995	8145097	-6.88048	0.00034693	PIWIL2	G	A
rs12422952	7957253	-6.87241	0.000360978	GLIPR1L2	A	G
rs3129931	8125436	6.86017	0.000383351	HLA-DRB5	G	A
rs12654953	8108716	-6.85719	0.000389005	PCDHB16	A	G
rs8026605	7987526	6.85577	0.00039173	C15orf57	G	A
rs3799383	8117435	-6.85054	0.000401935	BTN3A2	A	G
rs2740584	8108713	6.84757	0.000407844	PCDHB8	A	G
rs3132958	8125436	6.84291	0.000417269	HLA-DRB5	A	G
rs3132959	8125436	6.84291	0.000417269	HLA-DRB5	G	A
rs910049	8125436	6.84291	0.000417269	HLA-DRB5	A	G
rs3129907	8125436	6.84291	0.000417269	HLA-DRB5	G	A
rs2894249	8125436	6.84291	0.000417269	HLA-DRB5	G	A
rs3129941	8125436	6.84291	0.000417269	HLA-DRB5	A	G
rs8110348	8029360	6.83619	0.00043128	ZNF223	A	G
rs3104405	8125447	6.83153	0.00044125	---	C	A
rs4786500	7999149	6.83131	0.000441732	NMRAL1	G	A
rs6928482	8125447	-6.83053	0.000443414	---	G	A
rs2416760	8163775	6.82372	0.000458484	MEGF9	A	G
rs10899436	7942796	6.81753	0.000472611	KCTD21	A	G
rs10793285	7942796	6.81753	0.000472611	KCTD21	C	A
rs7762140	8123637	-6.81381	0.000481313	HTATSF1P2	G	A
rs10793289	7942796	-6.81201	0.000485578	KCTD21	A	C
rs1144764	7942796	-6.81201	0.000485578	KCTD21	G	A
rs9657886	8137257	-6.81116	0.000487595	GIMAP5	A	C
rs759011	8137257	-6.81116	0.000487595	GIMAP5	A	G
rs1046355	8137257	-6.81116	0.000487595	GIMAP5	A	G
rs7494968	7987526	6.80763	0.00049612	C15orf57	A	G
rs3769823	8058201	6.80067	0.000513333	---	A	G
rs9547387	7970975	6.7926	0.000534017	SOHLH2	C	A
rs2242473	8101086	6.79018	0.000540373	NAAA	A	G
rs2267710	8138862	6.77677	0.000577027	LOC401320	G	A
rs2022485	8093665	-6.77592	0.000579441	GRK4	G	A
rs3117123	8125436	6.7725	0.000589209	HLA-DRB5	G	A
rs11237374	7942796	-6.77104	0.000593448	KCTD21	A	G
rs3731860	8058927	-6.76821	0.00060172	TMBIM1	A	G
rs4996257	8058927	-6.76821	0.00060172	TMBIM1	G	A
rs1017698	8058927	-6.76821	0.00060172	TMBIM1	G	A
rs2014615	8058927	-6.76821	0.00060172	TMBIM1	A	G
rs6582	7987526	6.76669	0.000606187	C15orf57	A	G
rs16970851	7987526	6.76104	0.00062318	C15orf57	G	A
rs3751653	7987526	6.76104	0.00062318	C15orf57	G	A
rs11858113	7987526	6.76104	0.00062318	C15orf57	G	A
rs11855334	7987526	6.76104	0.00062318	C15orf57	A	G
rs2412544	7987526	6.76104	0.00062318	C15orf57	A	G
rs35047458	7987526	6.76104	0.00062318	C15orf57	A	G
rs3117133	8125436	6.76039	0.000625158	HLA-DRB5	G	C
rs7587220	8058927	-6.75388	0.000645364	TMBIM1	A	C
rs8041534	7987526	6.75015	0.000657234	C15orf57	C	A
rs2272663	8153727	-6.74815	0.000663682	CPSF1	G	A
rs7197	8125436	6.7373	0.000699785	HLA-DRB5	A	G
rs10008757	8101086	6.73108	0.000721381	NAAA	A	G
rs4565458	8145097	-6.721	0.000757714	PIWIL2	G	A
rs6920338	8125447	6.71841	0.00076735	---	G	A
rs7349405	8052233	6.70794	0.000807521	C2orf63	A	C
rs13259097	8145097	-6.70789	0.000807734	PIWIL2	A	G
rs6003959	8074980	-6.69791	0.000847989	GSTT1	A	G
rs1052553	8007865	6.6853	0.000901653	---	G	A
rs7840270	8146024	6.67991	0.00092565	ADAM32	A	C
rs6904320	8125436	6.66923	0.000974971	HLA-DRB5	A	G
rs17631676	8016259	6.66285	0.00100568	LRRC37A3	G	A
rs3117111	8125436	6.66268	0.00100652	HLA-DRB5	G	A
rs4912742	8108716	-6.65988	0.00102033	PCDHB16	G	A
rs2473295	7898736	6.65764	0.00103148	LINC00339	A	G
rs12185233	8007865	6.65524	0.00104358	---	G	C
rs10932766	8058927	-6.65422	0.00104876	TMBIM1	G	A
rs3731859	8058927	-6.65422	0.00104876	TMBIM1	G	A
rs11554825	8058927	-6.65422	0.00104876	TMBIM1	G	A
rs992157	8058927	-6.65422	0.00104876	TMBIM1	G	A
rs7345	7920303	6.65219	0.00105915	S100A13	C	A
rs3795396	7920303	6.65219	0.00105915	S100A13	G	A
rs11246319	7937474	-6.64479	0.00109789	NS3BP	G	A
rs9270986	8125461	6.64297	0.00110765	HLA-DQB1	A	C
rs9271055	8125461	6.64297	0.00110765	HLA-DQB1	C	A
rs1881194	8007865	6.63983	0.0011247	---	A	G
rs1881194	8007883	6.63983	0.0011247	---	A	G
rs199533	8007867	6.63518	0.00115035	LRRC37A3	A	G
rs3132940	8125436	6.63354	0.00115956	HLA-DRB5	A	C
rs8451	7991562	6.62362	0.00121671	---	A	C
rs8039437	7991562	6.62362	0.00121671	---	A	G
rs11247226	7991562	6.62362	0.00121671	---	G	A
rs823114	7909144	-6.61682	0.00125747	LOC284581	G	A
rs708723	7909144	-6.61682	0.00125747	LOC284581	G	A
rs885945	8124684	6.60176	0.00135265	ZFP57	A	G
rs6752254	8058927	-6.59252	0.00141458	TMBIM1	G	A
rs9275141	8118556	-6.58964	0.0014344	HLA-DQA1	C	A
rs2856695	8118556	-6.58964	0.0014344	HLA-DQA1	G	A
rs3021058	8118556	-6.58964	0.0014344	HLA-DQA1	C	A
rs4642516	8118556	-6.58964	0.0014344	HLA-DQA1	A	C
rs4871990	8145097	6.5798	0.00150439	PIWIL2	G	A
rs17355357	8001507	-6.57634	0.00152971	BBS2	A	G
rs11639998	7999149	6.5708	0.00157128	NMRAL1	A	G
rs6557133	8122717	6.56848	0.001589	LOC100652739	A	C
rs6542759	8044212	6.56486	0.00161704	SULT1C2	A	G
rs10883800	7930181	-6.56409	0.00162306	AS3MT	C	A
rs11191547	7930181	-6.56409	0.00162306	AS3MT	A	G
rs11191549	7930181	-6.56409	0.00162306	AS3MT	A	G
rs11191553	7930181	-6.56409	0.00162306	AS3MT	A	C
rs10883836	7930181	-6.56409	0.00162306	AS3MT	G	A
rs7095304	7930181	-6.56409	0.00162306	AS3MT	A	G
rs4872462	8145097	6.56282	0.00163305	PIWIL2	A	G
rs3130279	8125436	6.55898	0.00166362	HLA-DRB5	A	G
rs4965320	7991562	-6.55873	0.00166562	---	A	G
rs9268148	8125436	6.55379	0.00170587	HLA-DRB5	G	A
rs3129951	8125447	6.54848	0.00175019	---	A	G
rs9271775	8125447	6.5482	0.00175254	---	G	A
rs2517911	8124684	6.54793	0.00175478	ZFP57	G	A
rs1736922	8124684	6.54793	0.00175478	ZFP57	A	G
rs1628578	8124684	6.54793	0.00175478	ZFP57	C	A
rs1396862	8007865	6.54708	0.00176201	---	A	G
rs16940665	8007865	6.54708	0.00176201	---	G	A
rs17763596	8007865	6.54708	0.00176201	---	A	C
rs12185268	8007865	6.54708	0.00176201	---	G	A
rs12185235	8007865	6.54708	0.00176201	---	A	G
rs12373123	8007865	6.54708	0.00176201	---	G	A
rs12373142	8007865	6.54708	0.00176201	---	C	G
rs17691610	8007865	6.54708	0.00176201	---	A	C
rs17650901	8007865	6.54708	0.00176201	---	G	A
rs17651549	8007865	6.54708	0.00176201	---	A	G
rs1052551	8007865	6.54708	0.00176201	---	A	G
rs17652121	8007865	6.54708	0.00176201	---	G	A
rs1052587	8007865	6.54708	0.00176201	---	G	A
rs7350928	8007865	6.54708	0.00176201	---	A	G
rs17574361	8007865	6.54708	0.00176201	---	G	A
rs17574604	8007865	6.54708	0.00176201	---	G	A
rs17660464	8007865	6.54708	0.00176201	---	A	C
rs17577094	8007865	6.54708	0.00176201	---	G	A
rs17660464	8007883	6.54708	0.00176201	---	A	C
rs17577094	8007883	6.54708	0.00176201	---	G	A
rs7210728	8007803	6.54448	0.00178424	C17orf69	A	G
rs10902218	7937474	-6.53599	0.00185891	NS3BP	A	G
rs38414	8138862	6.53048	0.00190891	LOC401320	G	A
rs7742993	8122717	6.52741	0.00193745	LOC100652739	A	G
rs9371533	8122717	6.52741	0.00193745	LOC100652739	A	G
rs6933882	8122717	6.52741	0.00193745	LOC100652739	G	A
rs9371544	8122717	6.52741	0.00193745	LOC100652739	G	A
rs1881194	8007867	6.52708	0.00194048	LRRC37A3	A	G
rs9268199	8125461	6.52303	0.00197874	HLA-DQB1	G	A
rs7526484	7898736	6.52249	0.00198394	LINC00339	A	G
rs2469933	8007867	6.52132	0.00199514	LRRC37A3	A	G
rs10519198	7985213	6.5121	0.00208573	CHRNA5	A	C
rs199533	8007850	6.51203	0.00208645	LRRC37A3	A	G
rs9371223	8122717	6.51115	0.0020953	LOC100652739	G	A
rs1054090	8093665	-6.50403	0.00216844	GRK4	G	A
rs2515960	8093665	-6.50403	0.00216844	GRK4	G	A
rs1063745	8093665	-6.50403	0.00216844	GRK4	G	A
rs12654953	8108713	6.50393	0.00216944	PCDHB8	A	G
rs11191489	7930181	-6.50379	0.00217095	AS3MT	A	C
rs12246739	7930181	-6.50379	0.00217095	AS3MT	A	C
rs10206984	8058927	-6.50309	0.0021782	TMBIM1	G	A
rs10169718	8058927	-6.50309	0.0021782	TMBIM1	A	G
rs4947344	8125447	6.50192	0.00219054	---	A	G
rs4786494	7999149	6.49773	0.00223519	NMRAL1	G	A
rs2395165	8125461	6.49763	0.00223628	HLA-DQB1	G	A
rs3132963	8125436	6.49141	0.00230416	HLA-DRB5	G	A
rs3818632	7920303	6.48066	0.00242643	S100A13	G	A
rs28380060	7920303	6.48066	0.00242643	S100A13	G	A
rs1888115	7920303	6.48066	0.00242643	S100A13	G	A
rs2274740	7920303	6.48066	0.00242643	S100A13	A	G
rs2274739	7920303	6.48066	0.00242643	S100A13	G	A
rs12564925	7920303	6.48066	0.00242643	S100A13	G	A
rs10797056	7920303	6.48066	0.00242643	S100A13	A	G
rs7934	7920303	6.48066	0.00242643	S100A13	G	A
rs13169820	8116128	6.47826	0.00245455	LOC202181	A	C
rs4733962	8146024	6.47644	0.00247615	ADAM32	G	A
rs1827293	7898679	6.46781	0.00258099	NBPF3	A	G
rs2289326	7987526	-6.46676	0.00259402	C15orf57	A	C
rs1869302	7987526	6.46661	0.00259584	C15orf57	A	G
rs4266653	8145097	-6.46604	0.00260303	PIWIL2	G	A
rs3934784	8057732	-6.46416	0.00262655	TMEM194B	G	A
rs406446	8004940	-6.46336	0.00263678	C17orf48	G	A
rs411511	8004940	-6.46336	0.00263678	C17orf48	A	G
rs440655	8004940	-6.46336	0.00263678	C17orf48	A	C
rs12938476	8016259	6.46124	0.00266372	LRRC37A3	G	A
rs11761253	8134789	6.46029	0.0026759	PILRB	A	G
rs705866	8134789	6.46029	0.0026759	PILRB	G	A
rs10085549	8134789	6.46029	0.0026759	PILRB	A	G
rs9898817	8004940	-6.45637	0.00272664	C17orf48	G	A
rs4397403	8145097	-6.45174	0.00278794	PIWIL2	A	G
rs11127018	8053496	-6.44748	0.00284547	POLR1A	G	A
rs7814264	8146024	6.44718	0.00284958	ADAM32	A	G
rs4436747	7985213	6.44677	0.00285522	CHRNA5	G	A
rs11685221	8057732	-6.43533	0.00301628	TMEM194B	G	A
rs17631676	8016261	6.43456	0.00302742	LOC644172	G	A
rs3131283	8125436	6.43087	0.00308148	HLA-DRB5	A	G
rs1800684	8125436	6.43087	0.00308148	HLA-DRB5	T	A
rs200528	7994216	6.4287	0.00311356	SLC5A11	A	G
rs6497759	7994216	6.4287	0.00311356	SLC5A11	A	G
rs3803716	7994216	6.4287	0.00311356	SLC5A11	A	G
rs6928482	8125461	-6.42865	0.00311441	HLA-DQB1	G	A
rs1881194	8007850	6.42179	0.00321842	LRRC37A3	A	G
rs1044506	8125436	6.42081	0.00323347	HLA-DRB5	A	C
rs3132946	8125436	6.42081	0.00323347	HLA-DRB5	A	G
rs7721	8057732	-6.41045	0.00339796	TMEM194B	C	A
rs2469933	8007850	6.40496	0.00348842	LRRC37A3	A	G
rs1635291	8007803	6.40107	0.00355392	C17orf69	G	A
rs1724400	8007803	6.40107	0.00355392	C17orf69	A	C
rs7215239	8007803	6.40107	0.00355392	C17orf69	G	A
rs2297703	7918474	6.40098	0.00355552	DRAM2	G	A
rs1565717	7902400	-6.39877	0.00359322	RABGGTB	A	G
rs2172507	7902400	-6.39877	0.00359322	RABGGTB	A	G
rs34582406	8116128	6.39336	0.00368729	LOC202181	A	G
rs2532316	8007865	6.38483	0.00384078	---	A	G
rs2532316	8007883	6.38483	0.00384078	---	A	G
rs1109138	7918379	-6.38429	0.0038507	GSTM3	A	G
rs4912742	8108713	6.38278	0.00387864	PCDHB8	G	A
rs10143703	7978331	-6.38148	0.00390271	CBLN3	C	A
rs2867137	8039975	6.3802	0.00392661	---	G	A
rs2097431	8125447	6.37886	0.0039519	---	A	G
rs1052587	8007867	6.37317	0.00406064	LRRC37A3	G	A
rs7350928	8007867	6.37317	0.00406064	LRRC37A3	A	G
rs17574361	8007867	6.37317	0.00406064	LRRC37A3	G	A
rs17574604	8007867	6.37317	0.00406064	LRRC37A3	G	A
rs17660464	8007867	6.37317	0.00406064	LRRC37A3	A	C
rs17577094	8007867	6.37317	0.00406064	LRRC37A3	G	A
rs2699810	8131957	6.36662	0.00418965	SNX10	G	A
rs7632387	8086372	6.36505	0.0042211	ULK4	A	G
rs2532316	8007867	6.36379	0.00424657	LRRC37A3	A	G
rs6948685	8134789	6.35995	0.00432517	PILRB	A	G
rs8024825	7991562	-6.35129	0.00450749	---	A	G
rs2532274	8007867	6.35075	0.00451913	LRRC37A3	G	A
rs12654953	8108720	-6.34402	0.00466632	PCDHB9	A	G
rs11633223	7985213	6.34359	0.00467593	CHRNA5	G	A
rs1024323	8093665	-6.34298	0.00468946	GRK4	A	G
rs2501275	7898736	6.33985	0.00476009	LINC00339	G	A
rs9857175	8086372	6.33752	0.00481319	ULK4	C	A
rs6796210	8086372	6.33752	0.00481319	ULK4	G	A
rs6599179	8086372	6.33752	0.00481319	ULK4	A	G
rs2128835	8086372	6.33752	0.00481319	ULK4	G	A
rs3774372	8086372	6.33752	0.00481319	ULK4	G	A
rs1994157	8086372	6.33752	0.00481319	ULK4	A	G
rs1052501	8086372	6.33752	0.00481319	ULK4	G	A
rs1717000	8086372	6.33752	0.00481319	ULK4	A	C
rs1716975	8086372	6.33752	0.00481319	ULK4	A	G
rs1615243	8086372	6.33752	0.00481319	ULK4	G	A
rs1716984	8086372	6.33752	0.00481319	ULK4	G	A
rs2272007	8086372	6.33752	0.00481319	ULK4	A	G
rs10208465	8039975	6.33476	0.00487678	---	A	G
rs3931	8046116	6.33356	0.00490467	G6PC2	G	A
rs2186366	8074980	-6.33045	0.00497791	GSTT1	G	A
rs7765538	8123637	-6.32421	0.00512803	HTATSF1P2	G	A
rs2469933	8007865	6.32416	0.00512929	---	A	G
rs2469933	8007883	6.32416	0.00512929	---	A	G
rs2033675	8015445	6.31904	0.00525578	NT5C3L	G	A
rs9274741	8118556	-6.31841	0.00527154	HLA-DQA1	G	A
rs2271541	8058927	-6.31482	0.00536212	TMBIM1	C	A
rs12373168	8007865	6.30151	0.00571251	---	C	A
rs1545212	8057732	-6.2999	0.0057563	TMEM194B	A	G
rs2240401	8138862	6.29962	0.00576391	LOC401320	G	A
rs11646750	7997332	-6.29806	0.00580672	NUDT7	A	G
rs1052553	8007850	6.29751	0.00582185	LRRC37A3	G	A
rs9616694	8076826	-6.29158	0.00598817	C22orf34	A	G
rs4918001	7930181	-6.29074	0.00601214	AS3MT	C	A
rs4638823	8057732	-6.29063	0.00601541	TMEM194B	G	A
rs9268199	8125447	6.28936	0.0060516	---	G	A
rs17660132	8007865	6.28795	0.00609246	---	G	A
rs17660132	8007883	6.28795	0.00609246	---	G	A
rs3779250	8138862	6.28779	0.0060971	LOC401320	G	A
rs7823125	8146024	6.28686	0.00612397	ADAM32	G	A
rs1396862	8007850	6.27071	0.00661151	LRRC37A3	A	G
rs16940665	8007850	6.27071	0.00661151	LRRC37A3	G	A
rs17763596	8007850	6.27071	0.00661151	LRRC37A3	A	C
rs12185268	8007850	6.27071	0.00661151	LRRC37A3	G	A
rs12185235	8007850	6.27071	0.00661151	LRRC37A3	A	G
rs12373123	8007850	6.27071	0.00661151	LRRC37A3	G	A
rs12373142	8007850	6.27071	0.00661151	LRRC37A3	C	G
rs17691610	8007850	6.27071	0.00661151	LRRC37A3	A	C
rs17650901	8007850	6.27071	0.00661151	LRRC37A3	G	A
rs17651549	8007850	6.27071	0.00661151	LRRC37A3	A	G
rs1052551	8007850	6.27071	0.00661151	LRRC37A3	A	G
rs17652121	8007850	6.27071	0.00661151	LRRC37A3	G	A
rs1052587	8007850	6.27071	0.00661151	LRRC37A3	G	A
rs7350928	8007850	6.27071	0.00661151	LRRC37A3	A	G
rs17574361	8007850	6.27071	0.00661151	LRRC37A3	G	A
rs17574604	8007850	6.27071	0.00661151	LRRC37A3	G	A
rs17660464	8007850	6.27071	0.00661151	LRRC37A3	A	C
rs17577094	8007850	6.27071	0.00661151	LRRC37A3	G	A
rs12373168	8007850	6.25909	0.00698574	LRRC37A3	C	A
rs8129	7999149	6.25711	0.00705158	NMRAL1	A	G
rs12947718	8016259	6.25645	0.00707381	LRRC37A3	A	G
rs11012	8016259	6.25645	0.00707381	LRRC37A3	A	G
rs1129187	8126452	6.25618	0.00708279	PEX6	A	C
rs915895	8178188	6.25557	0.00710327	RNF5	G	A
rs17585974	8007867	6.2555	0.00710558	LRRC37A3	C	A
rs2532316	8007850	6.25535	0.00711082	LRRC37A3	A	G
rs4958955	8110408	6.2533	0.00718021	THOC3	A	G
rs4912742	8108720	-6.25149	0.00724179	PCDHB9	G	A
rs2532274	8007850	6.25148	0.00724214	LRRC37A3	G	A
rs3129951	8125461	6.2442	0.00749612	HLA-DQB1	A	G
rs3104405	8125461	6.23901	0.00768258	HLA-DQB1	C	A
rs7180254	7991562	-6.238	0.00771942	---	A	G
rs2532329	8007867	6.23644	0.00777627	LRRC37A3	A	G
rs417968	8007803	6.23313	0.00789914	C17orf69	G	A
rs10786719	7930181	-6.23189	0.00794561	AS3MT	G	A
rs11643057	7999149	6.22593	0.00817262	NMRAL1	G	A
rs6474514	8146024	6.21974	0.00841537	ADAM32	G	A
rs3104405	8118556	6.21729	0.00851317	HLA-DQA1	C	A
rs2032463	8093665	-6.21664	0.00853944	GRK4	G	A
rs1292895	7950447	-6.21371	0.00865849	XRRA1	A	G
rs529488	7950447	-6.21371	0.00865849	XRRA1	G	A
rs2532329	8007865	6.21099	0.00877021	---	A	G
rs2532329	8007883	6.21099	0.00877021	---	A	G
rs204993	8178188	6.20953	0.00883083	RNF5	G	A
rs1920689	7962345	-6.20922	0.00884387	---	G	A
rs1468618	7962345	-6.20922	0.00884387	---	C	A
rs12814145	7962345	-6.20922	0.00884387	---	G	A
rs246718	8108713	6.20896	0.00885487	PCDHB8	A	G
rs960603	7909144	-6.20416	0.00905772	LOC284581	G	A
rs2732674	8007867	6.20401	0.00906389	LRRC37A3	G	A
rs9274759	8118556	-6.19656	0.00938813	HLA-DQA1	A	G
rs2275271	7930181	-6.19453	0.0094784	AS3MT	G	A
rs8139	7930181	-6.18796	0.00977674	AS3MT	A	G
rs3740387	7930181	-6.18796	0.00977674	AS3MT	A	G
rs1926030	7930181	-6.18796	0.00977674	AS3MT	G	A
rs6941212	8126452	6.18732	0.00980626	PEX6	G	A
rs477515	8118556	-6.18564	0.00988435	HLA-DQA1	A	G
rs2516049	8118556	-6.18564	0.00988435	HLA-DQA1	G	A
rs6557952	8145097	-6.18494	0.00991695	PIWIL2	G	A
rs4822451	8074980	-6.18469	0.00992873	GSTT1	A	C
rs5760102	8074980	-6.18469	0.00992873	GSTT1	A	G
rs2330635	8074980	-6.18469	0.00992873	GSTT1	A	G
rs10735234	7918379	-6.18045	0.0101291	GSTM3	G	A
rs2282639	7942796	-6.1801	0.0101457	KCTD21	G	A
rs2050188	8125461	6.16843	0.0107186	HLA-DQB1	G	A
rs3135352	8125461	6.16759	0.010761	HLA-DQB1	C	A
rs3129860	8125461	6.16759	0.010761	HLA-DQB1	A	G
rs3129868	8125461	6.16759	0.010761	HLA-DQB1	A	C
rs1800625	8178188	6.1662	0.0108318	RNF5	G	A
rs199533	8007865	6.16481	0.0109029	---	A	G
rs199533	8007883	6.16481	0.0109029	---	A	G
rs444189	8124684	6.16393	0.0109481	ZFP57	C	A
rs3130283	8125436	6.16303	0.0109949	HLA-DRB5	A	C
rs17660132	8007867	6.15943	0.0111822	LRRC37A3	G	A
rs1805761	7953835	6.15819	0.0112481	KLRG1	G	A
rs12821842	7953835	6.15819	0.0112481	KLRG1	A	G
rs4309200	7953835	6.15819	0.0112481	KLRG1	C	A
rs590105	7950447	-6.15702	0.0113098	XRRA1	A	C
rs3135391	8125461	6.15372	0.0114866	HLA-DQB1	A	G
rs3135388	8125461	6.15372	0.0114866	HLA-DQB1	A	G
rs3129889	8125461	6.15372	0.0114866	HLA-DQB1	G	A
rs9271366	8125461	6.15372	0.0114866	HLA-DQB1	G	A
rs3129718	8125461	6.15372	0.0114866	HLA-DQB1	A	G
rs2532274	8007865	6.15079	0.0116464	---	G	A
rs2532274	8007883	6.15079	0.0116464	---	G	A
rs11769886	8134789	6.14983	0.0116987	PILRB	A	G
rs1000215	8134789	6.14983	0.0116987	PILRB	G	A
rs7783159	8134789	6.14983	0.0116987	PILRB	A	G
rs1073	8134789	6.14983	0.0116987	PILRB	A	G
rs4074838	8134789	6.14983	0.0116987	PILRB	A	G
rs11761725	8134789	6.14983	0.0116987	PILRB	A	G
rs11761784	8134789	6.14983	0.0116987	PILRB	A	G
rs28578163	8134789	6.14983	0.0116987	PILRB	G	A
rs2406255	8134789	6.14983	0.0116987	PILRB	G	A
rs4472444	8134789	6.14983	0.0116987	PILRB	G	A
rs7809801	8134789	6.14983	0.0116987	PILRB	G	A
rs11766752	8134789	6.14983	0.0116987	PILRB	G	A
rs11760536	8134789	6.14983	0.0116987	PILRB	A	G
rs11763511	8134789	6.14983	0.0116987	PILRB	A	G
rs284663	8029065	6.14415	0.0120152	BCKDHA	G	A
rs417938	7999547	6.14146	0.0121683	TNFRSF17	G	A
rs3130349	8178188	6.13839	0.012345	RNF5	A	G
rs12737517	7901460	-6.1351	0.0125369	GPX7	A	C
rs17585974	8007850	6.13432	0.0125829	LRRC37A3	C	A
rs204992	8178188	6.1325	0.0126911	RNF5	A	G
rs2532329	8007850	6.12748	0.012994	LRRC37A3	A	G
rs2049823	8070398	6.12747	0.0129942	LCA5L	C	A
rs1946814	8057004	-6.12628	0.0130674	PDE11A	A	G
rs11607346	7938057	6.12316	0.0132597	OR52N3P	A	G
rs1996409	8029360	6.1226	0.0132944	ZNF223	G	A
rs12947718	8016261	6.12138	0.0133711	LOC644172	A	G
rs11012	8016261	6.12138	0.0133711	LOC644172	A	G
rs3132958	8125447	6.11399	0.0138427	---	A	G
rs3132959	8125447	6.11399	0.0138427	---	G	A
rs910049	8125447	6.11399	0.0138427	---	A	G
rs3129907	8125447	6.11399	0.0138427	---	G	A
rs2894249	8125447	6.11399	0.0138427	---	G	A
rs3129941	8125447	6.11399	0.0138427	---	A	G
rs3117123	8125447	6.11352	0.0138733	---	G	A
rs6923504	8125436	6.11327	0.0138891	HLA-DRB5	G	C
rs6903608	8125436	6.11327	0.0138891	HLA-DRB5	G	A
rs9268880	8125436	6.11327	0.0138891	HLA-DRB5	A	C
rs2732674	8007850	6.11168	0.0139934	LRRC37A3	G	A
rs1610602	8124684	6.10905	0.0141671	ZFP57	A	C
rs1736915	8124684	6.10905	0.0141671	ZFP57	A	G
rs28490179	8125461	6.1081	0.0142303	HLA-DQB1	G	A
rs12185233	8007850	6.10568	0.0143922	LRRC37A3	G	C
rs6492947	7987526	6.09381	0.0152154	C15orf57	G	A
rs34131062	8124897	6.09221	0.0153294	PSORS1C3	A	G
rs2074488	8124897	6.09221	0.0153294	PSORS1C3	A	C
rs17198616	8124897	6.09221	0.0153294	PSORS1C3	G	A
rs34131062	8179727	6.09221	0.0153294	PSORS1C3	A	G
rs2074488	8179727	6.09221	0.0153294	PSORS1C3	A	C
rs17198616	8179727	6.09221	0.0153294	PSORS1C3	G	A
rs6433698	8057004	-6.08153	0.0161148	PDE11A	A	G
rs12441485	7991562	-6.07961	0.0162602	---	A	G
rs7224296	8007865	6.07911	0.0162982	---	G	A
rs7224296	8007883	6.07911	0.0162982	---	G	A
rs6720891	8057004	-6.07796	0.0163861	PDE11A	G	A
rs4970777	7918379	-6.0732	0.0167549	GSTM3	G	A
rs7257809	8029360	6.07305	0.0167667	ZNF223	A	G
rs2073685	7938295	6.07298	0.0167721	RPL27A	A	G
rs2073687	7938295	6.07298	0.0167721	RPL27A	A	G
rs10840111	7938295	6.07298	0.0167721	RPL27A	G	A
rs3821010	8057004	-6.06945	0.0170509	PDE11A	G	A
rs1438060	8057004	-6.06945	0.0170509	PDE11A	A	G
rs6888977	8112961	-6.06675	0.0172679	RPS23	G	A
rs6884232	8112961	-6.06675	0.0172679	RPS23	G	A
rs17660132	8007850	6.06637	0.0172988	LRRC37A3	G	A
rs603104	7987526	-6.06512	0.0173996	C15orf57	A	C
rs13195509	8117435	-6.06281	0.0175888	BTN3A2	A	G
rs7224296	8007867	6.06175	0.0176754	LRRC37A3	G	A
rs3135005	8125461	6.04873	0.0187836	HLA-DQB1	A	G
rs1015442	7961259	6.04848	0.0188055	TAS2R14	A	G
rs1015443	7961259	6.04848	0.0188055	TAS2R14	A	G
rs6488330	7961259	6.04848	0.0188055	TAS2R14	A	G
rs1536800	8154211	-6.04605	0.0190198	---	A	G
rs11769057	8134789	6.04515	0.0190999	PILRB	G	A
rs3129888	8125436	6.04479	0.0191318	HLA-DRB5	G	A
rs10950010	8133112	6.04214	0.0193694	---	G	A
rs1568780	8133112	6.04214	0.0193694	---	A	G
rs10950022	8133112	6.04214	0.0193694	---	A	G
rs12540589	8133112	6.04214	0.0193694	---	A	G
rs3736919	7968632	6.04112	0.0194621	SPG20OS	G	A
rs176095	8178188	6.03981	0.0195814	RNF5	G	A
rs4078520	7937474	-6.03781	0.0197652	NS3BP	G	A
rs1551191	7961293	6.03772	0.0197729	TAS2R46	A	G
rs1451772	7961293	6.03772	0.0197729	TAS2R46	G	A
rs7132674	7961259	6.03454	0.0200686	TAS2R14	A	G
rs284660	8029065	6.02896	0.0205973	BCKDHA	C	A
rs284661	8029065	6.02896	0.0205973	BCKDHA	G	A
rs1045482	8079598	6.02885	0.0206073	ZNF589	G	A
rs4674	8029065	6.02813	0.0206771	BCKDHA	A	G
rs2239802	8125436	6.02207	0.0212685	HLA-DRB5	C	G
rs17633650	8011734	5.99587	0.0240251	CHRNE	A	G
rs11078541	8011734	5.99587	0.0240251	CHRNE	G	A
rs17707070	8011734	5.99587	0.0240251	CHRNE	A	G
rs3117133	8125447	5.99199	0.024462	---	G	C
rs10219721	7967685	-5.9848	0.0252925	STX2	A	C
rs3117111	8125447	5.98223	0.0255968	---	G	A
rs7224296	8007850	5.969	0.0272174	LRRC37A3	G	A
rs3129931	8125447	5.96496	0.027731	---	G	A
rs9268877	8125447	5.96025	0.028344	---	A	G
rs9268979	8125447	5.96025	0.028344	---	A	G
rs3130287	8125436	5.96009	0.0283648	HLA-DRB5	G	A
rs3134954	8125436	5.96009	0.0283648	HLA-DRB5	G	A
rs3130342	8125436	5.96009	0.0283648	HLA-DRB5	A	C
rs8064870	8016259	5.95919	0.0284831	LRRC37A3	G	A
rs835338	7901460	5.95788	0.028657	GPX7	A	G
rs11161620	7902400	-5.95098	0.0295868	RABGGTB	A	G
rs2435200	8007848	5.95024	0.0296884	LOC644172	A	G
rs835337	7901460	5.94768	0.0300428	GPX7	A	G
rs7529595	7901460	5.94661	0.0301921	GPX7	A	G
rs9383940	8122717	5.94453	0.0304838	LOC100652739	C	A
rs4458704	8122717	5.94453	0.0304838	LOC100652739	C	A
rs10093975	8146024	5.94242	0.0307832	ADAM32	G	A
rs3104369	8125436	5.94206	0.030835	HLA-DRB5	A	G
rs2292868	8043393	-5.93139	0.032394	THNSL2	A	G
rs3129948	8125447	5.93079	0.0324848	---	C	A
rs3117098	8125447	5.93079	0.0324848	---	G	A
rs3129954	8125447	5.93079	0.0324848	---	A	G
rs3129955	8125447	5.93079	0.0324848	---	A	G
rs2395182	8125436	5.92841	0.032844	HLA-DRB5	C	A
rs6460259	8133112	5.92833	0.0328561	---	G	A
rs1024699	7962345	-5.92708	0.0330469	---	A	G
rs3129948	8125436	5.92516	0.0333416	HLA-DRB5	C	A
rs3117098	8125436	5.92516	0.0333416	HLA-DRB5	G	A
rs3129954	8125436	5.92516	0.0333416	HLA-DRB5	A	G
rs3129955	8125436	5.92516	0.0333416	HLA-DRB5	A	G
rs9275141	8125447	-5.92381	0.03355	---	C	A
rs2856695	8125447	-5.92381	0.03355	---	G	A
rs3021058	8125447	-5.92381	0.03355	---	C	A
rs4642516	8125447	-5.92381	0.03355	---	A	C
rs2732651	8007867	5.92159	0.0338951	LRRC37A3	A	G
rs11076830	7999149	5.92005	0.0341379	NMRAL1	A	G
rs17585974	8007865	5.91886	0.0343265	---	C	A
rs17585974	8007883	5.91886	0.0343265	---	C	A
rs6904320	8125447	5.91836	0.0344056	---	A	G
rs12927467	7997332	-5.91383	0.0351318	NUDT7	G	A
rs199454	8007867	5.90896	0.0359314	LRRC37A3	G	A
rs2097431	8125436	5.90523	0.0365551	HLA-DRB5	A	G
rs204995	8178188	5.90098	0.0372794	RNF5	G	A
rs3134608	8178188	5.89992	0.0374618	RNF5	C	A
rs3096697	8178188	5.89992	0.0374618	RNF5	A	G
rs3130347	8178188	5.89992	0.0374618	RNF5	G	A
rs3130284	8178188	5.89992	0.0374618	RNF5	G	A
rs3134947	8178188	5.89992	0.0374618	RNF5	A	G
rs2435200	8016261	5.89953	0.0375289	LOC644172	A	G
rs8048451	7997332	-5.89767	0.0378513	NUDT7	A	G
rs9940872	8001507	-5.89622	0.0381061	BBS2	G	A
rs311572	8053496	-5.891	0.0390346	POLR1A	G	A
rs6421975	7945420	-5.88748	0.0396717	RNH1	G	A
rs1880753	8016259	5.88441	0.0402378	LRRC37A3	G	A
rs6723257	8040541	5.88174	0.0407347	FAM228A	A	G
rs10786706	7930181	5.87566	0.041891	AS3MT	G	A
rs242944	8016259	5.86829	0.0433366	LRRC37A3	G	A
rs2273629	7978331	-5.86483	0.0440327	CBLN3	G	A
rs3117119	8125447	5.86201	0.0446076	---	G	A
rs3129934	8125447	5.86201	0.0446076	---	A	G
rs6875409	8112961	-5.86136	0.04474	RPS23	G	A
rs11762932	8134789	5.86126	0.0447608	PILRB	G	A
rs7789890	8134789	5.86126	0.0447608	PILRB	A	C
rs8081611	8011734	5.85995	0.0450302	CHRNE	G	A
rs3134945	8178188	5.85974	0.0450748	RNF5	A	C
rs454904	8029360	5.85287	0.0465208	ZNF223	G	A
rs2377672	7953835	5.85177	0.0467559	KLRG1	G	A
rs16954223	8011734	5.84953	0.0472407	CHRNE	C	A
rs8078173	8011734	5.84953	0.0472407	CHRNE	G	A
rs7214776	8011734	5.84953	0.0472407	CHRNE	G	A
rs477515	8125461	-5.84271	0.0487426	HLA-DQB1	A	G
rs2516049	8125461	-5.84271	0.0487426	HLA-DQB1	G	A
rs17689966	8016259	5.84226	0.0488437	LRRC37A3	G	A

## Sheet: b) Annotation SNPs
SNP	CHR	MAPINFO	Transcript	Gene	Mutation	Gene Locations	Minor Allele	Major Allele	MAF
rs1881194	17	44248814	NM_001193465,NM_001193466,NM_015443	KANSL1,KANSL1,KANSL1	Synonymous_S232S,Synonymous_S232S,Synonymous_S232S	EXON	A	G	0.1737
rs2469933	17	44285531	NM_001193465	KANSL1	Silent	INTRON	A	G	0.1681
rs12185233	17	43923654	NR_024559,NM_175882	MAPT-AS1,SPPL2C	Silent,Missense_R461P	INTRON,EXON	G	C	0.1709
rs2532316	17	44213712	NM_001193465,NM_001193466,NM_015443	KANSL1,KANSL1,KANSL1	Silent,Silent,Silent	INTRON	A	G	0.1709
rs17585974	17	44249199	NM_001193465,NM_001193466,NM_015443	KANSL1,KANSL1,KANSL1	Missense_K104T,Missense_K104T,Missense_K104T	EXON	C	A	0.1624
rs17334797	17	43825912	NM_001256299,NR_037772	CRHR1,CRHR1	Silent,Silent	INTRON	G	A	0.1723
rs17426064	17	43828698	NM_001256299,NR_037772	CRHR1,CRHR1	Silent,Silent	INTRON	A	G	0.1723
rs1396862	17	43902997	NM_001256299,NR_037772,NM_001145148,NM_001145146,NM_004382,NM_001145147	CRHR1,CRHR1,CRHR1,CRHR1,CRHR1,CRHR1	Silent,Silent,Silent,Silent,Silent,Silent	INTRON	A	G	0.1723
rs16940665	17	43907896	NM_001256299,NR_037772,NM_001145148,NM_001145146,NM_004382,NM_001145147	CRHR1,CRHR1,CRHR1,CRHR1,CRHR1,CRHR1	Synonymous_T48T,Silent,Synonymous_T223T,Synonymous_T252T,Synonymous_T223T,Synonymous_T183T	EXON	G	A	0.1723
rs17763596	17	43921210	NR_024559	MAPT-AS1	Silent	EXON	A	C	0.1723
rs12185268	17	43923683	NR_024559,NM_175882	MAPT-AS1,SPPL2C	Silent,Missense_I471V	INTRON,EXON	G	A	0.1723
rs12185235	17	43923703	NR_024559,NM_175882	MAPT-AS1,SPPL2C	Silent,Synonymous_T477T	INTRON,EXON	A	G	0.1723
rs12373123	17	43924073	NR_024559,NM_175882	MAPT-AS1,SPPL2C	Silent,Missense_S601P	INTRON,EXON	G	A	0.1723
rs12373142	17	43924200	NR_024559,NM_175882	MAPT-AS1,SPPL2C	Silent,Missense_P643R	INTRON,EXON	C	G	0.1723
rs17691610	17	43970662	NR_024559	MAPT-AS1	Silent	INTRON,EXON	A	C	0.1723
rs17650901	17	44039691	NM_001123067,NM_001203251,NM_005910,NM_016835,NM_001203252,NM_016834,NM_001123066,NM_016841	MAPT,MAPT,MAPT,MAPT,MAPT,MAPT,MAPT,MAPT	Silent,Silent,Silent,Silent,Silent,Silent,Silent,Silent	UTR,EXON	G	A	0.1723
rs17651549	17	44061278	NM_001123067,NM_001203251,NM_005910,NM_016835,NM_001203252,NM_016834,NM_001123066,NM_016841	MAPT,MAPT,MAPT,MAPT,MAPT,MAPT,MAPT,MAPT	Silent,Silent,Silent,Missense_R370W,Silent,Silent,Missense_R370W,Silent	INTRON,EXON	A	G	0.1723
rs1052551	17	44068924	NM_001123067,NM_001203251,NM_005910,NM_016835,NM_001203252,NM_016834,NM_001123066,NM_016841	MAPT,MAPT,MAPT,MAPT,MAPT,MAPT,MAPT,MAPT	Synonymous_P147P,Synonymous_P147P,Synonymous_P176P,Synonymous_P493P,Synonymous_P176P,Synonymous_P118P,Synonymous_P493P,Synonymous_P118P	EXON	A	G	0.1723
rs17652121	17	44073973	NM_001123067,NM_001203251,NM_005910,NM_016835,NM_001203252,NM_016834,NM_001123066,NM_016841	MAPT,MAPT,MAPT,MAPT,MAPT,MAPT,MAPT,MAPT	Synonymous_N226N,Synonymous_N226N,Synonymous_N255N,Synonymous_N572N,Synonymous_N255N,Synonymous_N197N,Synonymous_N590N,Synonymous_N197N	EXON	G	A	0.1723
rs1052587	17	44102604	NM_001123067,NM_001203251,NM_005910,NM_016835,NM_001203252,NM_016834,NM_001123066,NM_016841	MAPT,MAPT,MAPT,MAPT,MAPT,MAPT,MAPT,MAPT	Silent,Silent,Silent,Silent,Silent,Silent,Silent,Silent	UTR	G	A	0.1723
rs7350928	17	44108100	NM_001193465,NM_001193466,NM_015443	KANSL1,KANSL1,KANSL1	Silent,Silent,Silent	UTR	A	G	0.1723
rs17574361	17	44108202	NM_001193465,NM_001193466,NM_015443	KANSL1,KANSL1,KANSL1	Silent,Silent,Silent	UTR	G	A	0.1723
rs17574604	17	44111613	NM_001193465,NM_001193466,NM_015443	KANSL1,KANSL1,KANSL1	Synonymous_F859F,Synonymous_F860F,Synonymous_F860F	EXON	G	A	0.1723
rs17660464	17	44177993	NM_001193465,NM_001193466,NM_015443	KANSL1,KANSL1,KANSL1	Silent,Silent,Silent	INTRON	A	C	0.1723
rs17577094	17	44187492	NM_001193465,NM_001193466,NM_015443	KANSL1,KANSL1,KANSL1	Silent,Silent,Silent	INTRON	G	A	0.1723
rs1052553	17	44073889	NM_001123067,NM_001203251,NM_005910,NM_016835,NM_001203252,NM_016834,NM_001123066,NM_016841	MAPT,MAPT,MAPT,MAPT,MAPT,MAPT,MAPT,MAPT	Synonymous_A198A,Synonymous_A198A,Synonymous_A227A,Synonymous_A544A,Synonymous_A227A,Synonymous_A169A,Synonymous_A562A,Synonymous_A169A	EXON	G	A	0.1737
rs4387374	11	74732410				INTERGENIC	A	G	0.3193
rs418891	17	43693538				INTERGENIC	A	C	0.1681
rs2532329	17	44350090				INTERGENIC	A	G	0.1695
rs17660132	17	44165803	NM_001193465,NM_001193466,NM_015443	KANSL1,KANSL1,KANSL1	Silent,Silent,Silent	INTRON	G	A	0.1653
rs4483614	11	74525852	NM_001098638	RNF169	Silent	INTRON	G	A	0.3277
rs2298746	11	74553834	NM_182969	XRRA1	Silent	UTR	A	G	0.3277
rs10899060	11	74746631				INTERGENIC	A	G	0.3403
rs2532274	17	44247164	NM_001193465,NM_001193466,NM_015443	KANSL1,KANSL1,KANSL1	Silent,Silent,Silent	INTRON	G	A	0.1752
rs12373168	17	43924337	NR_024559,NM_175882	MAPT-AS1,SPPL2C	Silent,Silent	INTRON,EXON	C	A	0.1765
rs199454	17	44800110	NR_040116,NM_006178	NSF,NSF	Silent,Silent	INTRON	G	A	0.1891
rs6731616	2	132234986	NM_080386	TUBA3D	Silent	INTRON	G	A	0.07143
rs7224296	17	44800046	NR_040116,NM_006178	NSF,NSF	Silent,Silent	INTRON	G	A	0.2059
rs17690703	17	43925297	NR_024559	MAPT-AS1	Silent	INTRON,EXON	A	G	0.1933
rs708727	1	205767885	NM_173854	SLC41A1	Synonymous_N252N	EXON	A	G	0.4244
rs9270986	6	32574060				INTERGENIC	A	C	0.1891
rs9271055	6	32575369				INTERGENIC	C	A	0.1891
rs2732674	17	44280697	NM_001193465	KANSL1	Silent	INTRON	G	A	0.1555
rs7106757	11	74763783				INTERGENIC	A	G	0.3034
rs9366653	6	26354247				INTERGENIC	A	G	0.09664
rs9379856	6	26366836	NM_001197249,NM_001197247,NM_007047,NM_001197248	BTN3A2,BTN3A2,BTN3A2,BTN3A2	Silent,Silent,Silent,Silent	INTRON	C	A	0.09664
rs9379859	6	26369549	NM_001197249,NM_001197247,NM_007047,NM_001197248,NM_001197246	BTN3A2,BTN3A2,BTN3A2,BTN3A2,BTN3A2	Silent,Silent,Silent,Silent,Silent	INTRON	A	G	0.09664
rs12176317	6	26372786	NM_001197249,NM_001197247,NM_007047,NM_001197248,NM_001197246	BTN3A2,BTN3A2,BTN3A2,BTN3A2,BTN3A2	Silent,Silent,Silent,Silent,Silent	INTRON	G	A	0.09664
rs9393713	6	26373678	NM_001197249,NM_001197247,NM_007047,NM_001197248,NM_001197246	BTN3A2,BTN3A2,BTN3A2,BTN3A2,BTN3A2	Silent,Silent,Silent,Silent,Silent	INTRON	A	G	0.09664
rs2073529	6	26375159	NM_001197249,NM_001197247,NM_007047,NM_001197248,NM_001197246	BTN3A2,BTN3A2,BTN3A2,BTN3A2,BTN3A2	Silent,Silent,Silent,Silent,Silent	INTRON	G	A	0.09664
rs1979	6	26377591	NM_001197249,NM_001197247,NM_007047,NM_001197248,NM_001197246	BTN3A2,BTN3A2,BTN3A2,BTN3A2,BTN3A2	Silent,Silent,Silent,Silent,Silent	UTR	A	C	0.09664
rs2395165	6	32388144				INTERGENIC	G	A	0.1975
rs11236313	11	74777798				INTERGENIC	G	A	0.3025
rs13410305	2	108912673	NM_001056,NM_176825	SULT1C2,SULT1C2	Silent,Silent	INTRON	A	C	0.1933
rs7288869	22	50015327	NR_026997	C22orf34	Silent	INTRON	G	A	0.3856
rs5770622	22	50051548				INTERGENIC	A	C	0.3403
rs9393714	6	26373740	NM_001197249,NM_001197247,NM_007047,NM_001197248,NM_001197246	BTN3A2,BTN3A2,BTN3A2,BTN3A2,BTN3A2	Silent,Silent,Silent,Silent,Silent	INTRON	A	C	0.08696
rs700635	2	202153225	NM_139163,NM_001127391	ALS2CR12,ALS2CR12	Silent,Silent	UTR	C	A	0.3151
rs4944961	11	74559481	NM_182969	XRRA1	Synonymous_P461P	EXON	A	G	0.3697
rs7774283	6	3041200				INTERGENIC	G	A	0.4412
rs7297949	12	11188140	NR_037918	PRH1-PRR4	Silent	INTRON,EXON	A	G	0.4412
rs823154	1	205762406	NM_173854	SLC41A1	Silent	INTRON	A	G	0.4076
rs4763602	12	11129433	NR_037918	PRH1-PRR4	Silent	INTRON,EXON	G	A	0.4328
rs10772420	12	11174276	NR_037918,NM_176888	PRH1-PRR4,TAS2R19	Silent,Missense_R299C	INTRON,EXON	G	A	0.4328
rs2010481	12	11180340	NR_037918	PRH1-PRR4	Silent	INTRON,EXON	A	G	0.4328
rs2708342	12	11279503	NR_037918	PRH1-PRR4	Silent	INTRON,EXON	A	G	0.4328
rs2599396	12	11287271	NR_037918	PRH1-PRR4	Silent	INTRON,EXON	G	A	0.4328
rs2597963	12	11258011	NR_037918	PRH1-PRR4	Silent	INTRON,EXON	G	A	0.4316
rs7096169	10	104618695	NM_144591,NM_001136200,NR_037644	C10orf32,C10orf32,C10orf32-AS3MT	Silent,Silent,Silent	INTRON	G	A	0.3782
rs7085104	10	104628873	NR_037644	C10orf32-AS3MT	Silent	INTRON	G	A	0.3782
rs6918464	6	3032804				INTERGENIC	G	A	0.4286
rs1635291	17	43751913	NM_001256299,NR_037772	CRHR1,CRHR1	Silent,Silent	INTRON	G	A	0.1891
rs1724400	17	43755871	NM_001256299,NR_037772	CRHR1,CRHR1	Silent,Silent	INTRON	A	C	0.1891
rs7215239	17	43767773	NM_001256299,NR_037772	CRHR1,CRHR1	Silent,Silent	INTRON	G	A	0.1891
rs3135391	6	32410987	NM_019111	HLA-DRA	Synonymous_T118T	EXON	A	G	0.1723
rs3135388	6	32413051				INTERGENIC	A	G	0.1723
rs3129889	6	32413545				INTERGENIC	G	A	0.1723
rs9271366	6	32586854				INTERGENIC	G	A	0.1723
rs3129718	NA	NA	NA	NA	NA	NA	A	G	0.1723
rs12540335	7	141456192				INTERGENIC	C	A	0.4748
rs2270009	7	141464765	NM_016943	TAS2R3	Synonymous_G269G	EXON	A	G	0.4748
rs4149423	2	108916044	NM_001056,NM_176825	SULT1C2,SULT1C2	Silent,Silent	INTRON	G	A	0.1975
rs2198466	2	108926967				INTERGENIC	A	T	0.1975
rs3814726	11	74555056	NM_182969	XRRA1	Silent	INTRON	A	G	0.3782
rs3135005	6	32586019				INTERGENIC	A	G	0.178
rs28490179	6	32519005				INTERGENIC	G	A	0.1795
rs1040521	6	3039609				INTERGENIC	A	G	0.4449
rs9616329	22	50026314	NR_026997	C22orf34	Silent	INTRON	G	A	0.2983
rs12539227	7	141483508				INTERGENIC	C	A	0.4874
rs2190245	7	141484094				INTERGENIC	A	C	0.4874
rs2227264	7	141490238	NM_018980	TAS2R5	Missense_S26I	EXON	A	C	0.4874
rs3135352	6	32392906				INTERGENIC	C	A	0.1765
rs3129860	6	32401079				INTERGENIC	A	G	0.1765
rs3129868	6	32404377				INTERGENIC	A	C	0.1765
rs9273349	6	32625869				INTERGENIC	A	G	0.4706
rs1063355	6	32627714	NM_001243961,NM_002123	HLA-DQB1,HLA-DQB1	Silent,Silent	UTR	A	C	0.4706
rs4887062	15	78837801	NM_001102668,NM_001102667,NM_002789	PSMA4,PSMA4,PSMA4	Silent,Silent,Silent	INTRON	G	A	0.4328
rs9273448	6	32627747	NM_001243961,NM_002123	HLA-DQB1,HLA-DQB1	Silent,Silent	UTR	A	G	0.3025
rs1285933	7	141627149				INTERGENIC	G	A	0.4874
rs417968	17	43728376	NM_001256299,NR_037772	CRHR1,CRHR1	Silent,Silent	INTRON	G	A	0.1992
rs12906951	15	78825562	NM_001013619,NM_001083612	AGPHD1,AGPHD1	Synonymous_H224H,Silent	INTRON,EXON	A	G	0.4286
rs12916483	15	78832397				INTERGENIC	A	G	0.4286
rs3813571	15	78832792	NM_001102668,NM_001102667,NM_002789	PSMA4,PSMA4,PSMA4	Silent,Silent,Silent	UTR	A	C	0.4286
rs4886571	15	78833758	NM_001102668,NM_001102667,NM_002789	PSMA4,PSMA4,PSMA4	Silent,Silent,Silent	INTRON	G	A	0.4286
rs8053	15	78841220	NM_001102668,NM_001102667,NM_002789	PSMA4,PSMA4,PSMA4	Synonymous_H169H,Synonymous_H240H,Synonymous_H240H	EXON	A	G	0.4286
rs12907966	15	78843051				INTERGENIC	A	G	0.4286
rs3021136	4	2982459	NM_001004056,NM_001004057,NM_182982	GRK4,GRK4,GRK4	Silent,Silent,Silent	INTRON,EXON	A	C	0.3571
rs3135006	6	32667119				INTERGENIC	A	G	0.3067
rs765007	7	141463914	NM_016943	TAS2R3	Silent	UTR	G	A	0.479
rs12121223	1	89481583	NM_018284	GBP3	Silent	INTRON	A	G	0.3403
rs11601413	11	18421683	NM_001135239,NM_001165415,NM_001165416,NR_028500,NM_005566,NM_001165414	LDHA,LDHA,LDHA,LDHA,LDHA,LDHA	Silent,Silent,Silent,Silent,Silent,Silent	INTRON	A	C	0.1218
rs4757662	11	18439738	NM_002301,NM_017448	LDHC,LDHC	Silent,Silent	INTRON,EXON	A	G	0.1218
rs7572535	2	132266537	NR_026922	LOC150776	Silent	INTRON	A	G	0.08824
rs9358938	6	26387546	NM_001197238,NM_181531,NM_001197239,NM_006995,NM_001197240,NM_001197237	BTN2A2,BTN2A2,BTN2A2,BTN2A2,BTN2A2,BTN2A2	Silent,Silent,Silent,Silent,Silent,Silent	INTRON	A	G	0.1059
rs12915366	15	78831753				EXON	A	G	0.4244
rs2076030	6	26426856	NR_027795	BTN2A3P	Silent	INTRON	A	G	0.105
rs745162	7	141616506				INTERGENIC	G	A	0.4916
rs2234002	7	141478800	NM_016944	TAS2R4	Missense_S171N	EXON	A	G	0.4916
rs2234012	7	141490107	NM_018980	TAS2R5	Silent	UTR	G	A	0.4916
rs1859646	7	141495604				INTERGENIC	A	G	0.4916
rs6163	10	104596924	NM_000102	CYP17A1	Synonymous_S65S	EXON	A	C	0.4118
rs743572	10	104597152	NM_000102	CYP17A1	Silent	UTR	G	A	0.4118
rs17843604	6	32620283				INTERGENIC	G	A	0.4916
rs7165509	15	40945900	NM_144508,NM_170589	CASC5,CASC5	Silent,Silent	INTRON	G	A	0.4496
rs835342	1	53064034				INTERGENIC	A	G	0.4748
rs1047635	1	53074532	NM_015696	GPX7	Silent	UTR	A	C	0.4748
rs2732651	17	44345063				INTERGENIC	A	G	0.1478
rs8140095	22	50043795	NR_026997	C22orf34	Silent	INTRON	A	G	0.2857
rs2305485	2	108905048				INTERGENIC	G	A	0.2605
rs4963153	11	791462	NM_024698,NM_001191061,NM_001191060	SLC25A22,SLC25A22,SLC25A22	Silent,Silent,Silent	UTR	G	A	0.4748
rs113413	22	24292264				INTERGENIC	G	A	0.3824
rs11630273	15	40878978				INTERGENIC	A	G	0.4538
rs10518697	15	40910668	NM_144508,NM_170589	CASC5,CASC5	Silent,Silent	INTRON	A	G	0.4538
rs17387775	1	43416133	NM_006516	SLC2A1	Silent	INTRON	G	A	0.1992
rs375984	6	29644502	NM_001109809	ZFP57	Silent	INTRON	A	G	0.2311
rs2535238	6	29645038				INTERGENIC	A	C	0.2311
rs2747429	6	29648377				INTERGENIC	G	A	0.2311
rs2007024	22	49988815				INTERGENIC	G	A	0.2731
rs387642	6	29645634				INTERGENIC	A	G	0.235
rs16891725	6	26479150	NR_038992	LOC285819	Silent	EXON	A	G	0.1092
rs7212972	17	39980819				INTERGENIC	G	A	0.2269
rs1046404	17	39983808	NR_033464,NM_052935,NR_033465	NT5C3L,NT5C3L,NT5C3L	Silent,Missense_S213C,Silent	EXON	C	G	0.2269
rs7598787	2	86365884	NM_017952	PTCD3	Silent	UTR	G	A	0.1891
rs2995797	4	2950717	NR_015453,NM_003703	NOP14-AS1,NOP14	Silent,Silent	INTRON,EXON	A	G	0.3571
rs2288118	2	86310110	NM_015425	POLR1A	Silent	INTRON	G	A	0.1639
rs2288120	2	86315741	NM_015425	POLR1A	Synonymous_T226T	EXON	G	A	0.1639
rs11679343	2	86335208	NM_017952	PTCD3	Silent	INTRON	A	G	0.1639
rs2367202	2	86345536	NM_017952	PTCD3	Silent	INTRON	A	G	0.1639
rs4832249	2	86348960	NM_017952	PTCD3	Silent	INTRON	G	A	0.1639
rs7606421	2	86362204	NM_017952	PTCD3	Silent	INTRON	G	A	0.1639
rs1044474	15	40845952	NM_001080791,NM_052849,NM_001080792	C15orf57,C15orf57,C15orf57	Silent,Silent,Silent	UTR	G	A	0.4748
rs2747421	6	29645118				INTERGENIC	G	C	0.2331
rs3117289	6	29609921				INTERGENIC	G	A	0.2017
rs3129073	6	29615822				INTERGENIC	G	A	0.2017
rs5770633	22	50062427				INTERGENIC	G	A	0.2647
rs2463524	17	44326245				INTERGENIC	G	A	0.1447
rs17729501	2	668618	NM_152834	TMEM18	Silent	UTR	G	A	0.1261
rs3762374	1	111682118	NM_178454	DRAM2	Silent	INTRON	A	G	0.3529
rs6495306	15	78865893	NM_000745	CHRNA5	Silent	INTRON	G	A	0.416
rs680244	15	78871288	NM_000745	CHRNA5	Silent	INTRON	A	G	0.416
rs7015505	8	38901877	NR_027639,NR_027878,NR_027638,NM_003816	ADAM9,ADAM9,ADAM9,ADAM9	Silent,Silent,Silent,Silent	INTRON	G	A	0.3983
rs9270856	6	32570839				INTERGENIC	A	G	0.3109
rs9271100	6	32576478				INTERGENIC	A	G	0.3109
rs9271170	6	32577889				INTERGENIC	A	G	0.3109
rs2051555	4	2990375	NM_001004056,NM_001004057,NM_182982	GRK4,GRK4,GRK4	Silent,Silent,Silent	INTRON,EXON	A	G	0.3992
rs2960306	4	2990499	NM_001004056,NM_001004057,NM_182982	GRK4,GRK4,GRK4	Missense_R33L,Missense_R65L,Missense_R65L	EXON	A	C	0.3992
rs6920099	6	3035613				INTERGENIC	A	G	0.4167
rs3117301	6	29654700				INTERGENIC	A	G	0.2395
rs2747457	6	29656417				INTERGENIC	C	A	0.2395
rs2747460	6	29657127				INTERGENIC	A	G	0.2395
rs3104369	6	32602482				INTERGENIC	A	G	0.2731
rs2957297	17	44368212				INTERGENIC	A	C	0.1435
rs2272666	8	145580984	NM_012162,NM_024555	FBXL6,FBXL6	Silent,Silent	INTRON	G	A	0.3908
rs2280840	8	145581557	NM_012162,NM_024555	FBXL6,FBXL6	Silent,Silent	INTRON	A	G	0.3908
rs7761969	6	3049982				INTERGENIC	A	G	0.4118
rs11102212	1	111642031				INTERGENIC	G	A	0.3435
rs6920338	6	32288089	NM_006781	C6orf10	Silent	INTRON	G	A	0.1933
rs9271775	6	32594328				INTERGENIC	G	A	0.1933
rs4947344	6	32677846				INTERGENIC	A	G	0.3609
rs3795823	1	111726869	NM_001007794,NM_006090	CEPT1,CEPT1	Synonymous_A396A,Synonymous_A396A	EXON	A	G	0.3487
rs3818797	1	111728610				INTERGENIC	G	A	0.3487
rs2739338	22	24297130				INTERGENIC	A	G	0.3941
rs11246316	11	805712				INTERGENIC	A	G	0.458
rs7930569	11	771034	NM_182612	PDDC1	Synonymous_T205T	EXON	A	G	0.4748
rs12223324	11	772701	NM_182612	PDDC1	Silent	INTRON	A	G	0.4748
rs284860	10	104572963	NM_001083913,NM_017787	C10orf26,C10orf26	Missense_S323P,Missense_S302P	EXON	A	G	0.4496
rs3129039	6	29658864				INTERGENIC	A	G	0.2185
rs6928482	6	32626249				INTERGENIC	G	A	0.4202
rs10865489	2	88446892				INTERGENIC	C	A	0.3235
rs4359651	2	88464840				INTERGENIC	C	A	0.3235
rs6495307	15	78890321	NR_046313,NM_001166694,NM_000743	CHRNA3,CHRNA3,CHRNA3	Silent,Silent,Silent	INTRON	A	G	0.4118
rs3743077	15	78894896	NR_046313,NM_001166694,NM_000743	CHRNA3,CHRNA3,CHRNA3	Silent,Silent,Silent	INTRON	A	G	0.4118
rs10509760	10	104634107	NR_037644,NM_020682	C10orf32-AS3MT,AS3MT	Silent,Silent	INTRON	G	A	0.1218
rs2280836	8	145621556	NM_013291	CPSF1	Silent	INTRON	G	A	0.3908
rs1002286	22	24257337				INTERGENIC	G	A	0.4412
rs3817681	8	145582839	NM_001253816,NR_045600,NM_001253815,NM_024531	GPR172A,GPR172A,GPR172A,GPR172A	Silent,Silent,Silent,Silent	INTRON	G	A	0.3908
rs11966360	6	26316982				INTERGENIC	G	A	0.1261
rs823082	1	205786935				INTERGENIC	A	G	0.4622
rs1361754	1	205801872	NM_152491	PM20D1	Missense_I380T	EXON	A	G	0.4622
rs7870694	9	5100628	NM_004972	JAK2	Silent	INTRON	G	A	0.2647
rs1172198	1	205662718				INTERGENIC	A	G	0.428
rs6599528	8	145603114	NM_174922	ADCK5	Missense_R17S	EXON	C	A	0.4034
rs946154	1	53073327	NM_015696	GPX7	Silent	INTRON	G	C	0.4202
rs7589901	2	113993344	NM_003466,NM_013952,NM_013953,NM_013992	PAX8,PAX8,PAX8,PAX8	Silent,Silent,Silent,Silent	INTRON	C	A	0.4034
rs7210728	17	43968415	NR_024559	MAPT-AS1	Silent	INTRON,EXON	A	G	0.2605
rs3781287	10	104595420	NM_000102	CYP17A1	Silent	INTRON	C	A	0.437
rs7851556	9	5022807	NM_004972	JAK2	Silent	INTRON	A	G	0.2563
rs1891710	4	3024723	NM_001004056,NM_001004057,NM_182982	GRK4,GRK4,GRK4	Silent,Silent,Silent	INTRON	G	A	0.3992
rs4822453	22	24254862				INTERGENIC	C	A	0.416
rs4849179	2	113985170	NM_003466,NM_013952,NM_013953,NM_013992	PAX8,PAX8,PAX8,PAX8	Silent,Silent,Silent,Silent	INTRON	A	G	0.3992
rs884132	9	5114522	NM_004972	JAK2	Silent	INTRON	A	G	0.2563
rs29218	6	29607429				INTERGENIC	G	A	0.2185
rs38468	7	30588091	NR_038889	LOC401320	Silent	EXON	G	A	0.2647
rs38471	7	30592856	NR_038889	LOC401320	Silent	INTRON	G	A	0.2647
rs2000468	22	24241611				INTERGENIC	C	A	0.4454
rs29228	6	29623739				INTERGENIC	A	G	0.1897
rs1007888	22	24241101	NR_038911	LOC284889	Silent	EXON	G	A	0.4449
rs12224894	11	772490	NM_182612	PDDC1	Synonymous_A129A	EXON	G	A	0.4874
rs7030260	9	5008070	NM_004972	JAK2	Silent	INTRON	A	C	0.2521
rs17042314	2	661188				INTERGENIC	G	A	0.1303
rs3129066	6	29668537				INTERGENIC	G	A	0.2437
rs3129055	6	29670261				INTERGENIC	G	A	0.2437
rs9258122	6	29671740				INTERGENIC	A	G	0.2437
rs4919683	10	104585125				INTERGENIC	A	C	0.4328
rs9881241	3	1139641	NM_014461	CNTN6	Silent	INTRON	G	A	0.0678
rs6807118	3	1134445				INTERGENIC	A	C	0.06723
rs3824433	9	5113577	NM_004972	JAK2	Silent	INTRON	A	G	0.2605
rs1410625	13	36823765	NM_001198910,NM_001198908,NM_001144983,NM_001144984,NM_001144982,NM_001144981,NM_001144985,NM_001144986	CCDC169-SOHLH2,CCDC169,CCDC169,CCDC169,CCDC169,CCDC169,CCDC169,CCDC169	Silent,Silent,Silent,Silent,Silent,Silent,Silent,Silent	INTRON,EXON	A	G	0.3109
rs6920256	6	26537801				INTERGENIC	A	G	0.1176
rs966396	9	123453281	NM_001080497	MEGF9	Silent	INTRON	A	G	0.3151
rs2416799	9	123480866				INTERGENIC	C	A	0.3151
rs1383095	8	145615776	NM_174922	ADCK5	Silent	INTRON	A	G	0.3193
rs1052951	8	145618309	NM_174922	ADCK5	Silent	UTR	A	G	0.3193
rs13258200	8	145631197	NM_013291	CPSF1	Silent	INTRON	C	A	0.3193
rs6938061	6	37674339				INTERGENIC	A	G	0.4832
rs1632962	6	29683808				INTERGENIC	A	G	0.2227
rs638054	5	140581510	NM_018931	PCDHB11	Synonymous_S721S	EXON	A	C	0.2731
rs11242820	6	3055752				INTERGENIC	G	A	0.4244
rs2107203	6	29669830				INTERGENIC	A	G	0.2479
rs246718	5	140522425				INTERGENIC	A	G	0.437
rs3826941	19	44564981	NM_013361	ZNF223	Synonymous_R74R	EXON	G	A	0.1822
rs1324473	9	123404610	NM_001080497	MEGF9	Silent	INTRON	A	G	0.3193
rs4617229	9	123480696				INTERGENIC	A	G	0.3193
rs7936322	11	745884				INTERGENIC	G	A	0.4706
rs912927	13	36848187	NM_001198910,NM_001198908,NM_001144983,NM_001144984,NM_001144982,NM_001144981,NM_001144985,NM_001144986	CCDC169-SOHLH2,CCDC169,CCDC169,CCDC169,CCDC169,CCDC169,CCDC169,CCDC169	Silent,Silent,Silent,Silent,Silent,Silent,Silent,Silent	INTRON,EXON	G	A	0.3025
rs9547063	13	36850012	NM_001198910,NM_001198908,NM_001144983,NM_001144984,NM_001144982,NM_001144981,NM_001144985,NM_001144986	CCDC169-SOHLH2,CCDC169,CCDC169,CCDC169,CCDC169,CCDC169,CCDC169,CCDC169	Silent,Silent,Silent,Silent,Silent,Silent,Silent,Silent	INTRON,EXON	A	G	0.3025
rs1998800	13	36857639	NM_001198910,NM_001198908,NM_001144983,NM_001144984,NM_001144982,NM_001144981,NM_001144985,NM_001144986	CCDC169-SOHLH2,CCDC169,CCDC169,CCDC169,CCDC169,CCDC169,CCDC169,CCDC169	Silent,Synonymous_L94L,Silent,Silent,Silent,Synonymous_L94L,Silent,Silent	INTRON,EXON	G	A	0.3025
rs7969930	12	75867565				INTERGENIC	G	A	0.3644
rs12460	15	101109818	NM_001040616	LINS	Synonymous_D633D	EXON	G	A	0.4244
rs11180483	12	75785100	NM_152436	GLIPR1L2	Synonymous_V68V	EXON	A	G	0.3655
rs10785190	12	75819844				INTERGENIC	G	A	0.3655
rs4239528	19	44562928	NM_013361	ZNF223	Silent	INTRON	A	G	0.1807
rs619824	10	104581288				INTERGENIC	A	C	0.4748
rs11191439	10	104638723	NR_037644,NM_020682	C10orf32-AS3MT,AS3MT	Silent,Missense_C334R	EXON	G	A	0.1144
rs11180540	12	75873161				INTERGENIC	A	G	0.3739
rs4919694	10	104698978	NM_199076,NM_017649	CNNM2,CNNM2	Silent,Silent	INTRON	G	A	0.1134
rs4872463	8	22147333	NM_018068,NM_001135721	PIWIL2,PIWIL2	Silent,Silent	INTRON	G	A	0.4034
rs2900177	9	123497645				INTERGENIC	G	A	0.3067
rs10815167	9	5150058				INTERGENIC	G	A	0.2689
rs7029084	9	5174638	NM_007179	INSL6	Silent	INTRON	G	A	0.2689
rs7047795	9	5181467	NM_007179	INSL6	Silent	INTRON	A	G	0.2689
rs7036536	9	5181610	NM_007179	INSL6	Silent	INTRON	G	A	0.2712
rs10815149	9	5063701	NM_004972	JAK2	Silent	INTRON	G	A	0.2521
rs4872477	8	22217821				INTERGENIC	A	G	0.479
rs396660	6	29646165				INTERGENIC	A	G	0.2899
rs445150	6	29646879				INTERGENIC	G	A	0.2899
rs2747430	6	29648506				INTERGENIC	A	G	0.2899
rs3117119	6	32318610	NM_006781	C6orf10	Silent	INTRON	G	A	0.2059
rs3129934	6	32336187	NM_006781	C6orf10	Silent	INTRON	A	G	0.2059
rs284855	10	104574422	NM_001083913,NM_017787	C10orf26,C10orf26	Silent,Silent	UTR	A	G	0.4454
rs9268103	6	32245370				INTERGENIC	A	G	0.2101
rs10932769	2	219147245	NM_015488,NM_022152	PNKD,TMBIM1	Silent,Silent	INTRON	C	A	0.3992
rs2515933	4	3027897	NM_001004056,NM_001004057,NM_182982	GRK4,GRK4,GRK4	Silent,Silent,Silent	INTRON	G	A	0.4664
rs9790644	4	76877402	NM_018115	SDAD1	Silent	INTRON	G	A	0.4664
rs1610601	6	29700183	NR_026973,NR_026972	HLA-F-AS1,HLA-F-AS1	Silent,Silent	INTRON,EXON	A	C	0.2269
rs1610621	6	29718790	NR_001590	IFITM4P	Silent	EXON	A	G	0.2269
rs4151693	5	140529711				INTERGENIC	A	G	0.2773
rs3776096	5	140530529	NM_018939	PCDHB6	Missense_V231I	EXON	A	G	0.2773
rs11135995	8	22200148	NM_018068,NM_001135721	PIWIL2,PIWIL2	Silent,Silent	INTRON	G	A	0.4118
rs12422952	12	75881018	NM_006851	GLIPR1	Silent	INTRON	A	G	0.3697
rs3129931	6	32335516	NM_006781	C6orf10	Silent	INTRON	G	A	0.2203
rs12654953	5	140570973	NM_019119	PCDHB9	Silent	UTR	A	G	0.4244
rs8026605	15	40875584				INTERGENIC	G	A	0.395
rs3799383	6	26510748				INTERGENIC	A	G	0.1218
rs2740584	5	140561768	NM_020957	PCDHB16	Silent	UTR	A	G	0.2815
rs3132958	6	32297901	NM_006781	C6orf10	Silent	INTRON	A	G	0.2269
rs3132959	6	32298942	NM_006781	C6orf10	Silent	INTRON	G	A	0.2269
rs910049	6	32315727	NM_006781	C6orf10	Silent	INTRON	A	G	0.2269
rs3129907	6	32323745	NM_006781	C6orf10	Silent	INTRON	G	A	0.2269
rs2894249	6	32325835	NM_006781	C6orf10	Silent	INTRON	G	A	0.2269
rs3129941	6	32337686	NM_006781	C6orf10	Missense_C30R	EXON	A	G	0.2269
rs8110348	19	44553380				INTERGENIC	A	G	0.1765
rs3104405	6	32682308				INTERGENIC	C	A	0.3866
rs4786500	16	4525265	NM_001127206	HMOX2	Silent	INTRON	G	A	0.2983
rs2416760	9	123374639	NM_001080497	MEGF9	Silent	INTRON	A	G	0.3235
rs10899436	11	77795571				INTERGENIC	A	G	0.4958
rs10793285	11	77811196				INTERGENIC	C	A	0.4958
rs7762140	6	3036661				INTERGENIC	G	A	0.2899
rs10793289	11	77850517	NM_001007027,NM_024079	ALG8,ALG8	Silent,Silent	INTRON	A	C	0.4958
rs1144764	11	77870486				INTERGENIC	G	A	0.4958
rs9657886	7	150438558	NM_001199577,NM_018384	GIMAP1-GIMAP5,GIMAP5	Silent,Silent	INTRON	A	C	0.3361
rs759011	7	150439500	NM_001199577,NM_018384	GIMAP1-GIMAP5,GIMAP5	Synonymous_A295A,Synonymous_A91A	EXON	A	G	0.3361
rs1046355	7	150440043	NM_001199577,NM_018384	GIMAP1-GIMAP5,GIMAP5	Synonymous_L476L,Synonymous_L272L	EXON	A	G	0.3361
rs7494968	15	40811858				INTERGENIC	A	G	0.4034
rs3769823	2	202122995	NM_033358,NM_001228,NM_001080124,NM_033355,NM_001080125	CASP8,CASP8,CASP8,CASP8,CASP8	Silent,Silent,Silent,Silent,Missense_K14R	INTRON,EXON	A	G	0.3305
rs9547387	13	36922823	NM_001142294,NR_045181,NR_045180	SPG20,SPG20OS,SPG20OS	Silent,Silent,Silent	INTRON	C	A	0.3151
rs2242473	4	76878956	NM_018115	SDAD1	Silent	INTRON	A	G	0.3782
rs2267710	7	30696190	NM_001202483,NM_001202475,NM_001202481,NM_001202482,NM_001883	CRHR2,CRHR2,CRHR2,CRHR2,CRHR2	Silent,Silent,Silent,Silent,Silent	INTRON	G	A	0.3277
rs2022485	4	2979601	NM_001004056,NM_001004057,NM_182982	GRK4,GRK4,GRK4	Silent,Silent,Silent	INTRON,EXON	G	A	0.3826
rs3117123	6	32316389	NM_006781	C6orf10	Silent	INTRON	G	A	0.2586
rs11237374	11	77773926	NM_001203260,NM_001203262,NM_001203261	NDUFC2-KCTD14,NDUFC2-KCTD14,NDUFC2-KCTD14	Silent,Silent,Silent	INTRON	A	G	0.5
rs3731860	2	219156979	NM_015488,NM_022152	PNKD,TMBIM1	Silent,Silent	INTRON	A	G	0.4076
rs4996257	2	219162836	NM_015488	PNKD	Silent	INTRON	G	A	0.4076
rs1017698	2	219170525	NM_015488	PNKD	Silent	INTRON	G	A	0.4076
rs2014615	2	219171191	NM_015488	PNKD	Silent	INTRON	A	G	0.4076
rs6582	15	40845597	NM_001080791,NM_052849,NM_001080792	C15orf57,C15orf57,C15orf57	Silent,Silent,Silent	UTR	A	G	0.3992
rs16970851	15	40885107				INTERGENIC	G	A	0.3992
rs3751653	15	40886621	NM_144508,NM_170589	CASC5,CASC5	Silent,Silent	INTRON	G	A	0.3992
rs11858113	15	40914177	NM_144508,NM_170589	CASC5,CASC5	Missense_M572T,Missense_M598T	EXON	G	A	0.3992
rs11855334	15	40914772	NM_144508,NM_170589	CASC5,CASC5	Synonymous_V770V,Synonymous_V796V	EXON	A	G	0.3992
rs2412544	15	40949526	NM_144508,NM_170589	CASC5,CASC5	Silent,Silent	INTRON	A	G	0.3992
rs35047458	15	40959624				INTERGENIC	A	G	0.3992
rs3117133	6	32313653	NM_006781	C6orf10	Silent	INTRON	G	C	0.2308
rs7587220	2	219160864	NM_015488	PNKD	Silent	INTRON	A	C	0.406
rs8041534	15	40915045	NM_144508,NM_170589	CASC5,CASC5	Synonymous_T861T,Synonymous_T887T	EXON	C	A	0.3983
rs2272663	8	145578296	NM_001252402,NM_001252404	C8ORFK29,C8ORFK29	Synonymous_F44F,Synonymous_F44F	EXON	G	A	0.437
rs7197	6	32412580	NM_019111	HLA-DRA	Silent	UTR	A	G	0.2101
rs10008757	4	76903036	NM_018115	SDAD1	Silent	INTRON	A	G	0.3697
rs4565458	8	22154133	NM_018068,NM_001135721	PIWIL2,PIWIL2	Silent,Silent	INTRON	G	A	0.3992
rs7349405	2	55391294				INTERGENIC	A	C	0.1134
rs13259097	8	22133744	NM_018068,NM_001135721	PIWIL2,PIWIL2	Silent,Silent	INTRON	A	G	0.4706
rs6003959	22	24264395				INTERGENIC	A	G	0.2479
rs7840270	8	38853983	NM_078473,NM_001024381,NM_001024380,NM_031940	TM2D2,TM2D2,TM2D2,TM2D2	Silent,Silent,Silent,Silent	UTR	A	C	0.3866
rs6904320	6	32312082	NM_006781	C6orf10	Silent	INTRON	A	G	0.2265
rs17631676	17	43549526	NR_027774,NR_027782,NM_014798	PLEKHM1,PLEKHM1,PLEKHM1	Silent,Silent,Silent	INTRON,EXON	G	A	0.1261
rs3117111	6	32338400	NM_006781	C6orf10	Silent	INTRON	G	A	0.2281
rs4912742	5	140571526				INTERGENIC	G	A	0.437
rs2473295	1	22354866	NR_023918,NR_023919	LINC00339,LINC00339	Silent,Silent	INTRON	A	G	0.2185
rs10932766	2	219122090				INTERGENIC	G	A	0.4244
rs3731859	2	219124222				INTERGENIC	G	A	0.4244
rs11554825	2	219125809	NM_001077191,NM_170699,NM_001077194	GPBAR1,GPBAR1,GPBAR1	Silent,Silent,Silent	UTR	G	A	0.4244
rs992157	2	219154781	NM_015488,NM_022152	PNKD,TMBIM1	Silent,Silent	INTRON	G	A	0.4244
rs7345	1	153634058	NM_012437	SNAPIN	Silent	UTR	C	A	0.4286
rs3795396	1	153635425	NM_004515	ILF2	Silent	INTRON	G	A	0.4286
rs11246319	11	813524				INTERGENIC	G	A	0.4706
rs199533	17	44828931	NR_040116,NM_006178	NSF,NSF	Silent,Synonymous_K702K	EXON	A	G	0.1681
rs3132940	6	32161396	NM_022107	GPSM3	Silent	INTRON	A	C	0.1597
rs8451	15	101109677	NM_001040616	LINS	Missense_R680S	EXON	A	C	0.4958
rs8039437	15	101114418	NM_001040616	LINS	Synonymous_F220F	EXON	A	G	0.4958
rs11247226	15	101120963	NM_001040616	LINS	Missense_I29V	EXON	G	A	0.4958
rs823114	1	205719532				INTERGENIC	G	A	0.4916
rs708723	1	205739266	NM_001135662,NM_003929,NM_001135663,NM_001135664	RAB7L1,RAB7L1,RAB7L1,RAB7L1	Silent,Silent,Silent,Silent	UTR	G	A	0.4916
rs885945	6	29696852	NR_026973,NR_026972	HLA-F-AS1,HLA-F-AS1	Silent,Silent	INTRON,EXON	A	G	0.2479
rs6752254	2	219058743				INTERGENIC	G	A	0.4832
rs9275141	6	32651117				INTERGENIC	C	A	0.437
rs2856695	6	32651894				INTERGENIC	G	A	0.437
rs3021058	6	32652359				INTERGENIC	C	A	0.437
rs4642516	6	32657543				INTERGENIC	A	C	0.437
rs4871990	8	22132837	NM_018068	PIWIL2	Silent	UTR	G	A	0.5
rs17355357	16	56400976	NM_001144	AMFR	Silent	INTRON	A	G	0.2731
rs11639998	16	4527109	NM_001127206,NM_002134,NM_001127204	HMOX2,HMOX2,HMOX2	Silent,Silent,Silent	INTRON	A	G	0.2815
rs6557133	6	150195384	NR_045126	LOC100652739	Silent	INTRON	A	C	0.458
rs6542759	2	108885895				INTERGENIC	A	G	0.2563
rs10883800	10	104671212				INTERGENIC	C	A	0.3529
rs11191547	10	104843148				INTERGENIC	A	G	0.3529
rs11191549	10	104846797				INTERGENIC	A	G	0.3529
rs11191553	10	104851396	NM_012229,NM_001134373	NT5C2,NT5C2	Silent,Silent	INTRON	A	C	0.3529
rs10883836	10	104891198	NM_012229,NM_001134373	NT5C2,NT5C2	Silent,Silent	INTRON	G	A	0.3529
rs7095304	10	104954795				INTERGENIC	A	G	0.3529
rs4872462	8	22132033				INTERGENIC	A	G	0.5
rs3130279	6	32112626				INTERGENIC	A	G	0.1513
rs4965320	15	101125082	NM_001040616	LINS	Silent	INTRON	A	G	0.3655
rs9268148	6	32259527				INTERGENIC	G	A	0.2143
rs3129951	6	32358286				INTERGENIC	A	G	0.3205
rs2517911	6	29684634				INTERGENIC	G	A	0.2353
rs1736922	6	29693969	NM_018950,NM_001098478,NM_001098479	HLA-F,HLA-F,HLA-F	Silent,Silent,Silent	INTRON	A	G	0.2353
rs1628578	6	29695502	NR_026973,NR_026972	HLA-F-AS1,HLA-F-AS1	Silent,Silent	INTRON	C	A	0.2353
rs10902218	11	743813				INTERGENIC	A	G	0.437
rs38414	7	30544360	NM_001199816,NM_001199817,NM_001199815,NM_024051,NR_037669	GGCT,GGCT,GGCT,GGCT,GGCT	Silent,Silent,Silent,Silent,Silent	UTR,EXON	G	A	0.2857
rs7742993	6	150205095	NR_045126,NM_001243328	LOC100652739,RAET1E	Silent,Silent	INTRON	A	G	0.4538
rs9371533	6	150210681	NR_045126,NM_001243328,NM_139165,NM_001243325,NM_001243327	LOC100652739,RAET1E,RAET1E,RAET1E,RAET1E	Silent,Missense_T142I,Missense_T142I,Missense_T106I,Missense_T142I	INTRON,EXON	A	G	0.4538
rs6933882	6	150210802	NR_045126,NM_001243328,NM_139165,NM_001243325,NM_001243327	LOC100652739,RAET1E,RAET1E,RAET1E,RAET1E	Silent,Silent,Silent,Silent,Silent	INTRON,EXON	G	A	0.4538
rs9371544	6	150217360	NR_045126,NR_045127	LOC100652739,LOC100652739	Silent,Silent	INTRON,EXON	G	A	0.4538
rs9268199	6	32278635	NM_006781	C6orf10	Silent	INTRON	G	A	0.2395
rs7526484	1	22451845	NM_030761	WNT4	Silent	INTRON	A	G	0.2331
rs10519198	15	78742754	NM_004136	IREB2	Silent	INTRON	A	C	0.4496
rs9371223	6	150214806	NR_045126,NM_001243328,NR_045127	LOC100652739,RAET1E,LOC100652739	Silent,Silent,Silent	INTRON,EXON	G	A	0.4526
rs1054090	4	2943361	NR_015453,NM_003703	NOP14-AS1,NOP14	Silent,Missense_Q716R	INTRON,EXON	G	A	0.4412
rs2515960	4	2951804	NR_015453,NM_003703	NOP14-AS1,NOP14	Silent,Missense_L380S	INTRON,EXON	G	A	0.4412
rs1063745	4	2952506	NR_015453,NM_003703	NOP14-AS1,NOP14	Silent,Silent	INTRON,EXON	G	A	0.4412
rs11191489	10	104740568	NM_199076,NM_017649	CNNM2,CNNM2	Silent,Silent	INTRON	A	C	0.3487
rs12246739	10	104787019	NM_199076,NM_017649	CNNM2,CNNM2	Silent,Silent	INTRON	A	C	0.3487
rs10206984	2	219066980				INTERGENIC	G	A	0.4874
rs10169718	2	219103580	NM_152862,NM_005731	ARPC2,ARPC2	Silent,Silent	INTRON	A	G	0.4874
rs4786494	16	4506232	NM_005147,NM_001135110	DNAJA3,DNAJA3	Silent,Silent	UTR	G	A	0.2941
rs3132963	6	32320153	NM_006781	C6orf10	Silent	INTRON	G	A	0.193
rs3818632	1	153604519	NM_001024210	S100A13	Silent	UTR	G	A	0.4202
rs28380060	1	153605909	NM_001024210	S100A13	Silent	INTRON	G	A	0.4202
rs1888115	1	153606387	NM_001024210	S100A13	Silent	INTRON	G	A	0.4202
rs2274740	1	153612053	NM_015607,NM_001244664,NM_001206612	CHTOP,CHTOP,CHTOP	Silent,Silent,Silent	INTRON	A	G	0.4202
rs2274739	1	153612133	NM_015607,NM_001244664,NM_001206612	CHTOP,CHTOP,CHTOP	Silent,Silent,Silent	INTRON	G	A	0.4202
rs12564925	1	153613545	NM_015607,NM_001244664,NM_001206612	CHTOP,CHTOP,CHTOP	Silent,Silent,Silent	INTRON	G	A	0.4202
rs10797056	1	153613783	NM_015607,NM_001244664,NM_001206612	CHTOP,CHTOP,CHTOP	Silent,Silent,Silent	INTRON	A	G	0.4202
rs7934	1	153618766	NM_015607,NM_001244664,NM_001206612	CHTOP,CHTOP,CHTOP	Silent,Silent,Silent	UTR	G	A	0.4202
rs13169820	5	177041772				INTERGENIC	A	C	0.3922
rs4733962	8	38840300	NM_153692	HTRA4	Silent	INTRON	G	A	0.3782
rs1827293	1	21795388	NM_032264,NM_001256417,NM_001256416,NR_046176	NBPF3,NBPF3,NBPF3,NBPF3	Missense_Y114C,Silent,Missense_Y114C,Silent	INTRON,EXON	A	G	0.4746
rs2289326	15	40746748	NM_014952	BAHD1	Silent	INTRON	A	C	0.4874
rs1869302	15	40804518				INTERGENIC	A	G	0.3992
rs4266653	8	22169087	NM_018068,NM_001135721	PIWIL2,PIWIL2	Silent,Silent	INTRON	G	A	0.4322
rs3934784	2	191448249				INTERGENIC	G	A	0.3613
rs406446	17	10614442	NM_020233	C17orf48	Missense_E337G	EXON	G	A	0.4034
rs411511	17	10617234	NM_001004313	TMEM220	Silent	UTR	A	G	0.4034
rs440655	17	10617803	NM_001004313	TMEM220	Silent	UTR	A	C	0.4034
rs12938476	17	43812897	NM_001256299,NR_037772	CRHR1,CRHR1	Silent,Silent	INTRON	G	A	0.3487
rs11761253	7	99939321	NR_036570,NR_036569	PILRB,PILRB	Silent,Silent	INTRON	A	G	0.1807
rs705866	7	99965285	NR_036570,NR_036569,NM_178238	PILRB,PILRB,PILRB	Silent,Silent,Silent	UTR,EXON	G	A	0.1807
rs10085549	7	99983135	NM_178272,NM_178273,NM_013439	PILRA,PILRA,PILRA	Silent,Silent,Silent	INTRON	A	G	0.1807
rs9898817	17	10610213	NM_020233	C17orf48	Silent	INTRON	G	A	0.3991
rs4397403	8	22172702	NM_018068,NM_001135721	PIWIL2,PIWIL2	Silent,Silent	INTRON	A	G	0.3151
rs11127018	2	86454914	NM_022912,NM_001164731,NM_001164730,NM_001164732	REEP1,REEP1,REEP1,REEP1	Silent,Silent,Silent,Silent	INTRON	G	A	0.1345
rs7814264	8	38840591	NM_153692	HTRA4	Silent	INTRON	A	G	0.3697
rs4436747	15	78714008				INTERGENIC	G	A	0.479
rs11685221	2	191370268				INTERGENIC	G	A	0.3571
rs3131283	6	32119898				INTERGENIC	A	G	0.1597
rs1800684	6	32151994	NM_001206966,NM_001206954,NM_001136,NM_001206940,NR_038190,NM_172197,NM_001206934,NM_001206932,NM_001206929,NM_001206936	AGER,AGER,AGER,AGER,AGER,AGER,AGER,AGER,AGER,AGER	Synonymous_A2A,Synonymous_A2A,Synonymous_A2A,Synonymous_A2A,Silent,Synonymous_A2A,Synonymous_A2A,Synonymous_A2A,Synonymous_A2A,Synonymous_A2A	EXON	T	A	0.1597
rs200528	16	24759131	NM_014494	TNRC6A	Silent	INTRON	A	G	0.1891
rs6497759	16	24801737	NM_014494	TNRC6A	Missense_A592T	EXON	A	G	0.1891
rs3803716	16	24802325	NM_014494	TNRC6A	Missense_P788S	EXON	A	G	0.1891
rs1044506	6	32172065	NM_004557	NOTCH4	Synonymous_G989G	EXON	A	C	0.1639
rs3132946	6	32190028	NM_004557	NOTCH4	Silent	INTRON	A	G	0.1639
rs7721	2	191366579	NM_017694	MFSD6	Silent	UTR	C	A	0.3509
rs2297703	1	111731158	NM_024901	DENND2D	Silent	INTRON	G	A	0.3739
rs1565717	1	76320441	NM_002440	MSH4	Silent	INTRON	A	G	0.2353
rs2172507	1	76331320	NM_002440	MSH4	Silent	INTRON	A	G	0.2353
rs34582406	5	177020032	NM_017510	TMED9	Silent	INTRON	A	G	0.4034
rs1109138	1	110277949	NM_000849,NR_024537	GSTM3,GSTM3	Silent,Silent	UTR,EXON	A	G	0.3419
rs10143703	14	24898355	NM_001039771	CBLN3	Silent	UTR	C	A	0.2689
rs2867137	2	706400				INTERGENIC	G	A	0.1513
rs2097431	6	32590833				INTERGENIC	A	G	0.3771
rs2699810	7	26403574	NM_001199835,NM_013322,NR_037670,NM_001199837	SNX10,SNX10,SNX10,SNX10	Silent,Silent,Silent,Silent	INTRON	G	A	0.4454
rs7632387	3	41853161	NM_017886	ULK4	Silent	INTRON	A	G	0.178
rs6948685	7	99970188				EXON	A	G	0.1752
rs8024825	15	101111932	NM_001040616	LINS	Silent	INTRON	A	G	0.4916
rs11633223	15	78935476				EXON	G	A	0.3992
rs1024323	4	3006043	NM_001004056,NM_001004057,NM_182982	GRK4,GRK4,GRK4	Missense_A110V,Missense_A142V,Missense_A142V	EXON	A	G	0.4123
rs2501275	1	22375065				INTERGENIC	G	A	0.2269
rs9857175	3	41822054	NM_017886	ULK4	Silent	INTRON	C	A	0.1765
rs6796210	3	41851718	NM_017886	ULK4	Silent	INTRON	G	A	0.1765
rs6599179	3	41855284	NM_017886	ULK4	Silent	INTRON	A	G	0.1765
rs2128835	3	41862873	NM_017886	ULK4	Silent	INTRON	G	A	0.1765
rs3774372	3	41877414	NM_017886	ULK4	Missense_K569R	EXON	G	A	0.1765
rs1994157	3	41897482	NM_017886	ULK4	Silent	INTRON	A	G	0.1765
rs1052501	3	41925398	NM_017886	ULK4	Missense_A542T	EXON	G	A	0.1765
rs1717000	3	41930219	NM_017886	ULK4	Silent	INTRON	A	C	0.1765
rs1716975	3	41960006	NM_017886	ULK4	Missense_I224V	EXON	A	G	0.1765
rs1615243	3	41965234	NM_017886	ULK4	Silent	INTRON	G	A	0.1765
rs1716984	3	41965532	NM_017886	ULK4	Silent	INTRON	G	A	0.1765
rs2272007	3	41996136	NM_017886	ULK4	Missense_K39R	EXON	A	G	0.1765
rs10208465	2	710539				INTERGENIC	A	G	0.1597
rs3931	2	169721381	NM_001171631,NM_001039724,NM_001171632,NM_052946	NOSTRIN,NOSTRIN,NOSTRIN,NOSTRIN	Synonymous_G531G,Synonymous_G474G,Synonymous_G446G,Synonymous_G396G	EXON	G	A	0.2983
rs2186366	22	24254113				INTERGENIC	G	A	0.3739
rs7765538	6	3055877				INTERGENIC	G	A	0.2941
rs2033675	17	40110764	NM_031421	TTC25	Silent	INTRON	G	A	0.2161
rs9274741	6	32637994				INTERGENIC	G	A	0.4619
rs2271541	2	219082119	NM_152862	ARPC2	Silent	INTRON	C	A	0.4831
rs1545212	2	191250446				INTERGENIC	A	G	0.3529
rs2240401	7	30673345	NM_002047	GARS	Silent	INTRON	G	A	0.3529
rs11646750	16	77789967				INTERGENIC	A	G	0.458
rs9616694	22	50019813	NR_026997	C22orf34	Silent	INTRON	A	G	0.4622
rs4918001	10	105013147				INTERGENIC	C	A	0.1261
rs4638823	2	191312906	NM_017694	MFSD6	Silent	INTRON	G	A	0.3487
rs3779250	7	30694260	NM_001202483,NM_001202475,NM_001202481,NM_001202482,NM_001883	CRHR2,CRHR2,CRHR2,CRHR2,CRHR2	Silent,Silent,Silent,Silent,Silent	INTRON	G	A	0.3529
rs7823125	8	38845716	NM_153692	HTRA4	Silent	UTR	G	A	0.3814
rs8129	16	4562351	NM_013399,NM_001199054,NM_001199056,NM_001199055	C16orf5,C16orf5,C16orf5,C16orf5	Silent,Silent,Silent,Silent	UTR	A	G	0.2815
rs12947718	17	43493101	NM_199282	ARHGAP27	Silent	INTRON	A	G	0.1218
rs11012	17	43513441	NR_027774,NR_027782,NM_014798	PLEKHM1,PLEKHM1,PLEKHM1	Silent,Silent,Silent	UTR,EXON	A	G	0.1218
rs1129187	6	42932200	NM_000287	PEX6	Missense_P939Q	EXON	A	C	0.4874
rs915895	6	32190217	NM_004557	NOTCH4	Silent	INTRON	G	A	0.3025
rs4958955	5	177260129				INTERGENIC	A	G	0.416
rs7180254	15	101126923	NM_001040616	LINS	Silent	INTRON	A	G	0.4664
rs10786719	10	104637992	NR_037644,NM_020682	C10orf32-AS3MT,AS3MT	Silent,Silent	INTRON	G	A	0.4412
rs11643057	16	4544505	NM_001127206,NM_002134,NM_001127204	HMOX2,HMOX2,HMOX2	Silent,Silent,Silent	INTRON	G	A	0.2899
rs6474514	8	38835269	NM_153692	HTRA4	Silent	INTRON	G	A	0.3824
rs2032463	4	2941988	NR_015453,NM_003703	NOP14-AS1,NOP14	Silent,Silent	INTRON	G	A	0.4496
rs1292895	11	74664025	NM_014752	SPCS2	Silent	INTRON	A	G	0.4496
rs529488	11	74673270	NM_014752	SPCS2	Silent	INTRON	G	A	0.4496
rs204993	6	32155581	NM_002586	PBX2	Silent	INTRON	G	A	0.2437
rs1920689	12	42314298				INTERGENIC	G	A	0.3908
rs1468618	12	42323344				INTERGENIC	C	A	0.3908
rs12814145	12	42344420				INTERGENIC	G	A	0.3908
rs960603	1	205812614	NM_152491	PM20D1	Silent	INTRON	G	A	0.4958
rs9274759	6	32638315				INTERGENIC	A	G	0.3913
rs2275271	10	104814162	NM_199076,NM_017649	CNNM2,CNNM2	Synonymous_S614S,Synonymous_S614S	EXON	G	A	0.437
rs8139	10	104848123	NM_012229,NM_001134373	NT5C2,NT5C2	Silent,Silent	UTR	A	G	0.4286
rs3740387	10	104849468	NM_012229,NM_001134373	NT5C2,NT5C2	Synonymous_D549D,Synonymous_D549D	EXON	A	G	0.4286
rs1926030	10	104855656	NM_012229,NM_001134373	NT5C2,NT5C2	Silent,Silent	INTRON	G	A	0.4286
rs6941212	6	42915920				INTERGENIC	G	A	0.4832
rs477515	6	32569691				INTERGENIC	A	G	0.3319
rs2516049	6	32570400				INTERGENIC	G	A	0.3319
rs6557952	8	22134826	NM_018068,NM_001135721	PIWIL2,PIWIL2	Silent,Silent	INTRON	G	A	0.3866
rs4822451	22	24248166				INTERGENIC	A	C	0.3782
rs5760102	22	24248761				INTERGENIC	A	G	0.3782
rs2330635	22	24251344				INTERGENIC	A	G	0.3782
rs10735234	1	110281941	NM_000849,NR_024537	GSTM3,GSTM3	Silent,Silent	INTRON	G	A	0.3445
rs2282639	11	77774599	NM_001203260,NM_001203262,NM_001203261	NDUFC2-KCTD14,NDUFC2-KCTD14,NDUFC2-KCTD14	Silent,Silent,Silent	INTRON	G	A	0.4915
rs2050188	6	32339897				INTERGENIC	G	A	0.3193
rs1800625	6	32152442				INTERGENIC	G	A	0.1723
rs444189	6	29605935				INTERGENIC	C	A	0.3445
rs3130283	6	32138545	NM_006411,NM_032741	AGPAT1,AGPAT1	Silent,Silent	INTRON	A	C	0.1581
rs1805761	12	9099533	NM_001207024,NM_002355	M6PR,M6PR	Silent,Silent	INTRON	G	A	0.4118
rs12821842	12	9108984				INTERGENIC	A	G	0.4118
rs4309200	12	9121856				INTERGENIC	C	A	0.4118
rs590105	11	74624011	NM_182969	XRRA1	Silent	INTRON	A	C	0.4492
rs11769886	7	99998607	NM_017984	ZCWPW1	Silent	UTR	A	G	0.1681
rs1000215	7	100004543	NM_017984	ZCWPW1	Silent	INTRON	G	A	0.1681
rs7783159	7	100017454	NM_017984	ZCWPW1	Synonymous_Y27Y	EXON	A	G	0.1681
rs1073	7	100031612	NM_001194992,NM_001194990,NM_001194991,NM_019606	MEPCE,MEPCE,MEPCE,MEPCE	Silent,Silent,Silent,Silent	UTR	A	G	0.1681
rs4074838	7	100032665				INTERGENIC	A	G	0.1681
rs11761725	7	100039815				INTERGENIC	A	G	0.1681
rs11761784	7	100039970				INTERGENIC	A	G	0.1681
rs28578163	7	100044754				INTERGENIC	G	A	0.1681
rs2406255	7	100053690				INTERGENIC	G	A	0.1681
rs4472444	7	100070758	NM_030935	TSC22D4	Silent	INTRON	G	A	0.1681
rs7809801	7	100072031	NM_030935	TSC22D4	Synonymous_P265P	EXON	G	A	0.1681
rs11766752	7	100073292	NM_030935	TSC22D4	Silent	INTRON	G	A	0.1681
rs11760536	7	100078754				INTERGENIC	A	G	0.1681
rs11763511	7	100081944	NM_173564	NYAP1	Silent	INTRON	A	G	0.1681
rs284663	19	41932612	NM_198540	B3GNT8	Synonymous_E24E	EXON	G	A	0.4286
rs417938	16	12082233	NM_032167	SNX29	Silent	INTRON	G	A	0.4244
rs3130349	6	32147696	NM_006913,NR_003129	RNF5,RNF5P1	Synonymous_P105P,Silent	EXON	A	G	0.1765
rs12737517	1	53051993				INTERGENIC	A	C	0.4034
rs204992	6	32156908	NM_002586	PBX2	Silent	INTRON	A	G	0.1891
rs2049823	21	40819685	NM_001001713	SH3BGR	Silent	INTRON	C	A	0.4412
rs1946814	2	178679676	NM_001077197,NM_016953,NM_001077196,NM_001077358	PDE11A,PDE11A,PDE11A,PDE11A	Silent,Silent,Silent,Silent	INTRON	A	G	0.3193
rs11607346	11	5827452				INTERGENIC	A	G	0.2395
rs1996409	19	44532767	NM_001129996,NM_013360	ZNF222,ZNF222	Silent,Silent	INTRON	G	A	0.1849
rs6923504	6	32428186				INTERGENIC	G	C	0.2941
rs6903608	6	32428285				INTERGENIC	G	A	0.2941
rs9268880	6	32431358				INTERGENIC	A	C	0.2941
rs1610602	6	29702061	NR_026973,NR_026972	HLA-F-AS1,HLA-F-AS1	Silent,Silent	INTRON,EXON	A	C	0.2731
rs1736915	6	29704316	NR_026973,NR_026972	HLA-F-AS1,HLA-F-AS1	Silent,Silent	INTRON,EXON	A	G	0.2731
rs6492947	15	40761549				INTERGENIC	G	A	0.4364
rs34131062	6	31236410				INTERGENIC	A	G	0.2017
rs2074488	6	31240431				INTERGENIC	A	C	0.2017
rs17198616	6	31247964				INTERGENIC	G	A	0.2017
rs6433698	2	178681534	NM_001077197,NM_016953,NM_001077196,NM_001077358	PDE11A,PDE11A,PDE11A,PDE11A	Silent,Silent,Silent,Silent	INTRON	A	G	0.3136
rs12441485	15	101124829	NM_001040616	LINS	Silent	INTRON	A	G	0.4454
rs6720891	2	178682603	NM_001077197,NM_016953,NM_001077196,NM_001077358	PDE11A,PDE11A,PDE11A,PDE11A	Synonymous_A292A,Synonymous_A542A,Synonymous_A98A,Synonymous_A184A	EXON	G	A	0.3093
rs4970777	1	110283785				INTERGENIC	G	A	0.3571
rs7257809	19	44528978				INTERGENIC	A	G	0.1807
rs2073685	11	8706628	NM_000990	RPL27A	Silent	INTRON	A	G	0.1723
rs2073687	11	8707233	NM_000990	RPL27A	Synonymous_Y109Y	EXON	A	G	0.1723
rs10840111	11	8709551	NM_000990	RPL27A	Silent	UTR	G	A	0.1723
rs3821010	2	178682655	NM_001077197,NM_016953,NM_001077196,NM_001077358	PDE11A,PDE11A,PDE11A,PDE11A	Silent,Silent,Silent,Silent	INTRON	G	A	0.3109
rs1438060	2	178683973	NM_001077197,NM_016953,NM_001077196,NM_001077358	PDE11A,PDE11A,PDE11A,PDE11A	Silent,Silent,Silent,Silent	INTRON	A	G	0.3109
rs6888977	5	81533735	NM_031482,NM_001131028	ATG10,ATG10	Silent,Silent	INTRON	G	A	0.1975
rs6884232	5	81550043	NM_031482,NM_001131028	ATG10,ATG10	Silent,Silent	UTR	G	A	0.1975
rs603104	15	40757035	NM_014952	BAHD1	Silent	INTRON	A	C	0.4622
rs13195509	6	26463660	NM_001197234,NM_078476,NM_007049,NM_001197233	BTN2A1,BTN2A1,BTN2A1,BTN2A1	Missense_V207M,Missense_V207M,Missense_V207M,Missense_V146M	EXON	A	G	0.08824
rs1015442	12	11060695	NR_037918,NM_023920	PRH1-PRR4,TAS2R13	Silent,Silent	INTRON,EXON	A	G	0.4076
rs1015443	12	11061122	NR_037918,NM_023920	PRH1-PRR4,TAS2R13	Silent,Missense_N259S	INTRON,EXON	A	G	0.4076
rs6488330	12	11081270	NR_037918	PRH1-PRR4	Silent	INTRON,EXON	A	G	0.4076
rs1536800	9	5055434	NM_004972	JAK2	Silent	INTRON	A	G	0.2222
rs11769057	7	99964661	NR_036570,NR_036569,NM_178238	PILRB,PILRB,PILRB	Silent,Silent,Silent	INTRON	G	A	0.1595
rs3129888	6	32411726	NM_019111	HLA-DRA	Silent	INTRON	G	A	0.2185
rs10950010	7	65201335	NR_038378	LOC441242	Silent	INTRON	G	A	0.4034
rs1568780	7	65203587	NR_038378	LOC441242	Silent	INTRON	A	G	0.4034
rs10950022	7	65376456	NM_173517	VKORC1L1	Silent	INTRON	A	G	0.4034
rs12540589	7	65437774	NM_000181	GUSB	Silent	INTRON	A	G	0.4034
rs3736919	13	36939688	NM_001142294,NR_045181,NR_045180	SPG20,SPG20OS,SPG20OS	Silent,Silent,Silent	INTRON,EXON	G	A	0.4832
rs176095	6	32158319				INTERGENIC	G	A	0.1864
rs4078520	11	723429	NM_022772	EPS8L2	Silent	INTRON	G	A	0.4449
rs1551191	12	11329633				EXON	A	G	0.2689
rs1451772	12	11338750	NM_181429	TAS2R42	Missense_Y265C	EXON	G	A	0.2689
rs7132674	12	11344304				INTERGENIC	A	G	0.4076
rs284660	19	41932084	NM_198540	B3GNT8	Synonymous_A200A	EXON	C	A	0.4328
rs284661	19	41932120	NM_198540	B3GNT8	Synonymous_V188V	EXON	G	A	0.4328
rs1045482	3	48312229	NM_016089	ZNF589	Silent	UTR	G	A	0.3361
rs4674	19	41930396	NM_000709,NM_001164783	BCKDHA,BCKDHA	Synonymous_L407L,Synonymous_L406L	EXON	A	G	0.4316
rs2239802	6	32411846	NM_019111	HLA-DRA	Silent	INTRON	C	G	0.2269
rs17633650	17	4876446	NM_015099,NM_001171166,NM_001171167,NM_001171168	CAMTA2,CAMTA2,CAMTA2,CAMTA2	Silent,Silent,Silent,Silent	INTRON	A	G	0.09244
rs11078541	17	4883450	NM_015099,NM_001171166,NM_001171167,NM_001171168	CAMTA2,CAMTA2,CAMTA2,CAMTA2	Synonymous_T389T,Synonymous_T391T,Synonymous_T412T,Synonymous_T388T	EXON	G	A	0.09244
rs17707070	17	4884332	NM_015099,NM_001171166,NM_001171167,NM_001171168	CAMTA2,CAMTA2,CAMTA2,CAMTA2	Silent,Silent,Silent,Silent	INTRON	A	G	0.09244
rs10219721	12	131277771	NM_001980,NM_194356	STX2,STX2	Silent,Silent	INTRON,EXON	A	C	0.1134
rs9268877	6	32431147				INTERGENIC	A	G	0.4118
rs9268979	6	32435044				INTERGENIC	A	G	0.4118
rs3130287	6	32050544	NM_019105	TNXB	Silent	INTRON	G	A	0.1429
rs3134954	6	32071893	NM_019105	TNXB	Silent	INTRON	G	A	0.1429
rs3130342	6	32080146				INTERGENIC	A	C	0.1429
rs8064870	17	43926789	NR_024559	MAPT-AS1	Silent	INTRON,EXON	G	A	0.4025
rs835338	1	53061766				INTERGENIC	A	G	0.3571
rs11161620	1	76255228	NM_004582,NR_002748	RABGGTB,SNORD45B	Silent,Silent	INTRON,EXON	A	G	0.2521
rs2435200	17	44071851	NM_001123067,NM_001203251,NM_005910,NM_016835,NM_001203252,NM_016834,NM_001123066,NM_016841	MAPT,MAPT,MAPT,MAPT,MAPT,MAPT,MAPT,MAPT	Silent,Silent,Silent,Silent,Silent,Silent,Silent,Silent	INTRON	A	G	0.3739
rs835337	1	53059106				INTERGENIC	A	G	0.3559
rs7529595	1	53076663				INTERGENIC	A	G	0.416
rs9383940	6	150226059	NR_045126,NR_045127	LOC100652739,LOC100652739	Silent,Silent	INTRON,EXON	C	A	0.4328
rs4458704	6	150232879	NR_045126,NR_045127	LOC100652739,LOC100652739	Silent,Silent	INTRON,EXON	C	A	0.4328
rs10093975	8	38855847	NR_027639,NR_027878,NR_027638,NM_003816	ADAM9,ADAM9,ADAM9,ADAM9	Silent,Silent,Silent,Silent	INTRON	G	A	0.4034
rs2292868	2	88475047	NM_001244678,NM_001244676,NM_018271	THNSL2,THNSL2,THNSL2	Silent,Silent,Silent	INTRON,EXON	A	G	0.1345
rs3129948	6	32354644				INTERGENIC	C	A	0.2773
rs3117098	6	32358513	NR_044996	HCG23	Silent	EXON	G	A	0.2773
rs3129954	6	32365580	NM_019602	BTNL2	Silent	INTRON	A	G	0.2773
rs3129955	6	32365840	NM_019602	BTNL2	Silent	INTRON	A	G	0.2773
rs2395182	6	32413317				INTERGENIC	C	A	0.2288
rs6460259	7	65202326	NR_038378	LOC441242	Silent	INTRON	G	A	0.4076
rs1024699	12	42345517				INTERGENIC	A	G	0.3655
rs11076830	16	4460049	NM_001201479,NM_024535,NM_001201473,NM_001201472	CORO7-PAM16,CORO7,CORO7,CORO7	Silent,Silent,Silent,Silent	INTRON	A	G	0.2563
rs12927467	16	77814179				INTERGENIC	G	A	0.4622
rs204995	6	32154285	NM_002586	PBX2	Silent	INTRON	G	A	0.2017
rs3134608	6	32117971	NM_030651	PRRT1	Silent	INTRON	C	A	0.1849
rs3096697	6	32134510	NR_037861,NR_037860,NM_030652	PPT2-EGFL8,EGFL8,EGFL8	Silent,Silent,Missense_R86K	EXON	A	G	0.1849
rs3130347	6	32134656	NR_037861,NR_037860,NM_030652	PPT2-EGFL8,EGFL8,EGFL8	Silent,Silent,Silent	INTRON	G	A	0.1849
rs3130284	6	32140487	NM_006411,NM_032741	AGPAT1,AGPAT1	Silent,Silent	INTRON	G	A	0.1849
rs3134947	6	32145205	NM_032741	AGPAT1	Silent	INTRON	A	G	0.1849
rs8048451	16	77810719				INTERGENIC	A	G	0.4664
rs9940872	16	56561857				INTERGENIC	G	A	0.2857
rs311572	2	86296566	NM_015425	POLR1A	Silent	INTRON	G	A	0.105
rs6421975	11	443731				INTERGENIC	G	A	0.4286
rs1880753	17	43811260	NM_001256299,NR_037772	CRHR1,CRHR1	Silent,Silent	INTRON	G	A	0.3824
rs6723257	2	24391129	NM_001145710	LOC375190	Silent	INTRON	A	G	0.3824
rs10786706	10	104500659				INTERGENIC	G	A	0.4916
rs242944	17	43923180	NR_024559,NM_175882	MAPT-AS1,SPPL2C	Silent,Missense_R303H	INTRON,EXON	G	A	0.395
rs2273629	14	24898751				INTERGENIC	G	A	0.2689
rs6875409	5	81297077	NM_031482,NM_001131028	ATG10,ATG10	Silent,Silent	INTRON	G	A	0.2143
rs11762932	7	99792666	NM_012447	STAG3	Silent	INTRON	G	A	0.2143
rs7789890	7	99800559	NM_012447,NM_178831,NR_028040,NR_028039	STAG3,GATS,GATS,GATS	Silent,Silent,Silent,Silent	INTRON,EXON	A	C	0.2143
rs8081611	17	4813365				INTERGENIC	G	A	0.0678
rs3134945	6	32146492	NM_006913,NR_003129	RNF5,RNF5P1	Silent,Silent	INTRON	A	C	0.1864
rs454904	19	44511589	NM_006300	ZNF230	Silent	INTRON	G	A	0.1807
rs2377672	12	9112414				INTERGENIC	G	A	0.4153
rs16954223	17	4762035	NM_001024937,NM_015716,NM_170663,NM_153827	MINK1,MINK1,MINK1,MINK1	Silent,Silent,Silent,Silent	INTRON	C	A	0.06723
rs8078173	17	4763551	NM_001024937,NM_015716,NM_170663,NM_153827	MINK1,MINK1,MINK1,MINK1	Silent,Silent,Silent,Silent	INTRON	G	A	0.06723
rs7214776	17	4811615				INTERGENIC	G	A	0.06723
rs17689966	17	43910455	NM_001256299,NR_037772,NM_001145148,NM_001145146,NM_004382,NM_001145147	CRHR1,CRHR1,CRHR1,CRHR1,CRHR1,CRHR1	Silent,Silent,Silent,Silent,Silent,Silent	INTRON	G	A	0.3992

## Sheet: c) Annotation mRNA probes
Affymetrix Probeset_ID	Affymetrix Transcript cluster_ID	seqname	strand	start	stop	total_probes	Gene Symbol		Gene Assignment	mRNA assignment	swissprot	unigene	GO_biological_process	GO_cellular_component	GO_molecular_function	pathway	protein_domains	crosshyb_type	category
8007848	8007848	chr17	+	44321463	44322413	24	LOC644172		BC019018 // LOC644172 // mitogen-activated protein kinase 8 interacting protein 1 pseudogene // 17q21.31 // 644172 /// NR_026901 // LOC644172 // mitogen-activated protein kinase 8 interacting protein 1 pseudogene // 17q21.31 // 644172	BC019018 // GenBank // Homo sapiens cDNA clone IMAGE:3941904, partial cds. // chr17 // 88 // 100 // 21 // 24 // 0 /// ENST00000549634 // ENSEMBL // cdna:known chromosome:GRCh37:HSCHR17_1:43929334:43930805:-1 gene:ENSG00000257367 gene_biotype:protein_coding transcript_biotype:protein_coding // chr17 // 100 // 88 // 21 // 21 // 0 /// ENST00000551166 // ENSEMBL // cdna:known chromosome:GRCh37:HSCHR1…	---	BC019018 // Hs.448859 // brain| lung| mouth| ovary| prostate| testis| germ cell tumor| glioma| head and neck tumor| lung tumor| normal| ovarian tumor| fetus| adult /// NR_026901 // Hs.448859 // brain| lung| mouth| ovary| prostate| testis| germ cell tumor| glioma| head and neck tumor| lung tumor| normal| ovarian tumor| fetus| adult	---	---	---	---	ENST00000549634 // Pfam // IPR006020 // Phosphotyrosine interaction domain /// ENST00000551166 // Pfam // IPR006020 // Phosphotyrosine interaction domain /// ENST00000552661 // Pfam // IPR006020 // Phosphotyrosine interaction domain	3	main
7950447	7950447	chr11	-	74551956	74660165	32	XRRA1		BC064584 // XRRA1 // X-ray radiation resistance associated 1 // 11q13.4 // 143570 /// ENST00000530562 // XRRA1 // X-ray radiation resistance associated 1 // 11q13.4 // 143570 /// ENST00000340360 // XRRA1 // X-ray radiation resistance associated 1 // 11q13.4 // 143570 /// ENST00000531849 // XRRA1 // X-ray radiation resistance associated 1 // 11q13.4 // 143570 /// ENST00000527087 // XRRA1 // X-ray …	BC064584 // GenBank // Homo sapiens X-ray radiation resistance associated 1, mRNA (cDNA clone MGC:75316 IMAGE:5742492), complete cds. // chr11 // 100 // 78 // 25 // 25 // 0 /// ENST00000530562 // ENSEMBL // cdna:known chromosome:GRCh37:11:74518784:74660225:-1 gene:ENSG00000166435 gene_biotype:protein_coding transcript_biotype:nonsense_mediated_decay // chr11 // 100 // 63 // 20 // 20 // 0 /// ENST…	BC064584 // Q6P2D8 /// NM_001270381 // Q68D30 /// NM_001270381 // Q8TEH2 /// NM_001270381 // Q6P2D8	BC064584 // Hs.370145 // adrenal gland| bladder| blood| bone| bone marrow| brain| cervix| connective tissue| embryonic tissue| eye| heart| intestine| kidney| liver| lung| lymph node| mammary gland| muscle| pancreas| parathyroid| placenta| prostate| skin| spleen| testis| thymus| thyroid| trachea| uterus| vascular| breast (mammary gland) tumor| cervical tumor| chondrosarcoma| colorectal tumor| germ…	BC064584 // GO:0010165 // response to X-ray // inferred from direct assay /// ENST00000530562 // GO:0010165 // response to X-ray // inferred from direct assay /// ENST00000340360 // GO:0010165 // response to X-ray // inferred from direct assay /// ENST00000531849 // GO:0010165 // response to X-ray // inferred from direct assay /// ENST00000527087 // GO:0010165 // response to X-ray // inferred fro…	BC064584 // GO:0005634 // nucleus // inferred from direct assay /// BC064584 // GO:0005737 // cytoplasm // inferred from direct assay /// ENST00000530562 // GO:0005634 // nucleus // inferred from direct assay /// ENST00000530562 // GO:0005737 // cytoplasm // inferred from direct assay /// ENST00000340360 // GO:0005634 // nucleus // inferred from direct assay /// ENST00000340360 // GO:0005737 // c…	BC064584 // GO:0003674 // molecular_function // no biological data available /// ENST00000530562 // GO:0003674 // molecular_function // no biological data available /// ENST00000340360 // GO:0003674 // molecular_function // no biological data available /// ENST00000531849 // GO:0003674 // molecular_function // no biological data available /// ENST00000527087 // GO:0003674 // molecular_function //…	---	ENST00000340360 // Pfam // IPR001611 // Leucine-rich repeat /// ENST00000527087 // Pfam // IPR001611 // Leucine-rich repeat /// ENST00000344880 // Pfam // IPR001611 // Leucine-rich repeat /// ENST00000398418 // Pfam // IPR001611 // Leucine-rich repeat	1	main
8016261	8016261	chr17	-	43678235	43679197	24	LOC644172		BC019018 // LOC644172 // mitogen-activated protein kinase 8 interacting protein 1 pseudogene // 17q21.31 // 644172 /// NR_026901 // LOC644172 // mitogen-activated protein kinase 8 interacting protein 1 pseudogene // 17q21.31 // 644172	BC019018 // GenBank // Homo sapiens cDNA clone IMAGE:3941904, partial cds. // chr17 // 88 // 100 // 21 // 24 // 0 /// ENST00000549634 // ENSEMBL // cdna:known chromosome:GRCh37:HSCHR17_1:43929334:43930805:-1 gene:ENSG00000257367 gene_biotype:protein_coding transcript_biotype:protein_coding // chr17 // 100 // 88 // 21 // 21 // 0 /// ENST00000551166 // ENSEMBL // cdna:known chromosome:GRCh37:HSCHR1…	---	BC019018 // Hs.448859 // brain| lung| mouth| ovary| prostate| testis| germ cell tumor| glioma| head and neck tumor| lung tumor| normal| ovarian tumor| fetus| adult /// NR_026901 // Hs.448859 // brain| lung| mouth| ovary| prostate| testis| germ cell tumor| glioma| head and neck tumor| lung tumor| normal| ovarian tumor| fetus| adult	---	---	---	---	ENST00000549634 // Pfam // IPR006020 // Phosphotyrosine interaction domain /// ENST00000551166 // Pfam // IPR006020 // Phosphotyrosine interaction domain /// ENST00000552661 // Pfam // IPR006020 // Phosphotyrosine interaction domain	3	main
8016259	8016259	chr17	-	43625089	43627701	20	LRRC37A3		BC040501 // LRRC37A // leucine rich repeat containing 37A // 17q21.31 // 9884 /// BC043145 // LRRC37A3 // leucine rich repeat containing 37, member A3 // 17q24.1 // 374819 /// ENST00000319651 // LRRC37A3 // leucine rich repeat containing 37, member A3 // 17q24.1 // 374819 /// ENST00000393466 // LRRC37A // leucine rich repeat containing 37A // 17q21.31 // 9884 /// ENST00000320254 // LRRC37A // leu…	BC040501 // GenBank // Homo sapiens leucine rich repeat containing 37A, mRNA (cDNA clone MGC:33880 IMAGE:5295808), complete cds. // chr17 // 100 // 100 // 20 // 20 // 0 /// BC043145 // GenBank // Homo sapiens leucine rich repeat containing 37, member A3, mRNA (cDNA clone MGC:41826 IMAGE:5296147), complete cds. // chr17 // 95 // 100 // 19 // 20 // 0 /// ENST00000547001 // ENSEMBL // cdna:known chr…	BC040501 // A6NMS7 /// BC040501 // B7ZMC3 /// BC043145 // O60309 /// BC043145 // H6WZW1 /// NM_014834 // A6NMS7 /// NM_014834 // B7ZMC3 /// NM_199340 // O60309 /// NM_199340 // H6WZW1 /// NM_001006607 // A6NMS7 /// NM_001006607 // B7ZMC3	BC040501 // Hs.579108 // ascites| blood| bone| brain| embryonic tissue| eye| heart| intestine| larynx| liver| lung| ovary| placenta| spleen| stomach| testis| thymus| uterus| colorectal tumor| gastrointestinal tumor| germ cell tumor| head and neck tumor| leukemia| liver tumor| lung tumor| normal| ovarian tumor| primitive neuroectodermal tumor of the CNS| uterine tumor|embryoid body| blastocyst| fe…	---	BC040501 // GO:0016021 // integral to membrane // inferred from electronic annotation /// BC043145 // GO:0016021 // integral to membrane // inferred from electronic annotation /// ENST00000319651 // GO:0016021 // integral to membrane // inferred from electronic annotation /// ENST00000393466 // GO:0016021 // integral to membrane // inferred from electronic annotation /// ENST00000320254 // GO:001…	---	---	ENST00000547001 // Pfam // IPR001611 // Leucine-rich repeat /// ENST00000547334 // Pfam // IPR001611 // Leucine-rich repeat /// ENST00000549105 // Pfam // IPR001611 // Leucine-rich repeat /// ENST00000552021 // Pfam // IPR001611 // Leucine-rich repeat /// ENST00000319651 // Pfam // IPR001611 // Leucine-rich repeat /// ENST00000393466 // Pfam // IPR001611 // Leucine-rich repeat /// ENST00000320254…	3	main
8055284	8055284	chr2	-	132227710	132229673	22	MZT2A		ENST00000427024 // MIR4784 // microRNA 4784 // --- // 100616378 /// ENST00000427024 // MZT2A // mitotic spindle organizing protein 2A // 2q21.1 // 653784 /// ENST00000445782 // MIR4784 // microRNA 4784 // --- // 100616378 /// ENST00000445782 // MZT2A // mitotic spindle organizing protein 2A // 2q21.1 // 653784	TCONS_l2_00013983-XLOC_l2_007555 // Broad TUCP // linc-IMP4 chr2:+:130958856-130962255 // chr2 // 100 // 100 // 22 // 22 // 0 /// TCONS_00004446-XLOC_002323 // Rinn lincRNA // linc-LOC150786 chr2:-:132227332-132230483 // chr2 // 100 // 100 // 22 // 22 // 0 /// TCONS_00004445-XLOC_002323 // Rinn lincRNA // linc-LOC150786 chr2:-:132227280-132229929 // chr2 // 100 // 100 // 22 // 22 // 0 /// ENST000…	---	ENST00000427024 // Hs.655067 // adrenal gland| ascites| bladder| blood| bone| brain| connective tissue| embryonic tissue| esophagus| eye| heart| intestine| kidney| liver| lung| lymph| lymph node| mammary gland| mouth| muscle| ovary| pancreas| placenta| prostate| skin| stomach| testis| thyroid| uterus|adrenal tumor| breast (mammary gland) tumor| chondrosarcoma| esophageal tumor| gastrointestinal t…	---	ENST00000427024 // GO:0005813 // centrosome // inferred from direct assay /// ENST00000427024 // GO:0005813 // centrosome // inferred from sequence or structural similarity /// ENST00000427024 // GO:0005819 // spindle // inferred from sequence or structural similarity /// ENST00000427024 // GO:0008274 // gamma-tubulin ring complex // inferred from sequence or structural similarity /// ENST0000044…	---	---	---	3	main
7909144	7909144	chr1	+	205858663	205861612	18	LOC284581		AK094426 // LOC284581 // uncharacterized LOC284581 // 1q32.1 // 284581	TCONS_l2_00000780-XLOC_l2_000589 // Broad TUCP // linc-FAM72A-2 chr1:+:205858154-205865156 // chr1 // 100 // 61 // 11 // 11 // 0 /// AK094426 // GenBank // Homo sapiens cDNA FLJ37107 fis, clone BRACE2020157. // chr1 // 100 // 100 // 18 // 18 // 0	AK094426 // Q8N9I1	---	---	AK094426 // GO:0016021 // integral to membrane // inferred from electronic annotation	---	---	---	1	main
8125436	8125436	chr6	-	32485114	32498093	26	HLA-DRB5		M20429 // HLA-DRB5 // major histocompatibility complex, class II, DR beta 5 // 6p21.3 // 3127 /// ENST00000374975 // HLA-DRB5 // major histocompatibility complex, class II, DR beta 5 // 6p21.3 // 3127 /// NM_002125 // HLA-DRB5 // major histocompatibility complex, class II, DR beta 5 // 6p21.3 // 3127	M20429 // GenBank // Human MHC class II HLA-DR-beta mRNA (DR2-DQw1/DR4 DQw3), complete cds, clone ROF-beta-2a. // chr6 // 100 // 100 // 26 // 26 // 0 /// ENST00000374975 // ENSEMBL // cdna:known chromosome:GRCh37:6:32485120:32498064:-1 gene:ENSG00000198502 gene_biotype:protein_coding transcript_biotype:protein_coding // chr6 // 100 // 100 // 26 // 26 // 0 /// NM_002125 // RefSeq // Homo sapiens m…	M20429 // Q30154 /// M20429 // Q29972 /// M20429 // Q29973 /// M20429 // Q29789 /// M20429 // Q30178 /// NM_002125 // Q29972 /// NM_002125 // Q29973 /// NM_002125 // Q30154 /// NM_002125 // Q29789 /// NM_002125 // Q30178	---	M20429 // GO:0002381 // immunoglobulin production involved in immunoglobulin mediated immune response // inferred from sequence or structural similarity /// M20429 // GO:0002437 // inflammatory response to antigenic stimulus // inferred from sequence or structural similarity /// M20429 // GO:0002455 // humoral immune response mediated by circulating immunoglobulin // inferred from sequence or str…	M20429 // GO:0005765 // lysosomal membrane // inferred from direct assay /// M20429 // GO:0005789 // endoplasmic reticulum membrane // inferred from electronic annotation /// M20429 // GO:0005794 // Golgi apparatus // inferred from electronic annotation /// M20429 // GO:0005886 // plasma membrane // traceable author statement /// M20429 // GO:0009897 // external side of plasma membrane // inferre…	M20429 // GO:0042605 // peptide antigen binding // inferred from sequence or structural similarity /// ENST00000374975 // GO:0042605 // peptide antigen binding // inferred from sequence or structural similarity /// NM_002125 // GO:0042605 // peptide antigen binding // inferred from sequence or structural similarity	---	ENST00000374975 // Pfam // IPR000353 // MHC class II, beta chain, N-terminal /// ENST00000374975 // Pfam // IPR003597 // Immunoglobulin C1-set	1	main
8117435	8117435	chr6	+	26365398	26378548	28	BTN3A2		ENST00000356386 // BTN3A2 // butyrophilin, subfamily 3, member A2 // 6p22.1 // 11118 /// NM_007047 // BTN3A2 // butyrophilin, subfamily 3, member A2 // 6p22.1 // 11118 /// NM_001197246 // BTN3A2 // butyrophilin, subfamily 3, member A2 // 6p22.1 // 11118 /// NM_001197248 // BTN3A2 // butyrophilin, subfamily 3, member A2 // 6p22.1 // 11118 /// NM_001197249 // BTN3A2 // butyrophilin, subfamily 3, me…	ENST00000356386 // ENSEMBL // cdna:known chromosome:GRCh37:6:26365459:26378546:1 gene:ENSG00000186470 gene_biotype:protein_coding transcript_biotype:protein_coding // chr6 // 100 // 86 // 24 // 24 // 0 /// NM_007047 // RefSeq // Homo sapiens butyrophilin, subfamily 3, member A2 (BTN3A2), transcript variant 1, mRNA. // chr6 // 100 // 100 // 28 // 28 // 0 /// NM_001197246 // RefSeq // Homo sapiens …	NM_007047 // B2R753 /// NM_007047 // Q7KYR6 /// NM_001197246 // B2R753 /// NM_001197246 // Q7KYR6 /// NM_001197248 // B2R753 /// NM_001197248 // Q7KYR6 /// NM_001197249 // B2R753 /// NM_001197249 // Q7KYR6 /// NM_001197247 // B2R753 /// NM_001197247 // Q7KYR6	ENST00000356386 // Hs.376046 // adipose tissue| adrenal gland| blood| bone| brain| cervix| connective tissue| embryonic tissue| eye| heart| intestine| kidney| liver| lung| lymph| lymph node| mammary gland| mouth| muscle| nerve| ovary| pancreas| pharynx| placenta| prostate| salivary gland| skin| spleen| stomach| testis| thymus| thyroid| tonsil| trachea| uterus| vascular|adrenal tumor| breast (mamm…	ENST00000356386 // GO:0008150 // biological_process // no biological data available /// NM_007047 // GO:0008150 // biological_process // no biological data available /// NM_001197246 // GO:0008150 // biological_process // no biological data available /// NM_001197248 // GO:0008150 // biological_process // no biological data available /// NM_001197249 // GO:0008150 // biological_process // no biol…	ENST00000356386 // GO:0016021 // integral to membrane // inferred from electronic annotation /// NM_007047 // GO:0016021 // integral to membrane // inferred from electronic annotation /// NM_001197246 // GO:0016021 // integral to membrane // inferred from electronic annotation /// NM_001197248 // GO:0016021 // integral to membrane // inferred from electronic annotation /// NM_001197249 // GO:0016…	---	---	ENST00000356386 // Pfam // IPR013106 // Immunoglobulin V-set	1	main
8044212	8044212	chr2	+	108905095	108926371	32	SULT1C2		AB008164 // SULT1C2 // sulfotransferase family, cytosolic, 1C, member 2 // 2q12.3 // 6819 /// ENST00000251481 // SULT1C2 // sulfotransferase family, cytosolic, 1C, member 2 // 2q12.3 // 6819 /// ENST00000326853 // SULT1C2 // sulfotransferase family, cytosolic, 1C, member 2 // 2q12.3 // 6819 /// ENST00000495441 // SULT1C2 // sulfotransferase family, cytosolic, 1C, member 2 // 2q12.3 // 6819 /// NM…	AB008164 // GenBank // Homo sapiens mRNA for ST1C2, complete cds. // chr2 // 97 // 91 // 28 // 29 // 0 /// ENST00000251481 // ENSEMBL // cdna:known chromosome:GRCh37:2:108905095:108926371:1 gene:ENSG00000198203 gene_biotype:protein_coding transcript_biotype:protein_coding // chr2 // 100 // 94 // 31 // 30 // 0 /// ENST00000326853 // ENSEMBL // cdna:known chromosome:GRCh37:2:108905095:108926371:1 g…	AB008164 // O00338	AB008164 // Hs.436123 // bladder| blood| brain| connective tissue| intestine| kidney| liver| lung| pancreas| parathyroid| pharynx| skin| stomach| testis| thyroid| trachea| uterus| chondrosarcoma| colorectal tumor| gastrointestinal tumor| germ cell tumor| head and neck tumor| kidney tumor| liver tumor| normal| pancreatic tumor| skin tumor| uterine tumor| fetus| neonate| adult /// ENST00000251481 /…	AB008164 // GO:0006805 // xenobiotic metabolic process // traceable author statement /// AB008164 // GO:0009308 // amine metabolic process // traceable author statement /// AB008164 // GO:0044281 // small molecule metabolic process // traceable author statement /// AB008164 // GO:0050427 // 3'-phosphoadenosine 5'-phosphosulfate metabolic process // traceable author statement /// AB008164 // GO:00…	AB008164 // GO:0005737 // cytoplasm // traceable author statement /// AB008164 // GO:0005829 // cytosol // traceable author statement /// AB008164 // GO:0015630 // microtubule cytoskeleton // inferred from direct assay /// ENST00000251481 // GO:0005737 // cytoplasm // traceable author statement /// ENST00000251481 // GO:0005829 // cytosol // traceable author statement /// ENST00000251481 // GO:00…	AB008164 // GO:0008146 // sulfotransferase activity // inferred from direct assay /// ENST00000251481 // GO:0008146 // sulfotransferase activity // inferred from direct assay /// ENST00000326853 // GO:0008146 // sulfotransferase activity // inferred from direct assay /// ENST00000495441 // GO:0008146 // sulfotransferase activity // inferred from direct assay /// NM_001056 // GO:0008146 // sulfotr…	---	ENST00000251481 // Pfam // IPR000863 // Sulfotransferase domain /// ENST00000326853 // Pfam // IPR000863 // Sulfotransferase domain	1	main
8076826	8076826	chr22	-	50013290	50051186	25	C22orf34		AK126430 // C22orf34 // chromosome 22 open reading frame 34 // 22q13.33 // 348645 /// ENST00000343999 // C22orf34 // chromosome 22 open reading frame 34 // --- // ---	AK126430 // GenBank // Homo sapiens cDNA FLJ44466 fis, clone UTERU2025645. // chr22 // 95 // 76 // 18 // 19 // 0 /// ENST00000343999 // ENSEMBL // cdna:known chromosome:GRCh37:22:50013290:50018568:-1 gene:ENSG00000188511 gene_biotype:protein_coding transcript_biotype:nonsense_mediated_decay // chr22 // 100 // 84 // 21 // 21 // 0	AK126430 // Q6ZV56	AK126430 // Hs.133159 // blood| bone| bone marrow| brain| eye| kidney| lung| lymph| lymph node| prostate| uterus| chondrosarcoma| germ cell tumor| leukemia| lymphoma| normal| prostate cancer| uterine tumor| fetus| adult	---	---	---	---	---	1	main
8058201	8058201	chr2	-	202145203	202145602	24	---		---	AK055262 // GenBank // Homo sapiens cDNA FLJ30700 fis, clone FCBBF2000940. // chr2 // 100 // 100 // 24 // 24 // 0	---	---	---	---	---	---	---	1	main
8123637	8123637	chr6	-	3019215	3024130	23	HTATSF1P2		AK128391 // HTATSF1P2 // HIV-1 Tat specific factor 1 pseudogene 2 // 6p25.2 // 401233 /// NR_033884 // HTATSF1P2 // HIV-1 Tat specific factor 1 pseudogene 2 // 6p25.2 // 401233	AK128391 // GenBank // Homo sapiens cDNA FLJ46534 fis, clone THYMU3037052, weakly similar to Homo sapiens HIV TAT specific factor 1 (HTATSF1). // chr6 // 91 // 100 // 21 // 23 // 0 /// NR_033884 // RefSeq // Homo sapiens HIV-1 Tat specific factor 1 pseudogene 2 (HTATSF1P2), non-coding RNA. // chr6 // 100 // 78 // 18 // 18 // 0	AK128391 // Q6ZR97	AK128391 // Hs.441039 // blood| bone marrow| brain| connective tissue| embryonic tissue| kidney| liver| mammary gland| pancreas| pituitary gland| skin| thymus| breast (mammary gland) tumor| chondrosarcoma| leukemia| normal| pancreatic tumor| skin tumor|embryoid body| adult /// NR_033884 // Hs.441039 // blood| bone marrow| brain| connective tissue| embryonic tissue| kidney| liver| mammary gland| p…	---	---	---	---	---	1	main
7961295	7961295	chr12	-	11243886	11244912	32	TAS2R43		BC117423 // TAS2R43 // taste receptor, type 2, member 43 // 12p13.2 // 259289 /// ENST00000531678 // TAS2R43 // taste receptor, type 2, member 43 // 12p13.2 // 259289 /// NM_176884 // TAS2R43 // taste receptor, type 2, member 43 // 12p13.2 // 259289	BC117423 // GenBank // Homo sapiens taste receptor, type 2, member 43, mRNA (cDNA clone MGC:151032 IMAGE:40125974), complete cds. // chr12 // 97 // 100 // 31 // 32 // 0 /// ENST00000571879 // ENSEMBL // cdna:known chromosome:GRCh37:HSCHR12_2_CTG2:11243907:11244933:-1 gene:ENSG00000262612 gene_biotype:protein_coding transcript_biotype:protein_coding // chr12 // 97 // 100 // 31 // 32 // 0 /// ENST0…	BC117423 // P59537	BC117423 // Hs.688195 // --- /// ENST00000531678 // Hs.688195 // --- /// NM_176884 // Hs.688195 // ---	BC117423 // GO:0001580 // detection of chemical stimulus involved in sensory perception of bitter taste // inferred from direct assay /// BC117423 // GO:0007186 // G-protein coupled receptor signaling pathway // inferred by curator /// ENST00000531678 // GO:0001580 // detection of chemical stimulus involved in sensory perception of bitter taste // inferred from direct assay /// ENST00000531678 //…	BC117423 // GO:0016021 // integral to membrane // inferred by curator /// BC117423 // GO:0031514 // motile cilium // inferred from direct assay /// BC117423 // GO:0060170 // cilium membrane // inferred from electronic annotation /// ENST00000531678 // GO:0016021 // integral to membrane // inferred by curator /// ENST00000531678 // GO:0031514 // motile cilium // inferred from direct assay /// ENST…	BC117423 // GO:0008527 // taste receptor activity // inferred from direct assay /// BC117423 // GO:0033038 // bitter taste receptor activity // inferred from direct assay /// ENST00000531678 // GO:0008527 // taste receptor activity // inferred from direct assay /// ENST00000531678 // GO:0033038 // bitter taste receptor activity // inferred from direct assay /// NM_176884 // GO:0008527 // taste re…	---	ENST00000571879 // Pfam // IPR007960 // Mammalian taste receptor /// ENST00000531678 // Pfam // IPR007960 // Mammalian taste receptor	1	main
7930181	7930181	chr10	+	104629210	104661964	25	AS3MT		AF226730 // AS3MT // arsenic (+3 oxidation state) methyltransferase // 10q24.32 // 57412 /// NM_020682 // AS3MT // arsenic (+3 oxidation state) methyltransferase // 10q24.32 // 57412	AF226730 // GenBank // Homo sapiens Cyt19 mRNA, complete cds. // chr10 // 100 // 8 // 4 // 2 // 0 /// NM_020682 // RefSeq // Homo sapiens arsenic (+3 oxidation state) methyltransferase (AS3MT), mRNA. // chr10 // 100 // 8 // 4 // 2 // 0	AF226730 // Q9HBK9 /// AF226730 // Q0VDK4 /// AF226730 // Q0VDK3 /// NM_020682 // Q0VDK4 /// NM_020682 // Q0VDK3	AF226730 // Hs.720370 // adrenal gland| brain| embryonic tissue| esophagus| kidney| lung| mammary gland| muscle| pancreas| placenta| prostate| skin| testis| uterus| vascular|adrenal tumor| breast (mammary gland) tumor| esophageal tumor| germ cell tumor| glioma| lung tumor| normal| pancreatic tumor| primitive neuroectodermal tumor of the CNS| prostate cancer| uterine tumor| blastocyst| fetus| infa…	AF226730 // GO:0009404 // toxin metabolic process // inferred from sequence or structural similarity /// AF226730 // GO:0018872 // arsonoacetate metabolic process // inferred from sequence or structural similarity /// AF226730 // GO:0046685 // response to arsenic-containing substance // inferred from electronic annotation /// NM_020682 // GO:0009404 // toxin metabolic process // inferred from seq…	AF226730 // GO:0005625 // soluble fraction // inferred from electronic annotation /// AF226730 // GO:0005739 // mitochondrion // inferred from electronic annotation /// AF226730 // GO:0005829 // cytosol // inferred from sequence or structural similarity /// NM_020682 // GO:0005625 // soluble fraction // inferred from electronic annotation /// NM_020682 // GO:0005739 // mitochondrion // inferred f…	AF226730 // GO:0030791 // arsenite methyltransferase activity // inferred from sequence or structural similarity /// AF226730 // GO:0030792 // methylarsonite methyltransferase activity // inferred from sequence or structural similarity /// NM_020682 // GO:0030791 // arsenite methyltransferase activity // inferred from sequence or structural similarity /// NM_020682 // GO:0030792 // methylarsonite…	---	---	1	main
8143448	8143448	chr7	-	141404138	141438030	27	FLJ40852		BC101359 // FLJ40852 // uncharacterized LOC285962 // 7q34 // 285962 /// ENST00000573259 // FLJ40852 // uncharacterized LOC285962 // 7q34 // 285962 /// ENST00000576410 // FLJ40852 // uncharacterized LOC285962 // 7q34 // 285962 /// ENST00000488785 // FLJ40852 // uncharacterized LOC285962 // 7q34 // 285962 /// ENST00000478332 // FLJ40852 // uncharacterized LOC285962 // 7q34 // 285962 /// NR_015392 /…	BC101359 // GenBank // Homo sapiens cDNA clone IMAGE:40025704. // chr7 // 100 // 74 // 20 // 20 // 0 /// ENST00000573259 // ENSEMBL // cdna:known chromosome:GRCh37:HSCHR7_1_CTG6:141410146:141444038:-1 gene:ENSG00000261994 gene_biotype:processed_transcript transcript_biotype:antisense // chr7 // 100 // 100 // 27 // 27 // 0 /// ENST00000576410 // ENSEMBL // cdna:known chromosome:GRCh37:HSCHR7_1_CTG…	---	BC101359 // Hs.17589 // brain| eye| kidney| stomach| testis| trachea| glioma| normal| fetus /// ENST00000573259 // Hs.17589 // brain| eye| kidney| stomach| testis| trachea| glioma| normal| fetus /// ENST00000576410 // Hs.17589 // brain| eye| kidney| stomach| testis| trachea| glioma| normal| fetus /// ENST00000488785 // Hs.17589 // brain| eye| kidney| stomach| testis| trachea| glioma| normal| fetu…	---	---	---	---	---	1	main
8007799	8007799	chr17	+	43697856	43715325	18	MGC57346		ENST00000455565 // MGC57346 // uncharacterized LOC401884 // 17q21.31 // 401884 /// NR_026680 // MGC57346 // uncharacterized LOC401884 // 17q21.31 // 401884 /// NR_027295 // MGC57346 // uncharacterized LOC401884 // 17q21.31 // 401884	ENST00000455565 // ENSEMBL // cdna:known chromosome:GRCh37:17:43697976:43715325:1 gene:ENSG00000204650 gene_biotype:pseudogene transcript_biotype:processed_transcript // chr17 // 100 // 100 // 18 // 18 // 0 /// NR_026680 // RefSeq // Homo sapiens uncharacterized LOC401884 (MGC57346), transcript variant 1, non-coding RNA. // chr17 // 100 // 100 // 18 // 18 // 0 /// NR_027295 // RefSeq // Homo sapi…	---	ENST00000455565 // Hs.654930 // adrenal gland| brain| cervix| embryonic tissue| esophagus| eye| heart| intestine| kidney| liver| lung| lymph| lymph node| muscle| ovary| placenta| prostate| spleen| stomach| testis| thymus| trachea| uterus| cervical tumor| colorectal tumor| esophageal tumor| gastrointestinal tumor| germ cell tumor| glioma| kidney tumor| liver tumor| lung tumor| lymphoma| non-neopla…	---	---	---	---	---	1	main
8125447	8125447	chr6	-	32546546	32634594	37	---		---	---	---	---	---	---	---	---	---	1	main
7985213	7985213	chr15	+	78857906	78886460	26	CHRNA5		BC033639 // CHRNA5 // cholinergic receptor, nicotinic, alpha 5 (neuronal) // 15q24 // 1138 /// ENST00000299565 // CHRNA5 // cholinergic receptor, nicotinic, alpha 5 (neuronal) // 15q24 // 1138 /// NM_000745 // CHRNA5 // cholinergic receptor, nicotinic, alpha 5 (neuronal) // 15q24 // 1138	BC033639 // GenBank // Homo sapiens cholinergic receptor, nicotinic, alpha 5, mRNA (cDNA clone MGC:45360 IMAGE:5501542), complete cds. // chr15 // 100 // 100 // 26 // 26 // 0 /// ENST00000299565 // ENSEMBL // cdna:known chromosome:GRCh37:15:78857862:78887611:1 gene:ENSG00000169684 gene_biotype:protein_coding transcript_biotype:protein_coding // chr15 // 100 // 100 // 26 // 26 // 0 /// NM_000745 /…	BC033639 // P30532 /// BC033639 // Q6EWN4 /// NM_000745 // Q6EWN4 /// NM_000745 // P30532	BC033639 // Hs.1614 // adrenal gland| bladder| bone| brain| connective tissue| embryonic tissue| eye| intestine| kidney| lung| mammary gland| mouth| nerve| ovary| pancreas| pituitary gland| prostate| stomach| thyroid| uterus|adrenal tumor| chondrosarcoma| gastrointestinal tumor| glioma| head and neck tumor| kidney tumor| lung tumor| normal| ovarian tumor| pancreatic tumor| primitive neuroectoderm…	BC033639 // GO:0006810 // transport // non-traceable author statement /// BC033639 // GO:0007165 // signal transduction // non-traceable author statement /// BC033639 // GO:0007268 // synaptic transmission // traceable author statement /// BC033639 // GO:0035095 // behavioral response to nicotine // inferred from mutant phenotype /// ENST00000299565 // GO:0006810 // transport // non-traceable aut…	BC033639 // GO:0005886 // plasma membrane // traceable author statement /// BC033639 // GO:0005892 // acetylcholine-gated channel complex // inferred by curator /// BC033639 // GO:0030054 // cell junction // inferred from electronic annotation /// BC033639 // GO:0030425 // dendrite // inferred from electronic annotation /// BC033639 // GO:0043025 // neuronal cell body // inferred from electronic …	BC033639 // GO:0004889 // acetylcholine-activated cation-selective channel activity // non-traceable author statement /// BC033639 // GO:0004889 // acetylcholine-activated cation-selective channel activity // traceable author statement /// BC033639 // GO:0015276 // ligand-gated ion channel activity // traceable author statement /// BC033639 // GO:0015464 // acetylcholine receptor activity // infe…	---	ENST00000299565 // Pfam // IPR006029 // Neurotransmitter-gated ion-channel transmembrane domain /// ENST00000299565 // Pfam // IPR006202 // Neurotransmitter-gated ion-channel ligand-binding	1	main
8125461	8125461	chr6	-	32626434	32627216	13	HLA-DQB1		AK097297 // HLA-DQB1 // major histocompatibility complex, class II, DQ beta 1 // 6p21.3 // 3119	AK097297 // GenBank // Homo sapiens cDNA FLJ39978 fis, clone SPLEN2029380. // chr6 // 75 // 92 // 9 // 12 // 0	---	AK097297 // Hs.409934 // adipose tissue| adrenal gland| bladder| blood| bone| bone marrow| brain| cervix| connective tissue| embryonic tissue| esophagus| eye| intestine| kidney| liver| lung| lymph| lymph node| mammary gland| mouth| muscle| nerve| ovary| pancreas| pharynx| pituitary gland| placenta| prostate| skin| spleen| stomach| testis| thymus| thyroid| tonsil| trachea| uterus| vascular|adrenal…	AK097297 // GO:0002381 // immunoglobulin production involved in immunoglobulin mediated immune response // inferred from direct assay /// AK097297 // GO:0002455 // humoral immune response mediated by circulating immunoglobulin // inferred from direct assay /// AK097297 // GO:0002504 // antigen processing and presentation of peptide or polysaccharide antigen via MHC class II // inferred from elect…	AK097297 // GO:0005765 // lysosomal membrane // inferred from electronic annotation /// AK097297 // GO:0005789 // endoplasmic reticulum membrane // inferred from electronic annotation /// AK097297 // GO:0005794 // Golgi apparatus // inferred from electronic annotation /// AK097297 // GO:0005886 // plasma membrane // traceable author statement /// AK097297 // GO:0010008 // endosome membrane // inf…	AK097297 // GO:0032395 // MHC class II receptor activity // non-traceable author statement	---	---	1	main
8093665	8093665	chr4	+	2965343	3042474	45	GRK4		AK292390 // GRK4 // G protein-coupled receptor kinase 4 // 4p16.3 // 2868 /// ENST00000398051 // GRK4 // G protein-coupled receptor kinase 4 // 4p16.3 // 2868 /// ENST00000398052 // GRK4 // G protein-coupled receptor kinase 4 // 4p16.3 // 2868 /// ENST00000345167 // GRK4 // G protein-coupled receptor kinase 4 // 4p16.3 // 2868 /// ENST00000504933 // GRK4 // G protein-coupled receptor kinase 4 // …	AK292390 // GenBank // Homo sapiens cDNA FLJ76938 complete cds, highly similar to Homo sapiens G protein-coupled receptor kinase 4 (GRK4), transcript variant 1, mRNA. // chr4 // 100 // 100 // 45 // 45 // 0 /// ENST00000398051 // ENSEMBL // cdna:known chromosome:GRCh37:4:2965335:3042454:1 gene:ENSG00000125388 gene_biotype:protein_coding transcript_biotype:protein_coding // chr4 // 100 // 84 // 38 …	AK292390 // A8K8M5 /// AK292390 // P32298 /// NM_182982 // P32298 /// NM_001004056 // P32298 /// NM_001004057 // P32298	AK292390 // Hs.32959 // adrenal gland| bone| brain| connective tissue| eye| heart| kidney| lung| mammary gland| pancreas| parathyroid| pharynx| placenta| testis| breast (mammary gland) tumor| chondrosarcoma| glioma| normal| fetus| adult /// ENST00000398051 // Hs.32959 // adrenal gland| bone| brain| connective tissue| eye| heart| kidney| lung| mammary gland| pancreas| parathyroid| pharynx| placent…	AK292390 // GO:0002031 // G-protein coupled receptor internalization // inferred from electronic annotation /// AK292390 // GO:0007165 // signal transduction // inferred from electronic annotation /// AK292390 // GO:0008277 // regulation of G-protein coupled receptor protein signaling pathway // traceable author statement /// AK292390 // GO:0031623 // receptor internalization // inferred from dir…	AK292390 // GO:0005829 // cytosol // inferred from electronic annotation /// AK292390 // GO:0005938 // cell cortex // inferred from electronic annotation /// AK292390 // GO:0030425 // dendrite // inferred from electronic annotation /// AK292390 // GO:0043025 // neuronal cell body // inferred from electronic annotation /// ENST00000398051 // GO:0005829 // cytosol // inferred from electronic annota…	AK292390 // GO:0004703 // G-protein coupled receptor kinase activity // inferred from electronic annotation /// AK292390 // GO:0005524 // ATP binding // inferred from electronic annotation /// AK292390 // GO:0050254 // rhodopsin kinase activity // inferred from electronic annotation /// ENST00000398051 // GO:0004703 // G-protein coupled receptor kinase activity // inferred from electronic annotat…	AK292390 // GenMAPP // Calcium_regulation_in_cardiac_cells /// AK292390 // GenMAPP // Smooth_muscle_contraction /// NM_182982 // GenMAPP // Calcium_regulation_in_cardiac_cells /// NM_182982 // GenMAPP // Smooth_muscle_contraction /// NM_001004056 // GenMAPP // Calcium_regulation_in_cardiac_cells /// NM_001004056 // GenMAPP // Smooth_muscle_contraction /// NM_001004057 // GenMAPP // Calcium_regula…	ENST00000398051 // Pfam // IPR000342 // Regulator of G protein signalling /// ENST00000398051 // Pfam // IPR000719 // Protein kinase, catalytic domain /// ENST00000398051 // Pfam // IPR001245 // Serine-threonine/tyrosine-protein kinase catalytic domain /// ENST00000398052 // Pfam // IPR000342 // Regulator of G protein signalling /// ENST00000398052 // Pfam // IPR000719 // Protein kinase, catalyti…	1	main
7917503	7917503	chr1	-	89472360	89488549	25	GBP3		BC140837 // GBP3 // guanylate binding protein 3 // 1p22.2 // 2635 /// ENST00000370481 // GBP3 // guanylate binding protein 3 // 1p22.2 // 2635 /// ENST00000370482 // GBP3 // guanylate binding protein 3 // 1p22.2 // 2635 /// ENST00000489444 // GBP3 // guanylate binding protein 3 // 1p22.2 // 2635 /// ENST00000493594 // GBP3 // guanylate binding protein 3 // 1p22.2 // 2635 /// ENST00000235878 // GB…	BC140837 // GenBank // Homo sapiens guanylate binding protein 3, mRNA (cDNA clone MGC:176514 IMAGE:9021705), complete cds. // chr1 // 100 // 80 // 20 // 20 // 0 /// ENST00000370481 // ENSEMBL // cdna:known chromosome:GRCh37:1:89472349:89488565:-1 gene:ENSG00000117226 gene_biotype:protein_coding transcript_biotype:protein_coding // chr1 // 100 // 100 // 25 // 25 // 0 /// ENST00000370482 // ENSEMBL…	BC140837 // Q9H0R5 /// NM_018284 // Q9H0R5	BC140837 // Hs.720167 // adrenal gland| ascites| bladder| blood| bone| bone marrow| brain| cervix| connective tissue| esophagus| eye| intestine| kidney| liver| lung| mammary gland| mouth| muscle| ovary| pancreas| pharynx| placenta| prostate| skin| spleen| stomach| testis| thymus| trachea| umbilical cord| uterus| vascular|adrenal tumor| breast (mammary gland) tumor| chondrosarcoma| colorectal tumo…	---	BC140837 // GO:0016021 // integral to membrane // inferred from electronic annotation /// ENST00000370481 // GO:0016021 // integral to membrane // inferred from electronic annotation /// ENST00000370482 // GO:0016021 // integral to membrane // inferred from electronic annotation /// ENST00000489444 // GO:0016021 // integral to membrane // inferred from electronic annotation /// ENST00000493594 //…	BC140837 // GO:0003924 // GTPase activity // inferred from electronic annotation /// BC140837 // GO:0005525 // GTP binding // inferred from electronic annotation /// ENST00000370481 // GO:0003924 // GTPase activity // inferred from electronic annotation /// ENST00000370481 // GO:0005525 // GTP binding // inferred from electronic annotation /// ENST00000370482 // GO:0003924 // GTPase activity // i…	---	ENST00000370481 // Pfam // IPR003191 // Guanylate-binding protein, C-terminal /// ENST00000370481 // Pfam // IPR015894 // Guanylate-binding protein, N-terminal /// ENST00000489444 // Pfam // IPR015894 // Guanylate-binding protein, N-terminal /// ENST00000493594 // Pfam // IPR015894 // Guanylate-binding protein, N-terminal /// ENST00000235878 // Pfam // IPR015894 // Guanylate-binding protein, N-te…	1	main
7938788	7938788	chr11	+	18433853	18472793	30	LDHC		U13680 // LDHC // lactate dehydrogenase C // 11p15.1 // 3948 /// ENST00000541669 // LDHC // lactate dehydrogenase C // 11p15.1 // 3948 /// ENST00000396215 // LDHC // lactate dehydrogenase C // 11p15.1 // 3948 /// ENST00000280704 // LDHC // lactate dehydrogenase C // 11p15.1 // 3948 /// ENST00000539369 // LDHC // lactate dehydrogenase C // 11p15.1 // 3948 /// NM_002301 // LDHC // lactate dehydroge…	U13680 // GenBank // Human lactate dehydrogenase-C (LDH-C) mRNA, complete cds. // chr11 // 97 // 97 // 28 // 29 // 0 /// ENST00000541669 // ENSEMBL // cdna:known chromosome:GRCh37:11:18433854:18473605:1 gene:ENSG00000166796 gene_biotype:protein_coding transcript_biotype:protein_coding // chr11 // 100 // 90 // 27 // 27 // 0 /// ENST00000396215 // ENSEMBL // cdna:known chromosome:GRCh37:11:18433870…	U13680 // P07864 /// NM_002301 // P07864 /// NM_017448 // P07864	U13680 // Hs.654377 // brain| connective tissue| kidney| lung| placenta| testis| germ cell tumor| normal| soft tissue/muscle tissue tumor| fetus| adult /// ENST00000541669 // Hs.654377 // brain| connective tissue| kidney| lung| placenta| testis| germ cell tumor| normal| soft tissue/muscle tissue tumor| fetus| adult /// ENST00000396215 // Hs.654377 // brain| connective tissue| kidney| lung| placen…	U13680 // GO:0006096 // glycolysis // inferred from electronic annotation /// ENST00000541669 // GO:0006096 // glycolysis // inferred from electronic annotation /// ENST00000396215 // GO:0006096 // glycolysis // inferred from electronic annotation /// ENST00000280704 // GO:0006096 // glycolysis // inferred from electronic annotation /// ENST00000539369 // GO:0006096 // glycolysis // inferred from…	U13680 // GO:0005737 // cytoplasm // inferred from electronic annotation /// ENST00000541669 // GO:0005737 // cytoplasm // inferred from electronic annotation /// ENST00000396215 // GO:0005737 // cytoplasm // inferred from electronic annotation /// ENST00000280704 // GO:0005737 // cytoplasm // inferred from electronic annotation /// ENST00000539369 // GO:0005737 // cytoplasm // inferred from elec…	U13680 // GO:0000166 // nucleotide binding // inferred from electronic annotation /// U13680 // GO:0004459 // L-lactate dehydrogenase activity // inferred from electronic annotation /// ENST00000541669 // GO:0000166 // nucleotide binding // inferred from electronic annotation /// ENST00000541669 // GO:0004459 // L-lactate dehydrogenase activity // inferred from electronic annotation /// ENST00000…	U13680 // GenMAPP // Glycolysis_and_Gluconeogenesis /// NM_002301 // GenMAPP // Glycolysis_and_Gluconeogenesis /// NM_017448 // GenMAPP // Glycolysis_and_Gluconeogenesis	ENST00000541669 // Pfam // IPR001236 // Lactate/malate dehydrogenase, N-terminal /// ENST00000541669 // Pfam // IPR022383 // Lactate/malate dehydrogenase, C-terminal /// ENST00000280704 // Pfam // IPR001236 // Lactate/malate dehydrogenase, N-terminal /// ENST00000280704 // Pfam // IPR022383 // Lactate/malate dehydrogenase, C-terminal	1	main
7987526	7987526	chr15	-	40823540	40857252	28	C15orf57		ENST00000559153 // C15orf57 // chromosome 15 open reading frame 57 // 15q15.1 // 90416 /// ENST00000358005 // C15orf57 // chromosome 15 open reading frame 57 // 15q15.1 // 90416 /// ENST00000416810 // C15orf57 // chromosome 15 open reading frame 57 // 15q15.1 // 90416 /// NM_052849 // C15orf57 // chromosome 15 open reading frame 57 // 15q15.1 // 90416 /// NM_001080791 // C15orf57 // chromosome 15…	ENST00000559153 // ENSEMBL // cdna:known chromosome:GRCh37:15:40823530:40855226:-1 gene:ENSG00000128891 gene_biotype:protein_coding transcript_biotype:nonsense_mediated_decay // chr15 // 100 // 64 // 18 // 18 // 0 /// ENST00000358005 // ENSEMBL // cdna:known chromosome:GRCh37:15:40845298:40857251:-1 gene:ENSG00000128891 gene_biotype:protein_coding transcript_biotype:protein_coding // chr15 // 100…	NM_052849 // Q9BV29 /// NM_001080791 // Q9BV29 /// NM_001080792 // Q9BV29	ENST00000559153 // Hs.654661 // ascites| blood| bone| bone marrow| brain| cervix| connective tissue| embryonic tissue| eye| heart| intestine| kidney| liver| lung| lymph| lymph node| mammary gland| muscle| ovary| pancreas| pharynx| placenta| prostate| salivary gland| stomach| testis| thymus| uterus| vascular| breast (mammary gland) tumor| cervical tumor| chondrosarcoma| colorectal tumor| gastroint…	---	---	---	---	---	1	main
7901460	7901460	chr1	+	53068044	53074723	28	GPX7		AF320068 // GPX7 // glutathione peroxidase 7 // 1p32 // 2882 /// ENST00000361314 // GPX7 // glutathione peroxidase 7 // 1p32 // 2882 /// NM_015696 // GPX7 // glutathione peroxidase 7 // 1p32 // 2882	AF320068 // GenBank // Homo sapiens glutathione peroxidase 7 mRNA, complete cds. // chr1 // 100 // 100 // 28 // 28 // 0 /// ENST00000361314 // ENSEMBL // cdna:known chromosome:GRCh37:1:53068044:53074723:1 gene:ENSG00000116157 gene_biotype:protein_coding transcript_biotype:protein_coding // chr1 // 100 // 100 // 28 // 28 // 0 /// NM_015696 // RefSeq // Homo sapiens glutathione peroxidase 7 (GPX7),…	AF320068 // Q96SL4 /// NM_015696 // Q96SL4	AF320068 // Hs.43728 // blood| bone| bone marrow| brain| connective tissue| embryonic tissue| eye| heart| intestine| kidney| liver| lung| lymph node| mammary gland| mouth| muscle| pancreas| placenta| prostate| skin| spleen| testis| uterus| chondrosarcoma| colorectal tumor| germ cell tumor| glioma| head and neck tumor| leukemia| liver tumor| non-neoplasia| normal| pancreatic tumor| primitive neuro…	AF320068 // GO:0006979 // response to oxidative stress // inferred from electronic annotation /// ENST00000361314 // GO:0006979 // response to oxidative stress // inferred from electronic annotation /// NM_015696 // GO:0006979 // response to oxidative stress // inferred from electronic annotation	AF320068 // GO:0005576 // extracellular region // inferred from electronic annotation /// ENST00000361314 // GO:0005576 // extracellular region // inferred from electronic annotation /// NM_015696 // GO:0005576 // extracellular region // inferred from electronic annotation	AF320068 // GO:0004602 // glutathione peroxidase activity // inferred from electronic annotation /// ENST00000361314 // GO:0004602 // glutathione peroxidase activity // inferred from electronic annotation /// NM_015696 // GO:0004602 // glutathione peroxidase activity // inferred from electronic annotation	---	ENST00000361314 // Pfam // IPR000866 // Alkyl hydroperoxide reductase subunit C/ Thiol specific antioxidant /// ENST00000361314 // Pfam // IPR000889 // Glutathione peroxidase	1	main
7937474	7937474	chr11	+	780117	780755	24	NS3BP		AF435951 // NS3BP // NS3BP // 11p15.5 // 171391 /// NR_046316 // NS3BP // NS3BP // 11p15.5 // 171391	AF435951 // GenBank // Homo sapiens NS3 binding protein (NS3BP) mRNA, complete cds. // chr11 // 96 // 100 // 23 // 24 // 0 /// NR_046316 // RefSeq // Homo sapiens NS3BP (NS3BP), non-coding RNA. // chr11 // 100 // 100 // 24 // 24 // 0	AF435951 // Q8TDG5	AF435951 // Hs.711081 // bladder| brain| embryonic tissue| eye| intestine| pancreas| placenta| prostate| uterus| normal| prostate cancer| retinoblastoma| soft tissue/muscle tissue tumor| blastocyst| adult /// NR_046316 // Hs.711081 // bladder| brain| embryonic tissue| eye| intestine| pancreas| placenta| prostate| uterus| normal| prostate cancer| retinoblastoma| soft tissue/muscle tissue tumor| bl…	---	---	---	---	---	1	main
8074980	8074980	chr22	-	24376141	24384276	25	GSTT1		AF435971 // GSTT1 // glutathione S-transferase theta 1 // 22q11.23 // 2952 /// BC007065 // GSTT1 // glutathione S-transferase theta 1 // 22q11.23 // 2952 /// BT019951 // GSTT1 // glutathione S-transferase theta 1 // 22q11.23 // 2952 /// CR456499 // GSTT1 // glutathione S-transferase theta 1 // 22q11.23 // 2952 /// ENST00000417831 // GSTT1 // glutathione S-transferase theta 1 // 22q11.23 // 2952 /…	AF435971 // GenBank // Homo sapiens glutathione transferase T1-1 mRNA, complete cds. // chr22 // 100 // 72 // 18 // 18 // 0 /// BC007065 // GenBank // Homo sapiens glutathione S-transferase theta 1, mRNA (cDNA clone MGC:12516 IMAGE:3995846), complete cds. // chr22 // 88 // 96 // 21 // 24 // 0 /// BT019951 // GenBank // Homo sapiens glutathione S-transferase theta 1 mRNA, complete cds. // chr22 //…	AF435971 // P30711 /// AF435971 // Q4W252 /// AF435971 // Q4W251 /// AF435971 // Q4GZS9 /// BC007065 // P30711 /// BC007065 // Q4W252 /// BC007065 // Q4W251 /// BC007065 // Q4GZS9 /// BT019951 // P30711 /// BT019951 // Q4W252 /// BT019951 // Q4W251 /// BT019951 // Q4GZS9 /// CR456499 // Q6IC69 /// CR456499 // Q4W252 /// CR456499 // Q4W251 /// CR456499 // Q4GZS9 /// CR456499 // P30711 /// NM_00085…	AF435971 // Hs.268573 // adipose tissue| bladder| blood| bone| brain| cervix| connective tissue| embryonic tissue| eye| heart| intestine| kidney| liver| lung| lymph node| mammary gland| mouth| muscle| ovary| pancreas| parathyroid| pharynx| placenta| prostate| skin| stomach| testis| thymus| thyroid| tonsil| uterus| vascular| bladder carcinoma| breast (mammary gland) tumor| cervical tumor| chondros…	AF435971 // GO:0006749 // glutathione metabolic process // inferred from direct assay /// AF435971 // GO:0006749 // glutathione metabolic process // inferred from electronic annotation /// BC007065 // GO:0006749 // glutathione metabolic process // inferred from direct assay /// BC007065 // GO:0006749 // glutathione metabolic process // inferred from electronic annotation /// BT019951 // GO:000674…	AF435971 // GO:0005829 // cytosol // inferred from direct assay /// BC007065 // GO:0005829 // cytosol // inferred from direct assay /// BT019951 // GO:0005829 // cytosol // inferred from direct assay /// CR456499 // GO:0005829 // cytosol // inferred from direct assay /// ENST00000417831 // GO:0005829 // cytosol // inferred from direct assay /// ENST00000248935 // GO:0005829 // cytosol // inferred…	AF435971 // GO:0004364 // glutathione transferase activity // inferred from direct assay /// AF435971 // GO:0004364 // glutathione transferase activity // inferred from electronic annotation /// AF435971 // GO:0004602 // glutathione peroxidase activity // inferred from direct assay /// BC007065 // GO:0004364 // glutathione transferase activity // inferred from direct assay /// BC007065 // GO:0004…	---	ENST00000248935 // Pfam // IPR004045 // Glutathione S-transferase, N-terminal /// ENST00000248935 // Pfam // IPR004046 // Glutathione S-transferase, C-terminal /// ENST00000458231 // Pfam // IPR004045 // Glutathione S-transferase, N-terminal /// ENST00000382792 // Pfam // IPR004046 // Glutathione S-transferase, C-terminal /// ENST00000439996 // Pfam // IPR004046 // Glutathione S-transferase, C-te…	1	main
7900633	7900633	chr1	+	43457109	43457215	24	---		---	ENST00000384526 // ENSEMBL // ncrna:snRNA chromosome:GRCh37:1:43457109:43457215:1 gene:ENSG00000207256 gene_biotype:snRNA transcript_biotype:snRNA // chr1 // 100 // 100 // 24 // 24 // 0	---	---	---	---	---	---	---	1	main
8124684	8124684	chr6	-	29640260	29658489	25	ZFP57		ENST00000446005 // ZFP57 // zinc finger protein 57 homolog (mouse) // 6p22.1 // 346171 /// ENST00000553137 // ZFP57 // zinc finger protein 57 homolog (mouse) // 6p22.1 // 346171 /// ENST00000549312 // ZFP57 // zinc finger protein 57 homolog (mouse) // 6p22.1 // 346171 /// ENST00000488757 // ZFP57 // zinc finger protein 57 homolog (mouse) // 6p22.1 // 346171 /// ENST00000376883 // ZFP57 // zinc fi…	ENST00000446005 // ENSEMBL // cdna:known chromosome:GRCh37:HSCHR6_MHC_SSTO:29639955:29648580:-1 gene:ENSG00000234669 gene_biotype:protein_coding transcript_biotype:protein_coding // chr6 // 100 // 96 // 24 // 24 // 0 /// ENST00000553137 // ENSEMBL // cdna:known chromosome:GRCh37:HSCHR6_MHC_SSTO:29639864:29644624:-1 gene:ENSG00000234669 gene_biotype:protein_coding transcript_biotype:protein_coding…	---	ENST00000446005 // Hs.156326 // brain| lung| mammary gland| placenta| uterus| bladder carcinoma| germ cell tumor| normal| uterine tumor| adult /// ENST00000553137 // Hs.156326 // brain| lung| mammary gland| placenta| uterus| bladder carcinoma| germ cell tumor| normal| uterine tumor| adult /// ENST00000549312 // Hs.156326 // brain| lung| mammary gland| placenta| uterus| bladder carcinoma| germ cel…	ENST00000446005 // GO:0006349 // regulation of gene expression by genetic imprinting // inferred from mutant phenotype /// ENST00000446005 // GO:0006351 // transcription, DNA-dependent // inferred from electronic annotation /// ENST00000446005 // GO:0006355 // regulation of transcription, DNA-dependent // inferred from electronic annotation /// ENST00000446005 // GO:0043045 // DNA methylation inv…	ENST00000446005 // GO:0005634 // nucleus // inferred from electronic annotation /// ENST00000553137 // GO:0005634 // nucleus // inferred from electronic annotation /// ENST00000549312 // GO:0005634 // nucleus // inferred from electronic annotation /// ENST00000488757 // GO:0005634 // nucleus // inferred from electronic annotation /// ENST00000376883 // GO:0005634 // nucleus // inferred from elect…	ENST00000446005 // GO:0003677 // DNA binding // inferred from electronic annotation /// ENST00000446005 // GO:0008270 // zinc ion binding // inferred from electronic annotation /// ENST00000553137 // GO:0003677 // DNA binding // inferred from electronic annotation /// ENST00000553137 // GO:0008270 // zinc ion binding // inferred from electronic annotation /// ENST00000549312 // GO:0003677 // DNA …	---	ENST00000446005 // Pfam // IPR001909 // Krueppel-associated box /// ENST00000446005 // Pfam // IPR007087 // Zinc finger, C2H2 /// ENST00000553137 // Pfam // IPR001909 // Krueppel-associated box /// ENST00000553137 // Pfam // IPR007087 // Zinc finger, C2H2 /// ENST00000549312 // Pfam // IPR001909 // Krueppel-associated box /// ENST00000549312 // Pfam // IPR007087 // Zinc finger, C2H2 /// ENST00000…	3	main
8015445	8015445	chr17	-	39981433	39992491	25	NT5C3L		BC013742 // NT5C3L // 5'-nucleotidase, cytosolic III-like // 17q21.2 // 115024 /// BC014132 // NT5C3L // 5'-nucleotidase, cytosolic III-like // 17q21.2 // 115024 /// BC016971 // NT5C3L // 5'-nucleotidase, cytosolic III-like // 17q21.2 // 115024 /// BC067788 // NT5C3L // 5'-nucleotidase, cytosolic III-like // 17q21.2 // 115024 /// ENST00000568367 // NT5C3L // 5'-nucleotidase, cytosolic III-like //…	BC013742 // GenBank // Homo sapiens 5'-nucleotidase, cytosolic III-like, mRNA (cDNA clone MGC:21375 IMAGE:4470687), complete cds. // chr17 // 88 // 64 // 14 // 16 // 0 /// BC014132 // GenBank // Homo sapiens 5'-nucleotidase, cytosolic III-like, mRNA (cDNA clone MGC:20781 IMAGE:4621938), complete cds. // chr17 // 89 // 72 // 16 // 18 // 0 /// BC016971 // GenBank // Homo sapiens 5'-nucleotidase, cy…	BC013742 // Q969T7 /// BC014132 // Q969T7 /// BC016971 // Q969T7 /// BC067788 // Q969T7	BC013742 // Hs.237536 // adrenal gland| ascites| blood| bone| brain| cervix| connective tissue| embryonic tissue| eye| heart| intestine| kidney| liver| lung| lymph| lymph node| mammary gland| muscle| nerve| ovary| pancreas| parathyroid| pituitary gland| placenta| prostate| salivary gland| skin| stomach| testis| thyroid| tonsil| uterus|adrenal tumor| breast (mammary gland) tumor| cervical tumor| c…	BC013742 // GO:0009117 // nucleotide metabolic process // inferred from electronic annotation /// BC014132 // GO:0009117 // nucleotide metabolic process // inferred from electronic annotation /// BC016971 // GO:0009117 // nucleotide metabolic process // inferred from electronic annotation /// BC067788 // GO:0009117 // nucleotide metabolic process // inferred from electronic annotation /// ENST000…	BC013742 // GO:0005737 // cytoplasm // inferred from electronic annotation /// BC014132 // GO:0005737 // cytoplasm // inferred from electronic annotation /// BC016971 // GO:0005737 // cytoplasm // inferred from electronic annotation /// BC067788 // GO:0005737 // cytoplasm // inferred from electronic annotation /// ENST00000568367 // GO:0005737 // cytoplasm // inferred from electronic annotation /…	BC013742 // GO:0000166 // nucleotide binding // inferred from electronic annotation /// BC013742 // GO:0000287 // magnesium ion binding // inferred from electronic annotation /// BC013742 // GO:0005515 // protein binding // inferred from physical interaction /// BC013742 // GO:0008253 // 5'-nucleotidase activity // inferred from electronic annotation /// BC013742 // GO:0016740 // transferase acti…	---	ENST00000567084 // Pfam // IPR006434 // Pyrimidine 5'-nucleotidase, eukaryotic /// ENST00000569139 // Pfam // IPR006434 // Pyrimidine 5'-nucleotidase, eukaryotic /// ENST00000393911 // Pfam // IPR006434 // Pyrimidine 5'-nucleotidase, eukaryotic /// ENST00000435506 // Pfam // IPR006434 // Pyrimidine 5'-nucleotidase, eukaryotic /// ENST00000269534 // Pfam // IPR006434 // Pyrimidine 5'-nucleotidase,…	1	main
8053496	8053496	chr2	-	86253451	86333278	41	POLR1A		AK294447 // POLR1A // polymerase (RNA) I polypeptide A, 194kDa // 2p11.2 // 25885 /// AK302458 // POLR1A // polymerase (RNA) I polypeptide A, 194kDa // 2p11.2 // 25885 /// AK304131 // POLR1A // polymerase (RNA) I polypeptide A, 194kDa // 2p11.2 // 25885 /// BC117173 // POLR1A // polymerase (RNA) I polypeptide A, 194kDa // 2p11.2 // 25885 /// BC126303 // POLR1A // polymerase (RNA) I polypeptide A,…	AK294447 // GenBank // Homo sapiens cDNA FLJ56651 complete cds, highly similar to DNA-directed RNA polymerase I largest subunit (EC 2.7.7.6). // chr2 // 100 // 66 // 27 // 27 // 0 /// AK302458 // GenBank // Homo sapiens cDNA FLJ61191 complete cds, highly similar to DNA-directed RNA polymerase I largest subunit (EC 2.7.7.6). // chr2 // 100 // 93 // 38 // 38 // 0 /// AK304131 // GenBank // Homo sap…	AK294447 // B7Z284 /// AK294447 // Q9H6T2 /// AK294447 // O95602 /// AK294447 // Q96AG9 /// AK302458 // O95602 /// AK302458 // Q9H6T2 /// AK302458 // Q96AG9 /// AK304131 // B7Z8X7 /// BC117173 // O95602 /// BC117173 // Q9H6T2 /// BC117173 // Q96AG9 /// BC126303 // O95602 /// BC126303 // Q9H6T2 /// BC126303 // Q96AG9 /// BC143345 // B7ZKR9 /// BC143345 // Q9H6T2 /// BC143345 // O95602 /// BC143345…	AK294447 // Hs.531818 // adrenal gland| ascites| bladder| blood| bone| bone marrow| brain| cervix| connective tissue| embryonic tissue| eye| heart| intestine| kidney| larynx| liver| lung| lymph| lymph node| mammary gland| mouth| muscle| pancreas| pharynx| placenta| prostate| salivary gland| skin| spleen| stomach| testis| thymus| thyroid| trachea| uterus|adrenal tumor| breast (mammary gland) tumor…	AK294447 // GO:0006360 // transcription from RNA polymerase I promoter // traceable author statement /// AK294447 // GO:0006361 // transcription initiation from RNA polymerase I promoter // traceable author statement /// AK294447 // GO:0006362 // transcription elongation from RNA polymerase I promoter // traceable author statement /// AK294447 // GO:0006363 // termination of RNA polymerase I tran…	AK294447 // GO:0005654 // nucleoplasm // traceable author statement /// AK294447 // GO:0005736 // DNA-directed RNA polymerase I complex // non-traceable author statement /// AK302458 // GO:0005654 // nucleoplasm // traceable author statement /// AK302458 // GO:0005736 // DNA-directed RNA polymerase I complex // non-traceable author statement /// AK304131 // GO:0005654 // nucleoplasm // traceable …	AK294447 // GO:0003677 // DNA binding // inferred from electronic annotation /// AK294447 // GO:0003899 // DNA-directed RNA polymerase activity // inferred from electronic annotation /// AK294447 // GO:0005515 // protein binding // inferred from physical interaction /// AK294447 // GO:0008270 // zinc ion binding // inferred from electronic annotation /// AK302458 // GO:0003677 // DNA binding // i…	AK294447 // GenMAPP // RNA_transcription_Reactome /// AK302458 // GenMAPP // RNA_transcription_Reactome /// BC117173 // GenMAPP // RNA_transcription_Reactome /// BC126303 // GenMAPP // RNA_transcription_Reactome /// BC143345 // GenMAPP // RNA_transcription_Reactome /// U33460 // GenMAPP // RNA_transcription_Reactome /// NM_015425 // GenMAPP // RNA_transcription_Reactome	ENST00000263857 // Pfam // IPR000722 // RNA polymerase, alpha subunit /// ENST00000263857 // Pfam // IPR007066 // RNA polymerase Rpb1, domain 3 /// ENST00000263857 // Pfam // IPR007080 // RNA polymerase Rpb1, domain 1 /// ENST00000263857 // Pfam // IPR007081 // RNA polymerase Rpb1, domain 5 /// ENST00000263857 // Pfam // IPR007083 // RNA polymerase Rpb1, domain 4 /// ENST00000409681 // Pfam // IP…	1	main
8039975	8039975	chr2	+	687799	688348	24	---		---	---	---	---	---	---	---	---	---	1	main
7918474	7918474	chr1	-	111659955	111682821	35	DRAM2		AL833098 // DRAM2 // DNA-damage regulated autophagy modulator 2 // 1p13.3 // 128338 /// AY336747 // DRAM2 // DNA-damage regulated autophagy modulator 2 // 1p13.3 // 128338 /// AY358492 // DRAM2 // DNA-damage regulated autophagy modulator 2 // 1p13.3 // 128338 /// BC047025 // DRAM2 // DNA-damage regulated autophagy modulator 2 // 1p13.3 // 128338 /// BC091509 // DRAM2 // DNA-damage regulated autop…	AL833098 // GenBank // Homo sapiens mRNA; cDNA DKFZp313E1815 (from clone DKFZp313E1815). // chr1 // 90 // 89 // 28 // 31 // 0 /// AY336747 // GenBank // Homo sapiens putative transmembrane protein mRNA, complete cds. // chr1 // 96 // 77 // 26 // 27 // 0 /// AY358492 // GenBank // Homo sapiens clone DNA26843 WWFQ154 (UNQ154) mRNA, complete cds. // chr1 // 100 // 66 // 23 // 23 // 0 /// BC047025 //…	AY336747 // Q6UX65 /// AY358492 // Q6UX65 /// BC047025 // Q6UX65 /// BC091509 // Q6UX65 /// NM_178454 // Q6UX65	AL833098 // Hs.485606 // adipose tissue| adrenal gland| ascites| bladder| blood| bone| bone marrow| brain| cervix| connective tissue| ear| embryonic tissue| eye| heart| intestine| kidney| liver| lung| lymph| lymph node| mammary gland| muscle| ovary| pancreas| pharynx| placenta| prostate| salivary gland| skin| spleen| stomach| testis| thymus| thyroid| tonsil| trachea| uterus| vascular|adrenal tumo…	AL833098 // GO:0006915 // apoptotic process // inferred from electronic annotation /// AL833098 // GO:0006917 // induction of apoptosis // inferred from direct assay /// AY336747 // GO:0006915 // apoptotic process // inferred from electronic annotation /// AY336747 // GO:0006917 // induction of apoptosis // inferred from direct assay /// AY358492 // GO:0006915 // apoptotic process // inferred fro…	AL833098 // GO:0005764 // lysosome // inferred from direct assay /// AL833098 // GO:0005765 // lysosomal membrane // inferred from electronic annotation /// AL833098 // GO:0005794 // Golgi apparatus // inferred from direct assay /// AL833098 // GO:0016021 // integral to membrane // inferred from electronic annotation /// AL833098 // GO:0043231 // intracellular membrane-bounded organelle // inferr…	---	---	ENST00000286692 // Pfam // IPR019402 // Frag1/DRAM/Sfk1 /// ENST00000539140 // Pfam // IPR019402 // Frag1/DRAM/Sfk1	1	main
8146024	8146024	chr8	+	38965127	39142436	33	ADAM32		AY358739 // ADAM32 // ADAM metallopeptidase domain 32 // 8p11.22 // 203102 /// ENST00000379907 // ADAM32 // ADAM metallopeptidase domain 32 // 8p11.22 // 203102 /// ENST00000399826 // ADAM32 // ADAM metallopeptidase domain 32 // 8p11.22 // 203102 /// NM_145004 // ADAM32 // ADAM metallopeptidase domain 32 // 8p11.22 // 203102	AY358739 // GenBank // Homo sapiens clone DNA176775 similar to MDC family (UNQ5982) mRNA, complete cds. // chr8 // 100 // 100 // 33 // 33 // 0 /// ENST00000379907 // ENSEMBL // cdna:known chromosome:GRCh37:8:38965168:39142428:1 gene:ENSG00000197140 gene_biotype:protein_coding transcript_biotype:protein_coding // chr8 // 100 // 100 // 33 // 33 // 0 /// ENST00000399826 // ENSEMBL // cdna:known chro…	AY358739 // Q8TC27 /// AY358739 // Q6ZWL1 /// AY358739 // B2R9P5 /// NM_145004 // Q6ZWL1 /// NM_145004 // B2R9P5	AY358739 // Hs.521545 // adipose tissue| brain| connective tissue| kidney| placenta| prostate| testis| kidney tumor| normal| soft tissue/muscle tissue tumor| fetus| adult /// ENST00000379907 // Hs.521545 // adipose tissue| brain| connective tissue| kidney| placenta| prostate| testis| kidney tumor| normal| soft tissue/muscle tissue tumor| fetus| adult /// ENST00000399826 // Hs.521545 // adipose ti…	AY358739 // GO:0006508 // proteolysis // inferred from electronic annotation /// ENST00000379907 // GO:0006508 // proteolysis // inferred from electronic annotation /// ENST00000399826 // GO:0006508 // proteolysis // inferred from electronic annotation /// NM_145004 // GO:0006508 // proteolysis // inferred from electronic annotation	AY358739 // GO:0005576 // extracellular region // inferred from electronic annotation /// AY358739 // GO:0016021 // integral to membrane // inferred from electronic annotation /// ENST00000379907 // GO:0005576 // extracellular region // inferred from electronic annotation /// ENST00000379907 // GO:0016021 // integral to membrane // inferred from electronic annotation /// ENST00000399826 // GO:000…	AY358739 // GO:0004222 // metalloendopeptidase activity // inferred from electronic annotation /// AY358739 // GO:0008270 // zinc ion binding // inferred from electronic annotation /// ENST00000379907 // GO:0004222 // metalloendopeptidase activity // inferred from electronic annotation /// ENST00000379907 // GO:0008270 // zinc ion binding // inferred from electronic annotation /// ENST00000399826…	---	ENST00000379907 // Pfam // IPR001590 // Peptidase M12B, ADAM/reprolysin /// ENST00000379907 // Pfam // IPR001762 // Blood coagulation inhibitor, Disintegrin /// ENST00000379907 // Pfam // IPR002870 // Peptidase M12B, propeptide /// ENST00000379907 // Pfam // IPR006586 // ADAM, cysteine-rich /// ENST00000399826 // Pfam // IPR001590 // Peptidase M12B, ADAM/reprolysin /// ENST00000399826 // Pfam // …	1	main
8118556	8118556	chr6	+	32605134	32611429	18	HLA-DQA1		ENST00000343139 // LOC100509457 // HLA class II histocompatibility antigen, DQ alpha 1 chain-like // --- // 100509457 /// ENST00000343139 // LOC100507718 // HLA class II histocompatibility antigen, DQ alpha 1 chain-like // --- // 100507718 /// ENST00000343139 // HLA-DQA1 // major histocompatibility complex, class II, DQ alpha 1 // 6p21.3 // 3117 /// ENST00000395364 // LOC100509457 // HLA class II…	ENST00000343139 // ENSEMBL // cdna:known chromosome:GRCh37:6:32605134:32611429:1 gene:ENSG00000196735 gene_biotype:protein_coding transcript_biotype:protein_coding // chr6 // 100 // 100 // 18 // 18 // 0 /// ENST00000395364 // ENSEMBL // cdna:known chromosome:GRCh37:6:32605134:32611429:1 gene:ENSG00000196735 gene_biotype:protein_coding transcript_biotype:protein_coding // chr6 // 100 // 89 // 16 /…	NM_002122 // Q8MH45 /// NM_002122 // Q8MH44 /// NM_002122 // Q8MH43 /// NM_002122 // Q8MH39 /// NM_002122 // Q8MH34 /// NM_002122 // Q8MH33 /// NM_002122 // Q8MH32 /// NM_002122 // Q8MH28 /// NM_002122 // Q8MH27 /// NM_002122 // Q8MH26 /// NM_002122 // Q8MH11 /// NM_002122 // Q8MH10 /// NM_002122 // Q8MH03 /// NM_002122 // Q8MH02 /// NM_002122 // Q8MH01 /// NM_002122 // P01909 /// NM_002122 // Q3…	ENST00000343139 // Hs.387679 // adrenal gland| bladder| blood| bone| bone marrow| brain| cervix| connective tissue| eye| heart| intestine| kidney| larynx| liver| lung| lymph| lymph node| mammary gland| mouth| muscle| ovary| pancreas| parathyroid| pharynx| pituitary gland| placenta| prostate| skin| spleen| stomach| testis| thymus| thyroid| tonsil| trachea| uterus| vascular|adrenal tumor| bladder c…	ENST00000343139 // GO:0002504 // antigen processing and presentation of peptide or polysaccharide antigen via MHC class II // inferred from electronic annotation /// ENST00000343139 // GO:0006955 // immune response // inferred from electronic annotation /// ENST00000343139 // GO:0006955 // immune response // non-traceable author statement /// ENST00000343139 // GO:0019221 // cytokine-mediated sig…	ENST00000343139 // GO:0005765 // lysosomal membrane // inferred from electronic annotation /// ENST00000343139 // GO:0005789 // endoplasmic reticulum membrane // inferred from electronic annotation /// ENST00000343139 // GO:0005794 // Golgi apparatus // inferred from electronic annotation /// ENST00000343139 // GO:0005886 // plasma membrane // traceable author statement /// ENST00000343139 // GO:…	ENST00000343139 // GO:0032395 // MHC class II receptor activity // non-traceable author statement /// ENST00000343139 // GO:0032395 // MHC class II receptor activity // traceable author statement /// ENST00000395364 // GO:0032395 // MHC class II receptor activity // non-traceable author statement /// ENST00000395364 // GO:0032395 // MHC class II receptor activity // traceable author statement ///…	---	ENST00000343139 // Pfam // IPR001003 // MHC class II, alpha chain, N-terminal /// ENST00000343139 // Pfam // IPR003597 // Immunoglobulin C1-set /// ENST00000343139 // Pfam // IPR013162 // CD80-like, immunoglobulin C2-set /// ENST00000395364 // Pfam // IPR001003 // MHC class II, alpha chain, N-terminal /// ENST00000395364 // Pfam // IPR003597 // Immunoglobulin C1-set /// ENST00000395364 // Pfam //…	1	main
8153727	8153727	chr8	-	145618446	145634733	36	CPSF1		BC017232 // CPSF1 // cleavage and polyadenylation specific factor 1, 160kDa // 8q24.23 // 29894 /// U37012 // CPSF1 // cleavage and polyadenylation specific factor 1, 160kDa // 8q24.23 // 29894 /// ENST00000568627 // MIR1234 // microRNA 1234 // --- // 100302196 /// ENST00000568627 // MIR939 // microRNA 939 // 8q24.3 // 100126351 /// ENST00000568627 // CPSF1 // cleavage and polyadenylation specifi…	BC017232 // GenBank // Homo sapiens cleavage and polyadenylation specific factor 1, 160kDa, mRNA (cDNA clone MGC:15424 IMAGE:4300196), complete cds. // chr8 // 100 // 100 // 36 // 36 // 0 /// U37012 // GenBank // Human cleavage and polyadenylation specificity factor mRNA, complete cds. // chr8 // 100 // 100 // 36 // 36 // 0 /// GENSCAN00000041061 // ENSEMBL // cdna:genscan chromosome:GRCh37:8:145…	BC017232 // Q10570 /// U37012 // Q10570	BC017232 // Hs.493202 // adipose tissue| ascites| blood| bone| bone marrow| brain| cervix| connective tissue| ear| embryonic tissue| esophagus| eye| heart| intestine| kidney| larynx| liver| lung| lymph| lymph node| mammary gland| mouth| muscle| nerve| ovary| pancreas| parathyroid| pharynx| pituitary gland| placenta| prostate| skin| spleen| stomach| testis| thymus| thyroid| trachea| uterus| bladde…	BC017232 // GO:0000398 // nuclear mRNA splicing, via spliceosome // traceable author statement /// BC017232 // GO:0006366 // transcription from RNA polymerase II promoter // traceable author statement /// BC017232 // GO:0006369 // termination of RNA polymerase II transcription // traceable author statement /// BC017232 // GO:0006378 // mRNA polyadenylation // inferred from direct assay /// BC0172…	BC017232 // GO:0005654 // nucleoplasm // traceable author statement /// BC017232 // GO:0005847 // mRNA cleavage and polyadenylation specificity factor complex // inferred from direct assay /// U37012 // GO:0005654 // nucleoplasm // traceable author statement /// U37012 // GO:0005847 // mRNA cleavage and polyadenylation specificity factor complex // inferred from direct assay /// ENST00000568627 /…	BC017232 // GO:0003730 // mRNA 3'-UTR binding // inferred from direct assay /// BC017232 // GO:0005515 // protein binding // inferred from physical interaction /// U37012 // GO:0003730 // mRNA 3'-UTR binding // inferred from direct assay /// U37012 // GO:0005515 // protein binding // inferred from physical interaction /// ENST00000568627 // GO:0003730 // mRNA 3'-UTR binding // inferred from direc…	BC017232 // GenMAPP // mRNA_processing_Reactome /// U37012 // GenMAPP // mRNA_processing_Reactome	ENST00000568627 // Pfam // IPR004871 // Cleavage/polyadenylation specificity factor, A subunit, C-terminal /// ENST00000349769 // Pfam // IPR004871 // Cleavage/polyadenylation specificity factor, A subunit, C-terminal	1	main
8043393	8043393	chr2	+	88469917	88486145	27	THNSL2		AK095303 // THNSL2 // threonine synthase-like 2 (S. cerevisiae) // 2p11.2 // 55258 /// ENST00000343544 // THNSL2 // threonine synthase-like 2 (S. cerevisiae) // 2p11.2 // 55258 /// ENST00000324166 // THNSL2 // threonine synthase-like 2 (S. cerevisiae) // 2p11.2 // 55258 /// ENST00000358591 // THNSL2 // threonine synthase-like 2 (S. cerevisiae) // 2p11.2 // 55258 /// ENST00000377254 // THNSL2 // t…	AK095303 // GenBank // Homo sapiens cDNA FLJ37984 fis, clone CTONG2010652, weakly similar to Threonine synthase (EC 4.2.3.1). // chr2 // 100 // 93 // 25 // 25 // 0 /// ENST00000343544 // ENSEMBL // cdna:known chromosome:GRCh37:2:88469917:88486146:1 gene:ENSG00000144115 gene_biotype:protein_coding transcript_biotype:protein_coding // chr2 // 100 // 70 // 19 // 19 // 0 /// ENST00000324166 // ENSEMB…	AK095303 // Q86YJ6 /// NM_018271 // Q86YJ6	AK095303 // Hs.740434 // adrenal gland| bladder| brain| cervix| connective tissue| embryonic tissue| eye| heart| intestine| kidney| liver| lung| mammary gland| mouth| ovary| pancreas| parathyroid| pharynx| placenta| prostate| skin| spleen| stomach| testis| thymus| trachea| uterus| bladder carcinoma| breast (mammary gland) tumor| cervical tumor| chondrosarcoma| colorectal tumor| gastrointestinal t…	AK095303 // GO:0008150 // biological_process // no biological data available /// AK095303 // GO:0009071 // serine family amino acid catabolic process // inferred from sequence or structural similarity /// AK095303 // GO:0009088 // threonine biosynthetic process // inferred from electronic annotation /// AK095303 // GO:0016311 // dephosphorylation // inferred from sequence or structural similarity…	AK095303 // GO:0005575 // cellular_component // no biological data available /// AK095303 // GO:0005615 // extracellular space // inferred from electronic annotation /// ENST00000343544 // GO:0005575 // cellular_component // no biological data available /// ENST00000343544 // GO:0005615 // extracellular space // inferred from electronic annotation /// ENST00000324166 // GO:0005575 // cellular_com…	AK095303 // GO:0003674 // molecular_function // no biological data available /// AK095303 // GO:0004795 // threonine synthase activity // inferred from electronic annotation /// AK095303 // GO:0005125 // cytokine activity // inferred from electronic annotation /// AK095303 // GO:0030170 // pyridoxal phosphate binding // inferred from sequence or structural similarity /// AK095303 // GO:0070905 //…	---	ENST00000343544 // Pfam // IPR001926 // Tryptophan synthase beta subunit-like PLP-dependent enzymes superfamily /// ENST00000324166 // Pfam // IPR001926 // Tryptophan synthase beta subunit-like PLP-dependent enzymes superfamily /// ENST00000358591 // Pfam // IPR001926 // Tryptophan synthase beta subunit-like PLP-dependent enzymes superfamily /// ENST00000377254 // Pfam // IPR001926 // Tryptophan …	1	main
8007803	8007803	chr17	+	43717648	43719667	24	C17orf69		AK057897 // C17orf69 // chromosome 17 open reading frame 69 // 17q21.31 // 147081 /// ENST00000300525 // C17orf69 // chromosome 17 open reading frame 69 // --- // --- /// NR_026905 // C17orf69 // chromosome 17 open reading frame 69 // 17q21.31 // 147081	AK057897 // GenBank // Homo sapiens cDNA FLJ25168 fis, clone CBR08585. // chr17 // 100 // 100 // 24 // 24 // 0 /// ENST00000551390 // ENSEMBL // cdna:known chromosome:GRCh37:HSCHR17_1:44532509:44534506:-1 gene:ENSG00000257274 gene_biotype:protein_coding transcript_biotype:protein_coding // chr17 // 88 // 100 // 21 // 24 // 0 /// ENST00000300525 // ENSEMBL // cdna:known chromosome:GRCh37:17:437176…	AK057897 // Q96LR1	AK057897 // Hs.128813 // brain| cervix| connective tissue| embryonic tissue| eye| heart| kidney| larynx| lung| lymph node| mammary gland| muscle| parathyroid| prostate| testis| trachea| uterus| breast (mammary gland) tumor| germ cell tumor| glioma| head and neck tumor| lymphoma| normal| primitive neuroectodermal tumor of the CNS| prostate cancer| soft tissue/muscle tissue tumor| uterine tumor|emb…	---	AK057897 // GO:0005576 // extracellular region // inferred from electronic annotation /// NR_026905 // GO:0005576 // extracellular region // inferred from electronic annotation	---	---	---	1	main
8154211	8154211	chr9	+	5095158	5095226	24	---		---	ENST00000495057 // ENSEMBL // ncrna_pseudogene:Mt_tRNA_pseudogene chromosome:GRCh37:9:5095158:5095226:1 gene:ENSG00000239326 gene_biotype:Mt_tRNA_pseudogene transcript_biotype:Mt_tRNA_pseudogene // chr9 // 100 // 100 // 24 // 24 // 0	---	---	---	---	---	---	---	1	main
8044605	8044605	chr2	+	113993113	114024579	24	LOC654433		BC036699 // LOC654433 // uncharacterized LOC654433 // 2q13 // 654433 /// NR_015377 // LOC654433 // uncharacterized LOC654433 // 2q13 // 654433	BC036699 // GenBank // Homo sapiens cDNA clone IMAGE:5266296. // chr2 // 100 // 88 // 21 // 21 // 0 /// NR_015377 // RefSeq // Homo sapiens uncharacterized LOC654433 (LOC654433), transcript variant 1, non-coding RNA. // chr2 // 100 // 88 // 21 // 21 // 0	BC036699 // B3KPH5 /// BC036699 // Q7Z3M5 /// NR_015377 // B3KPH5 /// NR_015377 // Q7Z3M5	BC036699 // Hs.656660 // blood| bone| brain| connective tissue| eye| intestine| kidney| liver| lung| lymph node| mammary gland| muscle| ovary| pancreas| parathyroid| placenta| prostate| skin| stomach| testis| thyroid| trachea| uterus| breast (mammary gland) tumor| chondrosarcoma| colorectal tumor| gastrointestinal tumor| germ cell tumor| head and neck tumor| kidney tumor| liver tumor| lung tumor|…	---	---	---	---	---	1	main
8138862	8138862	chr7	-	30599604	30604233	23	LOC401320		AK097240 // LOC401320 // uncharacterized LOC401320 // 7p15.1 // 401320 /// NR_038889 // LOC401320 // uncharacterized LOC401320 // 7p15.1 // 401320	AK097240 // GenBank // Homo sapiens cDNA FLJ39921 fis, clone SPLEN2020417. // chr7 // 100 // 91 // 21 // 21 // 0 /// NR_038889 // RefSeq // Homo sapiens uncharacterized LOC401320 (LOC401320), non-coding RNA. // chr7 // 100 // 61 // 14 // 14 // 0	---	AK097240 // Hs.561708 // adipose tissue| bone| brain| embryonic tissue| heart| intestine| kidney| larynx| liver| lung| lymph node| mammary gland| muscle| pancreas| placenta| prostate| skin| spleen| testis| thymus| thyroid| trachea| uterus| breast (mammary gland) tumor| chondrosarcoma| colorectal tumor| germ cell tumor| head and neck tumor| kidney tumor| leukemia| liver tumor| lung tumor| normal| …	---	---	---	---	---	1	main
8077299	8077299	chr3	+	1134629	1445278	31	CNTN6		AB003592 // CNTN6 // contactin 6 // 3p26-p25 // 27255 /// AK294786 // CNTN6 // contactin 6 // 3p26-p25 // 27255 /// BC113118 // CNTN6 // contactin 6 // 3p26-p25 // 27255 /// ENST00000446702 // CNTN6 // contactin 6 // 3p26-p25 // 27255 /// ENST00000397479 // CNTN6 // contactin 6 // 3p26-p25 // 27255 /// ENST00000350110 // CNTN6 // contactin 6 // 3p26-p25 // 27255 /// ENST00000539053 // CNTN6 // co…	AB003592 // GenBank // Homo sapiens hNB-3 mRNA for neural adhesion molecule NB-3, complete cds. // chr3 // 100 // 100 // 31 // 31 // 0 /// AK294786 // GenBank // Homo sapiens cDNA FLJ60251 complete cds, highly similar to Contactin-6 precursor. // chr3 // 100 // 90 // 28 // 28 // 0 /// BC113118 // GenBank // Homo sapiens contactin 6, mRNA (cDNA clone MGC:133256 IMAGE:40036214), complete cds. // ch…	AB003592 // Q9UQ52 /// AK294786 // B4DGV0 /// BC113118 // Q9UQ52	AB003592 // Hs.387300 // adrenal gland| bone| brain| ear| embryonic tissue| eye| intestine| kidney| lung| placenta| testis| uterus| chondrosarcoma| germ cell tumor| kidney tumor| normal| ovarian tumor|embryoid body| fetus| adult /// AK294786 // Hs.387300 // adrenal gland| bone| brain| ear| embryonic tissue| eye| intestine| kidney| lung| placenta| testis| uterus| chondrosarcoma| germ cell tumor| k…	AB003592 // GO:0007155 // cell adhesion // inferred from electronic annotation /// AB003592 // GO:0007219 // Notch signaling pathway // inferred from electronic annotation /// AB003592 // GO:0007411 // axon guidance // traceable author statement /// AB003592 // GO:0007417 // central nervous system development // traceable author statement /// AK294786 // GO:0007155 // cell adhesion // inferred fr…	AB003592 // GO:0005886 // plasma membrane // inferred from electronic annotation /// AB003592 // GO:0031225 // anchored to membrane // inferred from electronic annotation /// AK294786 // GO:0005886 // plasma membrane // inferred from electronic annotation /// AK294786 // GO:0031225 // anchored to membrane // inferred from electronic annotation /// BC113118 // GO:0005886 // plasma membrane // infe…	---	---	ENST00000446702 // Pfam // IPR003961 // Fibronectin, type III /// ENST00000446702 // Pfam // IPR013098 // Immunoglobulin I-set /// ENST00000446702 // Pfam // IPR013106 // Immunoglobulin V-set /// ENST00000446702 // Pfam // IPR013151 // Immunoglobulin /// ENST00000350110 // Pfam // IPR003961 // Fibronectin, type III /// ENST00000350110 // Pfam // IPR013098 // Immunoglobulin I-set /// ENST000003501…	1	main
7970975	7970975	chr13	-	36742345	36788725	34	SOHLH2		AK301863 // CCDC169-SOHLH2 // CCDC169-SOHLH2 readthrough // 13q // 100526761 /// ENST00000379881 // CCDC169-SOHLH2 // CCDC169-SOHLH2 readthrough // 13q // 100526761 /// ENST00000379881 // SOHLH2 // spermatogenesis and oogenesis specific basic helix-loop-helix 2 // 13q13.3 // 54937 /// ENST00000554962 // CCDC169-SOHLH2 // CCDC169-SOHLH2 readthrough // 13q // 100526761 /// ENST00000554962 // SOHLH2…	AK301863 // GenBank // Homo sapiens cDNA FLJ57222 complete cds. // chr13 // 100 // 71 // 24 // 24 // 0 /// ENST00000379881 // ENSEMBL // cdna:known chromosome:GRCh37:13:36742345:36788752:-1 gene:ENSG00000120669 gene_biotype:protein_coding transcript_biotype:protein_coding // chr13 // 100 // 91 // 31 // 31 // 0 /// ENST00000554962 // ENSEMBL // cdna:known chromosome:GRCh37:13:36742931:36871979:-1 …	AK301863 // Q9NX45 /// NM_017826 // Q9NX45 /// NM_001198910 // Q9NX45	ENST00000379881 // Hs.124519 // ascites| liver| mammary gland| placenta| stomach| testis| breast (mammary gland) tumor| gastrointestinal tumor| germ cell tumor| liver tumor| normal| fetus| adult /// ENST00000554962 // Hs.124519 // ascites| liver| mammary gland| placenta| stomach| testis| breast (mammary gland) tumor| gastrointestinal tumor| germ cell tumor| liver tumor| normal| fetus| adult /// N…	ENST00000379881 // GO:0006351 // transcription, DNA-dependent // inferred from electronic annotation /// ENST00000379881 // GO:0006355 // regulation of transcription, DNA-dependent // inferred from electronic annotation /// ENST00000379881 // GO:0007275 // multicellular organismal development // inferred from electronic annotation /// ENST00000379881 // GO:0007283 // spermatogenesis // inferred f…	ENST00000379881 // GO:0005634 // nucleus // inferred from electronic annotation /// ENST00000554962 // GO:0005634 // nucleus // inferred from electronic annotation /// NM_017826 // GO:0005634 // nucleus // inferred from electronic annotation	ENST00000379881 // GO:0003677 // DNA binding // inferred from electronic annotation /// ENST00000554962 // GO:0003677 // DNA binding // inferred from electronic annotation /// NM_017826 // GO:0003677 // DNA binding // inferred from electronic annotation	---	ENST00000379881 // Pfam // IPR011598 // Helix-loop-helix domain /// ENST00000554962 // Pfam // IPR011598 // Helix-loop-helix domain /// ENST00000511166 // Pfam // IPR011598 // Helix-loop-helix domain	1	main
8163775	8163775	chr9	-	123363091	123476748	30	MEGF9		AK295380 // MEGF9 // multiple EGF-like-domains 9 // 9q32-q33.3 // 1955 /// ENST00000373930 // MEGF9 // multiple EGF-like-domains 9 // 9q32-q33.3 // 1955 /// ENST00000426959 // MEGF9 // multiple EGF-like-domains 9 // 9q32-q33.3 // 1955 /// NM_001080497 // MEGF9 // multiple EGF-like-domains 9 // 9q32-q33.3 // 1955	AK295380 // GenBank // Homo sapiens cDNA FLJ54425 complete cds, highly similar to Multiple epidermal growth factor-like domains 9 precursor. // chr9 // 100 // 73 // 22 // 22 // 0 /// ENST00000373930 // ENSEMBL // cdna:known chromosome:GRCh37:9:123363091:123476748:-1 gene:ENSG00000106780 gene_biotype:protein_coding transcript_biotype:protein_coding // chr9 // 100 // 93 // 28 // 28 // 0 /// ENST000…	AK295380 // Q9H1U4 /// NM_001080497 // Q9H1U4	AK295380 // Hs.494977 // adipose tissue| ascites| bladder| blood| bone| brain| ear| embryonic tissue| eye| heart| intestine| kidney| liver| lung| lymph node| mammary gland| muscle| nerve| ovary| parathyroid| pharynx| placenta| prostate| skin| spleen| stomach| testis| thyroid| trachea| uterus| chondrosarcoma| gastrointestinal tumor| germ cell tumor| glioma| head and neck tumor| kidney tumor| leuke…	AK295380 // GO:0008150 // biological_process // no biological data available /// ENST00000373930 // GO:0008150 // biological_process // no biological data available /// ENST00000426959 // GO:0008150 // biological_process // no biological data available /// NM_001080497 // GO:0008150 // biological_process // no biological data available	AK295380 // GO:0005575 // cellular_component // no biological data available /// AK295380 // GO:0016021 // integral to membrane // inferred from electronic annotation /// ENST00000373930 // GO:0005575 // cellular_component // no biological data available /// ENST00000373930 // GO:0016021 // integral to membrane // inferred from electronic annotation /// ENST00000426959 // GO:0005575 // cellular_c…	AK295380 // GO:0005509 // calcium ion binding // non-traceable author statement /// ENST00000373930 // GO:0005509 // calcium ion binding // non-traceable author statement /// ENST00000426959 // GO:0005509 // calcium ion binding // non-traceable author statement /// NM_001080497 // GO:0005509 // calcium ion binding // non-traceable author statement	---	ENST00000373930 // Pfam // IPR002049 // EGF-like, laminin /// ENST00000426959 // Pfam // IPR002049 // EGF-like, laminin	1	main
8126102	8126102	chr6	-	37600284	37665766	31	MDGA1		AF478693 // MDGA1 // MAM domain containing glycosylphosphatidylinositol anchor 1 // 6p21 // 266727 /// ENST00000434837 // MDGA1 // MAM domain containing glycosylphosphatidylinositol anchor 1 // 6p21 // 266727 /// ENST00000297153 // MDGA1 // MAM domain containing glycosylphosphatidylinositol anchor 1 // 6p21 // 266727 /// NM_153487 // MDGA1 // MAM domain containing glycosylphosphatidylinositol anc…	AF478693 // GenBank // Homo sapiens glycosyl-phosphatidyl-inositol-MAM (GPIM) mRNA, complete cds. // chr6 // 100 // 100 // 31 // 31 // 0 /// ENST00000434837 // ENSEMBL // cdna:known chromosome:GRCh37:6:37598455:37665766:-1 gene:ENSG00000112139 gene_biotype:protein_coding transcript_biotype:protein_coding // chr6 // 100 // 100 // 31 // 31 // 0 /// ENST00000297153 // ENSEMBL // cdna:known chromosom…	AF478693 // Q8NFP4	AF478693 // Hs.437993 // adrenal gland| bone| bone marrow| brain| connective tissue| eye| intestine| kidney| lung| lymph node| mammary gland| mouth| prostate| skin| testis| thymus| thyroid|adrenal tumor| breast (mammary gland) tumor| chondrosarcoma| germ cell tumor| glioma| head and neck tumor| lung tumor| non-neoplasia| normal| prostate cancer| skin tumor| fetus| adult /// ENST00000434837 // Hs.…	AF478693 // GO:0001764 // neuron migration // inferred from sequence or structural similarity /// AF478693 // GO:0007420 // brain development // inferred from sequence or structural similarity /// AF478693 // GO:0021527 // spinal cord association neuron differentiation // inferred from sequence or structural similarity /// ENST00000434837 // GO:0001764 // neuron migration // inferred from sequenc…	AF478693 // GO:0046658 // anchored to plasma membrane // inferred from direct assay /// AF478693 // GO:0046658 // anchored to plasma membrane // inferred from sequence or structural similarity /// ENST00000434837 // GO:0046658 // anchored to plasma membrane // inferred from direct assay /// ENST00000434837 // GO:0046658 // anchored to plasma membrane // inferred from sequence or structural simila…	AF478693 // GO:0003674 // molecular_function // no biological data available /// ENST00000434837 // GO:0003674 // molecular_function // no biological data available /// ENST00000297153 // GO:0003674 // molecular_function // no biological data available /// NM_153487 // GO:0003674 // molecular_function // no biological data available	---	ENST00000434837 // Pfam // IPR000998 // MAM domain /// ENST00000434837 // Pfam // IPR013098 // Immunoglobulin I-set /// ENST00000434837 // Pfam // IPR013106 // Immunoglobulin V-set /// ENST00000434837 // Pfam // IPR013151 // Immunoglobulin /// ENST00000297153 // Pfam // IPR000998 // MAM domain /// ENST00000297153 // Pfam // IPR013098 // Immunoglobulin I-set /// ENST00000297153 // Pfam // IPR01310…	1	main
8108713	8108713	chr5	+	140557430	140560021	10	PCDHB8		BC136801 // PCDHB8 // protocadherin beta 8 // 5q31 // 56128 /// ENST00000239444 // PCDHB8 // protocadherin beta 8 // 5q31 // 56128 /// NM_019120 // PCDHB8 // protocadherin beta 8 // 5q31 // 56128	BC136801 // GenBank // Homo sapiens protocadherin beta 8, mRNA (cDNA clone MGC:168414 IMAGE:9020791), complete cds. // chr5 // 90 // 100 // 9 // 10 // 0 /// ENST00000239444 // ENSEMBL // cdna:known chromosome:GRCh37:5:140557371:140560081:1 gene:ENSG00000120322 gene_biotype:protein_coding transcript_biotype:protein_coding // chr5 // 100 // 100 // 10 // 10 // 0 /// NM_019120 // RefSeq // Homo sapie…	BC136801 // B9EGV1	BC136801 // Hs.287793 // brain| connective tissue| mammary gland| mouth| placenta| prostate| testis| trachea| uterus| breast (mammary gland) tumor| germ cell tumor| head and neck tumor| non-neoplasia| normal| prostate cancer| fetus| adult /// ENST00000239444 // Hs.287793 // brain| connective tissue| mammary gland| mouth| placenta| prostate| testis| trachea| uterus| breast (mammary gland) tumor| g…	BC136801 // GO:0007156 // homophilic cell adhesion // inferred from electronic annotation /// ENST00000239444 // GO:0007156 // homophilic cell adhesion // inferred from electronic annotation /// NM_019120 // GO:0007156 // homophilic cell adhesion // inferred from electronic annotation	BC136801 // GO:0005886 // plasma membrane // inferred from electronic annotation /// BC136801 // GO:0016021 // integral to membrane // inferred from electronic annotation /// ENST00000239444 // GO:0005886 // plasma membrane // inferred from electronic annotation /// ENST00000239444 // GO:0016021 // integral to membrane // inferred from electronic annotation /// NM_019120 // GO:0005886 // plasma m…	BC136801 // GO:0005509 // calcium ion binding // inferred from electronic annotation /// ENST00000239444 // GO:0005509 // calcium ion binding // inferred from electronic annotation /// NM_019120 // GO:0005509 // calcium ion binding // inferred from electronic annotation	---	ENST00000239444 // Pfam // IPR002126 // Cadherin /// ENST00000239444 // Pfam // IPR013164 // Cadherin, N-terminal	1	main
8108716	8108716	chr5	+	140560980	140565984	19	PCDHB16		BC036062 // PCDHB16 // protocadherin beta 16 // 5q31 // 57717 /// ENST00000361016 // PCDHB16 // protocadherin beta 16 // 5q31 // 57717 /// NM_020957 // PCDHB16 // protocadherin beta 16 // 5q31 // 57717	BC036062 // GenBank // Homo sapiens protocadherin beta 16, mRNA (cDNA clone MGC:33674 IMAGE:5303291), complete cds. // chr5 // 100 // 100 // 19 // 19 // 0 /// ENST00000361016 // ENSEMBL // cdna:known chromosome:GRCh37:5:140560980:140565793:1 gene:ENSG00000196963 gene_biotype:protein_coding transcript_biotype:protein_coding // chr5 // 100 // 100 // 19 // 19 // 0 /// NM_020957 // RefSeq // Homo sap…	BC036062 // Q9NRJ7 /// BC036062 // O15199 /// NM_020957 // Q9NRJ7 /// NM_020957 // O15199	BC036062 // Hs.147674 // brain| connective tissue| intestine| kidney| mammary gland| mouth| nerve| pancreas| placenta| skin| stomach| testis| thymus| trachea| uterus| breast (mammary gland) tumor| chondrosarcoma| gastrointestinal tumor| germ cell tumor| glioma| head and neck tumor| normal| primitive neuroectodermal tumor of the CNS| skin tumor| fetus| adult /// ENST00000361016 // Hs.147674 // bra…	BC036062 // GO:0007156 // homophilic cell adhesion // inferred from electronic annotation /// BC036062 // GO:0007268 // synaptic transmission // traceable author statement /// BC036062 // GO:0007416 // synapse assembly // traceable author statement /// BC036062 // GO:0016339 // calcium-dependent cell-cell adhesion // non-traceable author statement /// ENST00000361016 // GO:0007156 // homophilic c…	BC036062 // GO:0005886 // plasma membrane // inferred from electronic annotation /// BC036062 // GO:0016021 // integral to membrane // non-traceable author statement /// ENST00000361016 // GO:0005886 // plasma membrane // inferred from electronic annotation /// ENST00000361016 // GO:0016021 // integral to membrane // non-traceable author statement /// NM_020957 // GO:0005886 // plasma membrane //…	BC036062 // GO:0005509 // calcium ion binding // inferred from electronic annotation /// ENST00000361016 // GO:0005509 // calcium ion binding // inferred from electronic annotation /// NM_020957 // GO:0005509 // calcium ion binding // inferred from electronic annotation	---	ENST00000361016 // Pfam // IPR002126 // Cadherin /// ENST00000361016 // Pfam // IPR013164 // Cadherin, N-terminal	1	main
8029360	8029360	chr19	+	44556164	44572142	28	ZNF223		BC022466 // ZNF223 // zinc finger protein 223 // 19q13.2 // 7766 /// ENST00000434772 // ZNF223 // zinc finger protein 223 // 19q13.2 // 7766 /// NM_013361 // ZNF223 // zinc finger protein 223 // 19q13.2 // 7766	BC022466 // GenBank // Homo sapiens zinc finger protein 223, mRNA (cDNA clone MGC:26193 IMAGE:4793666), complete cds. // chr19 // 92 // 89 // 23 // 25 // 0 /// ENST00000434772 // ENSEMBL // cdna:known chromosome:GRCh37:19:44556164:44572142:1 gene:ENSG00000178386 gene_biotype:protein_coding transcript_biotype:protein_coding // chr19 // 100 // 100 // 28 // 28 // 0 /// NM_013361 // RefSeq // Homo sa…	BC022466 // Q9UK11	BC022466 // Hs.720813 // adrenal gland| ascites| brain| embryonic tissue| intestine| kidney| liver| lung| mouth| muscle| pancreas| prostate| testis|adrenal tumor| colorectal tumor| gastrointestinal tumor| head and neck tumor| kidney tumor| normal| pancreatic tumor| primitive neuroectodermal tumor of the CNS| prostate cancer| blastocyst| fetus| juvenile| adult /// ENST00000434772 // Hs.720813 // a…	BC022466 // GO:0006351 // transcription, DNA-dependent // inferred from electronic annotation /// BC022466 // GO:0006355 // regulation of transcription, DNA-dependent // inferred from electronic annotation /// BC022466 // GO:0008150 // biological_process // no biological data available /// ENST00000434772 // GO:0006351 // transcription, DNA-dependent // inferred from electronic annotation /// ENS…	BC022466 // GO:0005634 // nucleus // non-traceable author statement /// ENST00000434772 // GO:0005634 // nucleus // non-traceable author statement /// NM_013361 // GO:0005634 // nucleus // non-traceable author statement	BC022466 // GO:0003677 // DNA binding // non-traceable author statement /// BC022466 // GO:0008270 // zinc ion binding // inferred from electronic annotation /// ENST00000434772 // GO:0003677 // DNA binding // non-traceable author statement /// ENST00000434772 // GO:0008270 // zinc ion binding // inferred from electronic annotation /// NM_013361 // GO:0003677 // DNA binding // non-traceable autho…	---	ENST00000434772 // Pfam // IPR001909 // Krueppel-associated box /// ENST00000434772 // Pfam // IPR007087 // Zinc finger, C2H2	1	main
7957253	7957253	chr12	+	75784871	75825655	30	GLIPR1L2		BC029557 // GLIPR1L2 // GLI pathogenesis-related 1 like 2 // 12q21.2 // 144321 /// ENST00000550916 // GLIPR1L2 // GLI pathogenesis-related 1 like 2 // 12q21.2 // 144321 /// ENST00000378692 // GLIPR1L2 // GLI pathogenesis-related 1 like 2 // 12q21.2 // 144321 /// ENST00000320460 // GLIPR1L2 // GLI pathogenesis-related 1 like 2 // 12q21.2 // 144321 /// ENST00000435775 // GLIPR1L2 // GLI pathogenesi…	BC029557 // GenBank // Homo sapiens GLI pathogenesis-related 1 like 2, mRNA (cDNA clone MGC:39497 IMAGE:5262538), complete cds. // chr12 // 100 // 97 // 29 // 29 // 0 /// ENST00000550916 // ENSEMBL // cdna:known chromosome:GRCh37:12:75784850:75826468:1 gene:ENSG00000180481 gene_biotype:protein_coding transcript_biotype:protein_coding // chr12 // 100 // 80 // 24 // 24 // 0 /// ENST00000378692 // E…	BC029557 // Q4G1C9 /// NM_001270396 // Q4G1C9 /// NR_072995 // Q4G1C9	BC029557 // Hs.406728 // bone| brain| connective tissue| mouth| testis| uterus| head and neck tumor| normal| primitive neuroectodermal tumor of the CNS| soft tissue/muscle tissue tumor| adult /// ENST00000550916 // Hs.406728 // bone| brain| connective tissue| mouth| testis| uterus| head and neck tumor| normal| primitive neuroectodermal tumor of the CNS| soft tissue/muscle tissue tumor| adult /// …	---	BC029557 // GO:0016021 // integral to membrane // inferred from electronic annotation /// ENST00000550916 // GO:0016021 // integral to membrane // inferred from electronic annotation /// ENST00000378692 // GO:0016021 // integral to membrane // inferred from electronic annotation /// ENST00000320460 // GO:0016021 // integral to membrane // inferred from electronic annotation /// ENST00000435775 //…	---	---	ENST00000550916 // Pfam // IPR014044 // CAP domain /// ENST00000378692 // Pfam // IPR014044 // CAP domain /// ENST00000320460 // Pfam // IPR014044 // CAP domain /// ENST00000435775 // Pfam // IPR014044 // CAP domain /// ENST00000441218 // Pfam // IPR014044 // CAP domain	1	main
7991562	7991562	chr15	-	101092025	101092130	25	---		---	TCONS_l2_00009371-XLOC_l2_005076 // Broad TUCP // linc-LASS3 chr15:-:101087836-101099853 // chr15 // 100 // 100 // 25 // 25 // 0	---	---	---	---	---	---	---	1	main
8108720	8108720	chr5	+	140566893	140571111	25	PCDHB9		AF217749 // PCDHB9 // protocadherin beta 9 // 5q31 // 56127 /// NM_019119 // PCDHB9 // protocadherin beta 9 // 5q31 // 56127	AF217749 // GenBank // Homo sapiens protocadherin beta 9 (PCDHB9) mRNA, complete cds. // chr5 // 92 // 96 // 22 // 24 // 0 /// NM_019119 // RefSeq // Homo sapiens protocadherin beta 9 (PCDHB9), mRNA. // chr5 // 100 // 100 // 25 // 25 // 0	AF217749 // Q9Y5E1 /// AF217749 // Q59H00 /// AF217749 // Q3ZB85 /// NM_019119 // Q59H00 /// NM_019119 // Q3ZB85	AF217749 // Hs.662726 // bone| brain| embryonic tissue| eye| intestine| mouth| nerve| pancreas| testis| uterus| vascular| chondrosarcoma| germ cell tumor| head and neck tumor| normal| fetus| adult /// NM_019119 // Hs.662726 // bone| brain| embryonic tissue| eye| intestine| mouth| nerve| pancreas| testis| uterus| vascular| chondrosarcoma| germ cell tumor| head and neck tumor| normal| fetus| adult	AF217749 // GO:0007156 // homophilic cell adhesion // inferred from electronic annotation /// AF217749 // GO:0007268 // synaptic transmission // traceable author statement /// AF217749 // GO:0007416 // synapse assembly // traceable author statement /// AF217749 // GO:0016339 // calcium-dependent cell-cell adhesion // non-traceable author statement /// NM_019119 // GO:0007156 // homophilic cell ad…	AF217749 // GO:0005886 // plasma membrane // inferred from electronic annotation /// AF217749 // GO:0016021 // integral to membrane // non-traceable author statement /// NM_019119 // GO:0005886 // plasma membrane // inferred from electronic annotation /// NM_019119 // GO:0016021 // integral to membrane // non-traceable author statement	AF217749 // GO:0005509 // calcium ion binding // inferred from electronic annotation /// NM_019119 // GO:0005509 // calcium ion binding // inferred from electronic annotation	---	---	1	main
8145097	8145097	chr8	+	22132806	22215076	25	PIWIL2		AK291038 // PIWIL2 // piwi-like 2 (Drosophila) // 8p21.3 // 55124 /// ENST00000356766 // PIWIL2 // piwi-like 2 (Drosophila) // 8p21.3 // 55124 /// ENST00000454009 // PIWIL2 // piwi-like 2 (Drosophila) // 8p21.3 // 55124 /// NM_018068 // PIWIL2 // piwi-like 2 (Drosophila) // 8p21.3 // 55124 /// NM_001135721 // PIWIL2 // piwi-like 2 (Drosophila) // 8p21.3 // 55124	AK291038 // GenBank // Homo sapiens cDNA FLJ75362 complete cds, highly similar to Homo sapiens piwi-like 2 (Drosophila) (PIWIL2), mRNA. // chr8 // 100 // 100 // 25 // 25 // 0 /// ENST00000356766 // ENSEMBL // cdna:known chromosome:GRCh37:8:22132810:22215076:1 gene:ENSG00000197181 gene_biotype:protein_coding transcript_biotype:protein_coding // chr8 // 100 // 100 // 25 // 25 // 0 /// ENST000004540…	AK291038 // Q8TC59 /// NM_018068 // Q8TC59 /// NM_001135721 // Q8TC59	AK291038 // Hs.614809 // brain| intestine| muscle| placenta| testis| germ cell tumor| normal| adult /// ENST00000356766 // Hs.614809 // brain| intestine| muscle| placenta| testis| germ cell tumor| normal| adult /// ENST00000454009 // Hs.614809 // brain| intestine| muscle| placenta| testis| germ cell tumor| normal| adult /// NM_018068 // Hs.614809 // brain| intestine| muscle| placenta| testis| ger…	AK291038 // GO:0000966 // RNA 5'-end processing // inferred from sequence or structural similarity /// AK291038 // GO:0007128 // meiotic prophase I // inferred from electronic annotation /// AK291038 // GO:0007275 // multicellular organismal development // inferred from electronic annotation /// AK291038 // GO:0007283 // spermatogenesis // inferred from electronic annotation /// AK291038 // GO:00…	AK291038 // GO:0005737 // cytoplasm // inferred from sequence or structural similarity /// AK291038 // GO:0005844 // polysome // inferred from electronic annotation /// AK291038 // GO:0033391 // chromatoid body // inferred from sequence or structural similarity /// AK291038 // GO:0043186 // P granule // inferred from sequence or structural similarity /// AK291038 // GO:0071546 // pi-body // infer…	AK291038 // GO:0003729 // mRNA binding // inferred from electronic annotation /// AK291038 // GO:0034584 // piRNA binding // inferred from direct assay /// AK291038 // GO:0034584 // piRNA binding // inferred from sequence or structural similarity /// ENST00000356766 // GO:0003729 // mRNA binding // inferred from electronic annotation /// ENST00000356766 // GO:0034584 // piRNA binding // inferred …	---	ENST00000356766 // Pfam // IPR003100 // Argonaute/Dicer protein, PAZ /// ENST00000356766 // Pfam // IPR003165 // Stem cell self-renewal protein Piwi /// ENST00000454009 // Pfam // IPR003100 // Argonaute/Dicer protein, PAZ /// ENST00000454009 // Pfam // IPR003165 // Stem cell self-renewal protein Piwi	1	main
8058927	8058927	chr2	-	219138917	219157280	28	TMBIM1		AF193045 // TMBIM1 // transmembrane BAX inhibitor motif containing 1 // 2q35 // 64114 /// AK090618 // TMBIM1 // transmembrane BAX inhibitor motif containing 1 // 2q35 // 64114 /// AK093911 // TMBIM1 // transmembrane BAX inhibitor motif containing 1 // 2q35 // 64114 /// AK298123 // TMBIM1 // transmembrane BAX inhibitor motif containing 1 // 2q35 // 64114 /// AK298500 // TMBIM1 // transmembrane BAX…	AF193045 // GenBank // Homo sapiens PP1201 mRNA, complete cds. // chr2 // 100 // 93 // 26 // 26 // 0 /// AK090618 // GenBank // Homo sapiens cDNA FLJ33299 fis, clone BNGH42001724, highly similar to Transmembrane BAX inhibitor motif-containing protein 1. // chr2 // 92 // 93 // 24 // 26 // 0 /// AK093911 // GenBank // Homo sapiens cDNA FLJ36592 fis, clone TRACH2014046, highly similar to Transmembra…	AF193045 // Q969X1 /// AK090618 // Q969X1 /// AK093911 // B3KSM0 /// AK095270 // Q969X1 /// AK298123 // B4DNZ1 /// AK298123 // Q969X1 /// AK298500 // B3KSM0 /// AK298500 // Q7Z4D9 /// AK300597 // B4DUD2 /// AK300597 // Q969X1 /// AB257295 // Q1MW40 /// AB257295 // Q969X1 /// BC007980 // Q969X1 /// BC013428 // Q969X1 /// BC013428 // Q7Z4D9 /// BC026348 // Q969X1 /// NM_022152 // Q7Z4D9	AF193045 // Hs.591605 // adipose tissue| adrenal gland| ascites| bladder| blood| bone| bone marrow| brain| cervix| connective tissue| embryonic tissue| esophagus| eye| heart| intestine| kidney| larynx| liver| lung| lymph| lymph node| mammary gland| mouth| muscle| nerve| ovary| pancreas| parathyroid| pharynx| pituitary gland| placenta| prostate| salivary gland| skin| spleen| stomach| testis| thymu…	---	AF193045 // GO:0005765 // lysosomal membrane // inferred from direct assay /// AF193045 // GO:0010008 // endosome membrane // inferred from direct assay /// AF193045 // GO:0016021 // integral to membrane // inferred from electronic annotation /// AK090618 // GO:0005765 // lysosomal membrane // inferred from direct assay /// AK090618 // GO:0010008 // endosome membrane // inferred from direct assay…	---	---	ENST00000258412 // Pfam // IPR006214 // Bax inhibitor 1-related /// ENST00000444881 // Pfam // IPR006214 // Bax inhibitor 1-related /// ENST00000445635 // Pfam // IPR006214 // Bax inhibitor 1-related /// ENST00000396809 // Pfam // IPR006214 // Bax inhibitor 1-related /// ENST00000543441 // Pfam // IPR006214 // Bax inhibitor 1-related	1	main
8101086	8101086	chr4	-	76831367	76862166	28	NAAA		AB161353 // NAAA // N-acylethanolamine acid amidase // 4q21.1 // 27163 /// ENST00000286733 // NAAA // N-acylethanolamine acid amidase // 4q21.1 // 27163 /// ENST00000507956 // NAAA // N-acylethanolamine acid amidase // 4q21.1 // 27163 /// ENST00000399497 // NAAA // N-acylethanolamine acid amidase // 4q21.1 // 27163 /// NM_001042402 // NAAA // N-acylethanolamine acid amidase // 4q21.1 // 27163 ///…	AB161353 // GenBank // Homo sapiens NAAA mRNA for N-acylethanolamine-hydrolyzing acid amidase, complete cds. // chr4 // 100 // 86 // 24 // 24 // 0 /// ENST00000286733 // ENSEMBL // cdna:known chromosome:GRCh37:4:76834813:76862204:-1 gene:ENSG00000138744 gene_biotype:protein_coding transcript_biotype:protein_coding // chr4 // 100 // 100 // 28 // 28 // 0 /// ENST00000507956 // ENSEMBL // cdna:known…	AB161353 // Q02083 /// NM_001042402 // Q02083	AB161353 // Hs.437365 // adrenal gland| blood| bone| brain| cervix| connective tissue| embryonic tissue| eye| heart| intestine| kidney| larynx| liver| lung| lymph node| mammary gland| muscle| ovary| pancreas| placenta| prostate| skin| spleen| stomach| testis| thymus| uterus| vascular|adrenal tumor| breast (mammary gland) tumor| cervical tumor| colorectal tumor| gastrointestinal tumor| germ cell t…	AB161353 // GO:0006629 // lipid metabolic process // inferred from electronic annotation /// AB161353 // GO:0008150 // biological_process // no biological data available /// ENST00000286733 // GO:0006629 // lipid metabolic process // inferred from electronic annotation /// ENST00000286733 // GO:0008150 // biological_process // no biological data available /// ENST00000507956 // GO:0006629 // lipi…	AB161353 // GO:0005737 // cytoplasm // inferred from direct assay /// AB161353 // GO:0005764 // lysosome // inferred from electronic annotation /// ENST00000286733 // GO:0005737 // cytoplasm // inferred from direct assay /// ENST00000286733 // GO:0005764 // lysosome // inferred from electronic annotation /// ENST00000507956 // GO:0005737 // cytoplasm // inferred from direct assay /// ENST00000507…	AB161353 // GO:0003674 // molecular_function // no biological data available /// AB161353 // GO:0008134 // transcription factor binding // inferred from physical interaction /// AB161353 // GO:0016810 // hydrolase activity, acting on carbon-nitrogen (but not peptide) bonds // inferred from direct assay /// ENST00000286733 // GO:0003674 // molecular_function // no biological data available /// ENS…	---	ENST00000286733 // Pfam // IPR003199 // Choloylglycine hydrolase /// ENST00000507956 // Pfam // IPR003199 // Choloylglycine hydrolase /// ENST00000399497 // Pfam // IPR003199 // Choloylglycine hydrolase	1	main
7999149	7999149	chr16	-	4511695	4526307	32	NMRAL1		AF225419 // NMRAL1 // NmrA-like family domain containing 1 // 16p13.3 // 57407 /// ENST00000283429 // NMRAL1 // NmrA-like family domain containing 1 // 16p13.3 // 57407 /// ENST00000574733 // NMRAL1 // NmrA-like family domain containing 1 // 16p13.3 // 57407 /// ENST00000404295 // NMRAL1 // NmrA-like family domain containing 1 // 16p13.3 // 57407 /// ENST00000574425 // NMRAL1 // NmrA-like family …	AF225419 // GenBank // Homo sapiens HSCARG mRNA, complete cds. // chr16 // 100 // 91 // 29 // 29 // 0 /// ENST00000283429 // ENSEMBL // cdna:known chromosome:GRCh37:16:4511681:4524896:-1 gene:ENSG00000153406 gene_biotype:protein_coding transcript_biotype:protein_coding // chr16 // 100 // 91 // 29 // 29 // 0 /// ENST00000574733 // ENSEMBL // cdna:known chromosome:GRCh37:16:4511692:4526307:-1 gene:…	AF225419 // Q9HBL8	AF225419 // Hs.288969 // adrenal gland| ascites| bone| bone marrow| brain| cervix| embryonic tissue| eye| heart| intestine| kidney| larynx| liver| lung| lymph node| mammary gland| nerve| pancreas| parathyroid| placenta| prostate| skin| stomach| testis| thyroid| tonsil| uterus| breast (mammary gland) tumor| cervical tumor| chondrosarcoma| colorectal tumor| gastrointestinal tumor| germ cell tumor| …	---	AF225419 // GO:0005634 // nucleus // inferred from direct assay /// AF225419 // GO:0005730 // nucleolus // inferred from direct assay /// AF225419 // GO:0048471 // perinuclear region of cytoplasm // inferred from electronic annotation /// ENST00000283429 // GO:0005634 // nucleus // inferred from direct assay /// ENST00000283429 // GO:0005730 // nucleolus // inferred from direct assay /// ENST0000…	AF225419 // GO:0000166 // nucleotide binding // inferred from electronic annotation /// ENST00000283429 // GO:0000166 // nucleotide binding // inferred from electronic annotation /// ENST00000574733 // GO:0000166 // nucleotide binding // inferred from electronic annotation /// ENST00000404295 // GO:0000166 // nucleotide binding // inferred from electronic annotation /// ENST00000574425 // GO:0000…	---	ENST00000283429 // Pfam // IPR002198 // Short-chain dehydrogenase/reductase SDR /// ENST00000283429 // Pfam // IPR003148 // Regulator of K+ conductance, N-terminal /// ENST00000283429 // Pfam // IPR008030 // NmrA-like /// ENST00000574733 // Pfam // IPR002198 // Short-chain dehydrogenase/reductase SDR /// ENST00000574733 // Pfam // IPR003148 // Regulator of K+ conductance, N-terminal /// ENST00000…	1	main
7942796	7942796	chr11	+	77884821	77886388	25	KCTD21		AK300320 // KCTD21 // potassium channel tetramerisation domain containing 21 // 11q14.1 // 283219 /// BC062331 // LOC100289388 // uncharacterized LOC100289388 // 11q14.1 // 100289388 /// ENST00000340067 // KCTD21 // potassium channel tetramerisation domain containing 21 // 11q14.1 // 283219 /// NM_001029859 // KCTD21 // potassium channel tetramerisation domain containing 21 // 11q14.1 // 283219	AK300320 // GenBank // Homo sapiens cDNA FLJ54885 complete cds, weakly similar to Mus musculus potassium channel tetramerisation domain containing 11 (Kctd11), mRNA. // chr11 // 100 // 64 // 16 // 16 // 0 /// BC062331 // GenBank // Homo sapiens MGC71469 protein, mRNA (cDNA clone MGC:71469 IMAGE:5798762), complete cds. // chr11 // 100 // 100 // 25 // 25 // 0 /// ENST00000340067 // ENSEMBL // cdna:…	AK300320 // B4DTR0 /// BC062331 // Q6P6C6	AK300320 // Hs.528439 // ascites| bladder| blood| bone| brain| cervix| connective tissue| esophagus| eye| intestine| kidney| larynx| lung| mammary gland| mouth| ovary| pancreas| pharynx| placenta| prostate| skin| spleen| stomach| testis| thymus| thyroid| trachea| umbilical cord| uterus| bladder carcinoma| breast (mammary gland) tumor| cervical tumor| chondrosarcoma| gastrointestinal tumor| germ c…	AK300320 // GO:0051260 // protein homooligomerization // inferred from electronic annotation /// ENST00000340067 // GO:0051260 // protein homooligomerization // inferred from electronic annotation /// NM_001029859 // GO:0051260 // protein homooligomerization // inferred from electronic annotation	---	---	---	ENST00000340067 // Pfam // IPR003131 // Potassium channel tetramerisation-type BTB domain	1	main
8137257	8137257	chr7	+	150434451	150440736	27	GIMAP5		AK297881 // GIMAP5 // GTPase, IMAP family member 5 // 7q36.1 // 55340 /// ENST00000358647 // GIMAP1-GIMAP5 // GIMAP1-GIMAP5 readthrough // 7q // 100527949 /// ENST00000358647 // GIMAP5 // GTPase, IMAP family member 5 // 7q36.1 // 55340 /// ENST00000479556 // GIMAP1-GIMAP5 // GIMAP1-GIMAP5 readthrough // 7q // 100527949 /// ENST00000479556 // GIMAP5 // GTPase, IMAP family member 5 // 7q36.1 // 553…	AK297881 // GenBank // Homo sapiens cDNA FLJ55992 complete cds, highly similar to GTPase, IMAP family member 5. // chr7 // 76 // 93 // 19 // 25 // 0 /// ENST00000358647 // ENSEMBL // cdna:known chromosome:GRCh37:7:150434436:150441151:1 gene:ENSG00000196329 gene_biotype:protein_coding transcript_biotype:protein_coding // chr7 // 100 // 100 // 27 // 27 // 0 /// ENST00000479556 // ENSEMBL // cdna:kn…	AK297881 // B4DNE2 /// AK297881 // Q96F15 /// NM_018384 // Q96F15	AK297881 // Hs.647079 // adipose tissue| blood| bone marrow| brain| connective tissue| eye| intestine| kidney| liver| lung| lymph node| mammary gland| muscle| ovary| pancreas| pharynx| placenta| prostate| spleen| stomach| thymus| thyroid| tonsil| uterus| vascular| breast (mammary gland) tumor| chondrosarcoma| colorectal tumor| gastrointestinal tumor| glioma| head and neck tumor| kidney tumor| leu…	AK297881 // GO:0001659 // temperature homeostasis // inferred from electronic annotation /// AK297881 // GO:0002729 // positive regulation of natural killer cell cytokine production // inferred from electronic annotation /// AK297881 // GO:0002925 // positive regulation of humoral immune response mediated by circulating immunoglobulin // inferred from electronic annotation /// AK297881 // GO:0010…	AK297881 // GO:0005741 // mitochondrial outer membrane // inferred from electronic annotation /// AK297881 // GO:0005764 // lysosome // inferred from electronic annotation /// AK297881 // GO:0016021 // integral to membrane // inferred from electronic annotation /// ENST00000358647 // GO:0005741 // mitochondrial outer membrane // inferred from electronic annotation /// ENST00000358647 // GO:000576…	AK297881 // GO:0005525 // GTP binding // inferred from electronic annotation /// ENST00000358647 // GO:0005525 // GTP binding // inferred from electronic annotation /// ENST00000479556 // GO:0005525 // GTP binding // inferred from electronic annotation /// ENST00000476324 // GO:0005525 // GTP binding // inferred from electronic annotation /// ENST00000447239 // GO:0005525 // GTP binding // inferr…	---	ENST00000358647 // Pfam // IPR006703 // AIG1 /// ENST00000447239 // Pfam // IPR006703 // AIG1	1	main
8052233	8052233	chr2	-	55402785	55459699	43	C2orf63		BC029502 // C2orf63 // chromosome 2 open reading frame 63 // 2p16.1 // 130162 /// BC036908 // C2orf63 // chromosome 2 open reading frame 63 // 2p16.1 // 130162 /// ENST00000407122 // C2orf63 // chromosome 2 open reading frame 63 // 2p16.1 // 130162 /// ENST00000401408 // C2orf63 // chromosome 2 open reading frame 63 // 2p16.1 // 130162 /// ENST00000406076 // C2orf63 // chromosome 2 open reading f…	BC029502 // GenBank // Homo sapiens chromosome 2 open reading frame 63, mRNA (cDNA clone MGC:33292 IMAGE:5270720), complete cds. // chr2 // 95 // 98 // 40 // 42 // 0 /// BC036908 // GenBank // Homo sapiens chromosome 2 open reading frame 63, mRNA (cDNA clone MGC:46427 IMAGE:5166064), complete cds. // chr2 // 91 // 77 // 30 // 33 // 0 /// ENST00000407122 // ENSEMBL // cdna:known chromosome:GRCh37:…	BC029502 // Q8NHS4 /// BC029502 // Q96N41 /// BC036908 // Q8NHS4 /// NM_152385 // Q8NHS4 /// NM_152385 // Q96N41 /// NM_001135598 // Q8NHS4 /// NM_001135598 // Q96N41	BC029502 // Hs.347014 // ascites| bladder| brain| ear| embryonic tissue| kidney| liver| lung| lymph node| mammary gland| mouth| nerve| pancreas| placenta| prostate| skin| spleen| stomach| testis| trachea| uterus| vascular| bladder carcinoma| breast (mammary gland) tumor| gastrointestinal tumor| germ cell tumor| head and neck tumor| lung tumor| normal| pancreatic tumor| prostate cancer| uterine tu…	---	---	---	---	---	1	main
8007865	8007865	chr17	+	44397045	44397339	20	---		---	---	---	---	---	---	---	---	---	3	main
7898736	7898736	chr1	+	22351684	22357712	24	LINC00339		NR_023919 // LINC00339 // long intergenic non-protein coding RNA 339 // 1p36.12 // 29092 /// NR_023918 // LINC00339 // long intergenic non-protein coding RNA 339 // 1p36.12 // 29092	TCONS_l2_00002003-XLOC_l2_000101 // Broad TUCP // linc-CDC42 chr1:+:22352003-22357293 // chr1 // 100 // 92 // 22 // 22 // 0 /// TCONS_l2_00000155-XLOC_l2_000101 // Broad TUCP // linc-CDC42 chr1:+:22351998-22357705 // chr1 // 100 // 100 // 24 // 24 // 0 /// TCONS_l2_00000154-XLOC_l2_000101 // Broad TUCP // linc-CDC42 chr1:+:22351988-22357704 // chr1 // 100 // 100 // 24 // 24 // 0 /// TCONS_l2_0000…	NR_023919 // Q9P007	NR_023919 // Hs.279842 // adipose tissue| blood| brain| embryonic tissue| eye| heart| kidney| lung| lymph node| muscle| pancreas| pharynx| placenta| prostate| salivary gland| skin| thymus| thyroid| uterus| head and neck tumor| leukemia| normal| pancreatic tumor| skin tumor| soft tissue/muscle tissue tumor| uterine tumor|embryoid body| fetus| juvenile| adult /// NR_023918 // Hs.279842 // adipose t…	---	---	---	---	---	1	main
7920303	7920303	chr1	-	153591275	153606574	38	S100A13		AK097132 // S100A13 // S100 calcium binding protein A13 // 1q21 // 6284 /// ENST00000476133 // S100A13 // S100 calcium binding protein A13 // 1q21 // 6284 /// ENST00000339556 // S100A13 // S100 calcium binding protein A13 // 1q21 // 6284 /// ENST00000491177 // S100A13 // S100 calcium binding protein A13 // 1q21 // 6284 /// ENST00000440685 // S100A13 // S100 calcium binding protein A13 // 1q21 // …	AK097132 // GenBank // Homo sapiens cDNA FLJ39813 fis, clone SPLEN2009884, highly similar to S100 CALCIUM-BINDING PROTEIN A13. // chr1 // 100 // 89 // 34 // 34 // 0 /// ENST00000476133 // ENSEMBL // cdna:known chromosome:GRCh37:1:153591263:153600724:-1 gene:ENSG00000189171 gene_biotype:protein_coding transcript_biotype:processed_transcript // chr1 // 100 // 63 // 24 // 24 // 0 /// ENST00000339556…	AK097132 // Q99584	AK097132 // Hs.516505 // adipose tissue| blood| bone| brain| connective tissue| ear| embryonic tissue| eye| heart| intestine| kidney| liver| lung| lymph node| mammary gland| muscle| ovary| pancreas| parathyroid| pituitary gland| placenta| prostate| salivary gland| skin| spleen| stomach| testis| thyroid| uterus| breast (mammary gland) tumor| chondrosarcoma| colorectal tumor| gastrointestinal tumor…	AK097132 // GO:0008284 // positive regulation of cell proliferation // inferred from electronic annotation /// AK097132 // GO:0008360 // regulation of cell shape // inferred from electronic annotation /// AK097132 // GO:0043123 // positive regulation of I-kappaB kinase/NF-kappaB cascade // inferred from direct assay /// AK097132 // GO:0043303 // mast cell degranulation // non-traceable author sta…	AK097132 // GO:0005615 // extracellular space // inferred from direct assay /// AK097132 // GO:0005634 // nucleus // inferred from direct assay /// AK097132 // GO:0005737 // cytoplasm // inferred from direct assay /// AK097132 // GO:0005829 // cytosol // inferred from direct assay /// AK097132 // GO:0048471 // perinuclear region of cytoplasm // inferred from direct assay /// ENST00000476133 // GO…	AK097132 // GO:0005507 // copper ion binding // inferred from direct assay /// AK097132 // GO:0005509 // calcium ion binding // inferred from direct assay /// AK097132 // GO:0005515 // protein binding // inferred from physical interaction /// AK097132 // GO:0008270 // zinc ion binding // inferred from direct assay /// AK097132 // GO:0008289 // lipid binding // inferred from electronic annotation …	---	ENST00000339556 // Pfam // IPR013787 // S100/CaBP-9k-type, calcium binding, subdomain /// ENST00000440685 // Pfam // IPR013787 // S100/CaBP-9k-type, calcium binding, subdomain	1	main
8007883	8007883	chr17	+	44614900	44615194	20	---		---	---	---	---	---	---	---	---	---	3	main
8007867	8007867	chr17	+	44590076	44633014	107	LRRC37A3		AY386262 // LRRC37A2 // leucine rich repeat containing 37, member A2 // 17q21.31 // 474170 /// BC040501 // LRRC37A // leucine rich repeat containing 37A // 17q21.31 // 9884 /// ENST00000319651 // LRRC37A3 // leucine rich repeat containing 37, member A3 // 17q24.1 // 374819 /// ENST00000393466 // LRRC37A // leucine rich repeat containing 37A // 17q21.31 // 9884 /// ENST00000320254 // LRRC37A // le…	AY386262 // GenBank // Homo sapiens c114 SLIT-like testicular protein mRNA, complete cds. // chr17 // 100 // 85 // 91 // 91 // 0 /// BC040501 // GenBank // Homo sapiens leucine rich repeat containing 37A, mRNA (cDNA clone MGC:33880 IMAGE:5295808), complete cds. // chr17 // 98 // 98 // 103 // 105 // 0 /// ENST00000547001 // ENSEMBL // cdna:known chromosome:GRCh37:HSCHR17_1:43582566:43625532:-1 gen…	AY386262 // Q5YKG5 /// AY386262 // A6NMS7 /// AY386262 // B7ZMC3 /// BC040501 // A6NMS7 /// BC040501 // B7ZMC3 /// NM_014834 // A6NMS7 /// NM_014834 // B7ZMC3 /// NM_199340 // O60309 /// NM_199340 // H6WZW1 /// NM_001006607 // A6NMS7 /// NM_001006607 // B7ZMC3	AY386262 // Hs.740659 // bone| brain| connective tissue| ear| embryonic tissue| heart| intestine| kidney| liver| lung| lymph node| mammary gland| muscle| ovary| pituitary gland| prostate| testis| thymus| trachea| uterus| breast (mammary gland) tumor| chondrosarcoma| germ cell tumor| glioma| liver tumor| lung tumor| normal| ovarian tumor| prostate cancer| soft tissue/muscle tissue tumor| uterine t…	---	AY386262 // GO:0016021 // integral to membrane // inferred from electronic annotation /// BC040501 // GO:0016021 // integral to membrane // inferred from electronic annotation /// ENST00000319651 // GO:0016021 // integral to membrane // inferred from electronic annotation /// ENST00000393466 // GO:0016021 // integral to membrane // inferred from electronic annotation /// ENST00000320254 // GO:001…	---	---	ENST00000547001 // Pfam // IPR001611 // Leucine-rich repeat /// ENST00000547334 // Pfam // IPR001611 // Leucine-rich repeat /// ENST00000549105 // Pfam // IPR001611 // Leucine-rich repeat /// ENST00000552021 // Pfam // IPR001611 // Leucine-rich repeat /// ENST00000319651 // Pfam // IPR001611 // Leucine-rich repeat /// ENST00000393466 // Pfam // IPR001611 // Leucine-rich repeat /// ENST00000320254…	3	main
8001507	8001507	chr16	-	56517919	56554195	44	BBS2		AF342736 // BBS2 // Bardet-Biedl syndrome 2 // 16q21 // 583 /// AK289604 // BBS2 // Bardet-Biedl syndrome 2 // 16q21 // 583 /// AB208905 // BBS2 // Bardet-Biedl syndrome 2 // 16q21 // 583 /// BC014140 // BBS2 // Bardet-Biedl syndrome 2 // 16q21 // 583 /// ENST00000568104 // BBS2 // Bardet-Biedl syndrome 2 // 16q21 // 583 /// ENST00000565781 // BBS2 // Bardet-Biedl syndrome 2 // 16q21 // 583 /// E…	AF342736 // GenBank // Homo sapiens BBS2 (BBS2) mRNA, complete cds. // chr16 // 100 // 100 // 44 // 44 // 0 /// AK289604 // GenBank // Homo sapiens cDNA FLJ76700 complete cds, highly similar to Homo sapiens BBS2 mRNA. // chr16 // 98 // 93 // 40 // 41 // 0 /// AB208905 // GenBank // Homo sapiens mRNA for Bardet-Biedl syndrome 2 protein variant protein. // chr16 // 100 // 91 // 40 // 40 // 0 /// BC…	AF342736 // Q9BXC9 /// AK289604 // A8K0N9 /// AK289604 // Q9BXC9 /// AB208905 // Q59H54 /// AB208905 // Q8ND60 /// BC014140 // Q9BXC9	AF342736 // Hs.333738 // adipose tissue| adrenal gland| ascites| blood| bone| bone marrow| brain| connective tissue| ear| embryonic tissue| eye| heart| intestine| kidney| liver| lung| lymph node| mammary gland| mouth| muscle| nerve| ovary| pancreas| pituitary gland| placenta| prostate| skin| spleen| stomach| testis| thymus| thyroid| tonsil| trachea| uterus| vascular|adrenal tumor| breast (mammary…	AF342736 // GO:0007288 // sperm axoneme assembly // inferred from sequence or structural similarity /// AF342736 // GO:0008104 // protein localization // inferred from sequence or structural similarity /// AF342736 // GO:0010629 // negative regulation of gene expression // inferred from electronic annotation /// AF342736 // GO:0021756 // striatum development // inferred from sequence or structura…	AF342736 // GO:0005932 // microtubule basal body // inferred from direct assay /// AF342736 // GO:0031514 // motile cilium // inferred from direct assay /// AF342736 // GO:0034464 // BBSome // inferred from direct assay /// AF342736 // GO:0060170 // cilium membrane // inferred from electronic annotation /// AK289604 // GO:0005932 // microtubule basal body // inferred from direct assay /// AK28960…	AF342736 // GO:0005515 // protein binding // inferred from physical interaction /// AK289604 // GO:0005515 // protein binding // inferred from physical interaction /// AB208905 // GO:0005515 // protein binding // inferred from physical interaction /// BC014140 // GO:0005515 // protein binding // inferred from physical interaction /// ENST00000568104 // GO:0005515 // protein binding // inferred fr…	---	---	1	main
8122717	8122717	chr6	+	150184630	150240643	26	LOC100652739		BC016788 // LOC100652739 // uncharacterized LOC100652739 // --- // 100652739 /// NR_045126 // LOC100652739 // uncharacterized LOC100652739 // --- // 100652739	BC016788 // GenBank // Homo sapiens low density lipoprotein receptor-related protein 11, mRNA (cDNA clone IMAGE:4072521), partial cds. // chr6 // 92 // 92 // 22 // 24 // 0 /// NR_045126 // RefSeq // Homo sapiens uncharacterized LOC100652739 (LOC100652739), transcript variant 1, non-coding RNA. // chr6 // 100 // 96 // 25 // 25 // 0	BC016788 // Q96AT3	BC016788 // Hs.642734 // brain| kidney| parathyroid| placenta| testis| normal| fetus| adult /// NR_045126 // Hs.642734 // brain| kidney| parathyroid| placenta| testis| normal| fetus| adult	---	---	---	---	---	1	main
8007850	8007850	chr17	+	44372497	44415160	105	LRRC37A3		AY386262 // LRRC37A2 // leucine rich repeat containing 37, member A2 // 17q21.31 // 474170 /// BC040501 // LRRC37A // leucine rich repeat containing 37A // 17q21.31 // 9884 /// ENST00000319651 // LRRC37A3 // leucine rich repeat containing 37, member A3 // 17q24.1 // 374819 /// ENST00000393466 // LRRC37A // leucine rich repeat containing 37A // 17q21.31 // 9884 /// ENST00000320254 // LRRC37A // le…	AY386262 // GenBank // Homo sapiens c114 SLIT-like testicular protein mRNA, complete cds. // chr17 // 100 // 83 // 88 // 87 // 0 /// BC040501 // GenBank // Homo sapiens leucine rich repeat containing 37A, mRNA (cDNA clone MGC:33880 IMAGE:5295808), complete cds. // chr17 // 100 // 99 // 104 // 104 // 0 /// ENST00000547001 // ENSEMBL // cdna:known chromosome:GRCh37:HSCHR17_1:43582566:43625532:-1 ge…	AY386262 // Q5YKG5 /// AY386262 // A6NMS7 /// AY386262 // B7ZMC3 /// BC040501 // A6NMS7 /// BC040501 // B7ZMC3 /// NM_014834 // A6NMS7 /// NM_014834 // B7ZMC3 /// NM_199340 // O60309 /// NM_199340 // H6WZW1 /// NM_001006607 // A6NMS7 /// NM_001006607 // B7ZMC3	AY386262 // Hs.740659 // bone| brain| connective tissue| ear| embryonic tissue| heart| intestine| kidney| liver| lung| lymph node| mammary gland| muscle| ovary| pituitary gland| prostate| testis| thymus| trachea| uterus| breast (mammary gland) tumor| chondrosarcoma| germ cell tumor| glioma| liver tumor| lung tumor| normal| ovarian tumor| prostate cancer| soft tissue/muscle tissue tumor| uterine t…	---	AY386262 // GO:0016021 // integral to membrane // inferred from electronic annotation /// BC040501 // GO:0016021 // integral to membrane // inferred from electronic annotation /// ENST00000319651 // GO:0016021 // integral to membrane // inferred from electronic annotation /// ENST00000393466 // GO:0016021 // integral to membrane // inferred from electronic annotation /// ENST00000320254 // GO:001…	---	---	ENST00000547001 // Pfam // IPR001611 // Leucine-rich repeat /// ENST00000547334 // Pfam // IPR001611 // Leucine-rich repeat /// ENST00000549105 // Pfam // IPR001611 // Leucine-rich repeat /// ENST00000552021 // Pfam // IPR001611 // Leucine-rich repeat /// ENST00000319651 // Pfam // IPR001611 // Leucine-rich repeat /// ENST00000393466 // Pfam // IPR001611 // Leucine-rich repeat /// ENST00000320254…	3	main
8116128	8116128	chr5	-	177045903	177046371	24	LOC202181		AK021623 // LOC202181 // chromosome 5 open reading frame 25 pseudogene // 5q35.3 // 202181 /// ENST00000499314 // LOC202181 // chromosome 5 open reading frame 25 pseudogene // 5q35.3 // 202181 /// NR_026921 // LOC202181 // chromosome 5 open reading frame 25 pseudogene // 5q35.3 // 202181	AK021623 // GenBank // Homo sapiens cDNA FLJ11561 fis, clone HEMBA1003142. // chr5 // 100 // 100 // 24 // 24 // 0 /// ENST00000499314 // ENSEMBL // cdna:known chromosome:GRCh37:5:177046060:177058536:-1 gene:ENSG00000246596 gene_biotype:pseudogene transcript_biotype:processed_transcript // chr5 // 100 // 67 // 16 // 16 // 0 /// NR_026921 // RefSeq // Homo sapiens chromosome 5 open reading frame 25…	---	AK021623 // Hs.189914 // blood| brain| eye| placenta| skin| testis| leukemia| normal| fetus| adult /// AK021623 // Hs.653052 // brain| embryonic tissue| intestine| lung| lymph node| placenta| spleen| testis| thymus| uterus| colorectal tumor| gastrointestinal tumor| germ cell tumor| lung tumor| normal| uterine tumor|embryoid body| fetus| adult /// ENST00000499314 // Hs.189914 // blood| brain| eye|…	---	---	---	---	---	1	main
7898679	7898679	chr1	+	21766630	21811498	28	NBPF3		BC024011 // NBPF3 // neuroblastoma breakpoint family, member 3 // 1p36.12 // 84224 /// ENST00000318220 // LOC100653178 // uncharacterized LOC100653178 // --- // 100653178 /// ENST00000318220 // NBPF3 // neuroblastoma breakpoint family, member 3 // 1p36.12 // 84224 /// ENST00000342104 // LOC100653178 // uncharacterized LOC100653178 // --- // 100653178 /// ENST00000342104 // NBPF3 // neuroblastoma …	BC024011 // GenBank // Homo sapiens neuroblastoma breakpoint family, member 3, mRNA (cDNA clone MGC:26742 IMAGE:4827023), complete cds. // chr1 // 100 // 86 // 24 // 24 // 0 /// ENST00000318220 // ENSEMBL // cdna:known chromosome:GRCh37:1:21766630:21811498:1 gene:ENSG00000142794 gene_biotype:protein_coding transcript_biotype:protein_coding // chr1 // 100 // 86 // 24 // 24 // 0 /// ENST00000342104…	BC024011 // Q9H094 /// BC024011 // B3KTI0 /// NR_046176 // Q9H094 /// NR_046176 // B3KTI0 /// NM_032264 // Q9H094 /// NM_032264 // B3KTI0 /// NM_001256416 // Q9H094 /// NM_001256416 // B3KTI0 /// NM_001256417 // Q9H094 /// NM_001256417 // B3KTI0	BC024011 // Hs.325422 // ascites| blood| bone| bone marrow| brain| connective tissue| embryonic tissue| esophagus| eye| heart| intestine| liver| lung| lymph node| mammary gland| ovary| pancreas| placenta| skin| testis| thymus| trachea| uterus| breast (mammary gland) tumor| chondrosarcoma| colorectal tumor| esophageal tumor| gastrointestinal tumor| germ cell tumor| leukemia| liver tumor| normal| o…	---	BC024011 // GO:0005737 // cytoplasm // inferred from electronic annotation /// ENST00000318220 // GO:0005737 // cytoplasm // inferred from electronic annotation /// ENST00000342104 // GO:0005737 // cytoplasm // inferred from electronic annotation /// ENST00000318249 // GO:0005737 // cytoplasm // inferred from electronic annotation /// ENST00000417552 // GO:0005737 // cytoplasm // inferred from el…	---	---	ENST00000318220 // Pfam // IPR010630 // Neuroblastoma breakpoint family (NBPF) domain /// ENST00000342104 // Pfam // IPR010630 // Neuroblastoma breakpoint family (NBPF) domain /// ENST00000318249 // Pfam // IPR010630 // Neuroblastoma breakpoint family (NBPF) domain /// ENST00000417552 // Pfam // IPR010630 // Neuroblastoma breakpoint family (NBPF) domain	1	main
8057732	8057732	chr2	-	191373911	191379320	22	TMEM194B		AK296987 // TMEM194B // transmembrane protein 194B // 2q32.2 // 100131211 /// ENST00000409150 // TMEM194B // transmembrane protein 194B // 2q32.2 // 100131211 /// NM_001142645 // TMEM194B // transmembrane protein 194B // 2q32.2 // 100131211	AK296987 // GenBank // Homo sapiens cDNA FLJ52654 complete cds. // chr2 // 95 // 100 // 21 // 22 // 0 /// ENST00000409150 // ENSEMBL // cdna:known chromosome:GRCh37:2:191369068:191399448:-1 gene:ENSG00000189362 gene_biotype:protein_coding transcript_biotype:protein_coding // chr2 // 100 // 100 // 22 // 22 // 0 /// NM_001142645 // RefSeq // Homo sapiens transmembrane protein 194B (TMEM194B), mRNA.…	AK296987 // B7Z482	AK296987 // Hs.659824 // bone| brain| cervix| eye| kidney| larynx| liver| lung| lymph| lymph node| mammary gland| mouth| muscle| pancreas| pharynx| testis| thymus| trachea| uterus| breast (mammary gland) tumor| cervical tumor| chondrosarcoma| germ cell tumor| head and neck tumor| liver tumor| lymphoma| normal| pancreatic tumor| soft tissue/muscle tissue tumor| uterine tumor| fetus| adult /// ENST…	---	AK296987 // GO:0016021 // integral to membrane // inferred from electronic annotation /// ENST00000409150 // GO:0016021 // integral to membrane // inferred from electronic annotation /// NM_001142645 // GO:0016021 // integral to membrane // inferred from electronic annotation	---	---	ENST00000409150 // Pfam // IPR024233 // Domain of unknown function DUF2215	1	main
8004940	8004940	chr17	+	10600927	10614875	25	C17orf48		BC070155 // C17orf48 // chromosome 17 open reading frame 48 // 17p13.1 // 56985 /// ENST00000379774 // C17orf48 // chromosome 17 open reading frame 48 // 17p13.1 // 56985 /// ENST00000468843 // C17orf48 // chromosome 17 open reading frame 48 // 17p13.1 // 56985 /// NM_020233 // C17orf48 // chromosome 17 open reading frame 48 // 17p13.1 // 56985	BC070155 // GenBank // Homo sapiens chromosome 17 open reading frame 48, mRNA (cDNA clone MGC:88135 IMAGE:4656998), complete cds. // chr17 // 100 // 100 // 25 // 25 // 0 /// ENST00000379774 // ENSEMBL // cdna:known chromosome:GRCh37:17:10600931:10614550:1 gene:ENSG00000170222 gene_biotype:protein_coding transcript_biotype:protein_coding // chr17 // 100 // 96 // 24 // 24 // 0 /// ENST00000468843 /…	BC070155 // Q3LIE5 /// NM_020233 // Q3LIE5	BC070155 // Hs.47668 // adrenal gland| ascites| bladder| blood| bone| bone marrow| brain| cervix| connective tissue| ear| eye| heart| intestine| kidney| liver| lung| mouth| muscle| nerve| ovary| pancreas| pituitary gland| placenta| prostate| skin| spleen| stomach| testis| thymus| thyroid| trachea| vascular| bladder carcinoma| cervical tumor| chondrosarcoma| gastrointestinal tumor| germ cell tumor…	---	---	BC070155 // GO:0046872 // metal ion binding // inferred from electronic annotation /// BC070155 // GO:0047631 // ADP-ribose diphosphatase activity // inferred from electronic annotation /// BC070155 // GO:0047734 // CDP-glycerol diphosphatase activity // inferred from electronic annotation /// ENST00000379774 // GO:0046872 // metal ion binding // inferred from electronic annotation /// ENST000003…	---	ENST00000379774 // Pfam // IPR004843 // Metallophosphoesterase domain	1	main
8134789	8134789	chr7	+	99933737	99965452	34	PILRB		ENST00000310771 // PILRB // paired immunoglobin-like type 2 receptor beta // 7q22.1 // 29990 /// NR_036569 // PILRB // paired immunoglobin-like type 2 receptor beta // 7q22.1 // 29990	ENST00000310771 // ENSEMBL // cdna:known chromosome:GRCh37:7:99933737:99965454:1 gene:ENSG00000121716 gene_biotype:protein_coding transcript_biotype:protein_coding // chr7 // 100 // 68 // 23 // 23 // 0 /// NR_036569 // RefSeq // Homo sapiens paired immunoglobin-like type 2 receptor beta (PILRB), transcript variant 1, non-coding RNA. // chr7 // 100 // 68 // 23 // 23 // 0	NR_036569 // Q9UKJ0	ENST00000310771 // Hs.632314 // adipose tissue| adrenal gland| ascites| blood| bone| bone marrow| brain| connective tissue| ear| embryonic tissue| eye| heart| intestine| kidney| larynx| liver| lung| lymph| lymph node| mammary gland| mouth| muscle| nerve| ovary| pancreas| parathyroid| placenta| prostate| skin| spleen| stomach| testis| thyroid| uterus| breast (mammary gland) tumor| chondrosarcoma| …	ENST00000310771 // GO:0007169 // transmembrane receptor protein tyrosine kinase signaling pathway // traceable author statement /// ENST00000310771 // GO:0007171 // activation of transmembrane receptor protein tyrosine kinase activity // non-traceable author statement /// NR_036569 // GO:0007169 // transmembrane receptor protein tyrosine kinase signaling pathway // traceable author statement /// …	ENST00000310771 // GO:0005887 // integral to plasma membrane // non-traceable author statement /// NR_036569 // GO:0005887 // integral to plasma membrane // non-traceable author statement	ENST00000310771 // GO:0004872 // receptor activity // inferred from electronic annotation /// ENST00000310771 // GO:0005515 // protein binding // inferred from physical interaction /// NR_036569 // GO:0004872 // receptor activity // inferred from electronic annotation /// NR_036569 // GO:0005515 // protein binding // inferred from physical interaction	---	ENST00000310771 // Pfam // IPR013106 // Immunoglobulin V-set	1	main
7994216	7994216	chr16	+	24857314	24922948	41	SLC5A11		AY044906 // SLC5A11 // solute carrier family 5 (sodium/glucose cotransporter), member 11 // 16pter-p11 // 115584 /// ENST00000347898 // SLC5A11 // solute carrier family 5 (sodium/glucose cotransporter), member 11 // 16pter-p11 // 115584 /// ENST00000488922 // SLC5A11 // solute carrier family 5 (sodium/glucose cotransporter), member 11 // 16pter-p11 // 115584 /// ENST00000424767 // SLC5A11 // solu…	AY044906 // GenBank // Homo sapiens sodium/glucose cotransporter KST1 mRNA, complete cds. // chr16 // 100 // 100 // 41 // 41 // 0 /// ENST00000347898 // ENSEMBL // cdna:known chromosome:GRCh37:16:24857162:24922949:1 gene:ENSG00000158865 gene_biotype:protein_coding transcript_biotype:protein_coding // chr16 // 100 // 100 // 41 // 41 // 0 /// ENST00000488922 // ENSEMBL // cdna:known chromosome:GRCh…	AY044906 // Q8WWX8	AY044906 // Hs.164118 // brain| connective tissue| intestine| kidney| parathyroid| kidney tumor| normal| soft tissue/muscle tissue tumor| adult /// ENST00000347898 // Hs.164118 // brain| connective tissue| intestine| kidney| parathyroid| kidney tumor| normal| soft tissue/muscle tissue tumor| adult /// ENST00000488922 // Hs.164118 // brain| connective tissue| intestine| kidney| parathyroid| kidney…	AY044906 // GO:0006814 // sodium ion transport // inferred from electronic annotation /// AY044906 // GO:0006915 // apoptotic process // inferred from electronic annotation /// AY044906 // GO:0008643 // carbohydrate transport // inferred from electronic annotation /// AY044906 // GO:0055085 // transmembrane transport // inferred from electronic annotation /// AY044906 // GO:0055085 // transmembra…	AY044906 // GO:0005886 // plasma membrane // traceable author statement /// AY044906 // GO:0016021 // integral to membrane // inferred from electronic annotation /// ENST00000347898 // GO:0005886 // plasma membrane // traceable author statement /// ENST00000347898 // GO:0016021 // integral to membrane // inferred from electronic annotation /// ENST00000488922 // GO:0005886 // plasma membrane // t…	AY044906 // GO:0005215 // transporter activity // inferred from electronic annotation /// AY044906 // GO:0015293 // symporter activity // inferred from electronic annotation /// ENST00000347898 // GO:0005215 // transporter activity // inferred from electronic annotation /// ENST00000347898 // GO:0015293 // symporter activity // inferred from electronic annotation /// ENST00000488922 // GO:0005215…	---	ENST00000347898 // Pfam // IPR001734 // Sodium/solute symporter /// ENST00000424767 // Pfam // IPR001734 // Sodium/solute symporter /// ENST00000545376 // Pfam // IPR001734 // Sodium/solute symporter /// ENST00000539472 // Pfam // IPR001734 // Sodium/solute symporter	1	main
7902400	7902400	chr1	+	76255162	76255233	17	RABGGTB		ENST00000496055 // SNORD45C // small nucleolar RNA, C/D box 45C // 1p31.1 // 692085 /// ENST00000496055 // SNORD45A // small nucleolar RNA, C/D box 45A // 1p31.1 // 26805 /// ENST00000496055 // SNORD45B // small nucleolar RNA, C/D box 45B // 1p31.1 // 26804 /// ENST00000496055 // RABGGTB // Rab geranylgeranyltransferase, beta subunit // 1p31 // 5876 /// ENST00000461653 // SNORD45C // small nucleo…	ENST00000496055 // ENSEMBL // cdna:known chromosome:GRCh37:1:76251882:76260518:1 gene:ENSG00000137955 gene_biotype:protein_coding transcript_biotype:processed_transcript // chr1 // 100 // 100 // 17 // 17 // 0 /// ENST00000461653 // ENSEMBL // cdna:known chromosome:GRCh37:1:76253181:76257935:1 gene:ENSG00000137955 gene_biotype:protein_coding transcript_biotype:processed_transcript // chr1 // 100 /…	---	ENST00000496055 // Hs.78948 // adipose tissue| ascites| bladder| blood| bone| bone marrow| brain| cervix| connective tissue| ear| embryonic tissue| eye| heart| intestine| kidney| liver| lung| lymph node| mammary gland| mouth| muscle| nerve| ovary| pancreas| parathyroid| pituitary gland| placenta| prostate| salivary gland| skin| spleen| stomach| testis| thyroid| trachea| umbilical cord| uterus| bl…	ENST00000496055 // GO:0006464 // cellular protein modification process // non-traceable author statement /// ENST00000496055 // GO:0007601 // visual perception // traceable author statement /// ENST00000461653 // GO:0006464 // cellular protein modification process // non-traceable author statement /// ENST00000461653 // GO:0007601 // visual perception // traceable author statement	---	ENST00000496055 // GO:0004663 // Rab geranylgeranyltransferase activity // inferred from electronic annotation /// ENST00000496055 // GO:0005515 // protein binding // inferred from physical interaction /// ENST00000496055 // GO:0016740 // transferase activity // inferred from electronic annotation /// ENST00000496055 // GO:0046872 // metal ion binding // inferred from electronic annotation /// EN…	---	---	1	main
7918379	7918379	chr1	-	110276554	110283660	33	GSTM3		BC000088 // GSTM3 // glutathione S-transferase mu 3 (brain) // 1p13.3 // 2947 /// ENST00000361066 // GSTM3 // glutathione S-transferase mu 3 (brain) // 1p13.3 // 2947 /// ENST00000540225 // GSTM3 // glutathione S-transferase mu 3 (brain) // 1p13.3 // 2947 /// ENST00000256594 // GSTM3 // glutathione S-transferase mu 3 (brain) // 1p13.3 // 2947 /// NR_024537 // GSTM3 // glutathione S-transferase mu…	BC000088 // GenBank // Homo sapiens glutathione S-transferase mu 3 (brain), mRNA (cDNA clone MGC:3310 IMAGE:3509784), complete cds. // chr1 // 100 // 70 // 23 // 23 // 0 /// ENST00000361066 // ENSEMBL // cdna:known chromosome:GRCh37:1:110279124:110283660:-1 gene:ENSG00000134202 gene_biotype:protein_coding transcript_biotype:protein_coding // chr1 // 100 // 82 // 27 // 27 // 0 /// ENST00000540225 …	BC000088 // P21266 /// BC000088 // Q59EJ5 /// BC000088 // Q6FGJ9 /// NR_024537 // Q59EJ5 /// NR_024537 // Q6FGJ9 /// NM_000849 // Q59EJ5 /// NM_000849 // Q6FGJ9	BC000088 // Hs.2006 // adipose tissue| adrenal gland| ascites| bladder| blood| bone| brain| cervix| connective tissue| embryonic tissue| eye| heart| intestine| kidney| liver| lung| lymph node| mammary gland| mouth| muscle| nerve| ovary| pancreas| parathyroid| pituitary gland| placenta| prostate| skin| stomach| testis| thyroid| trachea| uterus| vascular| bladder carcinoma| breast (mammary gland) t…	BC000088 // GO:0006749 // glutathione metabolic process // inferred from direct assay /// BC000088 // GO:0008065 // establishment of blood-nerve barrier // traceable author statement /// BC000088 // GO:0043627 // response to estrogen stimulus // inferred from expression pattern /// ENST00000361066 // GO:0006749 // glutathione metabolic process // inferred from direct assay /// ENST00000361066 // …	BC000088 // GO:0005737 // cytoplasm // inferred from electronic annotation /// ENST00000361066 // GO:0005737 // cytoplasm // inferred from electronic annotation /// ENST00000540225 // GO:0005737 // cytoplasm // inferred from electronic annotation /// ENST00000256594 // GO:0005737 // cytoplasm // inferred from electronic annotation /// NR_024537 // GO:0005737 // cytoplasm // inferred from electron…	BC000088 // GO:0004364 // glutathione transferase activity // inferred from direct assay /// BC000088 // GO:0042802 // identical protein binding // inferred from physical interaction /// ENST00000361066 // GO:0004364 // glutathione transferase activity // inferred from direct assay /// ENST00000361066 // GO:0042802 // identical protein binding // inferred from physical interaction /// ENST0000054…	BC000088 // GenMAPP // Circadian_Exercise	ENST00000361066 // Pfam // IPR004045 // Glutathione S-transferase, N-terminal /// ENST00000361066 // Pfam // IPR004046 // Glutathione S-transferase, C-terminal /// ENST00000540225 // Pfam // IPR004045 // Glutathione S-transferase, N-terminal /// ENST00000540225 // Pfam // IPR004046 // Glutathione S-transferase, C-terminal /// ENST00000256594 // Pfam // IPR004045 // Glutathione S-transferase, N-te…	1	main
7978331	7978331	chr14	-	24895748	24898731	30	CBLN3		AY359070 // CBLN3 // cerebellin 3 precursor // 14q12 // 643866 /// ENST00000267406 // CBLN3 // cerebellin 3 precursor // 14q12 // 643866 /// NM_001039771 // CBLN3 // cerebellin 3 precursor // 14q12 // 643866	AY359070 // GenBank // Homo sapiens clone DNA71180 cerebellin (UNQ755) mRNA, complete cds. // chr14 // 100 // 100 // 30 // 30 // 0 /// ENST00000267406 // ENSEMBL // cdna:known chromosome:GRCh37:14:24895738:24898731:-1 gene:ENSG00000139899 gene_biotype:protein_coding transcript_biotype:protein_coding // chr14 // 100 // 100 // 30 // 30 // 0 /// NM_001039771 // RefSeq // Homo sapiens cerebellin 3 pr…	AY359070 // Q6UW01	AY359070 // Hs.207603 // blood| bone| brain| connective tissue| kidney| liver| lung| spleen| testis| uterus| vascular| chondrosarcoma| lung tumor| normal| soft tissue/muscle tissue tumor| fetus| adult /// ENST00000267406 // Hs.207603 // blood| bone| brain| connective tissue| kidney| liver| lung| spleen| testis| uterus| vascular| chondrosarcoma| lung tumor| normal| soft tissue/muscle tissue tumor|…	---	AY359070 // GO:0005615 // extracellular space // inferred from electronic annotation /// AY359070 // GO:0030054 // cell junction // inferred from electronic annotation /// AY359070 // GO:0045202 // synapse // inferred from electronic annotation /// ENST00000267406 // GO:0005615 // extracellular space // inferred from electronic annotation /// ENST00000267406 // GO:0030054 // cell junction // infe…	---	---	ENST00000267406 // Pfam // IPR001073 // Complement C1q protein	1	main
8131957	8131957	chr7	+	26331515	26413949	29	SNX10		AF121860 // SNX10 // sorting nexin 10 // 7p15.2 // 29887 /// ENST00000338523 // SNX10 // sorting nexin 10 // 7p15.2 // 29887 /// ENST00000396376 // SNX10 // sorting nexin 10 // 7p15.2 // 29887 /// NR_037670 // SNX10 // sorting nexin 10 // 7p15.2 // 29887 /// NM_013322 // SNX10 // sorting nexin 10 // 7p15.2 // 29887 /// NM_001199835 // SNX10 // sorting nexin 10 // 7p15.2 // 29887 /// NM_001199837 …	AF121860 // GenBank // Homo sapiens sorting nexin 10 (SNX10) mRNA, complete cds. // chr7 // 100 // 90 // 26 // 26 // 0 /// ENST00000338523 // ENSEMBL // cdna:known chromosome:GRCh37:7:26331543:26413945:1 gene:ENSG00000086300 gene_biotype:protein_coding transcript_biotype:protein_coding // chr7 // 100 // 90 // 26 // 26 // 0 /// ENST00000396376 // ENSEMBL // cdna:known chromosome:GRCh37:7:26332674:…	AF121860 // Q9Y5X0	AF121860 // Hs.520714 // bladder| blood| bone| bone marrow| brain| connective tissue| embryonic tissue| eye| intestine| kidney| liver| lung| lymph node| mammary gland| mouth| muscle| pancreas| placenta| prostate| skin| testis| uterus| breast (mammary gland) tumor| chondrosarcoma| germ cell tumor| head and neck tumor| kidney tumor| leukemia| liver tumor| lung tumor| lymphoma| non-neoplasia| normal…	AF121860 // GO:0007032 // endosome organization // inferred from mutant phenotype /// AF121860 // GO:0007154 // cell communication // inferred from electronic annotation /// AF121860 // GO:0015031 // protein transport // inferred from electronic annotation /// ENST00000338523 // GO:0007032 // endosome organization // inferred from mutant phenotype /// ENST00000338523 // GO:0007154 // cell communi…	AF121860 // GO:0031313 // extrinsic to endosome membrane // inferred from direct assay /// ENST00000338523 // GO:0031313 // extrinsic to endosome membrane // inferred from direct assay /// ENST00000396376 // GO:0031313 // extrinsic to endosome membrane // inferred from direct assay /// NR_037670 // GO:0031313 // extrinsic to endosome membrane // inferred from direct assay /// NM_013322 // GO:0031…	AF121860 // GO:0005545 // 1-phosphatidylinositol binding // inferred from mutant phenotype /// ENST00000338523 // GO:0005545 // 1-phosphatidylinositol binding // inferred from mutant phenotype /// ENST00000396376 // GO:0005545 // 1-phosphatidylinositol binding // inferred from mutant phenotype /// NR_037670 // GO:0005545 // 1-phosphatidylinositol binding // inferred from mutant phenotype /// NM_0…	---	ENST00000338523 // Pfam // IPR001683 // Phox homologous domain /// ENST00000396376 // Pfam // IPR001683 // Phox homologous domain	1	main
8086372	8086372	chr3	-	41923642	42003461	36	ULK4		AK000581 // ULK4 // unc-51-like kinase 4 (C. elegans) // 3p22.1 // 54986 /// AK304341 // ULK4 // unc-51-like kinase 4 (C. elegans) // 3p22.1 // 54986 /// BC014794 // ULK4 // unc-51-like kinase 4 (C. elegans) // 3p22.1 // 54986 /// ENST00000301831 // ULK4 // unc-51-like kinase 4 (C. elegans) // 3p22.1 // 54986 /// ENST00000420927 // ULK4 // unc-51-like kinase 4 (C. elegans) // 3p22.1 // 54986 /// …	AK000581 // GenBank // Homo sapiens cDNA FLJ20574 fis, clone REC01035. // chr3 // 92 // 67 // 22 // 24 // 0 /// AK304341 // GenBank // Homo sapiens cDNA FLJ56804 complete cds, weakly similar to Serine/threonine-protein kinase 36 (EC 2.7.11.1). // chr3 // 92 // 72 // 24 // 26 // 0 /// BC014794 // GenBank // Homo sapiens unc-51-like kinase 4 (C. elegans), mRNA (cDNA clone IMAGE:4343362), complete c…	AK000581 // Q96C45 /// AK304341 // B4E2M4 /// AK304341 // B3KSE5 /// AK304341 // Q96C45 /// BC014794 // Q96C45 /// NM_017886 // B3KSE5 /// NM_017886 // Q96C45	AK000581 // Hs.656192 // blood| bone| bone marrow| brain| connective tissue| embryonic tissue| heart| intestine| kidney| liver| lung| lymph| lymph node| mammary gland| mouth| muscle| ovary| pancreas| pharynx| placenta| prostate| skin| spleen| stomach| testis| thymus| trachea| uterus| breast (mammary gland) tumor| chondrosarcoma| colorectal tumor| germ cell tumor| head and neck tumor| leukemia| li…	---	---	AK000581 // GO:0004674 // protein serine/threonine kinase activity // inferred from electronic annotation /// AK000581 // GO:0005524 // ATP binding // inferred from electronic annotation /// AK304341 // GO:0004674 // protein serine/threonine kinase activity // inferred from electronic annotation /// AK304341 // GO:0005524 // ATP binding // inferred from electronic annotation /// BC014794 // GO:00…	---	ENST00000301831 // Pfam // IPR000719 // Protein kinase, catalytic domain /// ENST00000301831 // Pfam // IPR001245 // Serine-threonine/tyrosine-protein kinase catalytic domain /// ENST00000420927 // Pfam // IPR000719 // Protein kinase, catalytic domain /// ENST00000420927 // Pfam // IPR001245 // Serine-threonine/tyrosine-protein kinase catalytic domain	1	main
8046116	8046116	chr2	+	169757750	169766504	30	G6PC2		BC104778 // G6PC2 // glucose-6-phosphatase, catalytic, 2 // 2q24.3 // 57818 /// BC113376 // G6PC2 // glucose-6-phosphatase, catalytic, 2 // 2q24.3 // 57818 /// ENST00000573192 // G6PC2 // glucose-6-phosphatase, catalytic, 2 // 2q24.3 // 57818 /// ENST00000572378 // G6PC2 // glucose-6-phosphatase, catalytic, 2 // 2q24.3 // 57818 /// ENST00000571993 // G6PC2 // glucose-6-phosphatase, catalytic, 2 /…	BC104778 // GenBank // Homo sapiens glucose-6-phosphatase, catalytic, 2, mRNA (cDNA clone MGC:132438 IMAGE:8143781), complete cds. // chr2 // 100 // 100 // 30 // 30 // 0 /// BC113376 // GenBank // Homo sapiens glucose-6-phosphatase, catalytic, 2, mRNA (cDNA clone MGC:141936 IMAGE:8322428), complete cds. // chr2 // 100 // 100 // 30 // 30 // 0 /// ENST00000573192 // ENSEMBL // cdna:known chromosome…	BC104778 // Q9NQR9 /// BC113376 // Q9NQR9 /// NM_021176 // Q9NQR9 /// NM_001081686 // Q9NQR9	BC104778 // Hs.283963 // eye| liver| muscle| pancreas| testis| trachea| normal| pancreatic tumor| fetus| adult /// BC113376 // Hs.283963 // eye| liver| muscle| pancreas| testis| trachea| normal| pancreatic tumor| fetus| adult /// ENST00000573192 // Hs.283963 // eye| liver| muscle| pancreas| testis| trachea| normal| pancreatic tumor| fetus| adult /// ENST00000572378 // Hs.283963 // eye| liver| mus…	BC104778 // GO:0005975 // carbohydrate metabolic process // traceable author statement /// BC104778 // GO:0006094 // gluconeogenesis // inferred from electronic annotation /// BC104778 // GO:0008645 // hexose transport // traceable author statement /// BC104778 // GO:0015758 // glucose transport // traceable author statement /// BC104778 // GO:0042593 // glucose homeostasis // inferred from mutan…	BC104778 // GO:0005789 // endoplasmic reticulum membrane // traceable author statement /// BC104778 // GO:0016021 // integral to membrane // inferred from electronic annotation /// BC113376 // GO:0005789 // endoplasmic reticulum membrane // traceable author statement /// BC113376 // GO:0016021 // integral to membrane // inferred from electronic annotation /// ENST00000573192 // GO:0005789 // endo…	BC104778 // GO:0004346 // glucose-6-phosphatase activity // inferred from electronic annotation /// BC113376 // GO:0004346 // glucose-6-phosphatase activity // inferred from electronic annotation /// ENST00000573192 // GO:0004346 // glucose-6-phosphatase activity // inferred from electronic annotation /// ENST00000572378 // GO:0004346 // glucose-6-phosphatase activity // inferred from electronic …	---	ENST00000573192 // Pfam // IPR000326 // Phosphatidic acid phosphatase type 2/haloperoxidase /// ENST00000572378 // Pfam // IPR000326 // Phosphatidic acid phosphatase type 2/haloperoxidase /// ENST00000375363 // Pfam // IPR000326 // Phosphatidic acid phosphatase type 2/haloperoxidase /// ENST00000429379 // Pfam // IPR000326 // Phosphatidic acid phosphatase type 2/haloperoxidase	1	main
7997332	7997332	chr16	+	77756480	77775847	25	NUDT7		ENST00000564085 // NUDT7 // nudix (nucleoside diphosphate linked moiety X)-type motif 7 // 16q23.1 // 283927 /// ENST00000268533 // NUDT7 // nudix (nucleoside diphosphate linked moiety X)-type motif 7 // 16q23.1 // 283927 /// NM_001105663 // NUDT7 // nudix (nucleoside diphosphate linked moiety X)-type motif 7 // 16q23.1 // 283927 /// NM_001243657 // NUDT7 // nudix (nucleoside diphosphate linked m…	ENST00000564085 // ENSEMBL // cdna:putative chromosome:GRCh37:16:77756411:77775866:1 gene:ENSG00000140876 gene_biotype:protein_coding transcript_biotype:protein_coding // chr16 // 100 // 100 // 25 // 25 // 0 /// ENST00000268533 // ENSEMBL // cdna:known chromosome:GRCh37:16:77756411:77776157:1 gene:ENSG00000140876 gene_biotype:protein_coding transcript_biotype:protein_coding // chr16 // 100 // 100…	---	ENST00000564085 // Hs.740655 // bladder| bone marrow| brain| connective tissue| embryonic tissue| eye| intestine| kidney| liver| lung| mouth| nerve| pancreas| prostate| skin| spleen| testis| uterus| bladder carcinoma| colorectal tumor| germ cell tumor| glioma| head and neck tumor| liver tumor| lymphoma| non-neoplasia| normal| pancreatic tumor| skin tumor| soft tissue/muscle tissue tumor| uterine …	ENST00000564085 // GO:0008150 // biological_process // no biological data available /// ENST00000564085 // GO:0009132 // nucleoside diphosphate metabolic process // inferred from electronic annotation /// ENST00000564085 // GO:0015938 // coenzyme A catabolic process // inferred from sequence or structural similarity /// ENST00000564085 // GO:0046356 // acetyl-CoA catabolic process // inferred fro…	ENST00000564085 // GO:0005777 // peroxisome // inferred from sequence or structural similarity /// ENST00000268533 // GO:0005777 // peroxisome // inferred from sequence or structural similarity /// NM_001105663 // GO:0005777 // peroxisome // inferred from sequence or structural similarity /// NM_001243657 // GO:0005777 // peroxisome // inferred from sequence or structural similarity	ENST00000564085 // GO:0000287 // magnesium ion binding // inferred from electronic annotation /// ENST00000564085 // GO:0003674 // molecular_function // no biological data available /// ENST00000564085 // GO:0003986 // acetyl-CoA hydrolase activity // inferred from sequence or structural similarity /// ENST00000564085 // GO:0005102 // receptor binding // inferred from physical interaction /// ENS…	---	ENST00000564085 // Pfam // IPR000086 // NUDIX hydrolase domain /// ENST00000268533 // Pfam // IPR000086 // NUDIX hydrolase domain	1	main
8126452	8126452	chr6	-	42931608	42946958	28	PEX6		AB208906 // PEX6 // peroxisomal biogenesis factor 6 // 6p21.1 // 5190 /// ENST00000304611 // PEX6 // peroxisomal biogenesis factor 6 // 6p21.1 // 5190 /// ENST00000244546 // PEX6 // peroxisomal biogenesis factor 6 // 6p21.1 // 5190 /// NM_000287 // PEX6 // peroxisomal biogenesis factor 6 // 6p21.1 // 5190	AB208906 // GenBank // Homo sapiens mRNA for peroxisomal biogenesis factor 6 variant protein. // chr6 // 100 // 93 // 26 // 26 // 0 /// ENST00000304611 // ENSEMBL // cdna:known chromosome:GRCh37:6:42931608:42946958:-1 gene:ENSG00000124587 gene_biotype:protein_coding transcript_biotype:protein_coding // chr6 // 100 // 100 // 28 // 28 // 0 /// ENST00000244546 // ENSEMBL // cdna:known chromosome:GRC…	AB208906 // Q59H53 /// AB208906 // Q5T8W1	AB208906 // Hs.656425 // adipose tissue| adrenal gland| ascites| blood| bone| bone marrow| brain| cervix| connective tissue| embryonic tissue| eye| heart| intestine| kidney| liver| lung| lymph| lymph node| mammary gland| mouth| muscle| ovary| pancreas| placenta| prostate| skin| testis| thymus| thyroid| tonsil| trachea| uterus| vascular| breast (mammary gland) tumor| cervical tumor| chondrosarcoma…	AB208906 // GO:0006200 // ATP catabolic process // inferred from mutant phenotype /// AB208906 // GO:0006625 // protein targeting to peroxisome // inferred from mutant phenotype /// AB208906 // GO:0007031 // peroxisome organization // inferred from mutant phenotype /// AB208906 // GO:0016561 // protein import into peroxisome matrix, translocation // inferred from mutant phenotype /// AB208906 // …	AB208906 // GO:0005737 // cytoplasm // inferred from direct assay /// AB208906 // GO:0005777 // peroxisome // inferred from direct assay /// AB208906 // GO:0005778 // peroxisomal membrane // inferred from electronic annotation /// AB208906 // GO:0005829 // cytosol // inferred from direct assay /// ENST00000304611 // GO:0005737 // cytoplasm // inferred from direct assay /// ENST00000304611 // GO:0…	AB208906 // GO:0005515 // protein binding // inferred from physical interaction /// AB208906 // GO:0005524 // ATP binding // inferred from electronic annotation /// AB208906 // GO:0005524 // ATP binding // inferred from mutant phenotype /// AB208906 // GO:0008022 // protein C-terminus binding // inferred from physical interaction /// AB208906 // GO:0016887 // ATPase activity // inferred from muta…	---	ENST00000304611 // Pfam // IPR003959 // ATPase, AAA-type, core /// ENST00000244546 // Pfam // IPR003959 // ATPase, AAA-type, core	1	main
8178188	8178188	chr6	+	32146269	32148175	23	RNF5		BC111392 // RNF5 // ring finger protein 5, E3 ubiquitin protein ligase // 6p21.3 // 6048 /// ENST00000449794 // RNF5 // ring finger protein 5, E3 ubiquitin protein ligase // 6p21.3 // 6048 /// ENST00000456167 // RNF5 // ring finger protein 5, E3 ubiquitin protein ligase // 6p21.3 // 6048 /// ENST00000413786 // RNF5 // ring finger protein 5, E3 ubiquitin protein ligase // 6p21.3 // 6048 /// ENST00…	BC111392 // GenBank // Homo sapiens ring finger protein 5, mRNA (cDNA clone MGC:104386 IMAGE:6458319), complete cds. // chr6 // 100 // 91 // 21 // 21 // 0 /// ENST00000449794 // ENSEMBL // cdna:known chromosome:GRCh37:HSCHR6_MHC_APD:32157475:32159914:1 gene:ENSG00000223767 gene_biotype:protein_coding transcript_biotype:protein_coding // chr6 // 100 // 91 // 21 // 21 // 0 /// ENST00000456167 // EN…	BC111392 // Q99942 /// NR_003129 // Q99942 /// NM_006913 // Q99942	BC111392 // Hs.731774 // adrenal gland| ascites| blood| bone marrow| brain| cervix| connective tissue| embryonic tissue| esophagus| eye| heart| intestine| kidney| liver| lung| lymph node| mammary gland| muscle| nerve| ovary| pancreas| pharynx| placenta| prostate| salivary gland| skin| spleen| stomach| testis| thymus| uterus| breast (mammary gland) tumor| chondrosarcoma| colorectal tumor| esophage…	BC111392 // GO:0044257 // cellular protein catabolic process // inferred from mutant phenotype /// BC111392 // GO:0070534 // protein K63-linked ubiquitination // inferred from direct assay /// BC111392 // GO:0070936 // protein K48-linked ubiquitination // inferred from direct assay /// BC111392 // GO:0071712 // ER-associated misfolded protein catabolic process // inferred from mutant phenotype //…	BC111392 // GO:0005789 // endoplasmic reticulum membrane // inferred from electronic annotation /// BC111392 // GO:0016021 // integral to membrane // inferred from electronic annotation /// BC111392 // GO:0031966 // mitochondrial membrane // inferred from electronic annotation /// ENST00000449794 // GO:0005789 // endoplasmic reticulum membrane // inferred from electronic annotation /// ENST000004…	BC111392 // GO:0004842 // ubiquitin-protein ligase activity // inferred from direct assay /// BC111392 // GO:0005515 // protein binding // inferred from physical interaction /// BC111392 // GO:0008270 // zinc ion binding // inferred from electronic annotation /// ENST00000449794 // GO:0004842 // ubiquitin-protein ligase activity // inferred from direct assay /// ENST00000449794 // GO:0005515 // p…	---	ENST00000449794 // Pfam // IPR018957 // Zinc finger, C3HC4 RING-type /// ENST00000456167 // Pfam // IPR018957 // Zinc finger, C3HC4 RING-type /// ENST00000413786 // Pfam // IPR018957 // Zinc finger, C3HC4 RING-type /// ENST00000453473 // Pfam // IPR018957 // Zinc finger, C3HC4 RING-type /// ENST00000445885 // Pfam // IPR018957 // Zinc finger, C3HC4 RING-type /// ENST00000550243 // Pfam // IPR0189…	3	main
8110408	8110408	chr5	+	177302523	177311249	36	THOC3		BC006849 // THOC3 // THO complex 3 // 5q35.2 // 84321 /// ENST00000265097 // THOC3 // THO complex 3 // 5q35.2 // 84321 /// ENST00000506672 // LOC728554 // THO complex 3 pseudogene // 5q35.3 // 728554 /// NM_032361 // THOC3 // THO complex 3 // 5q35.2 // 84321 /// NR_003615 // LOC728554 // THO complex 3 pseudogene // 5q35.3 // 728554	BC006849 // GenBank // Homo sapiens THO complex 3, mRNA (cDNA clone MGC:5469 IMAGE:3451612), complete cds. // chr5 // 83 // 97 // 29 // 35 // 0 /// ENST00000265097 // ENSEMBL // cdna:known chromosome:GRCh37:5:175386530:175395302:-1 gene:ENSG00000051596 gene_biotype:protein_coding transcript_biotype:protein_coding // chr5 // 89 // 100 // 32 // 36 // 0 /// ENST00000506672 // ENSEMBL // cdna:known c…	BC006849 // Q96J01	BC006849 // Hs.484227 // adrenal gland| ascites| blood| bone| bone marrow| brain| cervix| connective tissue| ear| embryonic tissue| eye| heart| intestine| kidney| liver| lung| lymph| lymph node| mammary gland| mouth| muscle| ovary| pancreas| pharynx| placenta| prostate| salivary gland| skin| stomach| testis| trachea| uterus|adrenal tumor| breast (mammary gland) tumor| cervical tumor| chondrosarco…	BC006849 // GO:0006397 // mRNA processing // inferred from electronic annotation /// BC006849 // GO:0006406 // mRNA export from nucleus // inferred from direct assay /// BC006849 // GO:0008380 // RNA splicing // inferred from electronic annotation /// BC006849 // GO:0046784 // intronless viral mRNA export from host nucleus // inferred from direct assay /// ENST00000265097 // GO:0006397 // mRNA pr…	BC006849 // GO:0000346 // transcription export complex // inferred from direct assay /// ENST00000265097 // GO:0000346 // transcription export complex // inferred from direct assay /// NM_032361 // GO:0000346 // transcription export complex // inferred from direct assay	BC006849 // GO:0003723 // RNA binding // inferred from electronic annotation /// ENST00000265097 // GO:0003723 // RNA binding // inferred from electronic annotation /// NM_032361 // GO:0003723 // RNA binding // inferred from electronic annotation	---	ENST00000265097 // Pfam // IPR001680 // WD40 repeat /// ENST00000265097 // Pfam // IPR011659 // WD40-like Beta Propeller /// ENST00000265097 // Pfam // IPR013979 // Translation initiation factor 2A, beta propellor-like domain	3	main
7962345	7962345	chr12	-	42092984	42093054	25	---		---	ENST00000491742 // ENSEMBL // ncrna_pseudogene:Mt_tRNA_pseudogene chromosome:GRCh37:12:42092985:42093054:-1 gene:ENSG00000242584 gene_biotype:Mt_tRNA_pseudogene transcript_biotype:Mt_tRNA_pseudogene // chr12 // 100 // 96 // 24 // 24 // 0	---	---	---	---	---	---	---	1	main
7953835	7953835	chr12	+	9142217	9163343	27	KLRG1		AK301367 // KLRG1 // killer cell lectin-like receptor subfamily G, member 1 // 12p13.31 // 10219 /// ENST00000356986 // KLRG1 // killer cell lectin-like receptor subfamily G, member 1 // 12p13.31 // 10219 /// ENST00000266551 // KLRG1 // killer cell lectin-like receptor subfamily G, member 1 // 12p13.31 // 10219 /// NM_005810 // KLRG1 // killer cell lectin-like receptor subfamily G, member 1 // 12…	AK301367 // GenBank // Homo sapiens cDNA FLJ56726 complete cds, highly similar to Homo sapiens killer cell lectin-like receptor subfamily G, member 1 (KLRG1), mRNA. // chr12 // 96 // 89 // 23 // 24 // 0 /// ENST00000356986 // ENSEMBL // cdna:known chromosome:GRCh37:12:9142137:9162674:1 gene:ENSG00000139187 gene_biotype:protein_coding transcript_biotype:protein_coding // chr12 // 100 // 89 // 24 /…	AK301367 // B4DW47	AK301367 // Hs.558446 // bone marrow| brain| connective tissue| eye| heart| lymph node| mammary gland| prostate| skin| spleen| umbilical cord| breast (mammary gland) tumor| leukemia| lymphoma| non-neoplasia| normal| primitive neuroectodermal tumor of the CNS| prostate cancer| retinoblastoma| skin tumor| soft tissue/muscle tissue tumor| fetus| neonate| adult /// ENST00000356986 // Hs.558446 // bon…	AK301367 // GO:0006954 // inflammatory response // traceable author statement /// AK301367 // GO:0006968 // cellular defense response // traceable author statement /// AK301367 // GO:0007166 // cell surface receptor signaling pathway // traceable author statement /// AK301367 // GO:0045087 // innate immune response // inferred from electronic annotation /// AK301367 // GO:0050776 // regulation of…	AK301367 // GO:0005886 // plasma membrane // inferred from electronic annotation /// AK301367 // GO:0016021 // integral to membrane // inferred from electronic annotation /// ENST00000356986 // GO:0005886 // plasma membrane // inferred from electronic annotation /// ENST00000356986 // GO:0016021 // integral to membrane // inferred from electronic annotation /// ENST00000266551 // GO:0005886 // pl…	AK301367 // GO:0004872 // receptor activity // inferred from electronic annotation /// AK301367 // GO:0030246 // carbohydrate binding // inferred from electronic annotation /// ENST00000356986 // GO:0004872 // receptor activity // inferred from electronic annotation /// ENST00000356986 // GO:0030246 // carbohydrate binding // inferred from electronic annotation /// ENST00000266551 // GO:0004872 /…	---	ENST00000356986 // Pfam // IPR001304 // C-type lectin /// ENST00000266551 // Pfam // IPR001304 // C-type lectin	1	main
8029065	8029065	chr19	+	41903704	41937250	27	BCKDHA		AK298188 // BCKDHA // branched chain keto acid dehydrogenase E1, alpha polypeptide // 19q13.1-q13.2 // 593 /// BC007878 // BCKDHA // branched chain keto acid dehydrogenase E1, alpha polypeptide // 19q13.1-q13.2 // 593 /// BC008933 // BCKDHA // branched chain keto acid dehydrogenase E1, alpha polypeptide // 19q13.1-q13.2 // 593 /// BC023983 // BCKDHA // branched chain keto acid dehydrogenase E1, a…	AK127598 // GenBank // Homo sapiens cDNA FLJ45695 fis, clone FEBRA2013570, highly similar to 2-oxoisovalerate dehydrogenase alpha subunit, mitochondrial precursor (EC 1.2.4.4). // chr19 // 96 // 93 // 24 // 25 // 0 /// AK298188 // GenBank // Homo sapiens cDNA FLJ55733 complete cds, highly similar to 2-oxoisovalerate dehydrogenase alpha subunit, mitochondrial precursor (EC 1.2.4.4). // chr19 // 10…	AK127598 // Q6ZSA3 /// AK127598 // P12694 /// AK298188 // B4DP47 /// BC007878 // P12694 /// BC007878 // Q59EI3 /// BC007878 // B2R8A9 /// BC008933 // P12694 /// BC008933 // Q59EI3 /// BC008933 // B2R8A9 /// BC023983 // P12694 /// BC023983 // Q59EI3 /// BC023983 // B2R8A9 /// AL833143 // Q658P7 /// NM_000709 // Q59EI3 /// NM_000709 // P12694 /// NM_000709 // B2R8A9 /// NM_001164783 // Q59EI3 /// N…	AK298188 // Hs.433307 // adipose tissue| adrenal gland| ascites| bladder| blood| bone| bone marrow| brain| cervix| connective tissue| embryonic tissue| esophagus| eye| heart| intestine| kidney| larynx| liver| lung| lymph| lymph node| mammary gland| muscle| ovary| pancreas| pituitary gland| placenta| prostate| salivary gland| skin| spleen| stomach| testis| thymus| tonsil| trachea| umbilical cord| …	AK298188 // GO:0007584 // response to nutrient // inferred from electronic annotation /// AK298188 // GO:0009083 // branched chain family amino acid catabolic process // inferred from direct assay /// AK298188 // GO:0009083 // branched chain family amino acid catabolic process // traceable author statement /// AK298188 // GO:0034641 // cellular nitrogen compound metabolic process // traceable aut…	AK298188 // GO:0005739 // mitochondrion // traceable author statement /// AK298188 // GO:0005759 // mitochondrial matrix // traceable author statement /// AK298188 // GO:0005947 // mitochondrial alpha-ketoglutarate dehydrogenase complex // inferred from direct assay /// BC007878 // GO:0005739 // mitochondrion // traceable author statement /// BC007878 // GO:0005759 // mitochondrial matrix // trac…	AK298188 // GO:0003826 // alpha-ketoacid dehydrogenase activity // inferred from direct assay /// AK298188 // GO:0003863 // 3-methyl-2-oxobutanoate dehydrogenase (2-methylpropanoyl-transferring) activity // inferred from electronic annotation /// AK298188 // GO:0005515 // protein binding // inferred from physical interaction /// AK298188 // GO:0016831 // carboxy-lyase activity // traceable author…	---	ENST00000540732 // Pfam // IPR001017 // Dehydrogenase, E1 component /// ENST00000540732 // Pfam // IPR005474 // Transketolase, N-terminal /// ENST00000269980 // Pfam // IPR001017 // Dehydrogenase, E1 component /// ENST00000269980 // Pfam // IPR005474 // Transketolase, N-terminal /// ENST00000542943 // Pfam // IPR001017 // Dehydrogenase, E1 component /// ENST00000542943 // Pfam // IPR005474 // Tra…	1	main
7999547	7999547	chr16	-	12060053	12061621	23	TNFRSF17		BC058291 // TNFRSF17 // tumor necrosis factor receptor superfamily, member 17 // 16p13.1 // 608 /// ENST00000053243 // TNFRSF17 // tumor necrosis factor receptor superfamily, member 17 // 16p13.1 // 608 /// ENST00000435355 // TNFRSF17 // tumor necrosis factor receptor superfamily, member 17 // 16p13.1 // 608 /// NM_001192 // TNFRSF17 // tumor necrosis factor receptor superfamily, member 17 // 16p…	BC058291 // GenBank // Homo sapiens tumor necrosis factor receptor superfamily, member 17, mRNA (cDNA clone MGC:61811 IMAGE:6736094), complete cds. // chr16 // 90 // 87 // 18 // 20 // 0 /// ENST00000053243 // ENSEMBL // cdna:known chromosome:GRCh37:16:12058964:12061925:1 gene:ENSG00000048462 gene_biotype:protein_coding transcript_biotype:protein_coding // chr16 // 100 // 87 // 20 // 20 // 0 /// E…	BC058291 // Q6PE46 /// NM_001192 // Q02223	BC058291 // Hs.2556 // connective tissue| eye| lung| lymph node| mammary gland| pharynx| leukemia| lymphoma| normal| soft tissue/muscle tissue tumor| adult /// ENST00000053243 // Hs.2556 // connective tissue| eye| lung| lymph node| mammary gland| pharynx| leukemia| lymphoma| normal| soft tissue/muscle tissue tumor| adult /// ENST00000435355 // Hs.2556 // connective tissue| eye| lung| lymph node| …	BC058291 // GO:0007165 // signal transduction // traceable author statement /// BC058291 // GO:0007275 // multicellular organismal development // traceable author statement /// BC058291 // GO:0008283 // cell proliferation // traceable author statement /// BC058291 // GO:0033209 // tumor necrosis factor-mediated signaling pathway // inferred from reviewed computational analysis /// ENST00000053243…	BC058291 // GO:0005886 // plasma membrane // inferred from electronic annotation /// BC058291 // GO:0012505 // endomembrane system // inferred from electronic annotation /// BC058291 // GO:0016021 // integral to membrane // inferred from electronic annotation /// ENST00000053243 // GO:0005886 // plasma membrane // inferred from electronic annotation /// ENST00000053243 // GO:0012505 // endomembra…	BC058291 // GO:0004872 // receptor activity // inferred from electronic annotation /// BC058291 // GO:0004872 // receptor activity // traceable author statement /// BC058291 // GO:0005031 // tumor necrosis factor-activated receptor activity // inferred from reviewed computational analysis /// ENST00000053243 // GO:0004872 // receptor activity // inferred from electronic annotation /// ENST0000005…	---	ENST00000053243 // Pfam // IPR015337 // BCMA, TALL-1 binding /// ENST00000435355 // Pfam // IPR015337 // BCMA, TALL-1 binding	1	main
8070398	8070398	chr21	-	40777770	40817703	29	LCA5L		BC031059 // LCA5L // Leber congenital amaurosis 5-like // 21q22.2 // 150082 /// BC043006 // LCA5L // Leber congenital amaurosis 5-like // 21q22.2 // 150082 /// ENST00000288350 // LCA5L // Leber congenital amaurosis 5-like // 21q22.2 // 150082 /// ENST00000358268 // LCA5L // Leber congenital amaurosis 5-like // 21q22.2 // 150082 /// ENST00000380671 // LCA5L // Leber congenital amaurosis 5-like // …	BC031059 // GenBank // Homo sapiens Leber congenital amaurosis 5-like, mRNA (cDNA clone MGC:33295 IMAGE:5271223), complete cds. // chr21 // 100 // 86 // 25 // 25 // 0 /// BC043006 // GenBank // Homo sapiens Leber congenital amaurosis 5-like, mRNA (cDNA clone MGC:44448 IMAGE:5297703), complete cds. // chr21 // 96 // 79 // 22 // 23 // 0 /// ENST00000288350 // ENSEMBL // cdna:known chromosome:GRCh37…	BC031059 // O95447 /// BC043006 // O95447	BC031059 // Hs.517284 // bone marrow| brain| eye| heart| intestine| kidney| muscle| pharynx| placenta| skin| stomach| testis| thyroid| uterus| vascular| gastrointestinal tumor| germ cell tumor| leukemia| normal| skin tumor| uterine tumor| fetus| adult /// BC043006 // Hs.517284 // bone marrow| brain| eye| heart| intestine| kidney| muscle| pharynx| placenta| skin| stomach| testis| thyroid| uterus| …	---	---	---	---	---	1	main
8057004	8057004	chr2	-	178487977	178973066	29	PDE11A		AB036704 // PDE11A // phosphodiesterase 11A // 2q31.2 // 50940 /// ENST00000286063 // PDE11A // phosphodiesterase 11A // 2q31.2 // 50940 /// ENST00000358450 // PDE11A // phosphodiesterase 11A // 2q31.2 // 50940 /// ENST00000409504 // PDE11A // phosphodiesterase 11A // 2q31.2 // 50940 /// ENST00000389683 // PDE11A // phosphodiesterase 11A // 2q31.2 // 50940 /// ENST00000449286 // PDE11A // phospho…	AB036704 // GenBank // Homo sapiens HSPDE11A mRNA for phosphodiesterase 11A, complete cds. // chr2 // 100 // 86 // 25 // 25 // 0 /// ENST00000286063 // ENSEMBL // cdna:known chromosome:GRCh37:2:178492797:178937482:-1 gene:ENSG00000128655 gene_biotype:protein_coding transcript_biotype:protein_coding // chr2 // 100 // 90 // 26 // 26 // 0 /// ENST00000358450 // ENSEMBL // cdna:known chromosome:GRCh3…	AB036704 // Q9HCR9 /// NM_001077197 // Q9HCR9	AB036704 // Hs.570273 // brain| larynx| mouth| muscle| nerve| parathyroid| prostate| testis| germ cell tumor| head and neck tumor| non-neoplasia| normal| fetus| juvenile| adult /// ENST00000286063 // Hs.570273 // brain| larynx| mouth| muscle| nerve| parathyroid| prostate| testis| germ cell tumor| head and neck tumor| non-neoplasia| normal| fetus| juvenile| adult /// ENST00000358450 // Hs.570273 /…	AB036704 // GO:0006198 // cAMP catabolic process // inferred from electronic annotation /// AB036704 // GO:0007165 // signal transduction // inferred from electronic annotation /// AB036704 // GO:0007596 // blood coagulation // traceable author statement /// AB036704 // GO:0046069 // cGMP catabolic process // inferred from electronic annotation /// ENST00000286063 // GO:0006198 // cAMP catabolic …	AB036704 // GO:0005575 // cellular_component // no biological data available /// AB036704 // GO:0005625 // soluble fraction // inferred from electronic annotation /// AB036704 // GO:0005829 // cytosol // traceable author statement /// AB036704 // GO:0043204 // perikaryon // inferred from electronic annotation /// ENST00000286063 // GO:0005575 // cellular_component // no biological data available …	AB036704 // GO:0004112 // cyclic-nucleotide phosphodiesterase activity // non-traceable author statement /// AB036704 // GO:0004114 // 3',5'-cyclic-nucleotide phosphodiesterase activity // traceable author statement /// AB036704 // GO:0004118 // cGMP-stimulated cyclic-nucleotide phosphodiesterase activity // inferred from direct assay /// AB036704 // GO:0030552 // cAMP binding // inferred from el…	---	ENST00000286063 // Pfam // IPR002073 // 3'5'-cyclic nucleotide phosphodiesterase, catalytic domain /// ENST00000286063 // Pfam // IPR003018 // GAF domain /// ENST00000358450 // Pfam // IPR002073 // 3'5'-cyclic nucleotide phosphodiesterase, catalytic domain /// ENST00000358450 // Pfam // IPR003018 // GAF domain /// ENST00000409504 // Pfam // IPR002073 // 3'5'-cyclic nucleotide phosphodiesterase, c…	1	main
7938057	7938057	chr11	+	5821594	5822527	21	OR52N3P		ENST00000413417 // OR52N3P // olfactory receptor, family 52, subfamily N, member 3 pseudogene // --- // ---	ENST00000413417 // ENSEMBL // cdna:pseudogene chromosome:GRCh37:11:5821594:5822527:1 gene:ENSG00000236965 gene_biotype:pseudogene transcript_biotype:unprocessed_pseudogene // chr11 // 100 // 100 // 21 // 21 // 0	---	---	---	---	---	---	---	1	main
8124897	8124897	chr6	-	31141512	31145676	20	PSORS1C3		AY484516 // PSORS1C3 // psoriasis susceptibility 1 candidate 3 (non-protein coding) // 6p21.33 // 100130889 /// ENST00000450562 // PSORS1C3 // psoriasis susceptibility 1 candidate 3 (non-protein coding) // 6p21.33 // 100130889 /// ENST00000425066 // PSORS1C3 // psoriasis susceptibility 1 candidate 3 (non-protein coding) // 6p21.33 // 100130889 /// ENST00000428067 // PSORS1C3 // psoriasis suscepti…	TCONS_00029955-XLOC_014441 // Rinn lincRNA // linc-C18orf62-7 chr6_cox_hap2:-:2656281-2660447 // chr6 // 90 // 100 // 18 // 20 // 0 /// TCONS_00011135-XLOC_005677 // Rinn lincRNA // linc-POU5F1-1 chr6:-:31141511-31145676 // chr6 // 100 // 100 // 20 // 20 // 0 /// TCONS_00012690-XLOC_005677 // Rinn lincRNA // linc-POU5F1-1 chr6:-:31139385-31144598 // chr6 // 100 // 70 // 14 // 14 // 0 /// TCONS_00…	---	AY484516 // Hs.670091 // bladder| brain| kidney| ovary| placenta| stomach| gastrointestinal tumor| germ cell tumor| normal| adult /// ENST00000450562 // Hs.670091 // bladder| brain| kidney| ovary| placenta| stomach| gastrointestinal tumor| germ cell tumor| normal| adult /// ENST00000425066 // Hs.670091 // bladder| brain| kidney| ovary| placenta| stomach| gastrointestinal tumor| germ cell tumor| n…	---	---	---	---	---	3	main
8179727	8179727	chr6	-	31141512	31145676	20	PSORS1C3		AY484516 // PSORS1C3 // psoriasis susceptibility 1 candidate 3 (non-protein coding) // 6p21.33 // 100130889 /// ENST00000450562 // PSORS1C3 // psoriasis susceptibility 1 candidate 3 (non-protein coding) // 6p21.33 // 100130889 /// ENST00000425066 // PSORS1C3 // psoriasis susceptibility 1 candidate 3 (non-protein coding) // 6p21.33 // 100130889 /// ENST00000428067 // PSORS1C3 // psoriasis suscepti…	TCONS_00029955-XLOC_014441 // Rinn lincRNA // linc-C18orf62-7 chr6_cox_hap2:-:2656281-2660447 // chr6 // 90 // 100 // 18 // 20 // 0 /// TCONS_00011135-XLOC_005677 // Rinn lincRNA // linc-POU5F1-1 chr6:-:31141511-31145676 // chr6 // 100 // 100 // 20 // 20 // 0 /// TCONS_00012690-XLOC_005677 // Rinn lincRNA // linc-POU5F1-1 chr6:-:31139385-31144598 // chr6 // 100 // 70 // 14 // 14 // 0 /// TCONS_00…	---	AY484516 // Hs.670091 // bladder| brain| kidney| ovary| placenta| stomach| gastrointestinal tumor| germ cell tumor| normal| adult /// ENST00000450562 // Hs.670091 // bladder| brain| kidney| ovary| placenta| stomach| gastrointestinal tumor| germ cell tumor| normal| adult /// ENST00000425066 // Hs.670091 // bladder| brain| kidney| ovary| placenta| stomach| gastrointestinal tumor| germ cell tumor| n…	---	---	---	---	---	3	main
7938295	7938295	chr11	+	8708592	8711191	24	RPL27A		ENST00000314138 // SNORA3 // small nucleolar RNA, H/ACA box 3 // 11p15 // 619562 /// ENST00000314138 // RPL27A // ribosomal protein L27a // 11p15 // 6157 /// NM_000990 // RPL27A // ribosomal protein L27a // 11p15 // 6157	ENST00000314138 // ENSEMBL // cdna:known chromosome:GRCh37:11:8703958:8711419:1 gene:ENSG00000166441 gene_biotype:protein_coding transcript_biotype:protein_coding // chr11 // 100 // 100 // 24 // 24 // 0 /// NM_000990 // RefSeq // Homo sapiens ribosomal protein L27a (RPL27A), mRNA. // chr11 // 100 // 100 // 24 // 24 // 0	NM_000990 // P46776	ENST00000314138 // Hs.523463 // adipose tissue| adrenal gland| ascites| bladder| blood| bone| bone marrow| brain| cervix| connective tissue| ear| embryonic tissue| esophagus| eye| heart| intestine| kidney| larynx| liver| lung| lymph| lymph node| mammary gland| mouth| muscle| nerve| ovary| pancreas| parathyroid| pharynx| pituitary gland| placenta| prostate| salivary gland| skin| spleen| stomach| t…	ENST00000314138 // GO:0000184 // nuclear-transcribed mRNA catabolic process, nonsense-mediated decay // traceable author statement /// ENST00000314138 // GO:0006412 // translation // non-traceable author statement /// ENST00000314138 // GO:0006412 // translation // traceable author statement /// ENST00000314138 // GO:0006413 // translational initiation // traceable author statement /// ENST000003…	ENST00000314138 // GO:0005829 // cytosol // traceable author statement /// ENST00000314138 // GO:0022625 // cytosolic large ribosomal subunit // inferred from direct assay /// NM_000990 // GO:0005829 // cytosol // traceable author statement /// NM_000990 // GO:0022625 // cytosolic large ribosomal subunit // inferred from direct assay	ENST00000314138 // GO:0003723 // RNA binding // traceable author statement /// ENST00000314138 // GO:0003735 // structural constituent of ribosome // non-traceable author statement /// ENST00000314138 // GO:0005515 // protein binding // inferred from physical interaction /// NM_000990 // GO:0003723 // RNA binding // traceable author statement /// NM_000990 // GO:0003735 // structural constituent …	NM_000990 // GenMAPP // Ribosomal_Proteins	ENST00000314138 // Pfam // IPR021131 // Ribosomal protein L18e/L15P	1	main
8112961	8112961	chr5	-	81569139	81574235	26	RPS23		ENST00000296674 // RPS23 // ribosomal protein S23 // 5q14.2 // 6228 /// NM_001025 // RPS23 // ribosomal protein S23 // 5q14.2 // 6228	AK125939 // GenBank // Homo sapiens cDNA FLJ43951 fis, clone TESTI4015398. // chr5 // 84 // 73 // 16 // 19 // 0 /// ENST00000296674 // ENSEMBL // cdna:known chromosome:GRCh37:5:81569177:81574396:-1 gene:ENSG00000186468 gene_biotype:protein_coding transcript_biotype:protein_coding // chr5 // 100 // 100 // 26 // 26 // 0 /// NM_001025 // RefSeq // Homo sapiens ribosomal protein S23 (RPS23), mRNA. //…	NM_001025 // A8K517	ENST00000296674 // Hs.527193 // adipose tissue| adrenal gland| ascites| bladder| blood| bone| bone marrow| brain| cervix| connective tissue| ear| embryonic tissue| esophagus| eye| heart| intestine| kidney| larynx| liver| lung| lymph| lymph node| mammary gland| mouth| muscle| nerve| ovary| pancreas| parathyroid| pharynx| pituitary gland| placenta| prostate| salivary gland| skin| spleen| stomach| t…	ENST00000296674 // GO:0000184 // nuclear-transcribed mRNA catabolic process, nonsense-mediated decay // traceable author statement /// ENST00000296674 // GO:0006412 // translation // inferred by curator /// ENST00000296674 // GO:0006412 // translation // traceable author statement /// ENST00000296674 // GO:0006413 // translational initiation // traceable author statement /// ENST00000296674 // GO…	ENST00000296674 // GO:0005829 // cytosol // traceable author statement /// ENST00000296674 // GO:0005840 // ribosome // non-traceable author statement /// ENST00000296674 // GO:0022627 // cytosolic small ribosomal subunit // inferred from direct assay /// NM_001025 // GO:0005829 // cytosol // traceable author statement /// NM_001025 // GO:0005840 // ribosome // non-traceable author statement /// …	ENST00000296674 // GO:0003674 // molecular_function // no biological data available /// ENST00000296674 // GO:0003735 // structural constituent of ribosome // inferred from electronic annotation /// ENST00000296674 // GO:0005515 // protein binding // inferred from physical interaction /// NM_001025 // GO:0003674 // molecular_function // no biological data available /// NM_001025 // GO:0003735 // …	---	ENST00000296674 // Pfam // IPR006032 // Ribosomal protein S12/S23	1	main
7961259	7961259	chr12	-	11033560	11324198	24	TAS2R14		ENST00000381852 // TAS2R14 // taste receptor, type 2, member 14 // 12p13 // 50840	ENST00000381852 // ENSEMBL // cdna:known chromosome:GRCh37:12:11090007:11324172:-1 gene:ENSG00000212127 gene_biotype:protein_coding transcript_biotype:processed_transcript // chr12 // 100 // 13 // 3 // 3 // 0	---	ENST00000381852 // Hs.679406 // brain| normal /// ENST00000381852 // Hs.731575 // brain| embryonic tissue| eye| intestine| kidney| larynx| liver| lung| lymph| lymph node| muscle| ovary| pancreas| prostate| skin| stomach| testis| thyroid| trachea| uterus| vascular| gastrointestinal tumor| germ cell tumor| head and neck tumor| kidney tumor| lymphoma| normal| pancreatic tumor| primitive neuroectoder…	ENST00000381852 // GO:0001580 // detection of chemical stimulus involved in sensory perception of bitter taste // inferred from direct assay /// ENST00000381852 // GO:0007186 // G-protein coupled receptor signaling pathway // inferred by curator /// ENST00000381852 // GO:0050912 // detection of chemical stimulus involved in sensory perception of taste // traceable author statement	ENST00000381852 // GO:0016021 // integral to membrane // inferred by curator	ENST00000381852 // GO:0008527 // taste receptor activity // inferred from direct assay /// ENST00000381852 // GO:0008527 // taste receptor activity // traceable author statement /// ENST00000381852 // GO:0033038 // bitter taste receptor activity // inferred from direct assay	---	---	1	main
8133112	8133112	chr7	+	65305042	65307382	25	---		---	TCONS_l2_00025984-XLOC_l2_013463 // Broad TUCP // linc-VKORC1L1-1 chr7:+:65300346-65310515 // chr7 // 100 // 100 // 25 // 25 // 0	---	---	---	---	---	---	---	1	main
7968632	7968632	chr13	+	36920569	36943662	24	SPG20OS		ENST00000488319 // SPG20OS // SPG20 opposite strand // 13q13.3 // 100507135 /// ENST00000493739 // SPG20OS // SPG20 opposite strand // 13q13.3 // 100507135 /// NR_045180 // SPG20OS // SPG20 opposite strand // 13q13.3 // 100507135 /// NR_045181 // SPG20OS // SPG20 opposite strand // 13q13.3 // 100507135	ENST00000488319 // ENSEMBL // cdna:known chromosome:GRCh37:13:36920568:36943738:1 gene:ENSG00000120664 gene_biotype:protein_coding transcript_biotype:processed_transcript // chr13 // 100 // 71 // 17 // 17 // 0 /// ENST00000493739 // ENSEMBL // cdna:known chromosome:GRCh37:13:36920569:36943662:1 gene:ENSG00000120664 gene_biotype:protein_coding transcript_biotype:processed_transcript // chr13 // 10…	---	---	---	---	---	---	---	1	main
7961293	7961293	chr12	-	11213995	11214893	12	TAS2R46		ENST00000574263 // TAS2R46 // taste receptor, type 2, member 46 // 12p13.2 // 259292 /// ENST00000573885 // TAS2R46 // taste receptor, type 2, member 46 // 12p13.2 // 259292 /// ENST00000533467 // TAS2R46 // taste receptor, type 2, member 46 // 12p13.2 // 259292 /// NM_176887 // TAS2R46 // taste receptor, type 2, member 46 // 12p13.2 // 259292	ENST00000574263 // ENSEMBL // cdna:known chromosome:GRCh37:HSCHR12_2_CTG2:11213964:11214893:-1 gene:ENSG00000262525 gene_biotype:protein_coding transcript_biotype:protein_coding // chr12 // 100 // 100 // 12 // 12 // 0 /// ENST00000573885 // ENSEMBL // cdna:known chromosome:GRCh37:HG1133_PATCH:11216134:11217063:-1 gene:ENSG00000262889 gene_biotype:protein_coding transcript_biotype:protein_coding /…	---	ENST00000574263 // Hs.688193 // --- /// ENST00000573885 // Hs.688193 // --- /// ENST00000533467 // Hs.688193 // --- /// NM_176887 // Hs.688193 // ---	ENST00000574263 // GO:0050909 // sensory perception of taste // inferred from electronic annotation /// ENST00000573885 // GO:0050909 // sensory perception of taste // inferred from electronic annotation /// ENST00000533467 // GO:0050909 // sensory perception of taste // inferred from electronic annotation /// NM_176887 // GO:0050909 // sensory perception of taste // inferred from electronic anno…	ENST00000574263 // GO:0016021 // integral to membrane // inferred from electronic annotation /// ENST00000574263 // GO:0060170 // cilium membrane // inferred from electronic annotation /// ENST00000573885 // GO:0016021 // integral to membrane // inferred from electronic annotation /// ENST00000573885 // GO:0060170 // cilium membrane // inferred from electronic annotation /// ENST00000533467 // GO…	ENST00000574263 // GO:0004930 // G-protein coupled receptor activity // inferred from electronic annotation /// ENST00000573885 // GO:0004930 // G-protein coupled receptor activity // inferred from electronic annotation /// ENST00000533467 // GO:0004930 // G-protein coupled receptor activity // inferred from electronic annotation /// NM_176887 // GO:0004930 // G-protein coupled receptor activity …	---	ENST00000574263 // Pfam // IPR007960 // Mammalian taste receptor /// ENST00000573885 // Pfam // IPR007960 // Mammalian taste receptor /// ENST00000533467 // Pfam // IPR007960 // Mammalian taste receptor	1	main
8079598	8079598	chr3	+	48282596	48329076	42	ZNF589		AF114817 // ZNF589 // zinc finger protein 589 // 3p21 // 51385 /// ENST00000354698 // ZNF589 // zinc finger protein 589 // 3p21 // 51385 /// ENST00000448461 // ZNF589 // zinc finger protein 589 // 3p21 // 51385 /// ENST00000457782 // ZNF589 // zinc finger protein 589 // 3p21 // 51385 /// ENST00000296437 // ZNF589 // zinc finger protein 589 // 3p21 // 51385 /// NM_016089 // ZNF589 // zinc finger p…	AF114817 // GenBank // Homo sapiens KRAB-zinc finger protein SZF1-2 (SZF1) mRNA, complete cds. // chr3 // 100 // 76 // 32 // 32 // 0 /// ENST00000354698 // ENSEMBL // cdna:known chromosome:GRCh37:3:48282590:48312477:1 gene:ENSG00000164048 gene_biotype:protein_coding transcript_biotype:protein_coding // chr3 // 100 // 74 // 31 // 31 // 0 /// ENST00000448461 // ENSEMBL // cdna:known chromosome:GRCh…	AF114817 // Q86UQ0 /// NM_016089 // Q86UQ0 /// NM_016089 // Q96JS8	AF114817 // Hs.172602 // adipose tissue| adrenal gland| blood| brain| connective tissue| embryonic tissue| eye| heart| intestine| kidney| larynx| liver| lung| lymph node| mammary gland| muscle| nerve| ovary| pancreas| placenta| prostate| skin| stomach| testis| thymus| thyroid| umbilical cord| uterus|adrenal tumor| breast (mammary gland) tumor| colorectal tumor| gastrointestinal tumor| germ cell t…	AF114817 // GO:0006355 // regulation of transcription, DNA-dependent // inferred from electronic annotation /// ENST00000354698 // GO:0006355 // regulation of transcription, DNA-dependent // inferred from electronic annotation /// ENST00000448461 // GO:0006355 // regulation of transcription, DNA-dependent // inferred from electronic annotation /// ENST00000457782 // GO:0006355 // regulation of tr…	AF114817 // GO:0005634 // nucleus // inferred from electronic annotation /// ENST00000354698 // GO:0005634 // nucleus // inferred from electronic annotation /// ENST00000448461 // GO:0005634 // nucleus // inferred from electronic annotation /// ENST00000457782 // GO:0005634 // nucleus // inferred from electronic annotation /// ENST00000296437 // GO:0005634 // nucleus // inferred from electronic a…	AF114817 // GO:0003677 // DNA binding // inferred from electronic annotation /// AF114817 // GO:0008270 // zinc ion binding // inferred from electronic annotation /// ENST00000354698 // GO:0003677 // DNA binding // inferred from electronic annotation /// ENST00000354698 // GO:0008270 // zinc ion binding // inferred from electronic annotation /// ENST00000448461 // GO:0003677 // DNA binding // inf…	---	ENST00000354698 // Pfam // IPR001909 // Krueppel-associated box /// ENST00000354698 // Pfam // IPR007087 // Zinc finger, C2H2 /// ENST00000448461 // Pfam // IPR001909 // Krueppel-associated box /// ENST00000448461 // Pfam // IPR007087 // Zinc finger, C2H2 /// ENST00000296437 // Pfam // IPR001909 // Krueppel-associated box /// ENST00000296437 // Pfam // IPR007087 // Zinc finger, C2H2	1	main
8011734	8011734	chr17	-	4801064	4806369	30	CHRNE		ENST00000293780 // CHRNE // cholinergic receptor, nicotinic, epsilon (muscle) // 17p13.2 // 1145 /// ENST00000572438 // CHRNE // cholinergic receptor, nicotinic, epsilon (muscle) // 17p13.2 // 1145 /// NM_000080 // CHRNE // cholinergic receptor, nicotinic, epsilon (muscle) // 17p13.2 // 1145	ENST00000293780 // ENSEMBL // cdna:known chromosome:GRCh37:17:4801069:4806369:-1 gene:ENSG00000108556 gene_biotype:protein_coding transcript_biotype:protein_coding // chr17 // 100 // 100 // 30 // 30 // 0 /// ENST00000572438 // ENSEMBL // cdna:known chromosome:GRCh37:17:4801352:4805106:-1 gene:ENSG00000108556 gene_biotype:protein_coding transcript_biotype:retained_intron // chr17 // 100 // 63 // 1…	NM_000080 // Q04844	ENST00000293780 // Hs.654535 // brain| eye| spleen| glioma| normal| retinoblastoma| fetus /// ENST00000572438 // Hs.654535 // brain| eye| spleen| glioma| normal| retinoblastoma| fetus /// NM_000080 // Hs.654535 // brain| eye| spleen| glioma| normal| retinoblastoma| fetus	ENST00000293780 // GO:0006810 // transport // traceable author statement /// ENST00000293780 // GO:0006812 // cation transport // traceable author statement /// ENST00000293780 // GO:0006936 // muscle contraction // traceable author statement /// ENST00000293780 // GO:0007165 // signal transduction // traceable author statement /// ENST00000293780 // GO:0007268 // synaptic transmission // traceab…	ENST00000293780 // GO:0005886 // plasma membrane // traceable author statement /// ENST00000293780 // GO:0005887 // integral to plasma membrane // traceable author statement /// ENST00000293780 // GO:0005892 // acetylcholine-gated channel complex // inferred from electronic annotation /// ENST00000293780 // GO:0030054 // cell junction // inferred from electronic annotation /// ENST00000293780 // …	ENST00000293780 // GO:0004889 // acetylcholine-activated cation-selective channel activity // inferred from electronic annotation /// ENST00000293780 // GO:0008324 // cation transmembrane transporter activity // traceable author statement /// ENST00000293780 // GO:0015464 // acetylcholine receptor activity // traceable author statement /// ENST00000572438 // GO:0004889 // acetylcholine-activated …	---	ENST00000293780 // Pfam // IPR006029 // Neurotransmitter-gated ion-channel transmembrane domain /// ENST00000293780 // Pfam // IPR006202 // Neurotransmitter-gated ion-channel ligand-binding	1	main
7967685	7967685	chr12	-	131274145	131323811	32	STX2		BC047496 // STX2 // syntaxin 2 // 12q24.33 // 2054 /// ENST00000261653 // STX2 // syntaxin 2 // 12q24.33 // 2054 /// ENST00000392373 // STX2 // syntaxin 2 // 12q24.33 // 2054 /// NM_001980 // STX2 // syntaxin 2 // 12q24.33 // 2054 /// NM_194356 // STX2 // syntaxin 2 // 12q24.33 // 2054	BC047496 // GenBank // Homo sapiens syntaxin 2, mRNA (cDNA clone MGC:51014 IMAGE:5296500), complete cds. // chr12 // 100 // 88 // 28 // 28 // 0 /// ENST00000261653 // ENSEMBL // cdna:known chromosome:GRCh37:12:131274145:131323811:-1 gene:ENSG00000111450 gene_biotype:protein_coding transcript_biotype:protein_coding // chr12 // 100 // 88 // 28 // 28 // 0 /// ENST00000392373 // ENSEMBL // cdna:known…	BC047496 // P32856	BC047496 // Hs.437585 // adipose tissue| adrenal gland| ascites| blood| bone| brain| connective tissue| embryonic tissue| eye| heart| intestine| kidney| liver| lung| muscle| nerve| pancreas| placenta| stomach| testis| thyroid| uterus|adrenal tumor| chondrosarcoma| gastrointestinal tumor| germ cell tumor| glioma| head and neck tumor| kidney tumor| liver tumor| non-neoplasia| normal| primitive neur…	BC047496 // GO:0000920 // cytokinetic cell separation // inferred from electronic annotation /// BC047496 // GO:0006886 // intracellular protein transport // inferred from electronic annotation /// BC047496 // GO:0007165 // signal transduction // traceable author statement /// BC047496 // GO:0007340 // acrosome reaction // inferred from sequence or structural similarity /// BC047496 // GO:0007398…	BC047496 // GO:0005625 // soluble fraction // traceable author statement /// BC047496 // GO:0005792 // microsome // traceable author statement /// BC047496 // GO:0005911 // cell-cell junction // inferred from electronic annotation /// BC047496 // GO:0009986 // cell surface // inferred from electronic annotation /// BC047496 // GO:0016021 // integral to membrane // inferred from electronic annotat…	BC047496 // GO:0000149 // SNARE binding // inferred from electronic annotation /// BC047496 // GO:0005484 // SNAP receptor activity // inferred from electronic annotation /// BC047496 // GO:0005515 // protein binding // inferred from physical interaction /// BC047496 // GO:0048306 // calcium-dependent protein binding // inferred from sequence or structural similarity /// ENST00000261653 // GO:000…	---	ENST00000261653 // Pfam // IPR000727 // Target SNARE coiled-coil domain /// ENST00000261653 // Pfam // IPR006011 // Syntaxin, N-terminal /// ENST00000392373 // Pfam // IPR000727 // Target SNARE coiled-coil domain /// ENST00000392373 // Pfam // IPR006011 // Syntaxin, N-terminal	1	main
7945420	7945420	chr11	-	494512	507300	32	RNH1		BC047730 // RNH1 // ribonuclease/angiogenin inhibitor 1 // 11p15.5 // 6050 /// ENST00000397614 // RNH1 // ribonuclease/angiogenin inhibitor 1 // 11p15.5 // 6050 /// ENST00000356187 // RNH1 // ribonuclease/angiogenin inhibitor 1 // 11p15.5 // 6050 /// ENST00000354420 // RNH1 // ribonuclease/angiogenin inhibitor 1 // 11p15.5 // 6050 /// ENST00000397604 // RNH1 // ribonuclease/angiogenin inhibitor 1…	BC047730 // GenBank // Homo sapiens ribonuclease/angiogenin inhibitor 1, mRNA (cDNA clone MGC:54054 IMAGE:5788220), complete cds. // chr11 // 100 // 94 // 30 // 30 // 0 /// ENST00000397614 // ENSEMBL // cdna:known chromosome:GRCh37:11:494513:506821:-1 gene:ENSG00000023191 gene_biotype:protein_coding transcript_biotype:protein_coding // chr11 // 100 // 81 // 26 // 26 // 0 /// ENST00000356187 // EN…	BC047730 // P13489 /// NM_002939 // P13489 /// NM_203383 // P13489 /// NM_203384 // P13489 /// NM_203385 // P13489	BC047730 // Hs.530687 // adipose tissue| adrenal gland| ascites| blood| bone| bone marrow| brain| cervix| connective tissue| embryonic tissue| esophagus| eye| heart| intestine| kidney| larynx| liver| lung| lymph| lymph node| mammary gland| muscle| nerve| ovary| pancreas| pituitary gland| placenta| prostate| skin| spleen| stomach| testis| thymus| thyroid| tonsil| uterus| vascular|adrenal tumor| br…	BC047730 // GO:0006402 // mRNA catabolic process // non-traceable author statement /// BC047730 // GO:0045765 // regulation of angiogenesis // inferred from direct assay /// ENST00000397614 // GO:0006402 // mRNA catabolic process // non-traceable author statement /// ENST00000397614 // GO:0045765 // regulation of angiogenesis // inferred from direct assay /// ENST00000356187 // GO:0006402 // mRNA…	BC047730 // GO:0005737 // cytoplasm // inferred from direct assay /// BC047730 // GO:0032311 // angiogenin-PRI complex // inferred from physical interaction /// ENST00000397614 // GO:0005737 // cytoplasm // inferred from direct assay /// ENST00000397614 // GO:0032311 // angiogenin-PRI complex // inferred from physical interaction /// ENST00000356187 // GO:0005737 // cytoplasm // inferred from dir…	BC047730 // GO:0005515 // protein binding // inferred from physical interaction /// BC047730 // GO:0008428 // ribonuclease inhibitor activity // inferred from direct assay /// ENST00000397614 // GO:0005515 // protein binding // inferred from physical interaction /// ENST00000397614 // GO:0008428 // ribonuclease inhibitor activity // inferred from direct assay /// ENST00000356187 // GO:0005515 // …	---	ENST00000397614 // Pfam // IPR001611 // Leucine-rich repeat /// ENST00000356187 // Pfam // IPR001611 // Leucine-rich repeat /// ENST00000354420 // Pfam // IPR001611 // Leucine-rich repeat /// ENST00000397604 // Pfam // IPR001611 // Leucine-rich repeat /// ENST00000397615 // Pfam // IPR001611 // Leucine-rich repeat /// ENST00000534797 // Pfam // IPR001611 // Leucine-rich repeat	1	main
8040541	8040541	chr2	+	24397972	24414567	20	FAM228A		BC050462 // FAM228A // family with sequence similarity 228, member A // 2p23.3 // 653140 /// ENST00000456591 // FAM228A // family with sequence similarity 228, member A // 2p23.3 // 653140 /// ENST00000295150 // FAM228A // family with sequence similarity 228, member A // 2p23.3 // 653140 /// NM_001040710 // FAM228A // family with sequence similarity 228, member A // 2p23.3 // 653140	BC050462 // GenBank // Homo sapiens chromosome 2 open reading frame 84, mRNA (cDNA clone MGC:54292 IMAGE:5744344), complete cds. // chr2 // 100 // 100 // 20 // 20 // 0 /// ENST00000456591 // ENSEMBL // cdna:known chromosome:GRCh37:2:24397938:24413381:1 gene:ENSG00000186453 gene_biotype:protein_coding transcript_biotype:nonsense_mediated_decay // chr2 // 100 // 60 // 12 // 12 // 0 /// ENST00000295…	BC050462 // Q86W67	BC050462 // Hs.467868 // brain| testis| germ cell tumor| normal| fetus| adult /// ENST00000456591 // Hs.467868 // brain| testis| germ cell tumor| normal| fetus| adult /// ENST00000295150 // Hs.467868 // brain| testis| germ cell tumor| normal| fetus| adult /// NM_001040710 // Hs.467868 // brain| testis| germ cell tumor| normal| fetus| adult	---	---	---	---	---	1	main
