# Supplementary material for: A Genome-Wide mQTL Analysis in Human Adipose Tissue Identifies Genetic Variants Associated with DNA Methylation, Gene Expression and Metabolic Traits
Source: PLoS One. 2016 Jun 20;11(6):e0157776. doi: 10.1371/journal.pone.0157776 (PMC4913906; doi:10.1371/journal.pone.0157776)
Supplement: S8 Table — Excel table representing cis-mQTL SNPs that are identified in MAGIC, GIANT, or GLGC consortia (p<0.05) overlapping with SNPs that show association with metabolic phenotypes in the study cohort (p<0.05). Sheet a: SNPs associated with BMI in study cohort and GIANT consortium [44]. Sheet b: SNPs associated with Waist-hip ratio in study cohort and GIANT consortium [43]. Sheet c: SNPs associated with Fasting glucose in study cohort and MAGIC consortium [45]. Sheet d: SNPs associated with Fasting insulin in study cohort and MAGIC consortium [45]. Sheet e: SNPs associated with HOMA-B in study cohort and MAGIC consortium [45]. Sheet f: SNPs associated with HOMA-IR in study cohort and MAGIC consortium [45]. Sheet g: SNPs associated with HbA1c in study cohort and MAGIC consortium [46]. Sheet h: SNPs associated with Total cholesterol in study cohort and GLGC consortium [47]. Sheet i SNPs associated with Triglycerides in study cohort and GLGC consortium [47]. Sheet j: SNPs associated with HDL in study cohort and GLGC consortium [47]. Sheet k: SNPs associated with LDL in study cohort and consortium GLGC [47]. (XLSX) [file pone.0157776.s008.xlsx]

## Sheet: a) BMI
Associations with BMI in the study cohort of Scandinavian men						Giant BMI 2012
SNP	Minor Allele	Major Allele	pvalue	beta	std.error	Effect Allele	Other Allele	Consortia MAF	Consortia beta	Consortia SE	Consortia pvalue
rs6731591	G	A	0.0407782	1.01472	0.490321	T	C	0.772	-0.021	0.0071	0.0026
rs1030445	G	A	0.0235403	1.18739	0.517234	A	G	0.782	-0.021	0.0074	0.0039
rs7860	G	A	0.00674717	1.13163	0.410023	A	G	0.793	-0.021	0.0074	0.0046
rs2232816	G	A	0.00454283	1.18575	0.409486	A	G	0.783	-0.018	0.0064	0.0058
rs10798636	G	A	0.00454283	1.18575	0.409486	A	G	0.781	-0.018	0.0064	0.0059
rs2232812	G	A	0.0044738	1.19567	0.412103	T	C	0.783	-0.018	0.0064	0.0059
rs2232818	A	G	0.00454283	1.18575	0.409486	A	G	0.213	0.018	0.0064	0.0062
rs478745	G	A	0.00864648	1.11938	0.418874	T	C	0.73	-0.018	0.0065	0.0063
rs6481952	G	A	0.0161975	-1.11109	0.455175	T	C	0.683	0.019	0.0071	0.0068
rs12325853	G	A	0.0472198	0.831463	0.41444	T	C	0.7	-0.02	0.0075	0.0069
rs11010152	G	A	0.0408732	-0.954922	0.461645	T	C	0.683	0.016	0.006	0.0079
rs11740719	A	G	0.00692679	1.19781	0.435451	T	C	0.278	0.017	0.0063	0.0086
rs6719705	G	A	0.0086098	1.07479	0.40196	T	C	0.691	-0.017	0.0065	0.0094
rs9891299	A	G	0.0195726	0.980681	0.414102	A	G	0.298	0.019	0.0074	0.0095
rs539	A	G	0.0387508	-0.940777	0.449873	A	G	0.478	-0.015	0.0057	0.01
rs9199	G	A	0.0222086	1.17469	0.506611	A	G	0.622	-0.016	0.0061	0.01
rs1797393	G	A	0.0464958	0.792173	0.393535	A	G	0.633	-0.015	0.0058	0.011
rs2474519	A	G	0.0233804	-1.049	0.45641	A	G	0.328	-0.015	0.006	0.011
rs470826	A	G	0.0171081	1.19591	0.494149	T	C	0.371	0.015	0.0061	0.011
rs4934744	A	G	0.0408732	-0.954922	0.461645	T	C	0.315	-0.015	0.006	0.011
rs891425	A	G	0.0086098	1.07479	0.40196	A	G	0.311	0.016	0.0064	0.012
rs9897309	A	G	0.0298726	-0.901873	0.41002	A	G	0.522	-0.014	0.0057	0.012
rs9912932	A	G	0.0126088	1.0562	0.416631	A	G	0.35	0.016	0.0065	0.012
rs1265178	A	G	0.0177937	1.13712	0.472801	A	G	0.261	0.017	0.0071	0.014
rs4947261	A	G	0.0473603	-0.975862	0.486481	A	G	0.476	-0.015	0.0059	0.014
rs741706	G	A	0.0387508	-0.940777	0.449873	T	C	0.522	0.014	0.0057	0.014
rs1049004	G	A	0.0381487	1.01123	0.482035	T	C	0.586	-0.015	0.006	0.015
rs470403	A	G	0.0264102	1.14844	0.510443	T	C	0.378	0.014	0.006	0.018
rs3814864	A	G	0.025002	0.896107	0.394478	A	G	0.339	0.014	0.006	0.019
rs6425438	G	A	0.00299832	1.59337	0.525236	T	C	0.878	-0.019	0.008	0.019
rs4084262	A	G	0.0232966	-1.47417	0.641004	T	C	0.186	-0.017	0.0075	0.02
rs11813258	G	A	0.0366731	-0.961518	0.454731	A	G	0.677	0.014	0.0061	0.022
rs12885928	C	A	0.0432626	-1.19076	0.58252	T	G	0.888	0.018	0.0077	0.022
rs4332019	C	A	0.00618802	-1.5996	0.57333	T	G	0.807	0.016	0.007	0.023
rs9380238	G	A	0.0446289	1.04431	0.514252	A	G	0.903	-0.019	0.0083	0.024
rs9654726	A	G	0.0422151	1.11087	0.540649	A	G	0.133	0.017	0.0076	0.025
rs130076	A	G	0.0299741	1.01295	0.460758	A	G	0.261	0.016	0.007	0.026
rs10279428	G	A	0.0422151	1.11087	0.540649	A	G	0.856	-0.016	0.0075	0.027
rs10275341	G	A	0.0409452	1.1249	0.543961	A	G	0.856	-0.016	0.0075	0.028
rs11737748	G	A	0.0187564	1.00933	0.423246	T	C	0.694	-0.013	0.0061	0.029
rs12154715	G	A	0.0422151	1.11087	0.540649	A	G	0.895	-0.017	0.008	0.032
rs12639929	G	A	0.0187564	1.00933	0.423246	A	G	0.706	-0.013	0.0062	0.032
rs1316845	A	G	0.0271315	-0.944218	0.421763	T	C	0.429	-0.012	0.0057	0.033
rs4714675	A	G	0.0397309	1.5437	0.741947	T	C	0.112	0.02	0.0092	0.033
rs3828903	A	G	0.0206689	-1.04811	0.446582	A	G	0.244	-0.013	0.0062	0.035
rs4655330	A	G	0.0499949	0.878628	0.443477	A	G	0.29	0.013	0.0061	0.035
rs4803953	A	C	0.00499128	1.42363	0.497114	A	C	0.194	0.016	0.0077	0.035
rs10181296	C	A	0.04294	0.901155	0.440151	T	G	0.744	-0.013	0.0061	0.037
rs3828914	A	G	0.0206689	-1.04811	0.446582	T	C	0.247	-0.013	0.0062	0.037
rs10416550	A	G	0.00357711	1.47036	0.494143	T	C	0.2	0.016	0.0076	0.038
rs2110552	G	A	0.025002	0.896107	0.394478	T	C	0.661	-0.014	0.0069	0.039
rs1054496	A	G	0.029357	0.934473	0.423471	T	C	0.292	0.012	0.0061	0.041
rs7672108	G	A	0.0157479	1.03636	0.422707	T	C	0.706	-0.013	0.0062	0.043
rs2793422	A	G	0.0320917	-0.868381	0.400155	A	G	0.415	-0.012	0.0059	0.044
rs1265159	A	G	0.0225602	1.08923	0.471017	A	G	0.272	0.014	0.0069	0.046
rs1772253	G	A	0.0320917	-0.868381	0.400155	T	C	0.572	0.012	0.0059	0.046
rs1045491	A	G	0.0380689	0.902174	0.429868	T	C	0.362	0.015	0.0074	0.047
rs11583517	A	G	0.0360613	-0.912139	0.429941	T	C	0.204	-0.016	0.0079	0.047
rs3130473	A	G	0.0407025	0.949397	0.458579	T	C	0.306	0.013	0.0066	0.047
rs1045481	A	G	0.0380689	0.902174	0.429868	A	G	0.362	0.015	0.0074	0.048
rs4973442	G	A	0.0024156	1.31101	0.422411	T	C	0.694	-0.012	0.0062	0.048
rs2428190	G	A	0.021546	1.48564	0.637437	A	G	0.856	-0.016	0.008	0.049

## Sheet: b) Waist-hip ratio
Associations with waist-hip ratio in the study cohort of Scandinavian men						Giant waist-hip ratio
SNP	Minor Allele	Major Allele	pvalue	beta	std.error	Effect Allele	Other Allele	Consortia MAF	Consortia pvalue
rs8084	A	C	0.0110363	0.0184229	0.00712365	C	A	0.5333	7.67e-07
rs3793126	G	A	0.0482521	-0.0148528	0.00743457	G	A	0.3333	2.59e-05
rs986363	A	G	0.0375204	-0.0175909	0.00835268	C	T	0.5167	5.37e-05
rs10991437	A	C	0.0467985	0.0219589	0.0109185	A	C	0.1	5.57e-05
rs3763316	A	G	0.0386278	-0.0171365	0.00818481	T	C	0.3167	6.12e-05
rs4816593	A	C	0.0452731	-0.017062	0.00842324	C	A	0.525	6.64e-05
rs2268175	G	A	0.00273046	-0.0239284	0.00780118	C	T	.	8.98e-05
rs389883	C	A	0.00500172	0.0228776	0.00798317	T	G	0.6417	0.00026
rs419788	A	G	0.00554453	0.022651	0.00800265	C	T	0.65	0.00044
rs440454	A	G	0.00554453	0.022651	0.00800265	G	A	0.65	0.00045
rs12622958	C	A	0.0226865	-0.0214971	0.00929892	C	A	0.2417	0.00046
rs9268831	A	G	0.0224828	-0.0166144	0.00717066	T	C	0.4583	0.00049
rs437179	A	C	0.00554453	0.022651	0.00800265	C	A	0.65	0.00051
rs2239803	A	G	0.00421317	-0.0216591	0.00740777	T	C	0.425	0.0006
rs494620	A	G	0.0172563	-0.0192687	0.00796719	A	G	0.3833	0.00069
rs524386	G	A	0.0487877	0.0246047	0.0123458	T	C	0.9333	0.00076
rs8052950	G	A	0.00178726	0.0278358	0.00869041	A	G	0.7333	0.00083
rs6936204	A	G	0.00225499	0.0237822	0.00760037	C	T	0.55	0.00084
rs2076522	G	C	0.0333186	-0.017539	0.00813473	C	G	0.3167	0.00092
rs9926303	A	G	0.00885926	0.0245968	0.00922509	C	T	0.7167	0.00094
rs2239804	G	A	0.00873366	-0.0198596	0.0074354	C	T	0.425	0.001
rs1150752	G	A	0.0374309	0.0278115	0.0131979	T	C	0.9	0.0011
rs10779967	A	G	0.0172221	0.0334074	0.0138068	G	A	0.9167	0.0012
rs3129937	A	C	0.039644	0.020183	0.00968876	C	A	0.8417	0.0013
rs11084857	G	A	0.0394235	0.0171299	0.00821565	G	A	0.4417	0.0013
rs644045	A	G	0.00509663	0.0240309	0.00840442	G	A	0.625	0.0013
rs2143462	A	G	0.0474649	0.0192626	0.00960729	G	A	0.8417	0.0016
rs9268220	A	G	0.0277637	0.0215659	0.00966751	C	T	0.8417	0.0017
rs847311	A	C	0.0266201	-0.0183166	0.00814866	G	T	0.7417	0.0017
rs3129939	G	A	0.0277637	0.0215659	0.00966751	A	G	0.8417	0.0018
rs17162190	A	G	0.0257218	0.0186032	0.00822441	G	A	.	0.002
rs6941112	A	G	0.0187969	-0.0204392	0.00856806	A	G	0.2667	0.0023
rs17650886	A	G	0.0245499	-0.0294372	0.012909	G	A	0.9	0.0025
rs6909427	C	A	0.026884	0.02067	0.00921198	T	G	0.7917	0.0025
rs7750783	A	G	0.0273871	0.020621	0.009221	C	T	0.7917	0.0027
rs1003878	A	G	0.0191129	0.0217357	0.00913631	G	A	0.8083	0.0027
rs3749966	G	A	0.026884	0.02067	0.00921198	T	C	0.7917	0.0027
rs6909790	G	A	0.0273871	0.020621	0.009221	A	G	0.7917	0.0028
rs3129949	A	C	0.0191129	0.0217357	0.00913631	C	A	0.8083	0.0028
rs3864300	A	C	0.0273871	0.020621	0.009221	G	T	0.7917	0.0028
rs6915455	A	G	0.0273871	0.020621	0.009221	G	A	0.7917	0.0028
rs9268202	A	G	0.0273871	0.020621	0.009221	C	T	0.7917	0.003
rs1018433	A	T	0.0273871	0.020621	0.009221	A	T	0.7917	0.0031
rs3115560	A	G	0.026884	0.02067	0.00921198	G	A	0.7917	0.0031
rs7341328	A	G	0.0273871	0.020621	0.009221	G	A	0.7917	0.0032
rs3864302	A	G	0.0318686	0.0201744	0.00927764	C	T	0.7917	0.0033
rs3096673	G	A	0.026884	0.02067	0.00921198	T	C	0.7917	0.0034
rs3132931	C	A	0.0273871	0.020621	0.009221	T	G	0.7917	0.0034
rs9268200	A	G	0.0273871	0.020621	0.009221	C	T	0.7917	0.0035
rs10094128	G	A	0.0453958	-0.0164111	0.00810663	T	C	0.5917	0.0037
rs3811461	G	A	0.0482023	0.0165486	0.00828152	A	G	.	0.0038
rs3096700	A	C	0.000208234	0.0273468	0.00712026	C	A	0.5417	0.0039
rs3130316	A	G	0.000199762	0.0274669	0.00713233	C	T	0.5417	0.0039
rs4963183	G	A	0.0264627	-0.0171577	0.00762497	C	T	0.4583	0.004
rs743962	G	A	0.00101761	0.0311891	0.00923414	G	A	0.1917	0.004
rs6935269	G	A	0.026884	0.02067	0.00921198	T	C	0.7917	0.004
rs9268142	G	A	0.0332473	0.0198622	0.00920957	T	C	0.7917	0.004
rs2072632	A	G	0.0304954	-0.0186511	0.00850711	A	G	0.2833	0.0041
rs6457536	G	A	0.0273871	0.020621	0.009221	A	G	0.7917	0.0042
rs7121173	A	G	0.0264627	-0.0171577	0.00762497	A	G	0.45	0.0042
rs3130340	G	A	0.026884	0.02067	0.00921198	T	C	0.7917	0.0042
rs3115553	A	G	0.026884	0.02067	0.00921198	C	T	0.7917	0.0043
rs2280774	A	G	0.0304954	-0.0186511	0.00850711	A	G	0.2917	0.0044
rs659445	G	A	0.0024559	0.0239355	0.00771711	A	G	0.575	0.0046
rs2215718	A	G	0.0400243	0.016914	0.00813723	C	T	0.6583	0.0046
rs6600236	A	G	0.0155295	-0.0192376	0.00782407	T	C	0.2583	0.0047
rs3129943	G	A	0.0299971	0.0199861	0.00908799	A	G	0.7583	0.0048
rs486416	G	A	0.0024559	0.0239355	0.00771711	A	G	0.575	0.005
rs7946539	G	A	0.0140261	-0.0193755	0.0077588	C	T	0.4583	0.005
rs3115572	C	G	0.00035996	0.0267153	0.00724847	G	C	0.5417	0.005
rs12917910	G	A	0.0362986	-0.0171475	0.00808854	C	T	0.35	0.0054
rs4151657	G	A	0.0347103	-0.0176388	0.00824728	C	T	0.3083	0.0064
rs1480380	A	G	0.00358924	0.0422052	0.0141752	C	T	0.925	0.0065
rs9398235	A	G	0.0178373	0.0245183	0.01019	G	A	0.8833	0.0065
rs660594	G	A	0.00360578	0.0213682	0.00717589	A	G	0.4667	0.0066
rs644774	G	A	0.00356554	0.0211054	0.00708331	T	C	0.4667	0.0069
rs2516633	A	C	0.0377508	-0.0190197	0.00904227	A	C	0.25	0.007
rs10196107	G	A	0.037879	-0.01693	0.00805426	C	T	0.3167	0.007
rs2542660	C	A	0.0194355	-0.0223867	0.00943578	C	A	0.2167	0.007
rs3797343	C	A	0.022044	0.0208274	0.00896514	A	C	0.6833	0.0072
rs660550	C	A	0.00356554	0.0211054	0.00708331	A	C	0.4667	0.0073
rs805293	T	A	0.0377539	-0.0151592	0.0072062	A	T	0.3917	0.0073
rs644827	A	G	0.00356554	0.0211054	0.00708331	C	T	0.4667	0.0073
rs4873463	A	G	0.0273591	-0.0183903	0.008222	G	A	0.6083	0.0073
rs589428	A	C	0.0024559	0.0239355	0.00771711	G	T	0.575	0.0077
rs7941920	C	A	0.0112446	-0.0199006	0.00771552	G	T	0.45	0.0077
rs605203	C	A	0.0031972	0.0234301	0.00776788	A	C	0.575	0.0078
rs11650464	A	C	0.0326732	-0.0205604	0.00949908	T	G	0.2167	0.0079
rs6682	A	G	0.0112446	-0.0199006	0.00771552	A	G	0.45	0.0083
rs7976807	A	G	0.0497125	0.0163207	0.0082232	A	G	0.3417	0.0085
rs3807067	A	G	0.0458282	-0.0170804	0.00845442	G	A	0.55	0.0086
rs4076195	G	A	0.0199099	-0.0176924	0.00748683	C	T	0.5417	0.0091
rs2073211	G	A	0.0175228	0.0244507	0.0101345	A	G	0.8833	0.0098
rs282177	A	G	0.00547024	0.0208512	0.00735332	C	T	.	0.01
rs132681	A	G	0.0370103	0.0176717	0.0083681	G	A	0.775	0.011
rs2278979	A	G	0.00658289	0.0209864	0.00757236	G	A	.	0.011
rs4608108	A	C	0.0166305	-0.018933	0.00778281	G	T	0.55	0.011
rs17094887	A	G	0.0371365	0.0304417	0.0144249	T	C	0.0833	0.011
rs10109984	G	A	0.00989292	-0.0206186	0.00785165	T	C	0.55	0.012
rs3129886	A	G	0.016087	0.0209779	0.00857865	C	T	0.6583	0.013
rs3129883	A	G	0.016087	0.0209779	0.00857865	C	T	0.6583	0.014
rs2293293	A	G	0.0371697	-0.0158004	0.00748842	G	A	0.6	0.014
rs7762279	G	A	0.000149998	0.0526328	0.0133868	T	C	0.9083	0.014
rs4074522	G	A	0.0371697	-0.0158004	0.00748842	A	G	0.6	0.015
rs4955526	A	G	0.0371697	-0.0158004	0.00748842	C	T	0.6	0.015
rs6832148	A	G	0.0382739	-0.0181361	0.00864613	C	T	0.7167	0.015
rs3790645	A	G	0.00747906	0.0205736	0.0075455	G	A	.	0.015
rs3808960	A	C	0.0128115	0.0268613	0.0106126	G	T	0.9	0.015
rs11240351	G	A	0.0176201	-0.0188283	0.00781098	G	A	.	0.016
rs755714	A	G	0.0289134	-0.0198558	0.00896731	T	C	0.2917	0.016
rs789859	A	C	0.0342234	-0.0170668	0.00795789	T	G	0.3833	0.016
rs6907286	A	G	0.0399742	-0.0172485	0.00829602	G	A	0.5333	0.017
rs3893298	G	A	0.00923432	0.0219947	0.00829699	C	T	0.4	0.018
rs2304755	G	A	0.0478711	-0.0149132	0.00745025	T	C	0.5333	0.018
rs1572993	A	G	0.00720546	-0.0213749	0.00780319	A	G	.	0.019
rs707919	G	A	0.0289134	-0.0198558	0.00896731	G	A	0.2917	0.019
rs805297	A	C	0.0289134	-0.0198558	0.00896731	A	C	0.2917	0.02
rs4782328	A	G	0.0454328	0.0175006	0.0086463	A	G	0.1917	0.021
rs11236209	A	G	0.0211844	-0.0209411	0.00895368	G	A	0.775	0.021
rs2073210	A	C	0.00892656	0.0248608	0.00933525	G	T	0.8583	0.021
rs3117572	A	G	0.0329466	0.0211033	0.00976791	G	A	0.7083	0.021
rs754058	A	G	0.0132035	-0.0192531	0.00764057	C	T	0.6333	0.022
rs1573736	A	C	0.00224726	0.0262173	0.00837565	T	G	0.325	0.022
rs2187818	A	C	0.037984	-0.0157424	0.00749344	T	G	0.375	0.022
rs2291652	A	G	0.0280382	0.0168216	0.0075543	A	G	0.5417	0.023
rs12932271	G	A	0.00935591	0.0218601	0.0082595	C	T	0.4	0.023
rs12948120	C	A	0.032869	-0.0203911	0.00943399	C	A	0.225	0.023
rs9268615	A	G	0.037984	-0.0157424	0.00749344	A	G	0.3833	0.024
rs7650509	A	G	0.0153549	-0.0183095	0.00743363	G	A	0.4833	0.024
rs14004	A	C	0.0267964	-0.0169629	0.00755539	A	C	0.375	0.025
rs9276689	A	G	0.000237009	0.049961	0.0131366	C	T	0.9	0.025
rs1464255	A	G	0.0216806	-0.0217951	0.00935528	A	G	0.225	0.026
rs17326775	G	A	0.0328981	-0.023761	0.010995	G	A	0.175	0.026
rs4902998	A	C	0.000436782	-0.0272122	0.00749911	G	T	0.675	0.026
rs7633265	A	G	0.0207251	0.0175545	0.00747817	A	G	0.4417	0.027
rs11124634	G	A	0.0220727	-0.0208092	0.00895929	C	T	0.2667	0.027
rs1875247	G	A	0.045362	0.0210512	0.0103947	C	T	0.1167	0.027
rs17176958	A	G	0.0343936	-0.0216888	0.0101228	G	A	0.7583	0.027
rs9268605	A	G	0.037984	-0.0157424	0.00749344	A	G	0.375	0.028
rs1035828	G	A	0.00909189	-0.0201467	0.00758389	T	C	0.6	0.028
rs11202230	G	A	0.000292605	-0.0457502	0.0122169	T	C	0.9167	0.029
rs2158988	A	C	0.00588692	-0.0221164	0.00786977	C	A	0.675	0.03
rs7823537	C	A	0.000888327	0.0266868	0.00780597	C	A	0.4583	0.031
rs11248426	G	A	0.0128115	0.0268613	0.0106126	T	C	0.9083	0.031
rs12443551	A	G	0.0454328	0.0175006	0.0086463	A	G	0.15	0.032
rs7113286	G	A	0.0465462	0.0189365	0.00940464	T	C	0.75	0.032
rs10887668	C	A	0.00324654	-0.0353608	0.0117454	A	C	0.9	0.033
rs3124782	A	G	0.0157635	0.0200025	0.008154	C	T	0.5167	0.034
rs630379	A	C	0.00554453	0.022651	0.00800265	C	A	0.65	0.034
rs3820700	A	G	0.0278215	0.0249805	0.0112024	G	A	0.8833	0.034
rs4795190	A	G	0.0216806	-0.0217951	0.00935528	A	G	0.225	0.035
rs7102536	A	G	0.0253852	-0.0221274	0.0097609	C	T	0.7583	0.035
rs11957117	G	A	0.047067	-0.0175896	0.00875682	G	A	0.3333	0.035
rs203438	A	G	0.0340868	0.0162448	0.00756869	G	A	0.7167	0.035
rs10771431	A	G	0.0447526	0.0158761	0.00781845	A	G	0.4417	0.036
rs4980270	A	G	0.0189222	0.0250767	0.0105234	C	T	0.9	0.036
rs4873106	A	G	0.0406915	-0.0176273	0.00850833	G	A	0.6333	0.036
rs7583021	A	C	0.0182066	0.0330069	0.0137651	G	T	0.9417	0.036
rs7887	A	C	0.0158138	-0.0201886	0.00823391	T	G	0.2917	0.036
rs12588488	C	A	0.0236524	-0.0181361	0.00790167	A	C	0.55	0.037
rs2736428	A	G	0.0402293	-0.0174223	0.00839059	T	C	0.3083	0.037
rs12416560	G	A	0.0318581	0.0183507	0.00843947	A	G	0.5917	0.038
rs3020644	G	A	0.011433	-0.0207366	0.00805871	G	A	0.325	0.038
rs847275	A	G	0.00480567	-0.0225415	0.00782868	G	A	0.675	0.038
rs1294014	A	G	0.00493467	-0.0260104	0.00906004	T	C	.	0.038
rs7180014	G	A	0.0377615	0.015433	0.00733751	T	C	0.575	0.038
rs16970325	A	G	0.0435143	0.0273407	0.0133844	T	C	0.0833	0.039
rs1749409	G	A	0.00127681	-0.0480611	0.0145249	G	A	.	0.04
rs2100346	A	G	0.044771	-0.0191248	0.00941703	T	C	0.2667	0.04
rs2442674	G	A	0.00636353	0.023071	0.00829069	T	C	0.6917	0.04
rs1567464	A	G	0.0347869	-0.0236844	0.0110788	A	G	0.125	0.042
rs4602096	C	A	0.0332411	0.0224659	0.0104165	C	A	0.2	0.042
rs746946	G	A	0.0369809	-0.023432	0.011094	G	A	0.1667	0.042
rs11781727	A	G	0.0154445	-0.020427	0.00830074	C	T	0.6333	0.043
rs1018730	G	A	0.00127859	-0.0478694	0.0144725	G	A	.	0.044
rs2432661	G	A	0.0460492	-0.0163903	0.00812126	C	T	0.4	0.045
rs6599308	A	G	0.0312871	-0.018776	0.00860551	G	A	0.6667	0.045
rs2981984	G	A	0.0491019	-0.0178886	0.00898857	G	A	0.2417	0.046
rs3759722	A	C	0.0156162	-0.0238206	0.00969631	C	A	0.7333	0.047
rs11227678	A	G	0.0045412	-0.0398249	0.0137396	A	G	0.1	0.048
rs7141379	G	A	0.0156162	-0.0238206	0.00969631	A	G	0.7333	0.048
rs486650	A	G	0.0155124	-0.0196879	0.00800584	T	C	.	0.048
rs7210728	A	G	0.00396995	0.0244155	0.00829392	A	G	0.2833	0.049
rs761187	G	A	0.0028035	-0.0227153	0.00742489	G	A	0.35	0.049
rs11886702	A	C	0.0178851	-0.0214144	0.00890507	T	G	0.2667	0.049

## Sheet: c) Fasting glucose
Associations with fasting glucose in the study cohort of Scandinavian men						MAGIC fasting glucose BMI adjusted
SNP	Minor Allele	Major Allele	pvalue	beta	std.error	Effect Allele	Other Allele	Consortia MAF	Consortia beta	Consortia SE	Consortia pvalue
rs11603334	A	G	0.014864	-0.189342	0.0765131	A	G	0.129	-0.023	0.0041	2.919e-08
rs10898868	G	A	0.0147852	-0.164748	0.0665303	T	C	0.376	0.012	0.0032	0.00013
rs7123876	G	A	0.0298029	-0.153602	0.0697859	T	C	0.257	0.013	0.0035	0.0002468
rs1157343	A	G	0.0119349	-0.170529	0.0667025	A	G	0.365	-0.012	0.0033	0.0002556
rs4457856	C	A	0.0249011	0.153009	0.0672921	A	C	0.296	-0.011	0.0034	0.0007753
rs222843	G	A	0.0315085	-0.124622	0.0572138	T	C	0.407	0.0093	0.0033	0.004959
rs11774820	A	G	0.0415799	0.198153	0.0961154	A	G	0.093	0.016	0.006	0.006695
rs4883600	A	G	0.0470867	0.214261	0.106711	T	C	0.071	0.05	0.018	0.007174
rs2106842	G	A	0.0324977	-0.124143	0.0573303	A	G	0.412	0.01	0.0039	0.007928
rs2074217	A	G	0.0324977	-0.124143	0.0573303	A	G	0.407	-0.01	0.0039	0.008138
rs16852987	G	A	0.0439899	-0.147995	0.0726398	A	G	0.159	0.011	0.0043	0.00829
rs1108041	C	A	0.0428752	0.132639	0.0647509	A	C	0.067	-0.011	0.0043	0.00873
rs962883	A	G	0.033906	-0.129405	0.0602507	A	G	0.237	-0.01	0.0039	0.009288
rs2292199	G	A	0.0296326	-0.164921	0.0748486	A	G	0.239	0.011	0.0042	0.01239
rs4611754	A	G	0.0443169	0.18247	0.0897019	T	C	0.173	0.013	0.0052	0.01333
rs7652290	G	A	0.0223107	-0.139183	0.0600501	A	G	0.371	0.008	0.0033	0.01384
rs6993101	G	A	0.0068614	0.248323	0.0901357	T	C	0.115	-0.013	0.0052	0.01471
rs481179	G	A	0.0340413	-0.130602	0.0608551	T	C	0.394	0.0076	0.0031	0.01487
rs9886724	A	G	0.033958	-0.121666	0.056664	A	G	0.478	-0.0089	0.0037	0.0149
rs6931082	A	G	0.0376893	-0.190259	0.0904526	A	G	0.121	-0.012	0.005	0.01579
rs6937595	A	G	0.0376893	-0.190259	0.0904526	A	G	0.108	-0.012	0.005	0.01661
rs10985073	A	G	0.0180388	-0.133466	0.0556007	T	C	0.482	-0.0074	0.0031	0.01704
rs39830	G	A	0.0246155	-0.138982	0.0609992	A	G	0.403	0.0074	0.0031	0.01734
rs11622312	A	G	0.0433841	-0.144476	0.0707049	A	G	0.208	-0.0098	0.0041	0.0174
rs12101466	G	A	0.0351184	0.149871	0.0702595	A	G	0.142	-0.0085	0.0036	0.01823
rs645279	A	G	0.0353306	-0.143192	0.0672075	T	C	0.292	-0.0081	0.0034	0.01874
rs254286	G	A	0.0197765	-0.146022	0.0617483	A	G	0.403	0.0074	0.0031	0.01892
rs17287497	G	A	0.0407324	0.174921	0.0844858	A	G	0.137	-0.0099	0.0042	0.01911
rs2074464	A	G	0.0181497	-0.149688	0.0624202	A	G	0.447	-0.0074	0.0032	0.01923
rs222857	A	G	0.0218538	0.133744	0.0575081	T	C	0.469	0.0078	0.0033	0.01937
rs3117194	A	G	0.0152965	-0.153883	0.0624668	T	C	0.442	-0.0072	0.0031	0.02013
rs2107191	G	A	0.0152965	-0.153883	0.0624668	T	C	0.442	0.0072	0.0031	0.02058
rs10762483	A	G	0.0199192	0.165241	0.0699582	A	G	0.195	0.0091	0.0039	0.02142
rs10843881	G	A	0.00758645	-0.151384	0.0556627	A	G	0.416	0.0072	0.0031	0.02182
rs829955	A	G	0.00594174	0.216125	0.0770489	A	G	0.119	0.011	0.0047	0.02196
rs2507	G	A	0.0392425	0.143284	0.0686785	A	G	0.254	-0.0081	0.0035	0.02266
rs7542337	A	G	0.033776	-0.14054	0.0653788	T	C	0.164	-0.0088	0.0039	0.02298
rs942379	A	G	0.0338987	-0.12132	0.0564839	A	G	0.495	-0.007	0.0031	0.02339
rs803217	C	A	0.0137352	-0.156101	0.0623415	T	G	0.416	0.0071	0.0032	0.02368
rs16896061	A	G	0.0497883	0.110013	0.0554659	T	C	0.441	0.0072	0.0032	0.02482
rs10818488	A	G	0.0180388	-0.133466	0.0556007	A	G	0.475	-0.0069	0.0031	0.02641
rs10273775	A	G	0.0260497	-0.124607	0.0552342	A	G	0.46	-0.021	0.0094	0.02747
rs3094574	A	G	0.0152965	-0.153883	0.0624668	A	G	0.442	-0.0069	0.0031	0.02797
rs720831	A	G	0.0344711	0.13673	0.0638658	A	G	0.397	0.0072	0.0033	0.02805
rs3761847	G	A	0.0180388	-0.133466	0.0556007	A	G	0.478	0.0068	0.0031	0.02822
rs7260065	G	A	0.0334075	-0.13986	0.0649321	A	G	0.243	0.0082	0.0037	0.02831
rs11208979	A	G	0.0137739	-0.155767	0.0622345	T	C	0.252	-0.0075	0.0034	0.02837
rs3094573	C	A	0.0161657	-0.151678	0.0621008	T	G	0.442	0.0068	0.0031	0.02895
rs4682879	A	G	0.0436293	-0.18908	0.0926438	T	C	0.044	-0.015	0.0069	0.02925
rs10904561	C	A	0.0448625	-0.131106	0.0646194	T	G	0.332	0.0074	0.0034	0.02944
rs1014530	A	G	0.0186667	-0.134737	0.0564333	T	C	0.475	-0.0067	0.0031	0.02992
rs7021049	C	A	0.0180388	-0.133466	0.0556007	T	G	0.475	0.0067	0.0031	0.02998
rs2764142	G	A	0.0438844	0.134403	0.0659349	A	G	0.088	-0.0087	0.004	0.03146
rs1165176	A	G	0.0459929	-0.113335	0.0561593	A	G	0.482	-0.0066	0.0031	0.03168
rs12214176	C	A	0.0304131	0.132271	0.0603222	T	G	0.398	-0.0069	0.0032	0.03224
rs4661599	G	A	0.0453443	0.126639	0.0625539	T	C	0.372	-0.0066	0.0031	0.03233
rs1468673	G	A	0.0496105	-0.110336	0.0555849	T	C	0.478	0.0066	0.0031	0.03318
rs1478742	A	G	0.0330509	-0.131026	0.0607054	A	G	0.423	-0.019	0.0092	0.03335
rs10985140	G	A	0.0496105	-0.110336	0.0555849	A	G	0.482	0.0066	0.0031	0.03361
rs3130492	G	A	0.0170317	-0.134468	0.0555076	A	G	0.455	0.0069	0.0033	0.03559
rs10743750	A	G	0.00758645	-0.151384	0.0556627	T	C	0.416	-0.0065	0.0031	0.03627
rs11247300	A	G	0.00927889	0.283267	0.106944	A	G	0.159	0.01	0.0048	0.03634
rs1654261	A	G	0.0382008	0.182924	0.0871923	A	G	0.181	0.0091	0.0044	0.03647
rs1012248	A	C	0.00112012	0.208642	0.0623131	A	C	0.208	0.0075	0.0036	0.03774
rs2319130	C	A	0.00159669	0.195482	0.0604041	T	G	0.216	-0.0074	0.0036	0.03844
rs2815361	C	A	0.0137739	-0.155767	0.0622345	T	G	0.245	0.0071	0.0035	0.04046
rs9393672	A	C	0.0191062	-0.13315	0.0559879	T	G	0.487	-0.0063	0.0031	0.0415
rs12597499	A	G	0.0091931	0.166266	0.0627131	A	G	0.183	0.0082	0.004	0.04166
rs1774512	G	A	0.0451996	0.11671	0.0576099	T	C	0.398	-0.018	0.0088	0.04411
rs9809619	C	A	0.0385705	-0.118957	0.0568185	T	G	0.301	0.0066	0.0033	0.04469
rs783308	C	A	0.0352557	-0.154161	0.0723259	A	C	0.128	0.0091	0.0046	0.04587
rs41410847	A	G	0.0147385	0.239211	0.0965542	T	C	0.124	0.023	0.012	0.04608
rs521424	A	G	0.0152834	0.148546	0.0602839	A	G	0.367	0.007	0.0035	0.0463
rs7427492	G	A	0.0385705	-0.118957	0.0568185	T	C	0.356	0.0065	0.0033	0.0466
rs1874883	C	A	0.0418001	-0.11645	0.056547	T	G	0.301	0.0068	0.0034	0.04686
rs5767172	C	A	0.0425515	-0.123303	0.0600978	T	G	0.283	0.0068	0.0034	0.04941
rs741143	A	G	0.0413928	-0.151436	0.073386	A	G	0.19	-0.0098	0.005	0.04984

## Sheet: d) Fasting Insulin
Association with fasting insulin in the study cohort of Scandinavian men						MAGIC fasting insulin BMI adjusted
SNP	Minor Allele	Major Allele	pvalue	beta	std.error	Effect Allele	Other Allele	Consortia MAF	Consortia beta	Consortia SE	Consortia pvalue
rs6731591	G	A	0.0407782	1.01472	0.490321	T	C	0.772	-0.021	0.0071	0.0026
rs1030445	G	A	0.0235403	1.18739	0.517234	A	G	0.782	-0.021	0.0074	0.0039
rs7860	G	A	0.00674717	1.13163	0.410023	A	G	0.793	-0.021	0.0074	0.0046
rs2232816	G	A	0.00454283	1.18575	0.409486	A	G	0.783	-0.018	0.0064	0.0058
rs10798636	G	A	0.00454283	1.18575	0.409486	A	G	0.781	-0.018	0.0064	0.0059
rs2232812	G	A	0.0044738	1.19567	0.412103	T	C	0.783	-0.018	0.0064	0.0059
rs2232818	A	G	0.00454283	1.18575	0.409486	A	G	0.213	0.018	0.0064	0.0062
rs478745	G	A	0.00864648	1.11938	0.418874	T	C	0.73	-0.018	0.0065	0.0063
rs6481952	G	A	0.0161975	-1.11109	0.455175	T	C	0.683	0.019	0.0071	0.0068
rs12325853	G	A	0.0472198	0.831463	0.41444	T	C	0.7	-0.02	0.0075	0.0069
rs11010152	G	A	0.0408732	-0.954922	0.461645	T	C	0.683	0.016	0.006	0.0079
rs11740719	A	G	0.00692679	1.19781	0.435451	T	C	0.278	0.017	0.0063	0.0086
rs6719705	G	A	0.0086098	1.07479	0.40196	T	C	0.691	-0.017	0.0065	0.0094
rs9891299	A	G	0.0195726	0.980681	0.414102	A	G	0.298	0.019	0.0074	0.0095
rs539	A	G	0.0387508	-0.940777	0.449873	A	G	0.478	-0.015	0.0057	0.01
rs9199	G	A	0.0222086	1.17469	0.506611	A	G	0.622	-0.016	0.0061	0.01
rs1797393	G	A	0.0464958	0.792173	0.393535	A	G	0.633	-0.015	0.0058	0.011
rs2474519	A	G	0.0233804	-1.049	0.45641	A	G	0.328	-0.015	0.006	0.011
rs470826	A	G	0.0171081	1.19591	0.494149	T	C	0.371	0.015	0.0061	0.011
rs4934744	A	G	0.0408732	-0.954922	0.461645	T	C	0.315	-0.015	0.006	0.011
rs891425	A	G	0.0086098	1.07479	0.40196	A	G	0.311	0.016	0.0064	0.012
rs9897309	A	G	0.0298726	-0.901873	0.41002	A	G	0.522	-0.014	0.0057	0.012
rs9912932	A	G	0.0126088	1.0562	0.416631	A	G	0.35	0.016	0.0065	0.012
rs1265178	A	G	0.0177937	1.13712	0.472801	A	G	0.261	0.017	0.0071	0.014
rs4947261	A	G	0.0473603	-0.975862	0.486481	A	G	0.476	-0.015	0.0059	0.014
rs741706	G	A	0.0387508	-0.940777	0.449873	T	C	0.522	0.014	0.0057	0.014
rs1049004	G	A	0.0381487	1.01123	0.482035	T	C	0.586	-0.015	0.006	0.015
rs470403	A	G	0.0264102	1.14844	0.510443	T	C	0.378	0.014	0.006	0.018
rs3814864	A	G	0.025002	0.896107	0.394478	A	G	0.339	0.014	0.006	0.019
rs6425438	G	A	0.00299832	1.59337	0.525236	T	C	0.878	-0.019	0.008	0.019
rs4084262	A	G	0.0232966	-1.47417	0.641004	T	C	0.186	-0.017	0.0075	0.02
rs11813258	G	A	0.0366731	-0.961518	0.454731	A	G	0.677	0.014	0.0061	0.022
rs12885928	C	A	0.0432626	-1.19076	0.58252	T	G	0.888	0.018	0.0077	0.022
rs4332019	C	A	0.00618802	-1.5996	0.57333	T	G	0.807	0.016	0.007	0.023
rs9380238	G	A	0.0446289	1.04431	0.514252	A	G	0.903	-0.019	0.0083	0.024
rs9654726	A	G	0.0422151	1.11087	0.540649	A	G	0.133	0.017	0.0076	0.025
rs130076	A	G	0.0299741	1.01295	0.460758	A	G	0.261	0.016	0.007	0.026
rs10279428	G	A	0.0422151	1.11087	0.540649	A	G	0.856	-0.016	0.0075	0.027
rs10275341	G	A	0.0409452	1.1249	0.543961	A	G	0.856	-0.016	0.0075	0.028
rs11737748	G	A	0.0187564	1.00933	0.423246	T	C	0.694	-0.013	0.0061	0.029
rs12154715	G	A	0.0422151	1.11087	0.540649	A	G	0.895	-0.017	0.008	0.032
rs12639929	G	A	0.0187564	1.00933	0.423246	A	G	0.706	-0.013	0.0062	0.032
rs1316845	A	G	0.0271315	-0.944218	0.421763	T	C	0.429	-0.012	0.0057	0.033
rs4714675	A	G	0.0397309	1.5437	0.741947	T	C	0.112	0.02	0.0092	0.033
rs3828903	A	G	0.0206689	-1.04811	0.446582	A	G	0.244	-0.013	0.0062	0.035
rs4655330	A	G	0.0499949	0.878628	0.443477	A	G	0.29	0.013	0.0061	0.035
rs4803953	A	C	0.00499128	1.42363	0.497114	A	C	0.194	0.016	0.0077	0.035
rs10181296	C	A	0.04294	0.901155	0.440151	T	G	0.744	-0.013	0.0061	0.037
rs3828914	A	G	0.0206689	-1.04811	0.446582	T	C	0.247	-0.013	0.0062	0.037
rs10416550	A	G	0.00357711	1.47036	0.494143	T	C	0.2	0.016	0.0076	0.038
rs2110552	G	A	0.025002	0.896107	0.394478	T	C	0.661	-0.014	0.0069	0.039
rs1054496	A	G	0.029357	0.934473	0.423471	T	C	0.292	0.012	0.0061	0.041
rs7672108	G	A	0.0157479	1.03636	0.422707	T	C	0.706	-0.013	0.0062	0.043
rs2793422	A	G	0.0320917	-0.868381	0.400155	A	G	0.415	-0.012	0.0059	0.044
rs1265159	A	G	0.0225602	1.08923	0.471017	A	G	0.272	0.014	0.0069	0.046
rs1772253	G	A	0.0320917	-0.868381	0.400155	T	C	0.572	0.012	0.0059	0.046
rs1045491	A	G	0.0380689	0.902174	0.429868	T	C	0.362	0.015	0.0074	0.047
rs11583517	A	G	0.0360613	-0.912139	0.429941	T	C	0.204	-0.016	0.0079	0.047
rs3130473	A	G	0.0407025	0.949397	0.458579	T	C	0.306	0.013	0.0066	0.047
rs1045481	A	G	0.0380689	0.902174	0.429868	A	G	0.362	0.015	0.0074	0.048
rs4973442	G	A	0.0024156	1.31101	0.422411	T	C	0.694	-0.012	0.0062	0.048
rs2428190	G	A	0.021546	1.48564	0.637437	A	G	0.856	-0.016	0.008	0.049

## Sheet: e) HOMA-B
Associations with HOMA-B in the study cohort of Scandinavian men						MAGIC ln HOMA-B
SNP	Minor Allele	Major Allele	pvalue	beta	std.error	Effect Allele	Other Allele	Consortia MAF	Consortia beta	Consortia SE	Consortia pvalue
rs6664332	A	G	0.039738	0.167779	0.0805899	A	G	0.283	0.011	0.0035	0.002109
rs2737247	G	A	0.0237915	-0.203658	0.0887974	A	G	0.305	0.01	0.0034	0.002623
rs13236444	G	A	0.0266078	-0.196066	0.0872071	T	C	0.403	0.0095	0.0032	0.003534
rs4717222	A	C	0.0155295	-0.213638	0.0868879	A	C	0.429	-0.0092	0.0032	0.004327
rs2721965	C	A	0.0442954	-0.176241	0.0866031	A	C	0.296	0.0097	0.0034	0.004543
rs6937439	G	A	0.0223556	0.256025	0.11047	A	G	0.225	-0.011	0.004	0.007213
rs298529	G	A	0.0205043	0.173182	0.0736434	A	G	0.434	-0.0088	0.0033	0.007355
rs4699716	A	G	0.010961	0.235765	0.0910459	A	G	0.28	0.018	0.0067	0.008546
rs2450772	A	G	0.0328333	-0.273475	0.126498	A	G	0.084	-0.015	0.0058	0.008702
rs17271098	A	G	0.0499599	0.189133	0.0954	A	G	0.248	0.012	0.0047	0.009652
rs4773106	A	G	0.0116979	0.235588	0.0918557	A	G	0.274	0.011	0.0041	0.009753
rs1892196	A	G	0.00249794	-0.250796	0.0810031	A	G	0.298	-0.009	0.0035	0.009827
rs10164547	A	G	0.0147023	0.232372	0.0937174	T	C	0.23	0.011	0.0044	0.01001
rs3088182	A	G	0.0308079	-0.182467	0.083386	T	C	0.327	-0.009	0.0035	0.01105
rs12186425	A	G	0.029732	0.200187	0.0908776	A	G	0.317	0.011	0.0046	0.01263
rs4971013	A	G	0.00186532	-0.256741	0.0804949	A	G	0.279	-0.0087	0.0035	0.01265
rs4674321	G	A	0.0188023	-0.193455	0.0810997	A	G	0.325	0.0082	0.0033	0.01278
rs10749660	A	G	0.00249794	-0.250796	0.0810031	A	G	0.281	-0.0086	0.0035	0.01368
rs3850509	A	C	0.0132939	0.196295	0.0779781	T	G	0.332	0.0087	0.0036	0.01388
rs3816769	G	A	0.0246237	0.18479	0.0810782	T	C	0.385	-0.0082	0.0034	0.01414
rs10484804	A	G	0.0418681	0.192341	0.0934001	T	C	0.228	0.0097	0.004	0.01579
rs1026916	A	G	0.0246237	0.18479	0.0810782	A	G	0.385	0.0081	0.0034	0.01585
rs1055816	G	A	0.0188023	-0.193455	0.0810997	A	G	0.394	0.0079	0.0033	0.01595
rs11644881	A	G	0.00509772	0.208613	0.072961	A	G	0.46	0.008	0.0033	0.01696
rs2710251	G	A	0.00772936	-0.215629	0.0794369	T	C	0.398	0.0077	0.0033	0.0178
rs2556388	G	A	0.00772936	-0.215629	0.0794369	T	C	0.393	0.0077	0.0033	0.01786
rs7014953	C	A	0.0310969	0.182059	0.0833461	A	C	0.412	-0.0082	0.0035	0.01795
rs611203	G	A	0.0188023	-0.193455	0.0810997	A	G	0.394	0.0078	0.0033	0.01801
rs612874	A	G	0.0188023	-0.193455	0.0810997	T	C	0.397	-0.0078	0.0033	0.01803
rs948393	A	G	0.0419412	-0.160074	0.0777597	A	G	0.358	-0.0079	0.0033	0.01881
rs523396	A	C	0.0188023	-0.193455	0.0810997	T	G	0.394	-0.0077	0.0033	0.02054
rs11077336	A	G	0.00483899	0.21191	0.0736273	A	G	0.46	0.0077	0.0033	0.02059
rs500422	C	A	0.0205462	-0.191924	0.0816409	A	C	0.398	0.0076	0.0033	0.02079
rs12653066	A	G	0.0449966	0.190728	0.094036	A	G	0.221	0.0083	0.0036	0.02098
rs7841082	A	G	0.0424928	0.169804	0.0827026	T	C	0.438	0.0078	0.0034	0.02198
rs492400	G	A	0.0152396	-0.202201	0.0819856	T	C	0.394	0.0076	0.0033	0.02259
rs2737229	C	A	0.0415989	-0.189843	0.0920631	A	C	0.27	0.0081	0.0035	0.02287
rs7574429	A	C	0.0141258	-0.205502	0.08238	T	G	0.363	-0.0075	0.0033	0.02364
rs3133084	G	A	0.0323946	0.180168	0.0831231	A	G	0.195	-0.0086	0.0039	0.02476
rs1453871	G	A	0.0303368	0.164451	0.0749358	A	G	0.438	-0.0073	0.0033	0.02602
rs2970335	A	C	0.0430116	0.168272	0.0821743	A	C	0.416	0.0074	0.0034	0.02856
rs1863704	A	G	0.0141258	-0.205502	0.08238	A	G	0.358	-0.0073	0.0034	0.02874
rs3770214	A	G	0.0178942	-0.199513	0.0829734	T	C	0.363	-0.0073	0.0034	0.02892
rs3731867	A	G	0.0141258	-0.205502	0.08238	A	G	0.363	-0.0073	0.0033	0.02907
rs6897307	G	A	0.0176071	-0.385649	0.159969	T	C	0.053	0.022	0.01	0.02907
rs9837205	A	G	0.00528994	0.209031	0.0734323	A	G	0.456	0.0072	0.0033	0.02962
rs1344642	A	G	0.00772936	-0.215629	0.0794369	A	G	0.398	-0.0072	0.0033	0.02997
rs1236205	G	A	0.0351378	0.22042	0.103308	A	G	0.217	-0.0088	0.0041	0.03002
rs2976956	A	G	0.0272443	0.180086	0.080452	T	C	0.344	0.0078	0.0036	0.03028
rs12155586	A	G	0.0328386	-0.180155	0.0833343	A	G	0.301	-0.0078	0.0036	0.03037
rs6427005	A	C	0.0227953	-0.181786	0.078699	T	G	0.467	-0.0073	0.0034	0.03134
rs4674305	G	A	0.0261297	-0.179001	0.0793688	T	C	0.394	0.0071	0.0033	0.03143
rs10068044	A	G	0.0399562	0.195806	0.0941683	A	G	0.221	0.0076	0.0036	0.03251
rs12540482	A	G	0.00482296	0.245928	0.0854473	T	C	0.257	0.0081	0.0038	0.03373
rs1037475	A	G	0.0374214	0.160033	0.0759481	A	G	0.438	0.0069	0.0033	0.03479
rs12218054	A	G	0.0136335	-0.22493	0.0896898	T	C	0.217	-0.0085	0.004	0.03523
rs11776007	G	A	0.0477905	0.173877	0.0868513	A	G	0.283	-0.0079	0.0038	0.03565
rs4699713	A	G	0.0139611	0.22602	0.0904453	T	C	0.274	0.0078	0.0037	0.03634
rs4674308	A	C	0.0141258	-0.205502	0.08238	A	C	0.363	-0.007	0.0034	0.03689
rs6532798	G	A	0.0199701	0.213087	0.0902165	T	C	0.283	-0.0073	0.0035	0.03698
rs7833103	A	G	0.0242731	0.17034	0.0745507	A	G	0.482	0.007	0.0034	0.03822
rs3821031	A	G	0.0257989	-0.184442	0.0815956	T	C	0.367	-0.007	0.0034	0.03845
rs10769958	A	G	0.0313611	0.162239	0.0743914	T	C	0.465	0.0068	0.0033	0.03887
rs1126673	G	A	0.0199701	0.213087	0.0902165	T	C	0.279	-0.0073	0.0035	0.03951
rs3824433	A	G	0.00913135	0.244633	0.0921419	T	C	0.326	0.014	0.0068	0.0403
rs11662853	A	G	0.0242988	0.193998	0.0849205	A	G	0.424	0.0068	0.0033	0.04066
rs10189479	A	C	0.0383063	-0.16397	0.0781837	A	C	0.394	-0.0068	0.0033	0.04111
rs12458	T	A	0.0127759	0.196474	0.0775928	A	T	0.233	-0.0088	0.0043	0.0421
rs11932474	G	A	0.0420165	-0.176132	0.0855625	A	G	0.36	0.0068	0.0034	0.04373
rs7220348	A	C	0.0323625	-0.176477	0.081405	A	C	0.292	-0.0073	0.0036	0.04437
rs2851253	A	C	0.0139611	0.22602	0.0904453	T	G	0.274	0.0074	0.0037	0.04511
rs6951375	G	A	0.0234799	0.190563	0.0829207	A	G	0.464	-0.0065	0.0033	0.04511
rs17218162	A	G	0.0139611	0.22602	0.0904453	A	G	0.274	0.0074	0.0037	0.04535
rs17218141	G	A	0.0139611	0.22602	0.0904453	T	C	0.274	-0.0074	0.0037	0.04537
rs13112176	A	G	0.0139611	0.22602	0.0904453	A	G	0.274	0.0074	0.0037	0.04553
rs17218073	A	G	0.0139611	0.22602	0.0904453	A	G	0.274	0.0074	0.0037	0.04572
rs6462962	A	G	0.0428257	0.168081	0.0820065	T	C	0.469	0.0066	0.0033	0.04581
rs13143133	G	A	0.0139611	0.22602	0.0904453	A	G	0.274	-0.0074	0.0037	0.04594
rs17217949	G	A	0.0139611	0.22602	0.0904453	A	G	0.272	-0.0073	0.0037	0.046
rs13133647	A	G	0.0139611	0.22602	0.0904453	T	C	0.274	0.0074	0.0037	0.04602
rs280821	G	A	0.0141331	-0.231255	0.0927108	T	C	0.387	0.0069	0.0035	0.04607
rs7669636	A	G	0.0139611	0.22602	0.0904453	A	G	0.274	0.0074	0.0037	0.0467
rs1126671	A	G	0.0199701	0.213087	0.0902165	T	C	0.283	0.0071	0.0036	0.04682
rs2602896	A	G	0.0139611	0.22602	0.0904453	A	G	0.272	0.0073	0.0037	0.04703
rs2602891	G	A	0.0139611	0.22602	0.0904453	T	C	0.274	-0.0073	0.0037	0.04767
rs11669762	G	A	0.0298529	0.263387	0.119659	A	G	0.159	-0.0091	0.0046	0.04777
rs7670060	A	C	0.0139611	0.22602	0.0904453	T	G	0.274	0.0073	0.0037	0.048
rs7670241	A	C	0.00862314	0.242141	0.090487	T	G	0.274	0.0073	0.0037	0.04805
rs17817868	A	G	0.0139611	0.22602	0.0904453	T	C	0.274	0.0073	0.0037	0.04837
rs4699714	G	A	0.0139611	0.22602	0.0904453	A	G	0.274	-0.0073	0.0037	0.04861
rs2976941	A	G	0.0412612	-0.166555	0.0806333	T	C	0.376	-0.007	0.0036	0.04947

## Sheet: f) HOMA-IR
Associations with HOMA-IR in the study cohort of Scandinavian men						MAGIC ln HOMA-IR
SNP	Minor Allele	Major Allele	pvalue	beta	std.error	Effect Allele	Other Allele	Consortia MAF	Consortia beta	Consortia SE	Consortia pvalue
rs2450772	A	G	0.0176638	-0.20449	0.084879	A	G	0.084	-0.021	0.0071	0.002802
rs17152029	G	A	0.0101818	0.163241	0.0624212	T	C	0.208	-0.014	0.0046	0.002908
rs549332	G	A	0.0467018	-0.115785	0.0575513	A	G	0.447	0.012	0.004	0.003533
rs691291	G	A	0.0255496	0.181013	0.0799509	T	C	0.188	-0.015	0.0053	0.004729
rs268687	G	A	0.0185434	-0.129195	0.0540311	T	C	0.487	0.011	0.0041	0.004763
rs17152037	G	A	0.0289621	0.139439	0.063001	T	C	0.217	-0.013	0.0045	0.005373
rs10415034	A	G	0.0464618	0.112536	0.0558742	A	G	0.456	0.011	0.0041	0.00957
rs4954603	G	A	0.0334322	-0.159155	0.0738833	A	G	0.128	0.017	0.0065	0.01094
rs12352785	A	C	0.0494286	0.116042	0.0583997	A	C	0.323	0.011	0.0043	0.01142
rs4062178	G	A	0.0398976	-0.148159	0.0712404	T	C	0.181	0.013	0.0053	0.0116
rs10485309	C	A	0.0383595	0.190474	0.0908571	A	C	0.088	-0.017	0.0072	0.01578
rs11678252	G	A	0.0289436	0.129451	0.0584815	A	G	0.429	-0.0098	0.0041	0.01587
rs11068984	G	A	0.0299934	-0.183559	0.0834755	T	C	0.168	0.013	0.0056	0.01659
rs2244205	G	A	0.0200878	-0.129417	0.0548533	T	C	0.428	0.01	0.0042	0.01702
rs10444323	A	G	0.0238483	-0.140003	0.0610928	T	C	0.279	-0.012	0.0049	0.01732
rs11199729	A	G	0.0147612	0.147286	0.0594468	A	G	0.333	0.01	0.0044	0.01786
rs7819659	A	G	0.01787	0.144511	0.0600945	A	G	0.274	0.011	0.0048	0.01843
rs8218	C	A	0.0378674	-0.138726	0.0660009	A	C	0.27	0.011	0.0047	0.01946
rs11257926	G	A	0.0289621	0.139439	0.063001	T	C	0.212	-0.011	0.005	0.02055
rs12052954	G	A	0.0336368	0.118271	0.0549692	A	G	0.226	-0.011	0.0046	0.02202
rs2195299	G	A	0.0197529	-0.127635	0.0539479	T	C	0.465	0.009	0.004	0.02322
rs12360308	A	G	0.00826967	0.165645	0.0615783	T	C	0.208	0.01	0.0046	0.02401
rs2072915	T	A	0.0345752	0.125303	0.0585497	A	T	0.304	-0.0099	0.0044	0.02469
rs268691	G	A	0.0124389	-0.138465	0.0544786	T	C	0.491	0.0093	0.0042	0.02562
rs2303296	G	A	0.0336368	0.118271	0.0549692	A	G	0.221	-0.01	0.0047	0.02626
rs714618	C	A	0.0476414	-0.112129	0.0559761	T	G	0.425	0.0089	0.0041	0.02775
rs2302689	G	A	0.0299934	-0.183559	0.0834755	A	G	0.168	0.012	0.0056	0.02963
rs10774978	G	A	0.0299934	-0.183559	0.0834755	A	G	0.168	0.012	0.0056	0.03038
rs1017943	G	A	0.0198662	-0.211042	0.0892861	T	C	0.071	0.016	0.0075	0.03177
rs1322884	A	C	0.0172021	0.133196	0.055054	T	G	0.473	0.0088	0.0041	0.03284
rs1106296	G	A	0.0198949	-0.124943	0.0528723	T	C	0.363	0.011	0.0051	0.03368
rs1027949	G	A	0.0299934	-0.183559	0.0834755	A	G	0.168	0.012	0.0056	0.03644
rs17733015	G	A	0.0336368	0.118271	0.0549692	T	C	0.226	-0.0097	0.0047	0.03747
rs10851782	G	A	0.0434482	-0.112991	0.0553018	A	G	0.376	0.0086	0.0041	0.03749
rs338342	A	G	0.0373187	-0.115186	0.054641	T	C	0.376	-0.0084	0.004	0.03781
rs980984	G	A	0.0138589	0.156795	0.0626844	A	G	0.375	-0.0088	0.0043	0.03796
rs2304101	C	A	0.033588	0.109765	0.0510013	A	C	0.469	-0.0087	0.0042	0.03983
rs993835	C	A	0.0208675	-0.141575	0.0603879	A	C	0.342	0.0087	0.0042	0.04007
rs4588572	G	A	0.0185162	0.143645	0.0600601	A	G	0.239	-0.0099	0.0048	0.04018
rs10892592	A	G	0.0288717	0.117312	0.0529732	T	C	0.341	0.0085	0.0041	0.04022
rs17789375	A	C	0.0336368	0.118271	0.0549692	T	G	0.226	0.0095	0.0046	0.04092
rs11673399	G	A	0.0147766	0.129829	0.0524091	T	C	0.416	-0.0084	0.0041	0.04178
rs2320063	G	A	0.00287171	-0.16819	0.055141	A	G	0.398	0.0083	0.0042	0.04603
rs17151978	A	G	0.0204964	0.146736	0.0623846	A	G	0.257	0.0095	0.0047	0.0462
rs464318	G	A	0.0217574	0.137837	0.059208	A	G	0.425	-0.0081	0.0041	0.04663
rs11691237	A	G	0.00325194	0.188398	0.0625896	T	C	0.25	0.0096	0.0049	0.04829
rs471302	A	G	0.0185888	-0.126308	0.0528599	T	C	0.434	-0.0086	0.0044	0.0483
rs1477499	C	A	0.0486516	-0.118611	0.0594845	A	C	0.478	0.0079	0.004	0.04858
rs12278050	A	G	0.0238483	-0.140003	0.0610928	T	C	0.287	-0.0095	0.0048	0.04918

## Sheet: g) HbA1c
Associations with Hba1c in the study cohort of Scandinavian men						MAGIC HBA1c
SNP	Minor Allele	Major Allele	pvalue	beta	std.error	Effect Allele	Other Allele	Consortia MAF	Consortia beta	Consortia SE	Consortia pvalue
rs3134930	A	G	0.0314859	0.09604	0.0440808	T	C	0.162	0.0223	0.0045	6.287e-07
rs3129763	A	G	0.0387146	0.102977	0.0492179	A	G	0.124	0.0163	0.0041	6.019e-05
rs1150753	G	A	0.0166378	0.150509	0.061892	A	G	0.075	-0.0216	0.0057	0.0001584
rs1150752	G	A	0.0334534	0.145125	0.0673787	T	C	0.075	-0.0208	0.0056	0.0002305
rs3131378	G	A	0.0128514	0.155584	0.0615163	A	G	0.08	-0.0207	0.0057	0.0002691
rs3117574	A	G	0.0128514	0.155584	0.0615163	A	G	0.08	0.0207	0.0057	0.0002743
rs1270942	G	A	0.0166378	0.150509	0.061892	A	G	0.071	-0.0208	0.0057	0.0002817
rs497309	C	A	0.0166378	0.150509	0.061892	A	C	0.071	-0.0207	0.0057	0.0002937
rs1269852	C	G	0.00704747	0.17095	0.0622525	C	G	0.1	0.0206	0.0057	0.0003296
rs3131379	A	G	0.012397	0.158885	0.0624912	A	G	0.08	0.0205	0.0057	0.000344
rs3117582	C	A	0.012397	0.158885	0.0624912	T	G	0.08	-0.0203	0.0057	0.0003442
rs3130484	G	A	0.0128514	0.155584	0.0615163	T	C	0.08	-0.0201	0.0056	0.0003459
rs558702	A	G	0.0166378	0.150509	0.061892	A	G	0.075	0.0204	0.0057	0.0003596
rs9267531	G	A	0.012397	0.158885	0.0624912	A	G	0.08	-0.0202	0.0057	0.0003684
rs7642251	A	G	0.000297463	-0.166485	0.0445537	A	G	0.159	-0.0177	0.005	0.0003988
rs3134942	A	C	0.0305063	0.126366	0.0576555	T	G	0.084	0.0181	0.0051	0.0004169
rs488561	G	A	0.00165567	0.220757	0.0684385	T	C	0.083	-0.0555	0.016	0.000543
rs3131296	A	G	0.0305063	0.126366	0.0576555	T	C	0.089	0.0177	0.0051	0.0005731
rs3132956	A	G	0.0305063	0.126366	0.0576555	A	G	0.07	0.0172	0.0051	0.0007328
rs3117577	G	A	0.0128514	0.155584	0.0615163	A	G	0.08	-0.0181	0.0054	0.0007792
rs2071278	G	A	0.00879509	0.13659	0.0512045	A	G	0.097	-0.0161	0.0048	0.000883
rs2160906	A	G	0.044003	0.0904132	0.0443752	A	G	0.204	0.0143	0.0043	0.0008885
rs3101018	A	G	0.012397	0.158885	0.0624912	T	C	0.084	0.0174	0.0053	0.001083
rs2596503	A	G	0.0290635	-0.0991271	0.0448218	A	G	0.23	-0.0145	0.0045	0.001111
rs3131934	G	A	0.00648136	0.149617	0.053909	T	C	0.142	-0.0157	0.005	0.00177
rs2855812	A	C	0.0448037	0.0942018	0.0464123	T	G	0.235	0.0126	0.0041	0.001957
rs806711	A	G	0.00537837	0.189572	0.0667547	T	C	0.049	0.0217	0.007	0.001969
rs3130782	A	G	0.00166115	0.188043	0.0583156	T	C	0.137	0.0155	0.0051	0.002238
rs204991	G	A	0.00238253	0.149849	0.0481825	T	C	0.137	-0.0135	0.0045	0.002371
rs2950799	A	G	0.000955971	-0.155346	0.0457596	A	G	0.164	-0.0145	0.0048	0.002498
rs9268235	A	G	0.0066259	0.171034	0.0617971	T	C	0.071	0.017	0.0056	0.002591
rs652888	G	A	0.0086932	0.129604	0.0485018	A	G	0.168	-0.013	0.0045	0.00344
rs1029757	A	G	0.0334344	-0.0978072	0.045405	A	G	0.275	-0.0109	0.0038	0.003857
rs31210	A	G	0.0255281	0.104284	0.0460596	A	G	0.279	0.0112	0.0039	0.004113
rs7775397	C	A	0.0066259	0.171034	0.0617971	T	G	0.071	-0.0165	0.0058	0.004227
rs3115560	A	G	0.0281146	0.104021	0.0467489	A	G	0.208	0.0121	0.0043	0.004533
rs9268219	C	A	0.0071587	0.172228	0.0628434	T	G	0.071	-0.0161	0.0057	0.00488
rs1522221	G	A	0.0339205	-0.0880983	0.041017	T	C	0.429	0.0097	0.0034	0.004942
rs1881363	G	A	0.0146525	-0.108265	0.0436545	T	C	0.235	0.012	0.0043	0.005003
rs204990	A	C	0.00238253	0.149849	0.0481825	A	C	0.137	0.0124	0.0044	0.005187
rs1626670	A	G	0.0375121	-0.0826002	0.0392283	A	G	0.332	-0.0098	0.0035	0.005307
rs1420666	G	A	0.00793788	-0.103378	0.0382169	A	G	0.428	0.0096	0.0034	0.00534
rs10898868	G	A	0.0301122	-0.0986954	0.0449213	T	C	0.376	0.0099	0.0036	0.005593
rs1794282	A	G	0.0066259	0.171034	0.0617971	T	C	0.071	0.0154	0.0056	0.006337
rs1634721	A	G	0.0438765	0.119136	0.0584369	A	G	0.119	0.0149	0.0055	0.006379
rs1157343	A	G	0.027906	-0.100746	0.0452101	A	G	0.365	-0.0098	0.0036	0.006708
rs6772051	G	A	0.039756	0.0787273	0.0378316	A	G	0.442	-0.0091	0.0034	0.007174
rs9796292	A	G	0.0252945	0.0845728	0.0372928	A	G	0.469	0.0097	0.0036	0.007174
rs1710896	A	C	0.00633449	-0.130765	0.0469814	A	C	0.111	-0.014	0.0052	0.007268
rs11692206	C	A	0.0446909	0.107746	0.0530569	A	C	0.224	-0.012	0.0045	0.007281
rs9890618	A	G	0.0454684	-0.0890718	0.0440233	A	G	0.248	-0.01	0.0038	0.008186
rs2248617	A	G	0.0248852	0.101675	0.0447052	T	C	0.332	0.0093	0.0036	0.009637
rs2243429	A	C	0.0248852	0.101675	0.0447052	T	G	0.332	0.0093	0.0036	0.009752
rs3131783	A	G	0.0465846	0.108801	0.0540561	A	G	0.142	0.0132	0.0051	0.01015
rs5766099	G	A	0.00255842	-0.12007	0.0388948	T	C	0.381	0.0094	0.0037	0.0107
rs7399591	A	G	0.0361413	0.0783523	0.0369357	A	G	0.487	0.0088	0.0035	0.01127
rs2516504	A	C	0.013782	0.111298	0.0444515	A	C	0.305	0.0092	0.0037	0.01178
rs2516500	A	G	0.0119333	0.111917	0.0437757	T	C	0.27	0.0092	0.0037	0.01213
rs2894254	C	A	0.0066259	0.171034	0.0617971	T	G	0.071	-0.0144	0.0057	0.0122
rs7349405	A	C	0.00330638	0.172448	0.0574187	A	C	0.115	0.013	0.0052	0.01256
rs2523706	G	A	0.0119333	0.111917	0.0437757	T	C	0.27	-0.0091	0.0037	0.01271
rs259294	A	C	0.0021437	-0.13323	0.0423774	A	C	0.259	-0.0094	0.0038	0.01323
rs2949192	G	A	0.00613767	0.111318	0.0398375	A	G	0.35	-0.0087	0.0035	0.01369
rs556179	G	A	0.0455975	-0.0786865	0.0389141	A	G	0.491	0.016	0.0065	0.01383
rs3864302	A	G	0.036686	0.0994187	0.0470007	T	C	0.208	0.0102	0.0042	0.01415
rs11002969	A	G	0.0434445	0.0764473	0.0374195	T	C	0.469	0.0094	0.0039	0.01475
rs379157	G	A	0.038283	0.0826665	0.0394208	A	G	0.473	-0.0085	0.0035	0.01508
rs1884334	A	G	0.00333773	-0.113391	0.0377941	A	G	0.379	-0.0091	0.0038	0.01511
rs3132935	G	A	0.0128326	0.11531	0.0455825	A	G	0.173	-0.0104	0.0043	0.01553
rs16948914	A	G	0.0326651	-0.172572	0.0797644	T	C	0.066	-0.0173	0.0072	0.01597
rs11018746	A	G	0.00256073	-0.114331	0.0370313	A	G	0.078	-0.0246	0.0102	0.01626
rs2905747	A	G	0.0318069	-0.105109	0.0483247	A	G	0.308	-0.0102	0.0043	0.01685
rs2274200	G	A	0.0166514	-0.112753	0.0463719	T	C	0.257	0.0096	0.004	0.01693
rs3132468	G	A	0.0307668	-0.106141	0.0485052	T	C	0.319	0.0093	0.0039	0.01697
rs259270	G	A	0.0091174	-0.114413	0.0430994	T	C	0.248	0.0091	0.0038	0.0171
rs6901158	A	G	0.0304726	0.126711	0.0577943	T	C	0.097	0.0116	0.0049	0.01741
rs2647044	A	G	0.00634358	0.16475	0.0591583	A	G	0.07	0.0131	0.0055	0.01755
rs3130340	G	A	0.0281146	0.104021	0.0467489	T	C	0.208	-0.0098	0.0042	0.01785
rs2187668	A	G	0.0066259	0.171034	0.0617971	T	C	0.08	0.0123	0.0052	0.01791
rs3115553	A	G	0.0281146	0.104021	0.0467489	T	C	0.219	0.0098	0.0042	0.0184
rs8045161	G	A	0.00677859	-0.103079	0.0373513	T	C	0.438	0.0081	0.0035	0.01861
rs6935269	G	A	0.0281146	0.104021	0.0467489	T	C	0.205	-0.0098	0.0042	0.01883
rs3749966	G	A	0.0281146	0.104021	0.0467489	T	C	0.208	-0.0097	0.0042	0.01893
rs1570760	A	G	0.0166514	-0.112753	0.0463719	T	C	0.263	-0.0094	0.004	0.01975
rs4880142	A	G	0.0150268	-0.106576	0.0431391	T	C	0.216	-0.0113	0.0048	0.0201
rs3096673	G	A	0.0281146	0.104021	0.0467489	T	C	0.208	-0.0097	0.0042	0.02012
rs6909427	C	A	0.0281146	0.104021	0.0467489	T	G	0.208	-0.0096	0.0042	0.0204
rs1837024	A	G	0.044675	0.0832493	0.040991	T	C	0.473	0.0078	0.0034	0.02067
rs1127175	A	G	0.046922	-0.0770424	0.0383372	T	C	0.372	-0.0082	0.0035	0.02068
rs3130615	G	A	0.0307668	-0.106141	0.0485052	A	G	0.319	0.009	0.0039	0.02124
rs1675955	A	C	0.0251638	-0.0987378	0.0434991	T	G	0.473	-0.0087	0.0038	0.02167
rs735877	A	G	0.0228799	0.100661	0.0436175	T	C	0.411	0.0079	0.0035	0.02232
rs11710724	G	A	0.0387121	0.159347	0.0761586	A	G	0.075	-0.0156	0.0068	0.02249
rs259286	G	A	0.00332806	-0.128745	0.0428982	T	C	0.27	0.0083	0.0037	0.02374
rs2071544	G	A	0.0483065	0.0736088	0.0368617	T	C	0.496	-0.0079	0.0035	0.02516
rs3826290	G	A	0.0313315	0.11169	0.0512163	A	G	0.239	-0.016	0.0072	0.02573
rs7727624	C	A	0.0124417	0.0880688	0.0346567	T	G	0.447	-0.0077	0.0035	0.02599
rs12610132	G	A	0.00878466	0.103131	0.0386552	A	G	0.469	-0.008	0.0036	0.026
rs7633265	A	G	0.0199967	0.0881808	0.0373522	A	G	0.469	0.0076	0.0034	0.0262
rs3130544	A	C	0.0281977	0.136376	0.0613227	A	C	0.115	0.0122	0.0055	0.02703
rs1186803	A	G	0.00203467	0.110559	0.0349814	T	C	0.483	0.0077	0.0035	0.0272
rs7750641	A	G	0.00105366	0.202362	0.0601323	T	C	0.115	0.0119	0.0054	0.028
rs392332	G	A	0.0131243	-0.107383	0.0425898	A	G	0.27	0.008	0.0037	0.02876
rs8141214	A	C	0.0276545	-0.0994273	0.0445501	T	G	0.252	-0.0088	0.004	0.02886
rs3131638	A	G	0.0401989	-0.105487	0.0507887	A	G	0.269	-0.0089	0.0041	0.02891
rs405858	G	A	0.0131243	-0.107383	0.0425898	T	C	0.27	0.008	0.0037	0.02978
rs2298222	A	G	0.0291047	-0.0941952	0.0426029	A	G	0.304	-0.014	0.0064	0.03046
rs3130557	A	G	0.0281977	0.136376	0.0613227	T	C	0.115	0.0116	0.0054	0.03084
rs2071552	G	A	0.0180274	0.0877752	0.0365473	A	G	0.491	-0.0076	0.0035	0.03117
rs8074623	A	G	0.0373631	-0.129084	0.0612552	A	G	0.066	-0.013	0.006	0.03122
rs6545480	G	A	0.0393194	0.0984235	0.0471899	T	C	0.212	-0.0086	0.004	0.03175
rs1880296	C	A	0.0441417	0.0813596	0.0399583	T	G	0.415	-0.0075	0.0035	0.03178
rs10058558	A	G	0.040167	-0.0848056	0.0408384	A	G	0.434	-0.012	0.0056	0.03246
rs1150754	A	G	0.0177194	0.132279	0.0549412	T	C	0.133	0.0106	0.005	0.03254
rs7250272	A	G	0.00946367	-0.114358	0.0432978	T	C	0.225	-0.0079	0.0037	0.03301
rs1834274	A	G	0.0123879	0.147746	0.0581042	A	G	0.133	0.0114	0.0054	0.03369
rs11643956	G	A	0.0481002	0.0910544	0.0455553	T	C	0.164	-0.01	0.0047	0.03421
rs2949170	A	G	0.01277	0.101607	0.0401369	A	G	0.358	0.0077	0.0036	0.03436
rs1150755	A	G	0.0177194	0.132279	0.0549412	T	C	0.133	0.0105	0.005	0.03493
rs1881116	A	G	0.0069942	-0.115699	0.0420917	T	C	0.274	-0.0079	0.0038	0.03495
rs1070485	A	C	0.0141256	-0.0952894	0.0382102	A	C	0.442	-0.0071	0.0034	0.03624
rs4674908	G	A	0.0496596	0.0742065	0.037388	A	G	0.491	-0.0073	0.0035	0.03641
rs916904	A	G	0.0322889	-0.103175	0.0475828	A	G	0.306	-0.0115	0.0056	0.03815
rs2516424	G	A	0.0248852	0.101675	0.0447052	A	G	0.332	-0.0121	0.0059	0.03886
rs1820631	A	G	0.00213405	-0.10643	0.0338376	T	C	0.478	-0.0071	0.0034	0.03925
rs9304342	C	A	0.0326651	-0.172572	0.0797644	T	G	0.058	0.0148	0.0072	0.03947
rs1298374	A	G	0.0478943	0.0834422	0.0417034	T	C	0.288	0.0076	0.0037	0.03948
rs16949275	G	A	0.0326651	-0.172572	0.0797644	A	G	0.058	0.0148	0.0072	0.04015
rs4148870	A	G	0.0272019	0.0810734	0.0362178	T	C	0.451	0.0073	0.0035	0.04033
rs7897697	A	G	0.0240425	0.161252	0.070474	A	G	0.084	0.0124	0.0061	0.04112
rs10407076	A	C	0.0181439	0.0824074	0.0343576	T	G	0.468	0.0147	0.0072	0.04117
rs3799277	A	G	0.0180702	-0.112388	0.0468266	A	G	0.207	-0.0085	0.0042	0.0419
rs9472819	A	G	0.0180702	-0.112388	0.0468266	A	G	0.199	-0.0087	0.0043	0.04208
rs2395488	G	A	0.0248852	0.101675	0.0447052	A	G	0.335	-0.0119	0.0059	0.04293
rs204995	G	A	0.0112551	0.124518	0.0482975	A	G	0.199	-0.0087	0.0043	0.04303
rs2832657	A	C	0.019785	-0.084154	0.035584	T	G	0.354	-0.0073	0.0036	0.04484
rs2059283	C	A	0.0196069	0.0985199	0.0415965	T	G	0.478	-0.0068	0.0034	0.04633
rs176095	G	A	0.0269344	0.110135	0.0491067	A	G	0.19	-0.0084	0.0042	0.04638
rs1890592	C	A	0.0200249	-0.0961501	0.0407374	T	G	0.487	0.0075	0.0038	0.04652
rs2254736	A	C	0.0124961	-0.0956445	0.0376618	A	C	0.374	-0.0069	0.0035	0.04688
rs4664523	G	A	0.0361373	-0.0828381	0.0390495	T	C	0.438	0.0068	0.0034	0.04775
rs6928546	A	G	0.0180702	-0.112388	0.0468266	T	C	0.201	-0.0084	0.0042	0.0486
rs6498697	A	G	0.00782861	-0.11525	0.0425433	A	G	0.483	-0.0068	0.0034	0.04861
rs699718	G	A	0.031547	-0.119671	0.0549471	T	C	0.129	0.011	0.0056	0.0487
rs7487813	A	C	0.0126616	-0.125342	0.0494511	T	G	0.137	-0.0088	0.0045	0.04893
rs259238	A	G	0.00103429	-0.146979	0.0436018	A	G	0.257	-0.0073	0.0037	0.04923

## Sheet: h) Cholesterol
Associations with cholesterol in the study cohort of Scandinavian men						GLGC total cholesterol
SNP	Minor Allele	Major Allele	pvalue	beta	std.error	Effect Allele	Other Allele	Consortia beta	Consortia SE	Consortia pvalue
rs6872586	A	C	0.0121294	0.349462	0.137074	A	C	0.0527	0.0075	2.801e-11
rs6890143	G	A	0.0122016	0.367322	0.144116	C	T	0.056	0.0083	8.68e-11
rs6893216	G	A	0.01245	0.356268	0.140274	C	T	0.0529	0.0078	1.697e-10
rs11758426	G	A	0.0411927	-0.329602	0.159599	A	G	0.0355	0.0057	1.889e-10
rs7754038	C	A	0.0411927	-0.329602	0.159599	T	G	0.0463	0.0087	3.638e-09
rs11756280	G	A	0.0411927	-0.329602	0.159599	T	C	0.0459	0.0086	4.72e-09
rs2523453	C	G	0.0154883	-0.274601	0.111716	G	C	0.0281	0.0052	6.499e-08
rs727581	G	A	0.0243247	-0.247448	0.108406	T	C	0.0287	0.0054	2.266e-07
rs11066028	C	A	0.031216	0.250254	0.114715	C	A	0.0204	0.0042	4.655e-07
rs7187289	C	A	0.0246967	0.291079	0.12786	C	A	0.023	0.0046	8.588e-07
rs7196789	A	G	0.0173484	0.306879	0.127083	T	C	0.0229	0.0048	2.224e-06
rs1109166	G	A	0.0246967	0.291079	0.12786	C	T	0.022	0.0046	2.379e-06
rs10468274	A	G	0.0173484	0.306879	0.127083	A	G	0.0223	0.0048	2.6e-06
rs255049	G	A	0.0458497	0.242838	0.120274	C	T	0.0211	0.0046	3.915e-06
rs2270961	A	G	0.0478323	0.231793	0.115861	A	G	0.021	0.0051	4.127e-06
rs8060686	G	A	0.0173484	0.306879	0.127083	C	T	0.0213	0.0046	4.459e-06
rs2960157	A	C	0.0252523	-0.272514	0.120175	G	T	0.0223	0.0058	9.718e-05
rs800518	G	A	0.0249383	-0.273042	0.120143	T	C	0.0218	0.0058	0.0001007
rs800586	G	A	0.0201605	-0.282828	0.120011	A	G	0.0222	0.0058	0.000118
rs8051587	C	A	0.0499027	0.25485	0.128567	C	A	0.0241	0.0068	0.0002041
rs2250522	G	A	0.0434757	-0.218704	0.107101	A	G	0.0139	0.0036	0.0003381
rs1415771	G	A	0.0457159	0.210133	0.10401	G	A	0.0131	0.0036	0.0004176
rs3094093	A	T	0.00354292	0.592367	0.198826	A	T	0.0242	0.0069	0.0005318
rs2469954	A	G	0.0477739	-0.212037	0.105948	C	T	0.0135	0.0036	0.0005396
rs2878342	A	G	0.0464893	0.446006	0.22156	T	C	0.0358	0.0122	0.0007118
rs3810194	G	A	0.0464893	0.446006	0.22156	C	T	0.0348	0.0122	0.0009631
rs1513359	G	A	0.0424668	0.228752	0.11147	C	T	0.0156	0.0053	0.002769
rs7200137	C	A	0.020654	-0.219098	0.0933428	T	G	0.0149	0.0053	0.003039
rs3094078	T	A	0.0449146	0.34479	0.170016	T	A	0.02	0.0079	0.00315
rs7162912	A	C	0.00878372	-0.284603	0.106724	G	T	0.0151	0.0053	0.004126
rs6006427	G	A	0.0482088	-0.250717	0.125535	T	C	0.0183	0.006	0.004476
rs10054618	G	A	0.0204237	-0.270145	0.114876	T	C	0.0302	0.0097	0.005494
rs6499143	G	A	0.0173484	0.306879	0.127083	C	T	0.0193	0.0064	0.005527
rs2523685	G	C	0.00246536	-0.387154	0.125006	C	G	0.0177	0.0062	0.005809
rs6488868	A	G	0.00260743	0.37757	0.122627	A	G	0.0126	0.0039	0.008346
rs4275659	A	G	0.0187201	0.277163	0.116187	T	C	0.0122	0.0039	0.009789
rs10932287	A	G	0.0101122	-0.27069	0.103475	C	T	0.0138	0.0052	0.0109
rs2230804	A	G	0.0478323	0.231793	0.115861	T	C	0.015	0.0078	0.01117
rs7600789	A	C	0.0096661	-0.26854	0.102016	C	A	0.0136	0.0052	0.01147
rs1109559	G	A	0.0157153	0.266533	0.108678	G	A	0.0195	0.0055	0.01149
rs10846489	G	A	0.0173104	0.264221	0.109365	G	A	0.0189	0.0054	0.01283
rs13210275	G	A	0.0293932	0.243963	0.110581	G	A	0.0132	0.0054	0.01754
rs619824	A	C	0.0312792	-0.218355	0.100131	C	A	0.0079	0.0037	0.01837
rs13160538	A	G	0.0373901	-0.319433	0.151654	C	T	0.018	0.0075	0.01904
rs3760648	G	A	0.0348393	-0.270005	0.126408	A	G	0.0132	0.0065	0.01915
rs11239767	G	A	0.00529903	0.325515	0.114481	C	T	0.0094	0.0064	0.01977
rs4985682	G	A	0.0467612	0.202392	0.100668	C	T	0.0134	0.0052	0.01995
rs1044153	C	A	0.0424234	-0.207308	0.100999	A	C	0.0122	0.0051	0.02064
rs17677155	G	A	0.0294677	-0.23063	0.104586	A	G	0.013	0.0051	0.02247
rs5750141	G	A	0.0207276	0.216304	0.0922074	C	T	0.0123	0.0053	0.02298
rs1982074	G	A	0.0156337	-0.33196	0.135246	A	G	0.013	0.0065	0.02314
rs1446609	A	C	0.0294677	-0.23063	0.104586	C	A	0.0127	0.0051	0.02342
rs3786567	A	G	0.0439817	0.380835	0.186954	T	C	0.0197	0.0087	0.0237
rs5751613	A	G	0.0485655	0.219896	0.110281	T	C	0.0159	0.007	0.02832
rs1405160	A	G	0.0449881	0.214623	0.105868	T	C	0.0124	0.0052	0.02862
rs3826717	G	A	0.0439817	0.380835	0.186954	G	A	0.0186	0.0085	0.02892
rs1045361	G	A	0.0348393	-0.270005	0.126408	T	C	0.0122	0.0066	0.02991
rs13297268	A	G	0.0465484	-0.453921	0.225554	G	A	0.0283	0.0111	0.03076
rs2042449	A	G	0.0178824	-0.280658	0.116787	G	A	0.0134	0.0063	0.03129
rs8075273	A	C	0.0150314	-0.26694	0.108101	C	A	0.0096	0.004	0.03251
rs31198	G	A	0.0145787	0.29175	0.117599	C	T	0.0097	0.0041	0.03371
rs12325866	A	G	0.0150314	-0.26694	0.108101	G	A	0.0095	0.004	0.03399
rs1318772	G	A	0.0314347	-0.313198	0.143758	A	G	0.014	0.0075	0.03433
rs6712567	A	C	0.00677372	-0.247007	0.0895272	G	T	0.0148	0.0066	0.0344
rs1150739	G	A	0.042799	0.199644	0.0974445	C	T	0.0085	0.0038	0.03471
rs7292	A	G	0.0285031	0.210234	0.0947541	A	G	0.012	0.0051	0.03513
rs1858742	A	G	0.0439817	0.380835	0.186954	A	G	0.0177	0.0084	0.03609
rs10848428	G	A	0.040062	0.243891	0.117421	C	T	0.0157	0.0056	0.03713
rs6494591	G	A	0.0487097	0.219527	0.110168	G	A	0.0115	0.0052	0.03759
rs9403756	C	G	0.0371911	-0.213764	0.101368	G	C	0.0116	0.0051	0.0385
rs3785512	A	G	0.0261825	0.259826	0.115305	T	C	0.0081	0.0037	0.03931
rs2271953	C	A	0.0439817	0.380835	0.186954	C	A	0.0176	0.0085	0.03971
rs885954	C	A	0.0134045	0.247894	0.0986703	C	A	0.0071	0.0035	0.04084
rs4371270	A	G	0.0456189	-0.27318	0.135155	G	A	0.0117	0.0065	0.04087
rs7131914	G	A	0.0344276	0.226233	0.10567	G	A	0.0098	0.0051	0.04104
rs9828227	A	G	0.0194204	0.264343	0.111479	T	C	0.0109	0.0056	0.04131
rs1016855	A	G	0.0364237	0.23419	0.110605	T	C	0.0113	0.0054	0.04295
rs12459941	A	G	0.0348393	-0.270005	0.126408	G	A	0.0113	0.0065	0.04319
rs31210	A	G	0.0424854	0.243501	0.118668	A	G	0.0139	0.0058	0.04559
rs7296418	G	A	0.0458785	0.234813	0.116303	C	T	0.0152	0.0056	0.04655
rs2074732	A	G	0.0420314	-0.236066	0.114787	G	A	0.0067	0.0039	0.04662
rs12470569	A	C	0.0491957	-0.216654	0.108954	C	A	0.0104	0.005	0.04751
rs1061660	G	A	0.0221163	-0.253392	0.109203	T	C	0.0091	0.0056	0.04808
rs7293	A	G	0.028824	0.210649	0.0951255	T	C	0.0116	0.0051	0.04844
rs7995461	C	A	0.0272613	0.218033	0.097428	C	A	0.0103	0.0053	0.04857

## Sheet: i) Triglycerides
Associations with triglycerides in the study cohort of Scandinavian men						GLGC Triglycerides
SNP	Minor Allele	Major Allele	pvalue	beta	std.error	Effect Allele	Other Allele	Consortia beta	Consortia SE	Consortia pvalue
rs13260325	A	C	0.015553	0.215039	0.0875286	A	C	0.0185	0.0039	1.135e-05
rs863750	G	A	0.0304391	-0.199273	0.0909038	T	C	0.0138	0.0034	8.728e-05
rs4471211	G	A	0.0391721	0.173389	0.0830872	C	T	0.0137	0.0034	9.716e-05
rs241951	C	A	0.0278272	0.171864	0.0771123	C	A	0.0174	0.0047	0.0002139
rs1534862	A	G	0.0281398	0.213164	0.095815	T	C	0.0182	0.0056	0.0008168
rs437526	A	C	0.0363993	0.202045	0.0954008	A	C	0.0198	0.0056	0.0008813
rs7529070	G	A	0.028809	-0.17657	0.0797188	A	G	0.0117	0.0048	0.002985
rs10130481	A	G	0.02821	0.263808	0.118662	T	C	0.0174	0.0059	0.003257
rs744895	G	A	0.0241443	0.244324	0.106885	C	T	0.0193	0.0063	0.003564
rs6661602	G	A	0.0112702	-0.195781	0.0759766	T	C	0.018	0.0054	0.003827
rs6059724	A	G	0.0463493	-0.182263	0.0904738	G	A	0.015	0.0049	0.004685
rs6120006	A	G	0.0463493	-0.182263	0.0904738	G	A	0.0152	0.0049	0.004879
rs1007452	A	G	0.00560327	0.243521	0.0862098	A	G	0.014	0.0048	0.005145
rs433576	A	G	0.0464801	0.192731	0.0957285	A	G	0.0162	0.0053	0.005317
rs1609996	A	G	0.0168556	-0.18932	0.0780219	C	T	0.0106	0.0047	0.005345
rs11249215	G	A	0.0202065	-0.186855	0.0792967	A	G	0.0098	0.0049	0.005564
rs762910	A	G	0.0255956	0.169969	0.0751245	A	G	0.0137	0.0048	0.006176
rs2012700	G	A	0.0266133	0.188069	0.0837054	G	A	0.0157	0.0047	0.006251
rs1204127	G	A	0.000282059	0.403079	0.1075	C	T	0.0162	0.006	0.007252
rs7740484	G	A	0.0409659	0.179595	0.086836	C	T	0.0158	0.0048	0.007291
rs10839224	G	A	0.0452109	0.355566	0.175559	C	T	0.0157	0.0058	0.007479
rs4792819	C	A	0.033954	0.18165	0.0846084	C	A	0.0112	0.0037	0.007673
rs401099	G	A	0.0363993	0.202045	0.0954008	C	T	0.0161	0.0054	0.00833
rs3811617	G	A	0.0494668	0.169606	0.0853973	C	T	0.0138	0.0048	0.008402
rs2241566	A	G	0.0266035	0.206792	0.0920323	A	G	0.0162	0.0054	0.008522
rs12193474	G	A	0.0151238	0.346151	0.140291	C	T	0.0193	0.0076	0.009425
rs707892	C	A	0.0401571	-0.237586	0.114429	T	G	0.0126	0.0044	0.009885
rs9556403	G	A	0.0491277	0.173881	0.0874083	G	A	0.0154	0.0048	0.00991
rs508577	A	G	0.000945085	0.364604	0.107343	A	G	0.0161	0.0061	0.01016
rs10942858	A	C	0.0106361	0.264469	0.101796	A	C	0.0164	0.0058	0.01025
rs12621987	G	A	0.0494668	0.169606	0.0853973	G	A	0.0134	0.0048	0.01107
rs10426712	A	G	0.0234765	0.176793	0.0769662	T	C	0.0079	0.0034	0.01126
rs7156590	A	G	0.0370031	0.181578	0.0860182	T	C	0.0121	0.0048	0.01149
rs17071231	G	A	0.0271746	0.323143	0.144366	C	T	0.0138	0.008	0.01165
rs11159109	A	G	0.0460683	0.171108	0.0848252	A	G	0.0118	0.0048	0.01292
rs9277656	A	C	0.0241172	-0.253888	0.111048	G	T	0.0145	0.0058	0.01319
rs6580689	G	A	0.0472752	0.170088	0.0847929	C	T	0.0092	0.0033	0.01322
rs2180566	G	A	0.0379681	-0.193759	0.0922631	T	C	0.0128	0.0048	0.01331
rs1715021	A	C	0.000945085	0.364604	0.107343	T	G	0.015	0.0062	0.01363
rs213797	G	A	0.00874157	0.329619	0.123506	G	A	0.0151	0.0066	0.01422
rs11590105	G	A	0.0285949	-0.178643	0.0805536	T	C	0.0106	0.0051	0.01584
rs732310	C	A	0.0145786	-0.22547	0.09087	T	G	0.0125	0.005	0.01618
rs707896	A	G	0.0401571	-0.237586	0.114429	G	A	0.0118	0.0044	0.0167
rs2878342	A	G	0.0254085	0.413901	0.182703	T	C	0.0313	0.0111	0.01708
rs236391	G	A	0.0490745	0.164934	0.0828905	C	T	0.0076	0.0036	0.01745
rs7548309	A	C	0.0147783	0.235347	0.0950336	T	G	0.0137	0.0053	0.01881
rs11146142	A	G	0.0435422	-0.163025	0.079852	C	T	0.0127	0.0047	0.01932
rs2917769	G	A	0.0159799	-0.20538	0.0839481	T	C	0.014	0.0051	0.01969
rs1660630	A	C	0.0414289	-0.173177	0.0839461	G	T	0.0113	0.0047	0.02031
rs10903118	A	G	0.028809	-0.17657	0.0797188	C	T	0.0067	0.0034	0.02067
rs1609289	G	A	0.019479	0.217224	0.0916408	C	T	0.0178	0.009	0.02079
rs10063742	A	G	0.0121573	0.253215	0.0993401	A	G	0.015	0.0057	0.0211
rs10278888	G	A	0.0116145	0.223113	0.0869563	G	A	0.011	0.0048	0.02302
rs4272426	C	A	0.00201537	-0.239864	0.0758542	A	C	0.0129	0.0051	0.02387
rs12500776	G	A	0.0137913	0.286206	0.114387	G	A	0.013	0.0064	0.02422
rs1822127	A	G	0.0411704	-0.173928	0.0841916	G	A	0.0109	0.0047	0.0243
rs17037312	A	G	0.0266638	0.257178	0.114503	T	C	0.0146	0.0064	0.02575
rs37358	A	G	0.0290165	-0.198447	0.0897252	C	T	0.0081	0.0035	0.02578
rs1251567	A	C	0.0496979	0.16847	0.0849046	T	G	0.0121	0.0049	0.0258
rs1736067	A	G	0.00241097	0.262006	0.0843847	A	G	0.0237	0.01	0.02605
rs12923049	A	G	0.0439646	-0.171214	0.0840344	C	T	0.0094	0.0047	0.02629
rs3810194	G	A	0.0254085	0.413901	0.182703	C	T	0.0297	0.0112	0.02673
rs9656035	C	A	0.00960209	0.235401	0.089332	C	A	0.0104	0.0048	0.03084
rs3825694	G	A	0.0382773	0.279647	0.133379	C	T	0.0197	0.0078	0.03115
rs9605439	G	A	0.0477675	0.191806	0.0958263	C	T	0.0129	0.0054	0.03193
rs11787024	G	A	0.0368319	-0.187371	0.0886802	T	C	0.0103	0.0051	0.03344
rs1204141	A	C	0.000282059	0.403079	0.1075	A	C	0.0125	0.006	0.03373
rs2033532	C	A	0.0139271	0.207147	0.0828999	C	A	0.0077	0.0034	0.03382
rs2286913	A	G	0.0460683	0.171108	0.0848252	A	G	0.0105	0.005	0.03397
rs12204027	G	A	0.0338463	0.305088	0.142015	G	A	0.0138	0.0069	0.0347
rs529488	G	A	0.00539885	0.229195	0.0807737	G	A	0.0096	0.0046	0.03583
rs10995689	A	G	0.0443827	0.183295	0.0901452	T	C	0.0106	0.005	0.03654
rs9444	G	A	0.0148718	0.207112	0.0837129	C	T	0.0096	0.0047	0.04011
rs4819648	A	G	0.00817481	0.276489	0.102679	T	C	0.0124	0.0062	0.04067
rs1609558	G	A	0.0383334	-0.171769	0.0819503	T	C	0.0125	0.0047	0.04118
rs1209194	A	G	0.00874157	0.329619	0.123506	A	G	0.0132	0.0065	0.04191
rs590105	A	C	0.00660423	0.228771	0.0826385	A	C	0.0092	0.0046	0.04198
rs1061782	G	A	0.0263871	0.195093	0.0866885	C	T	0.0094	0.0047	0.04211
rs10799762	C	A	0.0330855	0.32433	0.150311	C	A	0.0145	0.008	0.04327
rs2272838	C	A	0.0494111	-0.179163	0.0901869	A	C	0.0105	0.0055	0.0437
rs12069734	A	G	0.0257937	-0.269297	0.11919	G	A	0.0135	0.0064	0.04419
rs2395349	A	G	0.0241172	-0.253888	0.111048	G	A	0.0092	0.0043	0.04634
rs2010628	A	C	0.0402004	0.207032	0.0997355	T	G	0.0126	0.0071	0.04871
rs12201065	A	C	0.034229	0.174425	0.0813704	A	C	0.0114	0.0075	0.04919

## Sheet: j) HDL
Associations with HDL in the study cohort of Scandinavian men						GLGC HDL
SNP	Minor Allele	Major Allele	pvalue	beta	std.error	Effect Allele	Other Allele	Consortia beta	Consortia SE	Consortia pvalue
rs7205804	A	G	0.0370381	0.0733442	0.0347552	A	G	0.2027	0.0035	5.27E-675
rs174538	A	G	0.0302484	-0.0722645	0.0329304	G	A	0.0332	0.0037	7.897e-20
rs108499	A	G	0.0304593	-0.0698263	0.0318608	C	T	0.0412	0.0051	4.849e-17
rs11067208	A	C	0.0412689	0.0728132	0.0352672	A	C	0.0233	0.0038	6.19e-09
rs4970834	A	G	0.0193011	0.0966344	0.0407115	T	C	0.0254	0.0044	1.765e-08
rs1007738	G	A	0.0451457	0.074492	0.0367687	G	A	0.0239	0.0041	2.482e-08
rs11906879	G	A	0.0125778	0.0774722	0.0305487	C	T	0.0186	0.0034	8.561e-08
rs754179	A	G	0.00768208	0.0933571	0.0343939	T	C	0.0228	0.0047	7.862e-07
rs2484749	A	G	0.0380097	-0.072078	0.034333	G	A	0.026	0.0055	1.145e-06
rs1150754	A	G	0.0223531	-0.107467	0.0463987	C	T	0.0223	0.0052	1.401e-05
rs9469003	G	A	0.0349373	0.108497	0.0508229	C	T	0.0217	0.0049	2.304e-05
rs13205911	A	G	0.0482081	-0.120852	0.060511	C	T	0.0261	0.0063	3.224e-05
rs3094061	C	A	0.013874	-0.128375	0.0513606	A	C	0.0267	0.0057	4.007e-05
rs9268831	A	G	0.0399521	0.0643258	0.0309354	T	C	0.0139	0.0035	5.339e-05
rs1150755	A	G	0.0223531	-0.107467	0.0463987	C	T	0.0246	0.0067	5.502e-05
rs3117582	C	A	0.0264223	-0.119005	0.0529042	T	G	0.0243	0.0057	6.817e-05
rs3129173	C	A	0.0437697	-0.129091	0.0632872	A	C	0.0247	0.0065	7.594e-05
rs11070349	A	C	0.0475213	0.0648347	0.0323614	A	C	0.0176	0.0048	7.728e-05
rs1150753	G	A	0.0221852	-0.120904	0.0521335	A	G	0.0245	0.0057	8.73e-05
rs1270942	G	A	0.0221852	-0.120904	0.0521335	A	G	0.0246	0.0059	8.736e-05
rs3094014	A	G	0.00655771	-0.115243	0.0415993	G	A	0.0193	0.0051	0.0001391
rs9267531	G	A	0.0264223	-0.119005	0.0529042	A	G	0.0232	0.0057	0.0001479
rs1264376	A	C	0.0390055	-0.0979857	0.0469184	C	A	0.0238	0.0057	0.0001606
rs497309	C	A	0.0221852	-0.120904	0.0521335	A	C	0.0227	0.0057	0.0001726
rs3117143	A	C	0.0127715	-0.152426	0.0602391	C	A	0.0229	0.0065	0.0001813
rs13194781	G	A	0.042853	-0.121289	0.0592161	A	G	0.0214	0.0061	0.0001897
rs9268644	A	C	0.0496188	-0.0617744	0.0311277	C	A	0.013	0.0035	0.0002008
rs1269852	C	G	0.0386567	-0.111159	0.0531292	G	C	0.0225	0.0058	0.0002472
rs2894254	C	A	0.0323832	-0.113928	0.0525893	T	G	0.0225	0.0057	0.0002497
rs7775397	C	A	0.0323832	-0.113928	0.0525893	T	G	0.0228	0.0057	0.0002574
rs4324798	A	G	0.0297092	-0.131	0.0594962	G	A	0.0227	0.0066	0.0003113
rs3130837	A	C	0.0297092	-0.131	0.0594962	G	T	0.0227	0.0067	0.0003344
rs3131093	A	G	0.0297092	-0.131	0.0594962	C	T	0.0232	0.0067	0.0003573
rs1233579	G	A	0.0297092	-0.131	0.0594962	A	G	0.0225	0.0063	0.0003612
rs3117427	G	A	0.044459	-0.1172	0.0576659	T	C	0.0209	0.0062	0.0003627
rs3749971	A	G	0.044459	-0.1172	0.0576659	G	A	0.0215	0.0065	0.0004029
rs886424	A	G	0.0387384	-0.102689	0.0491019	C	T	0.0211	0.0059	0.000405
rs1264308	A	G	0.0435156	-0.101558	0.049743	C	T	0.025	0.0073	0.0004118
rs3101018	A	G	0.0264223	-0.119005	0.0529042	C	T	0.0226	0.0058	0.0004299
rs3094228	G	A	0.0427855	-0.0827789	0.0404011	T	C	0.0218	0.0065	0.000456
rs707891	A	C	0.0223398	0.102391	0.0442029	T	G	0.0212	0.0062	0.0004645
rs3117326	A	G	0.0297092	-0.131	0.0594962	C	T	0.0215	0.0067	0.000529
rs1794282	A	G	0.0323832	-0.113928	0.0525893	C	T	0.022	0.006	0.0005846
rs10484399	G	A	0.042853	-0.121289	0.0592161	A	G	0.0202	0.0065	0.0006237
rs3130350	A	C	0.0275923	-0.122309	0.0548	G	T	0.0242	0.0062	0.0006298
rs2734583	G	A	0.0292232	-0.108282	0.0490282	A	G	0.0218	0.0056	0.0006669
rs1264341	G	A	0.0435156	-0.101558	0.049743	T	C	0.0242	0.0074	0.0006951
rs3094086	A	G	0.0222949	-0.109782	0.0473773	G	A	0.0253	0.007	0.0007184
rs886422	A	G	0.0435156	-0.101558	0.049743	C	T	0.0242	0.0073	0.000731
rs9295947	A	G	0.0444358	0.114711	0.056435	A	G	0.0181	0.0048	0.000765
rs558702	A	G	0.0221852	-0.120904	0.0521335	G	A	0.022	0.0062	0.0007707
rs9268235	A	G	0.0323832	-0.113928	0.0525893	C	T	0.0216	0.0059	0.000855
rs2187668	A	G	0.0323832	-0.113928	0.0525893	C	T	0.019	0.0053	0.0008675
rs9268219	C	A	0.0338486	-0.115049	0.0535607	T	G	0.0224	0.0058	0.0008897
rs1264322	A	G	0.0435156	-0.101558	0.049743	G	A	0.0482	0.0136	0.0009433
rs707898	G	A	0.0223398	0.102391	0.0442029	C	T	0.0225	0.0064	0.0009437
rs1264377	A	G	0.0195176	-0.109031	0.0460182	G	A	0.0217	0.007	0.001204
rs3131343	A	G	0.0297092	-0.131	0.0594962	G	A	0.0242	0.0081	0.001437
rs3131379	A	G	0.0264223	-0.119005	0.0529042	G	A	0.0203	0.0059	0.001483
rs8176704	A	G	0.0439244	-0.122311	0.0600265	G	A	0.0382	0.0099	0.001624
rs1264353	A	C	0.0387384	-0.102689	0.0491019	C	A	0.0211	0.0073	0.001796
rs9266669	A	G	0.0037163	-0.141999	0.0479069	G	A	0.0168	0.0053	0.001805
rs4084262	A	G	0.0144295	0.12559	0.0505442	T	C	0.0168	0.0048	0.001819
rs3132649	A	G	0.013874	-0.128375	0.0513606	G	A	0.0271	0.0075	0.002004
rs1049208	G	A	0.0154771	-0.0792784	0.0322492	A	G	0.0125	0.0049	0.002359
rs3098183	A	G	0.0180468	-0.0779865	0.0324994	C	T	0.0117	0.0038	0.002445
rs3132647	G	A	0.0275923	-0.122309	0.0548	A	G	0.0252	0.0078	0.002646
rs3130845	G	A	0.0297092	-0.131	0.0594962	A	G	0.022	0.0081	0.003104
rs3130351	A	G	0.0275923	-0.122309	0.0548	C	T	0.0249	0.0077	0.003106
rs2394427	A	G	0.0444358	0.114711	0.056435	A	G	0.0159	0.0048	0.00323
rs6794389	G	A	0.0443855	-0.077501	0.0381118	A	G	0.0115	0.004	0.003467
rs1264352	C	G	0.0358588	-0.103222	0.0486003	G	C	0.0171	0.0069	0.003743
rs3132389	C	A	0.0297092	-0.131	0.0594962	T	G	0.0217	0.0076	0.003792
rs3130374	A	G	0.013874	-0.128375	0.0513606	C	T	0.0255	0.0074	0.004098
rs3132392	G	A	0.0297092	-0.131	0.0594962	T	C	0.0242	0.0087	0.004121
rs3130352	A	G	0.0275923	-0.122309	0.0548	C	T	0.0241	0.0077	0.004148
rs3117439	A	G	0.044459	-0.1172	0.0576659	G	A	0.0215	0.0079	0.004275
rs3118370	C	A	0.0297092	-0.131	0.0594962	T	G	0.0216	0.0083	0.004513
rs9468992	A	G	0.0349373	0.108497	0.0508229	A	G	0.0188	0.0066	0.004532
rs3130375	A	C	0.013874	-0.128375	0.0513606	C	A	0.0252	0.0076	0.00458
rs3132390	G	A	0.0219219	-0.132519	0.0570257	A	G	0.0215	0.0083	0.004648
rs6904071	A	G	0.0398896	-0.0921326	0.0443179	G	A	0.0125	0.0048	0.004863
rs2075637	A	G	0.013486	-0.0818969	0.0326271	C	T	0.0113	0.0048	0.005
rs4332019	C	A	0.0023078	0.140376	0.0450167	G	T	0.017	0.0057	0.005044
rs3108680	G	A	0.019734	-0.0822904	0.0347949	T	C	0.0094	0.0036	0.005108
rs3118361	A	G	0.0297092	-0.131	0.0594962	C	T	0.0208	0.0081	0.005164
rs11754586	A	G	0.0366039	0.126228	0.0596748	T	C	0.0216	0.0068	0.005233
rs7767099	A	G	0.0297092	-0.131	0.0594962	C	T	0.0212	0.0083	0.005423
rs707896	A	G	0.00912965	0.115977	0.0437175	A	G	0.0117	0.0045	0.005458
rs3116830	A	G	0.0297092	-0.131	0.0594962	G	A	0.0203	0.0082	0.005518
rs11076854	A	G	0.0200523	-0.077639	0.0329149	G	A	0.0113	0.0048	0.00552
rs9393929	A	C	0.0219219	-0.132519	0.0570257	C	A	0.0208	0.0082	0.005623
rs2232423	G	A	0.0451672	-0.120938	0.0597061	A	G	0.0211	0.0085	0.005948
rs707892	C	A	0.00912965	0.115977	0.0437175	G	T	0.0117	0.0045	0.005971
rs1395602	C	A	0.030702	-0.0709041	0.0324007	A	C	0.0116	0.0049	0.006049
rs8064024	G	A	0.0203735	-0.0773564	0.0328815	A	G	0.0089	0.0034	0.006227
rs2072081	A	C	0.00204846	0.116354	0.0368561	T	G	0.0142	0.0056	0.006417
rs569602	G	A	0.0482258	0.101279	0.0507048	G	A	0.0208	0.0084	0.006782
rs3131934	G	A	0.0312497	-0.0994317	0.0455883	T	C	0.0193	0.007	0.006832
rs1150658	A	G	0.00527448	0.115721	0.0406755	T	C	0.017	0.0059	0.006928
rs16891325	G	A	0.0490593	0.0889569	0.0447127	C	T	0.0115	0.0046	0.006996
rs707899	A	G	0.0223398	0.102391	0.0442029	T	C	0.0114	0.0046	0.00701
rs1480380	A	G	0.0251946	-0.13773	0.0607128	C	T	0.0201	0.0067	0.007088
rs3130834	G	A	0.0297092	-0.131	0.0594962	T	C	0.0192	0.0083	0.007709
rs6986287	G	A	0.0252271	0.078915	0.0347902	C	T	0.0115	0.005	0.007744
rs11969893	A	G	0.0175186	0.148449	0.0615701	A	G	0.0353	0.0136	0.008056
rs3735917	A	G	0.0223852	-0.088601	0.0382628	G	A	0.0083	0.0037	0.008244
rs707901	A	G	0.0252389	0.101366	0.0446915	T	C	0.0111	0.0046	0.008339
rs1233480	A	G	0.0372013	-0.11246	0.0533375	C	T	0.02	0.0081	0.008497
rs1049205	G	A	0.0183239	-0.078663	0.0328618	T	C	0.0106	0.0049	0.008764
rs6910087	A	G	0.0069461	0.142705	0.0518973	T	C	0.0147	0.0054	0.008856
rs10152713	A	G	0.00581705	0.0921428	0.032775	T	C	0.0135	0.0051	0.00963
rs13213152	G	A	0.0451672	-0.120938	0.0597061	A	G	0.0199	0.0084	0.009927
rs6750549	G	A	0.0354208	0.115252	0.0541329	G	A	0.0196	0.0066	0.01044
rs2856997	A	C	0.0496772	0.0624126	0.0314575	A	C	0.0086	0.0035	0.01056
rs12662501	A	G	0.0144295	0.12559	0.0505442	T	C	0.0131	0.0049	0.01078
rs309172	G	A	0.0354208	0.115252	0.0541329	G	A	0.0194	0.0066	0.01081
rs10774577	A	G	0.038077	-0.0700847	0.0333954	C	T	0.0129	0.005	0.01086
rs8019581	G	A	0.0417876	0.0626962	0.030449	G	A	0.0122	0.0049	0.01086
rs1822127	A	G	0.00550068	0.0905966	0.0320006	A	G	0.0155	0.0048	0.01107
rs7864821	G	A	0.0214469	0.0915702	0.039259	C	T	0.0157	0.0057	0.01161
rs6494709	A	G	0.00306393	0.098522	0.0325526	T	C	0.0132	0.005	0.01199
rs6913660	A	C	0.0398896	-0.0921326	0.0443179	C	A	0.016	0.0062	0.01208
rs11752349	A	G	0.00790688	-0.0945564	0.0349671	G	A	0.009	0.0037	0.01245
rs11227266	A	C	0.0325532	0.103566	0.0478542	T	G	0.0246	0.0095	0.01312
rs3761821	A	G	0.017608	0.0949601	0.0394173	T	C	0.0132	0.0053	0.01417
rs9358946	A	G	0.0478571	-0.0824503	0.0412173	G	A	0.0123	0.0046	0.01433
rs17749927	G	A	0.042853	-0.121289	0.0592161	A	G	0.0181	0.0083	0.01552
rs10808165	A	C	0.0491386	0.061374	0.0308596	A	C	0.0119	0.0048	0.0156
rs7134003	A	G	0.00576081	0.0840366	0.0298561	T	C	0.011	0.0052	0.01614
rs2647044	A	G	0.0480133	-0.10095	0.0504811	G	A	0.0191	0.0074	0.01679
rs2523992	C	A	0.0331396	-0.100124	0.0464226	T	G	0.0182	0.0066	0.01695
rs7756567	C	A	0.0478571	-0.0824503	0.0412173	T	G	0.0121	0.0046	0.01698
rs9399696	G	A	0.0498938	0.109832	0.0554116	G	A	0.0239	0.0119	0.01707
rs8037902	G	A	0.00139044	0.1025	0.031271	C	T	0.0111	0.005	0.01708
rs1321204	G	A	0.0378372	0.114726	0.0545977	G	A	0.0192	0.011	0.0174
rs1660630	A	C	0.00986391	0.0843564	0.0321358	T	G	0.0136	0.0048	0.01747
rs532098	A	G	0.0308139	0.0692799	0.0316802	T	C	0.0142	0.0057	0.01791
rs7866925	A	G	0.0124483	0.0953061	0.0375243	T	C	0.0105	0.0041	0.01856
rs10499032	A	G	0.0175186	0.148449	0.0615701	A	G	0.0316	0.0129	0.01876
rs1730859	G	A	0.0139682	-0.0865031	0.0346435	A	G	0.0078	0.0036	0.01893
rs11657325	A	G	0.0261874	-0.0833818	0.0370087	G	A	0.009	0.0039	0.01902
rs4618582	G	A	0.0494198	-0.0667671	0.0336136	A	G	0.01	0.0048	0.01945
rs11590105	G	A	0.024166	0.0711889	0.0311519	C	T	0.0127	0.0054	0.01979
rs2093169	A	G	0.0478571	-0.0824503	0.0412173	C	T	0.0117	0.0046	0.02097
rs2115540	A	G	0.0100151	-0.0827342	0.0315793	G	A	0.0168	0.0085	0.02142
rs10782184	G	A	0.0250296	0.103049	0.0453722	G	A	0.0216	0.008	0.02164
rs11137016	G	A	0.0352906	-0.0840685	0.0394577	A	G	0.0119	0.0055	0.02201
rs521319	A	G	0.0160784	0.0828828	0.033915	A	G	0.0142	0.0052	0.02269
rs2844613	A	C	0.00455808	-0.139268	0.0481136	G	T	0.0139	0.0061	0.0229
rs8085875	A	G	0.0273463	0.103615	0.0463486	A	G	0.013	0.0064	0.02409
rs748104	G	A	0.00392832	0.092556	0.031434	C	T	0.0138	0.0051	0.02502
rs1144911	A	G	0.0160793	0.0906217	0.037082	A	G	0.0113	0.005	0.02539
rs6533434	G	A	0.0220414	-0.115693	0.0498314	A	G	0.0195	0.0081	0.026
rs13199772	G	A	0.042853	-0.121289	0.0592161	A	G	0.0162	0.0081	0.02623
rs3130316	A	G	0.0493596	-0.0624591	0.0314364	C	T	0.0081	0.0035	0.02722
rs4792819	C	A	0.0314956	-0.0712004	0.032693	A	C	0.0082	0.0038	0.02754
rs3748269	G	A	0.0267645	-0.0789687	0.0351872	T	C	0.0124	0.0048	0.02827
rs4609377	A	G	0.00563194	-0.0932556	0.0330343	C	T	0.0109	0.0048	0.02851
rs10268225	G	A	0.00847403	-0.0897225	0.0334844	T	C	0.0114	0.0052	0.03047
rs4853319	G	A	0.0242575	0.0758019	0.0331925	C	T	0.0105	0.0052	0.03088
rs13194053	G	A	0.0398896	-0.0921326	0.0443179	T	C	0.0115	0.0064	0.0312
rs9935080	G	A	0.044551	-0.0661115	0.0325433	A	G	0.0065	0.0034	0.0315
rs762910	A	G	0.0137485	-0.0724996	0.0289664	G	A	0.0109	0.0049	0.03191
rs10009566	G	A	0.0156439	-0.0883371	0.0359936	T	C	0.0104	0.005	0.03272
rs11159076	A	G	0.0397925	-0.0721218	0.0346749	G	A	0.01	0.005	0.03293
rs6948216	A	G	0.032546	-0.0730991	0.033775	C	T	0.0088	0.0047	0.0334
rs3806808	C	A	0.0156439	-0.0883371	0.0359936	A	C	0.0103	0.005	0.03352
rs1075739	G	A	0.0332031	-0.113232	0.0525135	T	C	0.0115	0.0079	0.03386
rs16851563	G	A	0.0300826	-0.116564	0.0530631	T	C	0.0113	0.0079	0.03704
rs2921711	C	A	0.0365539	0.0725537	0.0342906	C	A	0.0078	0.005	0.0373
rs12666354	G	A	0.0162764	-0.0834774	0.0342235	T	C	0.0088	0.0048	0.03789
rs1296521	C	A	0.0145506	0.0813062	0.0327635	G	T	0.0122	0.0048	0.03802
rs11033019	G	A	0.0285541	0.101244	0.0456412	C	T	0.0195	0.0082	0.03835
rs393673	A	G	0.0328493	0.102517	0.0474516	A	G	0.0114	0.0068	0.03918
rs9366658	A	G	0.0478571	-0.0824503	0.0412173	G	A	0.0135	0.0062	0.03963
rs11033018	A	C	0.0258822	0.102474	0.0453878	A	C	0.0194	0.0082	0.04024
rs12992553	G	A	0.0180671	0.0793686	0.0330814	G	A	0.0088	0.0051	0.04091
rs1511025	G	A	0.0116196	-0.0950801	0.0370534	T	C	0.01	0.005	0.04169
rs2276817	A	G	0.0115487	-0.0975198	0.0379822	C	T	0.0098	0.0056	0.0419
rs1548476	A	G	0.0274702	-0.0733584	0.0328414	G	A	0.0081	0.005	0.04191
rs1274466	G	A	0.0145506	0.0813062	0.0327635	C	T	0.012	0.0048	0.0428
rs3096700	A	C	0.0496075	-0.0626292	0.0315538	C	A	0.0075	0.0036	0.04315
rs878372	C	A	0.00866781	-0.0978256	0.0366187	A	C	0.01	0.005	0.04368
rs2016266	G	A	0.0182475	0.0815897	0.0340615	G	A	0.0113	0.0051	0.04388
rs9999724	A	G	0.00866781	-0.0978256	0.0366187	C	T	0.0099	0.005	0.04435
rs1609996	A	G	0.00497128	0.0852763	0.0297579	T	C	0.0087	0.0048	0.04503
rs412638	G	A	0.0328493	0.102517	0.0474516	G	A	0.0113	0.0067	0.04534
rs7529070	G	A	0.00937851	0.0804457	0.0304302	G	A	0.0093	0.0049	0.0459
rs4653185	C	A	0.032484	0.0689799	0.0318529	C	A	0.0128	0.0053	0.04607
rs210134	A	G	0.012	-0.0957398	0.0374949	G	A	0.0069	0.0038	0.04632
rs11249215	G	A	0.0102411	0.0793319	0.0303744	G	A	0.0097	0.005	0.04637
rs10773597	A	G	0.0349034	-0.0752823	0.0352575	G	A	0.0128	0.0052	0.04678
rs2229768	G	A	0.00527448	0.115721	0.0406755	C	T	0.0069	0.0041	0.0476
rs7613527	A	G	0.0350084	0.0920814	0.0431505	A	G	0.0134	0.006	0.04774
rs1561922	G	A	0.049449	-0.104133	0.0524322	T	C	0.0105	0.0077	0.04811
rs2244020	G	A	0.00965339	0.0908867	0.034521	G	A	0.0106	0.005	0.04973

[truncated: 1 more sheets: k) LDL]
