# Supplementary material for: A Genome-Wide mQTL Analysis in Human Adipose Tissue Identifies Genetic Variants Associated with DNA Methylation, Gene Expression and Metabolic Traits
Source: PLoS One. 2016 Jun 20;11(6):e0157776. doi: 10.1371/journal.pone.0157776 (PMC4913906; doi:10.1371/journal.pone.0157776)
Supplement: S9 Table — (XLSX) [file pone.0157776.s009.xlsx]

## Sheet: mEQTL SNPs
SNP	trait	Minor Allele	Major Allele	pvalue	beta	std.error	Effect Allele	Other Allele	Consortia	Consortia beta	Consortia SE	Consortia pvalue
rs619824	Cholesterol	A	C	0.0312792	-0.218355	0.100131	C	A	GLGCR	0.0079	0.0037	0.01837
rs7349405	Hba1c	A	C	0.00330638	0.172448	0.0574187	A	C	MAGIC	0.013	0.0052	0.01256
rs204995	Hba1c	G	A	0.0112551	0.124518	0.0482975	A	G	MAGIC	-0.0087	0.0043	0.04303
rs176095	Hba1c	G	A	0.0269344	0.110135	0.0491067	A	G	MAGIC	-0.0084	0.0042	0.04638
rs3824433	HOMAB	A	G	0.00913135	0.244633	0.0921419	T	C	MAGIC	0.014	0.0068	0.0403
rs529488	Triglycerides	G	A	0.00539885	0.229195	0.0807737	G	A	GLGCR	0.0096	0.0046	0.03583
rs590105	Triglycerides	A	C	0.00660423	0.228771	0.0826385	A	C	GLGCR	0.0092	0.0046	0.04198
rs7210728	WHR	A	G	0.00396995	0.0244155	0.00829392	A	G	GIANT	Not available	Not available	0.049
