# Supplementary material for: A Genome-Wide mQTL Analysis in Human Adipose Tissue Identifies Genetic Variants Associated with DNA Methylation, Gene Expression and Metabolic Traits
Source: PLoS One. 2016 Jun 20;11(6):e0157776. doi: 10.1371/journal.pone.0157776 (PMC4913906; doi:10.1371/journal.pone.0157776)
Supplement: S10 Table — Sheet a: SNPs associated with BMI in study cohort and GIANT consortium [44]. Sheet b: SNPs associated with Waist-hip ratio in study cohort and GIANT consortium [43]. Sheet c: SNPs associated with Fasting glucose in study cohort and MAGIC consortium [45]. Sheet d: SNPs associated with Fasting insulin in study cohort and MAGIC consortium [45]. Sheet e: SNPs associated with HOMA-B in study cohort and MAGIC consortium [45]. Sheet f: SNPs associated with HOMA-IR in study cohort and MAGIC consortium [45]. Sheet g: SNPs associated with HbA1c in study cohort and MAGIC consortium [46]. Sheet h: SNPs associated with Total cholesterol in study cohort and GLGC consortium [47]. Sheet i SNPs associated with Triglycerides in study cohort and GLGC consortium [47]. Sheet j: SNPs associated with HDL in study cohort and GLGC consortium [47]. Sheet k: SNPs associated with LDL in study cohort and consortium GLGC [47]. (XLSX) [file pone.0157776.s010.xlsx]

## Sheet: a) BMI
Association with BMI in 119 Scandinavian men					Giant BMI 2012
SNP	Minor Allele	Major Allele	pvalue	beta	std.error	Effect Allele	Other Allele	Consortia MAF	Consortia beta	Consortia SE	Consortia pvalue
rs12451369	G	A	0.00726418	1.21887	0.445737	T	C	0.706	-0.013	0.0063	0.038
rs9893261	A	G	0.00770388	1.20606	0.444491	T	C	0.238	0.013	0.0066	0.045

## Sheet: b) Waist-hip ratio
Association with waist hip ratio in 119 Scandinavian men					Giant Waist Hip
SNP	Minor Allele	Major Allele	pvalue	beta	std.error	Effect Allele	Other Allele	Consortia MAF	Consortia pvalue
rs3793126	G	A	0.0482521	-0.0148528	0.00743457	G	A	0.3333	2.59e-05
rs3763316	A	G	0.0386278	-0.0171365	0.00818481	T	C	0.3167	6.12e-05
rs2076522	G	C	0.0333186	-0.017539	0.00813473	C	G	0.3167	0.00092
rs1150752	G	A	0.0374309	0.0278115	0.0131979	T	C	0.9	0.0011
rs4563845	A	G	0.000738954	0.0424055	0.0121996	T	C	0.1	0.022
rs6700	A	G	0.000264827	0.0446857	0.0118469	T	C	0.0833	0.022
rs6966061	G	A	0.000407118	0.0442262	0.0121198	G	A	0.0833	0.023
rs4397354	G	A	0.000556587	0.0434252	0.012205	C	T	0.0667	0.033
rs11982736	A	G	0.00646731	0.0279532	0.0100655	A	G	0.1667	0.035
rs10771431	A	G	0.0447526	0.0158761	0.00781845	A	G	0.4417	0.036
rs11113581	A	G	0.0416017	0.0179322	0.00869525	G	A	0.675	0.042
rs2083159	A	G	0.0181708	0.0202478	0.00844141	C	T	0.8583	0.042
rs2981984	G	A	0.0491019	-0.0178886	0.00898857	G	A	0.2417	0.046

## Sheet: c) Fasting Glucose
Association with fasting glucose in 119 Scandinavian men					MAGIC fasting glucose BMI adjusted
SNP	Minor Allele	Major Allele	pvalue	beta	std.error	Effect Allele	Other Allele	Consortia MAF	Consortia beta	Consortia SE	Consortia pvalue
rs222843	G	A	0.0315085	-0.124622	0.0572138	T	C	0.407	0.0093	0.0033	0.004959
rs2106842	G	A	0.0324977	-0.124143	0.0573303	A	G	0.412	0.01	0.0039	0.007928
rs2074217	A	G	0.0324977	-0.124143	0.0573303	A	G	0.407	-0.01	0.0039	0.008138
rs17287497	G	A	0.0407324	0.174921	0.0844858	A	G	0.137	-0.0099	0.0042	0.01911
rs13267049	A	G	0.0462655	0.128532	0.0637711	A	G	0.354	0.0073	0.0034	0.0297
rs41410847	A	G	0.0147385	0.239211	0.0965542	T	C	0.124	0.023	0.012	0.04608

## Sheet: d) Fasting Insulin
Association with fastin insulin in 119 Scandinavian men					MAGIC fasting insulin BMI adjusted
SNP	Minor Allele	Major Allele	pvalue	beta	std.error	Effect Allele	Other Allele	Consortia MAF	Consortia beta	Consortia SE	Consortia pvalue
rs7242375	G	A	0.0295047	-0.111672	0.0506291	T	C	0.243	0.0095	0.0037	0.009952

## Sheet: e) Homa B
Association with HOMA-B in 119 Scandinavian men					MAGIC ln HOMA-B
SNP	Minor Allele	Major Allele	pvalue	beta	std.error	Effect Allele	Other Allele	Consortia MAF	Consortia beta	Consortia SE	Consortia pvalue
rs13236444	G	A	0.0266078	-0.196066	0.0872071	T	C	0.403	0.0095	0.0032	0.003534
rs4717222	A	C	0.0155295	-0.213638	0.0868879	A	C	0.429	-0.0092	0.0032	0.004327

## Sheet: f) Homa IR
Association with HOMA-IR in 119 Scandinavian men					MAGIC ln HOMA-IR
SNP	Minor Allele	Major Allele	pvalue	beta	std.error	Effect Allele	Other Allele	Consortia MAF	Consortia beta	Consortia SE	Consortia pvalue
rs4843376	A	G	0.0114386	0.146525	0.0569559	A	G	0.473	0.015	0.0041	0.0002502
rs803686	A	G	0.0302971	-0.128096	0.0583628	A	G	0.314	-0.012	0.0044	0.007366

## Sheet: g) Hba1c
Association with hba1c in 119 Scandinavian men					MAGIC HbA1C
SNP	Minor Allele	Major Allele	pvalue	beta	std.error	Effect Allele	Other Allele	Consortia MAF	Consortia beta	Consortia SE	Consortia pvalue
rs3134930	A	G	0.0314859	0.09604	0.0440808	T	C	0.162	0.0223	0.0045	6.287e-07
rs3129763	A	G	0.0387146	0.102977	0.0492179	A	G	0.124	0.0163	0.0041	6.019e-05
rs1150753	G	A	0.0166378	0.150509	0.061892	A	G	0.075	-0.0216	0.0057	0.0001584
rs1150752	G	A	0.0334534	0.145125	0.0673787	T	C	0.075	-0.0208	0.0056	0.0002305
rs3131378	G	A	0.0128514	0.155584	0.0615163	A	G	0.08	-0.0207	0.0057	0.0002691
rs3117574	A	G	0.0128514	0.155584	0.0615163	A	G	0.08	0.0207	0.0057	0.0002743
rs1270942	G	A	0.0166378	0.150509	0.061892	A	G	0.071	-0.0208	0.0057	0.0002817
rs497309	C	A	0.0166378	0.150509	0.061892	A	C	0.071	-0.0207	0.0057	0.0002937
rs1269852	C	G	0.00704747	0.17095	0.0622525	C	G	0.1	0.0206	0.0057	0.0003296
rs3131379	A	G	0.012397	0.158885	0.0624912	A	G	0.08	0.0205	0.0057	0.000344
rs3117582	C	A	0.012397	0.158885	0.0624912	T	G	0.08	-0.0203	0.0057	0.0003442
rs3130484	G	A	0.0128514	0.155584	0.0615163	T	C	0.08	-0.0201	0.0056	0.0003459
rs558702	A	G	0.0166378	0.150509	0.061892	A	G	0.075	0.0204	0.0057	0.0003596
rs9267531	G	A	0.012397	0.158885	0.0624912	A	G	0.08	-0.0202	0.0057	0.0003684
rs3134942	A	C	0.0305063	0.126366	0.0576555	T	G	0.084	0.0181	0.0051	0.0004169
rs3131296	A	G	0.0305063	0.126366	0.0576555	T	C	0.089	0.0177	0.0051	0.0005731
rs3132956	A	G	0.0305063	0.126366	0.0576555	A	G	0.07	0.0172	0.0051	0.0007328
rs3117577	G	A	0.0128514	0.155584	0.0615163	A	G	0.08	-0.0181	0.0054	0.0007792
rs2071278	G	A	0.00879509	0.13659	0.0512045	A	G	0.097	-0.0161	0.0048	0.000883
rs3101018	A	G	0.012397	0.158885	0.0624912	T	C	0.084	0.0174	0.0053	0.001083
rs204991	G	A	0.00238253	0.149849	0.0481825	T	C	0.137	-0.0135	0.0045	0.002371
rs9268235	A	G	0.0066259	0.171034	0.0617971	T	C	0.071	0.017	0.0056	0.002591
rs7775397	C	A	0.0066259	0.171034	0.0617971	T	G	0.071	-0.0165	0.0058	0.004227
rs9268219	C	A	0.0071587	0.172228	0.0628434	T	G	0.071	-0.0161	0.0057	0.00488
rs204990	A	C	0.00238253	0.149849	0.0481825	A	C	0.137	0.0124	0.0044	0.005187
rs1794282	A	G	0.0066259	0.171034	0.0617971	T	C	0.071	0.0154	0.0056	0.006337
rs1634721	A	G	0.0438765	0.119136	0.0584369	A	G	0.119	0.0149	0.0055	0.006379
rs3131783	A	G	0.0465846	0.108801	0.0540561	A	G	0.142	0.0132	0.0051	0.01015
rs2894254	C	A	0.0066259	0.171034	0.0617971	T	G	0.071	-0.0144	0.0057	0.0122
rs3132935	G	A	0.0128326	0.11531	0.0455825	A	G	0.173	-0.0104	0.0043	0.01553
rs278853	A	G	0.0284324	-0.0911826	0.0410634	T	C	0.323	-0.0094	0.0039	0.017
rs6901158	A	G	0.0304726	0.126711	0.0577943	T	C	0.097	0.0116	0.0049	0.01741
rs2647044	A	G	0.00634358	0.16475	0.0591583	A	G	0.07	0.0131	0.0055	0.01755
rs2187668	A	G	0.0066259	0.171034	0.0617971	T	C	0.08	0.0123	0.0052	0.01791
rs3130544	A	C	0.0281977	0.136376	0.0613227	A	C	0.115	0.0122	0.0055	0.02703
rs7750641	A	G	0.00105366	0.202362	0.0601323	T	C	0.115	0.0119	0.0054	0.028
rs3130557	A	G	0.0281977	0.136376	0.0613227	T	C	0.115	0.0116	0.0054	0.03084
rs1150754	A	G	0.0177194	0.132279	0.0549412	T	C	0.133	0.0106	0.005	0.03254
rs1150755	A	G	0.0177194	0.132279	0.0549412	T	C	0.133	0.0105	0.005	0.03493
rs204995	G	A	0.0112551	0.124518	0.0482975	A	G	0.199	-0.0087	0.0043	0.04303
rs12448926	G	A	0.0100782	0.101221	0.0386571	A	G	0.438	-0.007	0.0035	0.04399
rs176095	G	A	0.0269344	0.110135	0.0491067	A	G	0.19	-0.0084	0.0042	0.04638

## Sheet: h) Cholesterol
Association with Cholesterol in 119 Scandinavian men						GLGC total cholesterol
SNP	Minor Allele	Major Allele	pvalue	beta	std.error	Effect Allele	Other Allele	Consortia MAF	Consortia beta	Consortia SE	Consortia pvalue
rs4298239	A	G	0.0039425	0.394716	0.134109	a	g	0.153	0.0454	0.007	1.285e-09
rs10850031	C	A	0.046609	0.231548	0.115089	g	t	0.2599	0.02	0.0039	2.12e-07
rs1005902	C	A	0.046609	0.231548	0.115089	g	t	0.2612	0.0225	0.0057	1.737e-05
rs3094078	T	A	0.0449146	0.34479	0.170016	t	a	1	0.02	0.0079	0.00315
rs6488868	A	G	0.00260743	0.37757	0.122627	a	g	0.2902	0.0126	0.0039	0.008346
rs4985682	G	A	0.0467612	0.202392	0.100668	c	t	0.5224	0.0134	0.0052	0.01995

## Sheet: i) Triglycerides
Association with triglycerides in 119 Scandinavian men					GLGC triglycerides
SNP	Minor Allele	Major Allele	pvalue	beta	std.error	Effect Allele	Other Allele	Consortia MAF	Consortia beta	Consortia SE	Consortia pvalue
rs2095403	G	A	0.0106821	0.385036	0.148293	G	A	0.124	0.0294	0.005	1.063e-08
rs10889325	A	G	0.0226012	0.286558	0.123939	A	G	0.1517	0.0273	0.0052	1.722e-07
rs10889328	C	A	0.0461136	0.243127	0.120554	G	T	0.1636	0.0204	0.0051	3.777e-05
rs1609289	G	A	0.019479	0.217224	0.0916408	C	T	1	0.0178	0.009	0.02079
rs4272426	C	A	0.00201537	-0.239864	0.0758542	A	C	0.5897	0.0129	0.0051	0.02387
rs11229374	A	G	0.0265545	0.278125	0.123738	T	C	0.09103	0.0188	0.0078	0.03096
rs11039588	A	G	0.00143383	0.561757	0.171843	T	C	0.08047	0.0132	0.0061	0.04584

## Sheet: j) HDL
Association with HDL in 119 Scandinavian men					GLGC HDL
SNP	Minor Allele	Major Allele	pvalue	beta	std.error	Effect Allele	Other Allele	Consortia MAF	Consortia beta	Consortia SE	Consortia pvalue
rs1150754	A	G	0.0223531	-0.107467	0.0463987	C	T	0.8852	0.0223	0.0052	1.401e-05
rs13205911	A	G	0.0482081	-0.120852	0.060511	C	T	0.9248	0.0261	0.0063	3.224e-05
rs3094061	C	A	0.013874	-0.128375	0.0513606	A	C	0.8997	0.0267	0.0057	4.007e-05
rs1150755	A	G	0.0223531	-0.107467	0.0463987	C	T	0.8852	0.0246	0.0067	5.502e-05
rs3117582	C	A	0.0264223	-0.119005	0.0529042	T	G	0.92612	0.0243	0.0057	6.817e-05
rs3129173	C	A	0.0437697	-0.129091	0.0632872	A	C	0.92612	0.0247	0.0065	7.594e-05
rs1150753	G	A	0.0221852	-0.120904	0.0521335	A	G	0.9248	0.0245	0.0057	8.73e-05
rs1270942	G	A	0.0221852	-0.120904	0.0521335	A	G	0.92876	0.0246	0.0059	8.736e-05
rs9267531	G	A	0.0264223	-0.119005	0.0529042	A	G	0.92612	0.0232	0.0057	0.0001479
rs1264376	A	C	0.0390055	-0.0979857	0.0469184	C	A	0.8826	0.0238	0.0057	0.0001606
rs497309	C	A	0.0221852	-0.120904	0.0521335	A	C	0.92744	0.0227	0.0057	0.0001726
rs3117143	A	C	0.0127715	-0.152426	0.0602391	C	A	0.92612	0.0229	0.0065	0.0001813
rs13194781	G	A	0.042853	-0.121289	0.0592161	A	G	0.92612	0.0214	0.0061	0.0001897
rs1269852	C	G	0.0386567	-0.111159	0.0531292	G	C	0.9248	0.0225	0.0058	0.0002472
rs2894254	C	A	0.0323832	-0.113928	0.0525893	T	G	0.92084	0.0225	0.0057	0.0002497
rs7775397	C	A	0.0323832	-0.113928	0.0525893	T	G	0.92216	0.0228	0.0057	0.0002574
rs4324798	A	G	0.0297092	-0.131	0.0594962	G	A	0.92612	0.0227	0.0066	0.0003113
rs3130837	A	C	0.0297092	-0.131	0.0594962	G	T	0.92612	0.0227	0.0067	0.0003344
rs3131093	A	G	0.0297092	-0.131	0.0594962	C	T	0.9248	0.0232	0.0067	0.0003573
rs1233579	G	A	0.0297092	-0.131	0.0594962	A	G	0.9248	0.0225	0.0063	0.0003612
rs3117427	G	A	0.044459	-0.1172	0.0576659	T	C	0.92348	0.0209	0.0062	0.0003627
rs3749971	A	G	0.044459	-0.1172	0.0576659	G	A	0.91953	0.0215	0.0065	0.0004029
rs886424	A	G	0.0387384	-0.102689	0.0491019	C	T	0.90897	0.0211	0.0059	0.000405
rs1264308	A	G	0.0435156	-0.101558	0.049743	C	T	0.91425	0.025	0.0073	0.0004118
rs3101018	A	G	0.0264223	-0.119005	0.0529042	C	T	0.9248	0.0226	0.0058	0.0004299
rs3117326	A	G	0.0297092	-0.131	0.0594962	C	T	0.92612	0.0215	0.0067	0.000529
rs1794282	A	G	0.0323832	-0.113928	0.0525893	C	T	0.92084	0.022	0.006	0.0005846
rs10484399	G	A	0.042853	-0.121289	0.0592161	A	G	0.92876	0.0202	0.0065	0.0006237
rs3130350	A	C	0.0275923	-0.122309	0.0548	G	T	0.91821	0.0242	0.0062	0.0006298
rs2734583	G	A	0.0292232	-0.108282	0.0490282	A	G	0.91557	0.0218	0.0056	0.0006669
rs1264341	G	A	0.0435156	-0.101558	0.049743	T	C	0.91425	0.0242	0.0074	0.0006951
rs3094086	A	G	0.0222949	-0.109782	0.0473773	G	A	0.8945	0.0253	0.007	0.0007184
rs886422	A	G	0.0435156	-0.101558	0.049743	C	T	0.91425	0.0242	0.0073	0.000731
rs558702	A	G	0.0221852	-0.120904	0.0521335	G	A	0.92612	0.022	0.0062	0.0007707
rs9268235	A	G	0.0323832	-0.113928	0.0525893	C	T	0.92216	0.0216	0.0059	0.000855
rs2187668	A	G	0.0323832	-0.113928	0.0525893	C	T	0.90106	0.019	0.0053	0.0008675
rs9268219	C	A	0.0338486	-0.115049	0.0535607	T	G	0.92348	0.0224	0.0058	0.0008897
rs1264322	A	G	0.0435156	-0.101558	0.049743	G	A	1	0.0482	0.0136	0.0009433
rs1264377	A	G	0.0195176	-0.109031	0.0460182	G	A	0.8707	0.0217	0.007	0.001204
rs3131343	A	G	0.0297092	-0.131	0.0594962	G	A	0.9248	0.0242	0.0081	0.001437
rs3131379	A	G	0.0264223	-0.119005	0.0529042	G	A	0.9248	0.0203	0.0059	0.001483
rs1264353	A	C	0.0387384	-0.102689	0.0491019	C	A	0.90897	0.0211	0.0073	0.001796
rs3132649	A	G	0.013874	-0.128375	0.0513606	G	A	0.8997	0.0271	0.0075	0.002004
rs3132647	G	A	0.0275923	-0.122309	0.0548	A	G	0.91821	0.0252	0.0078	0.002646
rs3130845	G	A	0.0297092	-0.131	0.0594962	A	G	0.92612	0.022	0.0081	0.003104
rs3130351	A	G	0.0275923	-0.122309	0.0548	C	T	0.91821	0.0249	0.0077	0.003106
rs1264352	C	G	0.0358588	-0.103222	0.0486003	G	C	1	0.0171	0.0069	0.003743
rs3132389	C	A	0.0297092	-0.131	0.0594962	T	G	0.92612	0.0217	0.0076	0.003792
rs3130374	A	G	0.013874	-0.128375	0.0513606	C	T	0.8997	0.0255	0.0074	0.004098
rs3132392	G	A	0.0297092	-0.131	0.0594962	T	C	0.92612	0.0242	0.0087	0.004121
rs3130352	A	G	0.0275923	-0.122309	0.0548	C	T	0.91821	0.0241	0.0077	0.004148
rs3117439	A	G	0.044459	-0.1172	0.0576659	G	A	0.92216	0.0215	0.0079	0.004275
rs3118370	C	A	0.0297092	-0.131	0.0594962	T	G	0.92876	0.0216	0.0083	0.004513
rs3130375	A	C	0.013874	-0.128375	0.0513606	C	A	0.8971	0.0252	0.0076	0.00458
rs3132390	G	A	0.0219219	-0.132519	0.0570257	A	G	0.9248	0.0215	0.0083	0.004648
rs3118361	A	G	0.0297092	-0.131	0.0594962	C	T	0.92612	0.0208	0.0081	0.005164
rs7767099	A	G	0.0297092	-0.131	0.0594962	C	T	0.9248	0.0212	0.0083	0.005423
rs3116830	A	G	0.0297092	-0.131	0.0594962	G	A	0.92612	0.0203	0.0082	0.005518
rs9393929	A	C	0.0219219	-0.132519	0.0570257	C	A	0.92084	0.0208	0.0082	0.005623
rs2232423	G	A	0.0451672	-0.120938	0.0597061	A	G	0.9248	0.0211	0.0085	0.005948
rs3130834	G	A	0.0297092	-0.131	0.0594962	T	C	0.9248	0.0192	0.0083	0.007709
rs1233480	A	G	0.0372013	-0.11246	0.0533375	C	T	0.91029	0.02	0.0081	0.008497
rs13213152	G	A	0.0451672	-0.120938	0.0597061	A	G	0.9248	0.0199	0.0084	0.009927
rs17749927	G	A	0.042853	-0.121289	0.0592161	A	G	0.92744	0.0181	0.0083	0.01552
rs2647044	A	G	0.0480133	-0.10095	0.0504811	G	A	0.90501	0.0191	0.0074	0.01679
rs2523992	C	A	0.0331396	-0.100124	0.0464226	T	G	0.876	0.0182	0.0066	0.01695
rs532098	A	G	0.0308139	0.0692799	0.0316802	T	C		0.0142	0.0057	0.01791
rs13199772	G	A	0.042853	-0.121289	0.0592161	A	G	0.92612	0.0162	0.0081	0.02623

[truncated: 1 more sheets: k) LDL]
