# Supplementary material for: A Genome-Wide mQTL Analysis in Human Adipose Tissue Identifies Genetic Variants Associated with DNA Methylation, Gene Expression and Metabolic Traits
Source: PLoS One. 2016 Jun 20;11(6):e0157776. doi: 10.1371/journal.pone.0157776 (PMC4913906; doi:10.1371/journal.pone.0157776)
Supplement: S11 Table — (XLSX) [file pone.0157776.s011.xlsx]

## Sheet: cis_mqtls_overlap_with_crp_gwas
SNP	Band	Significant SNPs	Coded Allele	Allele Frequency	β*(SE)	P	Gene
rs1260326	2q13	54	T	0.41	0.089 (0.007)	5.4e-43	GCKR
rs4420065	1p31.3	291	C	0.61	0.111 (0.007)	3.2e-64	LEPR
