# Supplementary material for: A Genome-Wide mQTL Analysis in Human Adipose Tissue Identifies Genetic Variants Associated with DNA Methylation, Gene Expression and Metabolic Traits
Source: PLoS One. 2016 Jun 20;11(6):e0157776. doi: 10.1371/journal.pone.0157776 (PMC4913906; doi:10.1371/journal.pone.0157776)
Supplement: S12 Table — (XLSX) [file pone.0157776.s012.xlsx]

## Sheet: Cis mQTLs with Olsson et al
CpG Site_Illumina Probe ID	SNP	Adipose Tissue T-Stat SNPvsCpG	Adipose Tissue Corrected P-Value SNPvsCpG	Human Pancreatic Islets T-Stat SNPvsCpG	Human Pancreatic Islets Corrected P-Value SNPvsCpG	Chromosome	Distance Between SNP and CpG site (bp)	SNP_Minor Allele	SNP_Major Allele	CpG Site_Relation To UCSC Refgene Name	CpG Site_Relation To UCSC Refgene Accession	CpG Site_Relation To UCSC Refgene Group	CpG Site_Relation To UCSC CPG Island
cg01324343	rs1000002	8.27268	3.16e-05	9.64	4.46e-07	3	99244	A	G	ABCC5;ABCC5	NM_001023587;NM_005688	5'UTR;5'UTR	N_Shore
cg19952704	rs10000282	11.7215	3.56e-13	15.24	1.66e-17	4	7453	A	G			Intergenic	Open Sea
cg21744417	rs10001006	8.22199	4.12e-05	7.63	0.00407	4	28223	G	A			Intergenic	Open Sea
cg00701064	rs10001190	-10.835	3.97e-11	-9.26	2.54e-06	4	4219	A	G	WFS1;WFS1	NM_006005;NM_001145853	Body;Body	Open Sea
cg24075332	rs10002	9.36973	9.8e-08	7.99	0.000787	6	2511	A	G	ZBTB2;ZBTB2	NM_020861;NM_020861	1stExon;5'UTR	Island
cg00814883	rs1000215	-9.95152	4.43e-09	-10.96	1.16e-09	7	72042	G	A	TSC22D4;TSC22D4	NM_030935;NM_030935	1stExon;5'UTR	Island
cg07160278	rs1000215	11.324	2.93e-12	8.17	0.000352	7	22811	G	A	MEPCE;ZCWPW1	NM_019606;NM_017984	TSS200;TSS1500	Island
cg13153964	rs1000215	7.32937	0.00399	7.44	0.00965	7	21881	G	A	MEPCE;ZCWPW1	NM_019606;NM_017984	TSS1500;TSS200	Island
cg13467412	rs1000215	14.0516	1.87e-18	9.55	6.7e-07	7	22796	G	A	MEPCE;ZCWPW1	NM_019606;NM_017984	TSS200;TSS1500	Island
cg20773800	rs1000215	10.9434	2.23e-11	8.78	2.19e-05	7	70537	G	A	PILRB;PMS2L1;PILRB	NM_175047;NR_003613;NM_013440	5'UTR;TSS200;5'UTR	Island
cg10852718	rs10002437	-17.872	1.45e-26	-20.42	1.13e-25	4	9454	A	G	LOC100130872-SPON2;SPON2;SPON2	NR_033182;NM_012445;NM_001128325	Body;TSS1500;TSS1500	S_Shore
cg15877769	rs10002437	-10.9941	1.7e-11	-7.76	0.00227	4	95496	A	G			Intergenic	N_Shore
cg12457640	rs10002688	12.2425	2.26e-14	8.36	0.000149	4	3563	A	G			Intergenic	Open Sea
cg03466031	rs10002793	-9.47557	5.59e-08	-9.73	2.93e-07	4	4766	A	G			Intergenic	S_Shore
cg11314779	rs1000281	-13.7933	7.03e-18	-14.74	1.23e-16	15	14534	A	G			Intergenic	S_Shelf
cg13815695	rs1000295	-11.7904	2.47e-13	-13.66	1.05e-14	12	65351	A	G	LOC253724	NR_027249	Body	S_Shelf
cg21744417	rs10003216	8.51029	9.14e-06	7.46	0.00876	4	6474	G	A			Intergenic	Open Sea
cg11015768	rs1000374	-22.8279	6.43e-36	-23.52	6.15e-30	2	39885	A	G	ST3GAL5	NM_003896	Body	Open Sea
cg03219922	rs10003774	12.8198	1.09e-15	7.84	0.00162	4	104357	G	A			Intergenic	N_Shore
cg04721775	rs10003774	13.5341	2.67e-17	9.21	3.18e-06	4	96559	G	A			Intergenic	N_Shore
cg01087991	rs10004377	-8.27994	3.05e-05	-8.69	3.27e-05	4	7160	C	A			Intergenic	S_Shelf
cg17082366	rs10004377	6.95329	0.0262	7.59	0.00491	4	123651	C	A	CCDC109B	NM_017918	Body	Open Sea
cg15897435	rs10005531	9.74466	1.33e-08	13.5	2.01e-14	4	32169	C	A	MRPL1	NM_020236	Body	Open Sea
cg09120722	rs10006389	-25.6685	1.03e-40	-19.97	5.07e-25	4	1232	G	A	SORBS2;SORBS2;SORBS2;SORBS2;SORBS2;SORBS2;SORBS2;SORBS2	NM_001145670;NM_001145673;NM_001145671;NM_001145675;NM_003603;NM_021069;NM_001145672;NM_001145674	Body;Body;Body;Body;Body;Body;Body;Body	S_Shelf
cg20139683	rs10007	-11.5847	7.34e-13	-12.45	1.7e-12	12	31344	A	G	POLE	NM_006231	Body	Island
cg11379315	rs10007111	-14.0704	1.7e-18	-14.72	1.33e-16	4	5506	A	G	MEPE	NM_020203	5'UTR	Open Sea
cg07909498	rs10007186	8.52478	8.48e-06	9.7	3.31e-07	4	38432	G	A			Intergenic	Open Sea
cg26207657	rs1000752	15.7502	3.72e-22	11.57	7.72e-11	10	8463	G	A			Intergenic	Open Sea
cg22837486	rs1000778	-12.9749	4.86e-16	-11.53	9.35e-11	11	3495	A	G	FADS3	NM_021727	1stExon	Island
cg14332079	rs1000798	9.58375	3.14e-08	11.09	6.66e-10	8	68609	C	A	KCTD9;CDCA2	NM_017634;NM_152562	TSS1500;TSS1500	Island
cg08223534	rs10008757	13.7389	9.3e-18	13.8	5.72e-15	4	40782	A	G	NAAA;NAAA	NM_014435;NM_001042402	TSS200;TSS200	Island
cg11923920	rs10009701	-10.4616	2.91e-10	-9.8	2.19e-07	4	58944	A	G	WDR17;WDR17;WDR17;WDR17	NM_181265;NM_181265;NM_170710;NM_170710	1stExon;5'UTR;1stExon;5'UTR	Island
cg14143172	rs10009801	7.92877	0.000188	8.72	2.93e-05	4	25807	G	A	BTC	NM_001729	TSS200	S_Shore
cg27581660	rs10010115	-18.4772	8.84e-28	-25.74	9.8e-33	4	2096	G	A			Intergenic	Open Sea
cg00701064	rs10010131	-13.1855	1.62e-16	-7.66	0.00365	4	12501	A	G	WFS1;WFS1	NM_006005;NM_001145853	Body;Body	Open Sea
cg25554036	rs10010131	-7.94329	0.000175	-7.36	0.0135	4	21779	A	G	WFS1;WFS1	NM_001145853;NM_006005	TSS1500;TSS1500	N_Shore
cg17858192	rs10010994	30.2452	1.07e-47	24.26	6.73e-31	4	1023	C	A	PROM1;PROM1;PROM1;PROM1;PROM1;PROM1;PROM1	NM_001145850;NM_006017;NM_001145849;NM_001145848;NM_001145852;NM_001145851;NM_001145847	TSS200;TSS200;TSS200;5'UTR;TSS200;TSS200;5'UTR	Open Sea
cg25543264	rs1001148	13.6611	1.38e-17	7.55	0.00596	7	25963	G	A	COBL	NM_015198	Body	Open Sea
cg09887251	rs10012074	-8.29816	2.77e-05	-10.92	1.4e-09	4	2131	G	A			Intergenic	N_Shelf
cg26975461	rs10012485	-7.93638	0.000181	-7.77	0.00219	4	353202	G	A	USP53	NM_019050	5'UTR	Open Sea
cg00701064	rs10012946	-13.1855	1.62e-16	-7.66	0.00365	4	12936	A	G	WFS1;WFS1	NM_006005;NM_001145853	Body;Body	Open Sea
cg25554036	rs10012946	-7.94329	0.000175	-7.36	0.0135	4	22214	A	G	WFS1;WFS1	NM_001145853;NM_006005	TSS1500;TSS1500	N_Shore
cg16923710	rs10012987	-7.73901	0.000498	-8.46	9.5e-05	4	1161	G	A			Intergenic	N_Shelf
cg27224107	rs10012987	-9.68817	1.8e-08	-14.02	2.32e-15	4	100824	G	A			Intergenic	Open Sea
cg10852718	rs10014245	-17.872	1.45e-26	-20.42	1.13e-25	4	13028	A	G	LOC100130872-SPON2;SPON2;SPON2	NR_033182;NM_012445;NM_001128325	Body;TSS1500;TSS1500	S_Shore
cg15877769	rs10014245	-10.9941	1.7e-11	-7.76	0.00227	4	91922	A	G			Intergenic	N_Shore
cg03698374	rs10014526	-7.96508	0.000156	-7.55	0.00598	4	226002	A	G	KIAA1530	NM_020894	Body	N_Shore
cg07825433	rs10014526	9.49298	5.09e-08	10.35	1.78e-08	4	78189	A	G	CTBP1;CTBP1	NM_001328;NM_001012614	Body;Body	N_Shelf
cg14497649	rs10014828	-8.61827	5.19e-06	-10.65	4.77e-09	4	12685	A	G	PIGG;PIGG	NM_017733;NM_001127178	Body;Body	N_Shore
cg08684066	rs10016511	-13.8276	5.9e-18	-8.67	3.66e-05	4	5908	G	A	HERC6;HERC6	NM_017912;NM_001165136	TSS1500;TSS1500	N_Shore
cg08223534	rs10017431	9.42304	7.39e-08	7.13	0.0389	4	93152	A	G	NAAA;NAAA	NM_014435;NM_001042402	TSS200;TSS200	Island
cg11379315	rs10018094	-9.62584	2.51e-08	-9.54	6.85e-07	4	15683	A	G	MEPE	NM_020203	5'UTR	Open Sea
cg23973274	rs1001848	8.33408	2.3e-05	9.94	1.15e-07	1	12793	C	A			Intergenic	S_Shelf
cg04497611	rs1001865	-14.821	3.79e-20	-17.06	1.54e-20	17	54738	A	C	TBCD	NM_005993	Body	N_Shelf
cg10494973	rs1001865	-8.88156	1.3e-06	-9.97	9.82e-08	17	17789	A	C	TBCD	NM_005993	Body	N_Shore
cg14195178	rs1001865	-15.0467	1.22e-20	-16.83	3.74e-20	17	65525	A	C	TBCD	NM_005993	Body	Open Sea
cg11663691	rs10019751	-13.164	1.82e-16	-15.82	1.74e-18	4	11015	G	A			Intergenic	S_Shelf
cg16854281	rs10019893	-9.83253	8.35e-09	-10.78	2.63e-09	4	7967	C	A			Intergenic	Open Sea
cg15897435	rs10019920	10.4361	3.34e-10	-11.23	3.52e-10	4	13325	G	A	MRPL1	NM_020236	Body	Open Sea
cg11036359	rs1002044	-13.4325	4.51e-17	-15.98	9.48e-19	6	5349	A	T	HCG4	NR_002139	Body	N_Shore
cg12035144	rs1002044	-7.27912	0.00515	-9.66	4.11e-07	6	35636	A	T	LOC285830;LOC285830	NR_026972;NR_026973	TSS1500;TSS1500	S_Shore
cg18255335	rs1002044	-10.2645	8.33e-10	-13.59	1.38e-14	6	102383	A	T	HLA-H	NR_001434	Body	Island
cg18703935	rs1002044	8.22719	4e-05	9.29	2.13e-06	6	102765	A	T	HLA-H	NR_001434	Body	Island
cg25046571	rs1002044	-9.7149	1.56e-08	-8.27	0.000221	6	40928	A	T	HLA-G	NM_002127	TSS200	N_Shore
cg25193571	rs1002044	7.72936	0.000523	10.64	4.97e-09	6	8176	A	T	HCG4	NR_002139	TSS1500	S_Shore
cg11036359	rs1002046	-13.4967	3.25e-17	-15.98	9.48e-19	6	5062	A	G	HCG4	NR_002139	Body	N_Shore
cg12035144	rs1002046	-7.04078	0.017	-9.66	4.11e-07	6	35923	A	G	LOC285830;LOC285830	NR_026972;NR_026973	TSS1500;TSS1500	S_Shore
cg18255335	rs1002046	-10.427	3.51e-10	-13.59	1.38e-14	6	102096	A	G	HLA-H	NR_001434	Body	Island
cg18703935	rs1002046	8.22884	3.97e-05	9.29	2.13e-06	6	102478	A	G	HLA-H	NR_001434	Body	Island
cg23681866	rs1002046	7.07517	0.0143	8.34	0.000161	6	141159	A	G			Intergenic	S_Shore
cg25046571	rs1002046	-9.42853	7.17e-08	-8.27	0.000221	6	40641	A	G	HLA-G	NM_002127	TSS200	N_Shore
cg25193571	rs1002046	8.64095	4.61e-06	10.64	4.97e-09	6	7889	A	G	HCG4	NR_002139	TSS1500	S_Shore
cg26121931	rs1002046	6.97461	0.0235	7.36	0.0135	6	141188	A	G			Intergenic	S_Shore
cg26689483	rs10020773	12.6	3.45e-15	9.14	4.27e-06	4	13485	C	A	QDPR	NM_000320	Body	N_Shore
cg00597445	rs10020979	7.36437	0.00335	7.47	0.00829	4	13680	A	G	CRMP1;CRMP1	NM_001014809;NM_001313	Body;Body	N_Shore
cg04118610	rs10021525	-18.7037	3.15e-28	-16.13	5.29e-19	4	449	A	G	LPHN3	NM_015236	Body	Open Sea
cg04118610	rs10021694	-18.7037	3.15e-28	-16.13	5.29e-19	4	626	A	G	LPHN3	NM_015236	Body	Open Sea
cg09776041	rs1002171	-13.9293	3.5e-18	-16.67	6.67e-20	11	17082	G	A	NADSYN1	NM_018161	Body	Open Sea
cg23584176	rs1002187	-9.27855	1.59e-07	-7.11	0.0429	6	110389	G	C	OR12D2	NM_013936	1stExon	Open Sea
cg02754929	rs10022193	6.93829	0.0282	8.52	7.19e-05	4	4042	A	G			Intergenic	S_Shore
cg05059349	rs100224	13.86	4.99e-18	14.12	1.54e-15	13	8342	A	G			Intergenic	S_Shore
cg10815671	rs10022932	-20.6964	4.67e-32	-19.95	5.5e-25	4	2	G	A			Intergenic	Open Sea
cg02877261	rs10024068	11.9714	9.46e-14	10.44	1.21e-08	4	2176	G	A			Intergenic	N_Shelf
cg03698374	rs10024529	-18.463	9.45e-28	-19.24	6.18e-24	4	974	A	G	KIAA1530	NM_020894	Body	N_Shore
cg07825433	rs10024529	15.6971	4.84e-22	15.78	2.05e-18	4	148787	A	G	CTBP1;CTBP1	NM_001328;NM_001012614	Body;Body	N_Shelf
cg16092346	rs10024529	-16.806	2.22e-24	-14.14	1.42e-15	4	1	A	G	KIAA1530	NM_020894	Body	N_Shore
cg04058563	rs10025167	12.249	2.18e-14	10.53	7.81e-09	4	2012	C	A	MLF1IP	NM_024629	Body	N_Shelf
cg02113055	rs1002589	-14.4981	1.93e-19	-20.14	2.85e-25	10	54367	A	G			Intergenic	Open Sea
cg16854281	rs10026052	-13.8907	4.26e-18	-9.62	4.8e-07	4	14412	A	G			Intergenic	Open Sea
cg08669168	rs10026162	-7.46987	0.00197	-8.9	1.27e-05	4	39286	G	A	SCFD2	NM_152540	Body	Open Sea
cg15897435	rs10026176	9.34995	1.09e-07	13.5	2.01e-14	4	58141	A	G	MRPL1	NM_020236	Body	Open Sea
cg00320354	rs10026446	-19.0612	6.24e-29	-15.37	1.01e-17	4	2220	A	G	TSPAN5	NM_005723	Body	Open Sea
cg12958093	rs10027866	7.29492	0.00475	7.41	0.0113	4	15401	G	A	PDE6B;PDE6B	NM_000283;NM_001145291	Body;Body	Open Sea
cg14422932	rs10028303	-7.77694	0.00041	-7.38	0.0123	4	26607	G	A	STK32B	NM_018401	Body	Open Sea
cg17151123	rs1002881	-12.6657	2.44e-15	-10	8.69e-08	15	334498	A	G	BNC1	NM_001717	Body	N_Shelf
cg19935756	rs10028945	-7.81569	0.000336	-8.61	4.74e-05	4	4526	A	G	GABRB1	NM_000812	Body	N_Shelf
cg07909498	rs10029214	11.9799	9.04e-14	16.05	7.09e-19	4	98271	G	A			Intergenic	Open Sea
cg11257741	rs1002922	7.92741	0.000189	9.51	7.93e-07	5	52276	G	A			Intergenic	Open Sea
cg16114831	rs10029338	-7.96676	0.000154	-8.16	0.000363	4	438	A	G	ABLIM2;ABLIM2;ABLIM2;ABLIM2;ABLIM2;ABLIM2;ABLIM2	NM_032432;NM_001130083;NM_001130087;NM_001130088;NM_001130084;NM_001130085;NM_001130086	Body;Body;Body;Body;Body;Body;Body	Open Sea
cg12958093	rs10029928	7.29492	0.00475	8.63	4.42e-05	4	4140	A	G	PDE6B;PDE6B	NM_000283;NM_001145291	Body;Body	Open Sea
cg10998286	rs1003081	9.48509	5.31e-08	7.35	0.0148	11	23991	A	G	VPS11	NM_021729	TSS1500	N_Shore
cg08223534	rs10031452	9.63141	2.43e-08	8.04	0.000635	4	62679	A	G	NAAA;NAAA	NM_014435;NM_001042402	TSS200;TSS200	Island
cg12958093	rs10031745	7.29492	0.00475	8.63	4.42e-05	4	10633	G	A	PDE6B;PDE6B	NM_000283;NM_001145291	Body;Body	Open Sea
cg11897887	rs1003203	-18.7106	3.05e-28	-16.26	3.19e-19	20	20722	G	A	CST9L	NM_080610	TSS1500	Open Sea
cg15248972	rs10033009	7.48183	0.00185	9.23	2.88e-06	4	29050	G	A			Intergenic	Open Sea
cg15877769	rs10033163	-21.7859	4.64e-34	-20.42	1.12e-25	4	33142	A	G			Intergenic	N_Shore
cg00595051	rs10033399	7.29725	0.0047	8.29	0.000206	4	16258	A	G	COPS4	NM_016129	TSS1500	Open Sea
cg20301993	rs1003349	10.6522	1.05e-10	8.27	0.000229	14	13145	A	C			Intergenic	S_Shore
cg10840615	rs10033940	-9.8068	9.58e-09	-7.17	0.0321	4	13068	A	C			Intergenic	Open Sea
cg10914192	rs10035989	-9.48495	5.32e-08	-7.93	0.00105	5	53112	G	A			Intergenic	N_Shore
cg09101062	rs10036954	-8.48976	1.02e-05	-10.57	6.77e-09	5	2634	C	A	C5orf34	NM_198566	Body	S_Shelf
cg01579024	rs10037007	-8.22305	4.09e-05	-15.34	1.14e-17	5	120205	A	G	RANBP17	NM_022897	TSS1500	N_Shore
cg00582897	rs10037049	-23.3707	7.27e-37	-16.32	2.51e-19	5	433	G	A			Intergenic	N_Shore
cg06827234	rs10037757	10.6824	8.96e-11	13.25	5.75e-14	5	16573	A	C	PCDHA6;PCDHA2;PCDHA1;PCDHA7;PCDHA1;PCDHA6;PCDHA5;PCDHA7;PCDHA3;PCDHA4	NM_031849;NM_018905;NM_031411;NM_031852;NM_018900;NM_018909;NM_018908;NM_018910;NM_018906;NM_018907	Body;Body;Body;TSS200;Body;Body;Body;TSS200;Body;Body	N_Shore
cg10526897	rs10037757	14.287	5.64e-19	24.82	1.34e-31	5	12781	A	C	PCDHA2;PCDHA1;PCDHA1;PCDHA3	NM_018905;NM_031411;NM_018900;NM_018906	Body;Body;Body;Body	S_Shore
cg06827234	rs10038174	10.6276	1.2e-10	13.25	5.75e-14	5	3179	G	A	PCDHA6;PCDHA2;PCDHA1;PCDHA7;PCDHA1;PCDHA6;PCDHA5;PCDHA7;PCDHA3;PCDHA4	NM_031849;NM_018905;NM_031411;NM_031852;NM_018900;NM_018909;NM_018908;NM_018910;NM_018906;NM_018907	Body;Body;Body;TSS200;Body;Body;Body;TSS200;Body;Body	N_Shore
cg10526897	rs10038174	13.9498	3.15e-18	24.82	1.34e-31	5	26175	G	A	PCDHA2;PCDHA1;PCDHA1;PCDHA3	NM_018905;NM_031411;NM_018900;NM_018906	Body;Body;Body;Body	S_Shore
cg11585022	rs10038177	-27.7361	5.65e-44	22.52	1.31e-28	5	9104	A	G	WDR36	NM_139281	TSS1500	N_Shore
cg09101062	rs10038608	-8.4303	1.39e-05	-10.65	4.75e-09	5	25298	A	G	C5orf34	NM_198566	Body	S_Shelf
cg13966843	rs1003878	-16.5985	6e-24	-16.78	4.47e-20	6	36338	A	G	C6orf10	NM_006781	Body	Open Sea
cg21241195	rs1003878	-17.3151	1.97e-25	-20.37	1.34e-25	6	10465	A	G	C6orf10	NM_006781	Body	Open Sea
cg13966843	rs1003879	-6.98065	0.0229	-8.95	1.03e-05	6	36568	A	G	C6orf10	NM_006781	Body	Open Sea
cg21241195	rs1003879	-7.38416	0.00303	-9.53	7.26e-07	6	10235	A	G	C6orf10	NM_006781	Body	Open Sea
cg11015470	rs10039754	-9.62058	2.58e-08	-7.48	0.00792	5	58792	G	A			Intergenic	Island
cg22863700	rs10039754	-13.0298	3.65e-16	-16.53	1.14e-19	5	58604	G	A			Intergenic	Island
cg23102195	rs10039754	-11.7547	2.98e-13	-14.63	1.94e-16	5	59344	G	A			Intergenic	Island
cg02772171	rs10039848	13.2896	9.47e-17	8.04	0.000637	5	5112	A	G			Intergenic	N_Shelf
cg22535849	rs1004043	-10.0443	2.69e-09	-7.19	0.0294	7	31115	G	A	SDK1	NM_152744	Body	Open Sea
cg02246922	rs1004062	12.5716	4e-15	8.96	9.87e-06	6	440691	A	C	OR12D3	NM_030959	1stExon	Open Sea
cg27586797	rs10040637	22.0879	1.32e-34	18.42	1.09e-22	5	38909	G	A			Intergenic	Open Sea
cg12968598	rs1004173	9.06896	4.83e-07	7.15	0.0346	6	318	A	G	CD2AP	NM_012120	TSS1500	N_Shore
cg26353507	rs1004206	-8.38934	1.72e-05	-9.2	3.29e-06	19	96110	G	A	ZNF773	NM_198542	TSS1500	N_Shore
cg10526897	rs10042299	-7.39983	0.0028	-7.74	0.00254	5	378830	G	A	PCDHA2;PCDHA1;PCDHA1;PCDHA3	NM_018905;NM_031411;NM_018900;NM_018906	Body;Body;Body;Body	S_Shore
cg09101062	rs10042992	-7.99767	0.000132	-10.65	4.75e-09	5	74251	G	A	C5orf34	NM_198566	Body	S_Shelf
cg03294149	rs1004363	9.79112	1.04e-08	7.52	0.00664	16	29230	G	A			Intergenic	Open Sea
cg11585022	rs10045255	-27.7361	5.65e-44	22.52	1.31e-28	5	11011	G	A	WDR36	NM_139281	TSS1500	N_Shore
cg15540054	rs1004605	8.74435	2.67e-06	10.96	1.18e-09	19	11316	A	C	ZNF180	NM_013256	1stExon	Island
cg07930587	rs10046257	-11.021	1.48e-11	-13.31	4.47e-14	6	31131	A	G	PSMB9;PSMB9	NM_002800;NM_148954	Body;Body	S_Shore
cg07930587	rs10046277	-8.46362	1.17e-05	-11.38	1.8e-10	6	31515	A	G	PSMB9;PSMB9	NM_002800;NM_148954	Body;Body	S_Shore
cg07110043	rs10047085	-15.9006	1.78e-22	-12.45	1.72e-12	1	56021	G	A	FABP3	NM_004102	TSS1500	Open Sea
cg19445457	rs10047437	-7.2739	0.00528	-8.21	0.000296	11	22127	G	A	OR52N5	NM_001001922	1stExon	Open Sea
cg24655476	rs10047486	-19.0613	6.24e-29	-18.11	3.35e-22	11	13349	G	A	FOLH1B	NM_153696	TSS1500	Open Sea
cg25542007	rs10047486	-12.7971	1.23e-15	-14.02	2.3e-15	11	81908	G	A	NOX4	NM_001143837	TSS1500	Open Sea
cg25373614	rs10047526	-9.67663	1.91e-08	-11.1	6.42e-10	12	66962	A	C	PRB2	NM_006248	Body	Open Sea
cg06601891	rs10047541	-12.3962	1.01e-14	-12.29	3.39e-12	12	36414	A	G	MGP;MGP	NM_000900;NM_000900	1stExon;5'UTR	Open Sea
cg26889118	rs10047970	-12.581	3.82e-15	-9.96	1.02e-07	15	407799	G	A			Intergenic	S_Shelf
cg12391372	rs10048009	-12.021	7.28e-14	-8.17	0.000356	15	69501	G	A	SEMA4B;SEMA4B	NM_020210;NM_198925	Body;Body	Open Sea
cg04398451	rs10048206	-8.66712	4.02e-06	-10.66	4.39e-09	17	157074	G	A	MYO15A	NM_016239	Body	Island
cg15030378	rs10048206	-10.6328	1.17e-10	-13.79	6.02e-15	17	139932	G	A	SREBF1;SREBF1	NM_004176;NM_001005291	Body;Body	Island
cg15210622	rs10048942	-11.3151	3.08e-12	-11.99	1.26e-11	3	11131	G	A	PPP2R3A;PPP2R3A	NM_002718;NM_181897	Body;Body	Open Sea
cg07133434	rs10048945	-13.7481	8.87e-18	-12.16	6.05e-12	3	13986	A	G			Intergenic	N_Shelf
cg06827234	rs10050455	11.1211	8.63e-12	13.25	5.75e-14	5	9145	G	A	PCDHA6;PCDHA2;PCDHA1;PCDHA7;PCDHA1;PCDHA6;PCDHA5;PCDHA7;PCDHA3;PCDHA4	NM_031849;NM_018905;NM_031411;NM_031852;NM_018900;NM_018909;NM_018908;NM_018910;NM_018906;NM_018907	Body;Body;Body;TSS200;Body;Body;Body;TSS200;Body;Body	N_Shore
cg10526897	rs10050455	13.954	3.09e-18	24.82	1.34e-31	5	20209	G	A	PCDHA2;PCDHA1;PCDHA1;PCDHA3	NM_018905;NM_031411;NM_018900;NM_018906	Body;Body;Body;Body	S_Shore
cg11585022	rs10051830	-25.7541	7.47e-41	17.46	3.53e-21	5	25499	A	G	WDR36	NM_139281	TSS1500	N_Shore
cg01579024	rs10051958	-8.59861	5.75e-06	-15.34	1.14e-17	5	105815	G	A	RANBP17	NM_022897	TSS1500	N_Shore
cg12427317	rs10052395	-9.70487	1.64e-08	-11.86	2.25e-11	5	7788	A	G	RAI14;RAI14;RAI14;RAI14;RAI14;RAI14	NM_001145525;NM_001145520;NM_001145521;NM_015577;NM_001145523;NM_001145522	Body;Body;Body;Body;Body;Body	Open Sea
cg12897067	rs10052731	9.66268	2.06e-08	8.68	3.5e-05	5	21868	G	A			Intergenic	S_Shore
cg24805360	rs10052968	-7.11319	0.0119	-7.1	0.045	5	26776	G	A	LHFPL2	NM_005779	5'UTR	Open Sea
cg18129178	rs10053271	-8.65872	4.19e-06	-8.74	2.61e-05	5	24713	G	A	ABLIM3	NM_014945	TSS200	N_Shore
cg23169584	rs1005342	-13.8765	4.59e-18	-24.85	1.22e-31	7	143513	G	A	EXOC4	NM_021807	Body	Open Sea
cg08416194	rs10053569	10.0964	2.04e-09	13.98	2.75e-15	5	168	G	A			Intergenic	Open Sea
cg21226754	rs10053702	-10.1285	1.73e-09	-12.82	3.55e-13	5	30687	G	A	RBM22	NM_018047	Body	N_Shelf
cg19677184	rs10054323	-8.02365	0.000115	-11.98	1.34e-11	5	3178	A	G			Intergenic	Open Sea
cg09101062	rs10054519	-9.47896	5.48e-08	-12.68	6.49e-13	5	43275	A	G	C5orf34	NM_198566	Body	S_Shelf
cg06647332	rs10054618	-7.36843	0.00329	-7.83	0.00167	5	86006	G	A			Intergenic	Island
cg19734801	rs10054618	-6.97611	0.0234	-8.68	3.52e-05	5	86110	G	A			Intergenic	Island
cg13386926	rs10054755	-8.41407	1.51e-05	-9.03	7.02e-06	5	79354	G	A	NIPAL4	NM_001099287	Body	S_Shelf
cg16778382	rs1005478	-9.76005	1.23e-08	-9.72	3.02e-07	22	15609	A	G	TMPRSS6	NM_153609	Body	Island
cg11585022	rs10055177	-25.7541	7.47e-41	18.57	6.56e-23	5	23238	C	A	WDR36	NM_139281	TSS1500	N_Shore
cg03071582	rs1005541	-17.2658	2.49e-25	-12.25	4.05e-12	6	30458	G	A			Intergenic	N_Shore
cg05930586	rs10055677	-9.57186	3.35e-08	-8.18	0.000336	5	2112	A	G			Intergenic	Open Sea
cg09101062	rs10055801	-9.47896	5.48e-08	-12.68	6.49e-13	5	27488	A	G	C5orf34	NM_198566	Body	S_Shelf
cg03822746	rs10055993	-7.48501	0.00182	-10.54	7.63e-09	5	6678	C	A			Intergenic	N_Shore
cg09934002	rs10055993	-20.3269	2.31e-31	-18.56	6.68e-23	5	6876	C	A			Intergenic	N_Shore
cg13362719	rs10055993	-15.554	9.8e-22	-13.76	6.74e-15	5	30745	C	A	PDCD6	NM_013232	Body	S_Shore
cg22496380	rs10055993	-11.6781	4.47e-13	-7.21	0.0275	5	52880	C	A	CCDC127	NM_145265	Body	N_Shore
cg22857025	rs10055993	-15.1816	6.23e-21	-9.55	6.56e-07	5	2638	C	A			Intergenic	Open Sea
cg06869965	rs10056257	7.93241	0.000184	7.82	0.00174	5	30944	A	G	C5orf45;C5orf45	NM_001017987;NM_016175	Body;Body	N_Shore
cg19298225	rs1005639	-11.58	7.52e-13	-8.88	1.38e-05	17	79	G	A	HS3ST3A1	NM_006042	TSS1500	S_Shore
cg12897067	rs10056462	23.8867	9.46e-38	18.83	2.55e-23	5	7974	A	G			Intergenic	S_Shore
cg02219949	rs1005655	-6.88383	0.0369	-8.34	0.000162	17	7927	A	G	SP6	NM_199262	5'UTR	N_Shore
cg03706056	rs1005696	26.8904	1.15e-42	20.84	2.82e-26	21	5915	A	C	SETD4	NM_017438	TSS1500	Open Sea
cg23943944	rs10058021	-16.743	3e-24	-12.56	1.09e-12	5	1974	G	A			Intergenic	Open Sea
cg06818126	rs1005858	9.96902	4.04e-09	7.16	0.0333	11	6637	G	A	TPCN2	NM_139075	Body	Island
cg00601450	rs10059022	7.76606	0.000434	9.88	1.51e-07	5	97786	A	G			Intergenic	S_Shore
cg02573091	rs10059022	7.27035	0.00538	9.49	8.63e-07	5	97741	A	G			Intergenic	S_Shore
cg19683494	rs10059022	10.6383	1.13e-10	12.37	2.41e-12	5	97758	A	G			Intergenic	S_Shore
cg09101062	rs10059993	-9.53378	4.1e-08	-12.12	7.15e-12	5	110844	G	A	C5orf34	NM_198566	Body	S_Shelf
cg24805360	rs10060400	-7.60898	0.000968	-7.17	0.0318	5	55833	A	G	LHFPL2	NM_005779	5'UTR	Open Sea
cg00601450	rs10061689	7.76606	0.000434	10.05	6.87e-08	5	136783	A	G			Intergenic	S_Shore
cg02573091	rs10061689	7.27035	0.00538	9.67	3.95e-07	5	136738	A	G			Intergenic	S_Shore
cg19683494	rs10061689	10.6383	1.13e-10	12.56	1.06e-12	5	136755	A	G			Intergenic	S_Shore
cg08508887	rs10062770	-7.62297	0.000902	-8.58	5.43e-05	5	59776	G	A			Intergenic	Open Sea
cg01579024	rs10062796	-8.59861	5.75e-06	-15.34	1.14e-17	5	76231	G	A	RANBP17	NM_022897	TSS1500	N_Shore
cg04843568	rs10063127	-10.5838	1.52e-10	-7.79	0.00202	5	284422	A	G			Intergenic	Open Sea
cg14457074	rs10063135	-8.84717	1.56e-06	-11.44	1.41e-10	5	23239	C	A			Intergenic	Open Sea
cg17221856	rs10063135	-8.50539	9.38e-06	-9.02	7.38e-06	5	35133	C	A			Intergenic	N_Shore
cg23234602	rs10063135	-10.1795	1.31e-09	-12.16	5.89e-12	5	3488	C	A	BTNL3	NM_197975	Body	Open Sea
cg24758392	rs10063135	-7.9816	0.000144	-8.15	0.000393	5	35337	C	A			Intergenic	N_Shore
cg14778922	rs10063514	-26.5861	3.48e-42	-15.18	2.16e-17	5	1883	A	G	SLC6A7	NM_014228	TSS1500	N_Shore
cg11459648	rs10063949	-9.45847	6.12e-08	-8.15	0.000392	5	5189	G	A	SLC23A1;SLC23A1	NM_152685;NM_005847	Body;Body	Island
cg26929925	rs10063949	-10.3499	5.28e-10	-8.55	6.21e-05	5	5390	G	A	SLC23A1;SLC23A1	NM_152685;NM_005847	Body;Body	Island
cg23323926	rs1006397	-18.3632	1.49e-27	-25.68	1.14e-32	19	18761	A	G	NACC1	NM_052876	3'UTR	S_Shore
cg09719342	rs10064995	-10.5687	1.64e-10	-12.39	2.23e-12	5	12006	G	A	STK32A;STK32A	NM_001112724;NM_145001	Body;Body	Open Sea
cg08102564	rs1006553	-12.077	5.41e-14	-11.57	7.81e-11	17	16456	A	G	SLC47A2;SLC47A2	NM_001099646;NM_152908	TSS1500;TSS1500	S_Shelf
cg09101062	rs10065689	-9.53378	4.1e-08	-12.12	7.15e-12	5	116750	G	A	C5orf34	NM_198566	Body	S_Shelf
cg00095677	rs1006703	-8.99691	7.06e-07	-10.24	2.92e-08	17	31660	A	G	ATP2A3;ATP2A3;ATP2A3;ATP2A3;ATP2A3;ATP2A3;ATP2A3	NM_174954;NM_174955;NM_174956;NM_174957;NM_174953;NM_174958;NM_005173	Body;Body;Body;Body;Body;Body;Body	Open Sea
cg04450456	rs1006722	-6.95844	0.0255	-9.7	3.36e-07	4	24989	G	A	FAM184B	NM_015688	Body	Open Sea
cg10926851	rs10067441	-9.2042	2.36e-07	-9.88	1.5e-07	5	51954	A	C	PPP2R2B;PPP2R2B;PPP2R2B;PPP2R2B;PPP2R2B;PPP2R2B;PPP2R2B	NM_181674;NM_001127381;NM_181677;NM_181678;NM_181676;NM_181675;NM_004576	Body;Body;Body;5'UTR;Body;Body;Body	N_Shelf
cg00024416	rs1006771	7.02821	0.0181	7.48	0.00808	22	73619	C	A			Intergenic	S_Shelf
cg24846343	rs1006771	-7.63741	0.000837	-7.39	0.0122	22	2371	C	A	DDTL	NM_001084393	Body	S_Shore
cg26699795	rs10067993	16.2275	3.61e-23	15.06	3.45e-17	5	8338	A	G			Intergenic	S_Shore
cg08238375	rs10068491	11.1492	7.44e-12	7.97	0.000885	5	3026	G	A	MCC;MCC	NM_002387;NM_001085377	Body;Body	Open Sea
cg26168224	rs10068684	6.92069	0.0308	7.86	0.00142	5	16200	A	G			Intergenic	Open Sea
cg02567769	rs10068846	10.1906	1.24e-09	10.92	1.37e-09	5	124	A	G	RASGEF1C	NM_175062	5'UTR	Island
cg07752409	rs10068846	8.81828	1.81e-06	9.42	1.19e-06	5	41	A	G	RASGEF1C	NM_175062	5'UTR	S_Shore
cg12955789	rs10068846	9.79576	1.02e-08	10.31	2.13e-08	5	246	A	G	RASGEF1C	NM_175062	5'UTR	Island
cg22808839	rs1006888	-12.0463	6.37e-14	-17.06	1.56e-20	14	3726	G	A	ITPK1;ITPK1;ITPK1	NM_001142593;NM_014216;NM_001142594	Body;Body;Body	Open Sea
cg19990229	rs10069504	7.09603	0.0129	10.44	1.18e-08	5	276640	A	G	CCNO	NM_021147	TSS1500	S_Shore
cg04417708	rs1006954	-18.1953	3.24e-27	-12.71	5.76e-13	17	96334	A	G	ZZEF1	NM_015113	Body	N_Shore
cg04439458	rs10070021	-8.85918	1.46e-06	-7.26	0.0219	5	142887	G	A	SIL1;SIL1	NM_001037633;NM_022464	5'UTR;5'UTR	Open Sea
cg25420101	rs10070168	-8.93963	9.56e-07	-8.08	0.000524	5	50440	G	A	WDR41	NM_018268	Body	N_Shelf
cg21226754	rs10071236	-10.1285	1.73e-09	-12.82	3.55e-13	5	62951	A	G	RBM22	NM_018047	Body	N_Shelf
cg05799088	rs1007234	-8.30445	2.68e-05	-7.17	0.0322	3	5694	A	C	PRICKLE2	NM_198859	3'UTR	Open Sea
cg08324400	rs10072352	-13.2437	1.2e-16	-18.35	1.4e-22	5	5413	A	G			Intergenic	Open Sea
cg10931884	rs10072375	-27.3285	2.4e-43	-23.24	1.46e-29	5	11	A	G	KCNIP1;KCNIP1;KCNIP1	NM_001034837;NM_014592;NM_001034838	Body;Body;Body	Open Sea
cg10931884	rs10072376	-27.2818	2.84e-43	-23.24	1.46e-29	5	1	A	G	KCNIP1;KCNIP1;KCNIP1	NM_001034837;NM_014592;NM_001034838	Body;Body;Body	Open Sea
cg12415237	rs10072629	14.5788	1.28e-19	11.2	4.04e-10	5	1332	A	C			Intergenic	Open Sea
cg15468746	rs1007284	-7.39961	0.00281	-15.9	1.29e-18	14	40827	A	G	RDH12	NM_152443	TSS1500	Open Sea
cg11247378	rs1007337	8.12131	6.94e-05	7.67	0.00335	22	3397	G	A			Intergenic	Island
cg24399712	rs1007337	9.89936	5.85e-09	8.49	8.2e-05	22	3211	G	A			Intergenic	Island
cg22990158	rs1007381	6.85831	0.0418	8.43	0.000111	14	7461	G	A	ADCY4	NM_139247	Body	Island
cg00268547	rs10073915	-12.3078	1.6e-14	-7.49	0.00755	5	1423	A	G			Intergenic	N_Shore
cg04467639	rs1007392	-9.14413	3.25e-07	-7.2	0.0287	11	279542	G	A	COPB1;COPB1;COPB1	NM_016451;NM_001144061;NM_001144062	Body;Body;Body	Open Sea
cg14061270	rs10074573	11.2799	3.71e-12	12	1.2e-11	5	16589	G	A			Intergenic	S_Shelf
cg11791078	rs10075150	-12.1352	3.98e-14	11.2	4.04e-10	5	30842	G	A	RANBP3L;RANBP3L	NM_145000;NM_001161429	Body;Body	Open Sea
cg17979595	rs10075586	-12.3934	1.02e-14	-13.98	2.79e-15	5	2547	G	A	PCDH24	NM_017675	Body	Open Sea
cg10957001	rs1007573	-12.4939	6.02e-15	-11.69	4.58e-11	12	25886	G	A	APAF1;APAF1;APAF1;APAF1;APAF1	NM_181869;NM_181861;NM_013229;NM_181868;NM_001160	Body;Body;Body;Body;Body	Open Sea
cg04518342	rs1007602	-8.28558	2.95e-05	-7.19	0.0296	5	9060	G	A	PDLIM4;PDLIM4	NM_001131027;NM_003687	TSS1500;TSS1500	Island
cg08324400	rs10076280	-13.2437	1.2e-16	-18.35	1.4e-22	5	57	G	A			Intergenic	Open Sea
cg10931884	rs10076552	-22.4233	3.34e-35	-13.82	5.26e-15	5	2003	A	G	KCNIP1;KCNIP1;KCNIP1	NM_001034837;NM_014592;NM_001034838	Body;Body;Body	Open Sea
cg10981942	rs10076573	-7.86702	0.000258	-8.49	8.4e-05	5	148	G	A			Intergenic	Open Sea
cg24805360	rs10076988	-8.12864	6.69e-05	-7.21	0.0265	5	72333	A	G	LHFPL2	NM_005779	5'UTR	Open Sea
cg14904688	rs10077254	-7.11925	0.0114	-7.8	0.00187	5	1193	A	G	LOC285593;LOC285593	NR_027109;NR_027108	TSS1500;TSS1500	Open Sea
cg20147224	rs1007738	-7.43669	0.00232	-8.17	0.000348	11	387045	G	A	DDB2	NM_000107	TSS200	Island
cg13022905	rs10077690	-8.65524	4.28e-06	-8.24	0.000253	5	88906	G	A			Intergenic	Open Sea
cg02567769	rs10077711	10.1906	1.24e-09	10.94	1.27e-09	5	924	A	G	RASGEF1C	NM_175062	5'UTR	Island
cg07752409	rs10077711	8.81828	1.81e-06	9.3	2.07e-06	5	1089	A	G	RASGEF1C	NM_175062	5'UTR	S_Shore
cg12955789	rs10077711	9.79576	1.02e-08	10.27	2.53e-08	5	802	A	G	RASGEF1C	NM_175062	5'UTR	Island
cg21874902	rs10078039	-14.308	5.07e-19	-16.92	2.67e-20	5	14948	A	C	ADAMTS12	NM_030955	Body	Open Sea
cg11547950	rs10078289	7.52018	0.00152	7.51	0.00717	5	18322	C	A			Intergenic	N_Shelf
cg24769381	rs1007837	-24.2428	2.35e-38	-14.63	1.94e-16	11	111787	G	A	GAB2;GAB2;GAB2	NM_080491;NM_012296;NM_012296	Body;1stExon;5'UTR	Open Sea
cg08506672	rs10078693	12.3921	1.03e-14	12.9	2.47e-13	5	44165	G	A			Intergenic	N_Shelf
cg04234412	rs1007888	8.44759	1.27e-05	7.54	0.00621	22	132221	G	A	LOC391322	NM_001144931	Body	Island
cg12419862	rs1007888	8.95543	8.79e-07	8.43	0.000108	22	132383	G	A	LOC391322	NM_001144931	Body	Island
cg17005068	rs1007888	10.7058	7.91e-11	9.06	6.2e-06	22	143424	G	A	GSTT1	NM_000853	TSS1500	S_Shore
cg20007245	rs1007888	8.38714	1.74e-05	7.28	0.0195	22	131812	G	A	LOC391322	NM_001144931	TSS1500	Island
cg24846343	rs1007888	-9.93092	4.94e-09	-11.23	3.56e-10	22	70534	G	A	DDTL	NM_001084393	Body	S_Shore
cg25703541	rs1007888	9.12567	3.58e-07	8.26	0.000241	22	131953	G	A	LOC391322	NM_001144931	TSS200	Island
cg12194929	rs1007897	8.70576	3.28e-06	7.72	0.00273	8	35153	C	A	NKAIN3	NM_173688	Body	Open Sea
cg20602954	rs1007897	8.7544	2.54e-06	7.87	0.00139	8	35160	C	A	NKAIN3	NM_173688	Body	Open Sea
cg16769976	rs1007932	-16.995	8.99e-25	-10.56	7.12e-09	16	61653	A	G	SPIRE2	NM_032451	Body	N_Shore
cg13025558	rs10079562	-7.21988	0.00693	-9.16	3.95e-06	5	13881	C	A			Intergenic	Open Sea
cg07930587	rs10080898	-8.48501	1.04e-05	-11.38	1.8e-10	6	46316	C	A	PSMB9;PSMB9	NM_002800;NM_148954	Body;Body	S_Shore
cg03644281	rs10080924	-9.7801	1.1e-08	-8.41	0.000121	6	9583	A	G	NFYA;NFYA;LOC221442	NM_021705;NM_002505;NR_026938	3'UTR;3'UTR;TSS200	Island
cg25110423	rs10080924	-7.44045	0.00228	-7.16	0.0339	6	9477	A	G	NFYA;NFYA;LOC221442	NM_021705;NM_002505;NR_026938	3'UTR;3'UTR;TSS200	Island
cg04259832	rs1008112	-11.5345	9.58e-13	-7.19	0.0302	19	153909	G	A			Intergenic	Island
cg26308704	rs10081235	10.3168	6.3e-10	11.38	1.79e-10	7	2870	A	G	PTPRN2;PTPRN2;MIR595;PTPRN2	NM_002847;NM_130842;NR_030325;NM_130843	Body;Body;TSS200;Body	Open Sea
cg08570077	rs10081255	-16.7768	2.55e-24	-15.17	2.21e-17	7	14839	A	G			Intergenic	Open Sea
cg22645574	rs10081255	-7.827	0.000317	-9.39	1.37e-06	7	2187	A	G			Intergenic	Open Sea
cg18459205	rs1008128	-8.58107	6.3e-06	-10.7	3.66e-09	19	7633	G	A	DAPK3	NM_001348	3'UTR	Island
cg21860360	rs10082235	-33.7889	1.49e-52	-23.73	3.31e-30	1	5689	A	G	NPR1	NM_000906	Body	Island
cg10738648	rs10082809	-7.52008	0.00152	-9.45	1.05e-06	12	373446	A	G	ARPC3	NM_005719	TSS1500	S_Shore
cg06334689	rs10083738	7.8711	0.000253	-9.07	6.01e-06	16	91018	G	A	DOC2A	NM_003586	Body	N_Shelf
cg01655658	rs1008403	10.9816	1.82e-11	10.85	1.95e-09	6	94756	G	A	HLA-L	NR_027822	Body	Island
cg10010249	rs10084110	7.08863	0.0133	8.89	1.34e-05	19	39284	A	G			Intergenic	Island
cg21994712	rs10084110	7.18749	0.00816	9.02	7.41e-06	19	39599	A	G			Intergenic	S_Shore
cg08841829	rs10084554	-8.02036	0.000118	-8.43	0.000107	21	15612	A	C	ABCG1;ABCG1;ABCG1;ABCG1;ABCG1;ABCG1	NM_207174;NM_016818;NM_207628;NM_207627;NM_207629;NM_004915	TSS1500;TSS1500;5'UTR;Body;Body;TSS1500	N_Shore
cg00321850	rs1008459	7.18699	0.00818	8.55	6.42e-05	1	11214	G	A	KIAA0040;KIAA0040;KIAA0040;KIAA0040	NM_001162893;NM_001162895;NM_014656;NM_001162894	TSS200;TSS1500;TSS1500;TSS200	S_Shore
cg17845761	rs1008459	7.99944	0.00013	8.03	0.000672	1	11367	G	A	KIAA0040;KIAA0040;KIAA0040;KIAA0040	NM_001162895;NM_001162893;NM_001162894;NM_014656	TSS1500;TSS1500;TSS1500;TSS1500	S_Shore
cg00814883	rs10085549	-8.85443	1.5e-06	-10.38	1.56e-08	7	93450	A	G	TSC22D4;TSC22D4	NM_030935;NM_030935	1stExon;5'UTR	Island
cg07160278	rs10085549	10.2263	1.02e-09	7.8	0.00191	7	44219	A	G	MEPCE;ZCWPW1	NM_019606;NM_017984	TSS200;TSS1500	Island
cg13153964	rs10085549	7.01791	0.019	7.33	0.0157	7	43289	A	G	MEPCE;ZCWPW1	NM_019606;NM_017984	TSS1500;TSS200	Island
cg13467412	rs10085549	11.2107	5.36e-12	8.59	5.2e-05	7	44204	A	G	MEPCE;ZCWPW1	NM_019606;NM_017984	TSS200;TSS1500	Island
cg20773800	rs10085549	13.2648	1.08e-16	9.96	1.06e-07	7	49129	A	G	PILRB;PMS2L1;PILRB	NM_175047;NR_003613;NM_013440	5'UTR;TSS200;5'UTR	Island
cg20159608	rs10085683	-7.21057	0.00726	-8.43	0.00011	7	5105	C	A			Intergenic	S_Shore
cg09852619	rs10086399	-17.094	5.61e-25	-11.47	1.25e-10	8	401	C	A	DOCK5	NM_024940	Body	Open Sea
cg08775595	rs10086636	-27.602	9.07e-44	-35.28	6.35e-43	8	4005	A	G			Intergenic	Open Sea
cg14023453	rs10088925	9.15342	3.09e-07	9.99	9.24e-08	8	1429	G	A	POP1;POP1;POP1;HRSP12	NM_001145860;NM_015029;NM_001145861;NM_005836	TSS200;TSS1500;TSS200;TSS200	Island
cg21028319	rs10089487	-18.4631	9.43e-28	-11.03	8.4e-10	8	10526	A	G	TM2D2;TM2D2;TM2D2;TM2D2	NM_031940;NM_001024381;NM_078473;NM_001024380	3'UTR;3'UTR;3'UTR;3'UTR	Open Sea
cg17975000	rs10089625	-10.8077	4.59e-11	-15.78	2.01e-18	8	46853	A	G			Intergenic	Open Sea
cg23565384	rs10089769	-11.1725	6.56e-12	-11.9	1.86e-11	8	3604	C	A			Intergenic	N_Shelf
cg04926329	rs10090061	9.94959	4.47e-09	7.15	0.0354	8	1080	A	G	ARHGEF10	NM_014629	TSS1500	Island
cg00033213	rs10090179	-11.3219	2.96e-12	-10.09	5.78e-08	8	60282	G	A	TOP1MT	NM_052963	Body	Island
cg01670029	rs10090179	-16.784	2.47e-24	-15.51	5.83e-18	8	2812	G	A	ZFP41	NM_173832	3'UTR	N_Shore
cg19504605	rs10090179	-23.5033	4.3e-37	-19.19	7.22e-24	8	53	G	A	ZFP41	NM_173832	3'UTR	S_Shore
cg14332120	rs10090346	-9.64197	2.31e-08	-7.17	0.0328	8	26568	G	A	PGCP	NM_016134	TSS1500	N_Shore
cg26975461	rs1009077	-8.81567	1.84e-06	-7.83	0.00168	4	472325	A	G	USP53	NM_019050	5'UTR	Open Sea
cg06732667	rs10091104	-10.594	1.44e-10	-10.73	3.26e-09	8	14558	G	A	TRAPPC9;TRAPPC9	NM_001160372;NM_031466	Body;Body	Open Sea
cg23151453	rs10091104	-10.5228	2.1e-10	-7.99	0.000792	8	14582	G	A	TRAPPC9;TRAPPC9	NM_001160372;NM_031466	Body;Body	Open Sea
cg23900548	rs10091104	-13.3049	8.75e-17	-10.27	2.59e-08	8	14773	G	A	TRAPPC9;TRAPPC9	NM_001160372;NM_031466	Body;Body	Open Sea
cg10695549	rs10091332	-9.5262	4.26e-08	-8.91	1.25e-05	8	24179	A	C	PSD3;PSD3	NM_206909;NM_015310	Body;Body	Open Sea
cg14651435	rs1009135	11.4191	1.77e-12	7.67	0.00344	7	934	G	A	DNAJB6	NM_058246	3'UTR	S_Shore
cg27102737	rs10091952	-10.2763	7.82e-10	-7.12	0.0406	8	75599	A	G	SDCBP;SDCBP;SDCBP;SDCBP;SDCBP	NM_001007068;NM_001007069;NM_001007067;NM_005625;NM_001007070	5'UTR;5'UTR;5'UTR;5'UTR;5'UTR	S_Shelf
cg08382737	rs1009213	8.24751	3.6e-05	11.2	3.99e-10	19	1777	G	A	LIN7B	NM_022165	TSS1500	N_Shore
cg10667338	rs1009213	7.74108	0.000493	9.37	1.49e-06	19	1736	G	A	LIN7B	NM_022165	TSS1500	N_Shore
cg01851573	rs10092600	14.0827	1.6e-18	9.72	3.09e-07	8	3431	G	A	MFHAS1	NM_004225	Body	Open Sea
cg20578780	rs10093402	8.96411	8.39e-07	-13.36	3.61e-14	8	4254	C	A			Intergenic	N_Shore
cg02168442	rs10093422	-7.50399	0.00165	-8.3	0.000194	8	28673	G	A			Intergenic	Island
cg13211302	rs10093422	-7.7768	0.000411	-7.85	0.00153	8	28882	G	A			Intergenic	Island
cg00570635	rs1009360	11.2333	4.75e-12	9.44	1.11e-06	2	79220	G	A	RAB1A;RAB1A	NM_004161;NM_015543	Body;Body	N_Shore
cg01049884	rs10094128	9.3005	1.41e-07	8.23	0.000277	8	141208	G	A	KIAA0146	NM_001080394	Body	Open Sea
cg13402656	rs10094463	-8.19736	4.68e-05	-8.42	0.000116	8	23025	A	G	DLGAP2	NM_004745	Body	Island
cg19041462	rs10094736	-8.83646	1.64e-06	-8.8	2.04e-05	8	15619	A	G	VPS37A;VPS37A	NM_001145152;NM_152415	3'UTR;3'UTR	Open Sea
cg04671803	rs10094928	-10.1961	1.2e-09	-9.97	9.73e-08	8	243	G	A			Intergenic	Open Sea
cg07699771	rs10094928	13.8017	6.73e-18	11.57	7.95e-11	8	3643	G	A			Intergenic	S_Shelf
cg01760090	rs10094948	8.94447	9.32e-07	8.71	3.06e-05	8	2946	C	A			Intergenic	S_Shore
cg02903305	rs10094948	-9.5404	3.95e-08	-9.08	5.63e-06	8	15167	C	A			Intergenic	Island
cg27134251	rs10094948	11.4769	1.3e-12	9.64	4.5e-07	8	2336	C	A			Intergenic	N_Shore
cg06002687	rs10094992	8.39941	1.63e-05	8.17	0.000357	8	89481	A	G			Intergenic	Open Sea
cg20787634	rs10095443	-8.42884	1.4e-05	10.44	1.21e-08	8	29575	A	G	UQCRB	NM_006294	3'UTR	Open Sea
cg11124135	rs10095753	-19.1221	4.74e-29	-12.76	4.55e-13	8	204733	A	G	LSM1	NM_014462	Body	N_Shore
cg09852619	rs10096386	-17.094	5.61e-25	-11.47	1.25e-10	8	555	A	G	DOCK5	NM_024940	Body	Open Sea
cg22955899	rs1009647	-8.77793	2.25e-06	-7.76	0.00231	14	262204	A	G	DLGAP5;DLGAP5	NM_014750;NM_001146015	Body;Body	Open Sea
cg18287222	rs1009709	11.399	1.97e-12	-8.45	9.87e-05	6	42221	G	A	MAP3K5	NM_005923	Body	Open Sea
cg26077133	rs10097315	-21.7267	5.94e-34	-16.9	2.81e-20	8	10767	A	G	MSRA;MSRA;MSRA	NM_001135671;NM_001135670;NM_012331	Body;Body;Body	Open Sea
cg08017634	rs10097337	12.0585	5.97e-14	7.69	0.00309	8	31055	A	C	NAPRT1	NM_145201	Body	Island
cg17524265	rs10097337	11.7035	3.91e-13	7.5	0.0075	8	31003	A	C	NAPRT1	NM_145201	Body	Island
cg10104451	rs10097505	12.6246	3.04e-15	-14.86	7.71e-17	8	1822	A	G	ARC	NM_015193	TSS200	Island
cg01800426	rs10098719	8.53255	8.13e-06	8.41	0.000117	8	3662	G	A	MTUS1;MTUS1	NM_001001924;NM_001001925	TSS1500;TSS1500	Island
cg13399544	rs10099003	8.39148	1.71e-05	7.64	0.00398	8	4218	G	A	C8orf73	NM_001100878	Body	Island
cg08270148	rs10099591	-9.99806	3.45e-09	-8.28	0.000216	8	15633	G	A			Intergenic	Island
cg19862839	rs1009962	-25.0201	1.19e-39	-19.02	1.35e-23	17	990	A	G	TBX4	NM_018488	Body	S_Shelf
cg01800426	rs10099690	7.12386	0.0112	8.29	0.000203	8	15383	G	A	MTUS1;MTUS1	NM_001001924;NM_001001925	TSS1500;TSS1500	Island
cg18273401	rs1009977	23.7356	1.72e-37	16.52	1.18e-19	14	2664	A	C	LGALS3	NM_002306	5'UTR	S_Shelf
cg22955899	rs1009977	-23.4519	5.26e-37	-29.85	1.86e-37	14	14841	A	C	DLGAP5;DLGAP5	NM_014750;NM_001146015	Body;Body	Open Sea
cg01528832	rs1009984	-16.8548	1.76e-24	-9.84	1.83e-07	10	308771	A	C	JMJD1C;LOC84989	NM_032776;NR_027182	Body;Body	Island
cg13289413	rs10099909	-9.53489	4.08e-08	-14.75	1.2e-16	8	16457	G	A	FAM167A	NM_053279	5'UTR	Open Sea
cg00033213	rs10099996	29.0014	7e-46	22.84	4.8e-29	8	2939	A	G	TOP1MT	NM_052963	Body	Island
cg01670029	rs10099996	8.3467	2.15e-05	7.81	0.00184	8	60155	A	G	ZFP41	NM_173832	3'UTR	N_Shore
cg11164659	rs10099996	-7.17025	0.00889	-9.05	6.47e-06	8	61281	A	G	RHPN1	NM_052924	Body	S_Shore
cg19504605	rs10099996	10.1835	1.28e-09	8.27	0.000222	8	57290	A	G	ZFP41	NM_173832	3'UTR	S_Shore
cg17694851	rs10100341	-11.1444	7.62e-12	-10.59	5.99e-09	8	16196	A	G			Intergenic	N_Shelf
cg20106866	rs10100409	-16.9804	9.63e-25	-14.39	5.2e-16	8	1	A	G	KIF13B	NM_015254	Body	Open Sea
cg02890259	rs1010069	-9.83571	8.21e-09	-8.53	6.95e-05	1	7730	A	G	HSPB7;HSPB7	NM_014424;NM_014424	1stExon;5'UTR	Open Sea
cg22431228	rs1010069	-8.61642	5.24e-06	-7.11	0.0415	1	6112	A	G	CLCNKA;CLCNKA	NM_001042704;NM_004070	Body;Body	Open Sea
cg21340320	rs10100858	-12.3113	1.57e-14	-17.8	1.01e-21	8	629	G	A			Intergenic	Open Sea
cg16886403	rs10100935	9.98177	3.77e-09	11.7	4.55e-11	8	45912	G	A	TSNARE1	NM_145003	5'UTR	Island
cg17721355	rs10100935	7.15195	0.00975	8.75	2.57e-05	8	90852	G	A			Intergenic	Open Sea
cg11124135	rs10101096	-16.17	4.77e-23	-10.49	9.54e-09	8	259990	C	A	LSM1	NM_014462	Body	N_Shore
cg11124135	rs10101168	-20.2036	3.95e-31	-12.76	4.55e-13	8	161361	A	G	LSM1	NM_014462	Body	N_Shore
cg16312212	rs10101681	7.24684	0.00605	9.76	2.52e-07	8	2973	A	G			Intergenic	Open Sea
cg11247378	rs1010169	8.12131	6.94e-05	7.67	0.00335	22	6815	A	G			Intergenic	Island
cg24399712	rs1010169	9.89936	5.85e-09	8.49	8.2e-05	22	6629	A	G			Intergenic	Island
cg11247378	rs1010170	8.12131	6.94e-05	7.67	0.00335	22	6655	A	G			Intergenic	Island
cg24399712	rs1010170	9.89936	5.85e-09	8.49	8.2e-05	22	6469	A	G			Intergenic	Island
cg01780754	rs10101739	10.1713	1.37e-09	8.02	0.000686	8	76055	G	A	PXMP3;PXMP3	NM_001079867;NM_000318	TSS1500;TSS1500	S_Shore
cg26281303	rs10102228	-21.1263	7.45e-33	-19.6	1.79e-24	8	7946	A	C			Intergenic	S_Shelf
cg10973622	rs1010239	-8.54968	7.44e-06	-8.4	0.000126	2	28228	A	G	IMMT;IMMT;IMMT	NM_001100170;NM_001100169;NM_006839	TSS1500;TSS1500;TSS1500	S_Shore
cg01049884	rs10102598	8.69956	3.39e-06	10.63	5.15e-09	8	328438	A	G	KIAA0146	NM_001080394	Body	Open Sea
cg03122926	rs1010303	22.0001	1.9e-34	-17.21	8.96e-21	7	13709	G	A			Intergenic	Open Sea
cg07550684	rs1010303	7.15454	0.00961	-11.18	4.36e-10	7	5597	G	A	EIF3B;EIF3B	NM_001037283;NM_003751	Body;Body	N_Shelf
cg09852619	rs10103395	8.98382	7.57e-07	7.55	0.0059	8	9058	A	G	DOCK5	NM_024940	Body	Open Sea
cg10104451	rs10103454	8.61262	5.35e-06	11.31	2.46e-10	8	7110	C	A	ARC	NM_015193	TSS200	Island
cg23302740	rs10103576	9.97498	3.91e-09	7.12	0.0396	8	3106	G	A			Intergenic	S_Shore
cg05111645	rs1010408	8.09957	7.77e-05	-11.26	3.1e-10	6	52014	A	T	OR2H1	NM_030883	5'UTR	Open Sea
cg05111645	rs1010409	8.09957	7.77e-05	-11.26	3.1e-10	6	54429	G	A	OR2H1	NM_030883	5'UTR	Open Sea
cg20321086	rs10104116	8.77061	2.33e-06	-7.54	0.00627	8	1492	A	G			Intergenic	Island
cg18486231	rs1010461	-6.9082	0.0328	-7.09	0.0458	14	2683	C	A	RNASE4;ANG;ANG;RNASE4	NM_194431;NM_001097577;NM_001145;NM_002937	TSS1500;TSS1500;5'UTR;5'UTR	S_Shelf
cg00062119	rs10105118	9.17151	2.81e-07	8.08	0.000535	8	142837	G	A			Intergenic	Island
cg05393861	rs1010553	8.68485	3.66e-06	7.1	0.0441	3	287855	G	A	ITIH3	NM_002217	TSS200	Open Sea
cg08365687	rs1010553	-8.16711	5.47e-05	-8.03	0.000673	3	28374	G	A	NT5DC2;NT5DC2;LOC440957	NM_022908;NM_001134231;NM_001124767	TSS200;TSS1500;TSS1500	N_Shore
cg13284614	rs1010553	-8.44914	1.26e-05	-7.67	0.00346	3	28396	G	A	NT5DC2;NT5DC2;LOC440957	NM_022908;NM_001134231;NM_001124767	TSS200;TSS1500;TSS1500	N_Shore
cg22710716	rs1010553	11.8357	1.93e-13	7.19	0.0296	3	28324	G	A	NT5DC2;NT5DC2	NM_022908;NM_001134231	TSS200;TSS1500	N_Shore
cg01053087	rs10105657	13.0172	3.9e-16	11.18	4.44e-10	8	30658	A	G	ERICH1	NM_207332	Body	Island
cg05875700	rs10105657	10.8485	3.69e-11	7.8	0.00191	8	30957	A	G	ERICH1	NM_207332	Body	Island
cg12641240	rs10105657	9.37961	9.3e-08	8.56	6.06e-05	8	31079	A	G	ERICH1	NM_207332	Body	S_Shore
cg05522042	rs1010639	-18.5762	5.63e-28	-20.96	1.92e-26	16	7456	C	G	KIAA0513	NM_014732	3'UTR	Open Sea
cg25325592	rs10106787	11.4459	1.53e-12	9.27	2.38e-06	8	8854	A	G			Intergenic	N_Shore
cg14332079	rs10107581	7.02456	0.0184	7.53	0.00656	8	118372	G	A	KCTD9;CDCA2	NM_017634;NM_152562	TSS1500;TSS1500	Island
cg11124135	rs10107763	-16.3532	1.97e-23	-12.14	6.6e-12	8	200581	A	C	LSM1	NM_014462	Body	N_Shore
cg17328964	rs10108150	-7.34373	0.00371	-7.12	0.0401	8	24	A	G	CYHR1	NM_138496	Body	Island
cg19787013	rs10108150	-11.5969	6.88e-13	-10.51	8.92e-09	8	50038	A	G	RECQL4	NM_004260	Body	N_Shore
cg24892602	rs10108668	-7.22653	0.00671	-9.33	1.79e-06	8	6413	G	A			Intergenic	Open Sea
cg24555670	rs10109286	7.83746	0.000301	11.15	5.14e-10	8	899	G	A			Intergenic	Island
cg01049884	rs10109984	9.87669	6.6e-09	11.35	2.05e-10	8	385486	G	A	KIAA0146	NM_001080394	Body	Open Sea
cg13478757	rs10110	-9.08992	4.32e-07	-12.77	4.37e-13	9	66292	C	A	EHMT1;EHMT1	NM_024757;NM_001145527	Body;Body	S_Shelf
cg18626958	rs10110911	-14.019	2.22e-18	-7.25	0.0223	8	20023	A	G	RP1L1	NM_178857	3'UTR	Open Sea
cg03146649	rs1011130	-19.8731	1.67e-30	-28.11	1.57e-35	16	14178	A	G	NLRC5	NM_032206	Body	Open Sea
cg05463326	rs10111409	-9.34234	1.13e-07	-8.61	4.7e-05	8	1	A	G	HHLA1	NM_001145095	TSS1500	Open Sea
cg07699771	rs10111597	-8.30707	2.64e-05	-7.25	0.0226	8	8625	A	G			Intergenic	S_Shelf
cg27398817	rs10111831	-12.0012	8.08e-14	-8.8	1.98e-05	8	37349	G	A	SNX16;SNX16;SNX16;SNX16;SNX16;SNX16	NM_152836;NM_152836;NM_022133;NM_152837;NM_022133;NM_152837	1stExon;5'UTR;5'UTR;1stExon;1stExon;5'UTR	S_Shore
cg02938066	rs1011211	12.9382	5.89e-16	13.19	7.48e-14	8	5733	C	A	NFKBIL2	NM_013432	Body	S_Shelf
cg07933378	rs1011211	12.4254	8.63e-15	11.5	1.09e-10	8	21693	C	A	SLC39A4;SLC39A4	NM_130849;NM_017767	1stExon;TSS200	Island
cg06548479	rs10112114	16.3646	1.86e-23	12.94	2.14e-13	8	268	A	G			Intergenic	Open Sea
cg20787634	rs10112328	-8.01618	0.00012	10.42	1.3e-08	8	14209	G	A	UQCRB	NM_006294	3'UTR	Open Sea
cg17118775	rs10112386	17.3409	1.74e-25	10.25	2.87e-08	8	1660	G	A			Intergenic	Open Sea
cg20982046	rs10112386	18.8147	1.9e-28	12.8	3.84e-13	8	1779	G	A			Intergenic	Open Sea
cg21550804	rs10112386	18.8421	1.67e-28	10.99	1.03e-09	8	1713	G	A			Intergenic	Open Sea
cg27467876	rs10113731	-16.5817	6.51e-24	-7.87	0.00138	8	16614	G	A	SLC39A14;SLC39A14;SLC39A14;SLC39A14	NM_015359;NM_001135154;NM_001135153;NM_001128431	Body;Body;Body;Body	Open Sea
cg27102737	rs10113750	-13.2244	1.33e-16	-8.38	0.000136	8	4122	A	G	SDCBP;SDCBP;SDCBP;SDCBP;SDCBP	NM_001007068;NM_001007069;NM_001007067;NM_005625;NM_001007070	5'UTR;5'UTR;5'UTR;5'UTR;5'UTR	S_Shelf
cg14604007	rs10114289	7.80594	0.000354	8.66	3.88e-05	9	132350	A	G	KCNT1	NM_020822	Body	Island
cg14078157	rs10114882	-8.33767	2.26e-05	-8.36	0.00015	9	130650	G	A			Intergenic	S_Shore
cg02628002	rs101151	8.14502	6.14e-05	10.45	1.12e-08	16	363	A	G	CPNE7;CPNE7	NM_014427;NM_153636	Body;Body	N_Shore
cg21219268	rs10116799	-11.88	1.53e-13	-26.74	6.13e-34	9	114593	A	G	RGS3;RGS3;RGS3	NM_130795;NM_144488;NM_017790	Body;Body;Body	Open Sea
cg10975354	rs10118161	11.6878	4.24e-13	9.82	1.96e-07	9	28736	A	G	VPS13A;VPS13A;LOC100286938;VPS13A;VPS13A	NM_001018038;NM_001018037;NR_026668;NM_033305;NM_015186	TSS1500;TSS1500;Body;TSS1500;TSS1500	Island
cg16463229	rs10118736	16.3391	2.1e-23	19.18	7.56e-24	9	3793	A	G	LCN10	NM_001001712	TSS200	N_Shelf
cg16434156	rs1012016	-13.3745	6.1e-17	-11.18	4.46e-10	14	884	A	C	OTUB2	NM_023112	Body	S_Shelf
cg06096382	rs1012033	15.0084	1.48e-20	10.8	2.34e-09	7	23201	G	A	HECW1	NM_015052	TSS1500	N_Shore
cg09247979	rs1012049	-28.8288	1.26e-45	-24.59	2.62e-31	6	1	A	G	PTPRK;PTPRK	NM_002844;NM_001135648	Body;Body	Open Sea
cg19049437	rs1012154	10.4081	3.87e-10	7.56	0.00572	12	141915	G	A			Intergenic	Island
cg15008743	rs1012531	7.63892	0.000831	7.09	0.0472	19	23828	C	A	ZNF83;ZNF83;ZNF83;ZNF83;ZNF83;ZNF83;ZNF83;ZNF83	NR_003936;NM_001105553;NM_001105552;NM_001105549;NM_018300;NM_001105550;NM_001105551;NM_001105554	Body;TSS1500;TSS1500;TSS1500;TSS1500;TSS1500;TSS1500;TSS1500	S_Shore
cg13738729	rs10125775	9.78293	1.09e-08	10.51	8.72e-09	9	3944	A	G	PAX5	NM_016734	Body	S_Shelf
cg01299579	rs1012580	9.059	5.09e-07	10.48	9.85e-09	2	22968	A	G	NOL10	NM_024894	TSS1500	S_Shore
cg03983476	rs1012580	9.32037	1.27e-07	8.76	2.43e-05	2	22950	A	G	NOL10	NM_024894	TSS1500	S_Shore
cg05903289	rs1012734	-10.628	1.2e-10	10.22	3.27e-08	2	30806	G	A			Intergenic	Island
cg05962382	rs1012734	-12.931	6.12e-16	13.1	1.08e-13	2	30967	G	A			Intergenic	Island
cg07018435	rs10127783	-6.95408	0.0261	-7.25	0.0226	1	71235	A	G			Intergenic	Open Sea
cg24166175	rs10128700	-11.595	6.95e-13	-11.71	4.36e-11	11	158002	A	G	CCDC83	NM_173556	Body	Open Sea
cg24769381	rs10128743	-10.4	4.05e-10	-12.04	1.03e-11	11	161810	A	G	GAB2;GAB2;GAB2	NM_080491;NM_012296;NM_012296	Body;1stExon;5'UTR	Open Sea
cg09764611	rs10128884	-11.08	1.07e-11	-9.18	3.59e-06	12	665	A	G			Intergenic	Island
cg25198316	rs10128967	-22.8243	6.52e-36	-21.15	1.02e-26	12	145339	G	A	OR10AD1	NM_001004134	TSS1500	Open Sea
cg19561503	rs10129841	-10.1922	1.23e-09	-9.79	2.28e-07	14	29827	G	A	CDC42BPB	NM_006035	Body	S_Shelf
cg13612055	rs1013009	-7.77306	0.000418	-8.77	2.31e-05	5	16479	C	A	RNU5E;RNU5D;ACOT12	NR_002754;NR_002755;NM_130767	Body;Body;Body	N_Shelf
cg19539986	rs10130504	-13.9819	2.67e-18	-11.38	1.8e-10	14	29559	G	A	SNX6;SNX6	NM_021249;NM_152233	3'UTR;3'UTR	Open Sea
cg05225909	rs10130562	10.9321	2.36e-11	7.73	0.00267	14	16265	G	A	PPM1A;PPM1A;PPM1A;PPM1A;PPM1A	NM_021003;NM_177952;NM_021003;NM_177951;NM_177951	5'UTR;Body;1stExon;1stExon;5'UTR	Island
cg27035997	rs10130926	-11.3857	2.11e-12	-20.51	8.29e-26	14	53988	G	A			Intergenic	S_Shelf
cg01840183	rs10131241	7.07468	0.0144	9.83	1.91e-07	14	35792	G	A			Intergenic	Open Sea
cg11481687	rs10133292	7.53099	0.00144	9.81	2.02e-07	14	42837	G	A			Intergenic	Island
cg14270590	rs10133292	8.74946	2.6e-06	12.51	1.31e-12	14	42545	G	A			Intergenic	N_Shore
cg21002146	rs10134181	-11.2535	4.26e-12	-9.75	2.68e-07	14	23585	A	G	TC2N;TC2N;TC2N	NM_152332;NM_001128596;NM_001128595	TSS1500;5'UTR;TSS1500	S_Shore
cg19855227	rs10134257	11.241	4.57e-12	7.59	0.00489	14	6175	A	C	JUB;JUB	NM_032876;NM_032876	1stExon;5'UTR	Island
cg18273401	rs10134339	20.7294	4.06e-32	15.68	2.97e-18	14	214042	A	G	LGALS3	NM_002306	5'UTR	S_Shelf
cg22955899	rs10134339	-21.7787	4.79e-34	-25.6	1.44e-32	14	196537	A	G	DLGAP5;DLGAP5	NM_014750;NM_001146015	Body;Body	Open Sea
cg00993903	rs10134399	-8.07429	8.86e-05	-8.41	0.000122	14	221314	A	G	MARK3;MARK3;MARK3;MARK3;MARK3	NM_001128919;NM_002376;NM_001128918;NM_001128920;NM_001128921	Body;Body;Body;Body;Body	Open Sea
cg26031613	rs10134399	14.694	7.18e-20	15.31	1.26e-17	14	11699	A	G	KLC1;KLC1;KLC1	NM_005552;NM_182923;NM_001130107	TSS1500;TSS1500;TSS1500	Island
cg06022373	rs10135	7.99506	0.000133	9.25	2.64e-06	22	19482	G	A	GTPBP1	NM_004286	TSS200	N_Shore
cg00993903	rs10135248	-7.80349	0.000358	-7.54	0.00624	14	260167	G	A	MARK3;MARK3;MARK3;MARK3;MARK3	NM_001128919;NM_002376;NM_001128918;NM_001128920;NM_001128921	Body;Body;Body;Body;Body	Open Sea
cg26031613	rs10135248	13.3507	6.9e-17	13.12	1.01e-13	14	27154	G	A	KLC1;KLC1;KLC1	NM_005552;NM_182923;NM_001130107	TSS1500;TSS1500;TSS1500	Island
cg05903720	rs10135847	7.84147	0.000294	7.86	0.00145	14	3580	G	A			Intergenic	Open Sea
cg13655169	rs10135861	21.2766	3.93e-33	24.85	1.23e-31	14	104865	G	A			Intergenic	Open Sea
cg18828681	rs10136341	-14.9791	1.72e-20	-14.54	2.77e-16	14	1	A	G	ACOT6	NM_001037162	TSS200	S_Shelf
cg00912449	rs10136547	-9.87977	6.49e-09	-7.1	0.0445	14	22273	A	G			Intergenic	Open Sea
cg26258120	rs10136547	-14.6456	9.16e-20	-12.45	1.7e-12	14	22246	A	G			Intergenic	Open Sea
cg08847533	rs10136948	10.8655	3.37e-11	7.38	0.0124	14	82845	A	G	NEK9	NM_033116	TSS200	Island
cg08847533	rs10138183	10.8606	3.46e-11	7.38	0.0124	14	21307	G	A	NEK9	NM_033116	TSS200	Island
cg23352245	rs10138430	-12.437	8.12e-15	-9.82	1.98e-07	14	1411	G	A			Intergenic	Open Sea
cg23005102	rs10138860	-13.996	2.49e-18	-10.85	1.92e-09	14	7075	G	A			Intergenic	Open Sea
cg05042606	rs10138962	-9.01297	6.49e-07	-7.89	0.00129	14	3461	C	A			Intergenic	Open Sea
cg05057827	rs10139183	-7.74879	0.000474	-10.87	1.74e-09	14	36975	A	G			Intergenic	Open Sea
cg23165913	rs10139287	-8.91923	1.06e-06	-9.08	5.73e-06	14	16473	A	C	CCDC88C	NM_001080414	Body	N_Shelf
cg17370616	rs10139324	-29.315	2.41e-46	-24.76	1.57e-31	14	7352	G	A	RPL13AP3	NR_004844	Body	Island
cg26846609	rs1013950	28.5081	3.81e-45	17	1.96e-20	16	12314	A	G	THUMPD1	NM_017736	Body	N_Shelf
cg01543583	rs10140007	-13.0784	2.84e-16	-9.22	2.98e-06	14	3605	G	A	C14orf149	NM_144581	Body	N_Shelf
cg12870217	rs10141093	-10.0299	2.91e-09	-7.35	0.0141	14	19165	G	A			Intergenic	Open Sea
cg22857670	rs10141099	-7.40058	0.00279	-8.02	0.000715	14	123198	A	C			Intergenic	N_Shelf
cg24149364	rs10141099	-7.31392	0.00432	-8.74	2.67e-05	14	124453	A	C	RPL36AL	NM_001001	3'UTR	N_Shore
cg03854098	rs1014246	-17.686	3.44e-26	-9.01	7.64e-06	10	6659	A	G	HSPA12A	NM_025015	Body	Open Sea
cg20045882	rs10142466	-8.19081	4.84e-05	-7.49	0.00765	14	10624	A	G	ZFP36L1	NM_004926	TSS1500	Island
cg19503462	rs10142526	-12.9197	6.49e-16	-10.05	6.87e-08	14	95720	A	G	MDGA2	NM_001113498	Body	Open Sea
cg16230307	rs10142667	8.00593	0.000126	8.26	0.000237	14	70026	G	A	FAM177A1;FAM177A1	NM_173607;NM_001079519	TSS1500;5'UTR	N_Shore
cg05903720	rs10143192	7.84147	0.000294	7.86	0.00145	14	2424	G	A			Intergenic	Open Sea
cg11828983	rs10143250	8.10882	7.41e-05	9.95	1.07e-07	14	10839	G	A			Intergenic	Open Sea
cg19868364	rs10143250	8.95256	8.93e-07	8.01	0.000729	14	10935	G	A			Intergenic	Open Sea
cg20956390	rs10143250	10.8054	4.65e-11	11.43	1.44e-10	14	11042	G	A			Intergenic	Open Sea
cg13105904	rs10143703	9.2654	1.71e-07	15.78	2.06e-18	14	1689	C	A	CBLN3;KHNYN	NM_001039771;NM_015299	TSS1500;Body	S_Shore
cg05057827	rs10144091	-7.91412	0.000203	-10.87	1.74e-09	14	30396	A	G			Intergenic	Open Sea
cg18273401	rs10144418	20.7749	3.34e-32	15.68	2.97e-18	14	217370	A	G	LGALS3	NM_002306	5'UTR	S_Shelf
cg22955899	rs10144418	-21.4917	1.59e-33	-25.6	1.44e-32	14	199865	A	G	DLGAP5;DLGAP5	NM_014750;NM_001146015	Body;Body	Open Sea
cg17370616	rs10144431	-27.3691	2.08e-43	-25.14	5.27e-32	14	1	A	C	RPL13AP3	NR_004844	Body	Island
cg23352245	rs10144564	13.1251	2.23e-16	8.42	0.000114	14	96607	G	A			Intergenic	Open Sea
cg20492230	rs10145132	-13.4803	3.53e-17	-9.08	5.67e-06	14	30151	A	G			Intergenic	Open Sea
cg26419287	rs10146057	-16.4305	1.35e-23	-24.84	1.25e-31	14	1945	G	A	NID2	NM_007361	Body	Open Sea
cg10182287	rs10146335	-10.3496	5.29e-10	-9.9	1.39e-07	14	116478	A	G	ATXN3;ATXN3;ATXN3;ATXN3;ATXN3;ATXN3;ATXN3;ATXN3;ATXN3;ATXN3;ATXN3;ATXN3;ATXN3;ATXN3;ATXN3;ATXN3;ATXN3;ATXN3;ATXN3;ATXN3;ATXN3;ATXN3;ATXN3;ATXN3;ATXN3;ATXN3;ATXN3;ATXN3;ATXN3;ATXN3;ATXN3;ATXN3	NR_028466;NM_001164774;NR_028456;NR_028463;NR_028468;NM_030660;NM_001164781;NR_028464;NR_028470;NR_028465;NM_004993;NR_028469;NR_028461;NM_001164779;NM_001164778;NM_001164775;NM_001127697;NR_028454;NR_028458;NR_028459;NM_001164780;NR_028467;NM_001164782;NM_001164777;NM_001127696;NR_031765;NR_028453;NR_028457;NR_028455;NR_028462;NR_028460;NM_001164776	Body;Body;Body;Body;Body;Body;Body;Body;Body;Body;Body;Body;Body;Body;Body;Body;Body;Body;Body;Body;Body;Body;Body;Body;Body;Body;Body;Body;Body;Body;Body;Body	Open Sea
cg08847533	rs10146482	10.8655	3.37e-11	7.38	0.0124	14	19833	A	G	NEK9	NM_033116	TSS200	Island
cg22857670	rs10146791	-8.73829	2.77e-06	-8.12	0.000445	14	115014	G	A			Intergenic	N_Shelf
cg24149364	rs10146791	-8.34729	2.14e-05	-7.1	0.0451	14	113759	G	A	RPL36AL	NM_001001	3'UTR	N_Shore
cg22857670	rs10146912	-8.73829	2.77e-06	-8.12	0.000445	14	80297	G	A			Intergenic	N_Shelf
cg24149364	rs10146912	-8.34729	2.14e-05	-7.1	0.0451	14	79042	G	A	RPL36AL	NM_001001	3'UTR	N_Shore
cg18089426	rs10146962	8.07266	8.94e-05	8.23	0.000268	14	5430	A	G			Intergenic	Island
cg19503462	rs10147892	-8.25813	3.41e-05	-10.21	3.38e-08	14	55637	A	G	MDGA2	NM_001113498	Body	Open Sea
cg16202259	rs10147953	9.06036	5.05e-07	10.67	4.33e-09	14	731	G	A	KIF26A	NM_015656	Body	Island
cg12848614	rs10149246	-11.3526	2.52e-12	-8.19	0.000319	14	87958	A	G			Intergenic	Island
cg05393861	rs1014969	-14.0361	2.03e-18	-14.16	1.34e-15	3	20287	A	G	ITIH3	NM_002217	TSS200	Open Sea
cg18404041	rs1014969	-7.38437	0.00303	-7.85	0.00155	3	15942	A	G	ITIH1;ITIH1;ITIH1;ITIH1	NM_001166435;NM_001166434;NM_001166436;NM_002215	Body;Body;Body;Body	Open Sea
cg22710716	rs1014969	-10.3469	5.37e-10	-7.86	0.00147	3	239244	A	G	NT5DC2;NT5DC2	NM_022908;NM_001134231	TSS200;TSS1500	N_Shore
cg12213037	rs1014988	-12.6707	2.38e-15	-13.9	3.85e-15	1	13411	A	G	SLC35E2	NM_182838	Body	N_Shelf
cg23982607	rs1014988	-12.5275	5.06e-15	-13.63	1.18e-14	1	143160	A	G	GNB1	NM_002074	TSS1500	S_Shore
cg08847533	rs10149880	10.8372	3.92e-11	7.38	0.0124	14	39088	A	G	NEK9	NM_033116	TSS200	Island
cg08215453	rs10150455	-7.77105	0.000422	-7.61	0.00441	14	168119	G	A			Intergenic	Open Sea
cg18828681	rs10150828	-14.9791	1.72e-20	-14.54	2.77e-16	14	5970	A	G	ACOT6	NM_001037162	TSS200	S_Shelf
cg00173776	rs1015099	15.1848	6.13e-21	10.09	5.73e-08	1	35627	A	G	PUM1;PUM1	NM_014676;NM_001020658	Body;Body	Open Sea
cg08215453	rs10151454	-9.0167	6.37e-07	-8.42	0.000115	14	152371	C	A			Intergenic	Open Sea
cg16140714	rs10151454	-8.57137	6.64e-06	-7.15	0.036	14	152423	C	A			Intergenic	Open Sea
cg09566533	rs1015166	-8.73929	2.75e-06	-7.14	0.0366	6	3278	A	G	TAP2;TAP2	NM_000544;NM_018833	Body;Body	Open Sea
cg13045913	rs10152371	20.3577	2.02e-31	23.59	5.03e-30	15	2985	G	A	DNAJC17;ZFYVE19	NM_018163;NM_001077268	TSS1500;Body	S_Shore
cg25498107	rs10152371	18.0313	6.9e-27	23.45	7.6e-30	15	3060	G	A	DNAJC17;ZFYVE19	NM_018163;NM_001077268	TSS1500;Body	S_Shore
cg27224751	rs10152371	-22.4257	3.31e-35	-27.52	7.36e-35	15	6372	G	A	DNAJC17	NM_018163	Body	N_Shelf
cg07216619	rs10152421	-14.3713	3.67e-19	-11.65	5.58e-11	15	49736	A	G			Intergenic	Open Sea
cg26217827	rs10152450	-22.8567	5.72e-36	-23.29	1.22e-29	15	23381	C	A	ITGA11	NM_001004439	3'UTR	Open Sea
cg11399582	rs10152898	11.1022	9.55e-12	11.26	3.1e-10	15	89982	A	C			Intergenic	Open Sea
cg13935315	rs10153481	-10.2354	9.74e-10	-12.09	8.07e-12	19	77691	A	G	ZNF443	NM_005815	Body	N_Shelf
cg01378826	rs10153685	-10.459	2.95e-10	-11.28	2.78e-10	2	2894	G	A			Intergenic	Open Sea
cg01378826	rs10153686	-10.2846	7.49e-10	-11.28	2.78e-10	2	3081	C	A			Intergenic	Open Sea
cg07905836	rs10153801	7.40661	0.0027	7.5	0.0075	2	104226	A	G	RGPD8;RGPD5	NM_001164463;NM_005054	Body;Body	N_Shore
cg14227325	rs10153801	7.24424	0.00614	7.16	0.034	2	104101	A	G	RGPD8;RGPD5	NM_001164463;NM_005054	Body;Body	Island
cg20188490	rs1015442	13.3468	7.04e-17	13.05	1.32e-13	12	19762	A	G	PRH2;PRH2;PRR4;PRH1	NM_005042;NM_001110213;NM_001098538;NM_006250	TSS1500;TSS1500;Body;5'UTR	Open Sea
cg24891312	rs1015442	7.69568	0.000622	7.14	0.037	12	488860	A	G	PRB2	NM_006248	TSS1500	Open Sea
cg20188490	rs1015443	13.3468	7.04e-17	13.05	1.32e-13	12	19335	A	G	PRH2;PRH2;PRR4;PRH1	NM_005042;NM_001110213;NM_001098538;NM_006250	TSS1500;TSS1500;Body;5'UTR	Open Sea
cg24891312	rs1015443	7.69568	0.000622	7.14	0.037	12	488433	A	G	PRB2	NM_006248	TSS1500	Open Sea
cg14301048	rs10154656	11.7731	2.7e-13	11.01	9.26e-10	22	8252	A	G	APOL6	NM_030641	TSS1500	Open Sea
cg04363536	rs10154992	18.9524	1.02e-28	17.61	2.06e-21	3	190795	G	A	NICN1	NM_032316	TSS200	S_Shore
cg19630376	rs10155365	13.0845	2.75e-16	10.79	2.45e-09	4	9632	G	A			Intergenic	Open Sea
cg19935756	rs10155404	-16.2664	2.99e-23	-16.2	3.98e-19	4	2454	A	G	GABRB1	NM_000812	Body	N_Shelf
cg09438069	rs10155467	-10.1409	1.61e-09	-8.84	1.67e-05	4	6887	A	G	FAT1	NM_005245	Body	Open Sea
cg08996597	rs10155668	-13.3827	5.85e-17	-19.32	4.65e-24	6	4968	A	C			Intergenic	Open Sea
cg22168087	rs10155851	10.6097	1.32e-10	12.07	8.95e-12	7	116847	A	G	HIBADH	NM_152740	TSS1500	Island
cg05455372	rs10155953	9.43324	6.99e-08	8.48	8.68e-05	7	46539	G	A	LOC168474	NR_002789	TSS200	Open Sea
cg17727071	rs10156067	10.4805	2.63e-10	-8.38	0.000137	7	11461	G	A	COBL	NM_015198	Body	Open Sea
cg25566285	rs10156158	12.0709	5.6e-14	13.68	9.54e-15	7	7682	A	C	PTPRN2;PTPRN2;PTPRN2	NM_002847;NM_130842;NM_130843	Body;Body;Body	S_Shelf
cg11420142	rs10156332	-7.29604	0.00473	-8.05	0.000616	8	229017	A	G			Intergenic	Open Sea
cg06675538	rs1015754	-8.06732	9.19e-05	-7.34	0.0154	2	65500	A	G	PAX8;PAX8;PAX8;PAX8;PAX8;LOC440839	NM_003466;NM_013951;NM_013953;NM_013992;NM_013952;NR_029399	Body;Body;Body;Body;Body;Body	Island
cg07772999	rs1015754	7.74772	0.000476	7.25	0.023	2	25062	A	G	PAX8;PAX8;PAX8;PAX8;PAX8;LOC440839;LOC654433	NM_003466;NM_013951;NM_013953;NM_013992;NM_013952;NR_029399;NR_015377	Body;Body;Body;Body;Body;Body;TSS1500	N_Shore
cg11763394	rs1015754	8.39656	1.65e-05	7.17	0.0321	2	24931	A	G	PAX8;PAX8;PAX8;PAX8;PAX8;LOC440839;LOC654433	NM_003466;NM_013951;NM_013953;NM_013992;NM_013952;NR_029399;NR_015377	Body;Body;Body;Body;Body;Body;TSS1500	N_Shore
cg12889195	rs1015754	8.42048	1.47e-05	7.46	0.00899	2	24853	A	G	PAX8;PAX8;PAX8;PAX8;PAX8;LOC440839;LOC654433	NM_003466;NM_013951;NM_013953;NM_013992;NM_013952;NR_029399;NR_015377	Body;Body;Body;Body;Body;Body;TSS1500	N_Shore
cg21550016	rs1015754	8.53136	8.19e-06	7.36	0.0138	2	24940	A	G	PAX8;PAX8;PAX8;PAX8;PAX8;LOC440839;LOC654433	NM_003466;NM_013951;NM_013953;NM_013992;NM_013952;NR_029399;NR_015377	Body;Body;Body;Body;Body;Body;TSS1500	N_Shore
cg21610815	rs1015754	8.77988	2.22e-06	7.09	0.0465	2	26045	A	G	PAX8;PAX8;LOC654433;PAX8;PAX8;PAX8;LOC440839	NM_003466;NM_013951;NR_015377;NM_013953;NM_013992;NM_013952;NR_029399	Body;Body;Body;Body;Body;Body;Body	Island
cg18771570	rs1015802	-7.58267	0.0011	-7.3	0.0183	2	59568	G	A			Intergenic	Open Sea
cg22671798	rs1015849	13.6159	1.75e-17	11.75	3.52e-11	19	283197	A	G	ZNF573	NM_152360	3'UTR	Open Sea
cg08870646	rs10158668	-17.8734	1.44e-26	-13.85	4.76e-15	1	1430	A	G			Intergenic	Island
cg05111645	rs1015868	8.09957	7.77e-05	-11.26	3.1e-10	6	57854	G	A	OR2H1	NM_030883	5'UTR	Open Sea
cg10741760	rs10159394	7.71955	0.00055	8.97	9.35e-06	1	23931	A	G	HTR6;HTR6	NM_000871;NM_000871	5'UTR;1stExon	Island
cg22710156	rs10159475	-9.19562	2.47e-07	-8.41	0.000122	10	17553	G	A			Intergenic	Open Sea
cg08457232	rs10159718	12.312	1.57e-14	19.01	1.37e-23	10	3583	G	A	WDR37	NM_014023	Body	Open Sea
cg19360212	rs10159856	-16.8486	1.81e-24	-13.88	4.18e-15	10	16336	G	A	NSMCE4A;NSMCE4A	NM_001167865;NM_017615	Body;Body	N_Shelf
cg03029551	rs10159964	-9.85911	7.25e-09	-8.06	0.00059	10	4990	G	A	MIR604;SVIL;SVIL	NR_030335;NM_021738;NM_003174	TSS1500;Body;Body	Open Sea
cg25804357	rs10159964	-8.30209	2.72e-05	-7.91	0.00116	10	5250	G	A	MIR604;SVIL;SVIL	NR_030335;NM_021738;NM_003174	TSS1500;Body;Body	Open Sea
cg02113055	rs10159976	-15.4606	1.56e-21	-19.23	6.45e-24	10	12615	A	G			Intergenic	Open Sea
cg19360212	rs10160002	-15.5093	1.23e-21	-8.53	6.94e-05	10	22603	A	G	NSMCE4A;NSMCE4A	NM_001167865;NM_017615	Body;Body	N_Shelf
cg03029551	rs10160013	-9.85911	7.25e-09	-8.06	0.00059	10	5264	G	A	MIR604;SVIL;SVIL	NR_030335;NM_021738;NM_003174	TSS1500;Body;Body	Open Sea
cg25804357	rs10160013	-8.30209	2.72e-05	-7.91	0.00116	10	5524	G	A	MIR604;SVIL;SVIL	NR_030335;NM_021738;NM_003174	TSS1500;Body;Body	Open Sea
cg15627180	rs10160375	-11.328	2.87e-12	-16.89	2.91e-20	11	16438	G	A	TMPRSS4;TMPRSS4	NM_001083947;NM_019894	Body;Body	Open Sea
cg22724854	rs10160392	-21.8064	4.26e-34	-19.54	2.23e-24	11	290043	G	A	OR10AG1	NM_001005491	TSS1500	Open Sea
cg10124254	rs10160649	-7.29536	0.00474	-7.38	0.0127	11	109369	G	A	STIM1	NM_003156	Body	Open Sea
cg12208638	rs10160758	-7.51725	0.00154	-7.18	0.0303	11	355257	G	A	ACTN3	NM_001104	Body	S_Shelf
cg01097011	rs1016088	13.1081	2.43e-16	9.81	2.06e-07	20	17162	A	G	LOC284749	NR_026958	TSS1500	Open Sea
cg10738648	rs10160981	-9.67672	1.91e-08	-11.02	8.87e-10	12	15218	A	G	ARPC3	NM_005719	TSS1500	S_Shore
cg24393317	rs10161275	16.1647	4.9e-23	16.86	3.34e-20	12	10049	A	G	CACNA1C;CACNA1C;CACNA1C;CACNA1C;CACNA1C;CACNA1C;CACNA1C;CACNA1C;CACNA1C;CACNA1C;CACNA1C;CACNA1C;CACNA1C;CACNA1C;CACNA1C;CACNA1C;CACNA1C;CACNA1C;CACNA1C;CACNA1C;CACNA1C;CACNA1C;CACNA1C	NM_001129844;NM_001129827;NM_001129839;NM_001129834;NM_001129841;NM_000719;NM_001129830;NM_001167625;NM_001129843;NM_001167624;NM_001129835;NM_001129837;NM_001167623;NM_001129840;NM_199460;NM_001129833;NM_001129832;NM_001129829;NM_001129846;NM_001129836;NM_001129838;NM_001129831;NM_001129842	Body;Body;Body;Body;Body;Body;Body;Body;Body;Body;Body;Body;Body;Body;Body;Body;Body;Body;Body;Body;Body;Body;Body	Open Sea
cg10957918	rs10161415	-15.7345	4.03e-22	-8.8	2.06e-05	12	9084	G	A	DHX37	NM_032656	TSS200	Island
cg02355809	rs1016193	-10.1949	1.21e-09	-8.39	0.000128	7	615	A	G	GIMAP1	NM_130759	TSS1500	Open Sea
cg26945039	rs10162284	-7.18237	0.00836	-7.82	0.00178	13	3667	A	G			Intergenic	Open Sea
cg19495614	rs10163112	-21.8318	3.84e-34	-20.04	4.04e-25	15	659	A	G	ODF3L1	NM_175881	TSS1500	Open Sea
cg08308162	rs10163323	-9.82638	8.62e-09	-8.98	8.77e-06	16	68246	A	G	TMEM186	NM_015421	3'UTR	N_Shelf
cg19636861	rs10164335	-8.52819	8.32e-06	-8.32	0.000179	19	36	C	A	ZNF556	NM_024967	Body	Open Sea
cg17240976	rs10164639	-8.61714	5.22e-06	-8.53	6.81e-05	2	6614	A	G	HDLBP	NM_005336	5'UTR	Open Sea
cg00257789	rs10165099	11.639	5.5e-13	12.84	3.21e-13	2	48915	A	G	TTC15	NM_016030	Body	N_Shore
cg01783736	rs10165220	-14.5686	1.35e-19	-17.14	1.14e-20	2	82259	A	G	ANKRD20B	NR_003366	Body	Open Sea
cg02176678	rs10165754	-7.06395	0.0151	-8.04	0.000629	2	289169	G	A	TTLL4	NM_014640	5'UTR	S_Shore
cg23889112	rs10165899	10.2577	8.64e-10	9.11	4.99e-06	2	8887	A	G	MRPL19	NM_014763	Body	Island
cg17283620	rs1016607	8.04329	0.000104	10.01	8.3e-08	2	42085	G	A	HAAO	NM_012205	Body	Open Sea
cg08613504	rs10166377	-11.094	9.98e-12	-9.3	2.04e-06	2	1	A	G			Intergenic	N_Shore
cg13821051	rs10166865	-20.253	3.18e-31	-16.86	3.33e-20	2	38707	A	G			Intergenic	Open Sea
cg12495090	rs10167103	-12.1311	4.07e-14	-8.37	0.000143	2	39757	G	A			Intergenic	S_Shelf
cg02324737	rs10167419	-11.4992	1.15e-12	-10.35	1.76e-08	2	105921	G	A	DYNC1I2	NM_001378	TSS200	Island
cg01324343	rs1016752	-8.80888	1.9e-06	-9.89	1.43e-07	3	69950	C	G	ABCC5;ABCC5	NM_001023587;NM_005688	5'UTR;5'UTR	N_Shore
cg05044414	rs1016752	-7.40147	0.00278	-8.44	0.000105	3	69880	C	G	ABCC5;ABCC5	NM_001023587;NM_005688	5'UTR;5'UTR	N_Shore
cg10280308	rs10167836	-13.9214	3.64e-18	-8.29	0.000203	2	30364	G	A			Intergenic	Open Sea
cg12452813	rs10168414	10.1191	1.81e-09	8.61	4.81e-05	2	3647	G	A			Intergenic	Open Sea
cg24522768	rs1016853	13.0989	2.55e-16	9.83	1.88e-07	11	7936	G	A			Intergenic	Open Sea
cg21668832	rs1016855	-9.31974	1.28e-07	-10.88	1.71e-09	6	1537	A	G	LRRC16A	NM_017640	TSS1500	N_Shore
cg10879348	rs10169264	-16.6716	4.22e-24	-13.25	5.64e-14	2	195156	G	A	LIMS1	NM_004987	5'UTR	Open Sea
cg27598129	rs10169411	-9.119	3.7e-07	-9.07	5.85e-06	2	46269	A	G			Intergenic	S_Shelf
cg05373263	rs10169682	8.23681	3.81e-05	7.36	0.0141	2	23718	G	A			Intergenic	N_Shore
cg03294149	rs1016996	9.07086	4.77e-07	7.16	0.0343	16	30548	G	A			Intergenic	Open Sea
cg15730644	rs10170348	-32.3794	1.13e-50	-16.81	4.04e-20	2	6574	A	G	COLEC11;COLEC11	NM_024027;NM_199235	Body;Body	N_Shelf
cg19285525	rs10170600	9.21644	2.21e-07	8.7	3.19e-05	2	90639	A	G	RBMS1;RBMS1	NM_002897;NM_016836	Body;Body	Open Sea
cg17600943	rs10170650	-7.47156	0.00195	-9	8.17e-06	2	20391	A	G	CPO	NM_173077	TSS1500	Open Sea
cg10879348	rs10170690	-14.609	1.1e-19	-12.79	3.96e-13	2	9195	G	A	LIMS1	NM_004987	5'UTR	Open Sea
cg12814117	rs10170704	-7.86283	0.000264	-8.34	0.000167	2	141603	A	G			Intergenic	N_Shelf
cg15958422	rs10171121	-21.4986	1.54e-33	-14.71	1.39e-16	2	2225	G	A			Intergenic	Open Sea
cg27598129	rs10171643	-7.17959	0.00849	-8.69	3.4e-05	2	58568	A	G			Intergenic	S_Shelf
cg01465509	rs1017299	-9.18465	2.61e-07	-8.3	0.000197	3	22932	A	G			Intergenic	Open Sea
cg10973622	rs10173155	-8.61841	5.19e-06	-7.46	0.009	2	169693	A	G	IMMT;IMMT;IMMT	NM_001100170;NM_001100169;NM_006839	TSS1500;TSS1500;TSS1500	S_Shore
cg04506342	rs10173538	-20.4746	1.22e-31	-22.69	7.63e-29	2	105584	A	G	BAZ2B	NM_013450	5'UTR	Open Sea
cg17406915	rs1017379	-19.2596	2.56e-29	-21.88	9.82e-28	19	1273	A	G			Intergenic	S_Shelf
cg02324737	rs10174055	-10.6016	1.38e-10	-7.23	0.0243	2	314309	A	G	DYNC1I2	NM_001378	TSS200	Island
cg25702490	rs10174937	-10.8092	4.56e-11	-13.76	6.67e-15	2	15321	A	G			Intergenic	N_Shelf
cg23947654	rs10175176	-17.5096	7.87e-26	-16.3	2.74e-19	2	740	G	A	TANC1;TANC1	NM_033394;NM_001145909	Body;Body	Open Sea
cg07380506	rs10175338	15.6698	5.53e-22	12.31	3.08e-12	2	4137	A	C	CYP1B1	NM_000104	TSS200	Island
cg07380506	rs10175368	15.6698	5.53e-22	12.31	3.08e-12	2	4355	A	G	CYP1B1	NM_000104	TSS200	Island
cg10616776	rs10175445	8.52055	8.67e-06	9.46	9.9e-07	2	7783	G	A			Intergenic	Island
cg13906689	rs10175445	14.9976	1.56e-20	16.35	2.23e-19	2	248	G	A			Intergenic	S_Shelf
cg06845268	rs10175692	8.07294	8.93e-05	7.75	0.00237	2	27669	C	A	GFPT1	NM_002056	TSS1500	S_Shore
cg07591442	rs10175692	8.73792	2.77e-06	11.12	5.64e-10	2	27865	C	A	GFPT1	NM_002056	TSS1500	S_Shore
cg03832522	rs10175708	8.3628	1.98e-05	10.72	3.47e-09	2	398	G	A			Intergenic	Island
cg03834567	rs10175708	-8.7367	2.79e-06	-8.55	6.27e-05	2	90321	G	A	TNS1;TNS1	NM_022648;NM_022648	1stExon;5'UTR	Open Sea
cg12924402	rs10175708	7.69206	0.000634	7.46	0.00884	2	555	G	A			Intergenic	Island
cg23940612	rs10175708	7.65257	0.000775	9.37	1.49e-06	2	278	G	A			Intergenic	Island
cg12832956	rs10175731	8.6518	4.35e-06	8.82	1.84e-05	2	12079	G	A	IAH1	NM_001039613	Body	S_Shore
cg02745784	rs10176475	-19.1697	3.83e-29	-12.2	5.06e-12	2	5940	A	G	PDE11A	NM_001077197	5'UTR	Open Sea
cg01188578	rs10177371	25.6207	1.23e-40	26.79	5.3e-34	2	1328	G	A	HADHA	NM_000182	Body	N_Shelf
cg25550823	rs10177513	-13.4925	3.31e-17	-8.75	2.55e-05	2	22661	G	A			Intergenic	Open Sea
cg04862290	rs10177762	-9.19374	2.5e-07	-9.03	7.18e-06	2	6825	C	A	LRRFIP1;LRRFIP1;LRRFIP1;LRRFIP1;LRRFIP1	NM_001137553;NM_004735;NM_001137550;NM_001137552;NM_001137551	Body;Body;Body;Body;Body	N_Shore
cg12495090	rs10177866	-9.95463	4.36e-09	-9.86	1.66e-07	2	43345	G	A			Intergenic	S_Shelf
cg13048645	rs10178177	-17.9915	8.29e-27	-8.01	0.000748	2	114604	G	A			Intergenic	Island
cg11691429	rs10178601	-7.12053	0.0114	-7.37	0.0133	2	6672	A	G	SNTG2	NM_018968	Body	S_Shore
cg04289314	rs10178745	10.9891	1.75e-11	8.46	9.7e-05	2	16689	A	G			Intergenic	Island
cg14013597	rs10178745	16.5998	5.97e-24	11.84	2.38e-11	2	17047	A	G			Intergenic	Island
cg14902204	rs10178745	11.416	1.8e-12	7.63	0.00409	2	16856	A	G			Intergenic	Island
cg27598129	rs10179237	-7.18307	0.00833	-8.69	3.4e-05	2	75979	A	G			Intergenic	S_Shelf
cg05966371	rs1017924	-8.28104	3.03e-05	-8.46	9.55e-05	5	2174	A	G			Intergenic	Open Sea
cg26168224	rs1017924	12.7119	1.92e-15	10.72	3.45e-09	5	42139	A	G			Intergenic	Open Sea
cg18916922	rs1017943	13.8141	6.32e-18	7.9	0.00122	8	18419	G	A			Intergenic	S_Shelf
cg16092135	rs10181051	8.61176	5.37e-06	8.09	0.000522	2	64258	G	A			Intergenic	Island
cg21598489	rs10181293	-8.42549	1.43e-05	-7.38	0.0128	2	16926	A	G			Intergenic	N_Shelf
cg12495090	rs10181296	-9.618	2.62e-08	-9.68	3.65e-07	2	37888	C	A			Intergenic	S_Shelf
cg10176692	rs1018136	9.90877	5.57e-09	10.02	7.94e-08	11	3525	G	A	OR4B1	NM_001005470	TSS200	Open Sea
cg07673080	rs10182074	13.9263	3.56e-18	10.55	7.23e-09	2	4763	G	A	HDAC4	NM_006037	Body	Open Sea
cg10639368	rs10182074	13.5276	2.77e-17	10.37	1.61e-08	2	4699	G	A	HDAC4	NM_006037	Body	Open Sea
cg06845268	rs10182682	8.07294	8.93e-05	7.75	0.00237	2	9856	G	A	GFPT1	NM_002056	TSS1500	S_Shore
cg07591442	rs10182682	8.73792	2.77e-06	11.12	5.64e-10	2	10052	G	A	GFPT1	NM_002056	TSS1500	S_Shore
cg18662228	rs10182721	22.3142	5.22e-35	23.32	1.12e-29	2	31099	G	A	AGAP1;AGAP1	NM_014914;NM_001037131	Body;Body	Island
cg16435561	rs10183203	-16.5446	7.78e-24	-9.68	3.77e-07	2	4032	A	G	RFX8	NM_001145664	5'UTR	Island
cg03717367	rs1018330	9.60736	2.77e-08	8.1	0.000497	9	166	C	A	LOC100289341;MAN1B1	NR_027447;NM_016219	Body;TSS1500	N_Shore
cg08338478	rs10183339	-11.8082	2.25e-13	-16.97	2.2e-20	2	6890	G	A	HECW2	NM_020760	Body	Open Sea
cg13821051	rs10183360	-24.8557	2.22e-39	-20.58	6.53e-26	2	21474	A	G			Intergenic	Open Sea
cg09473613	rs1018396	-11.2014	5.63e-12	16.91	2.7e-20	1	18992	G	A	HMGCL;HMGCL	NM_000191;NM_001166059	TSS1500;TSS1500	Open Sea
cg15997130	rs1018396	-7.25312	0.00587	7.53	0.00651	1	31591	G	A			Intergenic	Open Sea
cg24699146	rs1018396	-9.06139	5.02e-07	12.7	6.01e-13	1	18967	G	A	HMGCL;HMGCL	NM_000191;NM_001166059	TSS1500;TSS1500	Open Sea
cg04374321	rs10184	-9.24383	1.91e-07	-7.49	0.0076	14	21890	A	G	PSMC1	NM_002802	TSS200	N_Shore
cg02502145	rs10184015	17.4359	1.11e-25	17.53	2.73e-21	2	76318	A	G	SOS1	NM_005633	Body	Open Sea
cg13966843	rs1018433	-18.4167	1.17e-27	-7.97	0.000865	6	54650	A	T	C6orf10	NM_006781	Body	Open Sea
cg21241195	rs1018433	-18.1303	4.36e-27	-9.13	4.59e-06	6	7847	A	T	C6orf10	NM_006781	Body	Open Sea
cg02940070	rs1018448	-9.84981	7.61e-09	9.14	4.22e-06	22	136658	C	A	PACSIN2	NM_007229	TSS1500	Open Sea
cg11464377	rs10184700	15.3026	3.41e-21	12.75	4.74e-13	2	153988	A	G	LOC729121;RGPD4	NR_024439;NM_182588	TSS1500;1stExon	Island
cg02324737	rs10184866	-11.9895	8.59e-14	-10.35	1.76e-08	2	65051	C	A	DYNC1I2	NM_001378	TSS200	Island
cg04837091	rs10185177	-10.1386	1.63e-09	-9.35	1.69e-06	2	18234	A	G	ALS2CR12;ALS2CR12	NM_001127391;NM_139163	TSS1500;TSS1500	Open Sea
cg00570635	rs10185243	15.7064	4.62e-22	18.24	2.11e-22	2	475	C	A	RAB1A;RAB1A	NM_004161;NM_015543	Body;Body	N_Shore
cg10021735	rs10185319	-8.19553	4.72e-05	-7.26	0.0212	2	41492	C	A	FARP2	NM_014808	TSS1500	Island
cg12832956	rs10185646	8.67054	3.94e-06	8.39	0.000133	2	61562	C	A	IAH1	NM_001039613	Body	S_Shore
cg27021512	rs1018578	-8.42434	1.44e-05	-9.47	9.76e-07	13	4393	C	A	ESD	NM_001984	TSS1500	S_Shore
cg22999620	rs10186514	-12.4874	6.23e-15	-13.29	4.88e-14	2	10697	A	G	ESPNL	NM_194312	Body	S_Shelf
cg26924218	rs1018730	-18.6459	4.1e-28	-21.7	1.74e-27	1	40133	G	A			Intergenic	S_Shelf
cg02655711	rs1018764	-14.9643	1.84e-20	-15.41	8.53e-18	22	8633	A	G	SLC25A1	NM_005984	3'UTR	N_Shore
cg17600943	rs10187986	-7.47156	0.00195	-9	8.17e-06	2	54042	G	A	CPO	NM_173077	TSS1500	Open Sea
cg15541040	rs10188054	-11.3465	2.6e-12	-8.53	6.9e-05	2	6790	G	A			Intergenic	Open Sea
cg01397495	rs10188066	-8.51309	9.01e-06	-8.05	0.000615	2	42709	G	A			Intergenic	N_Shelf
cg17240976	rs10188318	-23.757	1.57e-37	-15.84	1.6e-18	2	35881	A	G	HDLBP	NM_005336	5'UTR	Open Sea
cg12156873	rs10188449	-7.88067	0.00024	-7.12	0.0405	2	7046	G	A			Intergenic	Open Sea
cg18200150	rs1018866	13.8943	4.18e-18	-7.16	0.0343	17	7103	C	A	MYO1D	NM_015194	Body	N_Shore
cg23391107	rs1018903	9.27256	1.64e-07	9.81	2.02e-07	17	34387	A	G	SP6	NM_199262	3'UTR	N_Shore
cg11716267	rs10189243	7.86996	0.000255	8.6	4.95e-05	2	74072	A	G	LOC375190	NM_001145710	Body	Open Sea
cg02176678	rs10189479	-8.13934	6.32e-05	-8.01	0.000723	2	289263	A	C	TTLL4	NM_014640	5'UTR	S_Shore
cg20757348	rs10190045	8.88014	1.31e-06	8.87	1.47e-05	2	16480	A	G	CCDC138	NM_144978	TSS200	Island
cg01760090	rs1019024	13.9119	3.83e-18	11.04	8.29e-10	8	1692	G	A			Intergenic	S_Shore
cg02490460	rs1019024	12.7729	1.39e-15	10.19	3.69e-08	8	1535	G	A			Intergenic	Island
cg02903305	rs1019024	-13.1963	1.54e-16	-8.93	1.12e-05	8	16421	G	A			Intergenic	Island
cg05041795	rs1019024	10.7335	6.82e-11	7.48	0.0079	8	1782	G	A			Intergenic	S_Shore
cg09050832	rs1019024	12.4184	8.96e-15	9.83	1.84e-07	8	1208	G	A			Intergenic	Island
cg27134251	rs1019024	18.864	1.52e-28	14.41	4.64e-16	8	1082	G	A			Intergenic	N_Shore
cg00571519	rs1019040	-17.1734	3.85e-25	-7.18	0.0307	7	108446	A	G	SRPK2;SRPK2	NM_182691;NM_182692	Body;Body	N_Shelf
cg14191616	rs10190545	-10.1887	1.25e-09	-14.95	5.43e-17	2	41663	G	A	SH3RF3	NM_001099289	Body	Open Sea
cg13655169	rs1019056	10.2624	8.44e-10	9.73	2.95e-07	14	32271	A	G			Intergenic	Open Sea
cg19187465	rs10190834	-11.1632	6.91e-12	-16.24	3.49e-19	2	31482	A	C	GLB1L	NM_024506	3'UTR	Open Sea
cg20757348	rs10190977	8.88014	1.31e-06	8.87	1.47e-05	2	38894	G	A	CCDC138	NM_144978	TSS200	Island
cg01783736	rs10191464	-13.3809	5.9e-17	-15.48	6.62e-18	2	87371	A	G	ANKRD20B	NR_003366	Body	Open Sea
cg22999099	rs10191556	-8.92586	1.03e-06	-12.72	5.41e-13	2	11696	A	G	BOK	NM_032515	Body	Open Sea
cg15147113	rs10191694	14.6558	8.71e-20	16.79	4.33e-20	2	1376	A	C	SERPINE2;SERPINE2;SERPINE2;SERPINE2	NM_001136530;NM_006216;NM_001136528;NM_001136529	Body;Body;Body;Body	Open Sea
cg04722349	rs10192706	-9.37517	9.52e-08	-11.35	2.08e-10	2	114	A	G			Intergenic	Open Sea
cg01028140	rs10192959	-11.104	9.47e-12	-11.96	1.42e-11	2	11296	A	C	TPO;TPO;TPO;TPO	NM_175719;NM_000547;NM_175721;NM_175722	Body;Body;Body;Body	N_Shelf
cg18663897	rs10193614	-23.6692	2.23e-37	-41.71	1.64e-48	2	40540	G	A	NDUFA10	NM_004544	3'UTR	Open Sea
cg27598129	rs10193935	-8.02314	0.000115	-9.07	5.85e-06	2	171651	A	G			Intergenic	S_Shelf
cg23233416	rs10194520	-26.6703	2.57e-42	-28.2	1.26e-35	2	5915	A	G			Intergenic	Open Sea
cg01105403	rs10195015	14.2748	6e-19	15.26	1.56e-17	2	14018	A	G			Intergenic	Open Sea
cg05570109	rs10196602	6.99901	0.0209	7.97	0.000895	2	40568	A	C			Intergenic	Open Sea
cg04131969	rs10196645	9.4796	5.46e-08	8.86	1.53e-05	2	134	A	G	MYADML	NR_003143	Body	N_Shore
cg19414122	rs1019704	7.64033	0.000825	8.35	0.000154	8	76240	A	G			Intergenic	Open Sea
cg00330346	rs10197378	-7.04299	0.0167	-7.36	0.014	2	2731	A	G			Intergenic	Open Sea
cg11229715	rs10197382	12.0281	7.01e-14	9.15	4.13e-06	2	132818	A	G	CUL3	NM_003590	Body	Open Sea
cg11716267	rs10197527	7.63657	0.000842	8.15	0.000388	2	15430	C	A	LOC375190	NM_001145710	Body	Open Sea
cg22140756	rs10198127	-31.4941	1.86e-49	-9.27	2.36e-06	2	16376	G	A			Intergenic	Open Sea
cg04453550	rs1019813	8.50649	9.33e-06	7.09	0.0454	16	117787	G	A	TNFRSF17	NM_001192	TSS1500	Open Sea
cg04453550	rs1019814	8.50649	9.33e-06	7.09	0.0454	16	117852	A	G	TNFRSF17	NM_001192	TSS1500	Open Sea
cg03206401	rs10198499	-12.189	3e-14	-10.49	9.7e-09	2	12606	G	A	TUBA3E	NM_207312	TSS200	Island
cg07128973	rs10198499	7.84955	0.000283	7.75	0.00243	2	42081	G	A	CCDC74B	NM_207310	Body	N_Shore
cg08491069	rs10198499	7.29993	0.00464	11.23	3.54e-10	2	23590	G	A			Intergenic	N_Shelf
cg14013597	rs10198499	-8.22813	3.98e-05	-8.37	0.00014	2	102609	G	A			Intergenic	Island
cg21472059	rs10198499	-8.93065	1e-06	-7.09	0.0454	2	12585	G	A	TUBA3E	NM_207312	TSS200	Island
cg11716267	rs10199334	10.4798	2.64e-10	8.69	3.34e-05	2	24790	G	A	LOC375190	NM_001145710	Body	Open Sea
cg26636010	rs10199614	-7.32464	0.0041	-8.52	7.18e-05	2	13921	A	G			Intergenic	Open Sea
cg12624040	rs10200961	-7.09675	0.0128	-7.35	0.0147	2	34967	G	A	B3GALT1;B3GALT1	NM_020981;NM_020981	5'UTR;1stExon	Open Sea
cg08963013	rs10201530	-17.1931	3.51e-25	-17.13	1.18e-20	2	21073	G	A	LRRTM4	NM_001134745	Body	Open Sea
cg22999099	rs10201535	-8.90263	1.17e-06	-7.65	0.00375	2	8257	A	G	BOK	NM_032515	Body	Open Sea
cg08537127	rs10201842	-11.1492	7.44e-12	-9.5	8.25e-07	2	4501	C	A	TPO;TPO;TPO;TPO	NM_175719;NM_000547;NM_175721;NM_175722	Body;Body;Body;Body	Island
cg27490568	rs10201883	-12.8457	9.54e-16	-8.84	1.68e-05	2	16299	A	G			Intergenic	S_Shelf
cg06737250	rs10202253	13.3275	7.78e-17	-8.03	0.000685	2	249748	G	A			Intergenic	Open Sea
cg17644776	rs10202253	-14.5314	1.63e-19	15.02	4.06e-17	2	17589	G	A	C2orf69	NM_153689	TSS1500	N_Shore
cg23649088	rs10202253	-36.8643	1.9e-56	22.81	5.41e-29	2	17747	G	A	C2orf69	NM_153689	TSS1500	N_Shore
cg03315696	rs10202262	7.97757	0.000146	12.24	4.29e-12	2	92280	A	G	TEKT4	NM_144705	TSS200	Island
cg11015768	rs10203272	-8.67121	3.93e-06	-8.64	4.21e-05	2	72179	A	C	ST3GAL5	NM_003896	Body	Open Sea
cg10879348	rs10203795	-16.6716	4.22e-24	-13.25	5.64e-14	2	195347	A	G	LIMS1	NM_004987	5'UTR	Open Sea
cg02502145	rs10203995	11.9718	9.45e-14	10.22	3.23e-08	2	154393	G	A	SOS1	NM_005633	Body	Open Sea
cg08537127	rs10204515	7.35458	0.00352	7.12	0.0397	2	29795	G	A	TPO;TPO;TPO;TPO	NM_175719;NM_000547;NM_175721;NM_175722	Body;Body;Body;Body	Island
cg02502145	rs10204958	9.89886	5.87e-09	8.87	1.47e-05	2	76744	G	A	SOS1	NM_005633	Body	Open Sea
cg15177604	rs10205187	34.6423	1.15e-53	15.3	1.33e-17	2	33127	A	G	POLR1B;POLR1B	NM_019014;NM_001137604	Body;Body	Island
cg14021192	rs10205219	15.1958	5.8e-21	-11.92	1.73e-11	2	48226	G	A	PPM1G;FTHL3;PPM1G	NM_002707;NR_002201;NM_177983	Body;TSS1500;Body	S_Shore
cg01053087	rs1020566	9.82397	8.74e-09	8.19	0.000325	8	15128	G	A	ERICH1	NM_207332	Body	Island
cg05875700	rs1020566	9.48236	5.39e-08	7.51	0.00704	8	15427	G	A	ERICH1	NM_207332	Body	Island
cg12641240	rs1020566	10.4865	2.55e-10	7.96	0.000936	8	15549	G	A	ERICH1	NM_207332	Body	S_Shore
cg25448687	rs10205982	-13.9218	3.64e-18	-10.31	2.17e-08	2	28894	A	G			Intergenic	Open Sea
cg04034577	rs10206101	19.0395	6.89e-29	-8.39	0.000129	2	832	A	C	C2orf54	NM_001085437	TSS1500	Open Sea
cg07537917	rs10206101	17.6934	3.33e-26	-7.73	0.00261	2	866	A	C	C2orf54	NM_001085437	TSS1500	Open Sea
cg19274180	rs10206131	9.60604	2.79e-08	10.24	2.98e-08	2	4479	G	A			Intergenic	Open Sea
cg21957306	rs10206131	8.2402	3.74e-05	9.23	2.85e-06	2	4542	G	A			Intergenic	Open Sea
cg11946618	rs10206264	-22.6551	1.3e-35	-18.8	2.86e-23	2	603	A	G			Intergenic	Open Sea
cg01028140	rs10206900	-10.6555	1.03e-10	-10.11	5.25e-08	2	10744	G	A	TPO;TPO;TPO;TPO	NM_175719;NM_000547;NM_175721;NM_175722	Body;Body;Body;Body	N_Shelf
cg20547893	rs10206900	11.2425	4.53e-12	11.68	4.93e-11	2	20281	G	A			Intergenic	Island
cg25485091	rs1020693	11.55	8.82e-13	8.22	0.000278	18	47899	G	A	SERPINB4	NM_002974	TSS1500	Open Sea
cg25485091	rs1020694	11.55	8.82e-13	8.31	0.000185	18	48069	G	A	SERPINB4	NM_002974	TSS1500	Open Sea
cg14289246	rs1020702	7.81837	0.000332	7.99	0.000803	4	24763	A	C	SFRP2	NM_003013	TSS1500	Island
cg06193597	rs10207380	14.5006	1.9e-19	11.7	4.43e-11	2	35999	A	G			Intergenic	Open Sea
cg26429017	rs10207739	-16.5085	9.26e-24	-18.52	7.84e-23	2	50723	G	A	C2orf82	NM_206895	TSS200	Open Sea
cg21624311	rs10208216	-22.3083	5.35e-35	-13.92	3.58e-15	2	3517	A	G			Intergenic	Open Sea
cg12832956	rs10208358	8.67054	3.94e-06	8.39	0.000133	2	61768	G	A	IAH1	NM_001039613	Body	S_Shore
cg00999904	rs10208384	-12.0813	5.29e-14	-7.49	0.00781	2	3024	A	C	ALLC	NM_018436	TSS1500	Open Sea
cg10645314	rs10208384	-12.5866	3.7e-15	-8.83	1.72e-05	2	3186	A	C	ALLC	NM_018436	TSS1500	Open Sea
cg19052272	rs10208384	-15.3089	3.31e-21	-10.68	4.15e-09	2	3245	A	C	ALLC	NM_018436	TSS1500	Open Sea
cg19825600	rs10208384	-9.82227	8.82e-09	-9.27	2.36e-06	2	3274	A	C	ALLC	NM_018436	TSS1500	Open Sea
cg20539637	rs10208384	-8.8959	1.21e-06	-7.37	0.0134	2	8913	A	C			Intergenic	Island
cg25251562	rs10208384	-13.1122	2.38e-16	-9.24	2.74e-06	2	3002	A	C	ALLC	NM_018436	TSS1500	Open Sea
cg21565937	rs10208465	-10.4379	3.3e-10	-9.49	8.8e-07	2	1289	A	G			Intergenic	Open Sea
cg00881894	rs1020852	-26.2833	1.05e-41	-26.01	4.62e-33	2	2862	A	G	SCN1A;SCN1A;SCN1A	NM_001165963;NM_006920;NM_001165964	TSS1500;TSS1500;TSS1500	Open Sea
cg10588622	rs10209754	-9.61757	2.62e-08	-8.04	0.000647	2	6393	G	A			Intergenic	Island
cg21624311	rs10210313	-22.3083	5.35e-35	-13.92	3.58e-15	2	4204	A	C			Intergenic	Open Sea
cg07287078	rs10211527	-7.81373	0.000339	-7.89	0.00125	2	22088	G	A	OTOF;OTOF;OTOF;OTOF	NM_004802;NM_194323;NM_194322;NM_194248	TSS1500;TSS1500;TSS1500;Body	Open Sea
cg02262162	rs10212250	-10.6469	1.08e-10	-15.49	6.31e-18	3	354034	C	A	DOCK3	NM_004947	Body	Open Sea
cg20176706	rs10212298	-6.9601	0.0253	-8.28	0.000215	3	168500	A	G	KIF15;KIAA1143;KIAA1143	NM_020242;NM_020696;NM_020696	TSS200;5'UTR;1stExon	Island
cg05401945	rs10212341	11.6019	6.7e-13	9.43	1.14e-06	3	78414	A	G	CCDC66;CCDC66;CCDC66	NM_001012506;NM_001141947;NR_024460	TSS1500;TSS1500;TSS1500	N_Shore
cg11464377	rs1021247	11.2832	3.64e-12	11.51	1.04e-10	2	158634	G	A	LOC729121;RGPD4	NR_024439;NM_182588	TSS1500;1stExon	Island
cg25777212	rs10212515	9.16406	2.91e-07	9.17	3.7e-06	3	1354	A	C	MAGEF1	NM_022149	1stExon	Island
cg27581660	rs10213420	-10.3123	6.46e-10	-7.22	0.0258	4	48870	A	G			Intergenic	Open Sea
cg15221739	rs10213801	-7.30639	0.00448	10.53	7.91e-09	5	13343	G	A	GPR98;GPR98	NR_003149;NM_032119	Body;Body	Open Sea
cg07930587	rs10214760	-8.46362	1.17e-05	-11.38	1.8e-10	6	33970	A	G	PSMB9;PSMB9	NM_002800;NM_148954	Body;Body	S_Shore
cg07930587	rs10214886	-8.41224	1.53e-05	-11.29	2.76e-10	6	33853	T	A	PSMB9;PSMB9	NM_002800;NM_148954	Body;Body	S_Shore
cg09737870	rs10214910	8.64281	4.57e-06	14.87	7.47e-17	6	958	A	C	HLA-DPA1	NM_033554	Body	Open Sea
cg09900440	rs10214910	-12.0683	5.67e-14	-9.93	1.2e-07	6	4363	A	C	HLA-DPA1	NM_033554	3'UTR	Open Sea
cg11437465	rs10214910	-9.64206	2.3e-08	-15.04	3.77e-17	6	717	A	C	HLA-DPA1	NM_033554	Body	Open Sea
cg12858166	rs10214910	-15.9001	1.79e-22	-11.8	2.84e-11	6	4499	A	C	HLA-DPA1	NM_033554	3'UTR	Open Sea
cg13661648	rs10214910	-16.5366	8.09e-24	-25.55	1.64e-32	6	2391	A	C	HLA-DPA1	NM_033554	3'UTR	Open Sea
cg22037249	rs10214910	-13.7231	1.01e-17	-20.72	4.14e-26	6	15	A	C	HLA-DPA1	NM_033554	Body	Open Sea
cg23331433	rs10214910	-9.73857	1.37e-08	-20.86	2.6e-26	6	1931	A	C	HLA-DPA1	NM_033554	Body	Open Sea
cg25283336	rs10214910	-9.96668	4.09e-09	-8.76	2.47e-05	6	4191	A	C	HLA-DPA1	NM_033554	3'UTR	Open Sea
cg00829978	rs10215082	-10.2105	1.11e-09	9.23	2.81e-06	7	11874	A	G			Intergenic	N_Shelf
cg02006203	rs10215134	-6.98463	0.0224	7.16	0.0345	7	66784	G	A	UPP1;UPP1	NM_181597;NM_003364	TSS1500;TSS1500	Island
cg08719049	rs10216189	7.37734	0.00314	-8.95	1e-05	7	9793	A	G	FBXL18	NM_024963	Body	Island
cg08146708	rs1021621	-23.4668	4.96e-37	-15.12	2.75e-17	1	195098	G	A			Intergenic	Open Sea
cg04986567	rs10217522	-8.84011	1.61e-06	-10.67	4.25e-09	9	20786	A	G			Intergenic	N_Shore
cg13996562	rs10217522	-10.0741	2.3e-09	-11.22	3.77e-10	9	21057	A	G			Intergenic	N_Shore
cg16810310	rs10219183	-17.7529	2.52e-26	-15.36	1.06e-17	11	14961	A	C	BRMS1;BRMS1;RIN1	NM_015399;NM_001024957;NM_004292	3'UTR;3'UTR;TSS1500	S_Shelf
cg05847075	rs10219464	-7.8605	0.000267	-9.11	4.94e-06	12	5060	G	A			Intergenic	Open Sea
cg04187846	rs10220397	-6.93803	0.0282	-8.25	0.000244	14	3635	G	A			Intergenic	N_Shore
cg11466708	rs10222270	-18.2142	2.96e-27	-16.39	1.95e-19	22	29971	A	C	C22orf43	NM_016449	TSS1500	Open Sea
cg17658874	rs10222540	-20.9091	1.88e-32	-10.08	6.01e-08	3	2368	G	A	RBMS3;RBMS3;RBMS3	NM_001003792;NM_001003793;NM_014483	Body;Body;Body	Open Sea
cg11379315	rs10222708	-9.26518	1.71e-07	-11.17	4.55e-10	4	48832	G	A	MEPE	NM_020203	5'UTR	Open Sea
cg06827234	rs10223116	10.6824	8.96e-11	13.22	6.62e-14	5	21152	A	G	PCDHA6;PCDHA2;PCDHA1;PCDHA7;PCDHA1;PCDHA6;PCDHA5;PCDHA7;PCDHA3;PCDHA4	NM_031849;NM_018905;NM_031411;NM_031852;NM_018900;NM_018909;NM_018908;NM_018910;NM_018906;NM_018907	Body;Body;Body;TSS200;Body;Body;Body;TSS200;Body;Body	N_Shore
cg10526897	rs10223116	14.287	5.64e-19	24.75	1.65e-31	5	8202	A	G	PCDHA2;PCDHA1;PCDHA1;PCDHA3	NM_018905;NM_031411;NM_018900;NM_018906	Body;Body;Body;Body	S_Shore
cg11268327	rs10223568	-14.7527	5.34e-20	-17.44	3.86e-21	6	10005	G	A	MICA	NM_000247	Body	Open Sea
cg03509467	rs10224066	-9.08008	4.55e-07	-10.87	1.78e-09	7	89306	G	A	DTX2;DTX2;DTX2	NM_001102595;NM_020892;NM_001102594	5'UTR;5'UTR;5'UTR	S_Shelf
cg25126301	rs10224066	-8.40053	1.62e-05	-8.89	1.34e-05	7	104687	G	A	DTX2;DTX2;DTX2;DTX2	NM_001102595;NM_020892;NM_001102594;NM_001102596	5'UTR;5'UTR;5'UTR;TSS1500	Open Sea
cg27286614	rs10224497	-11.5801	7.52e-13	-7.89	0.00127	7	99566	G	A	MAD1L1;MAD1L1;MAD1L1	NM_003550;NM_001013837;NM_001013836	Body;Body;Body	N_Shelf
cg08101922	rs10224700	-10.7441	6.45e-11	-10.18	3.8e-08	7	79917	A	G			Intergenic	N_Shelf
cg17662493	rs1022477	-9.1163	3.76e-07	9.9	1.37e-07	22	15578	A	G	SMC1B	NM_148674	Body	N_Shelf
cg23503501	rs1022477	8.33074	2.34e-05	-7.61	0.0044	22	12094	A	G	SMC1B;RIBC2	NM_148674;NM_015653	TSS1500;1stExon	Island
cg26308704	rs10225002	8.13061	6.62e-05	10.01	8.21e-08	7	44951	G	A	PTPRN2;PTPRN2;MIR595;PTPRN2	NM_002847;NM_130842;NR_030325;NM_130843	Body;Body;TSS200;Body	Open Sea
cg08101922	rs10225134	-7.57819	0.00113	-8.2	0.000307	7	126200	A	C			Intergenic	N_Shelf
cg21823080	rs10225245	-29.7036	6.52e-47	-25.91	5.99e-33	7	4621	A	G	CNTNAP2	NM_014141	Body	Open Sea
cg22168087	rs10225487	10.8366	3.93e-11	12.07	8.95e-12	7	157959	G	A	HIBADH	NM_152740	TSS1500	Island
cg02504993	rs1022614	-20.5044	1.07e-31	-21.15	1.03e-26	6	20103	A	C	FAM120B	NM_032448	Body	Island
cg13748354	rs10226475	-10.7863	5.15e-11	-8.5	7.99e-05	7	63726	G	A	NUDT1;NUDT1;NUDT1;NUDT1;NUDT1;NUDT1;NUDT1	NM_198948;NM_002452;NM_198952;NM_198950;NM_198954;NM_198953;NM_198949	Body;Body;Body;Body;Body;Body;Body	N_Shelf
cg17063962	rs10227225	-9.48063	5.44e-08	7.37	0.013	7	237426	G	A			Intergenic	Island
cg18669823	rs10227389	-9.31436	1.31e-07	-8.21	0.000296	7	120102	A	G			Intergenic	S_Shelf
cg19610905	rs102275	-14.2561	6.6e-19	-7.73	0.00255	11	38530	G	A	FADS2	NM_004265	Body	Island
cg10725842	rs10227806	-10.0381	2.79e-09	-10.72	3.36e-09	7	9731	C	A			Intergenic	S_Shore
cg00571519	rs10228503	-20.6712	5.21e-32	-7.47	0.00841	7	91518	G	A	SRPK2;SRPK2	NM_182691;NM_182692	Body;Body	N_Shelf
cg17063962	rs10228800	14.1342	1.23e-18	10.14	4.66e-08	7	198389	C	A			Intergenic	Island
cg04391064	rs10229363	13.2501	1.17e-16	9.07	5.83e-06	7	8093	G	A	BLVRA	NM_000712	TSS1500	Island
cg20959002	rs10229834	-11.9871	8.71e-14	-11.98	1.31e-11	7	5426	A	C	AMZ1	NM_133463	Body	S_Shelf
cg12339133	rs10229964	-7.20023	0.00765	-7.87	0.00137	7	20602	G	A			Intergenic	S_Shore
cg16542356	rs10229964	-7.15497	0.00959	-7.73	0.00264	7	69414	G	A	C7orf50;C7orf50;C7orf50	NM_001134395;NM_032350;NM_001134396	Body;Body;Body	S_Shore
cg22798885	rs10230500	16.9022	1.4e-24	14.68	1.61e-16	7	21676	A	G	NT5C3;NT5C3	NM_001002010;NR_029372	TSS1500;TSS1500	Island
cg18319941	rs10230566	-11.2225	5.03e-12	-10.33	1.93e-08	7	50141	A	G			Intergenic	Open Sea
cg04391064	rs10231164	13.2501	1.17e-16	9.03	7.19e-06	7	88104	A	G	BLVRA	NM_000712	TSS1500	Island
cg22535849	rs10231929	-10.29	7.27e-10	-10.36	1.71e-08	7	12647	A	G	SDK1	NM_152744	Body	Open Sea
cg12169661	rs10232827	10.0944	2.07e-09	8.35	0.000156	7	28377	A	G	CLDN3;CLDN3	NM_001306;NM_001306	3'UTR;1stExon	Island
cg17240725	rs10232827	17.4171	1.22e-25	8.96	9.66e-06	7	5661	A	G	WBSCR26	NR_026690	TSS200	N_Shelf
cg24419391	rs10232827	8.63686	4.71e-06	8.63	4.4e-05	7	28499	A	G	CLDN3;CLDN3	NM_001306;NM_001306	3'UTR;1stExon	Island
cg07285621	rs1023368	-12.8561	9.04e-16	-8.29	0.000202	21	70180	A	C	CLDN14;CLDN14	NM_001146078;NM_001146077	TSS200;5'UTR	Open Sea
cg05809586	rs1023369	7.87829	0.000243	7.32	0.0163	21	92118	A	G	KRTAP27-1	NM_001077711	1stExon	Open Sea
cg04391064	rs10233697	13.2501	1.17e-16	9.07	5.83e-06	7	133641	G	A	BLVRA	NM_000712	TSS1500	Island
cg26012927	rs1023430	-6.99843	0.0209	-11.07	7.13e-10	11	29952	G	A	LOC653486;SCGB1C1	NM_001097610;NM_145651	Body;Body	Open Sea
cg22535849	rs10234430	-7.60255	0.001	-7.25	0.0231	7	20887	G	A	SDK1	NM_152744	Body	Open Sea
cg01018117	rs1023449	7.47555	0.0019	-7.33	0.0159	6	20449	A	C			Intergenic	Open Sea
cg06423300	rs1023449	8.47334	1.11e-05	-13.16	8.48e-14	6	1154	A	C	HLA-DQB2	NR_003937	Body	N_Shore
cg07389699	rs1023449	-24.8124	2.61e-39	20.88	2.45e-26	6	881	A	C	HLA-DQB2	NR_003937	Body	N_Shore
cg10218546	rs1023449	-12.2122	2.65e-14	10.59	6.24e-09	6	1918	A	C	HLA-DQB2	NR_003937	Body	Island
cg10989981	rs1023449	-10.5431	1.88e-10	12.88	2.69e-13	6	97985	A	C	HLA-DQB1	NM_002123	Body	N_Shelf
cg11391305	rs1023449	-8.27469	3.13e-05	8.13	0.00042	6	3533	A	C	HLA-DQB2	NR_003937	TSS200	S_Shore
cg18572898	rs1023449	-28.0047	2.19e-44	28.29	9.79e-36	6	15802	A	C	HLA-DQA2	NM_020056	Body	Open Sea
cg18669823	rs10234545	-8.68922	3.58e-06	-7.53	0.00652	7	122129	G	A			Intergenic	S_Shelf
cg26659797	rs1023479	-6.96161	0.0252	-7.68	0.00332	1	82775	G	A	C1orf105	NM_139240	3'UTR	Open Sea
cg19413766	rs10234834	-11.5379	9.41e-13	-8.13	0.000422	7	56160	A	G	LOC646762	NR_024278	Body	Island
cg26070874	rs10234834	7.45125	0.00216	7.47	0.00829	7	96311	A	G			Intergenic	Open Sea
cg05227621	rs1023500	-6.91939	0.031	-8.79	2.14e-05	22	26849	G	A			Intergenic	N_Shore
cg04930571	rs10235272	-8.09694	7.87e-05	-10.04	7.1e-08	7	3807	A	G			Intergenic	Island
cg02434121	rs10235539	9.55295	3.7e-08	9.97	9.89e-08	7	8119	A	G	PAPOLB;RADIL	NM_020144;NM_018059	TSS200;Body	S_Shore
cg02918557	rs10235539	6.92117	0.0307	7.86	0.00144	7	7658	A	G	RADIL;PAPOLB	NM_018059;NM_020144	Body;1stExon	Island
cg11420883	rs10235539	7.62441	0.000895	7.69	0.00311	7	7844	A	G	PAPOLB;RADIL;PAPOLB	NM_020144;NM_018059;NM_020144	5'UTR;Body;1stExon	Island
cg10898776	rs10235602	-18.7949	2.08e-28	-16.35	2.25e-19	7	9648	G	A			Intergenic	Open Sea
cg18246610	rs10235789	-7.76126	0.000444	-8.29	0.000209	7	15034	A	G	SEMA3A	NM_006080	Body	Open Sea
cg06400119	rs10235911	8.50112	9.59e-06	7.44	0.00985	7	7233	G	A	PTPRN2;PTPRN2;PTPRN2	NM_002847;NM_130842;NM_130843	Body;Body;Body	Open Sea
cg06497408	rs10235911	9.60158	2.86e-08	-10.68	4.1e-09	7	7849	G	A	PTPRN2;PTPRN2;PTPRN2	NM_002847;NM_130842;NM_130843	Body;Body;Body	Open Sea
cg06715136	rs10235911	11.3188	3.02e-12	8.46	9.68e-05	7	7036	G	A	PTPRN2;PTPRN2;PTPRN2	NM_002847;NM_130842;NM_130843	Body;Body;Body	Open Sea
cg17063962	rs10236483	-10.061	2.47e-09	8.57	5.7e-05	7	11204	A	C			Intergenic	Island
cg04130408	rs10236516	-21.2689	4.07e-33	-26.85	4.5e-34	7	0	A	G	CLIP2;CLIP2	NM_032421;NM_003388	TSS1500;TSS1500	N_Shore
cg10898776	rs10236856	-21.0358	1.09e-32	-18.22	2.28e-22	7	34867	A	G			Intergenic	Open Sea
cg04622224	rs10237340	7.17466	0.0087	7.13	0.0394	7	83933	A	G	MAD1L1;MAD1L1;MAD1L1	NM_003550;NM_001013837;NM_001013836	Body;Body;Body	S_Shore
cg05675570	rs10237340	-31.4973	1.84e-49	-12.67	6.66e-13	7	53463	A	G	MAD1L1;MAD1L1;MAD1L1	NM_003550;NM_001013837;NM_001013836	Body;Body;Body	Open Sea
cg11519708	rs10237340	-19.6773	3.98e-30	-30.21	7.62e-38	7	5838	A	G	MAD1L1;MAD1L1;MAD1L1	NM_003550;NM_001013837;NM_001013836	Body;Body;Body	S_Shelf
cg13290180	rs10237340	-10.8098	4.54e-11	-11.62	6.45e-11	7	95437	A	G	MAD1L1;MAD1L1;MAD1L1	NM_003550;NM_001013837;NM_001013836	Body;Body;Body	Open Sea
cg21598190	rs10237340	-10.6672	9.72e-11	-8.98	9.07e-06	7	112312	A	G	MAD1L1;MAD1L1;MAD1L1	NM_003550;NM_001013837;NM_001013836	Body;Body;Body	N_Shore
cg22283653	rs1023768	-19.8968	1.52e-30	-17.61	2.08e-21	8	3	A	C			Intergenic	S_Shore
cg01350803	rs10237947	-21.8542	3.5e-34	-16.01	8.37e-19	7	2080	C	A			Intergenic	N_Shore
cg25932869	rs10238421	-7.04443	0.0166	-8.3	0.000196	7	63047	G	A	LRWD1	NM_152892	Body	S_Shore
cg05992628	rs1023919	-7.53077	0.00145	-10.12	4.95e-08	17	2673	A	G	SMTNL2;SMTNL2	NM_198501;NM_001114974	TSS200;TSS1500	N_Shore
cg13375589	rs1023919	-8.54722	7.53e-06	-10.1	5.53e-08	17	2681	A	G	SMTNL2;SMTNL2	NM_198501;NM_001114974	TSS200;TSS1500	N_Shore
cg18102738	rs1023919	-7.19021	0.00804	-10.3	2.25e-08	17	2665	A	G	SMTNL2;SMTNL2	NM_198501;NM_001114974	TSS200;TSS1500	N_Shore
cg24135491	rs1023919	-7.86304	0.000263	-10.93	1.31e-09	17	2655	A	G	SMTNL2;SMTNL2	NM_198501;NM_001114974	TSS200;TSS1500	N_Shore
cg19857140	rs10239759	8.80734	1.92e-06	7.71	0.0029	7	29448	A	G	SSPO	NM_198455	Body	Open Sea
cg08893298	rs10240752	7.63561	0.000846	7.14	0.0373	7	32115	C	A	ISPD;ISPD	NM_001101426;NM_001101417	Body;Body	Open Sea
cg11973981	rs10240752	-26.5233	4.38e-42	-17.24	7.87e-21	7	11908	C	A	ISPD;ISPD	NM_001101426;NM_001101417	Body;Body	N_Shelf
cg16634737	rs10240752	-14.5428	1.54e-19	-13.21	6.78e-14	7	7028	C	A			Intergenic	S_Shore
cg19187465	rs1024131	-11.2698	3.91e-12	-16.24	3.49e-19	2	15675	A	G	GLB1L	NM_024506	3'UTR	Open Sea
cg08101922	rs10241520	-12.3661	1.18e-14	-13.15	8.77e-14	7	52650	G	A			Intergenic	N_Shelf
cg08739628	rs10242703	-9.78814	1.06e-08	-13.25	5.78e-14	7	16124	A	G			Intergenic	Open Sea
cg17063962	rs10242792	12.1329	4.04e-14	8.84	1.67e-05	7	316397	C	A			Intergenic	Island
cg00622170	rs1024323	-9.08088	4.54e-07	-9.5	8.45e-07	4	61449	A	G	C4orf10;NOP14	NR_015453;NM_003703	Body;Body	Open Sea
cg01462799	rs1024446	-12.3898	1.04e-14	-28.76	2.92e-36	19	1	A	G	UPF1	NM_002911	Body	Open Sea
cg10579408	rs10245036	-12.6559	2.58e-15	-16.96	2.28e-20	7	3204	A	G	C7orf23	NM_024315	TSS1500	S_Shore
cg14652524	rs10245818	-7.72169	0.000544	-11.07	7.07e-10	7	42381	G	A	NRF1;NRF1	NM_005011;NM_001040110	Body;Body	Open Sea
cg20026367	rs10246495	-7.3542	0.00353	-9.16	3.97e-06	7	46662	A	G	MKLN1	NM_001145354	Body	Open Sea
cg13295089	rs10246957	-11.1681	6.72e-12	-9.91	1.32e-07	7	41290	G	A	RBM33	NM_053043	Body	Open Sea
cg01191920	rs10247026	-16.4358	1.31e-23	-14.56	2.61e-16	7	13034	G	A	PTPRN2;PTPRN2;PTPRN2	NM_002847;NM_130842;NM_130843	Body;Body;Body	N_Shore
cg03453431	rs1024718	-14.3704	3.69e-19	-10.41	1.35e-08	7	1172	A	G			Intergenic	Open Sea
cg06271696	rs1024718	-7.18841	0.00811	-13.38	3.35e-14	7	1677	A	G			Intergenic	Open Sea
cg14651435	rs1024718	7.78837	0.000387	9.67	3.88e-07	7	17188	A	G	DNAJB6	NM_058246	3'UTR	S_Shore
cg12952561	rs10247980	-11.7647	2.83e-13	-14.23	9.8e-16	7	65635	G	A			Intergenic	N_Shelf
cg16850897	rs10247980	-8.26969	3.21e-05	-7.62	0.00423	7	23174	G	A	ZAN;ZAN	NM_173059;NM_003386	Body;Body	Open Sea
cg20848291	rs10247980	-10.2475	9.12e-10	-8.73	2.8e-05	7	23201	G	A	ZAN;ZAN	NM_173059;NM_003386	Body;Body	Open Sea
cg26169299	rs10248128	-9.98427	3.71e-09	-7.7	0.00302	7	111923	G	A			Intergenic	Open Sea
cg15890332	rs1024855	8.3235	2.42e-05	7.35	0.0146	12	222372	G	A	RFX4;RFX4	NM_002920;NM_213594	Body;Body	Open Sea
cg02355809	rs10248553	-9.95636	4.32e-09	-7.37	0.0131	7	95243	A	G	GIMAP1	NM_130759	TSS1500	Open Sea
cg18552620	rs10248844	7.31701	0.00425	7.17	0.0324	7	2339	A	G	STK17A	NM_004760	Body	S_Shore
cg17002719	rs10249671	-13.9594	3e-18	-12.02	1.12e-11	7	103904	A	G	VWDE	NM_001135924	TSS200	S_Shore
cg06950937	rs10250550	8.15064	5.96e-05	-7.43	0.0102	7	86664	G	A	MAD1L1;MAD1L1;MAD1L1	NM_003550;NM_001013837;NM_001013836	Body;Body;Body	Island
cg17329602	rs10250550	7.93575	0.000181	-7.58	0.00509	7	59348	G	A	MAD1L1;MAD1L1;MAD1L1	NM_003550;NM_001013837;NM_001013836	Body;Body;Body	N_Shore
cg22798885	rs10251079	16.9022	1.4e-24	14.68	1.61e-16	7	7712	G	A	NT5C3;NT5C3	NM_001002010;NR_029372	TSS1500;TSS1500	Island
cg14651435	rs10252297	11.1794	6.34e-12	8.09	0.000519	7	2494	A	C	DNAJB6	NM_058246	3'UTR	S_Shore
cg25336926	rs10252817	-11.121	8.64e-12	-9.58	5.87e-07	7	10836	A	G	FZD1;FZD1	NM_003505;NM_003505	1stExon;5'UTR	Island
cg08410052	rs1025500	14.3952	3.26e-19	8.87	1.47e-05	19	198268	A	G	OR10H3	NM_013938	1stExon	Open Sea
cg07207484	rs10256091	9.27705	1.6e-07	9.02	7.36e-06	7	17168	G	A	PTPRN2;PTPRN2;PTPRN2	NM_002847;NM_130842;NM_130843	Body;Body;Body	N_Shelf
cg00890124	rs1025624	7.92521	0.000191	7.15	0.0352	12	1538	A	G			Intergenic	Island
cg14306366	rs1025624	-7.31187	0.00437	-11.02	8.77e-10	12	466	A	G			Intergenic	S_Shore
cg25977769	rs10256379	-26.094	2.12e-41	-21.02	1.53e-26	7	612	G	A			Intergenic	Open Sea
cg05593887	rs10256412	8.50499	9.4e-06	-7.33	0.0158	7	9344	C	A	MAGI2	NM_012301	Body	Open Sea
cg13824456	rs10256467	-30.5741	3.65e-48	-34.31	5.25e-42	7	4023	G	A			Intergenic	Open Sea
cg18669823	rs10257280	-8.44935	1.26e-05	-7.8	0.0019	7	196258	G	A			Intergenic	S_Shelf
cg10898776	rs10257545	-18.9349	1.1e-28	-22.91	3.97e-29	7	4686	A	G			Intergenic	Open Sea
cg08101922	rs10258425	-13.0306	3.64e-16	-11.73	3.99e-11	7	137045	G	A			Intergenic	N_Shelf
cg18319941	rs10259348	-27.5476	1.1e-43	-13.05	1.31e-13	7	66874	G	A			Intergenic	Open Sea
cg22535849	rs10259751	-10.314	6.4e-10	-7.9	0.00121	7	37826	G	A	SDK1	NM_152744	Body	Open Sea
cg05269323	rs10259796	-11.9106	1.3e-13	-9.76	2.59e-07	7	17285	G	A	REPIN1;REPIN1;REPIN1;REPIN1	NM_001099696;NM_001099695;NM_014374;NM_013400	5'UTR;Body;TSS1500;5'UTR	N_Shore
cg21885112	rs10259796	-14.6579	8.61e-20	-7.39	0.0119	7	23860	G	A	C7orf29;LRRC61;LRRC61	NM_138434;NM_023942;NM_001142928	TSS1500;5'UTR;5'UTR	Open Sea
cg02896926	rs1025996	-15.3964	2.14e-21	-7.1	0.0446	1	125902	A	G	AKNAD1	NM_152763	5'UTR	Open Sea
cg20426275	rs10260037	-14.2717	6.1e-19	-14.66	1.71e-16	7	212758	A	G	SND1;MIR593	NM_014390;NR_030324	Body;TSS1500	Open Sea
cg14797147	rs1026009	-8.89641	1.2e-06	-10.7	3.72e-09	5	51722	G	A			Intergenic	Open Sea
cg25608061	rs1026028	-8.89795	1.2e-06	-8.4	0.000125	2	43465	A	C			Intergenic	N_Shore
cg07115848	rs10260762	-8.84734	1.56e-06	-15.66	3.25e-18	7	202	G	A			Intergenic	S_Shore
cg18992848	rs10261806	10.6132	1.3e-10	11.33	2.27e-10	7	153	A	G	TPK1;TPK1	NM_022445;NM_001042482	Body;Body	N_Shore
cg12581298	rs10262070	-7.48349	0.00183	-9.24	2.76e-06	7	60902	A	G	C7orf50;C7orf50;C7orf50	NM_001134395;NM_032350;NM_001134396	Body;Body;Body	Island
cg20989591	rs10262070	8.20233	4.56e-05	7.76	0.00226	7	14161	A	G	C7orf50;C7orf50;C7orf50	NM_001134395;NM_032350;NM_001134396	Body;Body;Body	Island
cg22785556	rs10262070	-8.43019	1.39e-05	-11.54	8.98e-11	7	60677	A	G	C7orf50;C7orf50;C7orf50	NM_001134395;NM_032350;NM_001134396	Body;Body;Body	Island
cg12581298	rs10262232	-7.5411	0.00137	-8.96	9.84e-06	7	61089	A	C	C7orf50;C7orf50;C7orf50	NM_001134395;NM_032350;NM_001134396	Body;Body;Body	Island
cg20989591	rs10262232	8.08461	8.39e-05	8.09	0.000515	7	13974	A	C	C7orf50;C7orf50;C7orf50	NM_001134395;NM_032350;NM_001134396	Body;Body;Body	Island
cg22785556	rs10262232	-8.09376	8.01e-05	-11.01	9.21e-10	7	60864	A	C	C7orf50;C7orf50;C7orf50	NM_001134395;NM_032350;NM_001134396	Body;Body;Body	Island
cg23162598	rs10263303	7.29709	0.0047	-7.55	0.00593	7	30984	A	G	PTPRN2;PTPRN2;PTPRN2	NM_002847;NM_130842;NM_130843	Body;Body;Body	N_Shore
cg13031029	rs10263341	10.8103	4.53e-11	7.75	0.00238	7	28984	G	A	LAMB1	NM_002291	Body	Open Sea
cg24208588	rs10264093	24.8563	2.22e-39	30.57	3.12e-38	7	15269	A	G			Intergenic	Island
cg07930192	rs10264122	-10.2301	1e-09	-7.31	0.0175	7	5587	A	G			Intergenic	N_Shelf
cg20159608	rs10264489	-7.0395	0.0171	-8.74	2.7e-05	7	37234	G	A			Intergenic	S_Shore
cg22026089	rs1026462	-22.6717	1.21e-35	-18.37	1.32e-22	12	8742	G	A	PDZRN4;PDZRN4	NM_013377;NM_001164595	TSS1500;Body	Open Sea
cg17867776	rs10264843	9.25538	1.8e-07	7.14	0.0378	7	4190	G	A	AMZ1	NM_133463	5'UTR	Island
cg21823080	rs10265613	-21.3316	3.12e-33	-15.86	1.47e-18	7	7164	A	G	CNTNAP2	NM_014141	Body	Open Sea
cg24398793	rs10266294	16.6336	5.07e-24	10.28	2.45e-08	7	5537	A	G	MEOX2	NM_005924	3'UTR	Open Sea
cg03188948	rs10266519	9.58895	3.06e-08	8.01	0.000749	7	66518	A	G			Intergenic	Open Sea
cg10009497	rs10266519	-8.45236	1.24e-05	-9.79	2.27e-07	7	47561	A	G	C7orf50;C7orf50;C7orf50	NM_001134395;NM_032350;NM_001134396	Body;Body;Body	N_Shore
cg12581298	rs10266519	-10.3078	6.62e-10	-14.03	2.21e-15	7	62141	A	G	C7orf50;C7orf50;C7orf50	NM_001134395;NM_032350;NM_001134396	Body;Body;Body	Island
cg15464485	rs10266519	-7.41482	0.0026	-8.37	0.000143	7	28596	A	G	C7orf50;C7orf50;C7orf50	NM_001134395;NM_032350;NM_001134396	Body;Body;Body	Open Sea
cg18402987	rs10266519	9.1879	2.57e-07	8.76	2.46e-05	7	66585	A	G			Intergenic	Open Sea
cg22785556	rs10266519	-13.4697	3.72e-17	-19.37	3.96e-24	7	61916	A	G	C7orf50;C7orf50;C7orf50	NM_001134395;NM_032350;NM_001134396	Body;Body;Body	Island
cg24352561	rs10266519	-8.754	2.54e-06	-8.68	3.48e-05	7	61909	A	G	C7orf50;C7orf50;C7orf50	NM_001134395;NM_032350;NM_001134396	Body;Body;Body	Island
cg24642844	rs10266519	-8.15056	5.96e-05	-7.1	0.0451	7	61727	A	G	C7orf50;C7orf50;C7orf50	NM_001134395;NM_032350;NM_001134396	Body;Body;Body	S_Shore
cg14651435	rs10266536	7.16354	0.0092	7.55	0.00593	7	9705	A	G	DNAJB6	NM_058246	3'UTR	S_Shore
cg07115848	rs10268225	-7.00452	0.0203	-11.37	1.89e-10	7	501	G	A			Intergenic	S_Shore
cg18669823	rs10268380	-8.68922	3.58e-06	-8.21	0.000296	7	171972	G	A			Intergenic	S_Shelf
cg03723481	rs10268609	-11.5031	1.13e-12	-12.51	1.3e-12	7	109560	C	A	MAD1L1;MAD1L1;MAD1L1	NM_003550;NM_001013837;NM_001013836	Body;Body;Body	Open Sea
cg06112204	rs10268609	-7.7456	0.000482	-9.39	1.4e-06	7	116818	C	A	MAD1L1;MAD1L1;MAD1L1	NM_003550;NM_001013837;NM_001013836	Body;Body;Body	Open Sea
cg17593934	rs10268609	-11.163	6.91e-12	-11.92	1.72e-11	7	8485	C	A	MAD1L1;MAD1L1;MAD1L1	NM_003550;NM_001013837;NM_001013836	Body;Body;Body	Island
cg25744355	rs10268609	-10.5002	2.37e-10	-11.17	4.67e-10	7	72864	C	A	MAD1L1;MAD1L1;MAD1L1	NM_003550;NM_001013837;NM_001013836	Body;Body;Body	N_Shore
cg17455348	rs1026882	10.8513	3.64e-11	8.68	3.52e-05	2	19571	G	A			Intergenic	S_Shelf
cg11144103	rs1026916	12.9188	6.51e-16	8.75	2.5e-05	17	31679	A	G	PTRF	NM_012232	Body	S_Shelf
cg00421735	rs10270385	-9.24481	1.9e-07	-8.56	5.91e-05	7	877	A	G	ZNF862	NM_001099220	Body	S_Shore
cg07391690	rs10270385	-7.30604	0.00449	-8.03	0.000664	7	14719	A	G	ATP6V0E2;ATP6V0E2	NM_001100592;NM_145230	Body;Body	S_Shelf
cg00301762	rs10270726	-11.7905	2.47e-13	-7.53	0.00651	7	647	G	A			Intergenic	S_Shelf
cg17063962	rs10271174	15.7647	3.47e-22	11.73	3.89e-11	7	22530	G	A			Intergenic	Island
cg03812172	rs10271244	-8.46785	1.14e-05	-9.28	2.25e-06	7	41062	G	A	GCK;GCK;GCK	NM_033508;NM_033507;NM_000162	3'UTR;3'UTR;3'UTR	N_Shore
cg18088486	rs10271680	-7.87699	0.000245	-14.03	2.22e-15	7	87043	A	G	CUX1;CUX1;CUX1	NM_181500;NM_181552;NM_001913	Body;Body;Body	N_Shore
cg05738196	rs1027204	11.5975	6.86e-13	7.09	0.0469	6	61792	G	A			Intergenic	Open Sea
cg08645998	rs1027204	10.1376	1.64e-09	9.74	2.79e-07	6	67474	G	A			Intergenic	Open Sea
cg15969227	rs1027204	8.38998	1.72e-05	8.3	0.000198	6	105666	G	A			Intergenic	Open Sea
cg22984586	rs1027241	16.2037	4.06e-23	12.01	1.16e-11	3	99002	A	G	CCR5;CCR5	NM_000579;NM_001100168	TSS200;TSS200	Open Sea
cg10579408	rs10273853	-6.83698	0.0465	-7.4	0.0116	7	12535	G	A	C7orf23	NM_024315	TSS1500	S_Shore
cg05340866	rs10273912	12.0966	4.88e-14	10.52	8.41e-09	7	9973	A	G	CNTNAP2	NM_014141	Body	N_Shelf
cg23403836	rs10274145	14.5019	1.89e-19	15.08	3.19e-17	7	1968	A	G	KIAA1908;KIAA1908;KIAA1908	NR_027329;NR_027328;NR_021487	Body;Body;Body	Open Sea
cg14590325	rs10274201	-10.1964	1.2e-09	-8.95	1.04e-05	7	1094	A	G	CBLL1;CBLL1	NM_024814;NR_024199	Body;Body	S_Shore
cg23169584	rs10274328	-8.71736	3.08e-06	-8.27	0.000222	7	210790	A	G	EXOC4	NM_021807	Body	Open Sea
cg16542356	rs10274367	-8.90635	1.14e-06	-7.87	0.00141	7	3754	G	A	C7orf50;C7orf50;C7orf50	NM_001134395;NM_032350;NM_001134396	Body;Body;Body	S_Shore
cg17063962	rs10274756	14.7521	5.36e-20	10.9	1.55e-09	7	67704	A	G			Intergenic	Island
cg03075889	rs10275045	-11.8216	2.09e-13	-9.28	2.25e-06	7	55631	A	G	MAD1L1;MAD1L1;MAD1L1	NM_003550;NM_001013837;NM_001013836	Body;Body;Body	Island
cg12169700	rs10275045	-14.4604	2.34e-19	-11.88	2.03e-11	7	2869	A	G	MAD1L1;MAD1L1;MAD1L1	NM_003550;NM_001013837;NM_001013836	Body;Body;Body	Open Sea
cg15574437	rs10275045	-10.7906	5.02e-11	-9.02	7.46e-06	7	99048	A	G	MAD1L1;MAD1L1;MAD1L1	NM_003550;NM_001013837;NM_001013836	Body;Body;Body	Island
cg16178271	rs10275045	-14.1795	9.75e-19	-9.14	4.32e-06	7	27929	A	G	MAD1L1;MAD1L1;MAD1L1	NM_003550;NM_001013837;NM_001013836	Body;Body;Body	N_Shore
cg27286614	rs10275045	-10.9878	1.76e-11	-8.02	0.000717	7	129575	A	G	MAD1L1;MAD1L1;MAD1L1	NM_003550;NM_001013837;NM_001013836	Body;Body;Body	N_Shelf
cg02623234	rs10275341	-27.2233	3.5e-43	-25.2	4.49e-32	7	1609	G	A	WDR60	NM_018051	Body	N_Shore
cg09301498	rs10275393	-10.4302	3.44e-10	-9.15	4.07e-06	7	33512	A	G			Intergenic	Island
cg03188948	rs10275401	12.3444	1.32e-14	8.82	1.88e-05	7	4448	C	A			Intergenic	Open Sea
cg10009497	rs10275401	-7.07223	0.0145	-8.99	8.45e-06	7	118527	C	A	C7orf50;C7orf50;C7orf50	NM_001134395;NM_032350;NM_001134396	Body;Body;Body	N_Shore
cg12581298	rs10275401	-8.57385	6.55e-06	-12.55	1.12e-12	7	133107	C	A	C7orf50;C7orf50;C7orf50	NM_001134395;NM_032350;NM_001134396	Body;Body;Body	Island
cg18402987	rs10275401	11.5475	8.95e-13	9.81	2.06e-07	7	4381	C	A			Intergenic	Open Sea
cg22785556	rs10275401	-11.0987	9.74e-12	-16.61	8.45e-20	7	132882	C	A	C7orf50;C7orf50;C7orf50	NM_001134395;NM_032350;NM_001134396	Body;Body;Body	Island
cg24352561	rs10275401	-7.42328	0.00249	-8.61	4.89e-05	7	132875	C	A	C7orf50;C7orf50;C7orf50	NM_001134395;NM_032350;NM_001134396	Body;Body;Body	Island
cg24642844	rs10275401	-6.87766	0.0381	-7.26	0.0212	7	132693	C	A	C7orf50;C7orf50;C7orf50	NM_001134395;NM_032350;NM_001134396	Body;Body;Body	S_Shore
cg02355809	rs10275417	-10.1917	1.23e-09	-7.57	0.0053	7	43268	A	G	GIMAP1	NM_130759	TSS1500	Open Sea
cg07207484	rs10275533	9.9756	3.89e-09	8.17	0.000362	7	59824	A	G	PTPRN2;PTPRN2;PTPRN2	NM_002847;NM_130842;NM_130843	Body;Body;Body	N_Shelf
cg04393339	rs1027560	11.9107	1.3e-13	10.65	4.62e-09	12	255	A	G			Intergenic	Open Sea
cg00934597	rs10276096	6.89205	0.0355	7.19	0.0296	7	8524	A	G	UNC84A;UNC84A	NM_025154;NM_001130965	Body;Body	Open Sea
cg19415003	rs10276974	8.06021	9.53e-05	7.61	0.00445	7	22651	A	C	DPP6;DPP6;DPP6	NM_001936;NM_130797;NM_001039350	Body;Body;Body	Open Sea
cg06869965	rs10277	-6.94125	0.0278	7.22	0.0264	5	20460	G	A	C5orf45;C5orf45	NM_001017987;NM_016175	Body;Body	N_Shore
cg08101922	rs10277228	-7.01322	0.0195	-7.73	0.00257	7	200742	C	A			Intergenic	N_Shelf
cg10725842	rs10277267	-7.18588	0.00822	-7.45	0.00907	7	288	A	G			Intergenic	S_Shore
cg24022528	rs10277943	-13.2973	9.1e-17	-13.32	4.25e-14	7	407515	C	A	ADCK2	NM_052853	Body	N_Shelf
cg12581298	rs10278051	-7.0409	0.017	-8.64	4.1e-05	7	100303	A	G	C7orf50;C7orf50;C7orf50	NM_001134395;NM_032350;NM_001134396	Body;Body;Body	Island
cg25470080	rs10278457	-10.2318	9.92e-10	-7.1	0.0447	7	17844	G	A			Intergenic	Open Sea
cg10426581	rs10278546	7.0424	0.0169	7.2	0.0284	7	43621	C	A	SRRT;SRRT;SRRT;SRRT	NM_001128852;NM_015908;NM_001128854;NM_001128853	TSS1500;TSS1500;TSS1500;TSS1500	Island
cg19814210	rs10278905	-11.5404	9.29e-13	-11.68	4.84e-11	7	5603	G	A	PION	NM_017439	TSS200	S_Shore
cg17063962	rs10279210	14.1342	1.23e-18	10.24	2.89e-08	7	191609	A	G			Intergenic	Island
cg07026433	rs10279425	6.84875	0.0439	8.38	0.000137	7	55294	G	A			Intergenic	Island
cg02623234	rs10279428	-28.8828	1.05e-45	-25.2	4.49e-32	7	667	G	A	WDR60	NM_018051	Body	N_Shore
cg16554153	rs10279499	-17.3406	1.75e-25	-8.9	1.27e-05	7	11522	A	C	SAMD9	NM_017654	5'UTR	Open Sea
cg06138941	rs1028024	-6.89056	0.0357	-7.42	0.0103	3	32	C	A			Intergenic	Open Sea
cg04391064	rs10281917	12.8492	9.37e-16	9.07	5.83e-06	7	97493	C	A	BLVRA	NM_000712	TSS1500	Island
cg17386473	rs1028245	15.0381	1.28e-20	19.31	4.83e-24	2	114197	A	C	ACTR3	NM_005721	3'UTR	Open Sea
cg01601712	rs10282458	-17.8477	1.62e-26	-7.25	0.0224	7	27207	A	G	ACTR3C	NM_001164458	5'UTR	N_Shore
cg05269323	rs10282458	-10.1071	1.93e-09	-7.85	0.00155	7	22410	A	G	REPIN1;REPIN1;REPIN1;REPIN1	NM_001099696;NM_001099695;NM_014374;NM_013400	5'UTR;Body;TSS1500;5'UTR	N_Shore
cg12556325	rs10282458	-18.4208	1.14e-27	-8.71	3.07e-05	7	18571	A	G	C7orf29;LRRC61;LRRC61	NM_138434;NM_023942;NM_001142928	TSS1500;5'UTR;5'UTR	Open Sea
cg21885112	rs10282458	-27.0208	7.23e-43	-12.22	4.6e-12	7	18735	A	G	C7orf29;LRRC61;LRRC61	NM_138434;NM_023942;NM_001142928	TSS1500;5'UTR;5'UTR	Open Sea
cg11850943	rs10282700	-11.2898	3.52e-12	-7.44	0.00985	7	10401	A	G	LANCL2	NM_018697	TSS1500	N_Shore
cg08017634	rs10282929	16.4557	1.2e-23	14.57	2.47e-16	8	21946	C	A	NAPRT1	NM_145201	Body	Island
cg16316162	rs10282929	10.0482	2.64e-09	13.76	6.75e-15	8	21620	C	A	NAPRT1	NM_145201	Body	Island
cg17524265	rs10282929	16.3136	2.38e-23	14.73	1.28e-16	8	21894	C	A	NAPRT1	NM_145201	Body	Island
cg13431688	rs10283455	-23.6763	2.16e-37	-18.46	9.57e-23	9	36366	A	C	TGFBR1;TGFBR1	NM_004612;NM_001130916	Body;Body	S_Shore
cg04523712	rs1028489	9.07335	4.71e-07	-7.62	0.00427	6	834	G	A			Intergenic	N_Shore
cg11657817	rs1028524	10.6741	9.36e-11	9.2	3.2e-06	20	22798	C	A	CST11;CST11	NM_130794;NM_080830	TSS200;TSS200	Open Sea
cg08959396	rs1028590	-12.0896	5.07e-14	-7.73	0.00266	16	64147	G	A	C16orf73;C16orf73	NM_001163560;NM_152764	TSS200;TSS200	Island
cg19254793	rs1028608	-7.00526	0.0203	-7.6	0.00472	6	13627	A	G			Intergenic	Island
cg20301993	rs1028649	10.685	8.84e-11	8.57	5.81e-05	14	5149	A	C			Intergenic	S_Shore
cg13560576	rs1028702	10.2739	7.93e-10	9.49	8.95e-07	9	46477	A	G	ERMP1	NM_024896	TSS1500	S_Shore
cg03706056	rs1028995	6.93437	0.0287	8.42	0.000114	21	116464	A	G	SETD4	NM_017438	TSS1500	Open Sea
cg00206463	rs1029237	11.9298	1.18e-13	10.58	6.28e-09	6	40773	A	G	TRIM26	NM_003449	5'UTR	N_Shore
cg01963633	rs1029237	-7.25722	0.00575	-7.41	0.011	6	59485	A	G	TRIM31	NM_007028	Body	Open Sea
cg03187614	rs1029237	-25.1924	6.16e-40	-25.54	1.71e-32	6	11340	A	G	TRIM10;TRIM10	NM_006778;NM_052828	Body;Body	Open Sea
cg03570263	rs1029237	-8.86359	1.43e-06	-10.63	5.19e-09	6	98371	A	G	RNF39;RNF39	NM_170769;NM_025236	Body;Body	S_Shore
cg10978585	rs1029237	-7.17699	0.00859	-7.2	0.0285	6	59560	A	G	TRIM31	NM_007028	Body	Open Sea
cg12758147	rs1029237	7.82648	0.000318	8.4	0.000127	6	34966	A	G	TRIM40	NM_138700	TSS1500	Open Sea
cg13044052	rs1029237	8.68337	3.68e-06	10.57	6.56e-09	6	34963	A	G	TRIM40	NM_138700	TSS1500	Open Sea
cg18327128	rs1029237	-7.31729	0.00424	-7.2	0.0283	6	59523	A	G	TRIM31	NM_007028	Body	Open Sea
cg25540824	rs1029237	-14.4554	2.39e-19	-9.19	3.47e-06	6	1024	A	G	TRIM15	NM_033229	Body	N_Shore
cg27313566	rs1029237	-6.97724	0.0233	-8.07	0.000572	6	59507	A	G	TRIM31	NM_007028	Body	Open Sea
cg16792234	rs1029391	25.9609	3.46e-41	25.86	6.91e-33	7	11266	C	A	SLC25A13;SLC25A13;SLC25A13	NM_014251;NM_001160210;NR_027662	Body;Body;Body	Open Sea
cg19079513	rs1029757	-18.6758	3.58e-28	-23.98	1.54e-30	17	7103	A	G			Intergenic	Open Sea
cg06827234	rs1030163	11.0053	1.6e-11	13.23	6.17e-14	5	28663	A	G	PCDHA6;PCDHA2;PCDHA1;PCDHA7;PCDHA1;PCDHA6;PCDHA5;PCDHA7;PCDHA3;PCDHA4	NM_031849;NM_018905;NM_031411;NM_031852;NM_018900;NM_018909;NM_018908;NM_018910;NM_018906;NM_018907	Body;Body;Body;TSS200;Body;Body;Body;TSS200;Body;Body	N_Shore
cg10526897	rs1030163	14.6893	7.35e-20	24.77	1.52e-31	5	691	A	G	PCDHA2;PCDHA1;PCDHA1;PCDHA3	NM_018905;NM_031411;NM_018900;NM_018906	Body;Body;Body;Body	S_Shore
cg06827234	rs1030166	11.0053	1.6e-11	13.25	5.75e-14	5	28322	A	G	PCDHA6;PCDHA2;PCDHA1;PCDHA7;PCDHA1;PCDHA6;PCDHA5;PCDHA7;PCDHA3;PCDHA4	NM_031849;NM_018905;NM_031411;NM_031852;NM_018900;NM_018909;NM_018908;NM_018910;NM_018906;NM_018907	Body;Body;Body;TSS200;Body;Body;Body;TSS200;Body;Body	N_Shore
cg10526897	rs1030166	14.6893	7.35e-20	24.82	1.34e-31	5	1032	A	G	PCDHA2;PCDHA1;PCDHA1;PCDHA3	NM_018905;NM_031411;NM_018900;NM_018906	Body;Body;Body;Body	S_Shore
cg10771931	rs1030216	-18.1387	4.19e-27	-23.56	5.39e-30	19	13214	G	A	WTIP	NM_001080436	TSS1500	Island
cg05195318	rs1030270	-11.571	7.9e-13	-7.98	0.000827	5	18854	A	G	CYFIP2;CYFIP2;CYFIP2	NM_001037333;NM_014376;NM_001037332	Body;Body;Body	Open Sea
cg00881894	rs1030445	-18.6631	3.79e-28	-8.73	2.73e-05	2	18851	G	A	SCN1A;SCN1A;SCN1A	NM_001165963;NM_006920;NM_001165964	TSS1500;TSS1500;TSS1500	Open Sea
cg04414720	rs10305704	12.3346	1.39e-14	9.37	1.54e-06	1	134233	C	A	GOLPH3L	NM_018178	TSS1500	Open Sea
cg09365446	rs10305704	8.89593	1.21e-06	7.8	0.00193	1	134007	C	A	GOLPH3L	NM_018178	TSS1500	Open Sea
cg15448220	rs10305704	11.6346	5.63e-13	8.98	8.77e-06	1	93427	C	A	SETDB1;SETDB1;SETDB1	NR_026977;NM_012432;NM_001145415	TSS1500;TSS1500;TSS1500	N_Shore
cg04414720	rs10305714	12.3346	1.39e-14	8.88	1.42e-05	1	130459	G	A	GOLPH3L	NM_018178	TSS1500	Open Sea
cg09365446	rs10305714	8.89593	1.21e-06	7.68	0.0033	1	130233	G	A	GOLPH3L	NM_018178	TSS1500	Open Sea
cg15448220	rs10305714	11.6346	5.63e-13	9.22	3e-06	1	97201	G	A	SETDB1;SETDB1;SETDB1	NR_026977;NM_012432;NM_001145415	TSS1500;TSS1500;TSS1500	N_Shore
cg21330272	rs1031300	8.41066	1.54e-05	7.48	0.00808	3	43715	G	A			Intergenic	N_Shelf
cg18702104	rs1031326	10.0945	2.07e-09	8.66	3.82e-05	4	179	A	G	QDPR	NM_000320	3'UTR	Open Sea
cg17600943	rs1031434	-10.4796	2.64e-10	-18.86	2.31e-23	2	52645	G	A	CPO	NM_173077	TSS1500	Open Sea
cg10100585	rs1032537	-26.3144	9.41e-42	-17.59	2.17e-21	10	5276	A	G			Intergenic	Open Sea
cg07791065	rs1033390	-10.1175	1.83e-09	-8.22	0.000279	6	25525	A	G			Intergenic	Open Sea
cg07791065	rs1033391	-10.1315	1.7e-09	-8.22	0.000279	6	25988	A	G			Intergenic	Open Sea
cg18698799	rs1033498	-31.1608	5.42e-49	-21.76	1.44e-27	6	6356	A	G	C6orf10	NM_006781	Body	Open Sea
cg20636526	rs1033498	-17.6158	4.79e-26	8.82	1.89e-05	6	2724	A	G	C6orf10	NM_006781	Body	Open Sea
cg18698799	rs1033500	-29.6616	7.5e-47	-21.76	1.44e-27	6	5869	G	A	C6orf10	NM_006781	Body	Open Sea
cg20636526	rs1033500	-19.0218	7.45e-29	8.82	1.89e-05	6	2237	G	A	C6orf10	NM_006781	Body	Open Sea
cg02246922	rs1033568	8.53905	7.86e-06	7.41	0.0108	6	84857	G	A	OR12D3	NM_030959	1stExon	Open Sea
cg02246922	rs1033569	8.53905	7.86e-06	7.41	0.0108	6	85052	G	A	OR12D3	NM_030959	1stExon	Open Sea
cg08223534	rs10336	9.63141	2.43e-08	8.03	0.000667	4	60734	A	G	NAAA;NAAA	NM_014435;NM_001042402	TSS200;TSS200	Island
cg11008123	rs1033717	-30.882	1.33e-48	-30.78	1.9e-38	11	30764	G	A	LOC283267	NR_015451	TSS1500	Open Sea
cg15436955	rs1033903	12.7349	1.71e-15	11.58	7.56e-11	14	1640	C	A			Intergenic	S_Shore
cg24325314	rs1034109	13.1089	2.42e-16	-7.32	0.0168	1	10842	G	A	LCE1D	NM_178352	Body	Open Sea
cg13262424	rs1034323	12.815	1.12e-15	9.89	1.44e-07	6	80433	A	G			Intergenic	Open Sea
cg02262162	rs1034405	-13.798	6.87e-18	-15.71	2.7e-18	3	281642	G	A	DOCK3	NM_004947	Body	Open Sea
cg16324072	rs1034565	7.18006	0.00847	7.17	0.0324	22	6193	A	G	ARVCF	NM_001670	Body	S_Shelf
cg16964206	rs1034575	-17.8798	1.39e-26	-15.68	3.03e-18	7	66293	A	G	LOC401387	NM_001161528	TSS1500	Open Sea
cg22577606	rs1034575	12.8405	9.81e-16	7.38	0.0124	7	98553	A	G	CYP51A1;CYP51A1	NM_001146152;NM_000786	5'UTR;Body	Island
cg07846874	rs1034740	-8.39569	1.66e-05	-8.08	0.000537	7	32087	G	A	THSD7A	NM_015204	Body	Open Sea
cg23719516	rs1035131	8.91631	1.08e-06	9.19	3.48e-06	2	7815	C	A			Intergenic	S_Shelf
cg19413766	rs1035149	-9.68237	1.86e-08	-9.24	2.69e-06	7	25191	A	C	LOC646762	NR_024278	Body	Island
cg26070874	rs1035149	8.06411	9.34e-05	9.43	1.15e-06	7	14960	A	C			Intergenic	Open Sea
cg20476274	rs1035328	7.53268	0.00143	9.21	3.15e-06	7	1357	G	A	SLC35B4	NM_032826	Body	Open Sea
cg17135027	rs1035465	-7.12282	0.0112	-7.42	0.0107	19	462	A	G	XAB2	NM_020196	Body	Island
cg21929564	rs1035516	9.85297	7.49e-09	7.28	0.0194	5	66628	G	A	CCDC152	NM_001134848	5'UTR	Open Sea
cg22972806	rs1035588	-11.5431	9.15e-13	-13.98	2.77e-15	2	39990	A	G	LYPD6B	NM_177964	Body	Open Sea
cg07624650	rs1035777	-11.6335	5.67e-13	-8.28	0.000216	19	30216	A	C	ZNF529;ZNF529;ZNF529	NM_001145650;NM_020951;NM_001145649	5'UTR;TSS200;5'UTR	Island
cg11351841	rs1036385	11.9563	1.02e-13	8.21	0.000302	8	1291	G	A			Intergenic	Open Sea
cg16120147	rs1036385	-16.269	2.95e-23	-11.22	3.63e-10	8	9686	G	A	LYNX1;LYNX1	NM_023946;NM_177458	Body;TSS1500	Open Sea
cg17770910	rs1036385	-10.7767	5.42e-11	-7.16	0.0343	8	8526	G	A	LYNX1;LYNX1	NM_177458;NM_023946	TSS200;Body	Open Sea
cg11399582	rs1036673	14.0489	1.89e-18	13.46	2.4e-14	15	6641	G	A			Intergenic	Open Sea
cg19568997	rs1036731	-12.2697	1.96e-14	-10.02	8.06e-08	10	12290	C	A	PARD3	NM_019619	Body	Open Sea
cg23175573	rs1036747	-22.7501	8.81e-36	-28.16	1.39e-35	10	2885	G	A			Intergenic	S_Shelf
cg15890332	rs1037013	9.07983	4.56e-07	7.93	0.00104	12	152204	G	A	RFX4;RFX4	NM_002920;NM_213594	Body;Body	Open Sea
cg03668386	rs1037256	-16.0984	6.77e-23	11.24	3.42e-10	17	8694	G	A	COG1	NM_018714	TSS200	Island
cg06563943	rs1037256	-14.6684	8.17e-20	12.27	3.81e-12	17	9477	G	A	COG1	NM_018714	TSS1500	N_Shore
cg06936436	rs1037256	-15.8169	2.68e-22	9.07	5.95e-06	17	8682	G	A	COG1	NM_018714	TSS200	Island
cg26576875	rs1037256	-20.3588	2.01e-31	14.19	1.16e-15	17	8680	G	A	COG1	NM_018714	TSS200	Island
cg26621869	rs1037256	-15.1553	7.1e-21	11.96	1.46e-11	17	8690	G	A	COG1	NM_018714	TSS200	Island
cg16151959	rs1037272	-20.6074	6.86e-32	-19.64	1.57e-24	13	86304	A	G	DGKH;DGKH	NM_152910;NM_178009	Body;Body	Open Sea
cg11314779	rs1037680	-21.2262	4.88e-33	-13.62	1.22e-14	15	53637	G	A			Intergenic	S_Shelf
cg19484093	rs1037763	-11.3618	2.4e-12	-13.16	8.36e-14	4	24222	A	G			Intergenic	Open Sea
cg04803994	rs1038723	8.64526	4.5e-06	7.45	0.00909	11	29874	G	A	HCCA2;LOC338651;DUSP8	NM_053005;NR_021489;NM_004420	Body;TSS1500;5'UTR	Island
cg08154700	rs1038723	7.92608	0.00019	9.77	2.44e-07	11	35694	G	A	HCCA2;LOC338651	NM_053005;NR_021489	Body;Body	S_Shelf
cg05565442	rs1038914	9.88102	6.45e-09	10.45	1.16e-08	12	790	G	A			Intergenic	N_Shore
cg12615879	rs1038914	13.4862	3.42e-17	8.93	1.1e-05	12	2106	G	A	SLC26A10	NM_133489	TSS1500	Island
cg22841866	rs1038914	-15.1509	7.26e-21	-10.61	5.5e-09	12	2108	G	A	SLC26A10	NM_133489	TSS1500	Island
cg21566433	rs1039037	-32.8433	2.66e-51	-23.55	5.6e-30	15	1	A	G	PCSK6;PCSK6;PCSK6;PCSK6;PCSK6;PCSK6;PCSK6;PCSK6	NM_002570;NM_138320;NM_138319;NM_138324;NM_138323;NM_138325;NM_138322;NM_138321	Body;Body;Body;Body;Body;Body;Body;Body	N_Shelf
cg07850323	rs1039255	-8.22378	4.08e-05	-10.79	2.49e-09	3	233	G	A	CNTN4;CNTN4	NM_175613;NM_175607	Body;Body	Open Sea
cg09969882	rs1039887	-11.3798	2.18e-12	-11.4	1.64e-10	2	86492	G	A	ASB1	NM_001040445	Body	S_Shelf
cg14795227	rs1039888	-8.56682	6.8e-06	-13.1	1.07e-13	2	31586	A	G			Intergenic	Open Sea
cg26908356	rs10399785	11.6969	4.05e-13	9.44	1.12e-06	1	51683	G	A	ABCD3;ABCD3	NM_001122674;NM_002858	Body;Body	Open Sea
cg01528321	rs10400045	-8.78361	2.17e-06	-7.38	0.0126	10	137582	A	G	TSPAN14;TSPAN14	NM_001128309;NM_030927	5'UTR;5'UTR	Island
cg04043334	rs10400045	14.8788	2.83e-20	13.36	3.67e-14	10	1734	A	G			Intergenic	Open Sea
cg14846292	rs10400435	-11.8427	1.87e-13	-11.53	9.4e-11	12	382	G	A	C1QL4	NM_001008223	3'UTR	N_Shore
cg17570948	rs10400435	-6.98864	0.0219	-10.13	4.73e-08	12	543	G	A	C1QL4	NM_001008223	3'UTR	Island
cg08562149	rs10401695	7.0873	0.0134	7.98	0.000843	19	3115	A	G	UPK1A	NM_007000	1stExon	Open Sea
cg09231418	rs10401695	-8.71818	3.07e-06	-8.48	8.72e-05	19	41556	A	G	ZBTB32	NM_014383	TSS1500	Open Sea
cg18805164	rs10401695	-7.97621	0.000147	-7.98	0.000854	19	104866	A	G	SNX26	NM_052948	TSS1500	N_Shore
cg22802439	rs10401695	8.5471	7.54e-06	9.48	8.97e-07	19	3009	A	G	UPK1A	NM_007000	Body	Open Sea
cg17858192	rs1040209	22.5534	1.97e-35	9.99	9e-08	4	5320	G	A	PROM1;PROM1;PROM1;PROM1;PROM1;PROM1;PROM1	NM_001145850;NM_006017;NM_001145849;NM_001145848;NM_001145852;NM_001145851;NM_001145847	TSS200;TSS200;TSS200;5'UTR;TSS200;TSS200;5'UTR	Open Sea
cg22671798	rs10402530	27.451	1.55e-43	23.18	1.75e-29	19	92261	A	G	ZNF573	NM_152360	3'UTR	Open Sea
cg13573375	rs10402864	9.83262	8.34e-09	9.66	3.98e-07	19	6587	G	A	PIAS4	NM_015897	Body	S_Shore
cg23384886	rs10402957	12.1635	3.43e-14	10.36	1.74e-08	19	27894	A	G	SEPW1	NM_003009	Body	Island
cg00204262	rs10403012	15.0141	1.44e-20	13.21	6.66e-14	19	6900	G	A	ECH1	NM_001398	TSS1500	S_Shore
cg16848221	rs10403489	-13.6109	1.8e-17	-11.1	6.31e-10	19	31656	A	G	CLPP	NM_006012	Body	S_Shore
cg22671798	rs10404567	27.451	1.55e-43	23.18	1.75e-29	19	167836	G	A	ZNF573	NM_152360	3'UTR	Open Sea
cg03161606	rs10404712	14.1511	1.12e-18	11.56	8.09e-11	19	5898	A	G			Intergenic	S_Shore
cg04546413	rs10404712	15.3672	2.48e-21	13.19	7.37e-14	19	6571	A	G			Intergenic	Island
cg06920399	rs10404712	10.2462	9.19e-10	9.82	1.93e-07	19	6019	A	G			Intergenic	Island
cg12667521	rs10404712	14.2754	5.98e-19	13.24	6.08e-14	19	5940	A	G			Intergenic	Island
cg12756686	rs10404712	13.4394	4.36e-17	11.05	7.76e-10	19	6370	A	G			Intergenic	Island
cg14983838	rs10404712	15.8589	2.18e-22	12.81	3.67e-13	19	6410	A	G			Intergenic	Island
cg25267487	rs10404712	17.9431	1.04e-26	15.47	6.97e-18	19	6814	A	G			Intergenic	N_Shore
cg22671798	rs10404920	13.6159	1.75e-17	11.75	3.52e-11	19	347821	G	A	ZNF573	NM_152360	3'UTR	Open Sea
cg22671798	rs10404945	15.1882	6.02e-21	15.09	3.05e-17	19	207019	G	A	ZNF573	NM_152360	3'UTR	Open Sea
cg03692651	rs10404998	7.67007	0.000709	7.96	0.000926	19	163781	G	A			Intergenic	Island
cg22671798	rs10405064	13.6159	1.75e-17	11.75	3.52e-11	19	367516	A	G	ZNF573	NM_152360	3'UTR	Open Sea
cg12761825	rs1040521	7.55054	0.0013	9.15	4.07e-06	6	15833	A	G			Intergenic	Open Sea
cg13065507	rs1040521	9.77853	1.11e-08	8.9	1.26e-05	6	15933	A	G			Intergenic	Open Sea
cg26725201	rs1040521	8.43064	1.38e-05	9.12	4.76e-06	6	16011	A	G			Intergenic	Open Sea
cg03692651	rs10405295	7.41481	0.0026	7.96	0.000926	19	163963	G	A			Intergenic	Island
cg22671798	rs10405407	13.0626	3.08e-16	10.26	2.72e-08	19	390213	A	G	ZNF573	NM_152360	3'UTR	Open Sea
cg13219008	rs10405818	13.4048	5.21e-17	8.51	7.69e-05	19	148943	A	C	ZNF121	NM_001008727	TSS1500	S_Shore
cg03161606	rs10406794	10.2538	8.82e-10	7.64	0.00389	19	9282	A	G			Intergenic	S_Shore
cg12667521	rs10406794	10.761	5.89e-11	7.86	0.00144	19	9324	A	G			Intergenic	Island
cg12756686	rs10406794	10.9202	2.52e-11	7.64	0.00399	19	9754	A	G			Intergenic	Island
cg14983838	rs10406794	11.6233	5.98e-13	7.24	0.0239	19	9794	A	G			Intergenic	Island
cg22671798	rs10407084	13.6159	1.75e-17	11.75	3.52e-11	19	321585	G	A	ZNF573	NM_152360	3'UTR	Open Sea
cg26353507	rs10407708	-13.7142	1.06e-17	-9.95	1.08e-07	19	69146	A	G	ZNF773	NM_198542	TSS1500	N_Shore
cg09759458	rs10407723	12.7431	1.63e-15	11.09	6.49e-10	19	2768	G	A			Intergenic	Open Sea
cg22676075	rs1040806	24.4592	1.02e-38	16.44	1.64e-19	6	27437	C	A			Intergenic	Open Sea
cg10680514	rs10408621	9.37775	9.39e-08	9.33	1.84e-06	19	31761	A	G	LGALS13	NM_013268	TSS200	Open Sea
cg05661809	rs10408951	8.2164	4.23e-05	7.66	0.00361	19	3990	G	A	ZNF568;ZNF829	NM_198539;NM_001037232	TSS200;TSS200	Island
cg22671798	rs10409204	13.6159	1.75e-17	11.75	3.52e-11	19	311685	A	G	ZNF573	NM_152360	3'UTR	Open Sea
cg22671798	rs10409487	27.451	1.55e-43	23.18	1.75e-29	19	55734	G	A	ZNF573	NM_152360	3'UTR	Open Sea
cg04259832	rs10409512	-16.6207	5.4e-24	-9.7	3.34e-07	19	39720	A	G			Intergenic	Island
cg03692651	rs10409520	8.09114	8.11e-05	10.6	5.88e-09	19	67884	G	A			Intergenic	Island
cg17707870	rs1040961	29.3459	2.17e-46	22.24	3.17e-28	13	1	G	A	LHFP	NM_005780	Body	Open Sea
cg08436089	rs10409727	7.35414	0.00353	8.07	0.000561	19	8369	A	G	GEMIN7;GEMIN7;GEMIN7	NM_001007269;NM_001007270;NM_024707	3'UTR;3'UTR;3'UTR	Island
cg26353507	rs10409744	-13.5952	1.95e-17	-9.95	1.08e-07	19	77913	G	A	ZNF773	NM_198542	TSS1500	N_Shore
cg08436089	rs10409903	7.35414	0.00353	8.07	0.000561	19	6498	G	A	GEMIN7;GEMIN7;GEMIN7	NM_001007269;NM_001007270;NM_024707	3'UTR;3'UTR;3'UTR	Island
cg02380521	rs10410487	13.3448	7.12e-17	11.28	2.83e-10	19	32522	A	G	FCHO1;FCHO1;FCHO1;FCHO1	NM_001161357;NM_001161359;NM_015122;NM_001161358	5'UTR;TSS200;TSS200;5'UTR	S_Shelf
cg08634464	rs10410539	-19.4411	1.13e-29	-14.83	8.65e-17	19	16465	A	G	ZNF57	NM_173480	Body	Island
cg27333018	rs10410539	12.0715	5.58e-14	9.82	1.97e-07	19	20098	A	G			Intergenic	N_Shelf
cg03354707	rs10410606	-7.05064	0.0161	-7.24	0.0237	19	6415	C	A	LTBP4;LTBP4;LTBP4	NM_001042545;NM_001042544;NM_003573	Body;Body;Body	N_Shore
cg10330839	rs10410606	-7.17704	0.00859	-12.03	1.07e-11	19	6791	C	A	LTBP4;LTBP4;LTBP4	NM_001042545;NM_001042544;NM_003573	Body;Body;Body	Island
cg23088184	rs10410606	-7.14138	0.0103	-10.53	8.05e-09	19	6603	C	A	LTBP4;LTBP4;LTBP4	NM_001042545;NM_001042544;NM_003573	Body;Body;Body	Island
cg16706502	rs1041088	-10.4386	3.29e-10	-7.57	0.00538	14	202263	A	G	C14orf126	NM_080664	TSS1500	S_Shore
cg01621764	rs10410943	8.32653	2.39e-05	7.97	0.000864	19	275	A	G	ACTL9	NM_178525	TSS200	S_Shore
cg23384886	rs10411441	8.14852	6.03e-05	7.93	0.00106	19	48159	A	G	SEPW1	NM_003009	Body	Island
cg26908356	rs1041282	-23.1426	1.81e-36	-22.61	9.85e-29	1	2950	A	G	ABCD3;ABCD3	NM_001122674;NM_002858	Body;Body	Open Sea
cg27284398	rs10413657	16.12	6.1e-23	10.18	3.85e-08	19	24087	A	G	C19orf57	NM_024323	Body	N_Shelf
cg09472430	rs10414354	-10.2794	7.7e-10	-7.45	0.00929	19	3227	A	G			Intergenic	N_Shelf
cg23384886	rs10414443	12.8935	7.44e-16	12.52	1.28e-12	19	4985	A	G	SEPW1	NM_003009	Body	Island
cg13219008	rs10414485	7.13473	0.0106	8.74	2.71e-05	19	172628	A	G	ZNF121	NM_001008727	TSS1500	S_Shore
cg03692651	rs10414591	7.83845	0.0003	7.96	0.000926	19	155529	A	G			Intergenic	Island
cg20231299	rs10414737	-7.64982	0.000786	-8.98	9.09e-06	19	31265	G	A	FUT2;FUT2	NM_000511;NM_001097638	5'UTR;5'UTR	N_Shelf
cg13219008	rs10414758	13.4048	5.21e-17	8.51	7.69e-05	19	139844	A	G	ZNF121	NM_001008727	TSS1500	S_Shore
cg04259832	rs10414919	-9.10532	3.98e-07	-7.28	0.0196	19	107680	A	G			Intergenic	Island
cg13219008	rs10415132	7.13473	0.0106	8.74	2.71e-05	19	167707	A	G	ZNF121	NM_001008727	TSS1500	S_Shore
cg18624102	rs10415667	15.6981	4.82e-22	-17.39	4.61e-21	19	49677	A	G	FBXO27	NM_178820	TSS1500	S_Shore
cg15529616	rs10415893	11.3779	2.21e-12	10.97	1.1e-09	19	6552	A	G			Intergenic	S_Shore
cg27284398	rs10415991	16.12	6.1e-23	10.18	3.85e-08	19	15643	G	A	C19orf57	NM_024323	Body	N_Shelf
cg13219008	rs10416236	7.13473	0.0106	7.96	0.000916	19	233262	G	A	ZNF121	NM_001008727	TSS1500	S_Shore
cg00366190	rs10416265	9.13227	3.45e-07	9.15	4.1e-06	19	17642	G	A	WDR88	NM_173479	TSS200	Island
cg12967864	rs10416555	-24.05	4.98e-38	-14.03	2.2e-15	19	731	A	G	MBOAT7;MBOAT7;TMC4;MBOAT7;TMC4	NM_001146083;NM_001146056;NM_144686;NM_024298;NM_001145303	3'UTR;3'UTR;TSS1500;3'UTR;TSS1500	Open Sea
cg09664314	rs1041676	-8.4033	1.6e-05	-8.27	0.000223	1	86159	A	G	NEGR1	NM_173808	Body	Open Sea
cg03020379	rs10416904	-10.2725	7.99e-10	-13.33	4.09e-14	19	8166	C	A	PTGER1	NM_000955	TSS1500	S_Shore
cg08436089	rs10417101	7.35414	0.00353	8.07	0.000561	19	784	A	G	GEMIN7;GEMIN7;GEMIN7	NM_001007269;NM_001007270;NM_024707	3'UTR;3'UTR;3'UTR	Island
cg18624102	rs10417436	-20.7369	3.93e-32	-36.53	4.45e-44	19	5092	A	G	FBXO27	NM_178820	TSS1500	S_Shore
cg13219008	rs10417523	13.4048	5.21e-17	8.68	3.53e-05	19	124418	C	A	ZNF121	NM_001008727	TSS1500	S_Shore
cg15529616	rs10417806	11.5629	8.24e-13	10.1	5.54e-08	19	17719	C	A			Intergenic	S_Shore
cg22671798	rs10417844	12.7616	1.48e-15	10.26	2.72e-08	19	391790	A	G	ZNF573	NM_152360	3'UTR	Open Sea
cg19825589	rs10417985	10.2311	9.97e-10	9.65	4.27e-07	19	2577	A	C	CD79A;CD79A	NM_001783;NM_021601	TSS1500;TSS1500	Open Sea
cg03692651	rs10418203	7.83845	0.0003	7.96	0.000926	19	122551	A	G			Intergenic	Island
cg16848221	rs10418574	-8.70955	3.21e-06	-10.25	2.81e-08	19	3694	A	G	CLPP	NM_006012	Body	S_Shore
cg26466157	rs10418662	8.97573	7.9e-07	7.67	0.00339	19	220	A	C			Intergenic	N_Shore
cg22671798	rs10418729	10.5465	1.85e-10	8.99	8.51e-06	19	492312	C	A	ZNF573	NM_152360	3'UTR	Open Sea
cg07564979	rs1041885	-10.0467	2.66e-09	-7.47	0.00856	6	38270	A	T			Intergenic	Open Sea
cg21241195	rs1041885	-9.18399	2.62e-07	-7.65	0.00374	6	123452	A	T	C6orf10	NM_006781	Body	Open Sea
cg22382112	rs10419095	-11.1162	8.86e-12	-8.66	3.79e-05	19	22362	G	A	PSG7	NM_002783	TSS1500	Open Sea
cg14252149	rs1041934	21.5479	1.26e-33	43.51	6.25e-50	1	6222	A	G	LGALS8;LGALS8;LGALS8;LGALS8	NM_201544;NM_006499;NM_201545;NM_201543	Body;Body;Body;Body	Open Sea
cg13603879	rs10420258	12.0262	7.08e-14	10.18	3.79e-08	19	30669	A	G	GPATCH1;GPATCH1	NM_018025;NM_018025	1stExon;5'UTR	Island
cg04674383	rs10420331	12.1058	4.65e-14	7.07	0.0496	19	12010	A	G	CACNG8	NM_031895	Body	N_Shore
cg03692651	rs10420380	7.83845	0.0003	7.96	0.000926	19	156031	A	G			Intergenic	Island
cg20127191	rs10421012	-10.9417	2.25e-11	-7.86	0.00146	19	14887	G	A			Intergenic	S_Shore
cg06321045	rs1042126	-7.15063	0.00981	-8.08	0.000535	6	4055	A	G	CDSN;PSORS1C1	NM_001264;NM_014068	TSS200;5'UTR	Open Sea
cg06792428	rs1042126	6.83465	0.047	8.34	0.000163	6	2952	A	G	CDSN;PSORS1C1	NM_001264;NM_014068	Body;5'UTR	Open Sea
cg26888012	rs1042126	-7.39827	0.00282	-9.38	1.44e-06	6	7095	A	G	PSORS1C1	NM_014068	5'UTR	Open Sea
cg06321045	rs1042134	-7.15063	0.00981	-8.08	0.000535	6	4679	G	A	CDSN;PSORS1C1	NM_001264;NM_014068	TSS200;5'UTR	Open Sea
cg06792428	rs1042134	6.83465	0.047	8.34	0.000163	6	3576	G	A	CDSN;PSORS1C1	NM_001264;NM_014068	Body;5'UTR	Open Sea
cg26888012	rs1042134	-7.39827	0.00282	-9.38	1.44e-06	6	7719	G	A	PSORS1C1	NM_014068	5'UTR	Open Sea
cg06321045	rs1042147	-7.15063	0.00981	-8.08	0.000535	6	5187	A	G	CDSN;PSORS1C1	NM_001264;NM_014068	TSS200;5'UTR	Open Sea
cg06792428	rs1042147	6.83465	0.047	8.34	0.000163	6	4084	A	G	CDSN;PSORS1C1	NM_001264;NM_014068	Body;5'UTR	Open Sea
cg26888012	rs1042147	-7.39827	0.00282	-9.38	1.44e-06	6	8227	A	G	PSORS1C1	NM_014068	5'UTR	Open Sea
cg20231299	rs10421500	-8.53519	8.02e-06	-9.63	4.54e-07	19	16141	G	A	FUT2;FUT2	NM_000511;NM_001097638	5'UTR;5'UTR	N_Shelf
cg06484169	rs1042151	-8.95614	8.76e-07	-7.76	0.00232	6	3693	G	A	HLA-DPB1	NM_002121	Body	S_Shelf
cg20981163	rs1042151	-10.6145	1.29e-10	-7.39	0.012	6	1322	G	A	HLA-DPB1	NM_002121	Body	S_Shore
cg23333490	rs1042151	-10.8288	4.1e-11	-8.04	0.00064	6	2080	G	A	HLA-DPB1	NM_002121	Body	S_Shore
cg23704085	rs1042151	-12.4157	9.09e-15	-8.21	0.000294	6	108118	G	A	COL11A2;COL11A2;COL11A2;COL11A2	NM_080679;NM_080681;NM_080680;NM_001163771	Body;Body;Body;Body	N_Shelf
cg25057035	rs1042151	-11.0259	1.44e-11	-8.77	2.34e-05	6	5228	G	A	HLA-DPB1	NM_002121	Body	Open Sea
cg23323926	rs1042164	-20.3857	1.79e-31	-16.86	3.28e-20	19	13239	A	G	NACC1	NM_052876	3'UTR	S_Shore
cg05054006	rs1042173	-10.4446	3.18e-10	-11.72	4.15e-11	17	81456	C	A	CCDC55;MIR423	NM_032141;NR_029945	TSS1500;TSS1500	N_Shore
cg11257193	rs1042173	11.5195	1.04e-12	12.47	1.58e-12	17	80823	C	A	MIR423;CCDC55	NR_029945;NM_032141	Body;Body	S_Shore
cg00366190	rs10421769	12.4421	7.91e-15	18.64	4.97e-23	19	17630	G	A	WDR88	NM_173479	TSS200	Island
cg08102564	rs1042183	-12.3379	1.37e-14	-11.57	7.81e-11	17	21058	A	G	SLC47A2;SLC47A2	NM_001099646;NM_152908	TSS1500;TSS1500	S_Shelf
cg14061069	rs10421891	9.47018	5.74e-08	7.09	0.0472	19	41356	G	A	DMPK;DMPK;DMPK;DMPK	NM_001081560;NM_001081563;NM_001081562;NM_004409	Body;Body;Body;Body	Island
cg09737870	rs1042190	9.02554	6.07e-07	14.87	7.47e-17	6	282	G	A	HLA-DPA1	NM_033554	Body	Open Sea
cg09900440	rs1042190	-13.1967	1.53e-16	-9.93	1.2e-07	6	3687	G	A	HLA-DPA1	NM_033554	3'UTR	Open Sea
cg11437465	rs1042190	-9.73012	1.45e-08	-15.04	3.77e-17	6	41	G	A	HLA-DPA1	NM_033554	Body	Open Sea
cg12858166	rs1042190	-17.4467	1.06e-25	-11.8	2.84e-11	6	3823	G	A	HLA-DPA1	NM_033554	3'UTR	Open Sea
cg13661648	rs1042190	-18.1463	4.05e-27	-25.55	1.64e-32	6	1715	G	A	HLA-DPA1	NM_033554	3'UTR	Open Sea
cg22037249	rs1042190	-12.2913	1.75e-14	-20.72	4.14e-26	6	691	G	A	HLA-DPA1	NM_033554	Body	Open Sea
cg23331433	rs1042190	-9.38682	8.95e-08	-20.86	2.6e-26	6	2607	G	A	HLA-DPA1	NM_033554	Body	Open Sea
cg25283336	rs1042190	-10.6516	1.06e-10	-8.76	2.47e-05	6	3515	G	A	HLA-DPA1	NM_033554	3'UTR	Open Sea
cg13219008	rs10422028	7.61722	0.000929	8.74	2.71e-05	19	85578	G	A	ZNF121	NM_001008727	TSS1500	S_Shore
cg03635532	rs10422312	10.1513	1.53e-09	10.45	1.17e-08	19	14310	A	G	FCGBP	NM_003890	Body	Island
cg08054032	rs10422312	11.7596	2.9e-13	8.53	6.76e-05	19	5790	A	G	FCGBP	NM_003890	Body	S_Shore
cg09231418	rs10422762	-10.0473	2.65e-09	10.34	1.89e-08	19	45223	A	G	ZBTB32	NM_014383	TSS1500	Open Sea
cg22802439	rs10422762	11.1672	6.76e-12	-9.4	1.33e-06	19	658	A	G	UPK1A	NM_007000	Body	Open Sea
cg13219008	rs10422772	13.4048	5.21e-17	8.51	7.69e-05	19	27647	A	G	ZNF121	NM_001008727	TSS1500	S_Shore
cg05249988	rs10423138	8.41214	1.53e-05	-7.9	0.00122	19	23382	G	A	ZNF132	NM_003433	TSS200	Island
cg13877915	rs10423138	19.3923	1.41e-29	-15.6	4.12e-18	19	23370	G	A	ZNF132	NM_003433	TSS200	Island
cg00206463	rs1042338	11.186	6.12e-12	11.27	2.99e-10	6	26646	A	G	TRIM26	NM_003449	5'UTR	N_Shore
cg01963633	rs1042338	-7.29017	0.00487	-7.09	0.0456	6	73612	A	G	TRIM31	NM_007028	Body	Open Sea
cg03187614	rs1042338	-23.0569	2.56e-36	-21.55	2.84e-27	6	25467	A	G	TRIM10;TRIM10	NM_006778;NM_052828	Body;Body	Open Sea
cg03570263	rs1042338	-8.72447	2.98e-06	-9.78	2.38e-07	6	112498	A	G	RNF39;RNF39	NM_170769;NM_025236	Body;Body	S_Shore
cg12758147	rs1042338	7.9639	0.000157	7.94	0.00103	6	49093	A	G	TRIM40	NM_138700	TSS1500	Open Sea
cg13044052	rs1042338	8.74631	2.65e-06	9.71	3.21e-07	6	49090	A	G	TRIM40	NM_138700	TSS1500	Open Sea
cg25540824	rs1042338	-15.4452	1.67e-21	-8.9	1.26e-05	6	13103	A	G	TRIM15	NM_033229	Body	N_Shore
cg27313566	rs1042338	-7.13406	0.0106	-7.73	0.00264	6	73634	A	G	TRIM31	NM_007028	Body	Open Sea
cg02493798	rs1042357	-7.75364	0.000462	-11.45	1.33e-10	17	5484	A	C	ALOX12	NM_000697	Body	Island
cg03407747	rs1042357	-7.94221	0.000176	-10.67	4.3e-09	17	5697	A	C	ALOX12	NM_000697	TSS200	Island
cg03760483	rs1042357	-7.33742	0.00384	-7.88	0.0013	17	5764	A	C	ALOX12	NM_000697	TSS200	Island
cg03762994	rs1042357	-7.16395	0.00917	-9.44	1.1e-06	17	5729	A	C	ALOX12	NM_000697	TSS200	Island
cg09737314	rs1042357	-7.96016	0.00016	-10.01	8.43e-08	17	5702	A	C	ALOX12	NM_000697	TSS200	Island
cg12262378	rs1042357	-6.84672	0.0443	-9.9	1.38e-07	17	5539	A	C	ALOX12	NM_000697	1stExon	Island
cg19536664	rs1042357	-9.17604	2.74e-07	-10.34	1.85e-08	17	5976	A	C	ALOX12	NM_000697	TSS1500	Island
cg21237687	rs1042357	-7.79604	0.000372	-9.72	3.15e-07	17	5681	A	C	ALOX12	NM_000697	TSS200	Island
cg12011299	rs1042364	-8.7108	3.19e-06	-7.22	0.026	4	19972	A	G	ADH4	NM_000670	TSS200	Open Sea
cg05704942	rs1042380	8.66551	4.05e-06	9.68	3.68e-07	1	2462	A	G	MRTO4	NM_016183	Body	S_Shelf
cg22336867	rs10424200	36.5349	4.83e-56	28.3	9.55e-36	19	18317	A	C	LGALS7	NM_002307	TSS1500	S_Shelf
cg00204262	rs10424892	-9.07315	4.72e-07	-8.76	2.37e-05	19	43276	G	A	ECH1	NM_001398	TSS1500	S_Shore
cg04687439	rs10425117	-8.92531	1.03e-06	-7.25	0.0231	19	938	G	A			Intergenic	Island
cg08021780	rs10426256	-7.31595	0.00428	-8.37	0.00014	19	5875	G	A	ARRDC2;ARRDC2	NM_001025604;NM_015683	Body;TSS200	Island
cg00456685	rs10428231	-17.9622	9.5e-27	-20.25	2e-25	3	462	G	A	FBXL2	NM_012157	Body	Open Sea
cg07597816	rs10428231	-12.7461	1.6e-15	-11.95	1.51e-11	3	143668	G	A			Intergenic	S_Shelf
cg12386614	rs10429857	-8.08571	8.35e-05	-11.53	9.4e-11	1	65001	G	A			Intergenic	Open Sea
cg12731430	rs10429857	-7.31592	0.00428	-12.67	6.79e-13	1	3365	G	A	ADC	NM_052998	TSS1500	N_Shore
cg23058319	rs10429857	-7.83108	0.000311	-9.29	2.2e-06	1	87965	G	A	TRIM62	NM_018207	Body	Open Sea
cg07959403	rs10429876	-7.81926	0.00033	-7.53	0.00643	1	38420	A	G	FBXO28;FBXO28	NM_015176;NM_001136115	TSS1500;TSS1500	N_Shore
cg17308606	rs1043060	-7.12155	0.0113	-7.1	0.044	9	1024	G	A	FAM102A;FAM102A	NM_001035254;NM_203305	Body;Body	N_Shore
cg26450240	rs10431006	-8.0621	9.43e-05	-9.98	9.62e-08	11	7471	G	A			Intergenic	Open Sea
cg27281836	rs10431006	22.9232	4.38e-36	23.56	5.52e-30	11	219001	G	A	FOLH1;FOLH1	NM_004476;NM_001014986	Body;Body	Island
cg13332350	rs1043101	-9.88643	6.26e-09	-9.65	4.32e-07	11	34922	G	A	CD44;CD44;CD44;CD44;CD44	NM_001001389;NM_001001392;NM_000610;NM_001001390;NM_001001391	Body;Body;Body;Body;Body	Open Sea
cg24768164	rs10431384	-10.22	1.06e-09	-13.06	1.29e-13	12	35914	G	A	ACADS	NM_000017	TSS1500	N_Shore
cg24768164	rs10431386	-10.2969	7.01e-10	-13.06	1.29e-13	12	34335	A	G	ACADS	NM_000017	TSS1500	N_Shore
cg15150836	rs10432306	12.3995	9.89e-15	9.86	1.65e-07	19	17	A	G			Intergenic	S_Shore
cg11686204	rs1043381	11.8237	2.07e-13	12.43	1.88e-12	5	15077	A	G	ELL2	NM_012081	Body	Open Sea
cg06022373	rs1043402	6.9843	0.0225	7.83	0.00167	22	221968	A	G	GTPBP1	NM_004286	TSS200	N_Shore
cg15248972	rs10434096	-8.19345	4.77e-05	-10.66	4.5e-09	4	47976	A	G			Intergenic	Open Sea
cg00040646	rs1043434	11.6535	5.1e-13	13.34	3.95e-14	12	7711	G	A	CCT2	NM_006431	TSS200	Island
cg06022373	rs1043441	6.86403	0.0407	9.14	4.32e-06	22	29308	A	G	GTPBP1	NM_004286	TSS200	N_Shore
cg25566285	rs10434944	13.8217	6.07e-18	17.88	7.56e-22	7	2306	G	A	PTPRN2;PTPRN2;PTPRN2	NM_002847;NM_130842;NM_130843	Body;Body;Body	S_Shelf
cg03116837	rs10435671	-7.35422	0.00353	-7.1	0.0441	8	4205	A	G			Intergenic	Island
cg14317384	rs10435671	-9.6237	2.54e-08	-7.29	0.0191	8	4290	A	G			Intergenic	Island
cg01256987	rs1043656	10.6583	1.02e-10	8.46	9.5e-05	12	313838	G	A	GXYLT1;GXYLT1	NM_173601;NM_001099650	TSS1500;TSS1500	S_Shore
cg08847533	rs1043674	10.8655	3.37e-11	7.38	0.0124	14	44550	G	A	NEK9	NM_033116	TSS200	Island
cg04091628	rs10436856	10.1376	1.64e-09	9.23	2.85e-06	1	407227	G	A			Intergenic	Open Sea
cg18027123	rs10437064	8.20282	4.55e-05	9.45	1.06e-06	1	37900	C	A	SPATA6	NM_019073	TSS1500	S_Shore
cg18851673	rs10437416	13.3072	8.64e-17	8.06	0.00059	10	13466	G	A			Intergenic	Open Sea
cg18443741	rs10437776	-11.7033	3.91e-13	13.6	1.31e-14	12	11086	A	G	PYROXD1	NM_024854	Body	S_Shelf
cg02502145	rs1043793	14.785	4.54e-20	9.55	6.72e-07	2	110400	A	G	SOS1	NM_005633	Body	Open Sea
cg23352245	rs10438086	15.29	3.63e-21	-13.56	1.58e-14	14	48066	C	A			Intergenic	Open Sea
cg19901468	rs10438246	13.461	3.9e-17	-8.43	0.000108	14	1809	G	A	AHNAK2	NM_138420	Body	Open Sea
cg21017887	rs10438246	-10.9285	2.41e-11	20.11	3.17e-25	14	9694	G	A			Intergenic	S_Shore
cg11585022	rs1043828	10.1186	1.82e-09	7.79	0.00196	5	36662	G	A	WDR36	NM_139281	TSS1500	N_Shore
cg02629976	rs1043833	-8.20615	4.47e-05	7.96	0.000912	2	7276	G	A	TMEM198	NM_001005209	Body	N_Shore
cg06804873	rs1043843	-9.86113	7.17e-09	-8.62	4.61e-05	1	112867	A	G	MFSD2A;MFSD2A	NM_032793;NM_001136493	TSS1500;TSS1500	N_Shore
cg22142142	rs10438436	-21.7194	6.13e-34	-17.19	9.5e-21	15	17167	A	G	GABARAPL3	NR_028287	Body	N_Shelf
cg02766425	rs10438534	11.9561	1.03e-13	8.87	1.48e-05	16	14358	A	C	GSG1L;GSG1L	NM_144675;NM_001109763	Body;Body	Open Sea
cg02351362	rs10438740	-10.5131	2.22e-10	-7.53	0.00632	17	54784	G	A	SHBG	NR_027463	Body	N_Shelf
cg09532679	rs10438824	12.9088	6.87e-16	11.21	3.9e-10	17	834	A	G	CYTSB;CYTSB;CYTSB;CYTSB	NM_001033554;NM_152904;NM_001033555;NM_001033553	TSS200;Body;TSS200;Body	Island
cg22675702	rs10438824	-15.4894	1.35e-21	-13.17	8.16e-14	17	32448	A	G	CYTSB;CYTSB	NM_152904;NM_001033553	Body;Body	Open Sea
cg01520402	rs1043898	14.7641	5.05e-20	11.11	5.97e-10	3	14247	G	A			Intergenic	Open Sea
cg27323046	rs10439949	13.4362	4.43e-17	8.12	0.000443	3	21774	G	A	ACAP2	NM_012287	Body	Open Sea
cg14859874	rs1044013	27.8498	3.79e-44	26.87	4.29e-34	1	4850	G	A	UBAP2L	NM_014847	Body	Open Sea
cg22939563	rs10440911	7.36172	0.00339	-7.71	0.00282	7	31772	A	G	DNAJB6;DNAJB6	NM_005494;NM_058246	Body;Body	Open Sea
cg14245898	rs1044116	-7.72758	0.000528	-7.08	0.0492	19	22130	G	A			Intergenic	N_Shelf
cg14245898	rs1044123	-7.72758	0.000528	-7.08	0.0492	19	22048	G	A			Intergenic	N_Shelf
cg02179473	rs10441520	-12.7189	1.85e-15	-15.08	3.25e-17	8	21049	C	A			Intergenic	Open Sea
cg07164820	rs10441555	10.368	4.8e-10	10.94	1.29e-09	8	5991	G	A			Intergenic	S_Shore
cg17585181	rs10441555	-7.21887	0.00697	-15.76	2.2e-18	8	15451	G	A			Intergenic	Open Sea
cg01650371	rs10441622	6.82564	0.0492	7.91	0.00115	8	321477	A	G			Intergenic	Open Sea
cg04391064	rs1044220	12.9645	5.14e-16	9.18	3.65e-06	7	132339	G	A	BLVRA	NM_000712	TSS1500	Island
cg12391372	rs1044246	-7.1388	0.0104	-7.22	0.0264	15	16268	A	G	SEMA4B;SEMA4B	NM_020210;NM_198925	Body;Body	Open Sea
cg27018984	rs1044246	-9.58404	3.14e-08	-7.51	0.00717	15	24357	A	G	TTLL13	NM_001029964	Body	S_Shelf
cg09428846	rs1044269	-11.0115	1.55e-11	-7.7	0.00302	11	96860	G	A			Intergenic	N_Shelf
cg18137779	rs10443215	-7.55244	0.00129	-9.41	1.28e-06	1	50683	G	A			Intergenic	Open Sea
cg07184423	rs1044418	10.6714	9.5e-11	9.53	7.15e-07	6	64946	A	G	REPS1;REPS1	NM_001128617;NM_031922	Body;Body	Open Sea
cg01154721	rs10444489	-7.42857	0.00242	-7.24	0.0232	12	5634	A	C	KDM2B;KDM2B	NM_032590;NM_001005366	Body;Body	N_Shore
cg07741840	rs10444489	-28.3309	7.04e-45	-30.43	4.41e-38	12	17512	A	C	KDM2B;KDM2B	NM_032590;NM_001005366	Body;Body	S_Shelf
cg07741840	rs10444491	-26.5898	3.44e-42	-24.38	4.8e-31	12	17211	G	A	KDM2B;KDM2B	NM_032590;NM_001005366	Body;Body	S_Shelf
cg00999163	rs1044457	12.0161	7.47e-14	9.15	4.17e-06	1	43139	A	G	CMPK1;CMPK1	NM_001136140;NM_016308	1stExon;1stExon	Island
cg09915433	rs1044467	-7.8871	0.000233	-9.68	3.67e-07	19	3027	G	A			Intergenic	S_Shelf
cg02899949	rs1044474	-8.3604	2e-05	-8.17	0.000357	15	40071	A	G	CASC5;CASC5	NM_144508;NM_170589	TSS1500;TSS1500	N_Shore
cg26217827	rs10444850	-21.6933	6.83e-34	-21.03	1.52e-26	15	5925	A	G	ITGA11	NM_001004439	3'UTR	Open Sea
cg00119778	rs1044506	9.54676	3.83e-08	12.09	8.31e-12	6	294382	A	C			Intergenic	Open Sea
cg00440797	rs1044506	8.9958	7.1e-07	11.41	1.59e-10	6	321808	A	C	HLA-DRB5	NM_002125	Body	S_Shelf
cg01341801	rs1044506	9.5026	4.84e-08	10.73	3.32e-09	6	317138	A	C	HLA-DRB5	NM_002125	Body	N_Shore
cg04461101	rs1044506	10.6172	1.27e-10	11.55	8.53e-11	6	343186	A	C			Intergenic	Open Sea
cg07984380	rs1044506	8.42654	1.41e-05	9.14	4.31e-06	6	374954	A	C	HLA-DRB1	NM_002124	Body	Open Sea
cg10466124	rs1044506	10.9592	2.05e-11	12.09	8e-12	6	326220	A	C	HLA-DRB5	NM_002125	TSS1500	Open Sea
cg11404906	rs1044506	-7.96547	0.000155	-8.6	5.12e-05	6	379684	A	C	HLA-DRB1	NM_002124	Body	N_Shore
cg11752699	rs1044506	9.70563	1.64e-08	12.01	1.16e-11	6	354604	A	C	HLA-DRB6	NR_001298	Body	Open Sea
cg12867728	rs1044506	8.34287	2.19e-05	11.22	3.73e-10	6	377218	A	C	HLA-DRB1	NM_002124	Body	N_Shelf
cg14645244	rs1044506	-8.74691	2.64e-06	-11.61	6.76e-11	6	380140	A	C	HLA-DRB1	NM_002124	Body	Island
cg15708909	rs1044506	-8.09694	7.87e-05	-7.45	0.00902	6	315249	A	C	HLA-DRB5	NM_002125	Body	N_Shelf
cg17369694	rs1044506	9.80161	9.85e-09	11.28	2.85e-10	6	313331	A	C	HLA-DRB5	NM_002125	3'UTR	Open Sea
cg17416722	rs1044506	10.7858	5.16e-11	12.16	6.08e-12	6	382320	A	C	HLA-DRB1	NM_002124	Body	S_Shelf
cg21698879	rs1044506	-9.63998	2.33e-08	-8.17	0.000347	6	324261	A	C	HLA-DRB5	NM_002125	Body	Open Sea
cg24242384	rs1044506	-9.25322	1.82e-07	-10.54	7.58e-09	6	379889	A	C	HLA-DRB1	NM_002124	Body	Island
cg25140213	rs1044506	8.90101	1.18e-06	12.04	1.01e-11	6	350618	A	C	HLA-DRB6	NR_001298	Body	Open Sea
cg26035071	rs1044516	-26.3381	8.63e-42	-19.93	5.91e-25	1	22793	A	C			Intergenic	S_Shelf
cg11395062	rs10445254	20.2532	3.18e-31	22.32	2.44e-28	17	243287	C	A	CDRT15	NM_001007530	Body	Open Sea
cg15445000	rs10445306	-7.38053	0.00309	-8.17	0.000359	17	16674	A	G	MED1	NM_004774	TSS1500	S_Shore
cg06894070	rs1044535	17.125	4.84e-25	26.62	8.53e-34	11	92427	G	A	KRTAP5-7	NM_001012503	TSS200	Open Sea
cg18210221	rs1044535	-7.36013	0.00342	-7.16	0.0342	11	4537	G	A	DHCR7;DHCR7	NM_001163817;NM_001360	Body;Body	S_Shelf
cg05054006	rs10445384	-9.46803	5.81e-08	10.46	1.12e-08	17	260870	G	A	CCDC55;MIR423	NM_032141;NR_029945	TSS1500;TSS1500	N_Shore
cg11257193	rs10445384	9.90203	5.76e-09	-10.69	3.88e-09	17	261503	G	A	MIR423;CCDC55	NR_029945;NM_032141	Body;Body	S_Shore
cg26525008	rs10445384	8.32947	2.35e-05	-8.59	5.17e-05	17	74092	G	A	EFCAB5;SSH2	NM_001145053;NM_033389	TSS200;Body	N_Shore
cg05054006	rs10445400	-9.48093	5.43e-08	10.46	1.12e-08	17	260496	G	A	CCDC55;MIR423	NM_032141;NR_029945	TSS1500;TSS1500	N_Shore
cg11257193	rs10445400	9.89865	5.87e-09	-10.69	3.88e-09	17	261129	G	A	MIR423;CCDC55	NR_029945;NM_032141	Body;Body	S_Shore
cg26525008	rs10445400	8.31406	2.55e-05	-8.59	5.17e-05	17	73718	G	A	EFCAB5;SSH2	NM_001145053;NM_033389	TSS200;Body	N_Shore
cg16310958	rs1044573	-10.5644	1.69e-10	7.8	0.00194	20	74678	A	G	ABHD12;ABHD12	NM_015600;NM_001042472	Body;3'UTR	Open Sea
cg00117012	rs1044581	-17.404	1.29e-25	-14.91	6.22e-17	15	10333	G	A	CD276;CD276	NM_001024736;NM_025240	Body;Body	Open Sea
cg00424152	rs10445830	-25.1323	7.73e-40	-34.28	5.64e-42	2	847	A	G	B3GNT7	NM_145236	Body	Island
cg08863422	rs10445830	8.33311	2.31e-05	7.69	0.00308	2	26928	A	G			Intergenic	Open Sea
cg01188578	rs10445947	25.6207	1.23e-40	27.25	1.54e-34	2	27334	A	G	HADHA	NM_000182	Body	N_Shelf
cg01252526	rs1044662	-7.32903	0.004	-10.7	3.73e-09	16	4027	A	G	WDR90	NM_145294	Body	N_Shore
cg02852791	rs1044662	-7.94383	0.000174	-7.44	0.00984	16	4386	A	G	WDR90	NM_145294	Body	N_Shore
cg05638439	rs1044662	-7.99508	0.000133	-7.4	0.0118	16	3825	A	G	WDR90	NM_145294	Body	Island
cg18783886	rs1044678	-6.82931	0.0483	-8.76	2.45e-05	7	29703	A	G	ZNF783	NR_015357	Body	Open Sea
cg04118610	rs10446786	-8.24839	3.59e-05	-7.76	0.00225	4	19847	G	A	LPHN3	NM_015236	Body	Open Sea
cg13318129	rs1044742	12.4859	6.28e-15	-7.99	0.0008	22	224	G	A	FAM118A;FAM118A	NM_001104595;NM_017911	3'UTR;3'UTR	Open Sea
cg17662493	rs1044742	-8.42775	1.4e-05	10.58	6.37e-09	22	69019	G	A	SMC1B	NM_148674	Body	N_Shelf
cg23503501	rs1044742	7.37734	0.00314	-8.54	6.46e-05	22	72503	G	A	SMC1B;RIBC2	NM_148674;NM_015653	TSS1500;1stExon	Island
cg17662493	rs1044744	-21.9122	2.75e-34	-20.59	6.32e-26	22	68999	G	A	SMC1B	NM_148674	Body	N_Shelf
cg07900658	rs10447470	-12.8769	8.1e-16	-8.74	2.6e-05	6	37295	G	A	CAGE1;CAGE1;CAGE1;CAGE1;CAGE1;CAGE1;RIOK1	NM_001170693;NM_001170693;NM_001170692;NM_205864;NM_001170692;NM_205864;NM_031480	1stExon;5'UTR;5'UTR;1stExon;1stExon;5'UTR;TSS200	Island
cg14615128	rs10447683	13.8686	4.77e-18	-17.9	7.06e-22	7	11543	A	C	GRID2IP	NM_001145118	Body	N_Shore
cg16744961	rs1044771	11.523	1.02e-12	11.08	6.8e-10	12	34069	C	A	CLECL1	NM_172004	TSS200	Open Sea
cg08850310	rs10447748	-9.2496	1.85e-07	-8.76	2.37e-05	7	8460	A	G			Intergenic	Open Sea
cg02301128	rs10447854	-20.2589	3.1e-31	-19.29	5.26e-24	7	3639	G	A			Intergenic	Open Sea
cg14999031	rs10447854	-9.09895	4.12e-07	-7.41	0.0112	7	3747	G	A			Intergenic	Open Sea
cg21405761	rs10448145	7.23194	0.00652	7.11	0.0426	8	14504	C	A	FAM167A	NM_053279	5'UTR	Open Sea
cg01127608	rs10448285	17.0773	6.07e-25	17.18	9.89e-21	9	19160	A	G	LMX1B	NM_002316	Body	Island
cg12999291	rs1044870	-22.2922	5.71e-35	-24.02	1.39e-30	6	7252	A	G	CCHCR1;CCHCR1;CCHCR1	NM_001105563;NM_019052;NM_001105564	Body;Body;Body	N_Shelf
cg05225909	rs104495	14.2345	7.36e-19	8.42	0.000112	14	24304	A	G	PPM1A;PPM1A;PPM1A;PPM1A;PPM1A	NM_021003;NM_177952;NM_021003;NM_177951;NM_177951	5'UTR;Body;1stExon;1stExon;5'UTR	Island
cg06749524	rs10450419	-21.2571	4.28e-33	-20.03	4.2e-25	10	69741	A	C			Intergenic	Open Sea
cg00069771	rs1045158	-24.7452	3.38e-39	-24.79	1.46e-31	1	24552	A	C	C1orf57	NM_032324	Body	S_Shelf
cg18597292	rs1045182	14.0924	1.52e-18	9.32	1.87e-06	6	2807	G	A	TSPYL1;DSE;DSE	NM_003309;NM_001080976;NM_001080976	TSS200;1stExon;5'UTR	S_Shore
cg24135923	rs10452197	-11.2713	3.88e-12	-9.48	9e-07	4	457479	G	A			Intergenic	Open Sea
cg01655658	rs1045251	14.2503	6.79e-19	15.14	2.5e-17	6	32074	A	C	HLA-L	NR_027822	Body	Island
cg16722947	rs1045251	17.7317	2.78e-26	9.82	1.92e-07	6	31226	A	C	HLA-L	NR_027822	Body	S_Shore
cg10327440	rs1045252	-18.361	1.51e-27	-31.04	1e-38	1	3670	G	A	CDC42BPA;CDC42BPA	NM_014826;NM_003607	3'UTR;3'UTR	Open Sea
cg05554718	rs10452600	-13.5113	3.01e-17	-21.62	2.21e-27	6	43197	A	C	HIST1H1D	NM_005320	TSS1500	Open Sea
cg05360138	rs1045263	11.1643	6.87e-12	7.19	0.0298	12	61552	G	A			Intergenic	Open Sea
cg22654677	rs1045280	-9.68314	1.85e-08	-9.39	1.38e-06	17	10188	G	A	ARRB2;ARRB2	NM_199004;NM_004313	TSS1500;TSS1500	N_Shore
cg06201763	rs1045282	-20.7416	3.85e-32	-17.97	5.49e-22	11	62393	C	A	ALG9;ALG9;ALG9;ALG9	NM_001077690;NM_001077691;NM_024740;NM_001077692	Body;Body;Body;Body	Open Sea
cg10327440	rs1045285	-18.361	1.51e-27	-31.04	1e-38	1	1169	A	G	CDC42BPA;CDC42BPA	NM_014826;NM_003607	3'UTR;3'UTR	Open Sea
cg10327440	rs1045286	-18.361	1.51e-27	-31.04	1e-38	1	1152	A	C	CDC42BPA;CDC42BPA	NM_014826;NM_003607	3'UTR;3'UTR	Open Sea
cg18336825	rs1045288	-18.4558	9.76e-28	-11.96	1.43e-11	11	300	A	G	PSMD13;SIRT3;PSMD13;SIRT3	NM_175932;NM_012239;NM_002817;NM_001017524	TSS200;TSS1500;TSS200;TSS1500	Island
cg23513443	rs1045288	-10.3768	4.58e-10	-8.31	0.000187	11	306	A	G	PSMD13;SIRT3;PSMD13;SIRT3	NM_175932;NM_012239;NM_002817;NM_001017524	TSS200;TSS1500;TSS200;TSS1500	Island
cg10327440	rs1045289	-18.361	1.51e-27	-31.04	1e-38	1	828	A	G	CDC42BPA;CDC42BPA	NM_014826;NM_003607	3'UTR;3'UTR	Open Sea
cg10327440	rs1045290	-18.361	1.51e-27	-31.04	1e-38	1	815	G	A	CDC42BPA;CDC42BPA	NM_014826;NM_003607	3'UTR;3'UTR	Open Sea
cg04833646	rs1045361	12.3314	1.41e-14	7.29	0.019	19	12280	G	A	CDKN2D;CDKN2D	NM_079421;NM_001800	TSS200;TSS200	Island
cg06392426	rs1045361	7.05212	0.016	7.97	0.000873	19	15814	G	A	KRI1	NM_023008	Body	N_Shore
cg18336825	rs1045454	-13.9728	2.8e-18	-12.07	8.88e-12	11	32559	A	G	PSMD13;SIRT3;PSMD13;SIRT3	NM_175932;NM_012239;NM_002817;NM_001017524	TSS200;TSS1500;TSS200;TSS1500	Island
cg23513443	rs1045454	-9.20399	2.36e-07	-8.13	0.000419	11	32553	A	G	PSMD13;SIRT3;PSMD13;SIRT3	NM_175932;NM_012239;NM_002817;NM_001017524	TSS200;TSS1500;TSS200;TSS1500	Island
cg17267398	rs1045481	8.86194	1.44e-06	7.33	0.0156	17	23492	A	G	GLOD4	NM_016080	Body	Open Sea
cg17327986	rs1045481	-8.06609	9.24e-05	-7.52	0.00675	17	23154	A	G	GLOD4	NM_016080	Body	Open Sea
cg08146865	rs1045482	-18.1722	3.6e-27	-16.58	9.49e-20	3	23628	G	A	NME6	NM_005793	3'UTR	Open Sea
cg11791078	rs10454863	-14.8149	3.9e-20	-13.94	3.3e-15	5	34909	G	A	RANBP3L;RANBP3L	NM_145000;NM_001161429	Body;Body	Open Sea
cg17267398	rs1045491	8.86194	1.44e-06	7.33	0.0156	17	23661	A	G	GLOD4	NM_016080	Body	Open Sea
cg17327986	rs1045491	-8.06609	9.24e-05	-7.52	0.00675	17	23323	A	G	GLOD4	NM_016080	Body	Open Sea
cg11585022	rs10455025	10.0416	2.74e-09	7.51	0.0069	5	22347	C	A	WDR36	NM_139281	TSS1500	N_Shore
cg04828714	rs10455163	9.05832	5.11e-07	8.33	0.00017	6	5125	A	G			Intergenic	Open Sea
cg11654562	rs10455295	-6.88459	0.0367	-8.44	0.000105	6	101973	G	A			Intergenic	Open Sea
cg11654562	rs10455296	10.9657	1.98e-11	8.02	0.000695	6	70586	G	A			Intergenic	Open Sea
cg05360138	rs1045582	11.039	1.34e-11	7.19	0.0298	12	120016	A	C			Intergenic	Open Sea
cg02246922	rs10456372	25.2386	5.17e-40	20.02	4.29e-25	6	1375	A	G	OR12D3	NM_030959	1stExon	Open Sea
cg18675623	rs1045739	-11.5266	1e-12	-12.13	6.92e-12	12	37528	A	G			Intergenic	N_Shelf
cg13478757	rs1045777	-9.88977	6.16e-09	-12.08	8.38e-12	9	3319	A	G	EHMT1;EHMT1	NM_024757;NM_001145527	Body;Body	S_Shelf
cg00443543	rs1045806	-33.1202	1.13e-51	-29.28	7.74e-37	17	3604	A	G	SERPINF2;SERPINF2;SERPINF2	NM_000934;NM_001165920;NM_001165921	TSS1500;TSS1500;TSS1500	Open Sea
cg18182981	rs10458124	7.2793	0.00514	-7.79	0.00201	6	6300	G	A			Intergenic	Open Sea
cg19980929	rs10459290	9.276	1.61e-07	9.93	1.18e-07	12	19617	C	A	YAF2	NM_005748	TSS1500	S_Shore
cg23840008	rs10459628	9.52747	4.23e-08	8.57	5.75e-05	15	3900	A	C			Intergenic	Open Sea
cg04579183	rs10459693	-9.97165	3.97e-09	-9.63	4.69e-07	15	31999	A	G	NCRNA00052	NR_026869	TSS1500	Open Sea
cg18873965	rs1045979	-19.9894	1.01e-30	-25.02	7.5e-32	12	39460	A	G	GOLGA3	NM_005895	Body	Island
cg26728830	rs1045979	-7.82846	0.000315	-7.5	0.00729	12	35883	A	G	GOLGA3	NM_005895	Body	S_Shelf
cg09065629	rs10459881	7.53001	0.00145	7.13	0.0391	16	92510	G	A	CRAMP1L	NM_020825	Body	S_Shelf
cg05718389	rs1046053	8.04231	0.000104	8.8	2.06e-05	15	1904	C	A	GTF2A2	NM_004492	TSS1500	S_Shore
cg19188572	rs1046053	13.9744	2.78e-18	13.91	3.61e-15	15	1985	C	A	GTF2A2	NM_004492	TSS1500	S_Shore
cg11019791	rs10460766	-24.8438	2.32e-39	-19.18	7.5e-24	22	1	A	G	FAM19A5	NM_001082967	Body	Island
cg16364629	rs10460962	-18.5245	7.13e-28	-20.55	7.22e-26	3	40467	A	G	WDR82;MIRLET7G	NM_025222;NR_029660	Body;TSS1500	Open Sea
cg08786370	rs10461081	-22.7436	9.05e-36	-29.88	1.74e-37	4	1	A	G			Intergenic	Open Sea
cg24009806	rs10461497	6.95839	0.0255	7.4	0.0116	5	8490	G	A			Intergenic	Open Sea
cg14669863	rs1046188	10.6584	1.02e-10	7.74	0.00254	1	15632	A	G	HCN3	NM_020897	Body	Island
cg00546757	rs10463007	-25.4927	1.99e-40	-25.97	5.12e-33	5	1860	G	A			Intergenic	N_Shore
cg00701064	rs1046314	-13.7295	9.76e-18	-8.98	8.97e-06	4	23541	G	A	WFS1;WFS1	NM_006005;NM_001145853	Body;Body	Open Sea
cg25554036	rs1046314	-7.7197	0.00055	-7.6	0.00475	4	32819	G	A	WFS1;WFS1	NM_001145853;NM_006005	TSS1500;TSS1500	N_Shore
cg25554036	rs1046317	-8.00349	0.000128	-7.52	0.00674	4	33106	A	G	WFS1;WFS1	NM_001145853;NM_006005	TSS1500;TSS1500	N_Shore
cg05656210	rs10463352	-8.42053	1.47e-05	-7.65	0.00373	5	49934	A	G			Intergenic	Open Sea
cg15129815	rs1046407	-36.664	3.35e-56	-24.25	6.96e-31	18	1	A	G	FAM69C	NM_001044369	3'UTR	Open Sea
cg09672255	rs10464075	-26.7083	2.24e-42	-32.8	1.6e-40	5	1	A	G	ZNF879	NM_001136116	Body	S_Shelf
cg21242448	rs10465133	10.6518	1.05e-10	8.76	2.4e-05	9	12336	C	A			Intergenic	S_Shelf
cg24022528	rs1046515	-26.4955	4.85e-42	-27.4	1.03e-34	7	1412	A	G	ADCK2	NM_052853	Body	N_Shelf
cg24872173	rs1046615	-24.4102	1.23e-38	-27.01	2.95e-34	11	1	A	G	HPS5;HPS5;HPS5	NM_181508;NM_007216;NM_181507	3'UTR;3'UTR;3'UTR	Open Sea
cg04043334	rs10466235	13.0217	3.81e-16	10.6	5.96e-09	10	74357	A	G			Intergenic	Open Sea
cg23418965	rs10466538	-10.133	1.69e-09	-10.48	1e-08	11	1391	C	A	PKNOX2	NM_022062	5'UTR	Open Sea
cg01192554	rs10466703	-14.4509	2.45e-19	-18.05	4.15e-22	11	10067	A	G	PPFIA1	NM_003626	3'UTR	Open Sea
cg18697348	rs1046677	7.95855	0.000161	7.64	0.00395	3	20772	G	A	SELK	NM_021237	TSS200	Island
cg26129759	rs1046677	8.58659	6.13e-06	10.18	3.85e-08	3	20748	G	A	SELK	NM_021237	TSS200	Island
cg07021532	rs1046724	42.893	2.5e-63	15.75	2.32e-18	5	7051	A	G	ZFP2	NM_030613	TSS200	Island
cg18881501	rs10468608	9.91703	5.33e-09	14.46	3.81e-16	17	1016	A	G	MAP2K3	NM_145109	TSS1500	N_Shore
cg27649396	rs1046872	-7.84448	0.00029	-8.04	0.000628	11	30637	G	A	C11orf53	NM_198498	5'UTR	Open Sea
cg02773041	rs1046988	9.93504	4.84e-09	11.68	4.86e-11	1	14681	A	G	PPIE;PPIE;PPIE	NM_203457;NM_203456;NM_006112	TSS200;TSS200;TSS200	Island
cg07703391	rs1046988	-25.8648	4.95e-41	-26.89	4.03e-34	1	6980	A	G	BMP8B;PPIE	NM_001720;NM_203456	3'UTR;Body	Open Sea
cg19912559	rs1046988	9.01713	6.35e-07	7.77	0.00221	1	14735	A	G	PPIE;PPIE;PPIE	NM_203457;NM_203456;NM_006112	TSS200;TSS200;TSS200	Island
cg24920358	rs1046988	12.234	2.36e-14	14.74	1.23e-16	1	14780	A	G	PPIE;PPIE;PPIE	NM_203457;NM_203456;NM_006112	TSS1500;TSS1500;TSS1500	N_Shore
cg19935756	rs10470771	-7.81569	0.000336	-8.12	0.000454	4	12792	G	A	GABRB1	NM_000812	Body	N_Shelf
cg14102569	rs10470840	-9.59016	3.04e-08	-9.04	6.9e-06	4	62444	A	G			Intergenic	Open Sea
cg01807862	rs10471413	-7.6372	0.000838	-7.15	0.0351	5	152463	G	A			Intergenic	N_Shore
cg19990229	rs10471413	7.93509	0.000182	13.19	7.41e-14	5	143860	G	A	CCNO	NM_021147	TSS1500	S_Shore
cg22851875	rs10471689	13.0376	3.51e-16	9.63	4.67e-07	5	16890	A	G			Intergenic	N_Shelf
cg06377353	rs1047171	-13.1449	2.01e-16	-9.14	4.34e-06	20	40697	G	A	GINS1	NM_021067	TSS1500	N_Shore
cg16310958	rs1047171	-14.7423	5.63e-20	-11.75	3.61e-11	20	147454	G	A	ABHD12;ABHD12	NM_015600;NM_001042472	Body;3'UTR	Open Sea
cg00159953	rs1047209	-9.61465	2.66e-08	-13.83	5.03e-15	21	9013	A	G	COL6A2;COL6A2;COL6A2	NM_058175;NM_001849;NM_058174	Body;Body;Body	N_Shore
cg05900567	rs1047333	-7.37891	0.00311	-8.04	0.000641	19	175225	A	G			Intergenic	S_Shelf
cg08835041	rs1047333	-11.8019	2.32e-13	-11.55	8.58e-11	19	180887	A	G			Intergenic	N_Shelf
cg00532122	rs1047354	-15.1481	7.35e-21	-15.32	1.21e-17	4	21452	A	G	TMEM165	NM_018475	Body	Open Sea
cg08847533	rs1047418	10.8606	3.46e-11	7.38	0.0124	14	11872	G	A	NEK9	NM_033116	TSS200	Island
cg04843568	rs10474277	-8.27626	3.1e-05	-7.57	0.00539	5	325678	G	A			Intergenic	Open Sea
cg02339078	rs10474352	7.08035	0.0139	7.48	0.00793	5	52682	A	G	LOC100129716;ARRDC3	NR_027435;NM_020801	Body;TSS1500	S_Shelf
cg12630606	rs10474352	9.29645	1.45e-07	7.76	0.00229	5	52697	A	G	LOC100129716;ARRDC3	NR_027435;NM_020801	Body;TSS1500	S_Shelf
cg26981201	rs10474352	10.8488	3.68e-11	11.51	1.01e-10	5	52692	A	G	LOC100129716;ARRDC3	NR_027435;NM_020801	Body;TSS1500	S_Shelf
cg26168224	rs10474733	14.6624	8.42e-20	14.67	1.67e-16	5	14166	A	G			Intergenic	Open Sea
cg01228410	rs10475268	-7.58438	0.0011	-9.83	1.89e-07	5	971	C	A	SLC9A3	NM_004174	Body	N_Shore
cg06093861	rs10476	-28.2816	8.35e-45	-20.96	1.89e-26	7	83992	G	A			Intergenic	S_Shore
cg22103003	rs10476	-8.75472	2.54e-06	-7.52	0.00663	7	6183	G	A			Intergenic	Open Sea
cg24921943	rs10476027	-11.7158	3.66e-13	-9.72	3.02e-07	5	6598	G	A	SH3PXD2B	NM_001017995	Body	Open Sea
cg09161043	rs1047635	7.92605	0.00019	-7.17	0.0319	1	5698	A	C	GPX7	NM_015696	Body	S_Shore
cg22039898	rs1047635	-8.77517	2.28e-06	8.94	1.06e-05	1	10466	A	C			Intergenic	N_Shelf
cg13022905	rs10476892	-10.3682	4.8e-10	-9.17	3.79e-06	5	20831	A	G			Intergenic	Open Sea
cg18236584	rs10477008	-14.4772	2.14e-19	-21.73	1.59e-27	5	4911	A	C			Intergenic	Open Sea
cg10926851	rs10477313	-16.0298	9.47e-23	-15.11	2.86e-17	5	20191	A	G	PPP2R2B;PPP2R2B;PPP2R2B;PPP2R2B;PPP2R2B;PPP2R2B;PPP2R2B	NM_181674;NM_001127381;NM_181677;NM_181678;NM_181676;NM_181675;NM_004576	Body;Body;Body;5'UTR;Body;Body;Body	N_Shelf
cg04829448	rs10477360	-8.1769	5.2e-05	-8.92	1.17e-05	5	69385	A	G	SPINK5;SPINK5;SPINK5	NM_001127698;NM_006846;NM_001127699	Body;Body;Body	Open Sea
cg21069608	rs10478061	9.58447	3.13e-08	7.12	0.0396	5	18811	G	A			Intergenic	Open Sea
cg09455208	rs1047855	8.30003	2.75e-05	9.17	3.75e-06	3	23062	A	G			Intergenic	N_Shelf
cg13683864	rs1047855	-11.9669	9.69e-14	-13.6	1.3e-14	3	30319	A	G	RPL14;RPL14	NM_001034996;NM_003973	Body;Body	Island
cg01313622	rs1047881	-10.2055	1.14e-09	-7.73	0.0026	1	577	G	A	FLVCR1;FLVCR1;LQK1;LQK1	NM_014053;NM_014053;NR_027286;NR_027285	5'UTR;1stExon;TSS1500;TSS1500	Island
cg17807903	rs1047893	-10.9531	2.11e-11	17.71	1.44e-21	1	20308	G	A	ZNHIT6;ZNHIT6	NM_017953;NM_001170670	TSS1500;TSS1500	S_Shore
cg01591343	rs1047910	-36.8172	2.17e-56	-18.94	1.78e-23	6	1	A	G	WDR27	NM_182552	3'UTR	Open Sea
cg16553052	rs10479970	8.33474	2.29e-05	9.74	2.77e-07	7	135	G	A	SNX8	NM_013321	Body	Open Sea
cg22833478	rs1048047	7.66302	0.000735	8.14	0.000409	11	1013	G	A	SLC22A18;SLC22A18;SLC22A18AS	NM_183233;NM_002555;NM_007105	Body;Body;TSS1500	S_Shore
cg19698084	rs1048057	7.8742	0.000249	8.66	3.74e-05	10	9550	C	A	KIF20B	NM_016195	TSS200	Island
cg09301498	rs10480915	-10.1649	1.41e-09	-9.3	2.06e-06	7	7043	A	G			Intergenic	Island
cg09301498	rs10480917	-10.1649	1.41e-09	-9.67	3.93e-07	7	7529	A	G			Intergenic	Island
cg27398817	rs10481273	-10.7585	5.97e-11	-9.51	8.11e-07	8	41775	G	A	SNX16;SNX16;SNX16;SNX16;SNX16;SNX16	NM_152836;NM_152836;NM_022133;NM_152837;NM_022133;NM_152837	1stExon;5'UTR;5'UTR;1stExon;1stExon;5'UTR	S_Shore
cg00935895	rs1048135	17.5816	5.62e-26	9.68	3.65e-07	2	22394	G	A	RBM43	NM_198557	Body	N_Shore
cg02890259	rs1048245	15.5952	8e-22	15.95	1.06e-18	1	3853	A	C	HSPB7;HSPB7	NM_014424;NM_014424	1stExon;5'UTR	Open Sea
cg19901468	rs1048257	13.461	3.9e-17	-8.46	9.53e-05	14	7608	G	A	AHNAK2	NM_138420	Body	Open Sea
cg21017887	rs1048257	-10.9285	2.41e-11	20.08	3.45e-25	14	3895	G	A			Intergenic	S_Shore
cg13950674	rs1048296	-12.5453	4.6e-15	-11.34	2.21e-10	1	31831	C	A	SPRR2B;SPRR2B	NM_001017418;NM_001017418	5'UTR;1stExon	Open Sea
cg02890259	rs1048334	15.5952	8e-22	14.73	1.28e-16	1	4446	A	G	HSPB7;HSPB7	NM_014424;NM_014424	1stExon;5'UTR	Open Sea
cg00814218	rs10483479	-22.8398	6.13e-36	-26.81	4.98e-34	14	50	G	A	SLC25A21;SLC25A21	NM_030631;NM_001171170	Body;Body	Open Sea
cg18576044	rs10483869	18.0676	5.83e-27	16.07	6.56e-19	14	13011	A	G			Intergenic	S_Shelf
cg18476566	rs10484220	9.48896	5.2e-08	8.48	8.81e-05	14	7239	A	G	OR4K14	NM_001004712	1stExon	Open Sea
cg07883662	rs10484264	-11.5154	1.06e-12	-11.03	8.56e-10	6	41608	G	A	CLPS	NM_001832	TSS200	Open Sea
cg08959396	rs104843	-13.3969	5.43e-17	-8.17	0.000361	16	49129	C	A	C16orf73;C16orf73	NM_001163560;NM_152764	TSS200;TSS200	Island
cg15042082	rs10484339	-12.6057	3.35e-15	-17.36	5.15e-21	6	73721	G	A			Intergenic	Open Sea
cg11291305	rs10484361	-9.17649	2.74e-07	-10.28	2.49e-08	6	10665	A	G	ATXN1;ATXN1	NM_001128164;NM_000332	5'UTR;5'UTR	Open Sea
cg12762763	rs10484400	11.6944	4.1e-13	11.03	8.49e-10	6	22009	G	A			Intergenic	S_Shore
cg03115532	rs10484404	-11.5805	7.51e-13	-9.19	3.37e-06	6	130231	A	G	LOC222699	NR_002936	Body	N_Shore
cg21438527	rs10484433	10.5961	1.43e-10	8.83	1.77e-05	6	158863	A	C	HIST1H4D	NM_003539	TSS200	S_Shore
cg21438527	rs10484435	12.9971	4.33e-16	11.58	7.67e-11	6	157544	C	A	HIST1H4D	NM_003539	TSS200	S_Shore
cg05554718	rs10484436	-15.4831	1.39e-21	-23.13	2.01e-29	6	1456	A	G	HIST1H1D	NM_005320	TSS1500	Open Sea
cg01356752	rs10484438	-8.19732	4.68e-05	-14.97	4.95e-17	6	65358	G	A			Intergenic	S_Shore
cg21438527	rs10484439	23.8079	1.29e-37	26.12	3.32e-33	6	120553	A	G	HIST1H4D	NM_003539	TSS200	S_Shore
cg05738196	rs10484442	15.6058	7.59e-22	9.09	5.37e-06	6	21942	G	A			Intergenic	Open Sea
cg08645998	rs10484442	14.0164	2.24e-18	14.71	1.39e-16	6	16260	G	A			Intergenic	Open Sea
cg07791065	rs10484457	-27.0573	6.34e-43	-39.95	4.66e-47	6	585	A	C			Intergenic	Open Sea
cg24697433	rs10484543	-23.5791	3.18e-37	-17.77	1.16e-21	6	85306	A	T	TRIM27	NM_006510	Body	Open Sea
cg16035267	rs10484545	-10.2676	8.2e-10	-7.37	0.0132	6	108120	C	G	OR12D3	NM_030959	1stExon	Open Sea
cg06503981	rs10484549	-23.3636	7.48e-37	-12.45	1.69e-12	6	166251	G	A			Intergenic	S_Shelf
cg09723088	rs10484549	7.18537	0.00824	8.14	0.000404	6	335150	G	A	HLA-F;HLA-F;HLA-F;HLA-F;HLA-F;HLA-F	NM_018950;NM_001098478;NM_001098479;NM_018950;NM_001098479;NM_001098478	1stExon;5'UTR;1stExon;5'UTR;5'UTR;1stExon	Island
cg16494625	rs10484549	-11.0983	9.75e-12	-10.19	3.61e-08	6	158083	G	A	HCG2P7	NR_001318	Body	Open Sea
cg01203766	rs10484554	-10.5887	1.48e-10	-7.72	0.00268	6	178755	A	G	PSORS1C1	NM_014068	5'UTR	Open Sea
cg07930587	rs10484566	-14.2005	8.76e-19	-20.26	1.93e-25	6	11692	C	A	PSMB9;PSMB9	NM_002800;NM_148954	Body;Body	S_Shore
cg00197266	rs10485011	-17.9615	9.54e-27	-19.76	1.03e-24	6	39219	A	C			Intergenic	N_Shore
cg11881038	rs10485058	-14.3139	4.92e-19	-11.04	8.1e-10	6	36514	G	A	OPRM1;OPRM1;OPRM1;OPRM1;OPRM1;OPRM1;OPRM1;OPRM1;OPRM1;OPRM1;OPRM1;OPRM1;OPRM1;OPRM1	NM_001145283;NM_001008503;NM_001145281;NM_001145287;NM_001145282;NM_000914;NM_001145287;NM_001145286;NM_001145284;NM_001008504;NM_001145285;NM_001145280;NM_001145279;NM_001008505	Body;Body;Body;1stExon;Body;Body;5'UTR;Body;Body;Body;Body;5'UTR;Body;Body	Open Sea
cg07533159	rs10485179	7.68286	0.000664	12.06	9.28e-12	6	23615	G	A	TRMT11	NM_001031712	Body	Island
cg16455339	rs10485203	-11.4854	1.25e-12	-8.68	3.47e-05	6	1037	G	A	ARID1B;ARID1B;ARID1B	NM_017519;NM_175863;NM_020732	Body;Body;Body	Open Sea
cg07796016	rs1048535	-17.2011	3.37e-25	-12.88	2.79e-13	1	2119	G	A	LCE1C	NM_178351	TSS1500	Open Sea
cg11583211	rs1048535	9.22022	2.16e-07	8.14	0.000412	1	8219	G	A	LCE1D;LCE1D	NM_178352;NM_178352	5'UTR;1stExon	Open Sea
cg19223824	rs10485438	-27.9164	3e-44	-24.05	1.25e-30	20	25675	G	A	SLC12A5;SLC12A5	NM_020708;NM_001134771	Body;Body	N_Shelf
cg00681003	rs10485646	-18.9092	1.24e-28	-16.79	4.27e-20	20	5996	A	G	CST9;CST9	NM_001008693;NM_001008693	5'UTR;1stExon	Open Sea
cg13824456	rs10486070	-32.1507	2.31e-50	-34.31	5.25e-42	7	3961	A	G			Intergenic	Open Sea
cg12832956	rs1048610	9.28143	1.57e-07	9.72	3.13e-07	2	18833	A	G	IAH1	NM_001039613	Body	S_Shore
cg04456492	rs10486378	-13.1181	2.31e-16	-9.49	8.84e-07	7	24641	G	A			Intergenic	Open Sea
cg01275685	rs10486632	9.52399	4.32e-08	10.66	4.44e-09	7	585	C	A	BMPER	NM_133468	Body	Open Sea
cg26162637	rs10487164	-24.476	9.53e-39	-16.98	2.07e-20	7	61810	A	G	RELN;RELN	NM_173054;NM_005045	Body;Body	Open Sea
cg10187601	rs10487358	-20.1252	5.57e-31	-16.46	1.47e-19	7	560	A	G	ST7;ST7	NM_018412;NM_021908	Body;Body	Open Sea
cg13979581	rs10487484	-11.5002	1.15e-12	-15.99	9.02e-19	7	117106	G	A	GCC1	NM_024523	Body	N_Shelf
cg10182287	rs1048755	-14.9217	2.29e-20	-12.24	4.22e-12	14	8998	A	G	ATXN3;ATXN3;ATXN3;ATXN3;ATXN3;ATXN3;ATXN3;ATXN3;ATXN3;ATXN3;ATXN3;ATXN3;ATXN3;ATXN3;ATXN3;ATXN3;ATXN3;ATXN3;ATXN3;ATXN3;ATXN3;ATXN3;ATXN3;ATXN3;ATXN3;ATXN3;ATXN3;ATXN3;ATXN3;ATXN3;ATXN3;ATXN3	NR_028466;NM_001164774;NR_028456;NR_028463;NR_028468;NM_030660;NM_001164781;NR_028464;NR_028470;NR_028465;NM_004993;NR_028469;NR_028461;NM_001164779;NM_001164778;NM_001164775;NM_001127697;NR_028454;NR_028458;NR_028459;NM_001164780;NR_028467;NM_001164782;NM_001164777;NM_001127696;NR_031765;NR_028453;NR_028457;NR_028455;NR_028462;NR_028460;NM_001164776	Body;Body;Body;Body;Body;Body;Body;Body;Body;Body;Body;Body;Body;Body;Body;Body;Body;Body;Body;Body;Body;Body;Body;Body;Body;Body;Body;Body;Body;Body;Body;Body	Open Sea
cg16655091	rs1048789	-9.98594	3.68e-09	-9.06	6.26e-06	13	4603	A	C	ATP8A2	NM_016529	Body	S_Shelf
cg02355809	rs10488372	-21.9094	2.78e-34	-23.21	1.59e-29	7	398	A	G	GIMAP1	NM_130759	TSS1500	Open Sea
cg17063962	rs10488512	14.6618	8.45e-20	10.9	1.55e-09	7	54921	A	G			Intergenic	Island
cg10898776	rs10488516	-9.69679	1.72e-08	-7.12	0.0413	7	67010	A	G			Intergenic	Open Sea
cg04998327	rs10488761	-27.3609	2.14e-43	-39.79	6.32e-47	11	387	A	G			Intergenic	Open Sea
cg15654458	rs1048893	-14.2442	7.01e-19	-19.35	4.21e-24	6	6306	A	G	C6orf163	NM_001010868	TSS1500	Open Sea
cg26659797	rs10489282	-16.5609	7.2e-24	-12.62	8.15e-13	1	60861	A	G	C1orf105	NM_139240	3'UTR	Open Sea
cg26035071	rs10489391	-13.2772	1.01e-16	-7.38	0.0124	1	476454	G	A			Intergenic	S_Shelf
cg06776907	rs10489431	-19.1233	4.72e-29	-21.82	1.2e-27	1	45055	A	G	TMCO2	NM_001008740	Body	Open Sea
cg06776907	rs10489432	-19.1233	4.72e-29	-15.07	3.38e-17	1	45222	G	A	TMCO2	NM_001008740	Body	Open Sea
cg15697160	rs10489438	-13.6712	1.32e-17	-11.2	3.97e-10	1	37804	A	G	NIPAL3	NM_020448	5'UTR	S_Shore
cg15697160	rs10489440	-14.3451	4.19e-19	-11.44	1.4e-10	1	8129	A	G	NIPAL3	NM_020448	5'UTR	S_Shore
cg15697160	rs10489441	-16.1399	5.53e-23	-12.1	7.74e-12	1	1380	A	G	NIPAL3	NM_020448	5'UTR	S_Shore
cg26616932	rs10489526	-10.0948	2.06e-09	-10.17	4.03e-08	1	39963	A	C			Intergenic	Open Sea
cg10701801	rs10489546	23.1525	1.74e-36	21.21	8.47e-27	1	139121	G	A	OSBPL9;OSBPL9;OSBPL9;OSBPL9	NM_148909;NM_148906;NM_024586;NM_148908	TSS200;TSS200;TSS200;TSS200	Open Sea
cg06096015	rs10489609	-8.50265	9.52e-06	-8.19	0.00033	1	33689	A	G	EGLN1	NM_022051	Body	Open Sea
cg16298457	rs10489764	12.9459	5.66e-16	8.17	0.00036	1	27582	G	A			Intergenic	Open Sea
cg20823859	rs10489794	-7.6244	0.000896	-7.55	0.00589	1	36511	G	A	OVGP1	NM_002557	TSS1500	Open Sea
cg09896106	rs10489815	-7.11962	0.0114	-7.37	0.0135	1	138613	A	C			Intergenic	Open Sea
cg10708189	rs10489815	-8.29247	2.85e-05	-7.81	0.00179	1	50717	A	C			Intergenic	Open Sea
cg17479898	rs10489815	-13.0023	4.21e-16	-7.19	0.0292	1	29354	A	C			Intergenic	Open Sea
cg17821453	rs10489815	-28.0045	2.19e-44	-21.73	1.55e-27	1	58961	A	C	OMA1	NM_145243	5'UTR	N_Shelf
cg01463139	rs10489830	-9.23855	1.97e-07	-9.96	1.05e-07	1	44443	A	C	OR10K1	NM_001004473	TSS200	Open Sea
cg04132017	rs10489831	-34.1367	5.21e-53	-32.26	5.53e-40	1	3705	G	A	OR10R2	NM_001004472	1stExon	Open Sea
cg08103988	rs10491082	-19.6388	4.72e-30	18.75	3.38e-23	17	778	A	G			Intergenic	Island
cg08750459	rs10491082	-16.2416	3.37e-23	16.42	1.72e-19	17	1228	A	G			Intergenic	N_Shore
cg13207180	rs10491082	-13.3462	7.06e-17	20.67	4.96e-26	17	477	A	G			Intergenic	N_Shore
cg21358336	rs10491082	-20.9482	1.59e-32	22.94	3.55e-29	17	853	A	G			Intergenic	Island
cg24686902	rs10491082	-25.1638	6.87e-40	22.46	1.57e-28	17	644	A	G			Intergenic	Island
cg19949948	rs10491097	-13.4388	4.37e-17	-9.11	4.95e-06	17	19	A	G			Intergenic	Open Sea
cg25873875	rs10491104	11.8636	1.67e-13	10.17	3.99e-08	17	164514	A	G	NCOR1	NM_006311	Body	Open Sea
cg15445000	rs10491128	-7.39409	0.00288	-8.17	0.000359	17	56108	A	G	MED1	NM_004774	TSS1500	S_Shore
cg04576298	rs10491131	-13.2609	1.1e-16	-7.79	0.00198	17	17055	A	G	KRT31	NM_002277	3'UTR	Open Sea
cg25929399	rs10491131	16.7786	2.53e-24	7.68	0.00323	17	64504	A	G	KRT38	NM_006771	TSS200	Open Sea
cg26062172	rs10491246	9.6156	2.65e-08	7.14	0.0362	5	163854	G	A	FAM81B	NM_152548	Body	Open Sea
cg13905298	rs10491314	-10.9644	1.99e-11	-8.55	6.18e-05	5	70297	A	G			Intergenic	N_Shelf
cg24805360	rs10491474	-9.20699	2.32e-07	-9.93	1.18e-07	5	13396	A	G	LHFPL2	NM_005779	5'UTR	Open Sea
cg14655569	rs10491806	-9.70226	1.67e-08	-11.3	2.59e-10	9	189506	G	A	BICD2;BICD2	NM_015250;NM_001003800	3'UTR;3'UTR	N_Shelf
cg13412452	rs10491904	7.68258	0.000665	7.76	0.00231	9	6002	G	A	DDX31;GTF3C4;DDX31	NM_138620;NM_012204;NM_022779	Body;TSS1500;Body	N_Shore
cg20188490	rs10492098	18.2632	2.36e-27	15.13	2.57e-17	12	44474	G	A	PRH2;PRH2;PRR4;PRH1	NM_005042;NM_001110213;NM_001098538;NM_006250	TSS1500;TSS1500;Body;5'UTR	Open Sea
cg06601891	rs10492150	-16.999	8.82e-25	-19.98	4.89e-25	12	5109	A	G	MGP;MGP	NM_000900;NM_000900	1stExon;5'UTR	Open Sea
cg10738648	rs10492229	-9.22245	2.14e-07	-10.84	2.04e-09	12	286684	A	G	ARPC3	NM_005719	TSS1500	S_Shore
cg19980929	rs10492388	10.6211	1.24e-10	11.03	8.48e-10	12	24906	G	A	YAF2	NM_005748	TSS1500	S_Shore
cg05126514	rs1049256	7.37195	0.00322	8.68	3.48e-05	3	65880	G	A	BSN	NM_003458	Body	Open Sea
cg19822890	rs10492575	-17.1205	4.95e-25	-15.43	7.96e-18	13	34300	A	G	DOCK9;DOCK9	NM_015296;NM_001130049	Body;Body	Open Sea
cg18446441	rs10492606	-12.1869	3.04e-14	-11.11	6.13e-10	13	96997	G	A	EEF1DP3	NR_027062	Body	Open Sea
cg15663948	rs10492686	-20.1399	5.21e-31	-21.91	8.9e-28	13	4886	A	G	C13orf28;C13orf28	NM_145248;NM_145248	1stExon;5'UTR	Open Sea
cg01521131	rs1049281	21.2106	5.21e-33	26.92	3.76e-34	6	1097	A	G	HLA-C	NM_002117	Body	N_Shore
cg09382842	rs1049281	16.3506	1.99e-23	19.15	8.36e-24	6	838	A	G	HLA-C	NM_002117	Body	N_Shore
cg09556042	rs1049281	16.2901	2.66e-23	16.11	5.71e-19	6	446	A	G	HLA-C	NM_002117	Body	N_Shore
cg10409680	rs1049281	-13.9175	3.71e-18	-13.54	1.69e-14	6	2753	A	G	HLA-C	NM_002117	Body	Island
cg11574174	rs1049281	14.9383	2.1e-20	17.42	4.14e-21	6	467	A	G	HLA-C	NM_002117	Body	N_Shore
cg11867651	rs1049281	21.9573	2.28e-34	29.17	1.03e-36	6	1155	A	G	HLA-C	NM_002117	Body	N_Shore
cg11917734	rs1049281	13.6152	1.76e-17	15.26	1.57e-17	6	462	A	G	HLA-C	NM_002117	Body	N_Shore
cg13872627	rs1049281	10.5414	1.9e-10	11.46	1.28e-10	6	1469	A	G	HLA-C	NM_002117	Body	N_Shore
cg14931776	rs1049281	-11.317	3.05e-12	-10.33	1.99e-08	6	2236	A	G	HLA-C	NM_002117	Body	N_Shore
cg17096289	rs1049281	-13.8	6.79e-18	-14.21	1.09e-15	6	2221	A	G	HLA-C	NM_002117	Body	N_Shore
cg17974398	rs1049281	-9.74662	1.32e-08	-7.2	0.0288	6	2757	A	G	HLA-C	NM_002117	Body	Island
cg18020334	rs1049281	-15.0232	1.37e-20	-11.28	2.79e-10	6	2676	A	G	HLA-C	NM_002117	Body	Island
cg18747378	rs1049281	-16.4157	1.45e-23	-10.41	1.39e-08	6	2680	A	G	HLA-C	NM_002117	Body	Island
cg24710520	rs1049281	14.062	1.78e-18	11.82	2.63e-11	6	632	A	G	HLA-C	NM_002117	Body	N_Shore
cg25149637	rs1049281	13.5117	3e-17	11.46	1.26e-10	6	1453	A	G	HLA-C	NM_002117	Body	N_Shore
cg17279365	rs10492957	-16.9408	1.17e-24	-15.41	8.52e-18	1	43904	G	A	ESRRG;ESRRG;ESRRG	NM_206594;NM_206595;NM_001134285	5'UTR;5'UTR;5'UTR	Open Sea
cg22802014	rs10493047	-16.3737	1.78e-23	-15.3	1.36e-17	1	8886	A	G	SNRNP40	NM_004814	3'UTR	Open Sea
cg24451872	rs10493049	14.063	1.77e-18	11.4	1.64e-10	1	9116	G	A			Intergenic	N_Shelf
cg21440084	rs10493055	-9.02623	6.05e-07	-7.86	0.00143	1	10375	C	A	CSMD2	NM_052896	Body	Open Sea
cg14976592	rs10493377	11.0662	1.15e-11	11.62	6.29e-11	1	6908	G	A	LEPROT;LEPR;LEPR;LEPR	NM_017526;NM_002303;NM_001003679;NM_001003680	TSS200;TSS200;TSS200;TSS200	Island
cg26908356	rs10493872	-11.0804	1.07e-11	-7.26	0.022	1	39066	A	C	ABCD3;ABCD3	NM_001122674;NM_002858	Body;Body	Open Sea
cg11596043	rs10494261	9.92087	5.21e-09	10.36	1.72e-08	1	16210	G	A			Intergenic	S_Shelf
cg00858294	rs10494310	6.92899	0.0295	8.33	0.000169	1	247580	G	A			Intergenic	Open Sea
cg11596043	rs10494363	9.92087	5.21e-09	10.36	1.72e-08	1	75432	A	G			Intergenic	S_Shelf
cg19678111	rs10494369	-7.30565	0.0045	-7.12	0.0401	1	5668	G	A	C1orf226;C1orf226	NM_001135240;NM_001085375	Body;TSS200	Open Sea
cg17161180	rs10494431	-16.3913	1.63e-23	-18.56	6.61e-23	1	6456	G	A			Intergenic	N_Shore
cg24867790	rs10494515	-10.6916	8.53e-11	-16.71	5.89e-20	1	28528	A	G	NPHS2	NM_014625	TSS1500	S_Shore
cg21943599	rs10494519	-7.42904	0.00241	-7.52	0.00687	1	118792	A	G	C1orf125	NM_144696	TSS1500	N_Shore
cg20960322	rs10494543	-16.7509	2.88e-24	-9.07	5.81e-06	1	97928	C	A			Intergenic	S_Shelf
cg20960322	rs10494544	-9.75202	1.28e-08	-7.7	0.00293	1	50253	A	G			Intergenic	S_Shelf
cg10092377	rs10494828	13.2131	1.4e-16	10.58	6.37e-09	1	76051	A	G	C1orf106;C1orf106	NM_001142569;NM_018265	Body;Body	Island
cg00861214	rs10494884	-8.64104	4.61e-06	-11.5	1.05e-10	1	2038	A	G	CR1L	NM_175710	Body	Open Sea
cg19373649	rs10494884	-7.7113	0.000574	-12.47	1.55e-12	1	30246	A	G	CR1L	NM_175710	TSS1500	N_Shore
cg26035071	rs10494925	-9.5541	3.68e-08	-7.35	0.0143	1	348970	G	A			Intergenic	S_Shelf
cg22576950	rs1049493	-8.41637	1.5e-05	-12.91	2.39e-13	15	41900	G	A	CLN6	NM_017882	TSS1500	S_Shore
cg10327440	rs10495274	8.40823	1.56e-05	9.24	2.72e-06	1	2632	G	A	CDC42BPA;CDC42BPA	NM_014826;NM_003607	3'UTR;3'UTR	Open Sea
cg14252149	rs10495382	9.48022	5.45e-08	9.32	1.9e-06	1	93653	A	G	LGALS8;LGALS8;LGALS8;LGALS8	NM_201544;NM_006499;NM_201545;NM_201543	Body;Body;Body;Body	Open Sea
cg21315176	rs1049574	-10.7278	7.03e-11	-7.85	0.00152	4	3518	A	G	LRPAP1	NM_002337	Body	N_Shore
cg18702104	rs1049581	13.3279	7.76e-17	12.26	3.85e-12	4	291	A	G	QDPR	NM_000320	3'UTR	Open Sea
cg04559908	rs1049633	-20.3475	2.11e-31	-13.45	2.44e-14	6	52596	A	G	DPCR1	NM_080870	Body	N_Shelf
cg13561028	rs1049633	-16.6689	4.28e-24	-15.8	1.88e-18	6	32122	A	G	SFTA2	NM_205854	Body	Open Sea
cg07883662	rs1049649	-10.8592	3.48e-11	-10.28	2.45e-08	6	38016	A	C	CLPS	NM_001832	TSS200	Open Sea
cg05962382	rs10496678	-7.4839	0.00183	-7.56	0.00557	2	82835	A	G			Intergenic	Island
cg14252237	rs10496744	-10.8437	3.79e-11	-11.88	2.02e-11	2	82150	A	G			Intergenic	Open Sea
cg16882472	rs10497061	-8.32158	2.45e-05	-9.46	1.02e-06	2	2364	G	A			Intergenic	Open Sea
cg27490568	rs10497497	-13.5772	2.14e-17	-9.96	1.02e-07	2	5888	C	A			Intergenic	S_Shelf
cg04883911	rs10497893	-10.3252	6.03e-10	-7.93	0.00108	2	345	A	C			Intergenic	S_Shore
cg10392614	rs10497893	-10.5878	1.49e-10	-12.09	8.23e-12	2	676	A	C			Intergenic	Island
cg17916432	rs10497893	-11.0602	1.2e-11	-9.39	1.36e-06	2	11412	A	C	CRYGD;CRYGD	NM_006891;NM_006891	1stExon;5'UTR	Island
cg19404813	rs10497893	-7.08975	0.0133	-10.05	6.86e-08	2	11135	A	C	CRYGD	NM_006891	Body	Island
cg20408181	rs10497893	-9.82557	8.67e-09	-8.17	0.000357	2	402	A	C			Intergenic	Island
cg24664470	rs10497893	-12.4821	6.41e-15	-18.36	1.34e-22	2	864	A	C			Intergenic	Island
cg14652038	rs10498113	9.28631	1.53e-07	10.76	2.83e-09	2	9110	A	G	EPHA4	NM_004438	Body	Open Sea
cg14021192	rs1049817	15.1958	5.8e-21	-11.92	1.73e-11	2	65824	G	A	PPM1G;FTHL3;PPM1G	NM_002707;NR_002201;NM_177983	Body;TSS1500;Body	S_Shore
cg12870217	rs10498286	-15.5199	1.17e-21	-9.51	7.9e-07	14	25312	A	G			Intergenic	Open Sea
cg23352245	rs10498385	-14.5826	1.26e-19	-11.6	6.91e-11	14	196031	A	G			Intergenic	Open Sea
cg23352245	rs10498389	9.49574	5.01e-08	7.24	0.0232	14	43125	G	A			Intergenic	Open Sea
cg21002146	rs10498632	-9.21845	2.18e-07	-7.89	0.00124	14	12878	G	A	TC2N;TC2N;TC2N	NM_152332;NM_001128596;NM_001128595	TSS1500;5'UTR;TSS1500	S_Shore
cg00337181	rs10498733	-11.4944	1.19e-12	-7.54	0.00613	6	151018	A	G	SCAND3	NM_052923	Body	Open Sea
cg13604933	rs10498746	-7.69289	0.00063	-7.12	0.0413	6	78275	G	A			Intergenic	Open Sea
cg09319621	rs10498874	-6.86973	0.0395	-9.34	1.69e-06	6	79644	A	C	SMAP1;SMAP1	NM_001044305;NM_021940	TSS200;TSS200	Island
cg13838276	rs10499084	-15.6232	6.97e-22	-18.04	4.26e-22	6	143541	A	G			Intergenic	Open Sea
cg00332305	rs10499304	-10.0781	2.26e-09	-12.57	1.02e-12	6	2185	G	A	TIAM2	NM_012454	TSS1500	Open Sea
cg24208588	rs10499559	17.9974	8.07e-27	13.99	2.64e-15	7	13413	A	G			Intergenic	Island
cg06520095	rs1049970	-12.128	4.14e-14	-11.48	1.15e-10	16	25620	A	G			Intergenic	N_Shelf
cg17406915	rs10500311	-7.13892	0.0104	-9.29	2.13e-06	19	41910	A	G			Intergenic	S_Shelf
cg00563300	rs10500324	-8.34707	2.14e-05	-7.55	0.00584	16	5216	A	G	KCTD5	NM_018992	Body	Island
cg03796003	rs10500324	8.19591	4.71e-05	8.01	0.00072	16	4732	A	G	KCTD5	NM_018992	Body	Island
cg12615879	rs1050045	8.10113	7.71e-05	7.96	0.000922	12	102099	G	A	SLC26A10	NM_133489	TSS1500	Island
cg22841866	rs1050045	-8.11755	7.08e-05	-11.08	6.74e-10	12	102097	G	A	SLC26A10	NM_133489	TSS1500	Island
cg26567385	rs10500635	-8.08671	8.31e-05	-7.18	0.0309	11	2151	A	G			Intergenic	Open Sea
cg24803687	rs10500641	11.0943	9.97e-12	9.05	6.45e-06	11	6660	G	A	OR51I1	NM_001005288	TSS200	Open Sea
cg26155681	rs10500879	9.30079	1.41e-07	7.87	0.00138	11	12823	A	G	HTATIP2;HTATIP2;HTATIP2;HTATIP2;HTATIP2	NM_001098522;NM_001098521;NM_006410;NM_001098523;NM_001098520	TSS1500;TSS1500;TSS1500;TSS1500;TSS1500	N_Shore
cg09233619	rs10500956	-8.85102	1.53e-06	-15.98	9.21e-19	11	56585	A	G			Intergenic	Open Sea
cg04392293	rs10501099	14.5818	1.27e-19	10.13	4.81e-08	11	137288	A	C			Intergenic	Open Sea
cg04196064	rs10501337	-9.77745	1.12e-08	-9.53	7.43e-07	11	461687	A	G	TRIM48	NM_024114	1stExon	Open Sea
cg05792312	rs10501388	-13.4013	5.31e-17	-12.89	2.62e-13	11	9546	G	A			Intergenic	Open Sea
cg24769381	rs10501429	-9.88259	6.4e-09	-8.96	9.75e-06	11	226927	A	C	GAB2;GAB2;GAB2	NM_080491;NM_012296;NM_012296	Body;1stExon;5'UTR	Open Sea
cg24166175	rs10501603	-11.595	6.95e-13	-11.45	1.31e-10	11	85526	G	A	CCDC83	NM_173556	Body	Open Sea
cg09085632	rs10502147	9.95585	4.33e-09	9.47	9.63e-07	11	67269	A	G	PPP2R1B;PPP2R1B	NM_002716;NM_181699	TSS200;TSS200	Island
cg18213857	rs10502147	8.42334	1.45e-05	7.12	0.0408	11	67271	A	G	PPP2R1B;PPP2R1B	NM_002716;NM_181699	TSS200;TSS200	Island
cg12074375	rs1050235	-11.1592	7.05e-12	-11.23	3.54e-10	13	7937	G	A			Intergenic	Open Sea
cg01695706	rs10503156	-14.6529	8.83e-20	-12.06	9.23e-12	8	24337	A	G			Intergenic	Island
cg01882084	rs10503156	-12.0818	5.27e-14	-9.23	2.91e-06	8	27410	A	G			Intergenic	N_Shelf
cg17267907	rs10503362	-13.9553	3.07e-18	-10.42	1.28e-08	8	21609	A	G	DEFA1B;DEFA1	NM_001042500;NM_004084	TSS1500;TSS1500	Open Sea
cg21775007	rs10503418	8.00301	0.000128	-7.26	0.0217	8	86636	G	A	TDH	NR_001578	Body	Island
cg23815491	rs1050362	12.1099	4.56e-14	7.29	0.0188	16	42193	A	C	HP;HP	NM_001126102;NM_005143	Body;Body	Open Sea
cg27596172	rs10503800	-10.4974	2.4e-10	-7.8	0.00187	8	31752	A	C			Intergenic	S_Shelf
cg14180039	rs1050391	11.2889	3.54e-12	10.27	2.54e-08	6	1843	A	G	HLA-DMA	NM_006120	Body	Open Sea
cg00325661	rs10504070	15.1489	7.33e-21	13.86	4.59e-15	8	87768	A	G			Intergenic	Island
cg05595134	rs10504161	8.01666	0.00012	11.1	6.32e-10	8	7860	G	A	MRPL15	NM_014175	TSS1500	N_Shore
cg07335376	rs10504161	9.00663	6.71e-07	9.48	9.31e-07	8	7890	G	A	MRPL15	NM_014175	TSS1500	N_Shore
cg17975000	rs10504215	-10.5752	1.59e-10	-7.93	0.00104	8	165429	A	G			Intergenic	Open Sea
cg26781321	rs10504216	-12.3665	1.18e-14	-7.74	0.00253	8	150132	A	G			Intergenic	Open Sea
cg26781321	rs10504217	-12.573	3.97e-15	-14.2	1.1e-15	8	94080	G	A			Intergenic	Open Sea
cg02725872	rs10504224	-16.2047	4.04e-23	-7.29	0.0188	8	28723	G	A			Intergenic	Open Sea
cg16435580	rs10504224	-13.4632	3.86e-17	-8.71	3.06e-05	8	11506	G	A			Intergenic	Open Sea
cg26781321	rs10504224	-21.6099	9.68e-34	-21.62	2.25e-27	8	12133	G	A			Intergenic	Open Sea
cg05313129	rs10504229	-7.93032	0.000186	-7.81	0.00181	8	3612	G	A	C8orf71	NR_026772	Body	Island
cg14926445	rs10504229	-7.40044	0.00279	-7.47	0.00845	8	3211	G	A	C8orf71	NR_026772	Body	S_Shore
cg22535103	rs10504229	-9.99819	3.45e-09	-10.75	3.02e-09	8	3993	G	A	C8orf71	NR_026772	Body	Island
cg24829409	rs10504229	-8.45435	1.23e-05	-7.21	0.0274	8	3742	G	A	C8orf71	NR_026772	Body	Island
cg26781321	rs10504229	-7.61376	0.000945	-10.7	3.67e-09	8	64893	G	A			Intergenic	Open Sea
cg22535103	rs10504230	-8.06154	9.47e-05	-9.77	2.45e-07	8	4648	A	G	C8orf71	NR_026772	Body	Island
cg26781321	rs10504230	-8.01661	0.00012	-10.42	1.29e-08	8	65548	A	G			Intergenic	Open Sea
cg14068309	rs1050448	16.7107	3.5e-24	10.26	2.66e-08	12	45	A	G	EIF2B1	NM_001414	3'UTR	Open Sea
cg25245477	rs10504547	9.41001	7.92e-08	7.43	0.01	8	34088	G	A			Intergenic	Open Sea
cg12744694	rs10504846	-14.0524	1.86e-18	-14.47	3.68e-16	8	27498	A	G	MMP16;MMP16	NM_005941;NM_022564	Body;Body	Open Sea
cg12967864	rs1050527	-24.05	4.98e-38	-20.57	6.83e-26	19	1	A	C	MBOAT7;MBOAT7;TMC4;MBOAT7;TMC4	NM_001146083;NM_001146056;NM_144686;NM_024298;NM_001145303	3'UTR;3'UTR;TSS1500;3'UTR;TSS1500	Open Sea
cg10424125	rs10505430	-14.6093	1.1e-19	-15.11	2.82e-17	8	2691	A	G	FAM83A;FAM83A	NM_032899;NM_207006	TSS200;TSS200	Open Sea
cg26504305	rs1050544	9.82777	8.56e-09	7.24	0.0238	19	6882	A	G	LOC729991-MEF2B;LOC729991-MEF2B;MEF2B;LOC729991-MEF2B;MEF2B	NR_027308;NM_005919;NM_001145785;NR_027307;NM_001145785	Body;5'UTR;5'UTR;Body;1stExon	Island
cg02179473	rs10505455	-16.7121	3.47e-24	-17.55	2.54e-21	8	29018	G	A			Intergenic	Open Sea
cg09430642	rs10505476	8.76176	2.44e-06	8.63	4.48e-05	8	19190	A	G	POU5F1B	NM_001159542	TSS1500	Open Sea
cg09430642	rs10505477	12.436	8.17e-15	-11.53	9.38e-11	8	19863	A	G	POU5F1B	NM_001159542	TSS1500	Open Sea
cg24393317	rs10505724	8.75568	2.52e-06	9	8.29e-06	12	21101	G	A	CACNA1C;CACNA1C;CACNA1C;CACNA1C;CACNA1C;CACNA1C;CACNA1C;CACNA1C;CACNA1C;CACNA1C;CACNA1C;CACNA1C;CACNA1C;CACNA1C;CACNA1C;CACNA1C;CACNA1C;CACNA1C;CACNA1C;CACNA1C;CACNA1C;CACNA1C;CACNA1C	NM_001129844;NM_001129827;NM_001129839;NM_001129834;NM_001129841;NM_000719;NM_001129830;NM_001167625;NM_001129843;NM_001167624;NM_001129835;NM_001129837;NM_001167623;NM_001129840;NM_199460;NM_001129833;NM_001129832;NM_001129829;NM_001129846;NM_001129836;NM_001129838;NM_001129831;NM_001129842	Body;Body;Body;Body;Body;Body;Body;Body;Body;Body;Body;Body;Body;Body;Body;Body;Body;Body;Body;Body;Body;Body;Body	Open Sea
cg25198316	rs10506276	-22.8243	6.52e-36	-23.43	8.15e-30	12	3534	A	G	OR10AD1	NM_001004134	TSS1500	Open Sea
cg12884762	rs10506294	-8.66089	4.15e-06	-11.19	4.3e-10	12	138706	G	A	DIP2B	NM_173602	Body	Open Sea
cg00640120	rs10506521	-8.91058	1.11e-06	-13.12	1e-13	17	176927	A	G	CYB561;CYB561;CYB561	NM_001017917;NM_001017916;NM_001915	TSS200;5'UTR;5'UTR	S_Shelf
cg10833838	rs10506521	-6.98503	0.0224	-8.15	0.000394	17	298596	A	G			Intergenic	N_Shore
cg03834261	rs10507070	7.45866	0.00208	7.22	0.0254	12	12525	A	G	CCDC38;AMDHD1	NM_182496;NM_152435	TSS200;TSS1500	Island
cg03607813	rs10507192	8.20729	4.44e-05	11.39	1.77e-10	12	1	G	A			Intergenic	Open Sea
cg23530906	rs10507243	7.45786	0.00209	-15.85	1.55e-18	12	495	G	A			Intergenic	Open Sea
cg04957628	rs1050803	-7.70317	0.000598	8.59	5.2e-05	6	7768	C	A	SLC35D3	NM_001008783	TSS1500	Island
cg19422218	rs10508332	-8.58329	6.23e-06	-7.68	0.00329	10	6502	G	A	ITIH5;ITIH5	NM_030569;NM_001001851	Body;Body	Open Sea
cg24284539	rs10508452	15.3298	2.98e-21	9.54	6.91e-07	10	5689	A	C	CCDC3	NM_031455	Body	Open Sea
cg10309386	rs10508462	23.347	8e-37	22.83	4.99e-29	10	4409	C	A	BEND7;BEND7	NM_152751;NM_001100912	Body;Body	Island
cg02828564	rs1050847	8.69709	3.43e-06	8.44	0.000102	16	1637	G	A	ZCCHC14	NM_015144	Body	Island
cg13953972	rs10508476	-13.0684	2.99e-16	-10.99	1.02e-09	10	65747	A	G	FAM107B	NM_031453	Body	Open Sea
cg02828564	rs1050863	8.79193	2.08e-06	8.72	2.95e-05	16	4476	G	A	ZCCHC14	NM_015144	Body	Island
cg12196389	rs10508816	-13.0639	3.06e-16	-11.87	2.11e-11	10	44031	A	G			Intergenic	Island
cg19921651	rs10508876	-8.44462	1.29e-05	-7.15	0.0348	10	40022	A	G			Intergenic	Open Sea
cg19921651	rs10508877	-26.7515	1.91e-42	-20.01	4.38e-25	10	11323	A	G			Intergenic	Open Sea
cg00696044	rs10509154	-6.86854	0.0398	-9.96	1.02e-07	10	131076	A	G			Intergenic	Open Sea
cg16871435	rs10509199	-10.3381	5.63e-10	-7.76	0.00232	10	56829	A	C			Intergenic	Open Sea
cg09504384	rs10509322	-10.5059	2.3e-10	-9.27	2.39e-06	10	1712	G	A	LRRC20;LRRC20;LRRC20	NM_018239;NM_018205;NM_207119	Body;Body;Body	Open Sea
cg16745159	rs10509495	-8.70924	3.21e-06	-7.22	0.0264	10	66094	G	A	FAM190B	NM_018999	5'UTR	S_Shelf
cg06076184	rs10509681	9.58959	3.05e-08	8.17	0.000363	10	144447	G	A			Intergenic	Island
cg06749524	rs10509894	-15.6332	6.63e-22	-20.03	4.2e-25	10	101967	C	A			Intergenic	Open Sea
cg14609104	rs10509910	-10.7793	5.34e-11	-8.16	0.000374	10	12436	A	G	MXI1;MXI1;MXI1	NM_130439;NM_001008541;NM_005962	Body;Body;Body	S_Shelf
cg14964115	rs10510007	24.2765	2.06e-38	11.62	6.31e-11	10	1844	G	A	FAM160B1	NM_001135051	Body	Open Sea
cg19360212	rs10510102	-11.587	7.25e-13	-16.97	2.15e-20	10	106281	G	A	NSMCE4A;NSMCE4A	NM_001167865;NM_017615	Body;Body	N_Shelf
cg05812143	rs10510149	-9.77529	1.13e-08	-8.47	9.01e-05	10	27821	C	A			Intergenic	S_Shelf
cg21330272	rs10510466	10.5444	1.87e-10	7.32	0.0163	3	20086	G	A			Intergenic	N_Shelf
cg20679403	rs10510613	-13.95	3.15e-18	-16.98	2.08e-20	3	17659	A	G			Intergenic	Open Sea
cg17658874	rs10510621	-8.79152	2.09e-06	-8.41	0.000118	3	59972	A	G	RBMS3;RBMS3;RBMS3	NM_001003792;NM_001003793;NM_014483	Body;Body;Body	Open Sea
cg09455208	rs10510708	8.0689	9.11e-05	9.17	3.75e-06	3	87188	G	A			Intergenic	N_Shelf
cg13683864	rs10510708	-11.6981	4.03e-13	-13.6	1.3e-14	3	94445	G	A	RPL14;RPL14	NM_001034996;NM_003973	Body;Body	Island
cg05393861	rs10510760	-14.8641	3.05e-20	-14.23	9.74e-16	3	178280	A	G	ITIH3	NM_002217	TSS200	Open Sea
cg18404041	rs10510760	-7.63432	0.000851	-7.82	0.00177	3	173935	A	G	ITIH1;ITIH1;ITIH1;ITIH1	NM_001166435;NM_001166434;NM_001166436;NM_002215	Body;Body;Body;Body	Open Sea
cg12928933	rs10510793	-14.6946	7.16e-20	-10.62	5.26e-09	3	206528	A	G	FAM116A	NM_152678	TSS1500	S_Shore
cg18053688	rs1051109	-9.84002	8.02e-09	-9.13	4.58e-06	3	85354	G	A			Intergenic	Open Sea
cg25951177	rs10511237	-9.37459	9.55e-08	-9.68	3.7e-07	3	172904	A	G			Intergenic	Open Sea
cg12414339	rs10511395	-14.6378	9.53e-20	-11.16	4.78e-10	3	159	A	C	NR1I2;NR1I2;NR1I2	NM_003889;NM_022002;NM_033013	3'UTR;3'UTR;3'UTR	Open Sea
cg12863693	rs1051168	11.3232	2.94e-12	10.15	4.46e-08	15	631	A	C	NMB;NMB	NM_205858;NM_021077	Body;Body	N_Shore
cg10975354	rs10512064	24.9644	1.47e-39	18.72	3.8e-23	9	15742	G	A	VPS13A;VPS13A;LOC100286938;VPS13A;VPS13A	NM_001018038;NM_001018037;NR_026668;NM_033305;NM_015186	TSS1500;TSS1500;Body;TSS1500;TSS1500	Island
cg21096718	rs10512477	-7.68667	0.000651	-7.42	0.0107	17	24526	G	A	ACACA;ACACA;ACACA;ACACA;ACACA	NM_198838;NM_198839;NM_198837;NM_198834;NM_198836	Body;Body;Body;Body;Body	Open Sea
cg18828268	rs10512491	-20.2873	2.75e-31	-21.41	4.4e-27	17	107537	A	G	BRIP1	NM_032043	Body	N_Shelf
cg26840437	rs10512644	17.0622	6.53e-25	9.37	1.51e-06	5	508	C	A			Intergenic	N_Shore
cg26840437	rs10512645	17.0622	6.53e-25	9.37	1.51e-06	5	851	G	A			Intergenic	N_Shore
cg26840437	rs10512646	10.5506	1.81e-10	7.08	0.0474	5	11573	G	A			Intergenic	N_Shore
cg07007062	rs10512684	-11.4233	1.73e-12	-9.86	1.63e-07	5	744	G	A	EGFLAM;EGFLAM;EGFLAM	NM_152403;NM_182798;NM_182799	Body;Body;5'UTR	Open Sea
cg11257741	rs10512734	7.92741	0.000189	9.51	7.93e-07	5	45226	G	A			Intergenic	Open Sea
cg21149357	rs10512827	26.0671	2.34e-41	23.94	1.73e-30	5	51598	G	A			Intergenic	S_Shelf
cg15690623	rs10512838	-12.287	1.79e-14	-11.64	5.9e-11	5	869	A	G			Intergenic	N_Shelf
cg12981577	rs10512839	-11.0614	1.19e-11	-10.97	1.12e-09	3	26303	G	A			Intergenic	S_Shelf
cg03354707	rs1051303	-7.47161	0.00195	-8.92	1.16e-05	19	2666	G	A	LTBP4;LTBP4;LTBP4	NM_001042545;NM_001042544;NM_003573	Body;Body;Body	N_Shore
cg10330839	rs1051303	-7.45169	0.00215	-15.72	2.6e-18	19	2290	G	A	LTBP4;LTBP4;LTBP4	NM_001042545;NM_001042544;NM_003573	Body;Body;Body	Island
cg23088184	rs1051303	-6.98096	0.0228	-13.98	2.74e-15	19	2478	G	A	LTBP4;LTBP4;LTBP4	NM_001042545;NM_001042544;NM_003573	Body;Body;Body	Island
cg07437923	rs1051308	15.5369	1.07e-21	12.86	2.94e-13	16	54070	G	A	DNAJA3;DNAJA3	NM_001135110;NM_005147	3'UTR;3'UTR	Open Sea
cg14951292	rs1051308	-10.8561	3.55e-11	-7.34	0.0154	16	34315	G	A	HMOX2;HMOX2;HMOX2;NMRAL1	NM_001127204;NM_002134;NM_001127206;NM_020677	TSS1500;TSS1500;5'UTR;TSS1500	N_Shore
cg27586797	rs10513151	10.6876	8.72e-11	9.38	1.46e-06	5	63567	G	A			Intergenic	Open Sea
cg07611121	rs10513170	-7.3112	0.00438	-10.7	3.77e-09	5	78326	G	A	TRIO	NM_007118	Body	Open Sea
cg23081194	rs1051331	-11.9209	1.24e-13	-12.77	4.4e-13	21	7602	G	A	UBE2G2;UBE2G2	NM_182688;NM_003343	5'UTR;Body	N_Shelf
cg10182287	rs1051340	-8.44509	1.29e-05	-8.38	0.000135	14	98721	A	G	ATXN3;ATXN3;ATXN3;ATXN3;ATXN3;ATXN3;ATXN3;ATXN3;ATXN3;ATXN3;ATXN3;ATXN3;ATXN3;ATXN3;ATXN3;ATXN3;ATXN3;ATXN3;ATXN3;ATXN3;ATXN3;ATXN3;ATXN3;ATXN3;ATXN3;ATXN3;ATXN3;ATXN3;ATXN3;ATXN3;ATXN3;ATXN3	NR_028466;NM_001164774;NR_028456;NR_028463;NR_028468;NM_030660;NM_001164781;NR_028464;NR_028470;NR_028465;NM_004993;NR_028469;NR_028461;NM_001164779;NM_001164778;NM_001164775;NM_001127697;NR_028454;NR_028458;NR_028459;NM_001164780;NR_028467;NM_001164782;NM_001164777;NM_001127696;NR_031765;NR_028453;NR_028457;NR_028455;NR_028462;NR_028460;NM_001164776	Body;Body;Body;Body;Body;Body;Body;Body;Body;Body;Body;Body;Body;Body;Body;Body;Body;Body;Body;Body;Body;Body;Body;Body;Body;Body;Body;Body;Body;Body;Body;Body	Open Sea
cg24786174	rs10514217	-20.1709	4.56e-31	-17.96	5.69e-22	18	26696	G	A	ZNF516	NM_014643	Body	S_Shelf
cg12475092	rs10514271	-19.3876	1.45e-29	-15.32	1.25e-17	5	57809	A	G			Intergenic	Open Sea
cg04843568	rs10514296	-10.6009	1.38e-10	-8.79	2.15e-05	5	198942	A	C			Intergenic	Open Sea
cg02203224	rs1051431	9.24984	1.85e-07	8.03	0.000677	12	181716	G	A	ARL6IP4;ARL6IP4;OGFOD2;ARL6IP4;ARL6IP4	NM_018694;NM_001002251;NM_024623;NM_016638;NM_001002252	TSS1500;TSS1500;3'UTR;TSS1500;TSS1500	N_Shore
cg09084244	rs1051431	13.6132	1.78e-17	8.68	3.57e-05	12	112057	G	A	CDK2AP1	NM_004642	TSS1500	S_Shore
cg02203224	rs1051434	10.5732	1.6e-10	10.25	2.82e-08	12	177113	G	A	ARL6IP4;ARL6IP4;OGFOD2;ARL6IP4;ARL6IP4	NM_018694;NM_001002251;NM_024623;NM_016638;NM_001002252	TSS1500;TSS1500;3'UTR;TSS1500;TSS1500	N_Shore
cg07644039	rs1051434	7.98698	0.000139	8.23	0.00027	12	177050	G	A	ARL6IP4;ARL6IP4;OGFOD2;ARL6IP4;ARL6IP4	NM_018694;NM_001002251;NM_024623;NM_016638;NM_001002252	TSS1500;TSS1500;3'UTR;TSS1500;TSS1500	N_Shore
cg09084244	rs1051434	19.5028	8.64e-30	15.15	2.42e-17	12	116660	G	A	CDK2AP1	NM_004642	TSS1500	S_Shore
cg00897404	rs10514390	9.28443	1.54e-07	10.4	1.44e-08	16	20362	G	A	ZFP1	NM_153688	TSS200	Island
cg03315344	rs10514393	-11.5717	7.86e-13	-9.31	1.98e-06	16	167797	G	A	CHST6	NM_021615	3'UTR	N_Shore
cg26304681	rs10514853	-11.6009	6.73e-13	-8.6	5.05e-05	5	12307	A	G			Intergenic	Open Sea
cg05249988	rs1051500	8.41214	1.53e-05	-8.16	0.000367	19	7282	G	A	ZNF132	NM_003433	TSS200	Island
cg13877915	rs1051500	19.3923	1.41e-29	-17.56	2.48e-21	19	7270	G	A	ZNF132	NM_003433	TSS200	Island
cg25013753	rs1051509	26.0315	2.67e-41	25.41	2.49e-32	10	147	G	A	ARHGAP22	NM_021226	3'UTR	N_Shelf
cg16145187	rs10515104	-16.9206	1.28e-24	-11.72	4.04e-11	17	12009	A	G			Intergenic	Open Sea
cg13591052	rs10515274	-8.85414	1.5e-06	-9.33	1.8e-06	5	79527	G	A			Intergenic	Open Sea
cg17259298	rs10515565	8.87211	1.36e-06	7.4	0.0118	5	34682	A	G	RBM27	NM_018989	TSS200	Island
cg19504301	rs10515565	6.95025	0.0266	7.88	0.00134	5	55439	A	G	LARS;LARS	NM_020117;NM_020117	5'UTR;1stExon	Open Sea
cg10926851	rs10515577	-14.1716	1.01e-18	-15.11	2.86e-17	5	31016	C	A	PPP2R2B;PPP2R2B;PPP2R2B;PPP2R2B;PPP2R2B;PPP2R2B;PPP2R2B	NM_181674;NM_001127381;NM_181677;NM_181678;NM_181676;NM_181675;NM_004576	Body;Body;Body;5'UTR;Body;Body;Body	N_Shelf
cg18236584	rs10515652	-8.57612	6.47e-06	-7.87	0.00138	5	84725	A	G			Intergenic	Open Sea
cg13386926	rs10515750	-15.8616	2.15e-22	-9.03	7.02e-06	5	80327	A	G	NIPAL4	NM_001099287	Body	S_Shelf
cg04497820	rs10515769	-13.4815	3.51e-17	-10.77	2.68e-09	5	10521	A	G			Intergenic	Open Sea
cg12611007	rs10516047	-26.1918	1.48e-41	-16.7	6.11e-20	5	24193	A	G			Intergenic	S_Shelf
cg06157924	rs1051613	9.22662	2.09e-07	7.98	0.000825	4	9174	G	A	TMEM175	NM_032326	Body	S_Shore
cg08222618	rs1051613	-8.58085	6.31e-06	-8.26	0.00024	4	10125	G	A	TMEM175	NM_032326	5'UTR	Island
cg23939001	rs1051613	-8.20067	4.6e-05	-8.35	0.00016	4	10535	G	A	TMEM175	NM_032326	5'UTR	Island
cg17858192	rs10516295	15.8566	2.21e-22	8.03	0.000663	4	13780	A	C	PROM1;PROM1;PROM1;PROM1;PROM1;PROM1;PROM1	NM_001145850;NM_006017;NM_001145849;NM_001145848;NM_001145852;NM_001145851;NM_001145847	TSS200;TSS200;TSS200;5'UTR;TSS200;TSS200;5'UTR	Open Sea
cg20281046	rs10516312	-8.30456	2.67e-05	-10.64	4.8e-09	4	13860	A	G			Intergenic	Open Sea
cg27467876	rs1051638	-18.135	4.26e-27	-8.3	0.000201	8	12647	A	G	SLC39A14;SLC39A14;SLC39A14;SLC39A14	NM_015359;NM_001135154;NM_001135153;NM_001128431	Body;Body;Body;Body	Open Sea
cg20078646	rs10516535	6.94465	0.0274	7.35	0.0141	4	39742	G	A			Intergenic	Open Sea
cg04073914	rs10516689	9.59396	2.98e-08	8.53	6.82e-05	4	76512	A	G	AGPAT9	NM_032717	Body	S_Shelf
cg04073914	rs10516690	-24.6008	5.89e-39	-26.54	1.05e-33	4	4106	A	G	AGPAT9	NM_032717	Body	S_Shelf
cg11494091	rs1051684	9.28427	1.54e-07	7.71	0.00286	17	46970	A	G	GH2;GH2;GH2;GH2	NM_022556;NM_022558;NM_002059;NM_022557	TSS1500;TSS1500;TSS1500;TSS1500	Open Sea
cg06855422	rs10516936	-15.484	1.38e-21	-11	9.63e-10	4	6365	G	A	GRID2	NM_001510	Body	Open Sea
cg06855422	rs10516939	-15.484	1.38e-21	-11.06	7.62e-10	4	8549	A	G	GRID2	NM_001510	Body	Open Sea
cg27467876	rs1051708	-18.135	4.26e-27	-8.3	0.000201	8	13729	C	A	SLC39A14;SLC39A14;SLC39A14;SLC39A14	NM_015359;NM_001135154;NM_001135153;NM_001128431	Body;Body;Body;Body	Open Sea
cg18825076	rs1051730	-7.76041	0.000446	-11.27	2.94e-10	15	164350	A	G	IREB2	NM_004136	TSS1500	N_Shore
cg19311470	rs10517522	20.8841	2.09e-32	33.44	3.72e-41	4	6700	G	A	RPL9;RPL9;LIAS;LIAS	NM_001024921;NM_000661;NM_006859;NM_194451	TSS1500;5'UTR;TSS200;TSS200	Island
cg04517429	rs10517593	-7.69004	0.00064	-9.33	1.77e-06	4	12634	A	G	DCHS2;DCHS2	NM_001142552;NM_001142553	TSS1500;TSS1500	S_Shore
cg01601712	rs1051760	-10.7027	8.04e-11	-7.42	0.0105	7	52535	G	A	ACTR3C	NM_001164458	5'UTR	N_Shore
cg05269323	rs1051760	-18.7536	2.51e-28	-23.66	4.05e-30	7	2918	G	A	REPIN1;REPIN1;REPIN1;REPIN1	NM_001099696;NM_001099695;NM_014374;NM_013400	5'UTR;Body;TSS1500;5'UTR	N_Shore
cg10018233	rs1051760	7.34113	0.00377	8.09	0.000507	7	62	G	A	REPIN1;REPIN1;REPIN1;REPIN1;REPIN1	NM_013400;NM_014374;NM_001099695;NM_014374;NM_001099696	3'UTR;3'UTR;3'UTR;1stExon;3'UTR	S_Shore
cg12556325	rs1051760	-10.3712	4.71e-10	-7.26	0.0221	7	43899	G	A	C7orf29;LRRC61;LRRC61	NM_138434;NM_023942;NM_001142928	TSS1500;5'UTR;5'UTR	Open Sea
cg21885112	rs1051760	-11.5825	7.43e-13	-11.88	1.99e-11	7	44063	G	A	C7orf29;LRRC61;LRRC61	NM_138434;NM_023942;NM_001142928	TSS1500;5'UTR;5'UTR	Open Sea
cg02884661	rs1051794	-15.5954	7.99e-22	-17.35	5.32e-21	6	3822	A	G	MICA	NM_000247	3'UTR	Open Sea
cg11268327	rs1051794	-8.28052	3.04e-05	-9.02	7.5e-06	6	1089	A	G	MICA	NM_000247	Body	Open Sea
cg16373817	rs10518011	-14.4337	2.67e-19	-8.95	1.02e-05	4	2051	A	G	PALLD;PALLD	NM_016081;NM_001166108	Body;Body	Open Sea
cg05067864	rs10518271	12.4406	7.98e-15	11.42	1.55e-10	19	26164	A	G			Intergenic	Island
cg05377415	rs10518271	14.1949	9.01e-19	10.16	4.16e-08	19	19757	A	G	ZNF606	NM_025027	TSS200	S_Shore
cg26975461	rs10518335	-7.4234	0.00249	-7.95	0.000955	4	367076	A	G	USP53	NM_019050	5'UTR	Open Sea
cg24135923	rs10518410	-12.0037	7.98e-14	-10.65	4.61e-09	4	249403	G	A			Intergenic	Open Sea
cg02899949	rs10518697	-7.10867	0.0121	-7.95	0.000966	15	24645	G	A	CASC5;CASC5	NM_144508;NM_170589	TSS1500;TSS1500	N_Shore
cg11418607	rs10518705	8.26831	3.24e-05	7.07	0.0498	15	40040	A	C			Intergenic	N_Shelf
cg24961286	rs10518705	-9.04997	5.34e-07	-7.47	0.00843	15	1510	A	C	SMAD3	NM_005902	Body	S_Shelf
cg11418607	rs10518707	8.26831	3.24e-05	7.07	0.0498	15	42379	A	G			Intergenic	N_Shelf
cg24961286	rs10518707	-9.04997	5.34e-07	-7.47	0.00843	15	3849	A	G	SMAD3	NM_005902	Body	S_Shelf
cg05338731	rs1051875	15.0444	1.24e-20	16.45	1.58e-19	22	23010	G	A	RAB36	NM_004914	Body	S_Shore
cg14186256	rs1051875	-8.27283	3.16e-05	-7.35	0.0141	22	18210	G	A	RTDR1	NM_014433	TSS200	Island
cg22688471	rs10519275	-7.26747	0.00546	-8.88	1.39e-05	15	37597	A	G			Intergenic	Open Sea
cg11685249	rs10519348	-8.98044	7.71e-07	-8.31	0.000185	5	169463	A	G	TSSK1B;MCC	NM_032028;NM_001085377	TSS1500;Body	Open Sea
cg12151888	rs10519445	10.5435	1.88e-10	9.52	7.81e-07	15	19177	G	A			Intergenic	S_Shelf
cg01502301	rs10519463	-18.6876	3.39e-28	-16.22	3.79e-19	4	69468	G	A			Intergenic	Open Sea
cg01957222	rs10519477	-31.1409	5.77e-49	-18.49	8.53e-23	2	4804	A	G	TPO;TPO;TPO;TPO	NM_175719;NM_000547;NM_175721;NM_175722	Body;Body;Body;Body	Open Sea
cg27341708	rs10519515	8.05596	9.74e-05	7.67	0.0034	4	50355	C	A	MAML3	NM_018717	Body	Open Sea
cg03645522	rs10519560	9.21393	2.24e-07	11.3	2.56e-10	4	18124	G	A			Intergenic	Open Sea
cg07407736	rs10519560	9.92539	5.09e-09	7.76	0.00232	4	18070	G	A			Intergenic	Open Sea
cg07216619	rs10519566	-7.89289	0.000226	-8.32	0.000179	15	59375	G	A			Intergenic	Open Sea
cg03639185	rs10519678	7.57402	0.00115	9.52	7.59e-07	4	25716	G	A			Intergenic	Open Sea
cg08963013	rs10520176	-13.788	7.23e-18	10.67	4.19e-09	2	17908	G	A	LRRTM4	NM_001134745	Body	Open Sea
cg24450063	rs1052053	16.8934	1.46e-24	14.91	6.36e-17	1	38274	G	A	SLC25A44;SLC25A44	NM_014655;NM_014655	5'UTR;1stExon	Island
cg25208724	rs1052053	17.0925	5.65e-25	15.85	1.53e-18	1	38329	G	A	SLC25A44;SLC25A44	NM_014655;NM_014655	5'UTR;1stExon	Island
cg25465065	rs1052053	11.0469	1.28e-11	10.97	1.11e-09	1	3808	G	A	PMF1	NM_007221	Body	Open Sea
cg24450063	rs1052067	8.79651	2.03e-06	8.31	0.000187	1	42222	A	G	SLC25A44;SLC25A44	NM_014655;NM_014655	5'UTR;1stExon	Island
cg25208724	rs1052067	8.49012	1.02e-05	8.89	1.37e-05	1	42277	A	G	SLC25A44;SLC25A44	NM_014655;NM_014655	5'UTR;1stExon	Island
cg25465065	rs1052067	8.69392	3.48e-06	7.32	0.0165	1	7756	A	G	PMF1	NM_007221	Body	Open Sea
cg02918577	rs10520720	7.16788	0.009	7.91	0.00118	15	1579	A	G	RGMA;RGMA	NM_001166287;NM_020211	TSS1500;TSS1500	Island
cg12595281	rs10520720	6.88947	0.0359	7.27	0.0204	15	1552	A	G	RGMA;RGMA	NM_001166287;NM_020211	TSS1500;TSS1500	Island
cg02288345	rs10520846	-10.4189	3.65e-10	-9.22	2.98e-06	5	6241	G	A	MYO10	NM_012334	Body	Open Sea
cg02288345	rs10520847	-9.19125	2.53e-07	-8.68	3.55e-05	5	8207	C	A	MYO10	NM_012334	Body	Open Sea
cg16602806	rs10520873	10.8403	3.86e-11	8.63	4.36e-05	5	31170	G	A	MTRR;FASTKD3;MTRR	NM_024010;NM_024091;NM_002454	Body;TSS1500;5'UTR	S_Shore
cg24676664	rs10521004	-13.3026	8.85e-17	-15.04	3.79e-17	5	13717	G	A			Intergenic	Open Sea
cg14669863	rs1052176	10.1073	1.92e-09	8.09	0.000509	1	12677	A	C	HCN3	NM_020897	Body	Island
cg14669863	rs1052177	10.1073	1.92e-09	8.09	0.000509	1	12644	G	A	HCN3	NM_020897	Body	Island
cg15083522	rs1052281	-9.9076	5.6e-09	-9.24	2.68e-06	10	44931	A	G	LRRC27;LRRC27	NM_001143757;NM_030626	3'UTR;3'UTR	Open Sea
cg04398451	rs1052299	-9.13133	3.46e-07	-10.45	1.14e-08	17	273552	A	G	MYO15A	NM_016239	Body	Island
cg15030378	rs1052299	-15.9529	1.38e-22	-15.66	3.3e-18	17	23454	A	G	SREBF1;SREBF1	NM_004176;NM_001005291	Body;Body	Island
cg20370184	rs1052486	-8.03507	0.000108	-10.4	1.44e-08	6	227858	A	G	SLC44A4	NM_025257	Body	Open Sea
cg00846647	rs1052551	-12.947	5.63e-16	-11.78	3.1e-11	17	8672	A	G	MAPT;MAPT;MAPT;MAPT;MAPT;MAPT	NM_016835;NM_001123067;NM_016834;NM_005910;NM_001123066;NM_016841	Body;Body;Body;Body;Body;Body	Island
cg01570182	rs1052551	11.7992	2.35e-13	11.51	1.02e-10	17	268529	A	G			Intergenic	Island
cg02228913	rs1052551	-22.6901	1.12e-35	-21.32	5.9e-27	17	10908	A	G	MAPT;MAPT;MAPT;MAPT;MAPT;MAPT	NM_016835;NM_001123067;NM_016834;NM_005910;NM_001123066;NM_016841	Body;Body;Body;Body;Body;Body	N_Shelf
cg15633388	rs1052551	-12.4546	7.41e-15	-7.44	0.00956	17	197606	A	G			Intergenic	N_Shelf
cg16652462	rs1052551	11.4936	1.19e-12	14.98	4.81e-17	17	389257	A	G	LOC644172	NR_026901	Body	Island
cg17117718	rs1052551	26.9318	9.97e-43	23.85	2.31e-30	17	405716	A	G			Intergenic	Island
cg18228076	rs1052551	-19.6899	3.78e-30	-24.77	1.54e-31	17	85562	A	G	MAPT;MAPT;MAPT;MAPT;MAPT;MAPT	NM_001123067;NM_016835;NM_016834;NM_001123066;NM_005910;NM_016841	5'UTR;5'UTR;5'UTR;5'UTR;5'UTR;5'UTR	Open Sea
cg22968622	rs1052551	18.7805	2.22e-28	34.76	1.98e-42	17	405345	A	G			Intergenic	Island
cg24801230	rs1052551	-35.7389	4.69e-55	-32.7	2e-40	17	90391	A	G	MAPT;MAPT;MAPT;MAPT;MAPT;MAPT	NM_001123067;NM_016835;NM_016834;NM_001123066;NM_005910;NM_016841	5'UTR;5'UTR;5'UTR;5'UTR;5'UTR;5'UTR	S_Shelf
cg00846647	rs1052553	-12.8012	1.21e-15	-11.78	3.1e-11	17	13637	G	A	MAPT;MAPT;MAPT;MAPT;MAPT;MAPT	NM_016835;NM_001123067;NM_016834;NM_005910;NM_001123066;NM_016841	Body;Body;Body;Body;Body;Body	Island
cg01570182	rs1052553	11.684	4.34e-13	11.51	1.02e-10	17	263564	G	A			Intergenic	Island
cg02228913	rs1052553	-22.506	2.38e-35	-21.32	5.9e-27	17	15873	G	A	MAPT;MAPT;MAPT;MAPT;MAPT;MAPT	NM_016835;NM_001123067;NM_016834;NM_005910;NM_001123066;NM_016841	Body;Body;Body;Body;Body;Body	N_Shelf
cg05159804	rs1052553	-6.87355	0.0388	-14.05	2.03e-15	17	269887	G	A			Intergenic	Island
cg15633388	rs1052553	-12.3423	1.34e-14	-7.44	0.00956	17	192641	G	A			Intergenic	N_Shelf
cg16652462	rs1052553	11.3058	3.24e-12	14.98	4.81e-17	17	394222	G	A	LOC644172	NR_026901	Body	Island
cg17117718	rs1052553	25.9156	4.1e-41	23.85	2.31e-30	17	410681	G	A			Intergenic	Island
cg18228076	rs1052553	-19.7772	2.56e-30	-24.77	1.54e-31	17	90527	G	A	MAPT;MAPT;MAPT;MAPT;MAPT;MAPT	NM_001123067;NM_016835;NM_016834;NM_001123066;NM_005910;NM_016841	5'UTR;5'UTR;5'UTR;5'UTR;5'UTR;5'UTR	Open Sea
cg22968622	rs1052553	18.4356	1.07e-27	34.76	1.98e-42	17	410310	G	A			Intergenic	Island
cg24801230	rs1052553	-35.0026	3.99e-54	-32.7	2e-40	17	95356	G	A	MAPT;MAPT;MAPT;MAPT;MAPT;MAPT	NM_001123067;NM_016835;NM_016834;NM_001123066;NM_005910;NM_016841	5'UTR;5'UTR;5'UTR;5'UTR;5'UTR;5'UTR	S_Shelf
cg00846647	rs1052587	-12.947	5.63e-16	-11.78	3.1e-11	17	42352	G	A	MAPT;MAPT;MAPT;MAPT;MAPT;MAPT	NM_016835;NM_001123067;NM_016834;NM_005910;NM_001123066;NM_016841	Body;Body;Body;Body;Body;Body	Island
cg01570182	rs1052587	11.7992	2.35e-13	11.51	1.02e-10	17	234849	G	A			Intergenic	Island
cg02228913	rs1052587	-22.6901	1.12e-35	-21.32	5.9e-27	17	44588	G	A	MAPT;MAPT;MAPT;MAPT;MAPT;MAPT	NM_016835;NM_001123067;NM_016834;NM_005910;NM_001123066;NM_016841	Body;Body;Body;Body;Body;Body	N_Shelf
cg15633388	rs1052587	-12.4546	7.41e-15	-7.44	0.00956	17	163926	G	A			Intergenic	N_Shelf
cg16652462	rs1052587	11.4936	1.19e-12	14.98	4.81e-17	17	422937	G	A	LOC644172	NR_026901	Body	Island
cg17117718	rs1052587	26.9318	9.97e-43	23.85	2.31e-30	17	439396	G	A			Intergenic	Island
cg18228076	rs1052587	-19.6899	3.78e-30	-24.77	1.54e-31	17	119242	G	A	MAPT;MAPT;MAPT;MAPT;MAPT;MAPT	NM_001123067;NM_016835;NM_016834;NM_001123066;NM_005910;NM_016841	5'UTR;5'UTR;5'UTR;5'UTR;5'UTR;5'UTR	Open Sea
cg22968622	rs1052587	18.7805	2.22e-28	34.76	1.98e-42	17	439025	G	A			Intergenic	Island
cg24801230	rs1052587	-35.7389	4.69e-55	-32.7	2e-40	17	124071	G	A	MAPT;MAPT;MAPT;MAPT;MAPT;MAPT	NM_001123067;NM_016835;NM_016834;NM_001123066;NM_005910;NM_016841	5'UTR;5'UTR;5'UTR;5'UTR;5'UTR;5'UTR	S_Shelf
cg13303203	rs1052617	7.78051	0.000403	7.24	0.024	17	216192	A	C	ANKFY1;ANKFY1	NM_016376;NM_020740	Body;Body	S_Shore
cg01153376	rs1052629	-9.93747	4.77e-09	-11.66	5.29e-11	16	16491	A	G	MSLN;MIR662;MSLN	NM_005823;NR_030384;NM_013404	3'UTR;TSS1500;3'UTR	Open Sea
cg03433313	rs1052629	-8.9595	8.6e-07	-9.54	7.02e-07	16	16234	A	G	MIR662	NR_030384	TSS1500	Open Sea
cg06630425	rs1052629	-7.92172	0.000195	-7.95	0.000968	16	16847	A	G	MSLN;MSLN	NM_005823;NM_013404	Body;Body	Open Sea
cg07482223	rs1052693	-14.1731	1.01e-18	-18.89	2.06e-23	6	23081	A	G	SFTA2	NM_205854	3'UTR	Open Sea
cg07906263	rs1052693	-8.60839	5.46e-06	-11.25	3.19e-10	6	16981	A	G	VARS2;VARS2;VARS2	NM_020442;NM_001167733;NM_001167734	Body;Body;Body	Open Sea
cg22025250	rs1052693	8.88595	1.27e-06	11.56	8.24e-11	6	0	A	G	GTF2H4;GTF2H4	NM_001517;NM_001517	1stExon;5'UTR	S_Shore
cg03668386	rs1052706	-16.0984	6.77e-23	11.24	3.42e-10	17	3609	G	A	COG1	NM_018714	TSS200	Island
cg06563943	rs1052706	-14.6684	8.17e-20	12.27	3.81e-12	17	4392	G	A	COG1	NM_018714	TSS1500	N_Shore
cg06936436	rs1052706	-15.8169	2.68e-22	9.07	5.95e-06	17	3597	G	A	COG1	NM_018714	TSS200	Island
cg26576875	rs1052706	-20.3588	2.01e-31	14.19	1.16e-15	17	3595	G	A	COG1	NM_018714	TSS200	Island
cg26621869	rs1052706	-15.1553	7.1e-21	11.96	1.46e-11	17	3605	G	A	COG1	NM_018714	TSS200	Island
cg05865331	rs1052780	-13.8579	5.05e-18	-7.5	0.00733	14	13344	A	G	WDR20	NM_181291	Body	S_Shore
cg26097391	rs1052820	-9.74599	1.32e-08	-7.4	0.0114	2	6864	A	G	SPTBN1	NM_003128	Body	Open Sea
cg09864671	rs1052826	-15.6643	5.69e-22	-16.4	1.89e-19	20	11293	G	A	DIDO1;DIDO1;DIDO1	NM_022105;NM_080797;NM_033081	5'UTR;5'UTR;5'UTR	N_Shelf
cg21978579	rs1052892	-9.28335	1.55e-07	-8.58	5.62e-05	18	6908	A	G			Intergenic	Island
cg05615856	rs1052989	7.1924	0.00796	7.3	0.0183	6	25114	A	G	HCG27	NR_026791	Body	Open Sea
cg15947697	rs1052989	-23.9656	6.94e-38	-18.1	3.46e-22	6	180	A	G	PSORS1C3	NR_026816	TSS1500	N_Shore
cg18923388	rs1052989	-8.60928	5.44e-06	-8.57	5.75e-05	6	17975	A	G	HCG27	NR_026791	TSS1500	N_Shore
cg26504835	rs1052989	10.2421	9.39e-10	7.71	0.0029	6	2693	A	G	PSORS1C3	NR_026816	Body	Open Sea
cg06995503	rs1053000	-18.5056	7.77e-28	-8.23	0.000268	10	34	A	G	PFKP	NM_002627	3'UTR	N_Shore
cg06961873	rs1053438	-27.589	9.51e-44	-18.27	1.89e-22	1	137879	G	A	TMEM57	NM_018202	3'UTR	Open Sea
cg21823605	rs1053590	-8.3048	2.67e-05	-8.49	8.36e-05	1	1819	A	G	CRCT1	NM_019060	TSS1500	N_Shore
cg00617064	rs1053609	8.52892	8.29e-06	7.65	0.00369	2	20775	C	A			Intergenic	N_Shore
cg03051742	rs1053612	-7.27793	0.00518	-8.58	5.61e-05	16	37744	G	A			Intergenic	N_Shelf
cg15580309	rs1053624	13.6457	1.5e-17	11.3	2.62e-10	1	13379	A	G	NSUN4	NM_199044	Body	Open Sea
cg02219949	rs1053800	8.97844	7.79e-07	7.67	0.00341	17	42419	A	G	SP6	NM_199262	5'UTR	N_Shore
cg23391107	rs1053800	11.9853	8.79e-14	13.61	1.26e-14	17	39254	A	G	SP6	NM_199262	3'UTR	N_Shore
cg02773041	rs1053846	7.60829	0.000972	9.91	1.3e-07	1	18756	C	A	PPIE;PPIE;PPIE	NM_203457;NM_203456;NM_006112	TSS200;TSS200;TSS200	Island
cg07703391	rs1053846	-11.2709	3.89e-12	-12.9	2.51e-13	1	2905	C	A	BMP8B;PPIE	NM_001720;NM_203456	3'UTR;Body	Open Sea
cg24920358	rs1053846	9.31821	1.29e-07	10.41	1.37e-08	1	18855	C	A	PPIE;PPIE;PPIE	NM_203457;NM_203456;NM_006112	TSS1500;TSS1500;TSS1500	N_Shore
cg00366603	rs1053924	7.16997	0.0089	8.15	0.000383	6	65334	A	G	NOTCH4	NM_004557	Body	Open Sea
cg01520402	rs1053950	14.7641	5.05e-20	11.11	5.97e-10	3	20084	C	A			Intergenic	Open Sea
cg15083522	rs1054038	-33.2358	7.98e-52	-35.92	1.63e-43	10	1	A	G	LRRC27;LRRC27	NM_001143757;NM_030626	3'UTR;3'UTR	Open Sea
cg23657215	rs1054038	-9.74934	1.3e-08	-8.93	1.11e-05	10	31142	A	G	PWWP2B;PWWP2B	NM_138499;NM_001098637	3'UTR;Body	S_Shore
cg00622170	rs1054090	-11.04	1.33e-11	-9.46	9.88e-07	4	1233	G	A	C4orf10;NOP14	NR_015453;NM_003703	Body;Body	Open Sea
cg02160872	rs1054174	-11.2264	4.93e-12	-10.09	5.67e-08	5	7554	A	G	CCDC127	NM_145265	Body	N_Shore
cg03822746	rs1054174	-13.0221	3.81e-16	-9.06	6.22e-06	5	52666	A	G			Intergenic	N_Shore
cg12414339	rs1054190	-32.9596	1.86e-51	-26.29	2.08e-33	3	0	A	G	NR1I2;NR1I2;NR1I2	NM_003889;NM_022002;NM_033013	3'UTR;3'UTR;3'UTR	Open Sea
cg12414339	rs1054191	-14.6378	9.53e-20	-11.16	4.78e-10	3	179	A	G	NR1I2;NR1I2;NR1I2	NM_003889;NM_022002;NM_033013	3'UTR;3'UTR;3'UTR	Open Sea
cg26889118	rs1054307	-10.2702	8.08e-10	-9.62	4.78e-07	15	61005	A	C			Intergenic	S_Shelf
cg17876294	rs1054435	-11.061	1.19e-11	-12.48	1.51e-12	15	56087	G	A			Intergenic	N_Shelf
cg08422745	rs1054496	14.6484	9.03e-20	12.99	1.71e-13	4	898	A	G	GALNT7;GALNT7	NM_017423;NM_017423	5'UTR;1stExon	N_Shore
cg22307029	rs1054770	8.41045	1.54e-05	11.87	2.09e-11	19	13155	A	G	CCDC155	NM_144688	TSS1500	Island
cg00757033	rs1054807	11.8221	2.08e-13	13.52	1.81e-14	12	7231	A	G	WDR51B	NM_172240	TSS1500	S_Shore
cg20673830	rs1055055	8.58513	6.18e-06	9.39	1.36e-06	1	37284	A	G			Intergenic	N_Shelf
cg26924218	rs1055184	-18.6459	4.1e-28	-21.7	1.74e-27	1	81979	A	G			Intergenic	S_Shelf
cg02355809	rs1055240	-10.5007	2.36e-10	-13.06	1.25e-13	7	22211	A	C	GIMAP1	NM_130759	TSS1500	Open Sea
cg04985482	rs1055388	-18.5654	5.91e-28	-11.77	3.26e-11	6	119672	G	A	MICA	NM_000247	Body	Open Sea
cg09491104	rs1055659	-8.13534	6.46e-05	-7.36	0.0139	22	8584	A	G	C22orf40	NM_207327	TSS1500	Island
cg02176678	rs1055816	-10.1347	1.66e-09	-9.27	2.36e-06	2	75211	G	A	TTLL4	NM_014640	5'UTR	S_Shore
cg16505953	rs1055919	-12.2902	1.76e-14	-15.01	4.29e-17	19	174	A	G	PLIN3;PLIN3;PLIN3	NM_001164194;NM_001164189;NM_005817	Body;Body;Body	Island
cg00082981	rs1056241	8.38883	1.73e-05	10.07	6.28e-08	6	18144	A	G	HLA-A	NM_002116	Body	Island
cg04520169	rs1056241	11.2449	4.47e-12	7.61	0.00459	6	1000	A	G	HCG4P6	NR_001317	TSS1500	Island
cg07792871	rs1056241	7.45264	0.00214	7.14	0.0374	6	49511	A	G	HCG9	NR_028032	TSS200	N_Shore
cg11406274	rs1056241	8.30713	2.64e-05	8.94	1.07e-05	6	36631	A	G	HLA-H	NR_001434	Body	Island
cg18786623	rs1056241	10.9651	1.99e-11	9.14	4.31e-06	6	855	A	G	HCG4P6	NR_001317	TSS1500	N_Shore
cg22012577	rs1056241	11.9925	8.46e-14	11.54	9.03e-11	6	79689	A	G	HLA-J;NCRNA00171	NR_024240;NR_026751	TSS1500;Body	N_Shore
cg24751894	rs1056241	11.9378	1.13e-13	7.25	0.0228	6	946	A	G	HCG4P6	NR_001317	TSS1500	Island
cg16956665	rs1056417	-10.9718	1.91e-11	-8.66	3.74e-05	11	140216	A	C	STT3A	NM_152713	Body	Open Sea
cg00532122	rs1056547	-15.2757	3.9e-21	-15.2	1.99e-17	4	22632	A	C	TMEM165	NM_018475	Body	Open Sea
cg06022373	rs1056610	7.99506	0.000133	9.25	2.64e-06	22	21578	G	A	GTPBP1	NM_004286	TSS200	N_Shore
cg10106505	rs1056616	-8.8754	1.34e-06	-11.65	5.47e-11	16	8662	A	G	TAF1C;TAF1C	NM_139353;NM_005679	5'UTR;5'UTR	Island
cg03804206	rs1056629	-15.193	5.89e-21	-7.15	0.0356	16	9715	G	A	MPHOSPH6	NM_005792	Body	Open Sea
cg03804206	rs1056654	-15.193	5.89e-21	-7.15	0.0356	16	9808	A	G	MPHOSPH6	NM_005792	Body	Open Sea
cg20299670	rs1056695	-7.77392	0.000416	-7.23	0.0244	1	1985	A	G	BCAN	NM_021948	Body	N_Shelf
cg11453585	rs1056738	10.1465	1.56e-09	7.46	0.00895	10	27207	A	G	ACTR1A;SUFU	NM_005736;NM_016169	TSS1500;TSS200	Island
cg11453585	rs1056739	10.1465	1.56e-09	7.46	0.00895	10	27146	G	A	ACTR1A;SUFU	NM_005736;NM_016169	TSS1500;TSS200	Island
cg11453585	rs1056740	10.1465	1.56e-09	7.46	0.00895	10	27136	A	G	ACTR1A;SUFU	NM_005736;NM_016169	TSS1500;TSS200	Island
cg03951394	rs1056812	-8.03262	0.00011	-14.38	5.29e-16	11	94615	A	G	DEAF1	NM_021008	Body	Island
cg15625495	rs1056847	11.4558	1.46e-12	9.62	4.89e-07	1	124856	G	A	VPS72	NM_005997	TSS1500	Open Sea
cg10006442	rs1056984	6.90833	0.0327	8.28	0.000217	20	72	G	A	DIDO1;DIDO1	NM_033081;NM_080797	Body;3'UTR	Open Sea
cg12196389	rs1057108	-13.0639	3.06e-16	-13.15	8.68e-14	10	19058	C	A			Intergenic	Island
cg01153376	rs1057147	-19.5927	5.8e-30	-17.54	2.62e-21	16	5	A	G	MSLN;MIR662;MSLN	NM_005823;NR_030384;NM_013404	3'UTR;TSS1500;3'UTR	Open Sea
cg03433313	rs1057147	-16.1305	5.79e-23	-12.93	2.25e-13	16	262	A	G	MIR662	NR_030384	TSS1500	Open Sea
cg06630425	rs1057147	-7.99263	0.000135	-8.53	7.01e-05	16	351	A	G	MSLN;MSLN	NM_005823;NM_013404	Body;Body	Open Sea
cg06870118	rs1057278	-22.5942	1.66e-35	-27	3.03e-34	3	26490	A	G	TTLL3	NM_001025930	TSS1500	N_Shore
cg02309026	rs1057304	-21.7615	5.14e-34	11.96	1.45e-11	10	1954	G	A			Intergenic	N_Shore
cg21587006	rs1057304	-26.6924	2.37e-42	14.77	1.1e-16	10	13497	G	A			Intergenic	Island
cg02158880	rs1057478	9.79436	1.02e-08	14.31	7.14e-16	13	51300	G	A			Intergenic	S_Shore
cg20709203	rs1057478	7.5735	0.00117	19.98	4.94e-25	13	51530	G	A			Intergenic	Island
cg15421137	rs1057772	22.9119	4.58e-36	34.27	5.77e-42	5	1	G	A	FAM114A2	NM_018691	3'UTR	Open Sea
cg01252526	rs1057835	-7.32903	0.004	-10.7	3.73e-09	16	1834	A	G	WDR90	NM_145294	Body	N_Shore
cg02852791	rs1057835	-7.94383	0.000174	-7.44	0.00984	16	2193	A	G	WDR90	NM_145294	Body	N_Shore
cg05638439	rs1057835	-7.99508	0.000133	-7.4	0.0118	16	1632	A	G	WDR90	NM_145294	Body	Island
cg19425807	rs1057897	7.89568	0.000223	-11.31	2.48e-10	17	38425	C	A			Intergenic	N_Shelf
cg22482690	rs1057897	-9.9587	4.26e-09	8.67	3.58e-05	17	14392	C	A	SNF8	NM_007241	Body	N_Shelf
cg22482690	rs1058018	-7.96554	0.000155	-7.73	0.00267	17	19650	G	A	SNF8	NM_007241	Body	N_Shelf
cg11138837	rs1058026	-7.24042	0.00625	-10.67	4.28e-09	6	83418	C	A	HLA-C	NM_002117	Body	N_Shore
cg17075019	rs1058198	-8.65144	4.36e-06	-11.67	5.14e-11	10	24982	A	G			Intergenic	Open Sea
cg01016092	rs1058396	-21.8184	4.06e-34	17.95	5.98e-22	18	13735	G	A	SLC14A1;SLC14A1;SLC14A1;SLC14A1	NM_015865;NM_001146036;NM_001146037;NM_001128588	5'UTR;5'UTR;TSS1500;5'UTR	Open Sea
cg00278107	rs1058508	-13.491	3.34e-17	-10.63	5.11e-09	5	9566	A	G	SLC12A7	NM_006598	Body	Island
cg06407917	rs1058508	-9.92121	5.2e-09	-8.15	0.000383	5	9602	A	G	SLC12A7	NM_006598	Body	Island
cg10496840	rs1058508	-8.29783	2.78e-05	-11.85	2.35e-11	5	2092	A	G			Intergenic	N_Shelf
cg14708411	rs1058508	-10.836	3.94e-11	-13.55	1.6e-14	5	8992	A	G	SLC12A7	NM_006598	Body	Island
cg26846609	rs1058902	28.5081	3.81e-45	17	1.96e-20	16	4592	A	G	THUMPD1	NM_017736	Body	N_Shelf
cg08373250	rs1058913	-11.3592	2.43e-12	-9.77	2.45e-07	8	136775	A	G			Intergenic	Open Sea
cg10579408	rs1058972	-11.5044	1.12e-12	-17.31	6.12e-21	7	61099	G	A	C7orf23	NM_024315	TSS1500	S_Shore
cg00023507	rs1059231	-10.248	9.1e-10	-7.78	0.00212	6	11806	G	A	TAPBP;TAPBP;TAPBP	NM_172209;NM_003190;NM_172208	Body;Body;Body	Open Sea
cg05431670	rs1059231	15.4315	1.8e-21	10.76	2.87e-09	6	2602	G	A	DAXX;DAXX;DAXX;DAXX	NM_001141969;NM_001350;NR_024517;NM_001141970	TSS200;TSS200;TSS200;TSS200	Island
cg22904406	rs1059231	12.2618	2.04e-14	7.62	0.00425	6	25	G	A	DAXX;DAXX;DAXX;DAXX	NM_001141969;NR_024517;NM_001350;NM_001141970	Body;Body;Body;Body	N_Shore
cg00023507	rs1059288	24.1124	3.91e-38	-22.13	4.4e-28	6	8793	A	G	TAPBP;TAPBP;TAPBP	NM_172209;NM_003190;NM_172208	Body;Body;Body	Open Sea
cg19980929	rs1059360	10.791	5.01e-11	11.44	1.4e-10	12	78402	G	A	YAF2	NM_005748	TSS1500	S_Shore
cg09619347	rs1059440	-11.4955	1.18e-12	-11.58	7.54e-11	11	115719	G	A	CCDC88B	NM_032251	TSS200	N_Shelf
cg26204322	rs1059440	9.08466	4.44e-07	7.8	0.00194	11	26886	G	A	PLCB3	NM_000932	TSS1500	Island
cg03733263	rs1059592	11.8235	2.07e-13	7.68	0.00322	8	14911	A	G	KIAA1967;KIAA1967;KIAA1967	NM_021174;NM_199205;NM_021174	5'UTR;5'UTR;1stExon	Island
cg08239933	rs1059592	16.1179	6.16e-23	7.89	0.00126	8	26091	A	G	PDLIM2;PDLIM2;PDLIM2	NM_021630;NM_176871;NM_198042	3'UTR;Body;3'UTR	Open Sea
cg04559908	rs1059612	-16.2655	3.01e-23	-13.45	2.44e-14	6	211168	A	G	DPCR1	NM_080870	Body	N_Shelf
cg13561028	rs1059612	-13.4547	4.03e-17	-15.8	1.88e-18	6	190694	A	G	SFTA2	NM_205854	Body	Open Sea
cg21978579	rs1060027	-9.28335	1.55e-07	-8.58	5.62e-05	18	4985	A	G			Intergenic	Island
cg09084244	rs1060105	13.2667	1.07e-16	10.45	1.16e-08	12	48359	A	G	CDK2AP1	NM_004642	TSS1500	S_Shore
cg00270799	rs1060106	-9.27289	1.63e-07	-10.94	1.29e-09	8	19001	G	A			Intergenic	N_Shore
cg04963199	rs1060253	-10.1434	1.59e-09	-8.94	1.07e-05	16	2809	C	G	SLC7A5	NM_003486	Body	Open Sea
cg01941243	rs1060295	11.279	3.72e-12	7.86	0.00146	1	51154	A	C			Intergenic	N_Shelf
cg03213289	rs1060489	-10.7358	6.74e-11	-10.86	1.8e-09	20	5671	G	A			Intergenic	Island
cg08045932	rs1060489	-10.8342	3.98e-11	-10.65	4.7e-09	20	5941	G	A			Intergenic	N_Shore
cg08564027	rs1060489	-16.2099	3.93e-23	-16.53	1.14e-19	20	5111	G	A			Intergenic	Island
cg10092770	rs1060489	12.4074	9.5e-15	26.44	1.4e-33	20	2476	G	A	NCRNA00029	NR_028295	TSS200	S_Shore
cg14021192	rs1060525	16.5873	6.34e-24	-12.42	1.96e-12	2	18791	G	A	PPM1G;FTHL3;PPM1G	NM_002707;NR_002201;NM_177983	Body;TSS1500;Body	S_Shore
cg10938684	rs1060573	8.77188	2.32e-06	7.53	0.00641	11	33287	A	G			Intergenic	S_Shelf
cg14990438	rs1060573	8.74888	2.61e-06	7.49	0.00755	11	49292	A	G	C11orf49;C11orf49;C11orf49;C11orf49	NM_001003677;NM_024113;NM_001003676;NM_001003678	Body;Body;Body;Body	Open Sea
cg20147224	rs1060573	-18.4051	1.23e-27	-14.08	1.84e-15	11	56576	A	G	DDB2	NM_000107	TSS200	Island
cg03847932	rs1060584	14.3856	3.41e-19	14.01	2.47e-15	3	66442	G	A	PPP4R2	NM_174907	TSS1500	N_Shore
cg20540428	rs1060584	15.6918	4.97e-22	13.32	4.24e-14	3	66312	G	A	PPP4R2	NM_174907	TSS1500	N_Shore
cg24450063	rs1060604	22.7758	7.94e-36	18.7	4.13e-23	1	20369	G	A	SLC25A44;SLC25A44	NM_014655;NM_014655	5'UTR;1stExon	Island
cg25208724	rs1060604	23.3327	8.47e-37	20.15	2.76e-25	1	20424	G	A	SLC25A44;SLC25A44	NM_014655;NM_014655	5'UTR;1stExon	Island
cg25465065	rs1060604	10.6081	1.33e-10	10.09	5.82e-08	1	14097	G	A	PMF1	NM_007221	Body	Open Sea
cg08322580	rs1060681	7.25732	0.00574	7.79	0.00202	14	146215	A	C			Intergenic	Open Sea
cg21484985	rs1060681	6.84339	0.045	8.18	0.000347	14	146228	A	C			Intergenic	Open Sea
cg26146732	rs1060681	7.49376	0.00174	8.33	0.000171	14	146299	A	C			Intergenic	Open Sea
cg09419670	rs1060817	-18.8359	1.73e-28	-13.92	3.46e-15	9	22474	A	G	PSMD5;LOC253039	NM_005047;NR_024408	TSS1500;Body	S_Shore
cg09586646	rs1060817	-11.0492	1.27e-11	-10.91	1.47e-09	9	22378	A	G	PSMD5;LOC253039	NM_005047;NR_024408	TSS1500;Body	Island
cg21717724	rs1060817	-19.791	2.41e-30	-17.8	1.01e-21	9	21322	A	G	PSMD5;LOC253039	NM_005047;NR_024408	Body;TSS1500	N_Shore
cg08170293	rs10609	-9.70417	1.65e-08	-14.15	1.36e-15	16	570	G	A	SNX29	NM_001080530	3'UTR	Open Sea
cg05368731	rs1060915	15.7689	3.4e-22	20.6	6.26e-26	17	88719	G	A	NBR1;NBR1;NBR1	NM_031858;NM_031862;NM_005899	5'UTR;5'UTR;TSS200	Island
cg23758822	rs1060915	16.0267	9.61e-23	14.96	5.08e-17	17	203512	G	A			Intergenic	N_Shore
cg05126514	rs1060962	-10.449	3.11e-10	10.17	4.09e-08	3	11044	C	A	BSN	NM_003458	Body	Open Sea
cg21812850	rs1060998	-7.39354	0.00289	-7.24	0.0232	1	3238	A	G	SLC2A5;SLC2A5	NM_003039;NR_024180	3'UTR;Body	N_Shelf
cg05366050	rs1061075	-21.0103	1.22e-32	-20.76	3.68e-26	4	42149	C	A			Intergenic	S_Shelf
cg26089705	rs1061098	-11.2267	4.92e-12	-11.87	2.09e-11	20	15394	A	G			Intergenic	N_Shelf
cg26690318	rs1061115	-12.0881	5.11e-14	-10.29	2.31e-08	10	9584	A	G	PYROXD2	NM_032709	Body	Open Sea
cg06423252	rs1061159	-7.12332	0.0112	-8.24	0.000261	10	61547	A	G			Intergenic	S_Shore
cg02655711	rs1061325	-9.88121	6.44e-09	-7.68	0.00326	22	20722	A	G	SLC25A1	NM_005984	3'UTR	N_Shore
cg15498348	rs1061325	9.22343	2.13e-07	10.68	4.03e-09	22	21819	A	G			Intergenic	N_Shelf
cg01192554	rs1061328	-14.4509	2.45e-19	-18.05	4.15e-22	11	43290	A	G	PPFIA1	NM_003626	3'UTR	Open Sea
cg01248855	rs1061342	-23.4211	5.95e-37	-11.24	3.42e-10	17	120042	A	G	C17orf42	NM_024683	TSS1500	S_Shore
cg08994789	rs1061342	-7.88671	0.000233	-8.32	0.000183	17	210821	A	G	LRRC37B2	NR_015341	Body	Island
cg01248855	rs1061346	-23.4211	5.95e-37	-11.24	3.42e-10	17	120276	A	G	C17orf42	NM_024683	TSS1500	S_Shore
cg08994789	rs1061346	-7.88671	0.000233	-8.32	0.000183	17	210587	A	G	LRRC37B2	NR_015341	Body	Island
cg26690318	rs1061437	-16.7386	3.06e-24	-12.26	3.96e-12	10	8689	A	G	PYROXD2	NM_032709	Body	Open Sea
cg05623727	rs1061474	11.6593	4.94e-13	9.96	1.05e-07	3	18923	A	G	RBM5	NM_005778	TSS1500	N_Shore
cg12257692	rs1061474	9.51423	4.55e-08	7.47	0.00839	3	167761	A	G	RBM6;RBM6	NM_005777;NM_001167582	TSS1500;TSS1500	N_Shore
cg05873017	rs1061497	10.5705	1.62e-10	8.22	0.000289	16	11661	G	A	UNKL	NM_023076	5'UTR	S_Shore
cg09672737	rs1061497	-7.01204	0.0196	-7.67	0.00339	16	8844	G	A	UNKL	NM_023076	5'UTR	N_Shore
cg13211008	rs1061620	13.7554	8.54e-18	9.69	3.48e-07	7	16087	A	G	ESYT2	NM_020728	Body	Open Sea
cg24697433	rs1061625	-13.4989	3.2e-17	-9.82	1.97e-07	6	14950	G	A	TRIM27	NM_006510	Body	Open Sea
cg10358780	rs1061626	9.13265	3.44e-07	8.84	1.7e-05	12	326	C	A	GOLT1B;RECQL;RECQL;GOLT1B	NM_016072;NM_032941;NM_002907;NM_016072	5'UTR;TSS200;TSS200;1stExon	Island
cg03868770	rs1061660	-16.2552	3.15e-23	-13.8	5.72e-15	22	35891	G	A	RNF215	NM_001017981	TSS1500	S_Shore
cg20112827	rs1061660	-8.04128	0.000105	-9.98	9.32e-08	22	35835	G	A	RNF215	NM_001017981	TSS1500	S_Shore
cg03868770	rs1061664	-8.76194	2.43e-06	-8.81	1.96e-05	22	36021	A	G	RNF215	NM_001017981	TSS1500	S_Shore
cg13211008	rs1061735	13.7554	8.54e-18	9.69	3.48e-07	7	14798	A	C	ESYT2	NM_020728	Body	Open Sea
cg13211008	rs1061739	13.7554	8.54e-18	9.69	3.48e-07	7	14899	A	G	ESYT2	NM_020728	Body	Open Sea
cg00023507	rs1061783	29.7169	6.23e-47	-22.13	4.4e-28	6	6163	G	A	TAPBP;TAPBP;TAPBP	NM_172209;NM_003190;NM_172208	Body;Body;Body	Open Sea
cg07969781	rs1061783	6.94464	0.0274	-19.38	3.84e-24	6	0	G	A	TAPBP;TAPBP;TAPBP;ZBTB22;ZBTB22	NM_003190;NM_172208;NM_172209;NM_005453;NM_001145338	TSS1500;TSS1500;TSS1500;3'UTR;3'UTR	N_Shore
cg00122779	rs1061807	-8.92708	1.02e-06	-9.66	4.08e-07	6	103832	A	G	TNXB	NM_019105	Body	Open Sea
cg00689685	rs1061807	-23.5172	4.07e-37	-27.4	1.03e-34	6	2974	A	G	AGPAT1;AGPAT1	NM_006411;NM_032741	5'UTR;5'UTR	Open Sea
cg00366603	rs1061808	9.00239	6.87e-07	9.83	1.9e-07	6	49502	A	C	NOTCH4	NM_004557	Body	Open Sea
cg03115532	rs1062169	-14.8148	3.9e-20	-14.61	2.13e-16	6	84525	A	G	LOC222699	NR_002936	Body	N_Shore
cg00859178	rs1062174	-14.5685	1.35e-19	11.26	3.06e-10	1	25801	A	G	UHMK1	NM_175866	TSS1500	N_Shore
cg07175007	rs1062174	-13.6626	1.37e-17	10.67	4.35e-09	1	25824	A	G	UHMK1	NM_175866	TSS1500	N_Shore
cg10796931	rs1062174	-11.4896	1.22e-12	8.86	1.55e-05	1	25646	A	G	UHMK1	NM_175866	TSS1500	N_Shore
cg10967587	rs1062174	-12.0444	6.43e-14	10.28	2.45e-08	1	25829	A	G	UHMK1	NM_175866	TSS1500	N_Shore
[truncated: 37,387 more rows]
