# Supplementary material for: A Genome-Wide mQTL Analysis in Human Adipose Tissue Identifies Genetic Variants Associated with DNA Methylation, Gene Expression and Metabolic Traits
Source: PLoS One. 2016 Jun 20;11(6):e0157776. doi: 10.1371/journal.pone.0157776 (PMC4913906; doi:10.1371/journal.pone.0157776)
Supplement: S13 Table — (XLSX) [file pone.0157776.s013.xlsx]

## Sheet: Trans mQTLs with Olsson et al
CpG Site_Illumina Probe ID	SNP	Adipose Tissue T-Stat SNPvsCpG	Adipose Tissue Corrected P-Value SNPvsCpG	Human Pancreatic Islets T-Stat SNPvsCpG	Human Pancreatic Islets Corrected P-Value SNPvsCpG	SNP_Minor Allele	SNP_Major Allele	CpG Site_Relation To UCSC Refgene Name	CpG Site_Relation To UCSC Refgene Accession	CpG Site_Relation To UCSC Refgene Group	CpG Site_Relation To UCSC CPG Island
cg00160777	rs10008997	-12.228	4.98e-11	-10.82	4.37e-06	G	T	CHP2	NM_022097	TSS1500	N_Shore
cg10052190	rs10023401	18.2489	5.15e-24	21.62	4.39e-24	C	T	C16orf52	NM_001164579	1stExon	Island
cg00160777	rs10031325	-12.2212	5.15e-11	-10.8	4.76e-06	A	C	CHP2	NM_022097	TSS1500	N_Shore
cg20034712	rs10037007	-9.24987	0.000377	9.17	0.00747	A	G	ZNF836	NM_001102657	TSS1500	S_Shore
cg02646394	rs10039754	9.25553	0.000366	-12.2	9.79e-09	A	G	FLJ40330	NR_015424	TSS200	Island
cg12623145	rs10039754	-10.4004	8.22e-07	-12.27	7.31e-09	A	G	ANKRD36	NM_001164315	TSS1500	Island
cg20584997	rs10039754	-11.1692	1.36e-08	-15.25	3.14e-14	A	G	FLJ40330	NR_015424	TSS200	Island
cg23224356	rs10039754	-10.5287	4.15e-07	-11.62	1.26e-07	A	G	ANKRD36B	NM_025190	TSS1500	Island
cg27011577	rs10039754	-8.3938	0.0343	-8.91	0.0239	A	G	ANKRD36	NM_001164315	TSS1500	Island
cg17038417	rs10047079	-10.5358	3.98e-07	-12.57	2.03e-09	C	T			Intergenic	Open_Sea
cg20034712	rs10051958	9.33544	0.000239	9.17	0.00747	A	G	ZNF836	NM_001102657	TSS1500	S_Shore
cg01787110	rs10062043	14.0154	4.6e-15	9.58	0.00115	C	T	NBPF6;NBPF6	NM_001143987;NM_001143988	Body;Body	Open_Sea
cg20034712	rs10062796	9.33544	0.000239	9.17	0.00747	A	G	ZNF836	NM_001102657	TSS1500	S_Shore
cg03764088	rs10067993	-11.0377	2.73e-08	-11.61	1.28e-07	A	G			Intergenic	Island
cg24007312	rs10068395	-8.71386	0.0064	9.21	0.00609	C	T	WDR82	NM_025222	TSS200	Island
cg06437703	rs1007888	11.4903	2.46e-09	10.19	7.25e-05	A	G	EIF4EBP1	NM_004095	Body	Open_Sea
cg08161449	rs10086650	9.42732	0.000147	-17.1	2.64e-17	C	T	MAP2K1;MAP2K1	NM_002755;NM_002755	1stExon;5'UTR	Island
cg03429785	rs1009540	-18.9178	2.44e-25	-11.16	9.26e-07	A	C	MYO1E;LDHAL6B	NM_004998;NM_033195	Body;TSS1500	N_Shore
cg16658931	rs10114487	13.591	4.05e-14	9.87	0.000306	C	T	SHANK1	NM_016148	Body	Island
cg01418896	rs10155953	-12.6811	4.6e-12	-13.77	1.3e-11	C	T			Intergenic	Open_Sea
cg07000267	rs10155953	8.99147	0.00148	12.27	7.18e-09	C	T			Intergenic	Open_Sea
cg11084035	rs1015849	9.69877	3.47e-05	8.8	0.04	A	G	GANAB;GANAB	NM_198334;NM_198335	1stExon;1stExon	Island
cg08933160	rs10161111	-14.1444	2.37e-15	-13.67	1.92e-11	A	G	PTPN11	NM_002834	3'UTR	Open_Sea
cg21824455	rs1017280	-8.5506	0.0151	-9.06	0.012	A	G	SPOCK3;SPOCK3	NM_001040159;NM_016950	Body;Body	Open_Sea
cg08325307	rs1020223	11.1461	1.54e-08	-10.38	3.04e-05	A	G	CCDC129;CCDC129	NM_194300;NM_194300	1stExon;5'UTR	Open_Sea
cg25299176	rs10211175	-19.6996	7.35e-27	-19.23	1.24e-20	A	G	YWHAE;YWHAE	NM_006761;NR_024058	1stExon;Body	Island
cg18830273	rs10221422	-8.36923	0.039	-9	0.0161	C	T			Intergenic	Open_Sea
cg27224107	rs10222924	9.5976	5.95e-05	-11.68	9.58e-08	A	G			Intergenic	Open_Sea
cg19148731	rs10229363	-11.5697	1.62e-09	-12.44	3.48e-09	A	G	LOXL3	NM_032603	5'UTR	N_Shore
cg19148731	rs10231164	-11.5697	1.62e-09	-12.78	8.28e-10	C	T	LOXL3	NM_032603	5'UTR	N_Shore
cg19148731	rs10233697	-11.5697	1.62e-09	-12.44	3.48e-09	A	G	LOXL3	NM_032603	5'UTR	N_Shore
cg18071532	rs10256440	16.1054	1.33e-19	13.48	4.24e-11	G	T	TMEM106C;TMEM106C;TMEM106C;TMEM106C	NM_001143841;NM_024056;NM_001143842;NM_001143843	TSS200;TSS200;TSS200;TSS200	Island
cg17711091	rs1026150	10.9363	4.7e-08	-12.36	5.01e-09	C	T	S100A10	NM_002966	5'UTR	Island
cg03900028	rs10274919	-12.3866	2.16e-11	-11.91	3.54e-08	C	T	ZNF117	NM_015852	TSS200	Open_Sea
cg19148731	rs10281917	-11.0214	2.99e-08	-12.44	3.48e-09	G	T	LOXL3	NM_032603	5'UTR	N_Shore
cg19169023	rs1028694	-21.8265	7.98e-31	-23.42	1.64e-26	A	C	TYRO3	NM_006293	Body	S_Shore
cg25548582	rs1036452	-21.7977	9e-31	-16.2	7.93e-16	A	G	UTP14C;ALG11	NM_021645;NM_001004127	TSS200;Body	Open_Sea
cg00740803	rs10401087	10.3263	1.22e-06	-9.27	0.00469	A	G			Intergenic	Open_Sea
cg21041751	rs10401087	9.68117	3.81e-05	-8.98	0.0172	A	G	COL25A1;COL25A1	NM_198721;NM_032518	Body;Body	Open_Sea
cg11084035	rs10404920	9.69847	3.47e-05	8.8	0.04	C	T	GANAB;GANAB	NM_198334;NM_198335	1stExon;1stExon	Island
cg11084035	rs10405064	9.69847	3.47e-05	8.8	0.04	C	T	GANAB;GANAB	NM_198334;NM_198335	1stExon;1stExon	Island
cg11084035	rs10405407	-9.26212	0.000354	9.3	0.00407	C	T	GANAB;GANAB	NM_198334;NM_198335	1stExon;1stExon	Island
cg11084035	rs10406612	9.55051	7.62e-05	9.32	0.00374	C	T	GANAB;GANAB	NM_198334;NM_198335	1stExon;1stExon	Island
cg22671798	rs10406612	-8.70217	0.0068	10.17	8.02e-05	C	T	ZNF573	NM_152360	3'UTR	Open_Sea
cg11084035	rs10407084	9.69847	3.47e-05	8.8	0.04	C	T	GANAB;GANAB	NM_198334;NM_198335	1stExon;1stExon	Island
cg03635442	rs10407397	-9.71633	3.16e-05	-11.45	2.67e-07	C	T			Intergenic	Island
cg11084035	rs10409204	9.69847	3.47e-05	8.8	0.04	A	G	GANAB;GANAB	NM_198334;NM_198335	1stExon;1stExon	Island
cg11084035	rs10411176	9.55051	7.62e-05	9.32	0.00374	G	T	GANAB;GANAB	NM_198334;NM_198335	1stExon;1stExon	Island
cg22671798	rs10411176	8.70203	0.0068	10.17	8.02e-05	G	T	ZNF573	NM_152360	3'UTR	Open_Sea
cg14372705	rs10414485	-8.64436	0.00921	9.83	0.000368	C	T			Intergenic	S_Shelf
cg14372705	rs10415132	8.64436	0.00921	9.83	0.000368	A	G			Intergenic	S_Shelf
cg11084035	rs10416960	9.06123	0.00102	9.3	0.00407	G	T	GANAB;GANAB	NM_198334;NM_198335	1stExon;1stExon	Island
cg22671798	rs10416960	9.94958	9.11e-06	10.26	5.34e-05	G	T	ZNF573	NM_152360	3'UTR	Open_Sea
cg11084035	rs10417844	-9.18599	0.000529	9.3	0.00407	C	T	GANAB;GANAB	NM_198334;NM_198335	1stExon;1stExon	Island
cg26868306	rs10437416	13.8485	1.08e-14	10.18	7.42e-05	C	T	SVIL;SVIL	NM_021738;NM_003174	Body;Body	Open_Sea
cg19148731	rs1044220	-11.3232	5.99e-09	-12.09	1.56e-08	C	T	LOXL3	NM_032603	5'UTR	N_Shore
cg22177721	rs10455346	11.337	5.57e-09	10.93	2.56e-06	A	G			Intergenic	Open_Sea
cg07570055	rs1045979	-12.6397	5.72e-12	-11.72	8.07e-08	A	G			Intergenic	Island
cg18830273	rs10469215	-8.36923	0.039	-9.12	0.00914	C	T			Intergenic	Open_Sea
cg19862616	rs10476	13.5789	4.32e-14	12.82	6.97e-10	A	G	NCRNA00174	NR_026873	Body	Island
cg00903577	rs10484399	8.45205	0.0252	-9.49	0.00173	A	G			Intergenic	N_Shore
cg21438527	rs10484399	13.6041	3.79e-14	20.46	1.94e-22	A	G	HIST1H4D	NM_003539	TSS200	S_Shore
cg14791747	rs1048546	12.7881	2.63e-12	9.6	0.00105	A	C	THUMPD1	NM_017736	1stExon	Island
cg11278311	rs10491082	-14.3532	8.2e-16	13.47	4.4e-11	C	T	ALOX15	NM_001140	Body	Island
cg21582582	rs1049256	8.76165	0.00498	10.72	6.57e-06	A	G	DCUN1D1	NM_020640	TSS1500	Island
cg21659725	rs1049256	12.5184	1.08e-11	15.01	8.16e-14	A	G	CRBN	NM_016302	TSS200	Island
cg21665057	rs1049256	11.5572	1.73e-09	12.03	2.07e-08	A	G	WDR53;FBXO45;FBXO45	NM_182627;NM_001105573;NM_001105573	TSS1500;1stExon;5'UTR	Island
cg07461501	rs10493028	-12.2047	5.61e-11	-12.56	2.14e-09	C	T	HGS;ARL16	NM_004712;NM_001040025	TSS1500;Body	Island
cg00902674	rs10494828	-10.7406	1.34e-07	-10.9	2.95e-06	C	T	SLC9A10	NM_183061	Body	Island
cg12093005	rs1049633	-9.64721	4.55e-05	-12.18	1.06e-08	C	T	FBRSL1	NM_001142641	Body	Open_Sea
cg15196058	rs1049633	-11.0907	2.07e-08	-8.91	0.0236	C	T			Intergenic	Open_Sea
cg17862947	rs1049633	8.46766	0.0233	-10	0.000171	C	T	FBRSL1	NM_001142641	Body	Open_Sea
cg21600908	rs1049633	-9.24642	0.000383	-9.56	0.00122	C	T	FBRSL1	NM_001142641	Body	Open_Sea
cg02273106	rs10497893	13.9173	7.58e-15	10.52	1.63e-05	G	T			Intergenic	Island
cg25536467	rs1050112	12.7789	2.75e-12	13.46	4.73e-11	A	C			Intergenic	N_Shelf
cg23247274	rs10502105	12.1811	6.35e-11	11.12	1.14e-06	A	C	MRP63;MRP63;SKA3;SKA3;SKA3;SKA3	NM_024026;NM_024026;NM_001166017;NM_145061;NM_145061;NM_001166017	1stExon;5'UTR;5'UTR;1stExon;5'UTR;1stExon	Island
cg00902417	rs1050223	-12.8613	1.79e-12	-9.43	0.0023	C	T	CDRT1	NM_006382	3'UTR	Open_Sea
cg24728468	rs1051332	-12.2275	4.98e-11	-13.65	2.1e-11	A	G	FABP5;FABP5	NM_001444;NM_001444	1stExon;5'UTR	Island
cg25995724	rs1051332	-10.1099	3.88e-06	-11.22	7.32e-07	A	G	FABP5;FABP5	NM_001444;NM_001444	1stExon;5'UTR	Island
cg27224107	rs1051447	-9.63045	5e-05	-11.68	9.58e-08	A	C			Intergenic	Open_Sea
cg09079882	rs10515477	14.124	2.63e-15	10.83	4.03e-06	C	T	NUBP1	NM_002484	TSS1500	N_Shore
cg26043149	rs10516200	9.79525	2.07e-05	11.96	2.8e-08	A	C	FECH;FECH;FECH;FECH	NM_000140;NM_001012515;NM_000140;NM_001012515	5'UTR;5'UTR;1stExon;1stExon	Island
cg05036715	rs1055716	-14.1194	2.69e-15	-9.83	0.000359	C	T			Intergenic	Open_Sea
cg13989295	rs1057068	14.5823	2.56e-16	14.75	2.38e-13	A	G	SKA2;SKA2	NM_182620;NM_001100595	3'UTR;3'UTR	S_Shelf
cg04701034	rs1058508	-10.2468	1.87e-06	-9.06	0.012	A	G	NID2	NM_007361	TSS1500	Island
cg12805629	rs10595	-16.9272	2.52e-21	-17.84	1.76e-18	C	T			Intergenic	Open_Sea
cg05074385	rs1059612	-8.67234	0.00796	-10.42	2.61e-05	A	G	TRIM15	NM_033229	Body	N_Shelf
cg12093005	rs1059612	-9.87632	1.35e-05	-12.18	1.06e-08	A	G	FBRSL1	NM_001142641	Body	Open_Sea
cg15196058	rs1059612	-11.7185	7.35e-10	-8.91	0.0236	A	G			Intergenic	Open_Sea
cg17862947	rs1059612	-8.78564	0.00438	-10	0.000171	A	G	FBRSL1	NM_001142641	Body	Open_Sea
cg21600908	rs1059612	-9.63686	4.83e-05	-9.56	0.00122	A	G	FBRSL1	NM_001142641	Body	Open_Sea
cg23505145	rs1060489	-14.2048	1.75e-15	-10.87	3.48e-06	A	G	KLF1	NM_006563	Body	Island
cg24556754	rs1060915	16.0938	1.41e-19	21.76	2.84e-24	C	T			Intergenic	Open_Sea
cg03929089	rs1070104	11.7432	6.44e-10	9.15	0.00795	A	G			Intergenic	Island
cg15704280	rs1070104	12.4131	1.88e-11	9.08	0.011	A	G	2014-09-13	NR_024271	Body	Island
cg18944383	rs1070104	-15.0951	1.95e-17	-16.96	4.48e-17	A	G	ENPEP	NM_001977	TSS200	N_Shore
cg19508790	rs10747823	-13.0149	8.03e-13	-9.68	0.00071	Ambiguous				Intergenic	Open_Sea
cg19508790	rs10748382	-16.4166	2.94e-20	-14.92	1.21e-13	A	G			Intergenic	Open_Sea
cg04842962	rs10758192	22.0233	3.52e-31	20.33	3e-22	A	G	MRPS18A	NM_018135	1stExon	Island
cg20290983	rs10758192	21.6202	1.89e-30	20.26	3.74e-22	A	G	MRPS18A	NM_018135	1stExon	Island
cg05276469	rs10761867	12.0729	1.13e-10	12.57	1.99e-09	A	G			Intergenic	Island
cg26868306	rs10763819	12.7737	2.84e-12	10.75	5.87e-06	A	G	SVIL;SVIL	NM_021738;NM_003174	Body;Body	Open_Sea
cg11707556	rs10769603	11.794	4.93e-10	12.44	3.44e-09	C	T	ANKRD33B	NM_001164440	3'UTR	Open_Sea
cg15704280	rs10769603	-9.05188	0.00108	8.88	0.0279	C	T	2014-09-13	NR_024271	Body	Island
cg03929089	rs10769641	13.8443	1.1e-14	11.72	7.86e-08	A	G			Intergenic	Island
cg11707556	rs10769641	13.1232	4.57e-13	10.66	8.61e-06	A	G	ANKRD33B	NM_001164440	3'UTR	Open_Sea
cg15704280	rs10769641	14.5533	2.96e-16	12.43	3.63e-09	A	G	2014-09-13	NR_024271	Body	Island
cg18944383	rs10769641	-8.95742	0.00177	-9.6	0.00102	A	G	ENPEP	NM_001977	TSS200	N_Shore
cg19508790	rs10772098	-9.11848	0.000756	-10.95	2.37e-06	A	G			Intergenic	Open_Sea
cg19508790	rs10772111	-11.5984	1.39e-09	-9.98	0.00019	A	G			Intergenic	Open_Sea
cg16658931	rs10781528	11.0833	2.16e-08	10.57	1.29e-05	A	G	SHANK1	NM_016148	Body	Island
cg16658931	rs10781530	17.9849	1.74e-23	14.22	2.01e-12	A	C	SHANK1	NM_016148	Body	Island
cg05499111	rs10795202	-17.0746	1.25e-21	-11.35	4.06e-07	C	T			Intergenic	Open_Sea
cg04842962	rs10813960	9.75863	2.52e-05	11.9	3.69e-08	C	T	MRPS18A	NM_018135	1stExon	Island
cg20290983	rs10813960	9.48494	0.000108	11.13	1.06e-06	C	T	MRPS18A	NM_018135	1stExon	Island
cg21274067	rs10814410	13.2815	2.01e-13	9.05	0.0126	C	T	WASH2P	NR_024077	TSS200	N_Shore
cg05276469	rs10822396	19.9228	2.75e-27	15.76	4.27e-15	A	C			Intergenic	Island
cg05276469	rs10822470	10.4313	6.97e-07	11.02	1.78e-06	A	G			Intergenic	Island
cg27281836	rs10838987	22.9232	8.92e-33	23.29	2.39e-26	G	T	FOLH1;FOLH1	NM_004476;NM_001014986	Body;Body	Island
cg15704280	rs10839295	8.44019	0.0269	9.18	0.00713	A	C	2014-09-13	NR_024271	Body	Island
cg18944383	rs10839296	9.34793	0.000224	-14.32	1.32e-12	C	T	ENPEP	NM_001977	TSS200	N_Shore
cg19508790	rs10844658	-9.11848	0.000756	-12.07	1.71e-08	A	G			Intergenic	Open_Sea
cg03178781	rs10868668	13.8628	1e-14	9.68	0.000721	C	T	STYXL1	NM_016086	Body	Open_Sea
cg16658931	rs10870158	17.9849	1.74e-23	14.22	2.01e-12	A	C	SHANK1	NM_016148	Body	Island
cg03929089	rs10902363	12.1508	7.48e-11	8.91	0.0242	A	C			Intergenic	Island
cg15704280	rs10902363	12.1977	5.82e-11	9.41	0.00249	A	C	2014-09-13	NR_024271	Body	Island
cg22713356	rs10904546	12.0202	1.49e-10	9.35	0.00327	A	G			Intergenic	Island
cg05756415	rs10915916	-9.43122	0.000144	-10.31	4.27e-05	G	T	FAM134C;FAM134C;TUBG1	NM_178126;NR_026697;NM_001070	1stExon;Body;TSS200	Island
cg02273106	rs10932241	15.7897	6.25e-19	12.16	1.18e-08	A	C			Intergenic	Island
cg15611600	rs10944868	8.40864	0.0318	9.95	0.000211	A	G	KIAA1704;NUFIP1	NM_018559;NM_012345	TSS1500;1stExon	Island
cg17639987	rs10950195	10.5928	2.94e-07	9.41	0.00245	A	G			Intergenic	N_Shelf
cg19862616	rs10952840	13.5789	4.32e-14	12.82	6.97e-10	C	T	NCRNA00174	NR_026873	Body	Island
cg19862616	rs10954732	9.41448	0.000157	10.25	5.55e-05	A	G	NCRNA00174	NR_026873	Body	Island
cg05276469	rs10996049	11.1489	1.52e-08	11.76	6.68e-08	A	G			Intergenic	Island
cg05276469	rs10996176	13.4266	9.49e-14	15.58	8.58e-15	A	G			Intergenic	Island
cg02228913	rs11012	-11.1422	1.57e-08	-10.44	2.39e-05	A	G	MAPT;MAPT;MAPT;MAPT;MAPT;MAPT	NM_016835;NM_001123067;NM_016834;NM_005910;NM_001123066;NM_016841	Body;Body;Body;Body;Body;Body	N_Shelf
cg27281836	rs11039588	9.4944	0.000103	9.18	0.00712	C	T	FOLH1;FOLH1	NM_004476;NM_001014986	Body;Body	Island
cg13319761	rs11040432	-10.0231	6.16e-06	-9.79	0.00044	C	T	OR4A47	NM_001005512	TSS1500	Open_Sea
cg19862616	rs1104878	13.5789	4.32e-14	12.82	6.97e-10	A	C	NCRNA00174	NR_026873	Body	Island
cg17225604	rs11080053	-12.8732	1.68e-12	-17.33	1.12e-17	C	T			Intergenic	S_Shore
cg19694781	rs11080356	14.7064	1.37e-16	13.36	7.07e-11	C	T	TMEM160	NM_017854	Body	N_Shore
cg02718200	rs1108052	8.84863	0.00316	9.17	0.00746	A	C	HLA-B	NM_005514	Body	Island
cg17151123	rs1108135	-10.7174	1.51e-07	-10.23	6.06e-05	A	G	BNC1	NM_001717	Body	N_Shelf
cg22231329	rs11081560	-13.7802	1.53e-14	10.12	0.0001	A	G	LRRC4B	NM_001080457	TSS200	S_Shore
cg22231329	rs11081561	-13.7802	1.53e-14	10.41	2.69e-05	A	G	LRRC4B	NM_001080457	TSS200	S_Shore
cg14372705	rs11085238	8.47518	0.0224	9.83	0.000368	C	T			Intergenic	S_Shelf
cg21582582	rs11130218	8.76165	0.00498	10.84	3.93e-06	C	T	DCUN1D1	NM_020640	TSS1500	Island
cg21659725	rs11130218	12.5184	1.08e-11	15.1	5.88e-14	C	T	CRBN	NM_016302	TSS200	Island
cg21665057	rs11130218	11.5572	1.73e-09	12.09	1.58e-08	C	T	WDR53;FBXO45;FBXO45	NM_182627;NM_001105573;NM_001105573	TSS1500;1stExon;5'UTR	Island
cg19726460	rs11136139	-13.7508	1.78e-14	-11.35	4.02e-07	G	T			Intergenic	Open_Sea
cg19726460	rs11136169	12.6526	5.34e-12	-11.02	1.74e-06	A	G			Intergenic	Open_Sea
cg19726460	rs11136174	-12.6525	5.34e-12	-11.02	1.74e-06	A	G			Intergenic	Open_Sea
cg19726460	rs11136223	-12.0349	1.38e-10	-9.41	0.00252	A	C			Intergenic	Open_Sea
cg24436365	rs11142008	16.28	5.7e-20	14.27	1.64e-12	C	T			Intergenic	Open_Sea
cg02947374	rs11150713	-18.9776	1.85e-25	-16.27	5.98e-16	A	G			Intergenic	N_Shore
cg15697201	rs1115713	-8.34762	0.0436	-10.22	6.19e-05	A	G			Intergenic	N_Shore
cg10856724	rs11168334	-10.946	4.47e-08	-9.22	0.00584	C	T			Intergenic	Open_Sea
cg19508790	rs11168334	-16.8009	4.62e-21	-17.13	2.33e-17	C	T			Intergenic	Open_Sea
cg06094323	rs1120462	12.938	1.2e-12	10.25	5.62e-05	A	G			Intergenic	Island
cg23247274	rs11212749	31.4689	4.11e-46	21.57	5.11e-24	A	G	MRP63;MRP63;SKA3;SKA3;SKA3;SKA3	NM_024026;NM_024026;NM_001166017;NM_145061;NM_145061;NM_001166017	1stExon;5'UTR;5'UTR;1stExon;5'UTR;1stExon	Island
cg04196064	rs11227513	9.19298	0.00051	-9.53	0.00146	C	T	TRIM48	NM_024114	1stExon	Open_Sea
cg13349462	rs11230889	8.48688	0.021	11.39	3.44e-07	A	C			Intergenic	N_Shelf
cg03929089	rs11245742	-15.0211	2.82e-17	-10.77	5.24e-06	A	G			Intergenic	Island
cg11707556	rs11245742	-9.96752	8.28e-06	-8.98	0.0177	A	G	ANKRD33B	NM_001164440	3'UTR	Open_Sea
cg15704280	rs11245742	-15.609	1.52e-18	-11.61	1.31e-07	A	G	2014-09-13	NR_024271	Body	Island
cg03929089	rs11246584	12.1508	7.48e-11	8.91	0.0242	C	T			Intergenic	Island
cg15704280	rs11246584	12.1977	5.82e-11	9.41	0.00249	C	T	2014-09-13	NR_024271	Body	Island
cg18430411	rs11265585	12.6273	6.1e-12	11.25	6.35e-07	A	C	SCRIB;SCRIB	NM_015356;NM_182706	3'UTR;3'UTR	S_Shore
cg06437703	rs113413	-11.4275	3.45e-09	9.97	0.000195	A	G	EIF4EBP1	NM_004095	Body	Open_Sea
cg19743820	rs1141108	15.212	1.09e-17	18.82	5.25e-20	C	T	COX7C;COX7C	NM_001867;NM_001867	5'UTR;1stExon	Open_Sea
cg22731440	rs1150753	-10.8701	6.69e-08	-9.19	0.00667	C	T	HLA-B	NM_005514	Body	N_Shore
cg17712092	rs1151523	11.6814	8.94e-10	13.56	3.04e-11	C	T	LARP1B	NM_018078	Body	Open_Sea
cg24215973	rs1151564	14.1878	1.9e-15	10.97	2.15e-06	G	T	HDAC4	NM_006037	Body	Island
cg19508790	rs11520277	-16.8009	4.62e-21	-15.99	1.79e-15	A	G			Intergenic	Open_Sea
cg00902674	rs11584383	10.4041	8.05e-07	-9.56	0.00123	C	T	SLC9A10	NM_183061	Body	Island
cg00736530	rs11591988	8.62265	0.0103	12.37	4.77e-09	C	T			Intergenic	Island
cg26450240	rs11605627	-12.4187	1.82e-11	-9.94	0.000219	A	C			Intergenic	Open_Sea
cg26450240	rs11606506	-10.2143	2.22e-06	-9.44	0.00212	A	G			Intergenic	Open_Sea
cg17145862	rs11617551	10.7375	1.36e-07	11.86	4.29e-08	C	T	LPGAT1	NM_014873	3'UTR	Open_Sea
cg26686117	rs11633272	-10.0764	4.64e-06	-9.59	0.0011	A	G			Intergenic	S_Shore
cg04657470	rs11642413	-12.6737	4.79e-12	-11.21	7.4e-07	A	G	HSPE1;HSPE1;HSPD1;HSPD1	NM_002157;NM_002157;NM_002156;NM_199440	1stExon;5'UTR;TSS1500;TSS200	Island
cg24556754	rs11650132	17.2809	4.7e-22	21.53	5.87e-24	G	T			Intergenic	Open_Sea
cg24556754	rs11651341	17.2809	4.7e-22	20.1	6.32e-22	C	T			Intergenic	Open_Sea
cg24556754	rs11651623	17.2809	4.7e-22	21.76	2.84e-24	A	G			Intergenic	Open_Sea
cg17225604	rs11652849	-13.0709	5.99e-13	-17.33	1.12e-17	A	G			Intergenic	S_Shore
cg24556754	rs11653231	17.2809	4.7e-22	21.76	2.84e-24	A	G			Intergenic	Open_Sea
cg24556754	rs11653460	17.2809	4.7e-22	21.76	2.84e-24	C	T			Intergenic	Open_Sea
cg24556754	rs11657053	16.0938	1.41e-19	21.76	2.84e-24	G	T			Intergenic	Open_Sea
cg20587970	rs11658469	-9.84808	1.57e-05	-13.07	2.4e-10	C	T			Intergenic	N_Shore
cg03462171	rs11665111	-11.2059	1.12e-08	11.92	3.28e-08	C	T	CRAMP1L	NM_020825	TSS200	Island
cg17930550	rs11665111	9.45373	0.000128	10.33	3.92e-05	C	T	SLC35D1	NM_015139	Body	Island
cg20826526	rs1166698	9.56841	6.95e-05	8.78	0.044	A	G	SSR3	NM_007107	Body	Open_Sea
cg19797896	rs1167411	11.9351	2.33e-10	10.5	1.79e-05	C	G			Intergenic	N_Shelf
cg18724061	rs11701518	-8.36622	0.0396	-8.94	0.0212	C	T	HIST1H2AM;HIST1H2BO	NM_003514;NM_003527	TSS1500;1stExon	N_Shore
cg07153826	rs11721706	-10.6245	2.48e-07	-9.21	0.00623	A	G	RPS21	NM_001024	Body	Island
cg11340603	rs11727409	10.8378	7.96e-08	10.12	9.81e-05	A	C	SYT1;SYT1;SYT1	NM_005639;NM_001135805;NM_001135806	Body;Body;Body	Open_Sea
cg22177721	rs11754966	10.3738	9.47e-07	9.36	0.00314	A	G			Intergenic	Open_Sea
cg01418896	rs11760270	-19.5507	1.42e-26	-20.17	5.15e-22	A	G			Intergenic	Open_Sea
cg07000267	rs11760270	12.9829	9.49e-13	13.88	8.08e-12	A	G			Intergenic	Open_Sea
cg05008367	rs11766051	8.90619	0.00233	-8.78	0.0429	G	T			Intergenic	N_Shelf
cg24215973	rs1178938	-9.5037	9.78e-05	-9	0.0161	A	C	HDAC4	NM_006037	Body	Island
cg09753657	rs11789684	-12.3079	3.26e-11	-12.94	4.18e-10	A	G	CCDC19	NM_012337	TSS200	Island
cg13435649	rs11789684	-9.3048	0.000282	-10.46	2.13e-05	A	G			Intergenic	S_Shore
cg16879549	rs11789684	10.0063	6.73e-06	10.61	1.1e-05	A	G	GABARAP	NM_007278	TSS1500	Island
cg02244970	rs11826952	-12.203	5.68e-11	-13.31	8.71e-11	C	T	OR4A15	NM_001005275	TSS200	Open_Sea
cg22724854	rs11826952	-14.398	6.52e-16	-9.52	0.0015	C	T	OR10AG1	NM_001005491	TSS1500	Open_Sea
cg01046833	rs11827201	-8.61603	0.0107	-9.57	0.0012	C	T	OR4C46	NM_001004703	1stExon	Open_Sea
cg02244970	rs11827854	-12.203	5.68e-11	-13.31	8.71e-11	G	T	OR4A15	NM_001005275	TSS200	Open_Sea
cg22724854	rs11827854	-14.398	6.52e-16	-9.52	0.0015	G	T	OR10AG1	NM_001005491	TSS1500	Open_Sea
cg18984499	rs11847580	20.1127	1.19e-27	13.38	6.57e-11	A	C	RPL26	NM_000987	5'UTR	N_Shore
cg01027929	rs11855334	-14.6173	2.16e-16	-15.17	4.4e-14	C	T	HNRNPA2B1;CBX3;CBX3;HNRNPA2B1;CBX3	NM_031243;NM_016587;NM_007276;NM_002137;NM_016587	TSS1500;1stExon;5'UTR;TSS1500;5'UTR	Island
cg01027929	rs11857247	-12.0072	1.59e-10	-10.43	2.42e-05	C	T	HNRNPA2B1;CBX3;CBX3;HNRNPA2B1;CBX3	NM_031243;NM_016587;NM_007276;NM_002137;NM_016587	TSS1500;1stExon;5'UTR;TSS1500;5'UTR	Island
cg01027929	rs11858113	-14.6173	2.16e-16	-15.17	4.4e-14	C	T	HNRNPA2B1;CBX3;CBX3;HNRNPA2B1;CBX3	NM_031243;NM_016587;NM_007276;NM_002137;NM_016587	TSS1500;1stExon;5'UTR;TSS1500;5'UTR	Island
cg26811252	rs11866841	13.2474	2.39e-13	17.45	7.31e-18	A	G	RRN3P2	NR_003369	Body	Open_Sea
cg09348012	rs11871557	9.94252	9.47e-06	10.97	2.19e-06	C	T			Intergenic	Open_Sea
cg18127682	rs11871557	-8.93643	0.00198	10	0.000166	C	T	EPHA7	NM_004440	Body	Open_Sea
cg25535652	rs11871557	9.56354	7.12e-05	10.45	2.26e-05	C	T	EPHA7	NM_004440	Body	Open_Sea
cg05926928	rs11874805	11.6616	9.93e-10	9.35	0.00328	C	T	GDPD1;GDPD1;GDPD1	NM_182569;NM_001165994;NM_001165993	TSS200;TSS200;TSS200	N_Shore
cg22111694	rs11904097	14.7194	1.29e-16	9.44	0.0022	C	T			Intergenic	S_Shore
cg26321609	rs11925965	-14.5188	3.54e-16	-18.81	5.35e-20	C	T	CCDC14	NM_022757	TSS1500	Island
cg26043149	rs11929718	12.0257	1.44e-10	10.3	4.36e-05	A	C	FECH;FECH;FECH;FECH	NM_000140;NM_001012515;NM_000140;NM_001012515	5'UTR;5'UTR;1stExon;1stExon	Island
cg02637438	rs11972070	12.124	8.6e-11	9.19	0.0067	G	T	ST3GAL1;ST3GAL1	NM_003033;NM_173344	TSS200;TSS200	Island
cg08599229	rs11982736	-8.76948	0.00477	-10.22	6.23e-05	A	G	2014-09-13	NR_024271	TSS1500	S_Shore
cg16972057	rs11982736	-10.5867	3.05e-07	-9.41	0.00242	A	G			Intergenic	S_Shelf
cg18071532	rs11982909	15.0997	1.91e-17	12.23	8.81e-09	C	T	TMEM106C;TMEM106C;TMEM106C;TMEM106C	NM_001143841;NM_024056;NM_001143842;NM_001143843	TSS200;TSS200;TSS200;TSS200	Island
cg09753657	rs12004293	-8.97807	0.00159	-14.75	2.38e-13	C	T	CCDC19	NM_012337	TSS200	Island
cg24212677	rs12026364	-11.8846	3.05e-10	-12.81	7.14e-10	G	T	STX8	NM_004853	Body	Open_Sea
cg24674304	rs1204504	-12.0778	1.1e-10	-10.66	8.89e-06	C	T	MIR564;TMEM42	NR_030290;NM_144638	TSS1500;TSS1500	Island
cg14011486	rs12052983	10.9453	4.49e-08	11.61	1.27e-07	G	T	LIN28	NM_024674	TSS200	Island
cg13474965	rs12107380	9.7242	3.03e-05	10.48	1.98e-05	G	T	LYSMD2;LYSMD2;LYSMD2	NM_001143917;NM_153374;NM_153374	5'UTR;5'UTR;1stExon	Island
cg00902674	rs12122721	-10.2871	1.5e-06	-9.47	0.00186	A	G	SLC9A10	NM_183061	Body	Island
cg01046833	rs1216215	-8.61603	0.0107	-9.57	0.0012	C	T	OR4C46	NM_001004703	1stExon	Open_Sea
cg22724854	rs1216215	-17.3056	4.19e-22	-9.52	0.0015	C	T	OR10AG1	NM_001005491	TSS1500	Open_Sea
cg01787110	rs12187227	-11.0476	2.6e-08	8.75	0.0496	C	T	NBPF6;NBPF6	NM_001143987;NM_001143988	Body;Body	Open_Sea
cg22177721	rs12193017	-10.6681	1.97e-07	10.41	2.73e-05	A	C			Intergenic	Open_Sea
cg22177721	rs12202927	10.6679	1.97e-07	10.41	2.73e-05	A	G			Intergenic	Open_Sea
cg22177721	rs12213776	12.8678	1.73e-12	11.49	2.19e-07	G	T			Intergenic	Open_Sea
cg19508790	rs12230545	-15.6392	1.31e-18	-12.51	2.55e-09	C	T			Intergenic	Open_Sea
cg19508790	rs12312109	-12.7195	3.77e-12	-8.88	0.0276	G	T			Intergenic	Open_Sea
cg08933160	rs12315146	-11.286	7.31e-09	-12.05	1.94e-08	C	T	PTPN11	NM_002834	3'UTR	Open_Sea
cg03944143	rs1232539	-14.9425	4.19e-17	-11.07	1.39e-06	A	G	KIAA0664	NM_015229	Body	Island
cg01620082	rs1233480	-9.36334	0.000206	-10.77	5.38e-06	A	G			Intergenic	Island
cg12093005	rs1233480	-11.1881	1.23e-08	-11.52	1.93e-07	A	G	FBRSL1	NM_001142641	Body	Open_Sea
cg17862947	rs1233480	-10.6268	2.46e-07	-9.67	0.000745	A	G	FBRSL1	NM_001142641	Body	Open_Sea
cg21600908	rs1233480	-10.574	3.26e-07	-10.1	0.000108	A	G	FBRSL1	NM_001142641	Body	Open_Sea
cg01620082	rs1233579	-9.84853	1.56e-05	-12.09	1.59e-08	A	G			Intergenic	Island
cg10420223	rs1233579	-10.8449	7.67e-08	-10.19	7.09e-05	A	G	UBD	NM_006398	Body	Open_Sea
cg12093005	rs1233579	-11.2244	1.01e-08	-11.91	3.42e-08	A	G	FBRSL1	NM_001142641	Body	Open_Sea
cg17862947	rs1233579	-10.076	4.64e-06	-9.86	0.00032	A	G	FBRSL1	NM_001142641	Body	Open_Sea
cg21438527	rs1233579	9.42624	0.000148	16.33	4.88e-16	A	G	HIST1H4D	NM_003539	TSS200	S_Shore
cg21600908	rs1233579	-10.3149	1.3e-06	-11.08	1.32e-06	A	G	FBRSL1	NM_001142641	Body	Open_Sea
cg01620082	rs1233599	10.1068	3.94e-06	-11.1	1.22e-06	G	T			Intergenic	Island
cg10420223	rs1233599	-10.8879	6.1e-08	-9.84	0.000347	G	T	UBD	NM_006398	Body	Open_Sea
cg12093005	rs1233599	-11.5785	1.54e-09	-10.23	6.06e-05	G	T	FBRSL1	NM_001142641	Body	Open_Sea
cg21438527	rs1233599	9.40841	0.000162	12.62	1.65e-09	G	T	HIST1H4D	NM_003539	TSS200	S_Shore
cg21600908	rs1233599	-10.6116	2.67e-07	-9.47	0.00186	G	T	FBRSL1	NM_001142641	Body	Open_Sea
cg01620082	rs1233619	-9.84853	1.56e-05	-11.15	1e-06	A	G			Intergenic	Island
cg10420223	rs1233619	-10.8449	7.67e-08	-9.69	0.000686	A	G	UBD	NM_006398	Body	Open_Sea
cg12093005	rs1233619	-11.2244	1.01e-08	-10.25	5.42e-05	A	G	FBRSL1	NM_001142641	Body	Open_Sea
cg21438527	rs1233619	9.42624	0.000148	12.57	1.99e-09	A	G	HIST1H4D	NM_003539	TSS200	S_Shore
cg21600908	rs1233619	-10.3149	1.3e-06	-9.52	0.0015	A	G	FBRSL1	NM_001142641	Body	Open_Sea
cg04842962	rs12342831	9.82164	1.8e-05	14.29	1.5e-12	C	T	MRPS18A	NM_018135	1stExon	Island
cg20290983	rs12342831	9.1911	0.000515	15.07	6.43e-14	C	T	MRPS18A	NM_018135	1stExon	Island
cg01256320	rs1235162	-15.9378	3.03e-19	-9.16	0.00776	C	T	FBRSL1	NM_001142641	Body	Open_Sea
cg01620082	rs1235162	-16.1951	8.62e-20	-20.65	1.01e-22	C	T			Intergenic	Island
cg04559908	rs1235162	-8.51893	0.0178	-9.52	0.00147	C	T	DPCR1	NM_080870	Body	N_Shelf
cg05074385	rs1235162	-11.0772	2.22e-08	-11.2	7.89e-07	C	T	TRIM15	NM_033229	Body	N_Shelf
cg12093005	rs1235162	-21.2105	1.06e-29	-33.53	5.9e-38	C	T	FBRSL1	NM_001142641	Body	Open_Sea
cg13561028	rs1235162	-8.36716	0.0394	-10.07	0.000124	C	T	SFTA2	NM_205854	Body	Open_Sea
cg17862947	rs1235162	-17.716	6.1e-23	-16.34	4.7e-16	C	T	FBRSL1	NM_001142641	Body	Open_Sea
cg21600908	rs1235162	-18.9679	1.93e-25	-20.22	4.34e-22	C	T	FBRSL1	NM_001142641	Body	Open_Sea
cg24212677	rs1241178	-16.1699	9.74e-20	-12.81	7.14e-10	C	T	STX8	NM_004853	Body	Open_Sea
cg17145862	rs12428112	-10.2745	1.61e-06	11.09	1.27e-06	A	C	LPGAT1	NM_014873	3'UTR	Open_Sea
cg17145862	rs12428350	10.7375	1.36e-07	11.86	4.29e-08	A	G	LPGAT1	NM_014873	3'UTR	Open_Sea
cg00902417	rs12449610	-17.182	7.52e-22	-10.01	0.000159	C	T	CDRT1	NM_006382	3'UTR	Open_Sea
cg09348012	rs12450514	11.8187	4.32e-10	11.98	2.6e-08	A	G			Intergenic	Open_Sea
cg18127682	rs12450514	11.4115	3.75e-09	11.33	4.43e-07	A	G	EPHA7	NM_004440	Body	Open_Sea
cg25535652	rs12450514	12.1347	8.13e-11	12.42	3.85e-09	A	G	EPHA7	NM_004440	Body	Open_Sea
cg14315332	rs12451369	10.3286	1.21e-06	10.9	2.94e-06	C	T	PCNP	NM_020357	Body	S_Shelf
cg13989295	rs12453459	15.5778	1.77e-18	15.13	5.16e-14	C	T	SKA2;SKA2	NM_182620;NM_001100595	3'UTR;3'UTR	S_Shelf
cg14695492	rs12462725	9.53146	8.45e-05	10.44	2.3e-05	C	T	BAI1	NM_001702	1stExon	Island
cg24556754	rs12516	16.0938	1.41e-19	21.76	2.84e-24	C	T			Intergenic	Open_Sea
cg04701034	rs12517757	-10.2468	1.87e-06	-9.06	0.012	C	T	NID2	NM_007361	TSS1500	Island
cg09020336	rs12534308	9.95382	8.89e-06	9.15	0.00821	A	G			Intergenic	S_Shore
cg19726460	rs12543341	-13.7508	1.78e-14	-11.24	6.52e-07	C	T			Intergenic	Open_Sea
cg17151123	rs12592976	-10.6612	2.04e-07	-10.23	6.06e-05	C	T	BNC1	NM_001717	Body	N_Shelf
cg26321609	rs12633421	-14.5188	3.54e-16	-18.81	5.35e-20	A	G	CCDC14	NM_022757	TSS1500	Island
cg12093005	rs1264304	-9.4542	0.000127	-12.18	1.08e-08	A	G	FBRSL1	NM_001142641	Body	Open_Sea
cg15196058	rs1264304	-11.0894	2.08e-08	-8.83	0.0349	A	G			Intergenic	Open_Sea
cg21600908	rs1264304	-9.04693	0.0011	-9.53	0.00141	A	G	FBRSL1	NM_001142641	Body	Open_Sea
cg12093005	rs1264308	-9.45417	0.000127	-12.18	1.08e-08	A	G	FBRSL1	NM_001142641	Body	Open_Sea
cg15196058	rs1264308	-11.0894	2.08e-08	-8.83	0.0349	A	G			Intergenic	Open_Sea
cg21600908	rs1264308	-9.04693	0.0011	-9.53	0.00141	A	G	FBRSL1	NM_001142641	Body	Open_Sea
cg12093005	rs1264310	-9.45417	0.000127	-12.18	1.08e-08	G	T	FBRSL1	NM_001142641	Body	Open_Sea
cg15196058	rs1264310	-11.0894	2.08e-08	-8.83	0.0349	G	T			Intergenic	Open_Sea
cg21600908	rs1264310	-9.04693	0.0011	-9.53	0.00141	G	T	FBRSL1	NM_001142641	Body	Open_Sea
cg12093005	rs1264312	-9.28523	0.000313	-12.18	1.08e-08	C	T	FBRSL1	NM_001142641	Body	Open_Sea
cg15196058	rs1264312	10.5749	3.24e-07	-8.83	0.0349	C	T			Intergenic	Open_Sea
cg21600908	rs1264312	-8.78564	0.00438	-9.53	0.00141	C	T	FBRSL1	NM_001142641	Body	Open_Sea
cg12093005	rs1264322	-9.45417	0.000127	-12.18	1.08e-08	C	T	FBRSL1	NM_001142641	Body	Open_Sea
cg15196058	rs1264322	-11.0894	2.08e-08	-8.83	0.0349	C	T			Intergenic	Open_Sea
cg21600908	rs1264322	-9.04693	0.0011	-9.53	0.00141	C	T	FBRSL1	NM_001142641	Body	Open_Sea
cg12093005	rs1264326	-9.4351	0.000141	-10.88	3.27e-06	G	T	FBRSL1	NM_001142641	Body	Open_Sea
cg17862947	rs1264326	-8.41082	0.0313	-8.87	0.0293	G	T	FBRSL1	NM_001142641	Body	Open_Sea
cg12093005	rs1264341	-9.45417	0.000127	-12.18	1.08e-08	A	G	FBRSL1	NM_001142641	Body	Open_Sea
cg15196058	rs1264341	-11.0894	2.08e-08	-8.83	0.0349	A	G			Intergenic	Open_Sea
cg21600908	rs1264341	-9.04693	0.0011	-9.53	0.00141	A	G	FBRSL1	NM_001142641	Body	Open_Sea
cg12093005	rs1264352	-8.80338	0.004	-9.38	0.00287	C	G	FBRSL1	NM_001142641	Body	Open_Sea
cg15196058	rs1264352	10.9592	4.17e-08	-9.46	0.00201	C	G			Intergenic	Open_Sea
cg12093005	rs1264353	-9.54491	7.86e-05	-10.57	1.31e-05	G	T	FBRSL1	NM_001142641	Body	Open_Sea
cg15196058	rs1264353	-12.4364	1.66e-11	-10.34	3.65e-05	G	T			Intergenic	Open_Sea
cg17862947	rs1264353	-8.43268	0.028	-9.04	0.0132	G	T	FBRSL1	NM_001142641	Body	Open_Sea
cg12093005	rs1264361	-9.54491	7.86e-05	-10.57	1.31e-05	C	T	FBRSL1	NM_001142641	Body	Open_Sea
cg15196058	rs1264361	-12.4364	1.66e-11	-10.34	3.65e-05	C	T			Intergenic	Open_Sea
cg17862947	rs1264361	-8.43268	0.028	-9.04	0.0132	C	T	FBRSL1	NM_001142641	Body	Open_Sea
cg15196058	rs1264376	-9.55364	7.5e-05	-9.17	0.00731	G	T			Intergenic	Open_Sea
cg15196058	rs1264377	-8.83883	0.0033	-9.17	0.00731	C	T			Intergenic	Open_Sea
cg02718200	rs1264695	8.84863	0.00316	9.17	0.00746	C	T	HLA-B	NM_005514	Body	Island
cg02718200	rs1264698	8.84863	0.00316	9.11	0.00979	G	T	HLA-B	NM_005514	Body	Island
cg02718200	rs1264702	-9.14833	0.000646	10.58	1.24e-05	A	G	HLA-B	NM_005514	Body	Island
cg01256320	rs1264706	-17.1116	1.05e-21	-9.16	0.00776	C	G	FBRSL1	NM_001142641	Body	Open_Sea
cg01620082	rs1264706	-18.1693	7.41e-24	-20.65	1.01e-22	C	G			Intergenic	Island
cg04559908	rs1264706	-9.17473	0.000561	-9.52	0.00147	C	G	DPCR1	NM_080870	Body	N_Shelf
cg12093005	rs1264706	-24.5562	1.42e-35	-33.53	5.9e-38	C	G	FBRSL1	NM_001142641	Body	Open_Sea
cg13561028	rs1264706	8.51431	0.0182	-10.07	0.000124	C	G	SFTA2	NM_205854	Body	Open_Sea
cg17862947	rs1264706	-18.3617	3.05e-24	-16.34	4.7e-16	C	G	FBRSL1	NM_001142641	Body	Open_Sea
cg21600908	rs1264706	-22.0362	3.35e-31	-20.22	4.34e-22	C	G	FBRSL1	NM_001142641	Body	Open_Sea
cg22731440	rs1269852	-10.6906	1.75e-07	-9.19	0.00667	C	G	HLA-B	NM_005514	Body	N_Shore
cg22731440	rs1270942	-10.8701	6.69e-08	-9.19	0.00667	C	T	HLA-B	NM_005514	Body	N_Shore
cg15830792	rs12730405	14.1005	2.96e-15	14.85	1.55e-13	A	G	NRBF2;NRBF2	NM_030759;NM_030759	1stExon;5'UTR	Island
cg16875032	rs1277778	13.1013	5.13e-13	8.84	0.0328	A	G	SNTB1	NM_021021	1stExon	Island
cg04196064	rs12788990	-9.19254	0.00051	-9.21	0.00599	A	G	TRIM48	NM_024114	1stExon	Open_Sea
cg04196064	rs12790505	-9.77745	2.29e-05	-9.53	0.00146	C	T	TRIM48	NM_024114	1stExon	Open_Sea
cg04196064	rs12791710	-9.77745	2.29e-05	-9.53	0.00146	A	G	TRIM48	NM_024114	1stExon	Open_Sea
cg04196064	rs12804193	-9.19254	0.00051	-9.53	0.00146	C	T	TRIM48	NM_024114	1stExon	Open_Sea
cg04196064	rs12804958	-12.1545	7.33e-11	-13.05	2.56e-10	A	C	TRIM48	NM_024114	1stExon	Open_Sea
cg04196064	rs12805992	-11.675	9.25e-10	-11.84	4.72e-08	A	G	TRIM48	NM_024114	1stExon	Open_Sea
cg04196064	rs12807047	-9.77745	2.29e-05	-9.53	0.00146	C	T	TRIM48	NM_024114	1stExon	Open_Sea
cg18631743	rs12827341	12.1227	8.66e-11	15.25	3.17e-14	C	T	RANBP1;TRMT2A;TRMT2A	NM_002882;NM_182984;NM_022727	TSS200;TSS200;TSS200	Island
cg17145862	rs12869697	10.7375	1.36e-07	10.98	2.06e-06	C	T	LPGAT1	NM_014873	3'UTR	Open_Sea
cg01027929	rs12903072	-9.80992	1.92e-05	9.36	0.00314	A	G	HNRNPA2B1;CBX3;CBX3;HNRNPA2B1;CBX3	NM_031243;NM_016587;NM_007276;NM_002137;NM_016587	TSS1500;1stExon;5'UTR;TSS1500;5'UTR	Island
cg08275631	rs12903744	21.1688	1.27e-29	17.01	3.72e-17	C	T			Intergenic	Open_Sea
cg01027929	rs12908114	-12.3899	2.12e-11	-11.19	8.4e-07	C	T	HNRNPA2B1;CBX3;CBX3;HNRNPA2B1;CBX3	NM_031243;NM_016587;NM_007276;NM_002137;NM_016587	TSS1500;1stExon;5'UTR;TSS1500;5'UTR	Island
cg14315332	rs12936679	9.23049	0.000417	10.9	2.94e-06	C	T	PCNP	NM_020357	Body	S_Shelf
cg24556754	rs12936816	16.1427	1.11e-19	21.76	2.84e-24	C	T			Intergenic	Open_Sea
cg24556754	rs12936831	16.5078	1.89e-20	21.76	2.84e-24	C	T			Intergenic	Open_Sea
cg24556754	rs12944458	16.0938	1.41e-19	19.66	2.88e-21	C	T			Intergenic	Open_Sea
cg02228913	rs12947718	-11.1422	1.57e-08	-10.44	2.39e-05	A	G	MAPT;MAPT;MAPT;MAPT;MAPT;MAPT	NM_016835;NM_001123067;NM_016834;NM_005910;NM_001123066;NM_016841	Body;Body;Body;Body;Body;Body	N_Shelf
cg00740803	rs12957087	9.09367	0.000862	9.98	0.000189	C	T			Intergenic	Open_Sea
cg21041751	rs12957087	8.82685	0.00354	9.54	0.00138	C	T	COL25A1;COL25A1	NM_198721;NM_032518	Body;Body	Open_Sea
cg22423821	rs12964779	18.3233	3.64e-24	10.21	6.59e-05	A	G			Intergenic	Open_Sea
cg27423959	rs12983988	12.962	1.06e-12	13.37	6.68e-11	C	T			Intergenic	Open_Sea
cg17711091	rs13025827	-10.4403	6.65e-07	-10.96	2.32e-06	C	T	S100A10	NM_002966	5'UTR	Island
cg03944143	rs1304163	-16.2482	6.65e-20	-12.61	1.69e-09	A	G	KIAA0664	NM_015229	Body	Island
cg12805629	rs13047817	-12.9994	8.7e-13	-12.38	4.57e-09	C	T			Intergenic	Open_Sea
cg01620082	rs1311918	9.23911	0.000398	-11.1	1.22e-06	C	T			Intergenic	Island
cg10420223	rs1311918	-9.84917	1.56e-05	-9.84	0.000347	C	T	UBD	NM_006398	Body	Open_Sea
cg12093005	rs1311918	10.2164	2.2e-06	-10.23	6.06e-05	C	T	FBRSL1	NM_001142641	Body	Open_Sea
cg21438527	rs1311918	9.01687	0.00129	12.62	1.65e-09	C	T	HIST1H4D	NM_003539	TSS200	S_Shore
cg21600908	rs1311918	9.55617	7.41e-05	-9.47	0.00186	C	T	FBRSL1	NM_001142641	Body	Open_Sea
cg26099876	rs13123245	-16.8885	3.05e-21	-14.53	5.65e-13	A	G	EIF2C2;EIF2C2	NM_012154;NM_001164623	Body;Body	Island
cg16196077	rs1312568	13.3054	1.78e-13	11.12	1.15e-06	A	G	RTKN2	NM_145307	TSS200	Island
cg26043149	rs13145430	13.3254	1.6e-13	10.25	5.52e-05	C	T	FECH;FECH;FECH;FECH	NM_000140;NM_001012515;NM_000140;NM_001012515	5'UTR;5'UTR;1stExon;1stExon	Island
cg02646394	rs13169827	-12.2627	4.13e-11	-13.35	7.23e-11	A	G	FLJ40330	NR_015424	TSS200	Island
cg12623145	rs13169827	-11.8791	3.13e-10	-14.49	6.65e-13	A	G	ANKRD36	NM_001164315	TSS1500	Island
cg20584997	rs13169827	-14.9338	4.38e-17	-19.39	7.17e-21	A	G	FLJ40330	NR_015424	TSS200	Island
cg23224356	rs13169827	-12.3809	2.22e-11	-14.29	1.52e-12	A	G	ANKRD36B	NM_025190	TSS1500	Island
cg27011577	rs13169827	-10.9381	4.66e-08	-9.15	0.00808	A	G	ANKRD36	NM_001164315	TSS1500	Island
cg02646394	rs13183423	-12.2627	4.13e-11	-13.35	7.23e-11	A	G	FLJ40330	NR_015424	TSS200	Island
cg12623145	rs13183423	-11.8791	3.13e-10	-14.49	6.65e-13	A	G	ANKRD36	NM_001164315	TSS1500	Island
cg20584997	rs13183423	-14.9338	4.38e-17	-19.39	7.17e-21	A	G	FLJ40330	NR_015424	TSS200	Island
cg23224356	rs13183423	-12.3809	2.22e-11	-14.29	1.52e-12	A	G	ANKRD36B	NM_025190	TSS1500	Island
cg27011577	rs13183423	-10.9381	4.66e-08	-9.15	0.00808	A	G	ANKRD36	NM_001164315	TSS1500	Island
cg13679164	rs13193386	-16.5681	1.41e-20	-11.36	3.87e-07	C	T			Intergenic	Open_Sea
cg24356473	rs13193386	-14.0703	3.47e-15	-10.85	3.75e-06	C	T			Intergenic	N_Shore
cg01620082	rs13194504	-8.78965	0.0043	-10.54	1.49e-05	A	G			Intergenic	Island
cg12093005	rs13194504	-9.81843	1.83e-05	-10.19	7.27e-05	A	G	FBRSL1	NM_001142641	Body	Open_Sea
cg21438527	rs13194504	10.0815	4.51e-06	20.46	1.94e-22	A	G	HIST1H4D	NM_003539	TSS200	S_Shore
cg21600908	rs13194504	9.18574	0.000529	-9.64	0.000868	A	G	FBRSL1	NM_001142641	Body	Open_Sea
cg00903577	rs13194781	-8.4516	0.0252	-9.49	0.00173	A	G			Intergenic	N_Shore
cg21438527	rs13194781	13.6041	3.79e-14	20.46	1.94e-22	A	G	HIST1H4D	NM_003539	TSS200	S_Shore
cg00903577	rs13195040	-8.80338	0.004	-9.49	0.00173	A	G			Intergenic	N_Shore
cg21438527	rs13195040	13.4737	7.43e-14	20.46	1.94e-22	A	G	HIST1H4D	NM_003539	TSS200	S_Shore
cg17125897	rs13195836	13.2031	3.03e-13	9.42	0.00234	C	T	PIP5K1A;PIP5K1A;PIP5K1A;PIP5K1A	NM_001135637;NM_001135638;NM_003557;NM_001135636	3'UTR;3'UTR;3'UTR;3'UTR	Open_Sea
cg00903577	rs13198716	-8.93167	0.00203	-9.49	0.00173	C	T			Intergenic	N_Shore
cg00903577	rs13199772	-8.4516	0.0252	-9.49	0.00173	A	G			Intergenic	N_Shore
cg21438527	rs13199772	13.6041	3.79e-14	20.46	1.94e-22	A	G	HIST1H4D	NM_003539	TSS200	S_Shore
cg00903577	rs13205911	9.28997	0.000305	-9.49	0.00173	C	T			Intergenic	N_Shore
cg12093005	rs13205911	-8.4697	0.0231	-10.19	7.27e-05	C	T	FBRSL1	NM_001142641	Body	Open_Sea
cg21438527	rs13205911	14.5044	3.81e-16	20.46	1.94e-22	C	T	HIST1H4D	NM_003539	TSS200	S_Shore
cg00903577	rs13207082	-8.93167	0.00203	-9.49	0.00173	A	G			Intergenic	N_Shore
cg21438527	rs13207082	15.8691	4.24e-19	20.46	1.94e-22	A	G	HIST1H4D	NM_003539	TSS200	S_Shore
cg13679164	rs13207753	-15.5655	1.89e-18	-11.36	3.87e-07	G	T			Intergenic	Open_Sea
cg24356473	rs13207753	-12.9333	1.23e-12	-10.85	3.75e-06	G	T			Intergenic	N_Shore
cg00903577	rs13211507	-9.95736	8.75e-06	-9.49	0.00173	C	T			Intergenic	N_Shore
cg01620082	rs13211507	9.64874	4.53e-05	-10.54	1.49e-05	C	T			Intergenic	Island
cg12093005	rs13211507	-10.9059	5.53e-08	-10.19	7.27e-05	C	T	FBRSL1	NM_001142641	Body	Open_Sea
cg21438527	rs13211507	11.8565	3.54e-10	20.46	1.94e-22	C	T	HIST1H4D	NM_003539	TSS200	S_Shore
cg21600908	rs13211507	-10.3939	8.51e-07	-9.64	0.000868	C	T	FBRSL1	NM_001142641	Body	Open_Sea
cg00903577	rs13212651	-8.4516	0.0252	-9.49	0.00173	A	G			Intergenic	N_Shore
cg21438527	rs13212651	13.6041	3.79e-14	20.46	1.94e-22	A	G	HIST1H4D	NM_003539	TSS200	S_Shore
cg21438527	rs13212921	9.81028	1.91e-05	9.25	0.00518	C	T	HIST1H4D	NM_003539	TSS200	S_Shore
cg01620082	rs13213152	-9.43435	0.000141	-10.54	1.49e-05	A	G			Intergenic	Island
cg12093005	rs13213152	-10.5646	3.43e-07	-10.19	7.27e-05	A	G	FBRSL1	NM_001142641	Body	Open_Sea
cg21438527	rs13213152	10.9198	5.15e-08	20.46	1.94e-22	A	G	HIST1H4D	NM_003539	TSS200	S_Shore
cg21600908	rs13213152	-9.9516	9e-06	-9.64	0.000868	A	G	FBRSL1	NM_001142641	Body	Open_Sea
cg01706409	rs1321690	-9.15898	0.00061	-9.86	0.000317	G	T	MS4A15;MS4A15	NM_001098835;NM_152717	5'UTR;5'UTR	Open_Sea
cg00903577	rs13218875	9.28979	0.000305	-9.49	0.00173	C	T			Intergenic	N_Shore
cg12093005	rs13218875	-8.46931	0.0231	-10.19	7.27e-05	C	T	FBRSL1	NM_001142641	Body	Open_Sea
cg21438527	rs13218875	14.5044	3.81e-16	20.46	1.94e-22	C	T	HIST1H4D	NM_003539	TSS200	S_Shore
cg21438527	rs13219354	9.81028	1.91e-05	9.25	0.00518	C	T	HIST1H4D	NM_003539	TSS200	S_Shore
cg18071532	rs13229926	16.1054	1.33e-19	13.48	4.24e-11	A	G	TMEM106C;TMEM106C;TMEM106C;TMEM106C	NM_001143841;NM_024056;NM_001143842;NM_001143843	TSS200;TSS200;TSS200;TSS200	Island
cg01418896	rs13236444	-9.06816	0.000987	-9.86	0.000325	C	T			Intergenic	Open_Sea
cg05957603	rs13267049	-8.54767	0.0153	-9.62	0.000947	A	G	XPNPEP3;ST13	NM_022098;NM_003932	TSS1500;TSS200	Island
cg19726460	rs13279994	-12.0349	1.38e-10	-9.41	0.00252	A	C			Intergenic	Open_Sea
cg05039488	rs1343116	12.2204	5.17e-11	11.26	6.14e-07	G	T	IRAK1BP1;IRAK1BP1	NM_001010844;NM_001010844	5'UTR;1stExon	Island
cg27224107	rs1350123	-9.14667	0.00065	-11.69	9.12e-08	C	T			Intergenic	Open_Sea
cg19508790	rs1352122	-8.48716	0.021	-9.09	0.0105	A	G			Intergenic	Open_Sea
cg19508790	rs1352206	-10.4338	6.88e-07	-11.98	2.62e-08	A	G			Intergenic	Open_Sea
cg19726460	rs1357818	13.7833	1.51e-14	-11.35	4.02e-07	C	T			Intergenic	Open_Sea
cg13514129	rs1361409	-8.41	0.0316	9.01	0.0153	C	T	MACF1	NM_012090	5'UTR	Island
cg02646394	rs1363873	9.24495	0.000388	-11.14	1.04e-06	C	T	FLJ40330	NR_015424	TSS200	Island
cg12623145	rs1363873	9.47717	0.000113	-10.74	6.04e-06	C	T	ANKRD36	NM_001164315	TSS1500	Island
cg20584997	rs1363873	10.4135	7.67e-07	-13.76	1.31e-11	C	T	FLJ40330	NR_015424	TSS200	Island
cg23224356	rs1363873	9.51074	9.42e-05	-10.54	1.51e-05	C	T	ANKRD36B	NM_025190	TSS1500	Island
cg17145862	rs1373903	11.966	1.98e-10	16.73	1.05e-16	A	C	LPGAT1	NM_014873	3'UTR	Open_Sea
cg12856521	rs1373905	11.6937	8.39e-10	17.66	3.31e-18	G	T	DGKZ;DGKZ;DGKZ;DGKZ	NM_001105540;NM_201533;NM_003646;NM_201532	Body;Body;Body;Body	Island
cg19508790	rs1384590	-8.46749	0.0233	-10	0.000171	A	G			Intergenic	Open_Sea
cg24556754	rs13851	17.2809	4.7e-22	21.76	2.84e-24	A	G			Intergenic	Open_Sea
cg00740803	rs1389531	-11.3727	4.62e-09	-10.62	1.06e-05	C	T			Intergenic	Open_Sea
cg21041751	rs1389531	-11.2372	9.47e-09	-10.55	1.45e-05	C	T	COL25A1;COL25A1	NM_198721;NM_032518	Body;Body	Open_Sea
cg00740803	rs1389532	11.7636	5.78e-10	10.19	7.34e-05	C	T			Intergenic	Open_Sea
cg21041751	rs1389532	11.8327	4e-10	10.18	7.4e-05	C	T	COL25A1;COL25A1	NM_198721;NM_032518	Body;Body	Open_Sea
cg00806126	rs1401926	-10.2768	1.59e-06	-9.35	0.00318	C	T	ZNF98	NM_001098626	Body	Open_Sea
cg25042112	rs1401926	-11.2682	8.05e-09	-8.85	0.0316	C	T	ZNF92;ZNF92	NM_152626;NM_007139	TSS200;TSS200	N_Shore
cg17225604	rs1402726	-10.2719	1.63e-06	-10.07	0.000122	C	T			Intergenic	S_Shore
cg27275811	rs1408064	-12.0873	1.04e-10	-13.11	2.06e-10	A	G			Intergenic	N_Shelf
cg03929089	rs1411423	-16.0615	1.65e-19	11.53	1.83e-07	G	T			Intergenic	Island
cg11707556	rs1411423	-10.8715	6.65e-08	9.36	0.00305	G	T	ANKRD33B	NM_001164440	3'UTR	Open_Sea
cg15704280	rs1411423	-16.8079	4.47e-21	12.11	1.49e-08	G	T	2014-09-13	NR_024271	Body	Island
cg04842962	rs1411609	10.0321	5.87e-06	9.09	0.0106	A	G	MRPS18A	NM_018135	1stExon	Island
cg20290983	rs1411609	9.737	2.84e-05	9.03	0.0136	A	G	MRPS18A	NM_018135	1stExon	Island
cg01787110	rs1422116	-12.5365	9.81e-12	9.71	0.000637	C	T	NBPF6;NBPF6	NM_001143987;NM_001143988	Body;Body	Open_Sea
cg01787110	rs1422119	-11.8463	3.73e-10	-10.81	4.38e-06	C	T	NBPF6;NBPF6	NM_001143987;NM_001143988	Body;Body	Open_Sea
cg25548582	rs1436724	-21.7977	9e-31	-16.2	7.93e-16	A	G	UTP14C;ALG11	NM_021645;NM_001004127	TSS200;Body	Open_Sea
cg11278311	rs1443417	-9.533	8.39e-05	-11.33	4.39e-07	C	T	ALOX15	NM_001140	Body	Island
cg00837290	rs1457338	-13.0066	8.39e-13	-12.59	1.82e-09	A	G	ANKRD11	NM_013275	Body	S_Shore
cg11890744	rs1464701	8.3562	0.0417	-8.91	0.0239	C	T			Intergenic	Open_Sea
cg10433390	rs1472413	-12.6504	5.4e-12	-9.85	0.000329	G	T			Intergenic	N_Shelf
cg00740803	rs1493910	-9.99124	7.29e-06	-9	0.0159	C	T			Intergenic	Open_Sea
cg00740803	rs1493917	-8.98583	0.00152	9.98	0.000189	A	G			Intergenic	Open_Sea
cg21041751	rs1493917	-8.7451	0.00542	9.54	0.00138	A	G	COL25A1;COL25A1	NM_198721;NM_032518	Body;Body	Open_Sea
cg21438527	rs149943	8.7278	0.00595	13.56	3.02e-11	A	G	HIST1H4D	NM_003539	TSS200	S_Shore
cg21438527	rs149990	9.80073	2.01e-05	13.56	3.02e-11	A	G	HIST1H4D	NM_003539	TSS200	S_Shore
cg00160777	rs1510795	-20.0444	1.61e-27	-18.69	8.23e-20	C	T	CHP2	NM_022097	TSS1500	N_Shore
cg02670466	rs1510798	-10.9866	3.6e-08	-8.78	0.0439	G	T	NBEAL2	NM_015175	TSS1500	N_Shore
cg08275631	rs1511493	20.3175	4.89e-28	17.01	3.72e-17	A	G			Intergenic	Open_Sea
cg17225604	rs1521563	-12.8732	1.68e-12	-17.33	1.12e-17	G	T			Intergenic	S_Shore
cg11084035	rs1529957	10.7592	1.21e-07	9.3	0.00407	A	G	GANAB;GANAB	NM_198334;NM_198335	1stExon;1stExon	Island
cg12856521	rs1530489	19.694	7.54e-27	30.26	1.3e-34	A	G	DGKZ;DGKZ;DGKZ;DGKZ	NM_001105540;NM_201533;NM_003646;NM_201532	Body;Body;Body;Body	Island
cg01620082	rs1535039	-12.7011	4.13e-12	-14.39	9.96e-13	C	T			Intergenic	Island
cg05074385	rs1535039	-9.75307	2.6e-05	-9.21	0.00625	C	T	TRIM15	NM_033229	Body	N_Shelf
cg12093005	rs1535039	-15.3415	5.72e-18	-16.8	8.04e-17	C	T	FBRSL1	NM_001142641	Body	Open_Sea
cg17862947	rs1535039	-14.3164	9.89e-16	-11.89	3.87e-08	C	T	FBRSL1	NM_001142641	Body	Open_Sea
cg21600908	rs1535039	-14.3839	7.01e-16	-14.05	3.96e-12	C	T	FBRSL1	NM_001142641	Body	Open_Sea
cg01692616	rs1554465	-13.3163	1.68e-13	-12.57	1.99e-09	A	G			Intergenic	N_Shelf
cg20587970	rs1557731	-13.003	8.56e-13	-13.52	3.64e-11	C	G			Intergenic	N_Shore
cg25288420	rs1563066	9.55681	7.39e-05	9.87	0.000304	G	T	GIPC2;GIPC2	NM_017655;NM_017655	1stExon;5'UTR	Island
cg10433390	rs1566169	11.9203	2.52e-10	-9.51	0.00158	C	T			Intergenic	N_Shelf
cg06942262	rs1566467	13.6615	2.82e-14	-9.98	0.00019	C	T			Intergenic	Open_Sea
cg23976142	rs156908	8.80821	0.0039	9.41	0.0025	A	G			Intergenic	N_Shore
cg12805629	rs1573472	-15.5938	1.64e-18	-17.05	3.12e-17	A	G			Intergenic	Open_Sea
cg02646394	rs1587625	-12.2627	4.13e-11	-13.35	7.23e-11	A	C	FLJ40330	NR_015424	TSS200	Island
cg12623145	rs1587625	-11.8791	3.13e-10	-14.49	6.65e-13	A	C	ANKRD36	NM_001164315	TSS1500	Island
cg20584997	rs1587625	-14.9338	4.38e-17	-19.39	7.17e-21	A	C	FLJ40330	NR_015424	TSS200	Island
cg23224356	rs1587625	-12.3809	2.22e-11	-14.29	1.52e-12	A	C	ANKRD36B	NM_025190	TSS1500	Island
cg27011577	rs1587625	-10.9381	4.66e-08	-9.15	0.00808	A	C	ANKRD36	NM_001164315	TSS1500	Island
cg03944143	rs1590067	-15.9839	2.41e-19	-13.64	2.2e-11	C	T	KIAA0664	NM_015229	Body	Island
cg19726460	rs1603681	-11.4106	3.77e-09	-10.04	0.000143	A	G			Intergenic	Open_Sea
cg03929089	rs1608268	11.2738	7.79e-09	9.15	0.00795	C	T			Intergenic	Island
cg15704280	rs1608268	11.959	2.06e-10	9.08	0.011	C	T	2014-09-13	NR_024271	Body	Island
cg18944383	rs1608268	-14.5059	3.77e-16	-16.96	4.48e-17	C	T	ENPEP	NM_001977	TSS200	N_Shore
cg19508790	rs1608912	-10.4338	6.88e-07	-11.98	2.62e-08	A	G			Intergenic	Open_Sea
cg03944143	rs1609289	-15.9839	2.41e-19	-13.64	2.2e-11	A	G	KIAA0664	NM_015229	Body	Island
cg02753903	rs1610601	11.3033	6.67e-09	9.73	0.000584	G	T	RYR1;RYR1	NM_000540;NM_001042723	Body;Body	Island
cg27527338	rs1610602	-8.82912	0.00349	-9.27	0.00465	G	T	MICA	NM_000247	Body	Open_Sea
cg02718200	rs1611545	13.4813	7.14e-14	8.8	0.0393	C	T	HLA-B	NM_005514	Body	Island
cg02718200	rs1611738	14.162	2.16e-15	10.4	2.83e-05	A	C	HLA-B	NM_005514	Body	Island
cg11084035	rs1628959	9.01502	0.00131	9.4	0.00258	A	G	GANAB;GANAB	NM_198334;NM_198335	1stExon;1stExon	Island
cg22671798	rs1628959	8.84251	0.00324	9.66	0.000808	A	G	ZNF573	NM_152360	3'UTR	Open_Sea
cg02718200	rs1633005	12.9361	1.21e-12	12.82	6.84e-10	A	G	HLA-B	NM_005514	Body	Island
cg12093005	rs1634721	-9.10281	0.000822	-9.13	0.00878	A	G	FBRSL1	NM_001142641	Body	Open_Sea
cg02718200	rs1655900	14.3037	1.05e-15	10.81	4.5e-06	A	G	HLA-B	NM_005514	Body	Island
cg19508790	rs1663281	-13.0149	8.03e-13	-9.68	0.00071	Ambiguous				Intergenic	Open_Sea
cg10433390	rs16839611	-12.4848	1.29e-11	-9.83	0.000372	A	G			Intergenic	N_Shelf
cg07153826	rs16893404	-11.0918	2.06e-08	-9.14	0.00824	A	G	RPS21	NM_001024	Body	Island
cg24556754	rs16940	16.0938	1.41e-19	20.5	1.7e-22	C	T			Intergenic	Open_Sea
cg24556754	rs16941	16.0938	1.41e-19	21.76	2.84e-24	A	G			Intergenic	Open_Sea
cg08933160	rs16941667	-13.8928	8.6e-15	-13.76	1.35e-11	C	T	PTPN11	NM_002834	3'UTR	Open_Sea
cg08933160	rs16941804	-11.7246	7.12e-10	-13.67	1.92e-11	C	T	PTPN11	NM_002834	3'UTR	Open_Sea
cg24556754	rs16942	16.0938	1.41e-19	20.5	1.7e-22	A	G			Intergenic	Open_Sea
cg17225604	rs16964439	-10.2719	1.63e-06	-9.75	0.000525	A	C			Intergenic	S_Shore
cg17704839	rs16967164	12.574	8.07e-12	-13.21	1.3e-10	A	G	UBL5;UBL5	NM_024292;NM_001048241	Body;Body	S_Shore
cg01027929	rs16970851	-14.6173	2.16e-16	-15.17	4.4e-14	A	G	HNRNPA2B1;CBX3;CBX3;HNRNPA2B1;CBX3	NM_031243;NM_016587;NM_007276;NM_002137;NM_016587	TSS1500;1stExon;5'UTR;TSS1500;5'UTR	Island
cg17225604	rs16972674	-12.168	6.82e-11	-17.33	1.12e-17	C	T			Intergenic	S_Shore
cg00902674	rs169850	-9.10069	0.00083	-8.77	0.0459	C	T	SLC9A10	NM_183061	Body	Island
cg00160777	rs17017247	-12.5514	9.06e-12	-10.95	2.36e-06	C	T	CHP2	NM_022097	TSS1500	N_Shore
cg09020336	rs17136513	-9.45665	0.000126	9.15	0.00821	C	T			Intergenic	S_Shore
cg04196064	rs17150147	-9.19254	0.00051	-9.53	0.00146	G	T	TRIM48	NM_024114	1stExon	Open_Sea
cg07461501	rs17162102	-12.3283	2.92e-11	-12.4	4.1e-09	C	T	HGS;ARL16	NM_004712;NM_001040025	TSS1500;Body	Island
cg20587970	rs17182434	-15.567	1.87e-18	-13.52	3.64e-11	A	G			Intergenic	N_Shore
cg26043149	rs17198113	23.0724	4.89e-33	14.57	4.86e-13	C	T	FECH;FECH;FECH;FECH	NM_000140;NM_001012515;NM_000140;NM_001012515	5'UTR;5'UTR;1stExon;1stExon	Island
cg14695492	rs17206379	8.67814	0.00771	9.62	0.000954	A	C	BAI1	NM_001702	1stExon	Island
cg21500063	rs17258448	12.8086	2.35e-12	10.93	2.59e-06	A	G			Intergenic	Open_Sea
cg07211511	rs17334039	-10.9702	3.94e-08	-10.64	9.58e-06	A	G	LOC729375	NR_024252	Body	Open_Sea
cg19508790	rs1733410	-13.0149	8.03e-13	-9.68	0.00071	A	G			Intergenic	Open_Sea
cg01570182	rs17334797	11.7992	4.79e-10	11.51	2e-07	A	G			Intergenic	Island
cg27527338	rs1736915	-8.82912	0.00349	-9.27	0.00465	C	T	MICA	NM_000247	Body	Open_Sea
cg05039488	rs1739384	11.8266	4.15e-10	10.25	5.44e-05	A	C	IRAK1BP1;IRAK1BP1	NM_001010844;NM_001010844	5'UTR;1stExon	Island
cg08600765	rs17403440	-9.124	0.000735	-10.83	4.02e-06	C	T	LOC647979	NR_027451	Body	Island
cg01570182	rs17426064	11.7992	4.79e-10	11.51	2e-07	C	T			Intergenic	Island
cg08161449	rs17489292	8.8613	0.00294	-10.64	9.56e-06	C	T	MAP2K1;MAP2K1	NM_002755;NM_002755	1stExon;5'UTR	Island
cg01046833	rs17492571	-8.61603	0.0107	-9.57	0.0012	C	T	OR4C46	NM_001004703	1stExon	Open_Sea
cg22724854	rs17492571	-17.3056	4.19e-22	-9.52	0.0015	C	T	OR10AG1	NM_001005491	TSS1500	Open_Sea
cg01046833	rs17493710	-8.61603	0.0107	-9.57	0.0012	G	T	OR4C46	NM_001004703	1stExon	Open_Sea
cg22724854	rs17493710	-17.3056	4.19e-22	-9.52	0.0015	G	T	OR10AG1	NM_001005491	TSS1500	Open_Sea
cg01046833	rs17496724	-8.61603	0.0107	-9.57	0.0012	A	C	OR4C46	NM_001004703	1stExon	Open_Sea
cg01796902	rs17524161	-18.173	7.29e-24	-15.29	2.69e-14	C	T			Intergenic	Open_Sea
cg19694781	rs17550268	-11.3351	5.63e-09	11.17	8.85e-07	C	T	TMEM160	NM_017854	Body	N_Shore
cg22724854	rs17559185	-14.1526	2.27e-15	-12.08	1.66e-08	C	T	OR10AG1	NM_001005491	TSS1500	Open_Sea
cg16652462	rs17577094	11.4936	2.41e-09	14.98	9.42e-14	A	G	LOC644172	NR_026901	Body	Island
cg17117718	rs17577094	26.9318	2.03e-39	23.85	4.53e-27	A	G			Intergenic	Island
cg22968622	rs17577094	18.7805	4.51e-25	34.76	3.87e-39	A	G			Intergenic	Island
cg16658931	rs17578859	13.4676	7.67e-14	9.87	0.000306	A	G	SHANK1	NM_016148	Body	Island
cg01046833	rs17580938	-8.61603	0.0107	-9.57	0.0012	A	G	OR4C46	NM_001004703	1stExon	Open_Sea
cg01046833	rs17581191	-8.61603	0.0107	-9.57	0.0012	A	G	OR4C46	NM_001004703	1stExon	Open_Sea
cg01046833	rs17581700	-8.61603	0.0107	-9.57	0.0012	C	T	OR4C46	NM_001004703	1stExon	Open_Sea
cg01796902	rs17589700	-15.5233	2.33e-18	-10.9	3.06e-06	A	G			Intergenic	Open_Sea
cg24556754	rs17600371	16.787	4.93e-21	21.76	2.84e-24	G	T			Intergenic	Open_Sea
cg04196064	rs17614415	-9.19254	0.00051	-9.53	0.00146	A	G	TRIM48	NM_024114	1stExon	Open_Sea
cg22724854	rs17630028	-17.5988	1.05e-22	-16.57	1.91e-16	C	T	OR10AG1	NM_001005491	TSS1500	Open_Sea
cg02228913	rs17631676	-11.2014	1.15e-08	-10.44	2.39e-05	A	G	MAPT;MAPT;MAPT;MAPT;MAPT;MAPT	NM_016835;NM_001123067;NM_016834;NM_005910;NM_001123066;NM_016841	Body;Body;Body;Body;Body;Body	N_Shelf
cg19694781	rs17638867	12.0925	1.02e-10	13.36	7.07e-11	C	T	TMEM160	NM_017854	Body	N_Shore
cg17117718	rs17660132	25.2523	1e-36	23.85	4.53e-27	C	T			Intergenic	Island
cg22968622	rs17660132	16.5535	1.52e-20	34.76	3.87e-39	C	T			Intergenic	Island
cg17117718	rs17660464	26.9318	2.03e-39	23.85	4.53e-27	A	C			Intergenic	Island
cg22968622	rs17660464	18.7805	4.51e-25	34.76	3.87e-39	A	C			Intergenic	Island
cg13514129	rs1770011	-8.41	0.0316	9.01	0.0153	A	G	MACF1	NM_012090	5'UTR	Island
cg04657470	rs17715450	-14.055	3.75e-15	-13.47	4.43e-11	A	C	HSPE1;HSPE1;HSPD1;HSPD1	NM_002157;NM_002157;NM_002156;NM_199440	1stExon;5'UTR;TSS1500;TSS200	Island
cg21438527	rs17720293	10.696	1.7e-07	13.04	2.69e-10	C	T	HIST1H4D	NM_003539	TSS200	S_Shore
cg05913257	rs17722341	11.0957	2.01e-08	11.01	1.86e-06	G	T	USP46	NM_022832	TSS1500	Island
cg00903577	rs17749927	-8.4516	0.0252	-9.49	0.00173	A	G			Intergenic	N_Shore
cg21438527	rs17749927	13.6041	3.79e-14	20.46	1.94e-22	A	G	HIST1H4D	NM_003539	TSS200	S_Shore
cg01933245	rs1776140	8.33385	0.0468	9.78	0.000454	A	G			Intergenic	Open_Sea
cg20587970	rs17780080	-13.0779	5.78e-13	-13.52	3.64e-11	A	G			Intergenic	N_Shore
cg12280796	rs17786254	-12.0021	1.64e-10	-10.05	0.000136	C	T			Intergenic	N_Shelf
cg03929089	rs1791433	11.9971	1.68e-10	8.91	0.0242	A	G			Intergenic	Island
cg15704280	rs1791433	12.2152	5.32e-11	9.41	0.00249	A	G	2014-09-13	NR_024271	Body	Island
cg23634079	rs1794282	-16.673	8.53e-21	-19.74	2.17e-21	A	G	MSH5;MSH5;MSH5;MSH5	NM_172165;NM_025259;NM_002441;NM_172166	Body;Body;Body;Body	S_Shelf
cg24728468	rs1801243	-12.1408	7.88e-11	-8.8	0.0389	G	T	FABP5;FABP5	NM_001444;NM_001444	1stExon;5'UTR	Island
cg03405491	rs1807512	-12.15	7.5e-11	-11.72	7.95e-08	C	T			Intergenic	Island
cg25536467	rs1816752	12.6587	5.17e-12	12.99	3.35e-10	C	T			Intergenic	N_Shelf
cg02646394	rs1818121	-12.2627	4.13e-11	-13.35	7.23e-11	A	G	FLJ40330	NR_015424	TSS200	Island
cg12623145	rs1818121	-11.8791	3.13e-10	-14.49	6.65e-13	A	G	ANKRD36	NM_001164315	TSS1500	Island
cg20584997	rs1818121	-14.9338	4.38e-17	-19.39	7.17e-21	A	G	FLJ40330	NR_015424	TSS200	Island
cg23224356	rs1818121	-12.3809	2.22e-11	-14.29	1.52e-12	A	G	ANKRD36B	NM_025190	TSS1500	Island
cg27011577	rs1818121	-10.9381	4.66e-08	-9.15	0.00808	A	G	ANKRD36	NM_001164315	TSS1500	Island
cg04196064	rs1818366	-9.77745	2.29e-05	-9.53	0.00146	C	T	TRIM48	NM_024114	1stExon	Open_Sea
cg26518628	rs1818521	-25.6452	2.29e-37	-18.47	1.8e-19	C	T			Intergenic	Open_Sea
cg17225604	rs1829662	-10.2719	1.63e-06	-10.22	6.38e-05	A	C			Intergenic	S_Shore
cg03929089	rs1845861	11.4957	2.39e-09	10.21	6.56e-05	A	C			Intergenic	Island
cg11707556	rs1845861	18.7679	4.79e-25	15.72	5.02e-15	A	C	ANKRD33B	NM_001164440	3'UTR	Open_Sea
cg15704280	rs1845861	12.3198	3.07e-11	10.49	1.88e-05	A	C	2014-09-13	NR_024271	Body	Island
cg18944383	rs1845861	-11.8658	3.37e-10	-12.5	2.68e-09	A	C	ENPEP	NM_001977	TSS200	N_Shore
cg01027929	rs1869302	-12.4309	1.71e-11	-12.93	4.42e-10	A	G	HNRNPA2B1;CBX3;CBX3;HNRNPA2B1;CBX3	NM_031243;NM_016587;NM_007276;NM_002137;NM_016587	TSS1500;1stExon;5'UTR;TSS1500;5'UTR	Island
cg04196064	rs1871848	-9.77745	2.29e-05	-9.53	0.00146	C	T	TRIM48	NM_024114	1stExon	Open_Sea
cg19508790	rs1872746	-11.986	1.78e-10	-10.97	2.23e-06	A	G			Intergenic	Open_Sea
cg22724854	rs1876924	-17.5988	1.05e-22	-16.57	1.91e-16	A	G	OR10AG1	NM_001005491	TSS1500	Open_Sea
cg16652462	rs1881194	11.7715	5.55e-10	14.98	9.42e-14	A	G	LOC644172	NR_026901	Body	Island
cg17117718	rs1881194	26.9762	1.73e-39	23.85	4.53e-27	A	G			Intergenic	Island
cg22968622	rs1881194	19.6737	8.24e-27	34.76	3.87e-39	A	G			Intergenic	Island
cg19743820	rs1892164	12.63	6.01e-12	14.27	1.67e-12	A	G	COX7C;COX7C	NM_001867;NM_001867	5'UTR;1stExon	Open_Sea
cg18071532	rs1906626	16.1054	1.33e-19	13.48	4.24e-11	C	T	TMEM106C;TMEM106C;TMEM106C;TMEM106C	NM_001143841;NM_024056;NM_001143842;NM_001143843	TSS200;TSS200;TSS200;TSS200	Island
cg18944383	rs1909220	-9.34715	0.000224	-14.32	1.32e-12	A	G	ENPEP	NM_001977	TSS200	N_Shore
cg03929089	rs1928730	13.5361	5.38e-14	11.23	6.94e-07	A	C			Intergenic	Island
cg11707556	rs1928730	16.2841	5.59e-20	13.91	7.06e-12	A	C	ANKRD33B	NM_001164440	3'UTR	Open_Sea
cg15704280	rs1928730	14.4846	4.21e-16	11.51	1.98e-07	A	C	2014-09-13	NR_024271	Body	Island
cg18944383	rs1928730	-11.2869	7.29e-09	-11.75	6.89e-08	A	C	ENPEP	NM_001977	TSS200	N_Shore
cg06094323	rs1936905	-14.1785	1.99e-15	11.3	5.04e-07	C	T			Intergenic	Island
cg03900028	rs1964363	13.7505	1.78e-14	14.53	5.68e-13	C	T	ZNF117	NM_015852	TSS200	Open_Sea
cg15427793	rs1964363	-11.0526	2.54e-08	9.73	0.000572	C	T	ZNF117;ZNF117	NM_015852;NM_015852	1stExon;5'UTR	Open_Sea
cg19508790	rs1969363	-13.8651	9.91e-15	-10.74	6.11e-06	A	G			Intergenic	Open_Sea
cg23247274	rs1975910	31.4689	4.11e-46	21.57	5.11e-24	A	G	MRP63;MRP63;SKA3;SKA3;SKA3;SKA3	NM_024026;NM_024026;NM_001166017;NM_145061;NM_145061;NM_001166017	1stExon;5'UTR;5'UTR;1stExon;5'UTR;1stExon	Island
cg10631902	rs1980684	13.5659	4.62e-14	12	2.31e-08	A	G			Intergenic	Open_Sea
cg00846647	rs199454	-8.97318	0.00163	-8.9	0.0251	A	G	MAPT;MAPT;MAPT;MAPT;MAPT;MAPT	NM_016835;NM_001123067;NM_016834;NM_005910;NM_001123066;NM_016841	Body;Body;Body;Body;Body;Body	Island
cg02228913	rs199454	-15.4857	2.8e-18	-11.01	1.82e-06	A	G	MAPT;MAPT;MAPT;MAPT;MAPT;MAPT	NM_016835;NM_001123067;NM_016834;NM_005910;NM_001123066;NM_016841	Body;Body;Body;Body;Body;Body	N_Shelf
cg17117718	rs199454	15.3672	5.04e-18	12.05	1.89e-08	A	G			Intergenic	Island
cg18228076	rs199454	-14.3489	8.39e-16	-11.2	8.02e-07	A	G	MAPT;MAPT;MAPT;MAPT;MAPT;MAPT	NM_001123067;NM_016835;NM_016834;NM_001123066;NM_005910;NM_016841	5'UTR;5'UTR;5'UTR;5'UTR;5'UTR;5'UTR	Open_Sea
cg22968622	rs199454	17.2388	5.74e-22	13.47	4.54e-11	A	G			Intergenic	Island
cg24801230	rs199454	-17.3969	2.73e-22	-12.95	4.06e-10	A	G	MAPT;MAPT;MAPT;MAPT;MAPT;MAPT	NM_001123067;NM_016835;NM_016834;NM_001123066;NM_005910;NM_016841	5'UTR;5'UTR;5'UTR;5'UTR;5'UTR;5'UTR	S_Shelf
cg02228913	rs199501	-13.4789	7.24e-14	-10.92	2.75e-06	A	G	MAPT;MAPT;MAPT;MAPT;MAPT;MAPT	NM_016835;NM_001123067;NM_016834;NM_005910;NM_001123066;NM_016841	Body;Body;Body;Body;Body;Body	N_Shelf
cg16652462	rs199501	-10.1067	3.94e-06	9.32	0.00363	A	G	LOC644172	NR_026901	Body	Island
cg17117718	rs199501	14.7937	8.85e-17	12.64	1.52e-09	A	G			Intergenic	Island
cg18228076	rs199501	-14.473	4.47e-16	-11.6	1.35e-07	A	G	MAPT;MAPT;MAPT;MAPT;MAPT;MAPT	NM_001123067;NM_016835;NM_016834;NM_001123066;NM_005910;NM_016841	5'UTR;5'UTR;5'UTR;5'UTR;5'UTR;5'UTR	Open_Sea
cg22968622	rs199501	15.9224	3.26e-19	14.21	2.06e-12	A	G			Intergenic	Island
cg24801230	rs199501	-15.7358	8.15e-19	-13.53	3.51e-11	A	G	MAPT;MAPT;MAPT;MAPT;MAPT;MAPT	NM_001123067;NM_016835;NM_016834;NM_001123066;NM_005910;NM_016841	5'UTR;5'UTR;5'UTR;5'UTR;5'UTR;5'UTR	S_Shelf
cg00846647	rs199533	-10.6542	2.12e-07	-9.39	0.00275	C	T	MAPT;MAPT;MAPT;MAPT;MAPT;MAPT	NM_016835;NM_001123067;NM_016834;NM_005910;NM_001123066;NM_016841	Body;Body;Body;Body;Body;Body	Island
cg02228913	rs199533	-20.064	1.48e-27	-14.7	2.87e-13	C	T	MAPT;MAPT;MAPT;MAPT;MAPT;MAPT	NM_016835;NM_001123067;NM_016834;NM_005910;NM_001123066;NM_016841	Body;Body;Body;Body;Body;Body	N_Shelf
cg16652462	rs199533	12.2171	5.27e-11	11.5	2.13e-07	C	T	LOC644172	NR_026901	Body	Island
cg17117718	rs199533	21.3183	6.71e-30	17.37	9.63e-18	C	T			Intergenic	Island
cg18228076	rs199533	-17.4217	2.41e-22	-15.77	4.18e-15	C	T	MAPT;MAPT;MAPT;MAPT;MAPT;MAPT	NM_001123067;NM_016835;NM_016834;NM_001123066;NM_005910;NM_016841	5'UTR;5'UTR;5'UTR;5'UTR;5'UTR;5'UTR	Open_Sea
cg22968622	rs199533	24.5152	1.67e-35	20.88	4.8e-23	C	T			Intergenic	Island
cg24801230	rs199533	-24.6492	9.95e-36	-18.66	9.12e-20	C	T	MAPT;MAPT;MAPT;MAPT;MAPT;MAPT	NM_001123067;NM_016835;NM_016834;NM_001123066;NM_005910;NM_016841	5'UTR;5'UTR;5'UTR;5'UTR;5'UTR;5'UTR	S_Shelf
cg06437703	rs2000468	-11.508	2.24e-09	10.19	7.25e-05	G	T	EIF4EBP1	NM_004095	Body	Open_Sea
cg00740803	rs2000945	-11.1504	1.5e-08	-9.2	0.00631	A	G			Intergenic	Open_Sea
cg21041751	rs2000945	-10.613	2.65e-07	-9.57	0.00117	A	G	COL25A1;COL25A1	NM_198721;NM_032518	Body;Body	Open_Sea
cg26321609	rs2003334	-8.67775	0.00773	-9.7	0.000653	A	G	CCDC14	NM_022757	TSS1500	Island
cg21438527	rs200482	11.1053	1.91e-08	16.39	3.85e-16	A	G	HIST1H4D	NM_003539	TSS200	S_Shore
cg21438527	rs200484	11.1053	1.91e-08	16.39	3.85e-16	A	G	HIST1H4D	NM_003539	TSS200	S_Shore
cg21438527	rs200490	11.1053	1.91e-08	16.39	3.85e-16	A	C	HIST1H4D	NM_003539	TSS200	S_Shore
cg21438527	rs200501	11.1053	1.91e-08	16.39	3.85e-16	C	T	HIST1H4D	NM_003539	TSS200	S_Shore
cg03929089	rs2007068	14.3601	7.92e-16	11.72	7.86e-08	A	G			Intergenic	Island
cg11707556	rs2007068	12.9136	1.36e-12	10.66	8.61e-06	A	G	ANKRD33B	NM_001164440	3'UTR	Open_Sea
cg15704280	rs2007068	15.1667	1.37e-17	12.43	3.63e-09	A	G	2014-09-13	NR_024271	Body	Island
cg18944383	rs2007068	-9.19616	0.000502	-9.6	0.00102	A	G	ENPEP	NM_001977	TSS200	N_Shore
cg00160777	rs2008600	-20.0444	1.61e-27	-18.69	8.23e-20	A	G	CHP2	NM_022097	TSS1500	N_Shore
cg11278311	rs2009	-9.7508	2.63e-05	-10.91	2.88e-06	A	G	ALOX15	NM_001140	Body	Island
cg21438527	rs200948	11.1053	1.91e-08	16.39	3.85e-16	C	T	HIST1H4D	NM_003539	TSS200	S_Shore
cg21438527	rs200953	11.1053	1.91e-08	16.39	3.85e-16	C	T	HIST1H4D	NM_003539	TSS200	S_Shore
cg21438527	rs200989	11.1053	1.91e-08	16.29	5.6e-16	C	T	HIST1H4D	NM_003539	TSS200	S_Shore
cg21438527	rs200990	11.1053	1.91e-08	16.39	3.85e-16	A	C	HIST1H4D	NM_003539	TSS200	S_Shore
cg21438527	rs200995	11.1081	1.88e-08	16.39	3.85e-16	A	G	HIST1H4D	NM_003539	TSS200	S_Shore
cg21438527	rs201002	11.1053	1.91e-08	16.29	5.6e-16	C	T	HIST1H4D	NM_003539	TSS200	S_Shore
cg00837290	rs2010447	-14.4485	5.06e-16	-13.17	1.57e-10	A	G	ANKRD11	NM_013275	Body	S_Shore
cg17225604	rs2016467	-10.0259	6.06e-06	-10.22	6.38e-05	A	G			Intergenic	S_Shore
cg16875032	rs2031292	9.57922	6.54e-05	8.81	0.0386	A	G	SNTB1	NM_021021	1stExon	Island
cg17704839	rs2036376	11.0405	2.71e-08	-12.58	1.96e-09	C	T	UBL5;UBL5	NM_024292;NM_001048241	Body;Body	S_Shore
cg01046833	rs2042591	8.71373	0.0064	-9.57	0.0012	C	T	OR4C46	NM_001004703	1stExon	Open_Sea
cg22724854	rs2042591	-17.214	6.46e-22	-9.52	0.0015	C	T	OR10AG1	NM_001005491	TSS1500	Open_Sea
cg26868306	rs2047141	12.4854	1.28e-11	9.34	0.00339	C	T	SVIL;SVIL	NM_021738;NM_003174	Body;Body	Open_Sea
cg00160777	rs2048398	-16.5634	1.45e-20	-14.66	3.32e-13	C	T	CHP2	NM_022097	TSS1500	N_Shore
cg16658931	rs2049043	14.7541	1.08e-16	13.22	1.25e-10	G	T	SHANK1	NM_016148	Body	Island
cg06942262	rs2062553	13.1713	3.56e-13	-9.06	0.0118	G	T			Intergenic	Open_Sea
cg07880636	rs2066586	9.1773	0.000553	9.85	0.000331	C	T	COBL	NM_015198	TSS200	Island
cg15611600	rs207107	12.1066	9.42e-11	10.1	0.000108	C	T	KIAA1704;NUFIP1	NM_018559;NM_012345	TSS1500;1stExon	Island
cg11278311	rs2072149	-9.533	8.39e-05	-11.33	4.39e-07	A	G	ALOX15	NM_001140	Body	Island
cg02360868	rs2073445	-9.46848	0.000118	-10.21	6.72e-05	A	C			Intergenic	Open_Sea
cg02228913	rs2074404	-11.4569	2.94e-09	-9.17	0.00729	G	T	MAPT;MAPT;MAPT;MAPT;MAPT;MAPT	NM_016835;NM_001123067;NM_016834;NM_005910;NM_001123066;NM_016841	Body;Body;Body;Body;Body;Body	N_Shelf
cg17117718	rs2074404	12.7055	4.05e-12	10.69	7.73e-06	G	T			Intergenic	Island
cg18228076	rs2074404	-11.3574	5e-09	-9.73	0.000573	G	T	MAPT;MAPT;MAPT;MAPT;MAPT;MAPT	NM_001123067;NM_016835;NM_016834;NM_001123066;NM_005910;NM_016841	5'UTR;5'UTR;5'UTR;5'UTR;5'UTR;5'UTR	Open_Sea
cg22968622	rs2074404	12.2437	4.57e-11	11.41	3.06e-07	G	T			Intergenic	Island
cg24801230	rs2074404	-14.177	2.01e-15	-10.82	4.29e-06	G	T	MAPT;MAPT;MAPT;MAPT;MAPT;MAPT	NM_001123067;NM_016835;NM_016834;NM_001123066;NM_005910;NM_016841	5'UTR;5'UTR;5'UTR;5'UTR;5'UTR;5'UTR	S_Shelf
cg04222842	rs2076006	17.6805	7.18e-23	9.19	0.00668	C	T	SRP9;SRP9	NM_003133;NM_001130440	TSS200;TSS200	Island
cg01046833	rs2077851	8.95222	0.00182	-9.57	0.0012	A	G	OR4C46	NM_001004703	1stExon	Open_Sea
cg02244970	rs2077851	-12.1261	8.51e-11	-13.31	8.71e-11	A	G	OR4A15	NM_001005275	TSS200	Open_Sea
cg22724854	rs2077851	-14.3626	7.81e-16	-9.52	0.0015	A	G	OR10AG1	NM_001005491	TSS1500	Open_Sea
cg11084035	rs2081096	9.26164	0.000354	8.93	0.0221	C	T	GANAB;GANAB	NM_198334;NM_198335	1stExon;1stExon	Island
cg19508790	rs2087270	-11.986	1.78e-10	-9.36	0.00309	A	G			Intergenic	Open_Sea
cg02246922	rs209160	11.9824	1.82e-10	10.06	0.000128	C	T	OR12D3	NM_030959	1stExon	Open_Sea
cg02246922	rs209164	11.9102	2.67e-10	8.96	0.0193	A	G	OR12D3	NM_030959	1stExon	Open_Sea
cg02246922	rs209176	12.5716	8.15e-12	8.96	0.0193	C	T	OR12D3	NM_030959	1stExon	Open_Sea
cg02246922	rs209184	12.5716	8.15e-12	8.96	0.0193	A	G	OR12D3	NM_030959	1stExon	Open_Sea
cg01620082	rs2106072	-14.3678	7.6e-16	-16.79	8.25e-17	C	T			Intergenic	Island
cg04559908	rs2106072	-10.0082	6.67e-06	-9.9	0.000273	C	T	DPCR1	NM_080870	Body	N_Shelf
cg12093005	rs2106072	-18.5157	1.51e-24	-20.94	3.97e-23	C	T	FBRSL1	NM_001142641	Body	Open_Sea
cg13561028	rs2106072	-9.24974	0.000377	-10.88	3.31e-06	C	T	SFTA2	NM_205854	Body	Open_Sea
cg17862947	rs2106072	-15.3188	6.4e-18	-13.09	2.23e-10	C	T	FBRSL1	NM_001142641	Body	Open_Sea
cg21600908	rs2106072	-17.0791	1.23e-21	-14.37	1.07e-12	C	T	FBRSL1	NM_001142641	Body	Open_Sea
cg02753903	rs2107203	9.2162	0.000451	9.48	0.0018	C	T	RYR1;RYR1	NM_000540;NM_001042723	Body;Body	Island
cg14011486	rs2114582	22.4872	5.23e-32	18.94	3.44e-20	C	T	LIN28	NM_024674	TSS200	Island
cg10433390	rs2132895	-12.6504	5.4e-12	-9.85	0.000329	C	T			Intergenic	N_Shelf
cg25599786	rs2133740	-8.9954	0.00145	-9.51	0.00155	A	G	PDCD6	NM_013232	Body	Open_Sea
cg17225604	rs2139942	-12.8732	1.68e-12	-17.33	1.12e-17	A	G			Intergenic	S_Shore
cg12805629	rs2156314	9.12069	0.000748	-9.2	0.00641	C	T			Intergenic	Open_Sea
cg08339762	rs2161459	-11.6694	9.53e-10	-10.94	2.46e-06	C	T	ZNF506;ZNF506	NM_001099269;NM_001145404	TSS200;TSS200	Open_Sea
cg10801418	rs2161459	-14.211	1.69e-15	-12.23	8.71e-09	C	T	ZNF90	NM_007138	TSS200	Open_Sea
cg11700349	rs2161459	-10.9804	3.73e-08	-10.64	9.75e-06	C	T	ZNF92;ZNF92	NM_152626;NM_007139	TSS200;TSS200	N_Shore
cg09480837	rs2166181	11.7277	6.99e-10	12.41	4.05e-09	A	G	PLCE1	NM_016341	5'UTR	Open_Sea
cg06942262	rs2173715	12.4566	1.49e-11	-9.98	0.00019	G	T			Intergenic	Open_Sea
cg05756415	rs2180421	-9.52194	8.89e-05	-10.1	0.00011	C	T	FAM134C;FAM134C;TUBG1	NM_178126;NR_026697;NM_001070	1stExon;Body;TSS200	Island
cg23634079	rs2187668	-16.673	8.53e-21	-16	1.72e-15	A	G	MSH5;MSH5;MSH5;MSH5	NM_172165;NM_025259;NM_002441;NM_172166	Body;Body;Body;Body	S_Shelf
cg01620082	rs2188100	-10.2842	1.53e-06	-11.16	9.4e-07	C	T			Intergenic	Island
cg12093005	rs2188100	-10.7834	1.06e-07	-12.25	7.82e-09	C	T	FBRSL1	NM_001142641	Body	Open_Sea
cg17862947	rs2188100	-9.56767	6.97e-05	-10.14	8.96e-05	C	T	FBRSL1	NM_001142641	Body	Open_Sea
cg21600908	rs2188100	-11.556	1.74e-09	-10.6	1.15e-05	C	T	FBRSL1	NM_001142641	Body	Open_Sea
cg03929089	rs2193324	11.2455	9.06e-09	9.15	0.00795	A	G			Intergenic	Island
cg15704280	rs2193324	11.8402	3.85e-10	9.08	0.011	A	G	2014-09-13	NR_024271	Body	Island
cg18944383	rs2193324	-13.2072	2.96e-13	-16.96	4.48e-17	A	G	ENPEP	NM_001977	TSS200	N_Shore
cg19508790	rs2200155	-8.57061	0.0136	-10	0.000171	C	T			Intergenic	Open_Sea
cg19508790	rs2218650	-8.57061	0.0136	-10	0.000171	C	T			Intergenic	Open_Sea
cg19797896	rs2220626	11.9351	2.33e-10	10.5	1.79e-05	A	G			Intergenic	N_Shelf
cg17038417	rs2229238	-9.50175	9.89e-05	-12.37	4.82e-09	C	T			Intergenic	Open_Sea
cg01620082	rs2230683	-10.5882	3.01e-07	-11.1	1.22e-06	A	G			Intergenic	Island
cg10420223	rs2230683	-11.6356	1.14e-09	-9.84	0.000347	A	G	UBD	NM_006398	Body	Open_Sea
cg12093005	rs2230683	-12.2333	4.83e-11	-10.23	6.06e-05	A	G	FBRSL1	NM_001142641	Body	Open_Sea
cg21438527	rs2230683	9.03026	0.00121	12.62	1.65e-09	A	G	HIST1H4D	NM_003539	TSS200	S_Shore
cg21600908	rs2230683	11.2059	1.12e-08	-9.47	0.00186	A	G	FBRSL1	NM_001142641	Body	Open_Sea
cg01620082	rs2232423	-9.43435	0.000141	-10.54	1.49e-05	C	T			Intergenic	Island
cg12093005	rs2232423	-10.5646	3.43e-07	-10.19	7.27e-05	C	T	FBRSL1	NM_001142641	Body	Open_Sea
cg21438527	rs2232423	10.9196	5.15e-08	20.46	1.94e-22	C	T	HIST1H4D	NM_003539	TSS200	S_Shore
cg21600908	rs2232423	-9.9516	9e-06	-9.64	0.000868	C	T	FBRSL1	NM_001142641	Body	Open_Sea
cg21582582	rs2234391	8.76165	0.00498	10.84	3.93e-06	C	T	DCUN1D1	NM_020640	TSS1500	Island
cg21659725	rs2234391	12.5184	1.08e-11	15.1	5.88e-14	C	T	CRBN	NM_016302	TSS200	Island
cg21665057	rs2234391	11.5572	1.73e-09	12.09	1.58e-08	C	T	WDR53;FBXO45;FBXO45	NM_182627;NM_001105573;NM_001105573	TSS1500;1stExon;5'UTR	Island
cg26043149	rs2241465	13.5367	5.36e-14	8.9	0.025	C	T	FECH;FECH;FECH;FECH	NM_000140;NM_001012515;NM_000140;NM_001012515	5'UTR;5'UTR;1stExon;1stExon	Island
cg17952111	rs2246901	-10.1961	2.44e-06	-9.19	0.00664	A	C	LENG8;LENG8	NM_052925;NM_052925	1stExon;5'UTR	Island
cg26356450	rs2250672	-15.1664	1.37e-17	-9.6	0.00102	A	G			Intergenic	Open_Sea
cg19694781	rs225306	10.4257	7.18e-07	10.74	6.08e-06	G	T	TMEM160	NM_017854	Body	N_Shore
cg22713356	rs2256711	9.49118	0.000105	9.12	0.00924	A	G			Intergenic	Island
cg21412865	rs2265638	9.20181	0.000487	-8.95	0.0198	C	T	SLC44A3;SLC44A3	NM_001114106;NM_152369	TSS200;TSS1500	Island
cg14695492	rs2271842	8.67814	0.00771	9.62	0.000954	A	C	BAI1	NM_001702	1stExon	Island
cg04657470	rs2274240	-16.6031	1.19e-20	-13.68	1.83e-11	C	T	HSPE1;HSPE1;HSPD1;HSPD1	NM_002157;NM_002157;NM_002156;NM_199440	1stExon;5'UTR;TSS1500;TSS200	Island
cg04896959	rs2277547	-10.6741	1.91e-07	-11.28	5.43e-07	C	T			Intergenic	Open_Sea
cg25599786	rs2279775	-11.0252	2.92e-08	-10.12	9.79e-05	C	T	PDCD6	NM_013232	Body	Open_Sea
cg01692616	rs2280495	-13.2047	2.99e-13	-11.76	6.65e-08	C	T			Intergenic	N_Shelf
cg17171325	rs2285815	12.9627	1.05e-12	12.69	1.21e-09	A	G	LOC401052	NM_001008737	TSS200	Island
cg11278311	rs2289642	-9.533	8.39e-05	-11.33	4.39e-07	A	G	ALOX15	NM_001140	Body	Island
cg11278311	rs2289643	-9.83398	1.69e-05	11.04	1.62e-06	C	T	ALOX15	NM_001140	Body	Island
cg11084035	rs2291004	9.0391	0.00115	8.8	0.04	G	T	GANAB;GANAB	NM_198334;NM_198335	1stExon;1stExon	Island
cg03923277	rs2291929	-9.65038	4.49e-05	-10.5	1.79e-05	C	T	TDG;TDG	NM_003211;NM_003211	1stExon;5'UTR	Island
cg24728468	rs2296246	-11.7774	5.38e-10	-13.65	2.1e-11	G	T	FABP5;FABP5	NM_001444;NM_001444	1stExon;5'UTR	Island
cg25995724	rs2296246	-9.74362	2.73e-05	-11.22	7.32e-07	G	T	FABP5;FABP5	NM_001444;NM_001444	1stExon;5'UTR	Island
cg04657470	rs2296405	-16.6031	1.19e-20	-14.1	3.34e-12	A	G	HSPE1;HSPE1;HSPD1;HSPD1	NM_002157;NM_002157;NM_002156;NM_199440	1stExon;5'UTR;TSS1500;TSS200	Island
cg04657470	rs2296408	-16.6192	1.11e-20	-12.47	3.04e-09	G	T	HSPE1;HSPE1;HSPD1;HSPD1	NM_002157;NM_002157;NM_002156;NM_199440	1stExon;5'UTR;TSS1500;TSS200	Island
cg04657470	rs2296409	-16.6192	1.11e-20	-12.47	3.04e-09	C	T	HSPE1;HSPE1;HSPD1;HSPD1	NM_002157;NM_002157;NM_002156;NM_199440	1stExon;5'UTR;TSS1500;TSS200	Island
cg24556754	rs2298861	16.0938	1.41e-19	19.39	7.09e-21	C	T			Intergenic	Open_Sea
cg24556754	rs2298862	16.0938	1.41e-19	19.39	7.09e-21	A	G			Intergenic	Open_Sea
cg11278311	rs2301873	-9.533	8.39e-05	-11.33	4.39e-07	A	G	ALOX15	NM_001140	Body	Island
cg13989295	rs2302189	13.6463	3.05e-14	14.05	4.09e-12	A	C	SKA2;SKA2	NM_182620;NM_001100595	3'UTR;3'UTR	S_Shelf
cg08566640	rs2302767	17.5106	1.59e-22	15.35	2.17e-14	C	T			Intergenic	Open_Sea
cg14011486	rs2303537	9.79799	2.04e-05	9.52	0.00151	C	T	LIN28	NM_024674	TSS200	Island
cg01027929	rs2304583	-10.1313	3.45e-06	-9.94	0.000223	A	G	HNRNPA2B1;CBX3;CBX3;HNRNPA2B1;CBX3	NM_031243;NM_016587;NM_007276;NM_002137;NM_016587	TSS1500;1stExon;5'UTR;TSS1500;5'UTR	Island
cg07570055	rs2306537	-12.6397	5.72e-12	-11.72	8.07e-08	A	G			Intergenic	Island
cg09348012	rs2309404	-12.3365	2.82e-11	13.03	2.89e-10	C	T			Intergenic	Open_Sea
cg18127682	rs2309404	11.5992	1.38e-09	10.35	3.5e-05	C	T	EPHA7	NM_004440	Body	Open_Sea
cg25535652	rs2309404	13.8221	1.23e-14	12.61	1.71e-09	C	T	EPHA7	NM_004440	Body	Open_Sea
cg17225604	rs2313050	-13.0709	5.99e-13	-17.33	1.12e-17	A	G			Intergenic	S_Shore
cg10856724	rs2320501	-9.92526	1.04e-05	-9.05	0.0129	G	T			Intergenic	Open_Sea
cg19508790	rs2320501	-15.7461	7.75e-19	-15.07	6.55e-14	G	T			Intergenic	Open_Sea
cg12946518	rs2342120	-10.2158	2.2e-06	10.51	1.75e-05	A	C			Intergenic	Open_Sea
cg26321609	rs2365011	-10.8753	6.52e-08	-15.97	1.93e-15	A	G	CCDC14	NM_022757	TSS1500	Island
cg22006699	rs2375754	-12.7368	3.43e-12	-8.89	0.026	A	G			Intergenic	Open_Sea
cg01369511	rs2395185	-16.3948	3.26e-20	-14.65	3.5e-13	G	T	FAM136A	NM_032822	Body	N_Shore
cg10154826	rs2395185	15.6737	1.11e-18	19.72	2.35e-21	G	T	FAM8A1	NM_016255	1stExon	Island
cg01027929	rs2412544	-14.6173	2.16e-16	-15.17	4.4e-14	C	T	HNRNPA2B1;CBX3;CBX3;HNRNPA2B1;CBX3	NM_031243;NM_016587;NM_007276;NM_002137;NM_016587	TSS1500;1stExon;5'UTR;TSS1500;5'UTR	Island
cg01027929	rs2412545	-10.1313	3.45e-06	-9.94	0.000223	C	T	HNRNPA2B1;CBX3;CBX3;HNRNPA2B1;CBX3	NM_031243;NM_016587;NM_007276;NM_002137;NM_016587	TSS1500;1stExon;5'UTR;TSS1500;5'UTR	Island
cg16105309	rs2457497	10.8303	8.28e-08	12.31	6.26e-09	C	T	ADAMTS7	NM_014272	Body	N_Shelf
cg16652462	rs2463524	10.6366	2.33e-07	14.98	9.42e-14	A	G	LOC644172	NR_026901	Body	Island
cg17117718	rs2463524	14.4959	3.98e-16	23.85	4.53e-27	A	G			Intergenic	Island
cg22968622	rs2463524	20.1655	9.49e-28	34.76	3.87e-39	A	G			Intergenic	Island
cg23247274	rs2466940	12.0923	1.02e-10	11.72	7.97e-08	C	T	MRP63;MRP63;SKA3;SKA3;SKA3;SKA3	NM_024026;NM_024026;NM_001166017;NM_145061;NM_145061;NM_001166017	1stExon;5'UTR;5'UTR;1stExon;5'UTR;1stExon	Island
cg16652462	rs2469933	12.0507	1.27e-10	14.98	9.42e-14	C	T	LOC644172	NR_026901	Body	Island
cg17117718	rs2469933	24.7487	6.8e-36	23.85	4.53e-27	C	T			Intergenic	Island
cg22968622	rs2469933	22.55	4.05e-32	34.76	3.87e-39	C	T			Intergenic	Island
cg20587970	rs2470243	-13.5066	6.27e-14	-13.52	3.64e-11	C	T			Intergenic	N_Shore
cg01369511	rs2516049	-15.2213	1.04e-17	-11.09	1.28e-06	A	G	FAM136A	NM_032822	Body	N_Shore
cg10154826	rs2516049	14.8113	8.09e-17	12.87	5.56e-10	A	G	FAM8A1	NM_016255	1stExon	Island
cg01620082	rs2517612	-10.2842	1.53e-06	-11.16	9.4e-07	C	T			Intergenic	Island
cg12093005	rs2517612	-10.7834	1.06e-07	-12.25	7.82e-09	C	T	FBRSL1	NM_001142641	Body	Open_Sea
cg17862947	rs2517612	-9.56767	6.97e-05	-10.14	8.96e-05	C	T	FBRSL1	NM_001142641	Body	Open_Sea
cg21600908	rs2517612	-11.556	1.74e-09	-10.6	1.15e-05	C	T	FBRSL1	NM_001142641	Body	Open_Sea
cg01620082	rs2517613	-10.2842	1.53e-06	-11.16	9.4e-07	C	T			Intergenic	Island
cg12093005	rs2517613	-10.7834	1.06e-07	-12.25	7.82e-09	C	T	FBRSL1	NM_001142641	Body	Open_Sea
cg17862947	rs2517613	-9.56767	6.97e-05	-10.14	8.96e-05	C	T	FBRSL1	NM_001142641	Body	Open_Sea
cg21600908	rs2517613	-11.556	1.74e-09	-10.6	1.15e-05	C	T	FBRSL1	NM_001142641	Body	Open_Sea
cg12093005	rs2517645	-10.5187	4.36e-07	-8.77	0.0456	A	G	FBRSL1	NM_001142641	Body	Open_Sea
cg02718200	rs2517855	14.162	2.16e-15	10.4	2.83e-05	C	T	HLA-B	NM_005514	Body	Island
cg02718200	rs2517862	14.162	2.16e-15	10.4	2.83e-05	A	G	HLA-B	NM_005514	Body	Island
cg01620082	rs2523719	-10.2842	1.53e-06	-11.16	9.4e-07	A	C			Intergenic	Island
cg12093005	rs2523719	-10.7834	1.06e-07	-12.25	7.82e-09	A	C	FBRSL1	NM_001142641	Body	Open_Sea
cg17862947	rs2523719	-9.56767	6.97e-05	-10.14	8.96e-05	A	C	FBRSL1	NM_001142641	Body	Open_Sea
cg21600908	rs2523719	-11.556	1.74e-09	-10.6	1.15e-05	A	C	FBRSL1	NM_001142641	Body	Open_Sea
cg13989295	rs2531725	14.3896	6.82e-16	15.21	3.79e-14	A	G	SKA2;SKA2	NM_182620;NM_001100595	3'UTR;3'UTR	S_Shelf
cg16652462	rs2532274	11.6474	1.07e-09	12.77	8.67e-10	C	T	LOC644172	NR_026901	Body	Island
cg17117718	rs2532274	22.8448	1.22e-32	17.63	3.76e-18	C	T			Intergenic	Island
cg22968622	rs2532274	19.2391	5.72e-26	21.21	1.66e-23	C	T			Intergenic	Island
cg16652462	rs2532316	12.06	1.21e-10	14.98	9.42e-14	C	T	LOC644172	NR_026901	Body	Island
cg17117718	rs2532316	25.786	1.35e-37	23.85	4.53e-27	C	T			Intergenic	Island
cg22968622	rs2532316	20.9033	3.92e-29	34.76	3.87e-39	C	T			Intergenic	Island
cg16652462	rs2532329	12.0777	1.1e-10	14.68	3.14e-13	C	T	LOC644172	NR_026901	Body	Island
cg17117718	rs2532329	24.4226	2.39e-35	23.3	2.36e-26	C	T			Intergenic	Island
cg22968622	rs2532329	21.0926	1.75e-29	32.19	1.29e-36	C	T			Intergenic	Island
cg02753903	rs2535238	10.2571	1.77e-06	11.86	4.39e-08	G	T	RYR1;RYR1	NM_000540;NM_001042723	Body;Body	Island
cg24377285	rs2535238	9.2441	0.000388	9.31	0.00384	G	T	RYR1;RYR1	NM_000540;NM_001042723	Body;Body	Island
cg12093005	rs2535340	-9.45417	0.000127	-12.18	1.08e-08	A	G	FBRSL1	NM_001142641	Body	Open_Sea
cg15196058	rs2535340	-11.0894	2.08e-08	-8.83	0.0349	A	G			Intergenic	Open_Sea
cg21600908	rs2535340	-9.04693	0.0011	-9.53	0.00141	A	G	FBRSL1	NM_001142641	Body	Open_Sea
cg02707552	rs2595961	-8.67699	0.00777	-8.75	0.0496	C	T	RPL13AP5;SNORD35A;SNORD33;SNORD34;RPL13A	NR_026712;NR_000018;NR_000020;NR_000019;NM_012423	Body;TSS1500;TSS200;TSS1500;Body	S_Shelf
cg02273106	rs2601495	13.2161	2.82e-13	10.14	9.11e-05	A	G			Intergenic	Island
cg23247274	rs2615760	31.4689	4.11e-46	21.57	5.11e-24	A	G	MRP63;MRP63;SKA3;SKA3;SKA3;SKA3	NM_024026;NM_024026;NM_001166017;NM_145061;NM_145061;NM_001166017	1stExon;5'UTR;5'UTR;1stExon;5'UTR;1stExon	Island
cg26518628	rs2631108	-16.9651	2.11e-21	-11.61	1.3e-07	C	T			Intergenic	Open_Sea
cg02646394	rs2652684	-11.5732	1.59e-09	-13.66	2.01e-11	G	T	FLJ40330	NR_015424	TSS200	Island
cg12623145	rs2652684	-11.4975	2.37e-09	-14.73	2.53e-13	G	T	ANKRD36	NM_001164315	TSS1500	Island
cg20584997	rs2652684	-14.0048	4.85e-15	-20	9e-22	G	T	FLJ40330	NR_015424	TSS200	Island
cg23224356	rs2652684	-11.8761	3.2e-10	-14.46	7.59e-13	G	T	ANKRD36B	NM_025190	TSS1500	Island
cg27011577	rs2652684	-10.2396	1.94e-06	-8.91	0.0235	G	T	ANKRD36	NM_001164315	TSS1500	Island
cg23247274	rs2726923	11.6503	1.05e-09	11.72	7.97e-08	C	T	MRP63;MRP63;SKA3;SKA3;SKA3;SKA3	NM_024026;NM_024026;NM_001166017;NM_145061;NM_145061;NM_001166017	1stExon;5'UTR;5'UTR;1stExon;5'UTR;1stExon	Island
cg16652462	rs2732651	11.1004	1.96e-08	14.98	9.42e-14	C	T	LOC644172	NR_026901	Body	Island
cg17117718	rs2732651	15.0983	1.92e-17	23.85	4.53e-27	C	T			Intergenic	Island
cg22968622	rs2732651	20.876	4.41e-29	34.76	3.87e-39	C	T			Intergenic	Island
cg16652462	rs2732674	11.5761	1.57e-09	14.98	9.42e-14	A	G	LOC644172	NR_026901	Body	Island
cg17117718	rs2732674	24.0454	1.03e-34	23.85	4.53e-27	A	G			Intergenic	Island
cg22968622	rs2732674	21.6273	1.83e-30	34.76	3.87e-39	A	G			Intergenic	Island
cg05957603	rs2736866	-18.9522	2.08e-25	-16.28	5.88e-16	C	T	XPNPEP3;ST13	NM_022098;NM_003932	TSS1500;TSS200	Island
cg06437703	rs2739338	-11.9199	2.52e-10	8.95	0.0204	C	T	EIF4EBP1	NM_004095	Body	Open_Sea
cg01620082	rs2746149	-12.7011	4.13e-12	-14.39	9.96e-13	C	T			Intergenic	Island
cg05074385	rs2746149	-9.75307	2.6e-05	-9.21	0.00625	C	T	TRIM15	NM_033229	Body	N_Shelf
cg12093005	rs2746149	-15.3415	5.72e-18	-16.8	8.04e-17	C	T	FBRSL1	NM_001142641	Body	Open_Sea
cg17862947	rs2746149	-14.3164	9.89e-16	-11.89	3.87e-08	C	T	FBRSL1	NM_001142641	Body	Open_Sea
cg21600908	rs2746149	-14.3839	7.01e-16	-14.05	3.96e-12	C	T	FBRSL1	NM_001142641	Body	Open_Sea
cg01620082	rs2746150	-12.7011	4.13e-12	-14.39	9.96e-13	C	T			Intergenic	Island
cg05074385	rs2746150	-9.75307	2.6e-05	-9.21	0.00625	C	T	TRIM15	NM_033229	Body	N_Shelf
cg12093005	rs2746150	-15.3415	5.72e-18	-16.8	8.04e-17	C	T	FBRSL1	NM_001142641	Body	Open_Sea
cg17862947	rs2746150	-14.3164	9.89e-16	-11.89	3.87e-08	C	T	FBRSL1	NM_001142641	Body	Open_Sea
cg21600908	rs2746150	-14.3839	7.01e-16	-14.05	3.96e-12	C	T	FBRSL1	NM_001142641	Body	Open_Sea
cg21438527	rs2747054	11.1053	1.91e-08	16.39	3.85e-16	A	G	HIST1H4D	NM_003539	TSS200	S_Shore
cg02753903	rs2747421	10.1488	3.16e-06	11.86	4.39e-08	C	G	RYR1;RYR1	NM_000540;NM_001042723	Body;Body	Island
cg24377285	rs2747421	9.11473	0.000771	9.31	0.00384	C	G	RYR1;RYR1	NM_000540;NM_001042723	Body;Body	Island
cg02753903	rs2747429	10.2571	1.77e-06	11.86	4.39e-08	C	T	RYR1;RYR1	NM_000540;NM_001042723	Body;Body	Island
cg24377285	rs2747429	9.2441	0.000388	9.31	0.00384	C	T	RYR1;RYR1	NM_000540;NM_001042723	Body;Body	Island
cg02753903	rs2747430	8.54807	0.0153	9.12	0.00905	A	G	RYR1;RYR1	NM_000540;NM_001042723	Body;Body	Island
cg02753903	rs2747457	10.1347	3.39e-06	10.36	3.35e-05	G	T	RYR1;RYR1	NM_000540;NM_001042723	Body;Body	Island
cg02753903	rs2747460	10.1347	3.39e-06	10.36	3.35e-05	C	T	RYR1;RYR1	NM_000540;NM_001042723	Body;Body	Island
cg02246922	rs2754767	12.5716	8.15e-12	8.96	0.0193	A	G	OR12D3	NM_030959	1stExon	Open_Sea
cg05756415	rs2755093	-8.33622	0.0462	-9.15	0.00812	C	T	FAM134C;FAM134C;TUBG1	NM_178126;NR_026697;NM_001070	1stExon;Body;TSS200	Island
cg02246922	rs2765219	12.5716	8.15e-12	8.96	0.0193	C	T	OR12D3	NM_030959	1stExon	Open_Sea
cg27224107	rs2768957	-9.62994	5e-05	-11.68	9.58e-08	A	G			Intergenic	Open_Sea
cg05756415	rs2816330	-9.59473	6.04e-05	-10.31	4.27e-05	C	T	FAM134C;FAM134C;TUBG1	NM_178126;NR_026697;NM_001070	1stExon;Body;TSS200	Island
cg09050820	rs2833916	25.6409	2.33e-37	16.97	4.29e-17	C	T	TCP10L2	NM_001145121	Body	N_Shore
cg01369511	rs28366298	-17.1928	7.16e-22	-14.65	3.5e-13	A	C	FAM136A	NM_032822	Body	N_Shore
cg10154826	rs28366298	17.1052	1.08e-21	19.72	2.35e-21	A	C	FAM8A1	NM_016255	1stExon	Island
cg23634079	rs2854275	-16.673	8.53e-21	-16	1.72e-15	G	T	MSH5;MSH5;MSH5;MSH5	NM_172165;NM_025259;NM_002441;NM_172166	Body;Body;Body;Body	S_Shelf
cg00902417	rs2856177	-24.1524	6.8e-35	-12.27	7.36e-09	A	G	CDRT1	NM_006382	3'UTR	Open_Sea
cg25299176	rs28569024	-12.7302	3.56e-12	-10.76	5.47e-06	C	T	YWHAE;YWHAE	NM_006761;NR_024058	1stExon;Body	Island
cg14695492	rs2857	9.53146	8.45e-05	10.33	3.89e-05	C	T	BAI1	NM_001702	1stExon	Island
cg01369511	rs28772724	-17.1652	8.15e-22	-12.36	5.03e-09	G	T	FAM136A	NM_032822	Body	N_Shore
cg10154826	rs28772724	17.9474	2.07e-23	17.34	1.07e-17	G	T	FAM8A1	NM_016255	1stExon	Island
cg01046833	rs28826070	-8.9528	0.00181	-9.57	0.0012	C	T	OR4C46	NM_001004703	1stExon	Open_Sea
cg22724854	rs28826070	-14.398	6.52e-16	-9.52	0.0015	C	T	OR10AG1	NM_001005491	TSS1500	Open_Sea
cg19508790	rs2892410	-8.82014	0.00366	-10.41	2.68e-05	C	T			Intergenic	Open_Sea
cg23634079	rs2894254	-16.673	8.53e-21	-19.74	2.17e-21	G	T	MSH5;MSH5;MSH5;MSH5	NM_172165;NM_025259;NM_002441;NM_172166	Body;Body;Body;Body	S_Shelf
cg25427524	rs289638	-9.33062	0.000246	-9.15	0.00803	A	G	LOC399744	NR_024497	Body	S_Shore
cg25427524	rs289650	8.81998	0.00366	-9.66	0.000788	A	C	LOC399744	NR_024497	Body	S_Shore
cg01787110	rs2909867	-12.9865	9.32e-13	10.1	0.000107	C	T	NBPF6;NBPF6	NM_001143987;NM_001143988	Body;Body	Open_Sea
cg02753903	rs29218	9.92261	1.05e-05	11.66	1.06e-07	C	T	RYR1;RYR1	NM_000540;NM_001042723	Body;Body	Island
cg02753903	rs29228	9.48613	0.000108	11.66	1.06e-07	C	T	RYR1;RYR1	NM_000540;NM_001042723	Body;Body	Island
cg14695492	rs2945989	8.67814	0.00771	9.62	0.000954	C	T	BAI1	NM_001702	1stExon	Island
cg16652462	rs2957297	10.6525	2.14e-07	14.98	9.42e-14	G	T	LOC644172	NR_026901	Body	Island
cg17117718	rs2957297	14.1037	2.92e-15	23.85	4.53e-27	G	T			Intergenic	Island
cg22968622	rs2957297	20.3475	4.3e-28	34.76	3.87e-39	G	T			Intergenic	Island
cg08833952	rs2958464	-14.1476	2.33e-15	-9.24	0.00523	G	T			Intergenic	Island
cg05499111	rs2961576	11.5119	2.2e-09	-10.5	1.77e-05	G	T			Intergenic	Open_Sea
cg19983559	rs2979948	-9.80707	1.95e-05	-11.19	8.21e-07	C	T			Intergenic	Open_Sea
cg04222842	rs2981962	16.852	3.62e-21	13.15	1.68e-10	G	T	SRP9;SRP9	NM_003133;NM_001130440	TSS200;TSS200	Island
cg13679164	rs2981984	-12.438	1.65e-11	-8.85	0.0318	A	G			Intergenic	Open_Sea
cg04222842	rs3010544	17.2663	5.04e-22	11.14	1.05e-06	C	T	SRP9;SRP9	NM_003133;NM_001130440	TSS200;TSS200	Island
cg13989295	rs302848	15.5914	1.66e-18	15.13	5.16e-14	C	T	SKA2;SKA2	NM_182620;NM_001100595	3'UTR;3'UTR	S_Shelf
cg01620082	rs3094032	-10.2229	2.12e-06	-14.02	4.58e-12	C	T			Intergenic	Island
cg04559908	rs3094032	-8.6078	0.0112	-9.21	0.00599	C	T	DPCR1	NM_080870	Body	N_Shelf
cg12093005	rs3094032	-12.2099	5.46e-11	-16.28	5.71e-16	C	T	FBRSL1	NM_001142641	Body	Open_Sea
cg17862947	rs3094032	-10.1754	2.73e-06	-11.74	7.37e-08	C	T	FBRSL1	NM_001142641	Body	Open_Sea
cg21600908	rs3094032	-11.5574	1.73e-09	-12.14	1.29e-08	C	T	FBRSL1	NM_001142641	Body	Open_Sea
cg01620082	rs3094050	-10.1797	2.67e-06	-12.4	4.25e-09	C	T			Intergenic	Island
cg04559908	rs3094050	-8.59448	0.012	-10.68	8.05e-06	C	T	DPCR1	NM_080870	Body	N_Shelf
cg12093005	rs3094050	-12.0277	1.43e-10	-13.58	2.86e-11	C	T	FBRSL1	NM_001142641	Body	Open_Sea
cg17862947	rs3094050	-10.0459	5.44e-06	-11.3	5.14e-07	C	T	FBRSL1	NM_001142641	Body	Open_Sea
cg21600908	rs3094050	-11.3408	5.46e-09	-10.79	4.97e-06	C	T	FBRSL1	NM_001142641	Body	Open_Sea
cg01620082	rs3094054	-11.2493	8.87e-09	-16.79	8.25e-17	A	C			Intergenic	Island
cg04559908	rs3094054	-11.8071	4.6e-10	-9.9	0.000273	A	C	DPCR1	NM_080870	Body	N_Shelf
cg12093005	rs3094054	-13.5874	4.13e-14	-20.94	3.97e-23	A	C	FBRSL1	NM_001142641	Body	Open_Sea
cg13561028	rs3094054	-10.5377	3.94e-07	-10.88	3.31e-06	A	C	SFTA2	NM_205854	Body	Open_Sea
cg17862947	rs3094054	-12.0353	1.37e-10	-13.09	2.23e-10	A	C	FBRSL1	NM_001142641	Body	Open_Sea
cg21600908	rs3094054	-12.8234	2.18e-12	-14.37	1.07e-12	A	C	FBRSL1	NM_001142641	Body	Open_Sea
cg01620082	rs3094061	-9.2485	0.000379	-13.11	2.04e-10	G	T			Intergenic	Island
cg04559908	rs3094061	-13.0906	5.42e-13	-10.55	1.43e-05	G	T	DPCR1	NM_080870	Body	N_Shelf
cg12093005	rs3094061	-11.7332	6.8e-10	-16.32	4.97e-16	G	T	FBRSL1	NM_001142641	Body	Open_Sea
cg13561028	rs3094061	-11.3643	4.83e-09	-11.77	6.43e-08	G	T	SFTA2	NM_205854	Body	Open_Sea
cg17862947	rs3094061	-10.4116	7.73e-07	-11.58	1.46e-07	G	T	FBRSL1	NM_001142641	Body	Open_Sea
cg21600908	rs3094061	-10.4576	6.06e-07	-12.13	1.31e-08	G	T	FBRSL1	NM_001142641	Body	Open_Sea
cg01620082	rs3094064	-13.0446	6.88e-13	-16.79	8.25e-17	C	T			Intergenic	Island
cg04559908	rs3094064	-10.2439	1.89e-06	-9.9	0.000273	C	T	DPCR1	NM_080870	Body	N_Shelf
cg12093005	rs3094064	-16.3137	4.83e-20	-20.94	3.97e-23	C	T	FBRSL1	NM_001142641	Body	Open_Sea
cg13561028	rs3094064	-9.56663	7.01e-05	-10.88	3.31e-06	C	T	SFTA2	NM_205854	Body	Open_Sea
cg17862947	rs3094064	-14.3071	1.04e-15	-13.09	2.23e-10	C	T	FBRSL1	NM_001142641	Body	Open_Sea
cg21600908	rs3094064	-15.296	7.18e-18	-14.37	1.07e-12	C	T	FBRSL1	NM_001142641	Body	Open_Sea
cg01620082	rs3094067	-9.14131	0.000669	-16.79	8.25e-17	A	C			Intergenic	Island
cg04559908	rs3094067	-8.46931	0.0231	-9.9	0.000273	A	C	DPCR1	NM_080870	Body	N_Shelf
cg12093005	rs3094067	-10.7436	1.32e-07	-20.94	3.97e-23	A	C	FBRSL1	NM_001142641	Body	Open_Sea
cg17862947	rs3094067	-9.7752	2.31e-05	-13.09	2.23e-10	A	C	FBRSL1	NM_001142641	Body	Open_Sea
cg21600908	rs3094067	-10.71	1.57e-07	-14.37	1.07e-12	A	C	FBRSL1	NM_001142641	Body	Open_Sea
cg12093005	rs3094071	-8.80538	0.00396	-10.37	3.23e-05	C	T	FBRSL1	NM_001142641	Body	Open_Sea
cg12093005	rs3094073	-8.80538	0.00396	-10.37	3.23e-05	C	T	FBRSL1	NM_001142641	Body	Open_Sea
cg01620082	rs3094078	-13.0446	6.88e-13	-16.79	8.25e-17	A	T			Intergenic	Island
cg04559908	rs3094078	-10.2439	1.89e-06	-9.9	0.000273	A	T	DPCR1	NM_080870	Body	N_Shelf
cg12093005	rs3094078	-16.3137	4.83e-20	-20.94	3.97e-23	A	T	FBRSL1	NM_001142641	Body	Open_Sea
cg13561028	rs3094078	-9.56663	7.01e-05	-10.88	3.31e-06	A	T	SFTA2	NM_205854	Body	Open_Sea
cg17862947	rs3094078	-14.3071	1.04e-15	-13.09	2.23e-10	A	T	FBRSL1	NM_001142641	Body	Open_Sea
cg21600908	rs3094078	-15.296	7.18e-18	-14.37	1.07e-12	A	T	FBRSL1	NM_001142641	Body	Open_Sea
cg12093005	rs3094086	-8.32806	0.0483	-9.12	0.00932	C	T	FBRSL1	NM_001142641	Body	Open_Sea
cg02157827	rs3094134	-11.0584	2.46e-08	-9.15	0.00804	A	G	FLOT1;IER3	NM_005803;NM_003897	TSS1500;Body	Island
cg01620082	rs3094621	-10.156	3.03e-06	-16.79	8.25e-17	A	G			Intergenic	Island
cg04559908	rs3094621	-10.7336	1.39e-07	-9.9	0.000273	A	G	DPCR1	NM_080870	Body	N_Shelf
cg12093005	rs3094621	-11.5259	2.04e-09	-20.94	3.97e-23	A	G	FBRSL1	NM_001142641	Body	Open_Sea
cg13561028	rs3094621	-9.4441	0.000134	-10.88	3.31e-06	A	G	SFTA2	NM_205854	Body	Open_Sea
cg17862947	rs3094621	-10.4785	5.42e-07	-13.09	2.23e-10	A	G	FBRSL1	NM_001142641	Body	Open_Sea
cg21600908	rs3094621	-11.7231	7.18e-10	-14.37	1.07e-12	A	G	FBRSL1	NM_001142641	Body	Open_Sea
cg01620082	rs3094622	-10.156	3.03e-06	-16.79	8.25e-17	C	T			Intergenic	Island
cg04559908	rs3094622	-10.7336	1.39e-07	-9.9	0.000273	C	T	DPCR1	NM_080870	Body	N_Shelf
cg12093005	rs3094622	-11.5259	2.04e-09	-20.94	3.97e-23	C	T	FBRSL1	NM_001142641	Body	Open_Sea
cg13561028	rs3094622	-9.4441	0.000134	-10.88	3.31e-06	C	T	SFTA2	NM_205854	Body	Open_Sea
cg17862947	rs3094622	-10.4784	5.42e-07	-13.09	2.23e-10	C	T	FBRSL1	NM_001142641	Body	Open_Sea
cg21600908	rs3094622	-11.7231	7.18e-10	-14.37	1.07e-12	C	T	FBRSL1	NM_001142641	Body	Open_Sea
cg12093005	rs3094629	-8.80538	0.00396	-10.37	3.23e-05	C	T	FBRSL1	NM_001142641	Body	Open_Sea
cg12093005	rs3094630	-8.80538	0.00396	-10.37	3.23e-05	C	T	FBRSL1	NM_001142641	Body	Open_Sea
cg12093005	rs3095336	-9.28395	0.000316	-10.57	1.31e-05	C	T	FBRSL1	NM_001142641	Body	Open_Sea
cg15196058	rs3095336	-12.1929	5.97e-11	-10.34	3.65e-05	C	T			Intergenic	Open_Sea
cg15196058	rs3095340	-8.41785	0.0303	-10.09	0.000114	G	T			Intergenic	Open_Sea
cg01620082	rs3116830	-9.84853	1.56e-05	-11.1	1.22e-06	A	G			Intergenic	Island
cg12093005	rs3116830	-11.2244	1.01e-08	-10.23	6.06e-05	A	G	FBRSL1	NM_001142641	Body	Open_Sea
cg21438527	rs3116830	9.42624	0.000148	12.62	1.65e-09	A	G	HIST1H4D	NM_003539	TSS200	S_Shore
cg21600908	rs3116830	-10.3149	1.3e-06	-9.47	0.00186	A	G	FBRSL1	NM_001142641	Body	Open_Sea
cg01620082	rs3117143	-9.20469	0.000479	-11.1	1.22e-06	A	C			Intergenic	Island
cg12093005	rs3117143	-10.5746	3.24e-07	-10.23	6.06e-05	A	C	FBRSL1	NM_001142641	Body	Open_Sea
cg21438527	rs3117143	10.12	3.66e-06	12.62	1.65e-09	A	C	HIST1H4D	NM_003539	TSS200	S_Shore
cg21600908	rs3117143	-9.65169	4.45e-05	-9.47	0.00186	A	C	FBRSL1	NM_001142641	Body	Open_Sea
cg02753903	rs3117289	-11.0851	2.14e-08	11.66	1.06e-07	A	G	RYR1;RYR1	NM_000540;NM_001042723	Body;Body	Island
cg02753903	rs3117301	10.1347	3.39e-06	10.36	3.35e-05	C	T	RYR1;RYR1	NM_000540;NM_001042723	Body;Body	Island
cg01620082	rs3117326	-9.84853	1.56e-05	-11.1	1.22e-06	A	G			Intergenic	Island
cg12093005	rs3117326	-11.2244	1.01e-08	-10.23	6.06e-05	A	G	FBRSL1	NM_001142641	Body	Open_Sea
cg21438527	rs3117326	9.42624	0.000148	12.62	1.65e-09	A	G	HIST1H4D	NM_003539	TSS200	S_Shore
cg21600908	rs3117326	-10.3149	1.3e-06	-9.47	0.00186	A	G	FBRSL1	NM_001142641	Body	Open_Sea
cg01620082	rs3117427	-11.3471	5.27e-09	-13.57	2.9e-11	C	T			Intergenic	Island
cg05074385	rs3117427	8.98486	0.00153	-9.66	0.000794	C	T	TRIM15	NM_033229	Body	N_Shelf
cg12093005	rs3117427	-13.021	7.79e-13	-14.31	1.41e-12	C	T	FBRSL1	NM_001142641	Body	Open_Sea
cg17862947	rs3117427	-11.4802	2.6e-09	-11.66	1.05e-07	C	T	FBRSL1	NM_001142641	Body	Open_Sea
cg21438527	rs3117427	8.40882	0.0316	13.71	1.62e-11	C	T	HIST1H4D	NM_003539	TSS200	S_Shore
cg21600908	rs3117427	-12.034	1.38e-10	-12.64	1.46e-09	C	T	FBRSL1	NM_001142641	Body	Open_Sea
cg01620082	rs3117439	-11.3471	5.27e-09	-13.57	2.9e-11	A	G			Intergenic	Island
cg05074385	rs3117439	-8.98482	0.00153	-9.66	0.000794	A	G	TRIM15	NM_033229	Body	N_Shelf
cg12093005	rs3117439	-13.021	7.79e-13	-14.31	1.41e-12	A	G	FBRSL1	NM_001142641	Body	Open_Sea
cg17862947	rs3117439	-11.4802	2.6e-09	-11.66	1.05e-07	A	G	FBRSL1	NM_001142641	Body	Open_Sea
cg21438527	rs3117439	8.40882	0.0316	13.71	1.62e-11	A	G	HIST1H4D	NM_003539	TSS200	S_Shore
cg21600908	rs3117439	-12.034	1.38e-10	-12.64	1.46e-09	A	G	FBRSL1	NM_001142641	Body	Open_Sea
cg01620082	rs3118361	-9.84853	1.56e-05	-11.1	1.22e-06	A	G			Intergenic	Island
cg10420223	rs3118361	-10.8449	7.67e-08	-9.84	0.000347	A	G	UBD	NM_006398	Body	Open_Sea
cg12093005	rs3118361	-11.2244	1.01e-08	-10.23	6.06e-05	A	G	FBRSL1	NM_001142641	Body	Open_Sea
cg21438527	rs3118361	9.42624	0.000148	12.62	1.65e-09	A	G	HIST1H4D	NM_003539	TSS200	S_Shore
cg21600908	rs3118361	-10.3149	1.3e-06	-9.47	0.00186	A	G	FBRSL1	NM_001142641	Body	Open_Sea
cg01620082	rs3118370	-9.84853	1.56e-05	-11.1	1.22e-06	A	C			Intergenic	Island
cg10420223	rs3118370	-10.8449	7.67e-08	-9.84	0.000347	A	C	UBD	NM_006398	Body	Open_Sea
cg12093005	rs3118370	-11.2244	1.01e-08	-10.23	6.06e-05	A	C	FBRSL1	NM_001142641	Body	Open_Sea
cg21438527	rs3118370	9.42624	0.000148	12.62	1.65e-09	A	C	HIST1H4D	NM_003539	TSS200	S_Shore
cg21600908	rs3118370	-10.3149	1.3e-06	-9.47	0.00186	A	C	FBRSL1	NM_001142641	Body	Open_Sea
cg09753657	rs3123510	-12.6849	4.51e-12	-14.99	9.13e-14	A	G	CCDC19	NM_012337	TSS200	Island
cg13435649	rs3123510	-11.4259	3.47e-09	-12.17	1.11e-08	A	G			Intergenic	S_Shore
cg02753903	rs3129039	10.9285	4.91e-08	9.62	0.000966	C	T	RYR1;RYR1	NM_000540;NM_001042723	Body;Body	Island
cg02753903	rs3129055	9.32321	0.000256	9.48	0.0018	C	T	RYR1;RYR1	NM_000540;NM_001042723	Body;Body	Island
cg02753903	rs3129066	9.32321	0.000256	9.48	0.0018	C	T	RYR1;RYR1	NM_000540;NM_001042723	Body;Body	Island
cg02753903	rs3129073	11.0848	2.14e-08	11.66	1.06e-07	C	T	RYR1;RYR1	NM_000540;NM_001042723	Body;Body	Island
cg12093005	rs3129173	9.33544	0.000239	-10.23	6.06e-05	A	C	FBRSL1	NM_001142641	Body	Open_Sea
cg21438527	rs3129173	-8.86086	0.00294	12.62	1.65e-09	A	C	HIST1H4D	NM_003539	TSS200	S_Shore
cg21600908	rs3129173	-8.71521	0.00635	-9.47	0.00186	A	C	FBRSL1	NM_001142641	Body	Open_Sea
cg12093005	rs3129702	-8.80538	0.00396	-10.37	3.23e-05	A	C	FBRSL1	NM_001142641	Body	Open_Sea
cg12093005	rs3129703	-8.80538	0.00396	-10.37	3.23e-05	A	C	FBRSL1	NM_001142641	Body	Open_Sea
cg12093005	rs3129705	-8.80538	0.00396	-10.37	3.23e-05	A	G	FBRSL1	NM_001142641	Body	Open_Sea
cg01620082	rs3129791	-10.5882	3.01e-07	-11.1	1.22e-06	A	G			Intergenic	Island
cg10420223	rs3129791	-11.6356	1.14e-09	-9.84	0.000347	A	G	UBD	NM_006398	Body	Open_Sea
cg12093005	rs3129791	-12.2333	4.83e-11	-10.23	6.06e-05	A	G	FBRSL1	NM_001142641	Body	Open_Sea
cg21438527	rs3129791	9.03026	0.00121	12.62	1.65e-09	A	G	HIST1H4D	NM_003539	TSS200	S_Shore
cg21600908	rs3129791	-11.2057	1.12e-08	-9.47	0.00186	A	G	FBRSL1	NM_001142641	Body	Open_Sea
cg01620082	rs3129809	-10.1797	2.67e-06	-14.02	4.58e-12	A	G			Intergenic	Island
cg04559908	rs3129809	-8.59448	0.012	-9.21	0.00599	A	G	DPCR1	NM_080870	Body	N_Shelf
cg12093005	rs3129809	-12.0277	1.43e-10	-16.28	5.71e-16	A	G	FBRSL1	NM_001142641	Body	Open_Sea
cg17862947	rs3129809	-10.0459	5.44e-06	-11.74	7.37e-08	A	G	FBRSL1	NM_001142641	Body	Open_Sea
cg21600908	rs3129809	-11.3408	5.46e-09	-12.14	1.29e-08	A	G	FBRSL1	NM_001142641	Body	Open_Sea
cg01620082	rs3129817	-10.1057	3.96e-06	-16.79	8.25e-17	A	G			Intergenic	Island
cg04559908	rs3129817	-9.4746	0.000114	-9.9	0.000273	A	G	DPCR1	NM_080870	Body	N_Shelf
cg12093005	rs3129817	-11.3459	5.32e-09	-20.94	3.97e-23	A	G	FBRSL1	NM_001142641	Body	Open_Sea
cg13561028	rs3129817	-8.51623	0.018	-10.88	3.31e-06	A	G	SFTA2	NM_205854	Body	Open_Sea
cg17862947	rs3129817	-10.6284	2.44e-07	-13.09	2.23e-10	A	G	FBRSL1	NM_001142641	Body	Open_Sea
cg21600908	rs3129817	-11.6006	1.37e-09	-14.37	1.07e-12	A	G	FBRSL1	NM_001142641	Body	Open_Sea
cg01620082	rs3129820	-10.1797	2.67e-06	-14.02	4.58e-12	A	G			Intergenic	Island
cg04559908	rs3129820	-8.59448	0.012	-9.21	0.00599	A	G	DPCR1	NM_080870	Body	N_Shelf
cg12093005	rs3129820	-12.0277	1.43e-10	-16.28	5.71e-16	A	G	FBRSL1	NM_001142641	Body	Open_Sea
cg17862947	rs3129820	-10.0459	5.44e-06	-11.74	7.37e-08	A	G	FBRSL1	NM_001142641	Body	Open_Sea
cg21600908	rs3129820	-11.3408	5.46e-09	-12.14	1.29e-08	A	G	FBRSL1	NM_001142641	Body	Open_Sea
cg01620082	rs3129822	-10.1797	2.67e-06	-14.02	4.58e-12	G	T			Intergenic	Island
cg04559908	rs3129822	-8.59448	0.012	-9.21	0.00599	G	T	DPCR1	NM_080870	Body	N_Shelf
cg12093005	rs3129822	-12.0277	1.43e-10	-16.28	5.71e-16	G	T	FBRSL1	NM_001142641	Body	Open_Sea
cg17862947	rs3129822	-10.0459	5.44e-06	-11.74	7.37e-08	G	T	FBRSL1	NM_001142641	Body	Open_Sea
cg21600908	rs3129822	-11.3408	5.46e-09	-12.14	1.29e-08	G	T	FBRSL1	NM_001142641	Body	Open_Sea
cg01620082	rs3129830	-13.0446	6.88e-13	-16.79	8.25e-17	A	G			Intergenic	Island
cg04559908	rs3129830	-10.2439	1.89e-06	-9.9	0.000273	A	G	DPCR1	NM_080870	Body	N_Shelf
cg12093005	rs3129830	-16.3137	4.83e-20	-20.94	3.97e-23	A	G	FBRSL1	NM_001142641	Body	Open_Sea
cg13561028	rs3129830	-9.56663	7.01e-05	-10.88	3.31e-06	A	G	SFTA2	NM_205854	Body	Open_Sea
cg17862947	rs3129830	-14.3071	1.04e-15	-13.09	2.23e-10	A	G	FBRSL1	NM_001142641	Body	Open_Sea
cg21600908	rs3129830	-15.296	7.18e-18	-14.37	1.07e-12	A	G	FBRSL1	NM_001142641	Body	Open_Sea
cg12093005	rs3129831	-8.83423	0.00339	-10.37	3.23e-05	A	T	FBRSL1	NM_001142641	Body	Open_Sea
cg12093005	rs3129832	-8.7872	0.00434	-10.37	3.23e-05	A	G	FBRSL1	NM_001142641	Body	Open_Sea
cg12093005	rs3129837	-8.80538	0.00396	-10.37	3.23e-05	A	G	FBRSL1	NM_001142641	Body	Open_Sea
cg12093005	rs3129840	-8.80538	0.00396	-10.37	3.23e-05	C	G	FBRSL1	NM_001142641	Body	Open_Sea
cg23634079	rs3129843	-16.4719	2.24e-20	-19.51	4.76e-21	A	G	MSH5;MSH5;MSH5;MSH5	NM_172165;NM_025259;NM_002441;NM_172166	Body;Body;Body;Body	S_Shelf
cg12093005	rs3129973	-8.82402	0.00358	-12.18	1.08e-08	C	T	FBRSL1	NM_001142641	Body	Open_Sea
cg15196058	rs3129973	-11.6209	1.23e-09	-8.83	0.0349	C	T			Intergenic	Open_Sea
cg21600908	rs3129973	-8.65631	0.00866	-9.53	0.00141	C	T	FBRSL1	NM_001142641	Body	Open_Sea
cg12093005	rs3129974	-8.96567	0.0017	-12.18	1.08e-08	A	G	FBRSL1	NM_001142641	Body	Open_Sea
cg15196058	rs3129974	-12.1321	8.24e-11	-8.83	0.0349	A	G			Intergenic	Open_Sea
cg21600908	rs3129974	-8.65279	0.00881	-9.53	0.00141	A	G	FBRSL1	NM_001142641	Body	Open_Sea
cg01620082	rs3130116	-9.93403	9.89e-06	-12.4	4.25e-09	C	T			Intergenic	Island
cg04559908	rs3130116	-10.5657	3.41e-07	-10.68	8.05e-06	C	T	DPCR1	NM_080870	Body	N_Shelf
cg12093005	rs3130116	-11.9562	2.09e-10	-13.58	2.86e-11	C	T	FBRSL1	NM_001142641	Body	Open_Sea
cg13561028	rs3130116	-9.77514	2.31e-05	-10.08	0.000119	C	T	SFTA2	NM_205854	Body	Open_Sea
cg17862947	rs3130116	-10.1147	3.77e-06	-11.3	5.14e-07	C	T	FBRSL1	NM_001142641	Body	Open_Sea
cg21600908	rs3130116	-11.1909	1.21e-08	-10.79	4.97e-06	C	T	FBRSL1	NM_001142641	Body	Open_Sea
cg12093005	rs3130117	-9.87632	1.35e-05	-13.88	8.25e-12	A	G	FBRSL1	NM_001142641	Body	Open_Sea
cg17862947	rs3130117	-8.78564	0.00438	-11.48	2.32e-07	A	G	FBRSL1	NM_001142641	Body	Open_Sea
cg21600908	rs3130117	-9.63671	4.83e-05	-10.72	6.81e-06	A	G	FBRSL1	NM_001142641	Body	Open_Sea
cg01620082	rs3130126	-10.1797	2.67e-06	-14.02	4.58e-12	A	C			Intergenic	Island
cg04559908	rs3130126	-8.59448	0.012	-9.21	0.00599	A	C	DPCR1	NM_080870	Body	N_Shelf
cg12093005	rs3130126	-12.0277	1.43e-10	-16.28	5.71e-16	A	C	FBRSL1	NM_001142641	Body	Open_Sea
cg17862947	rs3130126	-10.0459	5.44e-06	-11.74	7.37e-08	A	C	FBRSL1	NM_001142641	Body	Open_Sea
cg21600908	rs3130126	-11.3408	5.46e-09	-12.14	1.29e-08	A	C	FBRSL1	NM_001142641	Body	Open_Sea
cg01620082	rs3130141	-10.6207	2.54e-07	-14.3	1.48e-12	A	C			Intergenic	Island
cg12093005	rs3130141	12.3359	2.82e-11	-16.16	9.19e-16	A	C	FBRSL1	NM_001142641	Body	Open_Sea
cg17862947	rs3130141	-11.0291	2.88e-08	-12.46	3.18e-09	A	C	FBRSL1	NM_001142641	Body	Open_Sea
cg21600908	rs3130141	-12.3109	3.22e-11	-12.39	4.45e-09	A	C	FBRSL1	NM_001142641	Body	Open_Sea
cg12093005	rs3130247	-9.87632	1.35e-05	-13.88	8.25e-12	C	T	FBRSL1	NM_001142641	Body	Open_Sea
cg17862947	rs3130247	-8.78564	0.00438	-11.48	2.32e-07	C	T	FBRSL1	NM_001142641	Body	Open_Sea
cg21600908	rs3130247	-9.63671	4.83e-05	-10.72	6.81e-06	C	T	FBRSL1	NM_001142641	Body	Open_Sea
cg17416722	rs3130287	9.00589	0.00137	9.85	0.000329	C	T	HLA-DRB1	NM_002124	Body	S_Shelf
cg22731440	rs3130288	-10.6906	1.75e-07	-9.19	0.00667	A	C	HLA-B	NM_005514	Body	N_Shore
cg01620082	rs3130350	-12.03	1.41e-10	-16.79	8.25e-17	G	T			Intergenic	Island
cg04559908	rs3130350	-11.0075	3.22e-08	-9.9	0.000273	G	T	DPCR1	NM_080870	Body	N_Shelf
cg12093005	rs3130350	-14.6541	1.79e-16	-20.94	3.97e-23	G	T	FBRSL1	NM_001142641	Body	Open_Sea
cg13561028	rs3130350	-9.97124	8.11e-06	-10.88	3.31e-06	G	T	SFTA2	NM_205854	Body	Open_Sea
cg17862947	rs3130350	-12.5292	1.02e-11	-13.09	2.23e-10	G	T	FBRSL1	NM_001142641	Body	Open_Sea
cg21600908	rs3130350	-13.8228	1.23e-14	-14.37	1.07e-12	G	T	FBRSL1	NM_001142641	Body	Open_Sea
cg01620082	rs3130351	-12.03	1.41e-10	-16.79	8.25e-17	C	T			Intergenic	Island
cg04559908	rs3130351	-11.0075	3.22e-08	-9.9	0.000273	C	T	DPCR1	NM_080870	Body	N_Shelf
cg12093005	rs3130351	-14.6541	1.79e-16	-20.94	3.97e-23	C	T	FBRSL1	NM_001142641	Body	Open_Sea
cg13561028	rs3130351	-9.97124	8.11e-06	-10.88	3.31e-06	C	T	SFTA2	NM_205854	Body	Open_Sea
cg17862947	rs3130351	-12.5292	1.02e-11	-13.09	2.23e-10	C	T	FBRSL1	NM_001142641	Body	Open_Sea
cg21600908	rs3130351	-13.8228	1.23e-14	-14.37	1.07e-12	C	T	FBRSL1	NM_001142641	Body	Open_Sea
cg01620082	rs3130352	-12.03	1.41e-10	-16.79	8.25e-17	C	T			Intergenic	Island
cg04559908	rs3130352	-11.0075	3.22e-08	-9.9	0.000273	C	T	DPCR1	NM_080870	Body	N_Shelf
cg12093005	rs3130352	-14.6541	1.79e-16	-20.94	3.97e-23	C	T	FBRSL1	NM_001142641	Body	Open_Sea
cg13561028	rs3130352	-9.97124	8.11e-06	-10.88	3.31e-06	C	T	SFTA2	NM_205854	Body	Open_Sea
cg17862947	rs3130352	-12.5292	1.02e-11	-13.09	2.23e-10	C	T	FBRSL1	NM_001142641	Body	Open_Sea
cg21600908	rs3130352	-13.8228	1.23e-14	-14.37	1.07e-12	C	T	FBRSL1	NM_001142641	Body	Open_Sea
cg01620082	rs3130374	-9.2485	0.000379	-13.11	2.04e-10	C	T			Intergenic	Island
cg04559908	rs3130374	-13.0906	5.42e-13	-10.55	1.43e-05	C	T	DPCR1	NM_080870	Body	N_Shelf
cg12093005	rs3130374	-11.7332	6.8e-10	-16.32	4.97e-16	C	T	FBRSL1	NM_001142641	Body	Open_Sea
cg13561028	rs3130374	-11.3643	4.83e-09	-11.77	6.43e-08	C	T	SFTA2	NM_205854	Body	Open_Sea
cg17862947	rs3130374	-10.4116	7.73e-07	-11.58	1.46e-07	C	T	FBRSL1	NM_001142641	Body	Open_Sea
cg21600908	rs3130374	-10.4576	6.06e-07	-12.13	1.31e-08	C	T	FBRSL1	NM_001142641	Body	Open_Sea
cg01620082	rs3130375	-9.2485	0.000379	-13.11	2.04e-10	A	C			Intergenic	Island
cg04559908	rs3130375	-13.0906	5.42e-13	-10.55	1.43e-05	A	C	DPCR1	NM_080870	Body	N_Shelf
cg12093005	rs3130375	-11.7332	6.8e-10	-16.32	4.97e-16	A	C	FBRSL1	NM_001142641	Body	Open_Sea
cg13561028	rs3130375	-11.3643	4.83e-09	-11.77	6.43e-08	A	C	SFTA2	NM_205854	Body	Open_Sea
cg17862947	rs3130375	-10.4116	7.73e-07	-11.58	1.46e-07	A	C	FBRSL1	NM_001142641	Body	Open_Sea
cg21600908	rs3130375	-10.4576	6.06e-07	-12.13	1.31e-08	A	C	FBRSL1	NM_001142641	Body	Open_Sea
cg01620082	rs3130380	-13.0446	6.88e-13	-16.79	8.25e-17	A	G			Intergenic	Island
cg04559908	rs3130380	-10.2439	1.89e-06	-9.9	0.000273	A	G	DPCR1	NM_080870	Body	N_Shelf
cg12093005	rs3130380	-16.3137	4.83e-20	-20.94	3.97e-23	A	G	FBRSL1	NM_001142641	Body	Open_Sea
cg13561028	rs3130380	-9.56663	7.01e-05	-10.88	3.31e-06	A	G	SFTA2	NM_205854	Body	Open_Sea
cg17862947	rs3130380	-14.3071	1.04e-15	-13.09	2.23e-10	A	G	FBRSL1	NM_001142641	Body	Open_Sea
cg21600908	rs3130380	-15.296	7.18e-18	-14.37	1.07e-12	A	G	FBRSL1	NM_001142641	Body	Open_Sea
cg12093005	rs3130401	-8.80538	0.00396	-10.37	3.23e-05	A	G	FBRSL1	NM_001142641	Body	Open_Sea
cg12093005	rs3130403	-8.80538	0.00396	-10.37	3.23e-05	G	T	FBRSL1	NM_001142641	Body	Open_Sea
cg12093005	rs3130405	-8.80538	0.00396	-10.37	3.23e-05	C	T	FBRSL1	NM_001142641	Body	Open_Sea
cg23634079	rs3130544	-9.87131	1.38e-05	-9.59	0.00109	A	C	MSH5;MSH5;MSH5;MSH5	NM_172165;NM_025259;NM_002441;NM_172166	Body;Body;Body;Body	S_Shelf
cg23634079	rs3130557	-9.87131	1.38e-05	-9.59	0.00109	C	T	MSH5;MSH5;MSH5;MSH5	NM_172165;NM_025259;NM_002441;NM_172166	Body;Body;Body;Body	S_Shelf
cg12093005	rs3130641	-9.28382	0.000316	-10.57	1.31e-05	C	T	FBRSL1	NM_001142641	Body	Open_Sea
cg15196058	rs3130641	-12.1929	5.97e-11	-10.34	3.65e-05	C	T			Intergenic	Open_Sea
cg12093005	rs3130673	-9.28382	0.000316	-10.57	1.31e-05	G	T	FBRSL1	NM_001142641	Body	Open_Sea
cg15196058	rs3130673	-12.1929	5.97e-11	-10.34	3.65e-05	G	T			Intergenic	Open_Sea
cg10466124	rs3130683	8.46277	0.0239	9	0.0158	C	T	HLA-DRB5	NM_002125	TSS1500	Open_Sea
cg01620082	rs3130834	-9.84853	1.56e-05	-11.1	1.22e-06	C	T			Intergenic	Island
cg12093005	rs3130834	-11.2244	1.01e-08	-10.23	6.06e-05	C	T	FBRSL1	NM_001142641	Body	Open_Sea
cg21438527	rs3130834	9.42624	0.000148	12.62	1.65e-09	C	T	HIST1H4D	NM_003539	TSS200	S_Shore
cg21600908	rs3130834	-10.3149	1.3e-06	-9.47	0.00186	C	T	FBRSL1	NM_001142641	Body	Open_Sea
cg01620082	rs3130837	-9.84853	1.56e-05	-11.1	1.22e-06	G	T			Intergenic	Island
cg10420223	rs3130837	-10.8449	7.67e-08	-9.84	0.000347	G	T	UBD	NM_006398	Body	Open_Sea
cg12093005	rs3130837	-11.2244	1.01e-08	-10.23	6.06e-05	G	T	FBRSL1	NM_001142641	Body	Open_Sea
cg21438527	rs3130837	9.42624	0.000148	12.62	1.65e-09	G	T	HIST1H4D	NM_003539	TSS200	S_Shore
cg21600908	rs3130837	-10.3149	1.3e-06	-9.47	0.00186	G	T	FBRSL1	NM_001142641	Body	Open_Sea
cg01620082	rs3130838	-10.5882	3.01e-07	-11.1	1.22e-06	C	T			Intergenic	Island
cg10420223	rs3130838	-11.6356	1.14e-09	-9.84	0.000347	C	T	UBD	NM_006398	Body	Open_Sea
cg12093005	rs3130838	-12.2333	4.83e-11	-10.23	6.06e-05	C	T	FBRSL1	NM_001142641	Body	Open_Sea
cg21438527	rs3130838	9.03026	0.00121	12.62	1.65e-09	C	T	HIST1H4D	NM_003539	TSS200	S_Shore
cg21600908	rs3130838	-11.2057	1.12e-08	-9.47	0.00186	C	T	FBRSL1	NM_001142641	Body	Open_Sea
cg01620082	rs3130845	-9.84853	1.56e-05	-11.1	1.22e-06	A	G			Intergenic	Island
cg10420223	rs3130845	-10.8449	7.67e-08	-9.84	0.000347	A	G	UBD	NM_006398	Body	Open_Sea
cg12093005	rs3130845	-11.2244	1.01e-08	-10.23	6.06e-05	A	G	FBRSL1	NM_001142641	Body	Open_Sea
cg21438527	rs3130845	9.42624	0.000148	12.62	1.65e-09	A	G	HIST1H4D	NM_003539	TSS200	S_Shore
cg21600908	rs3130845	-10.3149	1.3e-06	-9.47	0.00186	A	G	FBRSL1	NM_001142641	Body	Open_Sea
cg01620082	rs3130891	-9.75628	2.56e-05	-11.1	1.22e-06	C	G			Intergenic	Island
cg10420223	rs3130891	-10.7721	1.13e-07	-9.84	0.000347	C	G	UBD	NM_006398	Body	Open_Sea
cg12093005	rs3130891	-11.2057	1.12e-08	-10.23	6.06e-05	C	G	FBRSL1	NM_001142641	Body	Open_Sea
cg21438527	rs3130891	9.37893	0.00019	12.62	1.65e-09	C	G	HIST1H4D	NM_003539	TSS200	S_Shore
cg21600908	rs3130891	-10.2539	1.8e-06	-9.47	0.00186	C	G	FBRSL1	NM_001142641	Body	Open_Sea
cg01620082	rs3130893	-10.5882	3.01e-07	-11.1	1.22e-06	A	G			Intergenic	Island
cg10420223	rs3130893	-11.6356	1.14e-09	-9.84	0.000347	A	G	UBD	NM_006398	Body	Open_Sea
cg12093005	rs3130893	-12.2333	4.83e-11	-10.23	6.06e-05	A	G	FBRSL1	NM_001142641	Body	Open_Sea
cg21438527	rs3130893	9.03026	0.00121	12.62	1.65e-09	A	G	HIST1H4D	NM_003539	TSS200	S_Shore
cg21600908	rs3130893	-11.2057	1.12e-08	-9.47	0.00186	A	G	FBRSL1	NM_001142641	Body	Open_Sea
cg01620082	rs3130895	-9.84853	1.56e-05	-11.1	1.22e-06	A	G			Intergenic	Island
cg10420223	rs3130895	-10.8449	7.67e-08	-9.84	0.000347	A	G	UBD	NM_006398	Body	Open_Sea
cg12093005	rs3130895	-11.2244	1.01e-08	-10.23	6.06e-05	A	G	FBRSL1	NM_001142641	Body	Open_Sea
cg21438527	rs3130895	9.42624	0.000148	12.62	1.65e-09	A	G	HIST1H4D	NM_003539	TSS200	S_Shore
cg21600908	rs3130895	-10.3149	1.3e-06	-9.47	0.00186	A	G	FBRSL1	NM_001142641	Body	Open_Sea
cg12093005	rs3131050	-9.28382	0.000316	-10.57	1.31e-05	C	T	FBRSL1	NM_001142641	Body	Open_Sea
cg15196058	rs3131050	-12.1929	5.97e-11	-10.34	3.65e-05	C	T			Intergenic	Open_Sea
cg12093005	rs3131060	-9.28382	0.000316	-10.57	1.31e-05	A	G	FBRSL1	NM_001142641	Body	Open_Sea
cg15196058	rs3131060	-12.1929	5.97e-11	-10.34	3.65e-05	A	G			Intergenic	Open_Sea
cg15196058	rs3131064	-8.81503	0.00375	-9.29	0.00421	C	T			Intergenic	Open_Sea
cg01620082	rs3131073	-9.84853	1.56e-05	-11.1	1.22e-06	A	G			Intergenic	Island
cg10420223	rs3131073	-10.8449	7.67e-08	-9.84	0.000347	A	G	UBD	NM_006398	Body	Open_Sea
cg12093005	rs3131073	-11.2244	1.01e-08	-10.23	6.06e-05	A	G	FBRSL1	NM_001142641	Body	Open_Sea
cg21438527	rs3131073	9.42624	0.000148	12.62	1.65e-09	A	G	HIST1H4D	NM_003539	TSS200	S_Shore
cg21600908	rs3131073	-10.3149	1.3e-06	-9.47	0.00186	A	G	FBRSL1	NM_001142641	Body	Open_Sea
cg01620082	rs3131093	-9.84853	1.56e-05	-11.1	1.22e-06	C	T			Intergenic	Island
cg10420223	rs3131093	-10.8449	7.67e-08	-9.84	0.000347	C	T	UBD	NM_006398	Body	Open_Sea
cg12093005	rs3131093	-11.2244	1.01e-08	-10.23	6.06e-05	C	T	FBRSL1	NM_001142641	Body	Open_Sea
cg21438527	rs3131093	9.42624	0.000148	12.62	1.65e-09	C	T	HIST1H4D	NM_003539	TSS200	S_Shore
cg21600908	rs3131093	-10.3149	1.3e-06	-9.47	0.00186	C	T	FBRSL1	NM_001142641	Body	Open_Sea
cg01620082	rs3131343	-9.84853	1.56e-05	-11.1	1.22e-06	C	T			Intergenic	Island
cg10420223	rs3131343	-10.8449	7.67e-08	-9.84	0.000347	C	T	UBD	NM_006398	Body	Open_Sea
cg12093005	rs3131343	-11.2244	1.01e-08	-10.23	6.06e-05	C	T	FBRSL1	NM_001142641	Body	Open_Sea
cg21438527	rs3131343	9.42624	0.000148	12.62	1.65e-09	C	T	HIST1H4D	NM_003539	TSS200	S_Shore
cg21600908	rs3131343	-10.3149	1.3e-06	-9.47	0.00186	C	T	FBRSL1	NM_001142641	Body	Open_Sea
cg01620082	rs3132389	-9.84853	1.56e-05	-11.1	1.22e-06	G	T			Intergenic	Island
cg10420223	rs3132389	-10.8449	7.67e-08	-9.84	0.000347	G	T	UBD	NM_006398	Body	Open_Sea
cg12093005	rs3132389	-11.2244	1.01e-08	-10.23	6.06e-05	G	T	FBRSL1	NM_001142641	Body	Open_Sea
cg21438527	rs3132389	9.42624	0.000148	12.62	1.65e-09	G	T	HIST1H4D	NM_003539	TSS200	S_Shore
cg21600908	rs3132389	-10.3149	1.3e-06	-9.47	0.00186	G	T	FBRSL1	NM_001142641	Body	Open_Sea
cg01620082	rs3132390	-8.60757	0.0112	-11.1	1.22e-06	A	G			Intergenic	Island
cg10420223	rs3132390	-10.4655	5.8e-07	-9.84	0.000347	A	G	UBD	NM_006398	Body	Open_Sea
cg12093005	rs3132390	-10.0003	6.95e-06	-10.23	6.06e-05	A	G	FBRSL1	NM_001142641	Body	Open_Sea
cg21438527	rs3132390	8.65223	0.00883	12.62	1.65e-09	A	G	HIST1H4D	NM_003539	TSS200	S_Shore
cg21600908	rs3132390	-9.50662	9.64e-05	-9.47	0.00186	A	G	FBRSL1	NM_001142641	Body	Open_Sea
cg01620082	rs3132392	-9.84853	1.56e-05	-11.1	1.22e-06	C	T			Intergenic	Island
cg10420223	rs3132392	-10.8449	7.67e-08	-9.84	0.000347	C	T	UBD	NM_006398	Body	Open_Sea
cg12093005	rs3132392	-11.2244	1.01e-08	-10.23	6.06e-05	C	T	FBRSL1	NM_001142641	Body	Open_Sea
cg21438527	rs3132392	9.42624	0.000148	12.62	1.65e-09	C	T	HIST1H4D	NM_003539	TSS200	S_Shore
cg21600908	rs3132392	-10.3149	1.3e-06	-9.47	0.00186	C	T	FBRSL1	NM_001142641	Body	Open_Sea
cg23634079	rs3132510	-12.1594	7.14e-11	-10.44	2.35e-05	A	G	MSH5;MSH5;MSH5;MSH5	NM_172165;NM_025259;NM_002441;NM_172166	Body;Body;Body;Body	S_Shelf
cg05074385	rs3132582	-8.67234	0.00796	-10.39	2.92e-05	A	T	TRIM15	NM_033229	Body	N_Shelf
cg12093005	rs3132582	-9.87632	1.35e-05	-12.18	1.08e-08	A	T	FBRSL1	NM_001142641	Body	Open_Sea
cg15196058	rs3132582	-11.7185	7.35e-10	-8.83	0.0349	A	T			Intergenic	Open_Sea
cg17862947	rs3132582	-8.78564	0.00438	-10.06	0.000128	A	T	FBRSL1	NM_001142641	Body	Open_Sea
cg21600908	rs3132582	-9.63671	4.83e-05	-9.53	0.00141	A	T	FBRSL1	NM_001142641	Body	Open_Sea
cg05074385	rs3132583	-8.72602	0.00599	-10.39	2.92e-05	C	G	TRIM15	NM_033229	Body	N_Shelf
cg12093005	rs3132583	-9.79706	2.05e-05	-12.18	1.08e-08	C	G	FBRSL1	NM_001142641	Body	Open_Sea
cg15196058	rs3132583	-11.6502	1.06e-09	-8.83	0.0349	C	G			Intergenic	Open_Sea
cg17862947	rs3132583	-8.75939	0.00504	-10.06	0.000128	C	G	FBRSL1	NM_001142641	Body	Open_Sea
cg21600908	rs3132583	-9.5182	9.06e-05	-9.53	0.00141	C	G	FBRSL1	NM_001142641	Body	Open_Sea
cg05074385	rs3132585	-8.67234	0.00796	-10.39	2.92e-05	C	G	TRIM15	NM_033229	Body	N_Shelf
cg12093005	rs3132585	-9.87632	1.35e-05	-12.18	1.08e-08	C	G	FBRSL1	NM_001142641	Body	Open_Sea
cg15196058	rs3132585	-11.7185	7.35e-10	-8.83	0.0349	C	G			Intergenic	Open_Sea
cg17862947	rs3132585	-8.78564	0.00438	-10.06	0.000128	C	G	FBRSL1	NM_001142641	Body	Open_Sea
cg21600908	rs3132585	-9.63671	4.83e-05	-9.53	0.00141	C	G	FBRSL1	NM_001142641	Body	Open_Sea
cg12093005	rs3132610	-9.87632	1.35e-05	-13.88	8.25e-12	C	T	FBRSL1	NM_001142641	Body	Open_Sea
cg17862947	rs3132610	-8.78564	0.00438	-11.48	2.32e-07	C	T	FBRSL1	NM_001142641	Body	Open_Sea
cg21600908	rs3132610	-9.63671	4.83e-05	-10.72	6.81e-06	C	T	FBRSL1	NM_001142641	Body	Open_Sea
cg01620082	rs3132625	-10.1797	2.67e-06	-14.02	4.58e-12	C	T			Intergenic	Island
cg04559908	rs3132625	-8.59448	0.012	-9.21	0.00599	C	T	DPCR1	NM_080870	Body	N_Shelf
cg12093005	rs3132625	-12.0277	1.43e-10	-16.28	5.71e-16	C	T	FBRSL1	NM_001142641	Body	Open_Sea
cg17862947	rs3132625	-10.0459	5.44e-06	-11.74	7.37e-08	C	T	FBRSL1	NM_001142641	Body	Open_Sea
cg21600908	rs3132625	-11.3408	5.46e-09	-12.14	1.29e-08	C	T	FBRSL1	NM_001142641	Body	Open_Sea
cg01620082	rs3132630	-10.1797	2.67e-06	-14.02	4.58e-12	A	G			Intergenic	Island
cg04559908	rs3132630	-8.59448	0.012	-9.21	0.00599	A	G	DPCR1	NM_080870	Body	N_Shelf
cg12093005	rs3132630	-12.0277	1.43e-10	-16.28	5.71e-16	A	G	FBRSL1	NM_001142641	Body	Open_Sea
cg17862947	rs3132630	-10.0459	5.44e-06	-11.74	7.37e-08	A	G	FBRSL1	NM_001142641	Body	Open_Sea
cg21600908	rs3132630	-11.3408	5.46e-09	-12.14	1.29e-08	A	G	FBRSL1	NM_001142641	Body	Open_Sea
cg01620082	rs3132631	-10.1797	2.67e-06	-14.02	4.58e-12	A	G			Intergenic	Island
cg04559908	rs3132631	-8.59448	0.012	-9.21	0.00599	A	G	DPCR1	NM_080870	Body	N_Shelf
cg12093005	rs3132631	-12.0277	1.43e-10	-16.28	5.71e-16	A	G	FBRSL1	NM_001142641	Body	Open_Sea
cg17862947	rs3132631	-10.0459	5.44e-06	-11.74	7.37e-08	A	G	FBRSL1	NM_001142641	Body	Open_Sea
cg21600908	rs3132631	-11.3408	5.46e-09	-12.14	1.29e-08	A	G	FBRSL1	NM_001142641	Body	Open_Sea
cg01620082	rs3132647	-12.03	1.41e-10	-16.79	8.25e-17	C	T			Intergenic	Island
cg04559908	rs3132647	-11.0075	3.22e-08	-9.9	0.000273	C	T	DPCR1	NM_080870	Body	N_Shelf
cg12093005	rs3132647	-14.6541	1.79e-16	-20.94	3.97e-23	C	T	FBRSL1	NM_001142641	Body	Open_Sea
cg13561028	rs3132647	-9.97124	8.11e-06	-10.88	3.31e-06	C	T	SFTA2	NM_205854	Body	Open_Sea
cg17862947	rs3132647	-12.5292	1.02e-11	-13.09	2.23e-10	C	T	FBRSL1	NM_001142641	Body	Open_Sea
cg21600908	rs3132647	-13.8228	1.23e-14	-14.37	1.07e-12	C	T	FBRSL1	NM_001142641	Body	Open_Sea
cg01620082	rs3132649	-9.2485	0.000379	-13.11	2.04e-10	C	T			Intergenic	Island
cg04559908	rs3132649	-13.0906	5.42e-13	-10.55	1.43e-05	C	T	DPCR1	NM_080870	Body	N_Shelf
cg12093005	rs3132649	-11.7332	6.8e-10	-16.32	4.97e-16	C	T	FBRSL1	NM_001142641	Body	Open_Sea
cg13561028	rs3132649	-11.3643	4.83e-09	-11.77	6.43e-08	C	T	SFTA2	NM_205854	Body	Open_Sea
cg17862947	rs3132649	-10.4116	7.73e-07	-11.58	1.46e-07	C	T	FBRSL1	NM_001142641	Body	Open_Sea
cg21600908	rs3132649	-10.4576	6.06e-07	-12.13	1.31e-08	C	T	FBRSL1	NM_001142641	Body	Open_Sea
cg12093005	rs3132658	-8.80511	0.00396	-10.37	3.23e-05	A	G	FBRSL1	NM_001142641	Body	Open_Sea
cg12093005	rs3132659	-8.80482	0.00396	-10.37	3.23e-05	A	G	FBRSL1	NM_001142641	Body	Open_Sea
cg01620082	rs3132685	-13.7432	1.85e-14	-9.47	0.0019	C	T			Intergenic	Island
cg12093005	rs3132685	-18.1989	6.46e-24	-11.32	4.56e-07	C	T	FBRSL1	NM_001142641	Body	Open_Sea
cg17862947	rs3132685	-13.8037	1.36e-14	-8.75	0.0488	C	T	FBRSL1	NM_001142641	Body	Open_Sea
cg21600908	rs3132685	-15.7947	6.1e-19	-10.54	1.52e-05	C	T	FBRSL1	NM_001142641	Body	Open_Sea
cg22731440	rs3132941	-10.6906	1.75e-07	-9.19	0.00667	C	G	HLA-B	NM_005514	Body	N_Shore
cg22731440	rs3132971	-10.1704	2.8e-06	-9.19	0.00667	G	T	HLA-B	NM_005514	Body	N_Shore
cg23634079	rs3132971	-16.673	8.53e-21	-22.74	1.3e-25	G	T	MSH5;MSH5;MSH5;MSH5	NM_172165;NM_025259;NM_002441;NM_172166	Body;Body;Body;Body	S_Shelf
cg01620082	rs3135309	-10.5882	3.01e-07	-11.1	1.22e-06	A	C			Intergenic	Island
cg10420223	rs3135309	-11.6356	1.14e-09	-9.84	0.000347	A	C	UBD	NM_006398	Body	Open_Sea
cg12093005	rs3135309	-12.2333	4.83e-11	-10.23	6.06e-05	A	C	FBRSL1	NM_001142641	Body	Open_Sea
cg21438527	rs3135309	9.03026	0.00121	12.62	1.65e-09	A	C	HIST1H4D	NM_003539	TSS200	S_Shore
cg21600908	rs3135309	-11.2057	1.12e-08	-9.47	0.00186	A	C	FBRSL1	NM_001142641	Body	Open_Sea
cg01620082	rs3135316	-10.5882	3.01e-07	-11.1	1.22e-06	A	G			Intergenic	Island
cg10420223	rs3135316	-11.6356	1.14e-09	-9.84	0.000347	A	G	UBD	NM_006398	Body	Open_Sea
cg12093005	rs3135316	-12.2333	4.83e-11	-10.23	6.06e-05	A	G	FBRSL1	NM_001142641	Body	Open_Sea
cg21438527	rs3135316	9.03026	0.00121	12.62	1.65e-09	A	G	HIST1H4D	NM_003539	TSS200	S_Shore
cg21600908	rs3135316	-11.2057	1.12e-08	-9.47	0.00186	A	G	FBRSL1	NM_001142641	Body	Open_Sea
cg19743820	rs3196669	15.212	1.09e-17	18.82	5.25e-20	A	G	COX7C;COX7C	NM_001867;NM_001867	5'UTR;1stExon	Open_Sea
cg03923277	rs326387	-14.8463	6.8e-17	-13.05	2.57e-10	C	T	TDG;TDG	NM_003211;NM_003211	1stExon;5'UTR	Island
cg04196064	rs34543122	-9.77745	2.29e-05	-9.46	0.00193	C	T	TRIM48	NM_024114	1stExon	Open_Sea
cg00903577	rs34706883	-8.4516	0.0252	-9.49	0.00173	A	C			Intergenic	N_Shore
cg21438527	rs34706883	13.6041	3.79e-14	20.46	1.94e-22	A	C	HIST1H4D	NM_003539	TSS200	S_Shore
cg01027929	rs35047458	-14.6173	2.16e-16	-15.17	4.4e-14	A	G	HNRNPA2B1;CBX3;CBX3;HNRNPA2B1;CBX3	NM_031243;NM_016587;NM_007276;NM_002137;NM_016587	TSS1500;1stExon;5'UTR;TSS1500;5'UTR	Island
cg16196077	rs35958305	8.52755	0.017	9.76	0.000493	NA		RTKN2	NM_145307	TSS200	Island
cg21438527	rs370155	11.1053	1.91e-08	16.39	3.85e-16	G	T	HIST1H4D	NM_003539	TSS200	S_Shore
cg03635442	rs370551	-9.53833	8.15e-05	-11.45	2.67e-07	A	G			Intergenic	Island
cg05039488	rs3734637	11.7175	7.39e-10	10.23	5.9e-05	A	C	IRAK1BP1;IRAK1BP1	NM_001010844;NM_001010844	5'UTR;1stExon	Island
cg02637438	rs3735660	12.27	3.98e-11	9.19	0.00673	C	T	ST3GAL1;ST3GAL1	NM_003033;NM_173344	TSS200;TSS200	Island
cg07570055	rs3741486	-12.6397	5.72e-12	-11.72	8.07e-08	A	G			Intergenic	Island
cg24674304	rs3743890	-12.0778	1.1e-10	-10.66	8.89e-06	G	T	MIR564;TMEM42	NR_030290;NM_144638	TSS1500;TSS1500	Island
cg13989295	rs3744093	12.2814	3.75e-11	11.5	2.07e-07	A	G	SKA2;SKA2	NM_182620;NM_001100595	3'UTR;3'UTR	S_Shelf
cg13989295	rs3744108	14.0304	4.26e-15	15.13	5.16e-14	C	G	SKA2;SKA2	NM_182620;NM_001100595	3'UTR;3'UTR	S_Shelf
cg11278311	rs3744720	-9.533	8.39e-05	-11.33	4.39e-07	A	G	ALOX15	NM_001140	Body	Island
cg11084035	rs3745765	9.26164	0.000354	9.3	0.00407	A	C	GANAB;GANAB	NM_198334;NM_198335	1stExon;1stExon	Island
cg03635442	rs374762	-9.71633	3.16e-05	-11.45	2.67e-07	A	G			Intergenic	Island
cg00903577	rs3749971	-11.1603	1.43e-08	-9.91	0.000259	C	T			Intergenic	N_Shore
cg01620082	rs3749971	-11.3471	5.27e-09	-11.62	1.26e-07	C	T			Intergenic	Island
cg12093005	rs3749971	-13.021	7.79e-13	-12.2	1e-08	C	T	FBRSL1	NM_001142641	Body	Open_Sea
cg17862947	rs3749971	11.4798	2.6e-09	-10.77	5.45e-06	C	T	FBRSL1	NM_001142641	Body	Open_Sea
cg21438527	rs3749971	8.40882	0.0316	11.78	6.1e-08	C	T	HIST1H4D	NM_003539	TSS200	S_Shore
cg21600908	rs3749971	-12.034	1.38e-10	-10.48	1.99e-05	C	T	FBRSL1	NM_001142641	Body	Open_Sea
cg01027929	rs3751653	-14.6173	2.16e-16	-14.38	1.05e-12	C	T	HNRNPA2B1;CBX3;CBX3;HNRNPA2B1;CBX3	NM_031243;NM_016587;NM_007276;NM_002137;NM_016587	TSS1500;1stExon;5'UTR;TSS1500;5'UTR	Island
cg03944143	rs3751742	-16.9191	2.63e-21	-13.64	2.2e-11	A	C	KIAA0664	NM_015229	Body	Island
cg02637438	rs3752714	12.27	3.98e-11	9.19	0.00673	A	G	ST3GAL1;ST3GAL1	NM_003033;NM_173344	TSS200;TSS200	Island
cg26043149	rs3756227	12.5561	8.85e-12	12.17	1.14e-08	G	T	FECH;FECH;FECH;FECH	NM_000140;NM_001012515;NM_000140;NM_001012515	5'UTR;5'UTR;1stExon;1stExon	Island
cg02753903	rs375984	10.2571	1.77e-06	11.86	4.39e-08	C	T	RYR1;RYR1	NM_000540;NM_001042723	Body;Body	Island
cg24377285	rs375984	9.2441	0.000388	9.31	0.00384	C	T	RYR1;RYR1	NM_000540;NM_001042723	Body;Body	Island
cg27123423	rs3764855	-9.09726	0.000845	-16.46	2.9e-16	A	G	FLJ32065	NR_026903	Body	N_Shore
cg02246922	rs377392	12.5716	8.15e-12	8.96	0.0193	A	C	OR12D3	NM_030959	1stExon	Open_Sea
cg20826526	rs3790592	12.9867	9.3e-13	13.52	3.65e-11	C	T	SSR3	NM_007107	Body	Open_Sea
cg22705835	rs3803361	10.7259	1.45e-07	8.92	0.0233	A	G	REEP3	NM_001001330	Body	Open_Sea
cg26321609	rs3804587	-14.5188	3.54e-16	-18.81	5.35e-20	C	T	CCDC14	NM_022757	TSS1500	Island
cg04701034	rs3810854	9.69757	3.49e-05	-9.08	0.011	C	T	NID2	NM_007361	TSS1500	Island
cg17038417	rs3811448	-10.5358	3.98e-07	-12.57	2.03e-09	A	G			Intergenic	Open_Sea
cg16658931	rs3814499	14.2364	1.48e-15	13.22	1.25e-10	A	G	SHANK1	NM_016148	Body	Island
cg18984499	rs3825559	20.1127	1.19e-27	13.38	6.57e-11	C	T	RPL26	NM_000987	5'UTR	N_Shore
cg08566640	rs3829603	17.5106	1.59e-22	12.41	3.94e-09	A	C			Intergenic	Open_Sea
cg02246922	rs386628	12.5716	8.15e-12	8.96	0.0193	C	T	OR12D3	NM_030959	1stExon	Open_Sea
cg02753903	rs387642	10.0357	5.76e-06	11.86	4.39e-08	C	T	RYR1;RYR1	NM_000540;NM_001042723	Body;Body	Island
cg24377285	rs387642	-9.12066	0.000748	9.31	0.00384	C	T	RYR1;RYR1	NM_000540;NM_001042723	Body;Body	Island
cg05926928	rs3902996	14.5476	3.07e-16	11.61	1.32e-07	A	G	GDPD1;GDPD1;GDPD1	NM_182569;NM_001165994;NM_001165993	TSS200;TSS200;TSS200	N_Shore
cg03929089	rs3904275	13.3763	1.23e-13	11.23	6.94e-07	A	G			Intergenic	Island
cg11707556	rs3904275	15.7992	5.97e-19	13.91	7.06e-12	A	G	ANKRD33B	NM_001164440	3'UTR	Open_Sea
cg15704280	rs3904275	14.3224	9.59e-16	11.51	1.98e-07	A	G	2014-09-13	NR_024271	Body	Island
cg18944383	rs3904275	-10.79	1.03e-07	-11.75	6.89e-08	A	G	ENPEP	NM_001977	TSS200	N_Shore
cg05499111	rs3924661	-15.9568	2.75e-19	-10.6	1.16e-05	A	G			Intergenic	Open_Sea
cg24436365	rs3935944	16.28	5.7e-20	14.27	1.64e-12	C	T			Intergenic	Open_Sea
cg03635442	rs393723	-9.71633	3.16e-05	-11.45	2.67e-07	C	T			Intergenic	Island
cg04373760	rs3964705	9.18367	0.000536	9.5	0.00165	C	T			Intergenic	N_Shelf
cg02753903	rs396660	8.54807	0.0153	9.12	0.00905	C	T	RYR1;RYR1	NM_000540;NM_001042723	Body;Body	Island
cg02646394	rs397425	-12.2627	4.13e-11	-13.35	7.23e-11	A	G	FLJ40330	NR_015424	TSS200	Island
cg12623145	rs397425	-11.8791	3.13e-10	-14.49	6.65e-13	A	G	ANKRD36	NM_001164315	TSS1500	Island
cg20584997	rs397425	-14.9338	4.38e-17	-19.39	7.17e-21	A	G	FLJ40330	NR_015424	TSS200	Island
cg23224356	rs397425	-12.3809	2.22e-11	-14.29	1.52e-12	A	G	ANKRD36B	NM_025190	TSS1500	Island
cg27011577	rs397425	-10.9381	4.66e-08	-9.15	0.00808	A	G	ANKRD36	NM_001164315	TSS1500	Island
cg21438527	rs401763	11.8583	3.49e-10	16.39	3.85e-16	A	G	HIST1H4D	NM_003539	TSS200	S_Shore
cg01620082	rs404240	-14.1734	2.05e-15	-14.39	9.96e-13	C	T			Intergenic	Island
cg05074385	rs404240	-10.414	7.65e-07	-9.21	0.00625	C	T	TRIM15	NM_033229	Body	N_Shelf
cg12093005	rs404240	-17.0629	1.32e-21	-16.8	8.04e-17	C	T	FBRSL1	NM_001142641	Body	Open_Sea
cg17862947	rs404240	-14.9974	3.18e-17	-11.89	3.87e-08	C	T	FBRSL1	NM_001142641	Body	Open_Sea
cg21600908	rs404240	-15.8942	3.75e-19	-14.05	3.96e-12	C	T	FBRSL1	NM_001142641	Body	Open_Sea
cg17038417	rs4072391	-8.62459	0.0102	-12.37	4.82e-09	C	T			Intergenic	Open_Sea
cg19726460	rs4131658	-9.88944	1.26e-05	-9.81	0.000398	A	G			Intergenic	Open_Sea
cg05276469	rs4133085	13.0513	6.65e-13	10.5	1.82e-05	C	T			Intergenic	Island
cg08600765	rs414435	-15.6283	1.38e-18	-13.59	2.67e-11	C	T	LOC647979	NR_027451	Body	Island
cg11038491	rs414435	-10.7648	1.18e-07	-11.8	5.63e-08	C	T	LOC647979	NR_027451	Body	Island
cg12805629	rs4148973	-16.4378	2.65e-20	-17.84	1.76e-18	G	T			Intergenic	Open_Sea
cg00846647	rs415430	-9.82422	1.78e-05	-9.39	0.00275	A	G	MAPT;MAPT;MAPT;MAPT;MAPT;MAPT	NM_016835;NM_001123067;NM_016834;NM_005910;NM_001123066;NM_016841	Body;Body;Body;Body;Body;Body	Island
cg01570182	rs415430	-10.9361	4.7e-08	10.07	0.000124	A	G			Intergenic	Island
cg02228913	rs415430	-15.8409	4.85e-19	-14.7	2.87e-13	A	G	MAPT;MAPT;MAPT;MAPT;MAPT;MAPT	NM_016835;NM_001123067;NM_016834;NM_005910;NM_001123066;NM_016841	Body;Body;Body;Body;Body;Body	N_Shelf
cg16652462	rs415430	10.9977	3.39e-08	11.5	2.13e-07	A	G	LOC644172	NR_026901	Body	Island
cg17117718	rs415430	18.0976	1.03e-23	17.37	9.63e-18	A	G			Intergenic	Island
cg18228076	rs415430	-16.3916	3.32e-20	-15.77	4.18e-15	A	G	MAPT;MAPT;MAPT;MAPT;MAPT;MAPT	NM_001123067;NM_016835;NM_016834;NM_001123066;NM_005910;NM_016841	5'UTR;5'UTR;5'UTR;5'UTR;5'UTR;5'UTR	Open_Sea
cg22968622	rs415430	18.7663	4.83e-25	20.88	4.8e-23	A	G			Intergenic	Island
cg24801230	rs415430	-19.3523	3.45e-26	-18.66	9.12e-20	A	G	MAPT;MAPT;MAPT;MAPT;MAPT;MAPT	NM_001123067;NM_016835;NM_016834;NM_001123066;NM_005910;NM_016841	5'UTR;5'UTR;5'UTR;5'UTR;5'UTR;5'UTR	S_Shelf
cg01570182	rs418891	12.4948	1.22e-11	11.51	2e-07	G	T			Intergenic	Island
cg16105309	rs4238534	17.9698	1.87e-23	16.24	6.73e-16	C	T	ADAMTS7	NM_014272	Body	N_Shelf
cg24556754	rs4239149	17.2809	4.7e-22	19.33	8.91e-21	A	G			Intergenic	Open_Sea
cg01620082	rs429479	-10.9007	5.7e-08	-14.39	9.96e-13	C	T			Intergenic	Island
cg05074385	rs429479	-8.5014	0.0195	-9.21	0.00625	C	T	TRIM15	NM_033229	Body	N_Shelf
cg12093005	rs429479	-12.9776	9.76e-13	-16.8	8.04e-17	C	T	FBRSL1	NM_001142641	Body	Open_Sea
cg17862947	rs429479	-11.9631	2.01e-10	-11.89	3.87e-08	C	T	FBRSL1	NM_001142641	Body	Open_Sea
cg21600908	rs429479	-11.8958	2.88e-10	-14.05	3.96e-12	C	T	FBRSL1	NM_001142641	Body	Open_Sea
cg19683494	rs4298239	-8.62222	0.0104	10.14	8.9e-05	A	G			Intergenic	S_Shore
cg26321609	rs4308226	-9.0446	0.00112	-10.71	6.9e-06	A	G	CCDC14	NM_022757	TSS1500	Island
cg25299176	rs4311107	-13.7171	2.12e-14	-14.34	1.22e-12	C	T	YWHAE;YWHAE	NM_006761;NR_024058	1stExon;Body	Island
cg26321609	rs4314124	-12.4943	1.22e-11	-15.97	1.93e-15	A	G	CCDC14	NM_022757	TSS1500	Island
cg01620082	rs4324798	-9.84853	1.56e-05	-11.1	1.22e-06	A	G			Intergenic	Island
cg10420223	rs4324798	-10.8449	7.67e-08	-9.84	0.000347	A	G	UBD	NM_006398	Body	Open_Sea
cg12093005	rs4324798	-11.2244	1.01e-08	-10.23	6.06e-05	A	G	FBRSL1	NM_001142641	Body	Open_Sea
cg21438527	rs4324798	9.42624	0.000148	12.62	1.65e-09	A	G	HIST1H4D	NM_003539	TSS200	S_Shore
cg21600908	rs4324798	-10.3149	1.3e-06	-9.47	0.00186	A	G	FBRSL1	NM_001142641	Body	Open_Sea
cg25299176	rs4328686	-11.6942	8.37e-10	-11.64	1.12e-07	C	T	YWHAE;YWHAE	NM_006761;NR_024058	1stExon;Body	Island
cg02646394	rs434405	-12.2627	4.13e-11	-13.35	7.23e-11	C	T	FLJ40330	NR_015424	TSS200	Island
cg12623145	rs434405	-11.8791	3.13e-10	-14.49	6.65e-13	C	T	ANKRD36	NM_001164315	TSS1500	Island
cg20584997	rs434405	-14.9338	4.38e-17	-19.39	7.17e-21	C	T	FLJ40330	NR_015424	TSS200	Island
cg23224356	rs434405	-12.3809	2.22e-11	-14.29	1.52e-12	C	T	ANKRD36B	NM_025190	TSS1500	Island
cg27011577	rs434405	-10.9381	4.66e-08	-9.15	0.00808	C	T	ANKRD36	NM_001164315	TSS1500	Island
cg19743820	rs4348778	12.5788	7.86e-12	14.27	1.67e-12	C	T	COX7C;COX7C	NM_001867;NM_001867	5'UTR;1stExon	Open_Sea
cg19743820	rs4351714	12.63	6.01e-12	14.27	1.67e-12	C	T	COX7C;COX7C	NM_001867;NM_001867	5'UTR;1stExon	Open_Sea
cg04196064	rs4367963	-9.77745	2.29e-05	-9.53	0.00146	A	G	TRIM48	NM_024114	1stExon	Open_Sea
cg01620082	rs442694	-12.7011	4.13e-12	-14.39	9.96e-13	A	C			Intergenic	Island
cg05074385	rs442694	-9.75307	2.6e-05	-9.21	0.00625	A	C	TRIM15	NM_033229	Body	N_Shelf
cg12093005	rs442694	-15.3415	5.72e-18	-16.8	8.04e-17	A	C	FBRSL1	NM_001142641	Body	Open_Sea
cg17862947	rs442694	-14.3164	9.89e-16	-11.89	3.87e-08	A	C	FBRSL1	NM_001142641	Body	Open_Sea
cg21600908	rs442694	-14.3839	7.01e-16	-14.05	3.96e-12	A	C	FBRSL1	NM_001142641	Body	Open_Sea
cg02753903	rs445150	8.54807	0.0153	9.12	0.00905	C	T	RYR1;RYR1	NM_000540;NM_001042723	Body;Body	Island
cg11084035	rs4452075	9.26164	0.000354	8.93	0.0221	A	G	GANAB;GANAB	NM_198334;NM_198335	1stExon;1stExon	Island
cg21438527	rs4452638	9.94008	9.57e-06	10.08	0.00012	A	G	HIST1H4D	NM_003539	TSS200	S_Shore
cg05499111	rs4460716	-15.9568	2.75e-19	-10.6	1.16e-05	G	T			Intergenic	Open_Sea
cg26043149	rs4467562	13.453	8.28e-14	11.62	1.26e-07	A	G	FECH;FECH;FECH;FECH	NM_000140;NM_001012515;NM_000140;NM_001012515	5'UTR;5'UTR;1stExon;1stExon	Island
cg24556754	rs4474733	8.55641	0.0146	11.56	1.64e-07	G	T			Intergenic	Open_Sea
cg09753657	rs4487855	-12.011	1.56e-10	-13.91	7.23e-12	C	T	CCDC19	NM_012337	TSS200	Island
cg13435649	rs4487855	-9.00673	0.00137	-10.1	0.000108	C	T			Intergenic	S_Shore
cg16879549	rs4487855	9.2332	0.000411	9.7	0.000663	C	T	GABARAP	NM_007278	TSS1500	Island
cg09348012	rs4530187	-10.4366	6.78e-07	12.14	1.3e-08	A	G			Intergenic	Open_Sea
cg18127682	rs4530187	8.72727	0.00595	9.62	0.00094	A	G	EPHA7	NM_004440	Body	Open_Sea
cg25535652	rs4530187	10.6395	2.29e-07	11.34	4.35e-07	A	G	EPHA7	NM_004440	Body	Open_Sea
cg01046833	rs4537777	-8.61603	0.0107	-9.57	0.0012	A	C	OR4C46	NM_001004703	1stExon	Open_Sea
cg03929089	rs4540846	11.1751	1.32e-08	9.49	0.00169	C	T			Intergenic	Island
cg15704280	rs4540846	11.2005	1.15e-08	10	0.000167	C	T	2014-09-13	NR_024271	Body	Island
cg10856724	rs4556621	-10.946	4.47e-08	-9.22	0.00584	A	C			Intergenic	Open_Sea
cg19508790	rs4556621	-16.8009	4.62e-21	-17.13	2.33e-17	A	C			Intergenic	Open_Sea
cg02637438	rs4560715	12.27	3.98e-11	9.19	0.00673	C	T	ST3GAL1;ST3GAL1	NM_003033;NM_173344	TSS200;TSS200	Island
cg26043149	rs4619888	18.5397	1.35e-24	11.63	1.18e-07	A	C	FECH;FECH;FECH;FECH	NM_000140;NM_001012515;NM_000140;NM_001012515	5'UTR;5'UTR;1stExon;1stExon	Island
cg15830792	rs4631693	15.2892	7.41e-18	16.41	3.53e-16	C	T	NRBF2;NRBF2	NM_030759;NM_030759	1stExon;5'UTR	Island
cg05756415	rs4653701	-9.43122	0.000144	-10.31	4.27e-05	A	G	FAM134C;FAM134C;TUBG1	NM_178126;NR_026697;NM_001070	1stExon;Body;TSS200	Island
cg26043149	rs4698043	10.2925	1.46e-06	9.46	0.00194	G	T	FECH;FECH;FECH;FECH	NM_000140;NM_001012515;NM_000140;NM_001012515	5'UTR;5'UTR;1stExon;1stExon	Island
cg15850739	rs4702457	-16.1689	9.78e-20	-14.32	1.33e-12	A	C			Intergenic	Open_Sea
cg01418896	rs4717222	-8.73602	0.0057	-9.86	0.000325	A	C			Intergenic	Open_Sea
cg01692616	rs4720522	-12.7274	3.6e-12	-12.57	1.99e-09	C	T			Intergenic	N_Shelf
cg25536467	rs4770676	-12.6586	5.17e-12	12.99	3.35e-10	A	G			Intergenic	N_Shelf
cg01369511	rs477515	-15.2213	1.04e-17	-11.09	1.28e-06	C	T	FAM136A	NM_032822	Body	N_Shore
cg10154826	rs477515	14.8113	8.09e-17	12.87	5.56e-10	C	T	FAM8A1	NM_016255	1stExon	Island
cg26889118	rs4775817	-11.5167	2.14e-09	-9.96	0.000199	G	T			Intergenic	S_Shelf
cg00502035	rs4778092	-9.42023	0.000152	-12.12	1.38e-08	A	G			Intergenic	Island
cg06942262	rs4785521	13.1713	3.56e-13	-9.06	0.0121	A	G			Intergenic	Open_Sea
cg24556754	rs4793230	17.2809	4.7e-22	18.01	9.37e-19	A	C			Intergenic	Open_Sea
cg13989295	rs4793954	10.2503	1.83e-06	11.12	1.13e-06	G	T	SKA2;SKA2	NM_182620;NM_001100595	3'UTR;3'UTR	S_Shelf
cg17225604	rs4795370	-10.7569	1.23e-07	-11.76	6.71e-08	A	G			Intergenic	S_Shore
cg11278311	rs4796519	-9.1544	0.000625	-11.33	4.39e-07	A	G	ALOX15	NM_001140	Body	Island
cg02800362	rs4798994	11.9748	1.89e-10	9.95	0.000212	G	T	HNRNPAB;HNRNPAB	NM_031266;NM_004499	Body;Body	Island
cg00740803	rs4799355	-9.99124	7.29e-06	-9.75	0.000524	G	T			Intergenic	Open_Sea
cg21041751	rs4799355	9.32848	0.000248	-9.4	0.0026	G	T	COL25A1;COL25A1	NM_198721;NM_032518	Body;Body	Open_Sea
cg11084035	rs4803229	9.26164	0.000354	8.93	0.0221	G	T	GANAB;GANAB	NM_198334;NM_198335	1stExon;1stExon	Island
cg11084035	rs4805208	9.55051	7.62e-05	9.32	0.00374	A	G	GANAB;GANAB	NM_198334;NM_198335	1stExon;1stExon	Island
cg22671798	rs4805208	8.70203	0.0068	10.17	8.02e-05	A	G	ZNF573	NM_152360	3'UTR	Open_Sea
cg23505145	rs4809467	-12.667	4.96e-12	-9.51	0.00155	A	G	KLF1	NM_006563	Body	Island
cg05036715	rs4812783	-9.63093	4.98e-05	-9.01	0.0151	A	G			Intergenic	Open_Sea
cg06437703	rs4822453	10.6701	1.95e-07	9.48	0.00176	G	T	EIF4EBP1	NM_004095	Body	Open_Sea
cg18391209	rs4842091	20.3757	3.81e-28	19.65	2.99e-21	A	G	CAPN8	NM_001143962	Body	S_Shelf
cg26811252	rs4843285	13.2474	2.39e-13	17.45	7.31e-18	A	G	RRN3P2	NR_003369	Body	Open_Sea
cg05275182	rs4843807	-10.5647	3.41e-07	-12.54	2.25e-09	C	T			Intergenic	Open_Sea
cg23316923	rs4857258	-15.5721	1.83e-18	-10.47	2.09e-05	C	T			Intergenic	Island
cg20034712	rs4868043	-9.33532	0.000239	9.17	0.00747	A	G	ZNF836	NM_001102657	TSS1500	S_Shore
cg16658931	rs4880082	14.7541	1.08e-16	13.22	1.25e-10	C	T	SHANK1	NM_016148	Body	Island
cg03929089	rs4881649	-11.7394	6.59e-10	-9	0.0159	A	G			Intergenic	Island
cg15704280	rs4881649	-12.3893	2.12e-11	-9.29	0.00418	A	G	2014-09-13	NR_024271	Body	Island
cg03929089	rs4881659	10.1836	2.6e-06	9.16	0.00774	G	T			Intergenic	Island
cg11707556	rs4881659	11.9852	1.79e-10	9.62	0.000967	G	T	ANKRD33B	NM_001164440	3'UTR	Open_Sea
cg15704280	rs4881659	10.7997	9.74e-08	9.16	0.00781	G	T	2014-09-13	NR_024271	Body	Island
cg18944383	rs4881659	-16.0524	1.73e-19	-20.71	8.4e-23	G	T	ENPEP	NM_001977	TSS200	N_Shore
cg03929089	rs4881666	11.5162	2.16e-09	10.94	2.5e-06	C	T			Intergenic	Island
cg11707556	rs4881666	18.7901	4.32e-25	15.98	1.84e-15	C	T	ANKRD33B	NM_001164440	3'UTR	Open_Sea
cg15704280	rs4881666	12.3462	2.67e-11	11.3	4.98e-07	C	T	2014-09-13	NR_024271	Body	Island
cg18944383	rs4881666	-11.8345	3.98e-10	-12.79	7.73e-10	C	T	ENPEP	NM_001977	TSS200	N_Shore
cg03929089	rs4881718	-16.0615	1.65e-19	11.53	1.83e-07	C	T			Intergenic	Island
cg11707556	rs4881718	-10.8715	6.65e-08	9.36	0.00305	C	T	ANKRD33B	NM_001164440	3'UTR	Open_Sea
cg15704280	rs4881718	-16.8079	4.47e-21	12.11	1.49e-08	C	T	2014-09-13	NR_024271	Body	Island
cg19508790	rs4882324	-11.473	2.71e-09	-9.46	0.00199	C	T			Intergenic	Open_Sea
cg25548582	rs4885948	11.5077	2.24e-09	-9.05	0.0128	C	T	UTP14C;ALG11	NM_021645;NM_001004127	TSS200;Body	Open_Sea
cg03944143	rs4889554	-14.547	3.07e-16	-11.07	1.39e-06	C	T	KIAA0664	NM_015229	Body	Island
cg14011486	rs4894020	14.8596	6.35e-17	10.08	0.000118	G	T	LIN28	NM_024674	TSS200	Island
cg27275811	rs4897617	-12.7381	3.41e-12	-13.11	2.06e-10	A	G			Intergenic	N_Shelf
cg26356450	rs4904977	-11.5112	2.2e-09	9.39	0.00264	A	C			Intergenic	Open_Sea
cg12805629	rs4920004	9.09777	0.000843	-9.2	0.00641	A	G			Intergenic	Open_Sea
cg01787110	rs4920714	-11.3322	5.72e-09	9.07	0.0117	G	T	NBPF6;NBPF6	NM_001143987;NM_001143988	Body;Body	Open_Sea
cg22731440	rs497309	-10.8701	6.69e-08	-9.19	0.00667	G	T	HLA-B	NM_005514	Body	N_Shore
cg04363536	rs4974088	11.0903	2.07e-08	9.13	0.00898	A	G	NICN1	NM_032316	TSS200	S_Shore
cg09079882	rs4976321	-9.55941	7.29e-05	-10.07	0.000125	A	G	NUBP1	NM_002484	TSS1500	N_Shore
cg09079882	rs4976323	9.89828	1.2e-05	10.91	2.85e-06	C	T	NUBP1	NM_002484	TSS1500	N_Shore
cg09348012	rs4985682	12.1486	7.56e-11	10.78	5.19e-06	C	T			Intergenic	Open_Sea
cg18127682	rs4985682	10.8107	9.19e-08	9.74	0.000543	C	T	EPHA7	NM_004440	Body	Open_Sea
cg25535652	rs4985682	11.9524	2.14e-10	11.09	1.3e-06	C	T	EPHA7	NM_004440	Body	Open_Sea
cg10631902	rs510552	13.9421	6.67e-15	12.15	1.23e-08	A	G			Intergenic	Open_Sea
cg17164315	rs510714	-12.638	5.76e-12	-8.86	0.0307	A	G			Intergenic	Open_Sea
cg22731440	rs519417	-11.0796	2.2e-08	-9.19	0.00667	A	G	HLA-B	NM_005514	Body	N_Shore
cg20587970	rs521355	-11.7726	5.53e-10	-13.52	3.64e-11	G	T			Intergenic	N_Shore
cg02246922	rs526983	11.9102	2.67e-10	8.96	0.0193	G	T	OR12D3	NM_030959	1stExon	Open_Sea
cg03929089	rs530312	12.4407	1.62e-11	8.91	0.0242	C	T			Intergenic	Island
cg15704280	rs530312	12.5049	1.16e-11	9.41	0.00249	C	T	2014-09-13	NR_024271	Body	Island
cg20587970	rs537166	-13.003	8.56e-13	-13.52	3.64e-11	A	G			Intergenic	N_Shore
cg03923277	rs550677	-11.1412	1.58e-08	-10.5	1.79e-05	C	T	TDG;TDG	NM_003211;NM_003211	1stExon;5'UTR	Island
cg09220050	rs551017	11.7397	6.57e-10	10.29	4.58e-05	C	T	TMEM189;TMEM189;TMEM189;TMEM189-UBE2V1	NM_199129;NR_027889;NM_001162505;NM_199203	TSS1500;TSS1500;TSS1500;TSS1500	Island
cg03923277	rs551601	-11.1829	1.26e-08	-10.5	1.79e-05	A	G	TDG;TDG	NM_003211;NM_003211	1stExon;5'UTR	Island
cg18944383	rs554110	-11.1973	1.17e-08	-10.94	2.45e-06	C	T	ENPEP	NM_001977	TSS200	N_Shore
cg22731440	rs558702	-10.8701	6.69e-08	-9.19	0.00667	C	T	HLA-B	NM_005514	Body	N_Shore
cg27201625	rs568752	-12.9132	1.37e-12	-13.18	1.51e-10	C	T	PRKCQ	NM_006257	TSS200	Island
cg17712092	rs570387	-8.55005	0.0151	13.31	8.58e-11	C	T	LARP1B	NM_018078	Body	Open_Sea
cg22231329	rs571096	-13.7802	1.53e-14	10.41	2.69e-05	A	G	LRRC4B	NM_001080457	TSS200	S_Shore
cg19894588	rs5756825	-8.3798	0.0369	-10.2	6.84e-05	C	T			Intergenic	Island
cg12856521	rs583271	9.87975	1.32e-05	12.07	1.71e-08	C	T	DGKZ;DGKZ;DGKZ;DGKZ	NM_001105540;NM_201533;NM_003646;NM_201532	Body;Body;Body;Body	Island
cg05036715	rs6031379	-16.2778	5.76e-20	-12.77	8.55e-10	A	C			Intergenic	Open_Sea
cg05036715	rs6073315	-9.4441	0.000134	-9.07	0.0114	A	G			Intergenic	Open_Sea
cg23505145	rs6090206	-14.2894	1.13e-15	-10.87	3.48e-06	A	G	KLF1	NM_006563	Body	Island
cg05036715	rs6124622	-12.918	1.33e-12	-9.72	0.000592	C	T			Intergenic	Open_Sea
cg03462171	rs623546	10.6029	2.8e-07	11.06	1.44e-06	C	T	CRAMP1L	NM_020825	TSS200	Island
cg11430096	rs624177	8.92058	0.00216	11.3	5.05e-07	A	G	CDK19	NM_015076	Body	S_Shore
cg08339762	rs625998	-11.86	3.47e-10	-10.94	2.46e-06	A	G	ZNF506;ZNF506	NM_001099269;NM_001145404	TSS200;TSS200	Open_Sea
cg10801418	rs625998	-14.8529	6.57e-17	-12.23	8.71e-09	A	G	ZNF90	NM_007138	TSS200	Open_Sea
cg11700349	rs625998	-11.4695	2.75e-09	-10.64	9.75e-06	A	G	ZNF92;ZNF92	NM_152626;NM_007139	TSS200;TSS200	N_Shore
cg20826526	rs630640	12.9867	9.3e-13	13.71	1.64e-11	C	T	SSR3	NM_007107	Body	Open_Sea
cg08325307	rs6434925	8.71655	0.00631	9.43	0.00226	A	G	CCDC129;CCDC129	NM_194300;NM_194300	1stExon;5'UTR	Open_Sea
cg26043149	rs6449144	8.48051	0.0218	9.64	0.000864	G	T	FECH;FECH;FECH;FECH	NM_000140;NM_001012515;NM_000140;NM_001012515	5'UTR;5'UTR;1stExon;1stExon	Island
cg01418896	rs6460195	-22.716	2.06e-32	-20.58	1.28e-22	A	G			Intergenic	Open_Sea
cg07000267	rs6460195	13.9344	6.95e-15	13.06	2.52e-10	A	G			Intergenic	Open_Sea
cg01027929	rs6492947	-10.2255	2.09e-06	10.71	6.99e-06	C	T	HNRNPA2B1;CBX3;CBX3;HNRNPA2B1;CBX3	NM_031243;NM_016587;NM_007276;NM_002137;NM_016587	TSS1500;1stExon;5'UTR;TSS1500;5'UTR	Island
cg26450240	rs650021	-16.0964	1.39e-19	-13.83	1e-11	A	G			Intergenic	Open_Sea
cg13989295	rs6503866	15.5914	1.66e-18	15.13	5.16e-14	C	T	SKA2;SKA2	NM_182620;NM_001100595	3'UTR;3'UTR	S_Shelf
cg13989295	rs6503870	15.5914	1.66e-18	15.13	5.16e-14	C	T	SKA2;SKA2	NM_182620;NM_001100595	3'UTR;3'UTR	S_Shelf
cg17712092	rs653914	13.5191	5.89e-14	14.76	2.28e-13	A	G	LARP1B	NM_018078	Body	Open_Sea
cg18631743	rs6539856	13.8736	9.49e-15	17.87	1.55e-18	A	G	RANBP1;TRMT2A;TRMT2A	NM_002882;NM_182984;NM_022727	TSS200;TSS200;TSS200	Island
cg21824455	rs6554152	-10.2326	2.01e-06	-11.03	1.64e-06	C	T	SPOCK3;SPOCK3	NM_001040159;NM_016950	Body;Body	Open_Sea
cg01027929	rs6582	-15.3927	4.43e-18	-14.82	1.75e-13	A	G	HNRNPA2B1;CBX3;CBX3;HNRNPA2B1;CBX3	NM_031243;NM_016587;NM_007276;NM_002137;NM_016587	TSS1500;1stExon;5'UTR;TSS1500;5'UTR	Island
cg12805629	rs6586261	-17.5733	1.19e-22	-17.84	1.76e-18	C	T			Intergenic	Open_Sea
cg01046833	rs6591439	-8.61603	0.0107	-9.57	0.0012	C	T	OR4C46	NM_001004703	1stExon	Open_Sea
cg22724854	rs6591439	-17.3056	4.19e-22	-9.52	0.0015	C	T	OR10AG1	NM_001005491	TSS1500	Open_Sea
cg15830792	rs6672672	15.2892	7.41e-18	13.96	5.89e-12	C	T	NRBF2;NRBF2	NM_030759;NM_030759	1stExon;5'UTR	Island
cg17038417	rs6674171	-10.5358	3.98e-07	-12.57	2.03e-09	A	G			Intergenic	Open_Sea
cg15830792	rs6676798	11.6294	1.18e-09	10.47	2.02e-05	C	T	NRBF2;NRBF2	NM_030759;NM_030759	1stExon;5'UTR	Island
cg05008367	rs6700	-8.90512	0.00233	-8.82	0.0356	A	G			Intergenic	N_Shelf
cg00837290	rs6710284	-10.1657	2.88e-06	-11.68	9.68e-08	C	T	ANKRD11	NM_013275	Body	S_Shore
cg25299176	rs6710702	-15.3371	5.85e-18	-13.91	7.13e-12	C	T	YWHAE;YWHAE	NM_006761;NR_024058	1stExon;Body	Island
cg14011486	rs6753709	14.8596	6.35e-17	10.62	1.04e-05	A	G	LIN28	NM_024674	TSS200	Island
cg21582582	rs6775384	8.76165	0.00498	10.84	3.93e-06	A	G	DCUN1D1	NM_020640	TSS1500	Island
cg21659725	rs6775384	12.5184	1.08e-11	15.1	5.88e-14	A	G	CRBN	NM_016302	TSS200	Island
cg21665057	rs6775384	11.5572	1.73e-09	12.09	1.58e-08	A	G	WDR53;FBXO45;FBXO45	NM_182627;NM_001105573;NM_001105573	TSS1500;1stExon;5'UTR	Island
cg24212677	rs678426	-16.1699	9.74e-20	-12.81	7.14e-10	A	C	STX8	NM_004853	Body	Open_Sea
cg23316923	rs6784670	-15.5721	1.83e-18	-10.47	2.09e-05	A	G			Intergenic	Island
cg26321609	rs6796610	-12.4943	1.22e-11	-15.97	1.93e-15	A	G	CCDC14	NM_022757	TSS1500	Island
cg23316923	rs6801975	-15.5721	1.83e-18	-10.47	2.09e-05	C	T			Intergenic	Island
cg11340603	rs6810701	12.4774	1.34e-11	10.12	9.81e-05	C	T	SYT1;SYT1;SYT1	NM_005639;NM_001135805;NM_001135806	Body;Body;Body	Open_Sea
cg07153826	rs6830697	-9.1022	0.000824	-9.17	0.00742	C	T	RPS21	NM_001024	Body	Island
cg21824455	rs6850083	-8.59424	0.012	-9.06	0.012	C	T	SPOCK3;SPOCK3	NM_001040159;NM_016950	Body;Body	Open_Sea
cg22964396	rs6858299	-10.1168	3.73e-06	-9.81	0.000394	C	T			Intergenic	Island
cg01787110	rs6870276	-15.2271	1.01e-17	-12.4	4.11e-09	A	G	NBPF6;NBPF6	NM_001143987;NM_001143988	Body;Body	Open_Sea
cg00369151	rs6877165	10.6322	2.39e-07	9.77	0.000476	C	T	PIP4K2A	NM_005028	Body	Island
cg15611832	rs6877165	-14.1118	2.8e-15	-16.32	5.01e-16	C	T			Intergenic	S_Shore
cg24007312	rs6877165	14.9102	4.93e-17	15.04	7.34e-14	C	T	WDR82	NM_025222	TSS200	Island
cg12521634	rs6884951	-17.6592	7.94e-23	-12.27	7.24e-09	A	G	SBF2	NM_030962	Body	Open_Sea
cg12093005	rs6904596	-8.61247	0.0109	-10.19	7.27e-05	A	G	FBRSL1	NM_001142641	Body	Open_Sea
cg21438527	rs6904596	12.7325	3.52e-12	20.46	1.94e-22	A	G	HIST1H4D	NM_003539	TSS200	S_Shore
cg01546046	rs6907604	-9.39109	0.000178	-10.52	1.67e-05	A	G	AP4S1;AP4S1;STRN3;STRN3;AP4S1;AP4S1	NM_007077;NM_001128126;NM_001083893;NM_014574;NM_007077;NM_001128126	5'UTR;1stExon;Body;Body;1stExon;5'UTR	Island
cg13679164	rs6908815	11.0848	2.14e-08	-11.23	6.83e-07	C	T			Intergenic	Open_Sea
cg24356473	rs6908815	-9.45241	0.000129	-10.15	8.75e-05	C	T			Intergenic	N_Shore
cg09357750	rs6909925	-9.90759	1.14e-05	-13.45	4.89e-11	A	G			Intergenic	Open_Sea
cg15611600	rs6913344	19.8013	4.7e-27	19.41	6.83e-21	A	C	KIAA1704;NUFIP1	NM_018559;NM_012345	TSS1500;1stExon	Island
cg26889118	rs692008	-10.6754	1.89e-07	-10.19	7.36e-05	A	G			Intergenic	S_Shelf
cg25548582	rs693991	-21.7977	9e-31	-16.2	7.93e-16	A	G	UTP14C;ALG11	NM_021645;NM_001004127	TSS200;Body	Open_Sea
cg19797896	rs6946143	-11.9348	2.33e-10	10.5	1.79e-05	G	T			Intergenic	N_Shelf
cg19797896	rs6952182	12.7559	3.11e-12	12.4	4.24e-09	G	T			Intergenic	N_Shelf
cg18071532	rs6952857	15.0997	1.91e-17	12.23	8.81e-09	C	T	TMEM106C;TMEM106C;TMEM106C;TMEM106C	NM_001143841;NM_024056;NM_001143842;NM_001143843	TSS200;TSS200;TSS200;TSS200	Island
cg19862616	rs6953665	13.5789	4.32e-14	12.19	1.03e-08	C	T	NCRNA00174	NR_026873	Body	Island
cg19797896	rs6961717	-11.9348	2.33e-10	10.5	1.79e-05	C	T			Intergenic	N_Shelf
cg02637438	rs6962610	12.1842	6.27e-11	9.19	0.00673	A	G	ST3GAL1;ST3GAL1	NM_003033;NM_173344	TSS200;TSS200	Island
cg05008367	rs6966061	8.88017	0.00267	-8.78	0.0429	A	G			Intergenic	N_Shelf
cg02637438	rs6968011	12.27	3.98e-11	9.19	0.00673	A	C	ST3GAL1;ST3GAL1	NM_003033;NM_173344	TSS200;TSS200	Island
cg19726460	rs6989593	-12.0349	1.38e-10	-9.41	0.00252	A	G			Intergenic	Open_Sea
cg22177721	rs699171	12.9567	1.09e-12	11.04	1.61e-06	A	C			Intergenic	Open_Sea
cg05461259	rs6993769	-8.45673	0.0246	-9.12	0.00938	C	T	PEX10;PEX10	NM_002617;NM_153818	TSS1500;TSS1500	Island
cg20325293	rs6993769	-9.70534	3.35e-05	-11.11	1.17e-06	C	T	FIP1L1;FIP1L1;FIP1L1	NM_030917;NM_001134938;NM_001134937	Body;Body;Body	Island
cg19510820	rs7018779	14.426	5.68e-16	11.04	1.61e-06	G	T			Intergenic	Open_Sea
cg22231329	rs70198	-8.97845	0.00159	-9	0.0163	A	G	LRRC4B	NM_001080457	TSS200	S_Shore
cg19862389	rs7024547	10.6146	2.63e-07	12.33	5.58e-09	C	T	LGR6	NM_001017403	Body	S_Shelf
cg25614269	rs7029539	-12.4846	1.29e-11	-8.8	0.0392	A	G			Intergenic	Open_Sea
cg16658931	rs7029565	14.4281	5.61e-16	13.22	1.25e-10	C	T	SHANK1	NM_016148	Body	Island
cg14554813	rs7033627	9.79042	2.12e-05	10.16	8.34e-05	C	T	PGM5P2	NR_002836	Body	Open_Sea
cg09753657	rs7034879	-8.97807	0.00159	-14.75	2.38e-13	G	T	CCDC19	NM_012337	TSS200	Island
cg09753657	rs7037783	-9.94902	9.13e-06	-12.77	8.38e-10	C	T	CCDC19	NM_012337	TSS200	Island
cg05499111	rs7071257	-15.9568	2.75e-19	-10.6	1.16e-05	C	T			Intergenic	Open_Sea
cg05499111	rs7092190	-11.2455	9.06e-09	-9.91	0.000254	A	G			Intergenic	Open_Sea
cg19797896	rs709609	13.1844	3.32e-13	12.06	1.79e-08	A	G			Intergenic	N_Shelf
cg05276469	rs7097961	16.4686	2.29e-20	15.27	3e-14	C	T			Intergenic	Island
cg02244970	rs7101891	-9.60778	5.63e-05	-10.29	4.69e-05	G	T	OR4A15	NM_001005275	TSS200	Open_Sea
cg04196064	rs7105199	-9.77745	2.29e-05	-9.53	0.00146	G	T	TRIM48	NM_024114	1stExon	Open_Sea
cg01046833	rs7106742	-8.95275	0.00181	-9.57	0.0012	G	T	OR4C46	NM_001004703	1stExon	Open_Sea
cg02244970	rs7106742	-12.203	5.68e-11	-13.31	8.71e-11	G	T	OR4A15	NM_001005275	TSS200	Open_Sea
cg22724854	rs7106742	-14.398	6.52e-16	-9.52	0.0015	G	T	OR10AG1	NM_001005491	TSS1500	Open_Sea
cg01046833	rs7109436	-8.61603	0.0107	-9.57	0.0012	A	G	OR4C46	NM_001004703	1stExon	Open_Sea
cg22724854	rs7109436	-17.3056	4.19e-22	-9.52	0.0015	A	G	OR10AG1	NM_001005491	TSS1500	Open_Sea
cg18944383	rs7111711	-9.34715	0.000224	-14.32	1.32e-12	A	G	ENPEP	NM_001977	TSS200	N_Shore
cg02244970	rs7117247	9.60773	5.63e-05	-10.29	4.69e-05	C	T	OR4A15	NM_001005275	TSS200	Open_Sea
cg01046833	rs7120107	-9.03473	0.00118	-9.57	0.0012	G	T	OR4C46	NM_001004703	1stExon	Open_Sea
cg02244970	rs7120107	-12.1778	6.48e-11	-13.31	8.71e-11	G	T	OR4A15	NM_001005275	TSS200	Open_Sea
cg22724854	rs7120107	-14.3734	7.39e-16	-9.52	0.0015	G	T	OR10AG1	NM_001005491	TSS1500	Open_Sea
cg22724854	rs7122752	-14.1526	2.27e-15	-12.09	1.6e-08	C	T	OR10AG1	NM_001005491	TSS1500	Open_Sea
cg03929089	rs7123100	14.3601	7.92e-16	11.72	7.86e-08	C	T			Intergenic	Island
cg11707556	rs7123100	12.9136	1.36e-12	10.66	8.61e-06	C	T	ANKRD33B	NM_001164440	3'UTR	Open_Sea
cg15704280	rs7123100	15.1667	1.37e-17	12.43	3.63e-09	C	T	2014-09-13	NR_024271	Body	Island
cg18944383	rs7123100	-9.19616	0.000502	-9.6	0.00102	C	T	ENPEP	NM_001977	TSS200	N_Shore
cg18944383	rs7124266	-10.7793	1.09e-07	-9.93	0.000237	G	T	ENPEP	NM_001977	TSS200	N_Shore
cg03929089	rs7130727	13.5361	5.38e-14	11.23	6.94e-07	C	T			Intergenic	Island
cg11707556	rs7130727	16.2841	5.59e-20	13.91	7.06e-12	C	T	ANKRD33B	NM_001164440	3'UTR	Open_Sea
cg15704280	rs7130727	14.4846	4.21e-16	11.51	1.98e-07	C	T	2014-09-13	NR_024271	Body	Island
cg18944383	rs7130727	-11.2865	7.29e-09	-11.75	6.89e-08	C	T	ENPEP	NM_001977	TSS200	N_Shore
cg19508790	rs7133706	-16.039	1.84e-19	-14.55	5.3e-13	A	G			Intergenic	Open_Sea
cg07570055	rs7134809	11.7397	6.57e-10	-9.86	0.000319	C	T			Intergenic	Island
cg18984499	rs7149787	18.3909	2.67e-24	13.38	6.57e-11	A	G	RPL26	NM_000987	5'UTR	N_Shore
cg18984499	rs7155050	20.1127	1.19e-27	13.38	6.57e-11	A	G	RPL26	NM_000987	5'UTR	N_Shore
cg22705835	rs7162269	11.5861	1.48e-09	9.57	0.00122	C	T	REEP3	NM_001001330	Body	Open_Sea
cg08275631	rs7163739	19.1292	9.36e-26	18.03	8.67e-19	C	T			Intergenic	Open_Sea
cg26811252	rs7186168	13.4144	1.01e-13	17.45	7.31e-18	C	T	RRN3P2	NR_003369	Body	Open_Sea
cg26811252	rs7191581	10.7613	1.2e-07	15.77	4.15e-15	C	T	RRN3P2	NR_003369	Body	Open_Sea
cg25427524	rs719569	9.89641	1.21e-05	-9.57	0.0012	A	C	LOC399744	NR_024497	Body	S_Shore
cg08242859	rs7195732	-16.3223	4.64e-20	-10.02	0.000153	G	T	IMPDH1;IMPDH1;IMPDH1;IMPDH1;IMPDH1;IMPDH1;IMPDH1	NM_001142573;NM_001142574;NM_001142576;NM_001102605;NM_183243;NM_000883;NM_001142575	3'UTR;3'UTR;3'UTR;3'UTR;3'UTR;3'UTR;3'UTR	Open_Sea
cg08951186	rs7204265	-17.1134	1.04e-21	-15.78	3.99e-15	C	T			Intergenic	N_Shelf
cg05275182	rs7206210	-10.8615	7.01e-08	-11.88	3.92e-08	C	T			Intergenic	Open_Sea
cg17704839	rs7208838	-12.6412	5.65e-12	-14	4.97e-12	C	T	UBL5;UBL5	NM_024292;NM_001048241	Body;Body	S_Shore
cg14315332	rs7209670	-12.5736	8.07e-12	12.57	1.97e-09	C	T	PCNP	NM_020357	Body	S_Shelf
cg20587970	rs7210970	-13.1809	3.39e-13	-11.54	1.73e-07	A	G			Intergenic	N_Shore
cg08566640	rs7217258	12.5172	1.08e-11	11.09	1.3e-06	A	G			Intergenic	Open_Sea
cg17704839	rs7218060	-9.83768	1.65e-05	-11.56	1.61e-07	G	T	UBL5;UBL5	NM_024292;NM_001048241	Body;Body	S_Shore
cg02228913	rs7224296	-14.1963	1.82e-15	-9.08	0.0113	A	G	MAPT;MAPT;MAPT;MAPT;MAPT;MAPT	NM_016835;NM_001123067;NM_016834;NM_005910;NM_001123066;NM_016841	Body;Body;Body;Body;Body;Body	N_Shelf
cg17117718	rs7224296	14.9046	5.06e-17	10.29	4.52e-05	A	G			Intergenic	Island
cg18228076	rs7224296	-13.7402	1.88e-14	-9.39	0.00273	A	G	MAPT;MAPT;MAPT;MAPT;MAPT;MAPT	NM_001123067;NM_016835;NM_016834;NM_001123066;NM_005910;NM_016841	5'UTR;5'UTR;5'UTR;5'UTR;5'UTR;5'UTR	Open_Sea
cg22968622	rs7224296	14.5674	2.77e-16	10.89	3.13e-06	A	G			Intergenic	Island
cg24801230	rs7224296	-16.7226	6.73e-21	-10.54	1.52e-05	A	G	MAPT;MAPT;MAPT;MAPT;MAPT;MAPT	NM_001123067;NM_016835;NM_016834;NM_001123066;NM_005910;NM_016841	5'UTR;5'UTR;5'UTR;5'UTR;5'UTR;5'UTR	S_Shelf
cg00740803	rs7228309	8.95642	0.00178	10.05	0.000138	C	T			Intergenic	Open_Sea
cg21041751	rs7228309	8.49106	0.0206	9.32	0.00379	C	T	COL25A1;COL25A1	NM_198721;NM_032518	Body;Body	Open_Sea
cg00740803	rs7238931	11.2317	9.76e-09	-9.2	0.00631	A	G			Intergenic	Open_Sea
cg21041751	rs7238931	10.3731	9.51e-07	-9.57	0.00117	A	G	COL25A1;COL25A1	NM_198721;NM_032518	Body;Body	Open_Sea
cg11084035	rs7246473	9.01502	0.00131	9.4	0.00258	C	T	GANAB;GANAB	NM_198334;NM_198335	1stExon;1stExon	Island
cg22671798	rs7246473	8.84251	0.00324	9.66	0.000808	C	T	ZNF573	NM_152360	3'UTR	Open_Sea
cg14372705	rs7247038	8.64418	0.00921	9.83	0.000368	C	T			Intergenic	S_Shelf
cg14372705	rs7249924	-9.2896	0.000305	9.83	0.000368	C	T			Intergenic	S_Shelf
cg10801418	rs7257229	-9.34276	0.000231	-12.23	8.83e-09	C	T	ZNF90	NM_007138	TSS200	Open_Sea
cg14372705	rs7258907	-8.47401	0.0224	9.83	0.000368	A	G			Intergenic	S_Shelf
cg10856724	rs7305703	-10.1983	2.41e-06	-9.05	0.0129	C	T			Intergenic	Open_Sea
cg19508790	rs7305703	-16.4784	2.18e-20	-16.12	1.06e-15	C	T			Intergenic	Open_Sea
cg19508790	rs7312504	-9.11848	0.000756	-12.07	1.71e-08	A	G			Intergenic	Open_Sea
cg19508790	rs7315655	-10.7118	1.56e-07	9.04	0.0134	A	G			Intergenic	Open_Sea
cg12856521	rs7317491	11.2004	1.15e-08	11.15	9.74e-07	A	G	DGKZ;DGKZ;DGKZ;DGKZ	NM_001105540;NM_201533;NM_003646;NM_201532	Body;Body;Body;Body	Island
cg25548582	rs7319451	-21.7977	9e-31	-16.2	7.93e-16	A	G	UTP14C;ALG11	NM_021645;NM_001004127	TSS200;Body	Open_Sea
cg01027929	rs733299	-10.3362	1.16e-06	-9.74	0.000563	G	T	HNRNPA2B1;CBX3;CBX3;HNRNPA2B1;CBX3	NM_031243;NM_016587;NM_007276;NM_002137;NM_016587	TSS1500;1stExon;5'UTR;TSS1500;5'UTR	Island
cg03929089	rs7396854	11.5162	2.16e-09	10.94	2.5e-06	A	G			Intergenic	Island
cg11707556	rs7396854	18.7901	4.32e-25	15.98	1.84e-15	A	G	ANKRD33B	NM_001164440	3'UTR	Open_Sea
cg15704280	rs7396854	12.3462	2.67e-11	11.3	4.98e-07	A	G	2014-09-13	NR_024271	Body	Island
cg18944383	rs7396854	-11.8345	3.98e-10	-12.79	7.73e-10	A	G	ENPEP	NM_001977	TSS200	N_Shore
cg27298349	rs7396854	10.4605	5.97e-07	11.89	3.84e-08	A	G			Intergenic	Island
cg22964396	rs7437149	-13.6073	3.73e-14	-13.37	6.69e-11	A	G			Intergenic	Island
cg22177721	rs7451761	-9.63911	4.77e-05	9.72	0.000601	A	C			Intergenic	Open_Sea
cg03929089	rs7483795	13.8443	1.1e-14	11.16	9.51e-07	A	G			Intergenic	Island
cg11707556	rs7483795	13.1232	4.57e-13	10.22	6.2e-05	A	G	ANKRD33B	NM_001164440	3'UTR	Open_Sea
cg15704280	rs7483795	14.5533	2.96e-16	11.88	4.05e-08	A	G	2014-09-13	NR_024271	Body	Island
cg18944383	rs7483795	-8.95742	0.00177	-9.39	0.00275	A	G	ENPEP	NM_001977	TSS200	N_Shore
cg01027929	rs7494968	-14.3063	1.04e-15	-13.89	7.85e-12	A	G	HNRNPA2B1;CBX3;CBX3;HNRNPA2B1;CBX3	NM_031243;NM_016587;NM_007276;NM_002137;NM_016587	TSS1500;1stExon;5'UTR;TSS1500;5'UTR	Island
cg26114043	rs7498985	11.7206	7.26e-10	13.41	5.68e-11	A	G			Intergenic	Island
cg17038417	rs7514452	-9.44546	0.000133	-12.37	4.82e-09	C	T			Intergenic	Open_Sea
cg00902674	rs7522462	-11.4792	2.63e-09	-10.88	3.23e-06	A	G	SLC9A10	NM_183061	Body	Island
cg00902674	rs7554511	-11.4792	2.63e-09	-10.88	3.23e-06	A	C	SLC9A10	NM_183061	Body	Island
cg27275811	rs755895	-13.6422	3.11e-14	-14.2	2.2e-12	C	T			Intergenic	N_Shelf
cg16512708	rs7563350	10.5602	3.49e-07	9.42	0.00238	C	T	STARD7;STARD7	NM_020151;NM_020151	1stExon;5'UTR	Island
cg02775382	rs758838	11.778	5.36e-10	9.42	0.00237	A	G			Intergenic	Open_Sea
cg09348012	rs758838	14.5506	3.01e-16	13.46	4.64e-11	A	G			Intergenic	Open_Sea
cg18127682	rs758838	12.5211	1.06e-11	11.75	7.17e-08	A	G	EPHA7	NM_004440	Body	Open_Sea
cg25535652	rs758838	15.3596	5.23e-18	14.39	1.01e-12	A	G	EPHA7	NM_004440	Body	Open_Sea
cg00837290	rs7589441	-9.84872	1.56e-05	-11.72	8.06e-08	C	T	ANKRD11	NM_013275	Body	S_Shore
cg14011486	rs7600176	14.8596	6.35e-17	10.13	9.67e-05	C	T	LIN28	NM_024674	TSS200	Island
cg05393861	rs7618915	-10.7586	1.22e-07	-12.61	1.69e-09	A	G	ITIH3	NM_002217	TSS200	Open_Sea
cg21582582	rs7634902	8.76165	0.00498	10.84	3.93e-06	G	T	DCUN1D1	NM_020640	TSS1500	Island
cg21659725	rs7634902	12.5184	1.08e-11	15.1	5.88e-14	G	T	CRBN	NM_016302	TSS200	Island
cg21665057	rs7634902	11.5572	1.73e-09	12.09	1.58e-08	G	T	WDR53;FBXO45;FBXO45	NM_182627;NM_001105573;NM_001105573	TSS1500;1stExon;5'UTR	Island
cg26043149	rs7661555	15.9788	2.48e-19	9.62	0.000966	C	T	FECH;FECH;FECH;FECH	NM_000140;NM_001012515;NM_000140;NM_001012515	5'UTR;5'UTR;1stExon;1stExon	Island
cg26043149	rs7677806	10.0891	4.32e-06	9.46	0.00194	C	T	FECH;FECH;FECH;FECH	NM_000140;NM_001012515;NM_000140;NM_001012515	5'UTR;5'UTR;1stExon;1stExon	Island
cg26043149	rs7686718	8.91177	0.00224	9.22	0.00584	C	T	FECH;FECH;FECH;FECH	NM_000140;NM_001012515;NM_000140;NM_001012515	5'UTR;5'UTR;1stExon;1stExon	Island
cg20034712	rs7701805	9.3063	0.00028	9.17	0.00747	C	T	ZNF836	NM_001102657	TSS1500	S_Shore
cg11437923	rs7705049	-9.63671	4.83e-05	-9.9	0.000262	A	C			Intergenic	N_Shore
cg00369151	rs7706887	9.52623	8.68e-05	9.45	0.00201	G	T	PIP4K2A	NM_005028	Body	Island
cg15611832	rs7706887	-12.5057	1.15e-11	-14.98	9.48e-14	G	T			Intergenic	S_Shore
cg24007312	rs7706887	13.1731	3.54e-13	13.72	1.55e-11	G	T	WDR82	NM_025222	TSS200	Island
cg01787110	rs7729431	-12.5338	9.95e-12	9.98	0.000187	A	G	NBPF6;NBPF6	NM_001143987;NM_001143988	Body;Body	Open_Sea
cg06094323	rs7745130	-12.6193	6.35e-12	10.87	3.44e-06	A	G			Intergenic	Island
cg12093005	rs7749305	-8.61247	0.0109	-10.19	7.27e-05	C	T	FBRSL1	NM_001142641	Body	Open_Sea
cg21438527	rs7749305	12.7325	3.52e-12	20.46	1.94e-22	C	T	HIST1H4D	NM_003539	TSS200	S_Shore
cg23634079	rs7750641	-11.4391	3.24e-09	-9.59	0.00109	C	T	MSH5;MSH5;MSH5;MSH5	NM_172165;NM_025259;NM_002441;NM_172166	Body;Body;Body;Body	S_Shelf
cg01620082	rs7767099	-9.84853	1.56e-05	-11.1	1.22e-06	C	T			Intergenic	Island
cg10420223	rs7767099	-10.8449	7.67e-08	-9.84	0.000347	C	T	UBD	NM_006398	Body	Open_Sea
cg12093005	rs7767099	-11.2244	1.01e-08	-10.23	6.06e-05	C	T	FBRSL1	NM_001142641	Body	Open_Sea
cg21438527	rs7767099	9.42624	0.000148	12.62	1.65e-09	C	T	HIST1H4D	NM_003539	TSS200	S_Shore
cg21600908	rs7767099	-10.3149	1.3e-06	-9.47	0.00186	C	T	FBRSL1	NM_001142641	Body	Open_Sea
cg04222842	rs7773576	14.7263	1.24e-16	10.28	4.71e-05	C	T	SRP9;SRP9	NM_003133;NM_001130440	TSS200;TSS200	Island
cg22731440	rs7775397	-10.1704	2.8e-06	-9.19	0.00667	G	T	HLA-B	NM_005514	Body	N_Shore
cg23634079	rs7775397	-16.673	8.53e-21	-22.74	1.3e-25	G	T	MSH5;MSH5;MSH5;MSH5	NM_172165;NM_025259;NM_002441;NM_172166	Body;Body;Body;Body	S_Shelf
cg09020336	rs7779692	9.16363	0.000595	9.39	0.00275	A	G			Intergenic	S_Shore
cg19862616	rs7785025	13.5789	4.32e-14	12.82	6.97e-10	C	T	NCRNA00174	NR_026873	Body	Island
cg09746391	rs778676	10.6582	2.08e-07	9.42	0.00231	A	G	CCDC144C	NR_023380	TSS200	Island
cg01418896	rs7792444	-12.6811	4.6e-12	-13.77	1.3e-11	A	G			Intergenic	Open_Sea
cg07000267	rs7792444	8.99147	0.00148	12.27	7.18e-09	A	G			Intergenic	Open_Sea
cg14087061	rs7805945	-11.4587	2.92e-09	-8.92	0.0234	C	T	HAUS6;HAUS6	NM_017645;NM_017645	1stExon;5'UTR	Island
cg17660026	rs7823430	-14.9838	3.41e-17	-10.65	9.02e-06	C	T	XPNPEP3;ST13;ST13	NM_022098;NM_003932;NM_003932	TSS1500;5'UTR;1stExon	Island
cg19726460	rs7837955	-12.3414	2.73e-11	-11.02	1.74e-06	C	T			Intergenic	Open_Sea
cg09753657	rs7852475	-9.07633	0.000945	-10.05	0.000139	C	T	CCDC19	NM_012337	TSS200	Island
cg16879549	rs7852475	8.92488	0.0021	10.27	4.98e-05	C	T	GABARAP	NM_007278	TSS1500	Island
cg14554813	rs7852479	9.9271	1.03e-05	12.55	2.16e-09	C	T	PGM5P2	NR_002836	Body	Open_Sea
cg14222797	rs7898796	-11.7414	6.5e-10	-10.47	2.02e-05	C	T	RSU1;RSU1	NM_152724;NM_012425	TSS1500;TSS1500	Island
cg16435686	rs7902744	-9.90892	1.13e-05	10.05	0.000136	C	T			Intergenic	N_Shelf
cg00736530	rs7906287	14.8379	7.07e-17	15	8.71e-14	A	G			Intergenic	Island
cg22724854	rs7925905	-14.1526	2.27e-15	-12.08	1.66e-08	C	T	OR10AG1	NM_001005491	TSS1500	Open_Sea
cg01046833	rs7927370	-8.6159	0.0107	-9.57	0.0012	C	T	OR4C46	NM_001004703	1stExon	Open_Sea
cg22724854	rs7927370	-17.3056	4.19e-22	-9.52	0.0015	C	T	OR10AG1	NM_001005491	TSS1500	Open_Sea
cg03929089	rs7928714	11.3032	6.67e-09	10.94	2.5e-06	A	G			Intergenic	Island
cg11707556	rs7928714	19.4774	1.97e-26	15.98	1.84e-15	A	G	ANKRD33B	NM_001164440	3'UTR	Open_Sea
cg15704280	rs7928714	12.08	1.08e-10	11.3	4.98e-07	A	G	2014-09-13	NR_024271	Body	Island
cg18944383	rs7928714	-11.5756	1.57e-09	-12.79	7.73e-10	A	G	ENPEP	NM_001977	TSS200	N_Shore
cg03929089	rs7934062	-10.2117	2.24e-06	9.13	0.00886	A	C			Intergenic	Island
cg15704280	rs7934062	10.7052	1.61e-07	9.14	0.00828	A	C	2014-09-13	NR_024271	Body	Island
cg18944383	rs7934062	-14.297	1.09e-15	-16.89	5.74e-17	A	C	ENPEP	NM_001977	TSS200	N_Shore
cg03929089	rs7934841	10.1836	2.6e-06	9.16	0.00774	A	G			Intergenic	Island
cg11707556	rs7934841	11.9852	1.79e-10	9.62	0.000967	A	G	ANKRD33B	NM_001164440	3'UTR	Open_Sea
cg15704280	rs7934841	10.7997	9.74e-08	9.16	0.00781	A	G	2014-09-13	NR_024271	Body	Island
cg18944383	rs7934841	-16.0524	1.73e-19	-20.71	8.4e-23	A	G	ENPEP	NM_001977	TSS200	N_Shore
cg03929089	rs7935661	10.339	1.14e-06	9.16	0.00774	A	C			Intergenic	Island
cg11707556	rs7935661	11.6466	1.08e-09	9.62	0.000967	A	C	ANKRD33B	NM_001164440	3'UTR	Open_Sea
cg15704280	rs7935661	10.9925	3.49e-08	9.16	0.00781	A	C	2014-09-13	NR_024271	Body	Island
cg18944383	rs7935661	-16.53	1.7e-20	-20.71	8.4e-23	A	C	ENPEP	NM_001977	TSS200	N_Shore
cg01046833	rs7940985	-8.95275	0.00181	-9.57	0.0012	C	T	OR4C46	NM_001004703	1stExon	Open_Sea
cg02244970	rs7940985	-12.203	5.68e-11	-13.31	8.71e-11	C	T	OR4A15	NM_001005275	TSS200	Open_Sea
cg22724854	rs7940985	-14.398	6.52e-16	-9.52	0.0015	C	T	OR10AG1	NM_001005491	TSS1500	Open_Sea
cg02244970	rs7941855	-12.203	5.68e-11	-13.31	8.71e-11	C	T	OR4A15	NM_001005275	TSS200	Open_Sea
cg22724854	rs7941855	-14.398	6.52e-16	-9.52	0.0015	C	T	OR10AG1	NM_001005491	TSS1500	Open_Sea
cg01046833	rs7943197	-8.95275	0.00181	-9.57	0.0012	A	G	OR4C46	NM_001004703	1stExon	Open_Sea
cg02244970	rs7943197	-12.203	5.68e-11	-13.31	8.71e-11	A	G	OR4A15	NM_001005275	TSS200	Open_Sea
cg22724854	rs7943197	-14.398	6.52e-16	-9.52	0.0015	A	G	OR10AG1	NM_001005491	TSS1500	Open_Sea
cg03929089	rs7946556	13.841	1.12e-14	11.72	7.86e-08	A	G			Intergenic	Island
cg11707556	rs7946556	13.1203	4.64e-13	10.66	8.61e-06	A	G	ANKRD33B	NM_001164440	3'UTR	Open_Sea
cg15704280	rs7946556	14.5488	3.05e-16	12.43	3.63e-09	A	G	2014-09-13	NR_024271	Body	Island
cg18944383	rs7946556	-8.95997	0.00175	-9.6	0.00102	A	G	ENPEP	NM_001977	TSS200	N_Shore
cg04456547	rs7947900	-8.38384	0.036	10.21	6.7e-05	A	C			Intergenic	Open_Sea
cg19508790	rs7956626	-11.8494	3.66e-10	-10.04	0.000142	C	T			Intergenic	Open_Sea
cg19508790	rs7963716	-9.24616	0.000383	-11.09	1.27e-06	C	T			Intergenic	Open_Sea
cg07570055	rs7968230	-13.3674	1.29e-13	-11.97	2.69e-08	A	G			Intergenic	Island
cg19508790	rs7969922	-16.4166	2.94e-20	-14.92	1.21e-13	C	T			Intergenic	Open_Sea
cg07880636	rs7981648	11.083	2.16e-08	9.82	0.000387	A	C	COBL	NM_015198	TSS200	Island
cg24556754	rs799912	16.0938	1.41e-19	19.33	8.91e-21	C	T			Intergenic	Open_Sea
cg24556754	rs799917	16.0938	1.41e-19	18.4	2.33e-19	C	T			Intergenic	Open_Sea
cg25548582	rs8000715	-21.2813	7.86e-30	-16.2	7.93e-16	C	T	UTP14C;ALG11	NM_021645;NM_001004127	TSS200;Body	Open_Sea
cg17145862	rs8002861	11.3326	5.7e-09	16.73	1.05e-16	A	G	LPGAT1	NM_014873	3'UTR	Open_Sea
cg01027929	rs8025458	-12.0127	1.55e-10	-11.19	8.4e-07	A	G	HNRNPA2B1;CBX3;CBX3;HNRNPA2B1;CBX3	NM_031243;NM_016587;NM_007276;NM_002137;NM_016587	TSS1500;1stExon;5'UTR;TSS1500;5'UTR	Island
cg01027929	rs8026605	-14.5713	2.71e-16	-14.82	1.75e-13	A	G	HNRNPA2B1;CBX3;CBX3;HNRNPA2B1;CBX3	NM_031243;NM_016587;NM_007276;NM_002137;NM_016587	TSS1500;1stExon;5'UTR;TSS1500;5'UTR	Island
cg01027929	rs8031427	-10.1313	3.45e-06	-9.94	0.000223	C	T	HNRNPA2B1;CBX3;CBX3;HNRNPA2B1;CBX3	NM_031243;NM_016587;NM_007276;NM_002137;NM_016587	TSS1500;1stExon;5'UTR;TSS1500;5'UTR	Island
cg16105309	rs803686	9.47587	0.000114	10.51	1.71e-05	C	T	ADAMTS7	NM_014272	Body	N_Shelf
cg01027929	rs8041534	-14.4641	4.66e-16	-15.17	4.4e-14	G	T	HNRNPA2B1;CBX3;CBX3;HNRNPA2B1;CBX3	NM_031243;NM_016587;NM_007276;NM_002137;NM_016587	TSS1500;1stExon;5'UTR;TSS1500;5'UTR	Island
cg03944143	rs8048741	-16.9191	2.63e-21	-12.61	1.69e-09	A	G	KIAA0664	NM_015229	Body	Island
cg04657470	rs8059194	-15.9937	2.31e-19	-13.68	1.83e-11	A	G	HSPE1;HSPE1;HSPD1;HSPD1	NM_002157;NM_002157;NM_002156;NM_199440	1stExon;5'UTR;TSS1500;TSS200	Island
cg06942262	rs8063059	13.6615	2.82e-14	-9.98	0.00019	C	T			Intergenic	Open_Sea
cg20587970	rs8066156	-13.5989	3.9e-14	-10.91	2.86e-06	C	T			Intergenic	N_Shore
cg13989295	rs8071916	15.1629	1.39e-17	15.13	5.16e-14	A	G	SKA2;SKA2	NM_182620;NM_001100595	3'UTR;3'UTR	S_Shelf
cg00902417	rs8073382	-15.952	2.82e-19	-10.01	0.000159	A	G	CDRT1	NM_006382	3'UTR	Open_Sea
cg20587970	rs8077092	-13.003	8.56e-13	-13.52	3.64e-11	C	T			Intergenic	N_Shore
cg20587970	rs8081016	-13.5066	6.27e-14	-13.52	3.64e-11	A	G			Intergenic	N_Shore
cg00740803	rs8097667	-11.3726	4.62e-09	-10.62	1.06e-05	C	T			Intergenic	Open_Sea
cg21041751	rs8097667	-11.2365	9.51e-09	-10.55	1.45e-05	C	T	COL25A1;COL25A1	NM_198721;NM_032518	Body;Body	Open_Sea
cg10801418	rs8111441	9.4823	0.00011	-8.92	0.0232	G	T	ZNF90	NM_007138	TSS200	Open_Sea
cg18365865	rs8112960	10.9196	5.15e-08	10.54	1.48e-05	C	T	ZNF492	NM_020855	5'UTR	Island
cg25042112	rs8112960	13.8271	1.2e-14	10.54	1.48e-05	C	T	ZNF92;ZNF92	NM_152626;NM_007139	TSS200;TSS200	N_Shore
cg24556754	rs8176318	16.0938	1.41e-19	21.76	2.84e-24	G	T			Intergenic	Open_Sea
cg22177721	rs818269	11.3528	5.13e-09	8.78	0.0433	G	T			Intergenic	Open_Sea
cg03929089	rs8186106	11.2738	7.79e-09	9.15	0.00795	C	T			Intergenic	Island
cg15704280	rs8186106	11.959	2.06e-10	9.08	0.011	C	T	2014-09-13	NR_024271	Body	Island
cg18944383	rs8186106	-14.5059	3.77e-16	-16.96	4.48e-17	C	T	ENPEP	NM_001977	TSS200	N_Shore
cg01256320	rs8321	-17.1116	1.05e-21	-9.16	0.00776	G	T	FBRSL1	NM_001142641	Body	Open_Sea
cg01620082	rs8321	-18.1693	7.41e-24	-20.65	1.01e-22	G	T			Intergenic	Island
cg04559908	rs8321	-9.17447	0.000561	-9.52	0.00147	G	T	DPCR1	NM_080870	Body	N_Shelf
cg12093005	rs8321	-24.5562	1.42e-35	-33.53	5.9e-38	G	T	FBRSL1	NM_001142641	Body	Open_Sea
cg13561028	rs8321	-8.51429	0.0182	-10.07	0.000124	G	T	SFTA2	NM_205854	Body	Open_Sea
cg17862947	rs8321	-18.3617	3.05e-24	-16.34	4.7e-16	G	T	FBRSL1	NM_001142641	Body	Open_Sea
cg21600908	rs8321	-22.0362	3.35e-31	-20.22	4.34e-22	G	T	FBRSL1	NM_001142641	Body	Open_Sea
cg11430096	rs850522	12.8429	1.97e-12	15.08	6.28e-14	C	T	CDK19	NM_015076	Body	S_Shore
cg26114043	rs868045	10.8105	9.21e-08	9.07	0.0118	A	G			Intergenic	Island
cg08229688	rs871888	-9.06472	0.001	-12.79	7.73e-10	A	G	BANP;BANP	NM_017869;NM_079837	Body;Body	N_Shelf
cg16196077	rs873927	11.8414	3.83e-10	14.69	3.04e-13	C	T	RTKN2	NM_145307	TSS200	Island
cg08933160	rs876896	-13.8928	8.6e-15	-13.67	1.92e-11	C	T	PTPN11	NM_002834	3'UTR	Open_Sea
cg26043149	rs881642	21.1084	1.63e-29	14.57	4.86e-13	C	T	FECH;FECH;FECH;FECH	NM_000140;NM_001012515;NM_000140;NM_001012515	5'UTR;5'UTR;1stExon;1stExon	Island
cg26043149	rs881643	23.0724	4.89e-33	13.12	1.97e-10	A	G	FECH;FECH;FECH;FECH	NM_000140;NM_001012515;NM_000140;NM_001012515	5'UTR;5'UTR;1stExon;1stExon	Island
cg13474965	rs883035	9.72656	2.99e-05	10.48	1.98e-05	C	T	LYSMD2;LYSMD2;LYSMD2	NM_001143917;NM_153374;NM_153374	5'UTR;5'UTR;1stExon	Island
cg26321609	rs883207	-14.5188	3.54e-16	-18.81	5.35e-20	G	T	CCDC14	NM_022757	TSS1500	Island
cg16658931	rs884218	10.8797	6.37e-08	9.75	0.00053	A	G	SHANK1	NM_016148	Body	Island
cg01620082	rs885913	-10.1391	3.3e-06	-11.16	9.4e-07	A	T			Intergenic	Island
cg12093005	rs885913	-10.6135	2.63e-07	-12.25	7.82e-09	A	T	FBRSL1	NM_001142641	Body	Open_Sea
cg17862947	rs885913	-9.43498	0.000141	-10.14	8.96e-05	A	T	FBRSL1	NM_001142641	Body	Open_Sea
cg21600908	rs885913	-11.2574	8.51e-09	-10.6	1.15e-05	A	T	FBRSL1	NM_001142641	Body	Open_Sea
cg01620082	rs885916	-10.2842	1.53e-06	-11.16	9.4e-07	A	G			Intergenic	Island
cg12093005	rs885916	-10.7834	1.06e-07	-12.25	7.82e-09	A	G	FBRSL1	NM_001142641	Body	Open_Sea
cg17862947	rs885916	-9.56767	6.97e-05	-10.14	8.96e-05	A	G	FBRSL1	NM_001142641	Body	Open_Sea
cg21600908	rs885916	-11.556	1.74e-09	-10.6	1.15e-05	A	G	FBRSL1	NM_001142641	Body	Open_Sea
cg20587970	rs886224	-9.84808	1.57e-05	-13.06	2.47e-10	C	T			Intergenic	N_Shore
cg12093005	rs886422	-9.45417	0.000127	-12.18	1.08e-08	A	G	FBRSL1	NM_001142641	Body	Open_Sea
cg15196058	rs886422	-11.0894	2.08e-08	-8.83	0.0349	A	G			Intergenic	Open_Sea
cg21600908	rs886422	-9.04693	0.0011	-9.53	0.00141	A	G	FBRSL1	NM_001142641	Body	Open_Sea
cg12093005	rs886424	-9.54491	7.86e-05	-10.57	1.31e-05	A	G	FBRSL1	NM_001142641	Body	Open_Sea
cg15196058	rs886424	-12.4364	1.66e-11	-10.34	3.65e-05	A	G			Intergenic	Open_Sea
cg17862947	rs886424	8.43224	0.028	-9.04	0.0132	A	G	FBRSL1	NM_001142641	Body	Open_Sea
cg03199644	rs901462	-10.5743	3.24e-07	12.46	3.17e-09	G	T	FRS2;FRS2	NM_001042555;NM_006654	5'UTR;5'UTR	Open_Sea
cg24046770	rs901462	9.95671	8.77e-06	11.74	7.22e-08	G	T			Intergenic	N_Shelf
cg16105309	rs905450	12.4299	1.72e-11	12.31	6.26e-09	A	G	ADAMTS7	NM_014272	Body	N_Shelf
cg24556754	rs915945	16.0938	1.41e-19	21.76	2.84e-24	A	G			Intergenic	Open_Sea
cg12093005	rs9257803	-11.2049	1.12e-08	-9.4	0.00255	C	T	FBRSL1	NM_001142641	Body	Open_Sea
cg12093005	rs9257805	-11.0614	2.41e-08	-9.4	0.00255	A	G	FBRSL1	NM_001142641	Body	Open_Sea
cg01620082	rs9257809	-10.927	4.96e-08	-14.39	9.96e-13	A	G			Intergenic	Island
cg05074385	rs9257809	-8.53958	0.016	-9.21	0.00625	A	G	TRIM15	NM_033229	Body	N_Shelf
cg12093005	rs9257809	-13.022	7.75e-13	-16.8	8.04e-17	A	G	FBRSL1	NM_001142641	Body	Open_Sea
cg17862947	rs9257809	-11.9539	2.11e-10	-11.89	3.87e-08	A	G	FBRSL1	NM_001142641	Body	Open_Sea
cg21600908	rs9257809	-11.8954	2.88e-10	-14.05	3.96e-12	A	G	FBRSL1	NM_001142641	Body	Open_Sea
cg02753903	rs9258122	9.32321	0.000256	9.48	0.0018	NA		RYR1;RYR1	NM_000540;NM_001042723	Body;Body	Island
cg01256320	rs9261290	-17.1116	1.05e-21	-9.16	0.00776	C	T	FBRSL1	NM_001142641	Body	Open_Sea
cg01620082	rs9261290	-18.1693	7.41e-24	-20.65	1.01e-22	C	T			Intergenic	Island
cg04559908	rs9261290	-9.17447	0.000561	-9.52	0.00147	C	T	DPCR1	NM_080870	Body	N_Shelf
cg12093005	rs9261290	-24.5562	1.42e-35	-33.53	5.9e-38	C	T	FBRSL1	NM_001142641	Body	Open_Sea
cg13561028	rs9261290	-8.51429	0.0182	-10.07	0.000124	C	T	SFTA2	NM_205854	Body	Open_Sea
cg17862947	rs9261290	-18.3617	3.05e-24	-16.34	4.7e-16	C	T	FBRSL1	NM_001142641	Body	Open_Sea
cg21600908	rs9261290	-22.0362	3.35e-31	-20.22	4.34e-22	C	T	FBRSL1	NM_001142641	Body	Open_Sea
cg02157827	rs9261538	-11.0579	2.46e-08	-10.24	5.86e-05	C	T	FLOT1;IER3	NM_005803;NM_003897	TSS1500;Body	Island
cg12093005	rs9262132	-9.87632	1.35e-05	-13.88	8.25e-12	A	C	FBRSL1	NM_001142641	Body	Open_Sea
cg17862947	rs9262132	-8.78564	0.00438	-11.48	2.32e-07	A	C	FBRSL1	NM_001142641	Body	Open_Sea
cg21600908	rs9262132	-9.63671	4.83e-05	-10.72	6.81e-06	A	C	FBRSL1	NM_001142641	Body	Open_Sea
cg12093005	rs9262135	-9.87632	1.35e-05	-12.18	1.08e-08	A	G	FBRSL1	NM_001142641	Body	Open_Sea
cg15196058	rs9262135	-11.7185	7.35e-10	-8.83	0.0349	A	G			Intergenic	Open_Sea
cg17862947	rs9262135	-8.78564	0.00438	-10.06	0.000128	A	G	FBRSL1	NM_001142641	Body	Open_Sea
cg21600908	rs9262135	-9.63671	4.83e-05	-9.53	0.00141	A	G	FBRSL1	NM_001142641	Body	Open_Sea
cg05074385	rs9262141	-8.67172	0.00798	-10.37	3.17e-05	C	T	TRIM15	NM_033229	Body	N_Shelf
cg12093005	rs9262141	-9.42236	0.000151	-12.07	1.71e-08	C	T	FBRSL1	NM_001142641	Body	Open_Sea
cg15196058	rs9262141	-11.265	8.17e-09	-8.8	0.0389	C	T			Intergenic	Open_Sea
cg17862947	rs9262141	-8.47401	0.0224	-9.97	0.000197	C	T	FBRSL1	NM_001142641	Body	Open_Sea
cg21600908	rs9262141	-9.14097	0.000671	-9.42	0.0024	C	T	FBRSL1	NM_001142641	Body	Open_Sea
cg05074385	rs9262142	-8.67234	0.00796	-10.39	2.92e-05	A	G	TRIM15	NM_033229	Body	N_Shelf
cg12093005	rs9262142	-9.87632	1.35e-05	-12.18	1.08e-08	A	G	FBRSL1	NM_001142641	Body	Open_Sea
cg15196058	rs9262142	-11.7185	7.35e-10	-8.83	0.0349	A	G			Intergenic	Open_Sea
cg17862947	rs9262142	8.78528	0.00438	-10.06	0.000128	A	G	FBRSL1	NM_001142641	Body	Open_Sea
cg21600908	rs9262142	-9.63671	4.83e-05	-9.53	0.00141	A	G	FBRSL1	NM_001142641	Body	Open_Sea
cg05074385	rs9262143	-8.67234	0.00796	-10.39	2.92e-05	C	T	TRIM15	NM_033229	Body	N_Shelf
cg12093005	rs9262143	-9.87632	1.35e-05	-12.18	1.08e-08	C	T	FBRSL1	NM_001142641	Body	Open_Sea
cg15196058	rs9262143	-11.7185	7.35e-10	-8.83	0.0349	C	T			Intergenic	Open_Sea
cg17862947	rs9262143	-8.7852	0.00438	-10.06	0.000128	C	T	FBRSL1	NM_001142641	Body	Open_Sea
cg21600908	rs9262143	-9.63671	4.83e-05	-9.53	0.00141	C	T	FBRSL1	NM_001142641	Body	Open_Sea
cg22731440	rs9268219	-10.2371	1.96e-06	-9.19	0.00667	G	T	HLA-B	NM_005514	Body	N_Shore
cg23634079	rs9268219	-14.0143	4.62e-15	-22.74	1.3e-25	G	T	MSH5;MSH5;MSH5;MSH5	NM_172165;NM_025259;NM_002441;NM_172166	Body;Body;Body;Body	S_Shelf
cg22731440	rs9268235	-10.1704	2.8e-06	-9.19	0.00667	C	T	HLA-B	NM_005514	Body	N_Shore
cg23634079	rs9268235	-16.673	8.53e-21	-22.74	1.3e-25	C	T	MSH5;MSH5;MSH5;MSH5	NM_172165;NM_025259;NM_002441;NM_172166	Body;Body;Body;Body	S_Shelf
cg01369511	rs9268853	-16.3948	3.26e-20	-14.65	3.5e-13	C	T	FAM136A	NM_032822	Body	N_Shore
cg10154826	rs9268853	15.6737	1.11e-18	19.72	2.35e-21	C	T	FAM8A1	NM_016255	1stExon	Island
cg01369511	rs9271488	-17.9274	2.27e-23	-14.16	2.54e-12	G	T	FAM136A	NM_032822	Body	N_Shore
cg10154826	rs9271488	17.9269	2.29e-23	16.8	8.16e-17	G	T	FAM8A1	NM_016255	1stExon	Island
cg23634079	rs9273327	-16.673	8.53e-21	-16	1.72e-15	A	C	MSH5;MSH5;MSH5;MSH5	NM_172165;NM_025259;NM_002441;NM_172166	Body;Body;Body;Body	S_Shelf
cg01369511	rs9286790	-16.3948	3.26e-20	-14.65	3.5e-13	A	G	FAM136A	NM_032822	Body	N_Shore
cg10154826	rs9286790	15.6737	1.11e-18	19.72	2.35e-21	A	G	FAM8A1	NM_016255	1stExon	Island
cg03199644	rs9289805	9.34946	0.000222	9.59	0.0011	A	G	FRS2;FRS2	NM_001042555;NM_006654	5'UTR;5'UTR	Open_Sea
cg10438649	rs9289952	-13.2412	2.48e-13	-12.51	2.59e-09	G	T			Intergenic	Island
cg01620082	rs929157	-10.3882	8.77e-07	-11.16	9.4e-07	C	T			Intergenic	Island
cg12093005	rs929157	-10.8314	8.24e-08	-12.25	7.82e-09	C	T	FBRSL1	NM_001142641	Body	Open_Sea
cg17862947	rs929157	-9.54629	7.81e-05	-10.14	8.96e-05	C	T	FBRSL1	NM_001142641	Body	Open_Sea
cg21600908	rs929157	-11.5733	1.59e-09	-10.6	1.15e-05	C	T	FBRSL1	NM_001142641	Body	Open_Sea
cg03944143	rs929209	-16.9191	2.63e-21	-12.61	1.69e-09	A	G	KIAA0664	NM_015229	Body	Island
cg08161449	rs9297181	-9.42459	0.000149	-16.91	5.26e-17	A	G	MAP2K1;MAP2K1	NM_002755;NM_002755	1stExon;5'UTR	Island
cg19694781	rs9303690	14.7064	1.37e-16	13.36	7.07e-11	C	T	TMEM160	NM_017854	Body	N_Shore
cg03929089	rs9332434	14.3601	7.92e-16	11.72	7.86e-08	C	T			Intergenic	Island
cg11707556	rs9332434	12.9136	1.36e-12	10.66	8.61e-06	C	T	ANKRD33B	NM_001164440	3'UTR	Open_Sea
cg15704280	rs9332434	15.1667	1.37e-17	12.43	3.63e-09	C	T	2014-09-13	NR_024271	Body	Island
cg18944383	rs9332434	-9.19616	0.000502	-9.6	0.00102	C	T	ENPEP	NM_001977	TSS200	N_Shore
cg09357750	rs9347131	-9.90752	1.14e-05	-13.45	4.89e-11	C	T			Intergenic	Open_Sea
cg09357750	rs9348153	-9.45964	0.000124	-11.64	1.14e-07	C	T			Intergenic	Open_Sea
cg06094323	rs9366302	-14.1897	1.88e-15	11.3	5.04e-07	A	C			Intergenic	Island
cg01369511	rs9368726	-15.3423	5.7e-18	-14.22	2.01e-12	C	T	FAM136A	NM_032822	Body	N_Shore
cg10154826	rs9368726	14.6529	1.8e-16	19.08	2.1e-20	C	T	FAM8A1	NM_016255	1stExon	Island
cg18944383	rs937430	9.34701	0.000224	-14.32	1.32e-12	A	G	ENPEP	NM_001977	TSS200	N_Shore
cg21438527	rs9380069	8.52934	0.0168	9.25	0.00508	A	G	HIST1H4D	NM_003539	TSS200	S_Shore
cg27275811	rs9389034	-12.1583	7.18e-11	-11.65	1.07e-07	C	T			Intergenic	N_Shelf
cg27275811	rs9389037	-10.8673	6.8e-08	-9.12	0.0094	C	T			Intergenic	N_Shelf
cg01620082	rs9393929	-8.60757	0.0112	-12.09	1.59e-08	A	C			Intergenic	Island
cg10420223	rs9393929	-10.4655	5.8e-07	-10.19	7.09e-05	A	C	UBD	NM_006398	Body	Open_Sea
cg12093005	rs9393929	-10.0003	6.95e-06	-11.91	3.42e-08	A	C	FBRSL1	NM_001142641	Body	Open_Sea
cg17862947	rs9393929	-9.50297	9.83e-05	-9.86	0.00032	A	C	FBRSL1	NM_001142641	Body	Open_Sea
cg21438527	rs9393929	8.65223	0.00883	16.33	4.88e-16	A	C	HIST1H4D	NM_003539	TSS200	S_Shore
cg21600908	rs9393929	-9.50662	9.64e-05	-11.08	1.32e-06	A	C	FBRSL1	NM_001142641	Body	Open_Sea
cg27275811	rs9402461	-10.8079	9.34e-08	-8.86	0.03	A	G			Intergenic	N_Shelf
cg09020336	rs940494	9.16363	0.000595	9.39	0.00275	A	G			Intergenic	S_Shore
cg01369511	rs9405108	-16.3948	3.26e-20	-14.65	3.5e-13	C	T	FAM136A	NM_032822	Body	N_Shore
cg10154826	rs9405108	15.6737	1.11e-18	19.72	2.35e-21	C	T	FAM8A1	NM_016255	1stExon	Island
cg16875032	rs942036	9.93168	1e-05	9.35	0.00318	C	T	SNTB1	NM_021021	1stExon	Island
cg15611600	rs9453585	19.8013	4.7e-27	21.89	1.83e-24	C	T	KIAA1704;NUFIP1	NM_018559;NM_012345	TSS1500;1stExon	Island
cg27275811	rs9493450	-20.0268	1.74e-27	-13.66	2.04e-11	C	T			Intergenic	N_Shelf
cg27275811	rs9493458	-10.1053	3.96e-06	-11.49	2.18e-07	A	C			Intergenic	N_Shelf
cg27275811	rs9493468	-10.2711	1.64e-06	-9.12	0.0094	A	G			Intergenic	N_Shelf
cg19169023	rs9525776	-12.027	1.44e-10	-13.6	2.54e-11	A	G	TYRO3	NM_006293	Body	S_Shore
cg17145862	rs9525855	11.7225	7.2e-10	13.83	9.81e-12	A	G	LPGAT1	NM_014873	3'UTR	Open_Sea
cg24728468	rs9526812	-11.7774	5.38e-10	-13.65	2.1e-11	C	T	FABP5;FABP5	NM_001444;NM_001444	1stExon;5'UTR	Island
cg25995724	rs9526812	-9.74362	2.73e-05	-11.22	7.32e-07	C	T	FABP5;FABP5	NM_001444;NM_001444	1stExon;5'UTR	Island
cg24728468	rs9526814	-13.1798	3.41e-13	-13.65	2.1e-11	G	T	FABP5;FABP5	NM_001444;NM_001444	1stExon;5'UTR	Island
cg25995724	rs9526814	-11.0579	2.46e-08	-11.22	7.32e-07	G	T	FABP5;FABP5	NM_001444;NM_001444	1stExon;5'UTR	Island
cg25548582	rs9526957	-21.7977	9e-31	-13.14	1.82e-10	A	G	UTP14C;ALG11	NM_021645;NM_001004127	TSS200;Body	Open_Sea
cg25548582	rs9536184	-21.7977	9e-31	-16.2	7.93e-16	A	G	UTP14C;ALG11	NM_021645;NM_001004127	TSS200;Body	Open_Sea
cg18335740	rs9536242	-8.47396	0.0224	10.05	0.000137	A	C	SLC25A15	NM_014252	TSS200	N_Shore
cg12856521	rs9562532	9.0821	0.000917	12.74	9.65e-10	A	G	DGKZ;DGKZ;DGKZ;DGKZ	NM_001105540;NM_201533;NM_003646;NM_201532	Body;Body;Body;Body	Island
cg19169023	rs9590769	-21.8265	7.98e-31	-21.15	1.97e-23	C	T	TYRO3	NM_006293	Body	S_Shore
cg26686117	rs959167	-10.5178	4.38e-07	-9.59	0.0011	A	G			Intergenic	S_Shore
cg19169023	rs9594966	-21.8265	7.98e-31	-24.07	2.36e-27	A	C	TYRO3	NM_006293	Body	S_Shore
cg19169023	rs9594971	-9.47415	0.000115	-10.74	6.13e-06	A	G	TYRO3	NM_006293	Body	S_Shore
cg16875032	rs9604122	-12.6901	4.38e-12	9.46	0.00197	C	T	SNTB1	NM_021021	1stExon	Island
cg19726460	rs9644228	-11.6252	1.21e-09	-10.07	0.000123	A	G			Intergenic	Open_Sea
cg19726460	rs967055	-11.7483	6.27e-10	-9.41	0.00252	A	G			Intergenic	Open_Sea
cg24275100	rs9692345	-14.1105	2.82e-15	-10.52	1.63e-05	C	T			Intergenic	Open_Sea
cg20054939	rs9695629	13.0024	8.58e-13	9.73	0.000585	G	T	ZNF84;ZNF84	NM_001127372;NM_003428	5'UTR;5'UTR	Island
cg11278311	rs9751	-9.7508	2.63e-05	-10.87	3.46e-06	C	T	ALOX15	NM_001140	Body	Island
cg26356450	rs9791	-19.8824	3.28e-27	-14.87	1.47e-13	A	G			Intergenic	Open_Sea
cg01027929	rs9806410	-12.3893	2.12e-11	-11.19	8.4e-07	A	G	HNRNPA2B1;CBX3;CBX3;HNRNPA2B1;CBX3	NM_031243;NM_016587;NM_007276;NM_002137;NM_016587	TSS1500;1stExon;5'UTR;TSS1500;5'UTR	Island
cg19169023	rs983655	-20.9392	3.37e-29	-24.07	2.36e-27	C	T	TYRO3	NM_006293	Body	S_Shore
cg17952111	rs9837428	-10.1961	2.44e-06	-9.19	0.00664	NA		LENG8;LENG8	NM_052925;NM_052925	1stExon;5'UTR	Island
cg21582582	rs9872864	8.76129	0.00498	10.84	3.93e-06	A	G	DCUN1D1	NM_020640	TSS1500	Island
cg21659725	rs9872864	12.5184	1.08e-11	15.1	5.88e-14	A	G	CRBN	NM_016302	TSS200	Island
cg21665057	rs9872864	11.5572	1.73e-09	12.09	1.58e-08	A	G	WDR53;FBXO45;FBXO45	NM_182627;NM_001105573;NM_001105573	TSS1500;1stExon;5'UTR	Island
cg13989295	rs9889419	11.9222	2.5e-10	12.03	2.08e-08	C	T	SKA2;SKA2	NM_182620;NM_001100595	3'UTR;3'UTR	S_Shelf
cg17704839	rs9892952	-12.1106	9.23e-11	-14	4.97e-12	A	C	UBL5;UBL5	NM_024292;NM_001048241	Body;Body	S_Shore
cg14315332	rs9893261	10.3736	9.49e-07	10.9	2.94e-06	C	T	PCNP	NM_020357	Body	S_Shelf
cg13989295	rs9907940	14.8332	7.24e-17	13.21	1.32e-10	A	G	SKA2;SKA2	NM_182620;NM_001100595	3'UTR;3'UTR	S_Shelf
cg11278311	rs9908147	-13.3214	1.63e-13	13.91	7.18e-12	C	T	ALOX15	NM_001140	Body	Island
cg17704839	rs9909295	-12.6412	5.65e-12	-14	4.97e-12	C	T	UBL5;UBL5	NM_024292;NM_001048241	Body;Body	S_Shore
cg24556754	rs9911630	16.0938	1.41e-19	19.33	8.91e-21	A	G			Intergenic	Open_Sea
cg11278311	rs9911968	-14.3532	8.2e-16	13.47	4.4e-11	A	G	ALOX15	NM_001140	Body	Island
cg24556754	rs9912203	16.7764	5.21e-21	19.33	8.91e-21	A	G			Intergenic	Open_Sea
cg14315332	rs9916805	10.3736	9.49e-07	10.9	2.94e-06	C	T	PCNP	NM_020357	Body	S_Shelf
cg26043149	rs9926	12.1679	6.82e-11	10.23	6.07e-05	C	T	FECH;FECH;FECH;FECH	NM_000140;NM_001012515;NM_000140;NM_001012515	5'UTR;5'UTR;1stExon;1stExon	Island
cg00740803	rs9945976	-11.4345	3.32e-09	-10.28	4.87e-05	C	T			Intergenic	Open_Sea
cg21041751	rs9945976	-10.9903	3.54e-08	-10.02	0.000154	C	T	COL25A1;COL25A1	NM_198721;NM_032518	Body;Body	Open_Sea
cg09220050	rs9946977	-11.7396	6.57e-10	10.29	4.58e-05	C	T	TMEM189;TMEM189;TMEM189;TMEM189-UBE2V1	NM_199129;NR_027889;NM_001162505;NM_199203	TSS1500;TSS1500;TSS1500;TSS1500	Island
cg00740803	rs9959347	10.3263	1.22e-06	-9.27	0.00469	C	T			Intergenic	Open_Sea
cg21041751	rs9959347	9.68117	3.81e-05	-8.98	0.0172	C	T	COL25A1;COL25A1	NM_198721;NM_032518	Body;Body	Open_Sea
cg12805629	rs9974410	-14.1104	2.82e-15	-14.18	2.38e-12	A	C			Intergenic	Open_Sea
cg26043149	rs9990701	10.2152	2.2e-06	9.72	0.000609	A	G	FECH;FECH;FECH;FECH	NM_000140;NM_001012515;NM_000140;NM_001012515	5'UTR;5'UTR;1stExon;1stExon	Island
cg01027929	rs999197	-9.31181	0.000271	-9.92	0.000246	A	G	HNRNPA2B1;CBX3;CBX3;HNRNPA2B1;CBX3	NM_031243;NM_016587;NM_007276;NM_002137;NM_016587	TSS1500;1stExon;5'UTR;TSS1500;5'UTR	Island
