# Supplementary material for: A Genome-Wide mQTL Analysis in Human Adipose Tissue Identifies Genetic Variants Associated with DNA Methylation, Gene Expression and Metabolic Traits
Source: PLoS One. 2016 Jun 20;11(6):e0157776. doi: 10.1371/journal.pone.0157776 (PMC4913906; doi:10.1371/journal.pone.0157776)
Supplement: S14 Table — Sheet a: Identified cis-mQTL CpG sites that are reported in Nilsson et al. [15]. Sheet b: Identified trans-mQTL CpG sites that are reported in Nilsson et al. [15]. Sheet c: Additional annotation data for CpGs present in sheet a, based on Infinium HumanMethylation 450 BeadChip. [25]. Sheet d: Additional annotation data for SNPs present in sheet a, based on HumanOmniExpress-12v1_J_Gene_Annotation_build37 (Illumina). (XLSX) [file pone.0157776.s014.xlsx]

## Sheet: a) cis mQTLs with Nilsson et al
cis mQTL analysis in 119 Scandinavian men				Nilsson et al., 28 T2D vs 28 controls
CpG Site_Illumina Probe ID	SNP	T-Stat SNPvsCpG	Corrected P-Value SNPvsCpG	pvalue	FDR	mean of T2D subjects	std.dev of T2D subjects	mean of not T2D subjects	std.dev of not T2D subjects
cg00369241	rs12801980	10.1339	1.67314e-09	3.17991e-05	0.077368	0.745084	0.0503693	0.684542	0.0464156
cg00510160	rs7970351	9.13124	3.47064e-07	0.000105701	0.0794907	0.494726	0.0460268	0.45394	0.0365862
cg00510160	rs2291095	8.73447	2.81842e-06	0.000105701	0.0794907	0.494726	0.0460268	0.45394	0.0365862
cg00510160	rs17179798	9.58865	3.0603e-08	0.000105701	0.0794907	0.494726	0.0460268	0.45394	0.0365862
cg00510160	rs867167	7.10659	0.0122196	0.000105701	0.0794907	0.494726	0.0460268	0.45394	0.0365862
cg00600477	rs2242086	-11.7111	3.75347e-13	0.000341848	0.0890889	0.409031	0.0542539	0.360994	0.0587565
cg00600477	rs2242089	-7.15541	0.00957513	0.000341848	0.0890889	0.409031	0.0542539	0.360994	0.0587565
cg00600477	rs896962	-10.3149	6.37024e-10	0.000341848	0.0890889	0.409031	0.0542539	0.360994	0.0587565
cg00600477	rs755217	-10.3149	6.37024e-10	0.000341848	0.0890889	0.409031	0.0542539	0.360994	0.0587565
cg00779313	rs7074721	-9.0272	6.01812e-07	0.00204344	0.11903	0.755424	0.0493396	0.712704	0.0567577
cg00779313	rs1871626	-10.605	1.35386e-10	0.00204344	0.11903	0.755424	0.0493396	0.712704	0.0567577
cg00779313	rs7088740	-7.15027	0.00982415	0.00204344	0.11903	0.755424	0.0493396	0.712704	0.0567577
cg00779313	rs10159718	-9.53985	3.96758e-08	0.00204344	0.11903	0.755424	0.0493396	0.712704	0.0567577
cg00779313	rs7087381	-9.0272	6.01812e-07	0.00204344	0.11903	0.755424	0.0493396	0.712704	0.0567577
cg00813993	rs6681452	6.96333	0.0249128	0.000244141	0.0870664	0.322946	0.0382024	0.353382	0.0266339
cg00813993	rs11247900	6.96333	0.0249128	0.000244141	0.0870664	0.322946	0.0382024	0.353382	0.0266339
cg00813993	rs17163749	6.91326	0.0319169	0.000244141	0.0870664	0.322946	0.0382024	0.353382	0.0266339
cg00813993	rs17257169	6.96333	0.0249128	0.000244141	0.0870664	0.322946	0.0382024	0.353382	0.0266339
cg00813993	rs17163868	7.09865	0.0127137	0.000244141	0.0870664	0.322946	0.0382024	0.353382	0.0266339
cg00813993	rs10902732	6.96333	0.0249128	0.000244141	0.0870664	0.322946	0.0382024	0.353382	0.0266339
cg00813993	rs7550997	6.98675	0.0221822	0.000244141	0.0870664	0.322946	0.0382024	0.353382	0.0266339
cg00813993	rs2276712	7.06441	0.0150794	0.000244141	0.0870664	0.322946	0.0382024	0.353382	0.0266339
cg00813993	rs7544	7.06081	0.015352	0.000244141	0.0870664	0.322946	0.0382024	0.353382	0.0266339
cg00813993	rs17163866	6.96333	0.0249128	0.000244141	0.0870664	0.322946	0.0382024	0.353382	0.0266339
cg00813993	rs17645	7.06441	0.0150794	0.000244141	0.0870664	0.322946	0.0382024	0.353382	0.0266339
cg00813993	rs10493030	6.96333	0.0249128	0.000244141	0.0870664	0.322946	0.0382024	0.353382	0.0266339
cg00813993	rs1071849	7.06441	0.0150794	0.000244141	0.0870664	0.322946	0.0382024	0.353382	0.0266339
cg00846995	rs4793598	6.87292	0.0389497	0.00316053	0.131621	0.210051	0.0391035	0.24122	0.0352431
cg00846995	rs890435	8.02692	0.000113183	0.00316053	0.131621	0.210051	0.0391035	0.24122	0.0352431
cg00846995	rs11652981	-6.94262	0.027604	0.00316053	0.131621	0.210051	0.0391035	0.24122	0.0352431
cg00846995	rs2303487	9.45377	6.2702e-08	0.00316053	0.131621	0.210051	0.0391035	0.24122	0.0352431
cg00860354	rs7500313	7.28853	0.00491016	0.00128923	0.109311	0.502462	0.0606406	0.45522	0.0600744
cg00862314	rs12241389	-8.69345	3.49696e-06	0.000472903	0.0928601	0.447059	0.0904697	0.521526	0.0628595
cg00961450	rs13128399	-9.91063	5.50666e-09	0.000135325	0.0794907	0.356042	0.0307108	0.38024	0.0279645
cg00994306	rs2745145	7.65092	0.000781797	0.000646785	0.0973589	0.238805	0.0555854	0.292668	0.062904
cg00994306	rs9927989	7.79058	0.000382466	0.000646785	0.0973589	0.238805	0.0555854	0.292668	0.062904
cg01299774	rs4541696	-8.97293	8.01736e-07	0.00223392	0.121849	0.48877	0.0594944	0.423149	0.0731781
cg01299774	rs2672027	6.96804	0.0243387	0.00223392	0.121849	0.48877	0.0594944	0.423149	0.0731781
cg01299774	rs3762954	-8.27126	3.18525e-05	0.00223392	0.121849	0.48877	0.0594944	0.423149	0.0731781
cg01359822	rs2015748	7.00104	0.0206633	0.00223392	0.121849	0.758314	0.0646428	0.802391	0.0475895
cg01359822	rs2836703	7.00104	0.0206633	0.00223392	0.121849	0.758314	0.0646428	0.802391	0.0475895
cg01359822	rs2283639	-6.97082	0.0240053	0.00223392	0.121849	0.758314	0.0646428	0.802391	0.0475895
cg01359822	rs1209950	6.94759	0.0269332	0.00223392	0.121849	0.758314	0.0646428	0.802391	0.0475895
cg01812571	rs28568812	7.67117	0.000704975	2.05189e-05	0.077368	0.691033	0.063022	0.751047	0.0480982
cg01812571	rs28445086	8.13368	6.51109e-05	2.05189e-05	0.077368	0.691033	0.063022	0.751047	0.0480982
cg01858895	rs165195	-7.61284	0.000949491	0.00106452	0.106471	0.749397	0.038965	0.723131	0.0267888
cg01870681	rs259942	7.47982	0.00186775	0.00223392	0.121849	0.0871133	0.0151392	0.103919	0.0174676
cg01870681	rs9261154	7.28721	0.00494275	0.00223392	0.121849	0.0871133	0.0151392	0.103919	0.0174676
cg01870681	rs9261261	7.67403	0.000694736	0.00223392	0.121849	0.0871133	0.0151392	0.103919	0.0174676
cg01870681	rs9261258	7.67403	0.000694736	0.00223392	0.121849	0.0871133	0.0151392	0.103919	0.0174676
cg01870681	rs3734838	6.89203	0.0354456	0.00223392	0.121849	0.0871133	0.0151392	0.103919	0.0174676
cg01870681	rs2394734	8.41963	1.46899e-05	0.00223392	0.121849	0.0871133	0.0151392	0.103919	0.0174676
cg01870681	rs2508046	7.91616	0.0002005	0.00223392	0.121849	0.0871133	0.0151392	0.103919	0.0174676
cg01870681	rs6911724	7.67403	0.000694736	0.00223392	0.121849	0.0871133	0.0151392	0.103919	0.0174676
cg01870681	rs3757327	7.67403	0.000694736	0.00223392	0.121849	0.0871133	0.0151392	0.103919	0.0174676
cg01870681	rs9260759	8.72159	3.01598e-06	0.00223392	0.121849	0.0871133	0.0151392	0.103919	0.0174676
cg01870681	rs6917477	7.67403	0.000694736	0.00223392	0.121849	0.0871133	0.0151392	0.103919	0.0174676
cg01870681	rs2246638	8.28152	3.01954e-05	0.00223392	0.121849	0.0871133	0.0151392	0.103919	0.0174676
cg01870681	rs9261403	7.33028	0.00397898	0.00223392	0.121849	0.0871133	0.0151392	0.103919	0.0174676
cg01870681	rs9261277	7.67403	0.000694736	0.00223392	0.121849	0.0871133	0.0151392	0.103919	0.0174676
cg01870681	rs7761314	7.60272	0.000999775	0.00223392	0.121849	0.0871133	0.0151392	0.103919	0.0174676
cg01870681	rs9261224	7.52819	0.00146099	0.00223392	0.121849	0.0871133	0.0151392	0.103919	0.0174676
cg01870681	rs9261371	6.94728	0.0269737	0.00223392	0.121849	0.0871133	0.0151392	0.103919	0.0174676
cg01870681	rs6457140	7.67403	0.000694736	0.00223392	0.121849	0.0871133	0.0151392	0.103919	0.0174676
cg01870681	rs3757329	7.67403	0.000694736	0.00223392	0.121849	0.0871133	0.0151392	0.103919	0.0174676
cg01870681	rs7770092	7.67403	0.000694736	0.00223392	0.121849	0.0871133	0.0151392	0.103919	0.0174676
cg01941243	rs6426468	11.7115	3.74661e-13	0.00223392	0.121849	0.615619	0.272163	0.782424	0.109641
cg01941243	rs7533588	9.69102	1.77465e-08	0.00223392	0.121849	0.615619	0.272163	0.782424	0.109641
cg01941243	rs10799447	14.0509	1.87857e-18	0.00223392	0.121849	0.615619	0.272163	0.782424	0.109641
cg01941243	rs1810680	11.2357	4.69223e-12	0.00223392	0.121849	0.615619	0.272163	0.782424	0.109641
cg01941243	rs2236359	-7.03441	0.0175065	0.00223392	0.121849	0.615619	0.272163	0.782424	0.109641
cg01941243	rs10916205	-7.22562	0.00673565	0.00223392	0.121849	0.615619	0.272163	0.782424	0.109641
cg01941243	rs4653856	10.7065	7.87906e-11	0.00223392	0.121849	0.615619	0.272163	0.782424	0.109641
cg01941243	rs1060295	11.279	3.72716e-12	0.00223392	0.121849	0.615619	0.272163	0.782424	0.109641
cg01942543	rs1420548	6.83037	0.0480294	0.00186737	0.11728	0.753411	0.0511378	0.784735	0.0360487
cg02097203	rs2283152	7.07463	0.0143306	0.00406074	0.140111	0.18641	0.0474095	0.217582	0.0415502
cg02097203	rs2283155	11.2706	3.89689e-12	0.00406074	0.140111	0.18641	0.0474095	0.217582	0.0415502
cg02158038	rs745170	7.35802	0.00345944	0.00170479	0.115857	0.708041	0.052742	0.668114	0.0382851
cg02158038	rs6768028	7.35802	0.00345944	0.00170479	0.115857	0.708041	0.052742	0.668114	0.0382851
cg02158038	rs745168	7.46403	0.00202351	0.00170479	0.115857	0.708041	0.052742	0.668114	0.0382851
cg02287007	rs1004700	-8.69744	3.42426e-06	0.000273511	0.0875464	0.653917	0.0736531	0.712872	0.0589297
cg02287007	rs12202788	-7.85313	0.000277354	0.000273511	0.0875464	0.653917	0.0736531	0.712872	0.0589297
cg02287007	rs2235287	-8.14714	6.07197e-05	0.000273511	0.0875464	0.653917	0.0736531	0.712872	0.0589297
cg02691506	rs164961	8.05097	9.99463e-05	0.000341848	0.0890889	0.434652	0.0641454	0.475988	0.0540285
cg02872426	rs7756222	-6.96916	0.0242034	0.00290199	0.128863	0.472204	0.0646666	0.514888	0.0468934
cg02872426	rs3757351	-7.82051	0.000327975	0.00290199	0.128863	0.472204	0.0646666	0.514888	0.0468934
cg02872426	rs4945862	-7.65266	0.00077488	0.00290199	0.128863	0.472204	0.0646666	0.514888	0.0468934
cg02872426	rs9481066	-7.44122	0.00227143	0.00290199	0.128863	0.472204	0.0646666	0.514888	0.0468934
cg02872426	rs2011785	-7.82868	0.000314493	0.00290199	0.128863	0.472204	0.0646666	0.514888	0.0468934
cg02872426	rs6933664	-7.26779	0.00545006	0.00290199	0.128863	0.472204	0.0646666	0.514888	0.0468934
cg02924836	rs1527423	7.93698	0.000180094	0.00128923	0.109311	0.523548	0.0560248	0.483767	0.0452075
cg03310937	rs355101	-6.83609	0.0466981	0.00477815	0.147098	0.542014	0.0661971	0.506091	0.0553739
cg03392753	rs6953080	-9.24374	1.91217e-07	0.00406074	0.140111	0.613414	0.12326	0.689898	0.0723801
cg03392753	rs6942989	-15.8997	1.7884e-22	0.00406074	0.140111	0.613414	0.12326	0.689898	0.0723801
cg03392753	rs4720335	-9.25952	1.75869e-07	0.00406074	0.140111	0.613414	0.12326	0.689898	0.0723801
cg03448017	rs9928306	-26.4252	6.274e-42	0.00440677	0.143178	0.645258	0.0902001	0.571349	0.121232
cg03459920	rs6990020	8.47494	1.10004e-05	0.00343899	0.133877	0.876138	0.0652767	0.845804	0.0575885
cg03500977	rs1049281	-8.31719	2.5074e-05	0.00128923	0.109311	0.181959	0.0273765	0.203568	0.0319562
cg03500977	rs2524074	-9.84202	7.93815e-09	0.00128923	0.109311	0.181959	0.0273765	0.203568	0.0319562
cg03500977	rs9264602	-8.65697	4.23576e-06	0.00128923	0.109311	0.181959	0.0273765	0.203568	0.0319562
cg03500977	rs2853931	-8.73413	2.82346e-06	0.00128923	0.109311	0.181959	0.0273765	0.203568	0.0319562
cg03500977	rs2247056	-9.76631	1.18834e-08	0.00128923	0.109311	0.181959	0.0273765	0.203568	0.0319562
cg03500977	rs2518028	-7.14791	0.00994102	0.00128923	0.109311	0.181959	0.0273765	0.203568	0.0319562
cg03519011	rs9471517	13.5822	2.08509e-17	0.00373862	0.136547	0.318024	0.0490853	0.355512	0.0449053
cg03519011	rs12332935	7.51458	0.00156567	0.00373862	0.136547	0.318024	0.0490853	0.355512	0.0449053
cg03519011	rs16872602	7.7583	0.000451332	0.00373862	0.136547	0.318024	0.0490853	0.355512	0.0449053
cg03519011	rs16872657	6.93604	0.0285168	0.00373862	0.136547	0.318024	0.0490853	0.355512	0.0449053
cg03615605	rs4709159	7.57433	0.00115534	0.00141653	0.111497	0.4367	0.0616136	0.389503	0.043803
cg03645522	rs7670320	9.21393	2.23947e-07	5.52982e-05	0.077368	0.346627	0.0533657	0.280461	0.0622629
cg03645522	rs10519560	9.21393	2.23947e-07	5.52982e-05	0.077368	0.346627	0.0533657	0.280461	0.0622629
cg03645522	rs2321267	9.21393	2.23947e-07	5.52982e-05	0.077368	0.346627	0.0533657	0.280461	0.0622629
cg03645522	rs1123003	7.50624	0.00163334	5.52982e-05	0.077368	0.346627	0.0533657	0.280461	0.0622629
cg03645522	rs9790415	7.50624	0.00163334	5.52982e-05	0.077368	0.346627	0.0533657	0.280461	0.0622629
cg03645522	rs6836265	7.35356	0.00353817	5.52982e-05	0.077368	0.346627	0.0533657	0.280461	0.0622629
cg03645522	rs1431346	8.59944	5.72933e-06	5.52982e-05	0.077368	0.346627	0.0533657	0.280461	0.0622629
cg03645522	rs6818701	9.21393	2.23947e-07	5.52982e-05	0.077368	0.346627	0.0533657	0.280461	0.0622629
cg03647317	rs6835681	9.95165	4.42461e-09	0.00128923	0.109311	0.568617	0.0487426	0.591383	0.0392491
cg03647317	rs6858853	9.95165	4.42461e-09	0.00128923	0.109311	0.568617	0.0487426	0.591383	0.0392491
cg03647317	rs7658351	9.95032	4.45614e-09	0.00128923	0.109311	0.568617	0.0487426	0.591383	0.0392491
cg03647317	rs6836076	9.95032	4.45614e-09	0.00128923	0.109311	0.568617	0.0487426	0.591383	0.0392491
cg03647317	rs13152414	9.95032	4.45614e-09	0.00128923	0.109311	0.568617	0.0487426	0.591383	0.0392491
cg03647317	rs9998558	9.95032	4.45614e-09	0.00128923	0.109311	0.568617	0.0487426	0.591383	0.0392491
cg03716984	rs7477069	9.19703	2.44932e-07	0.00106452	0.106471	0.537835	0.0843928	0.467796	0.092062
cg03716984	rs1838065	-10.4367	3.32393e-10	0.00106452	0.106471	0.537835	0.0843928	0.467796	0.092062
cg03755748	rs7186168	-7.04349	0.0167342	0.000105701	0.0794907	0.700606	0.0820103	0.62731	0.0885644
cg03821689	rs10790218	7.92009	0.000196478	0.00141653	0.111497	0.296105	0.0804344	0.248635	0.0527721
cg03821689	rs5014624	7.40717	0.00269871	0.00141653	0.111497	0.296105	0.0804344	0.248635	0.0527721
cg03821689	rs7101835	7.88774	0.000232107	0.00141653	0.111497	0.296105	0.0804344	0.248635	0.0527721
cg03821689	rs4938445	8.12441	6.832e-05	0.00141653	0.111497	0.296105	0.0804344	0.248635	0.0527721
cg03934360	rs2489870	-7.709	0.000580985	0.00128923	0.109311	0.471048	0.0586618	0.438466	0.0483309
cg03934360	rs2495636	-6.95013	0.0265959	0.00128923	0.109311	0.471048	0.0586618	0.438466	0.0483309
cg03934360	rs2997052	-7.0351	0.0174467	0.00128923	0.109311	0.471048	0.0586618	0.438466	0.0483309
cg03934360	rs2254586	-7.709	0.000580985	0.00128923	0.109311	0.471048	0.0586618	0.438466	0.0483309
cg03934360	rs2379118	-6.96609	0.0245752	0.00128923	0.109311	0.471048	0.0586618	0.438466	0.0483309
cg03934360	rs2495637	-7.709	0.000580985	0.00128923	0.109311	0.471048	0.0586618	0.438466	0.0483309
cg03934360	rs2254672	-6.94825	0.0268447	0.00128923	0.109311	0.471048	0.0586618	0.438466	0.0483309
cg04091927	rs4961309	8.7038	3.31164e-06	2.38046e-05	0.077368	0.64191	0.047733	0.679318	0.0267241
cg04091927	rs6578111	8.7038	3.31164e-06	2.38046e-05	0.077368	0.64191	0.047733	0.679318	0.0267241
cg04091927	rs1057083	8.7038	3.31164e-06	2.38046e-05	0.077368	0.64191	0.047733	0.679318	0.0267241
cg04091927	rs4961323	7.93013	0.000186569	2.38046e-05	0.077368	0.64191	0.047733	0.679318	0.0267241
cg04091927	rs4246131	7.45244	0.00214597	2.38046e-05	0.077368	0.64191	0.047733	0.679318	0.0267241
cg04258219	rs7806718	7.83012	0.000312175	0.00343899	0.133877	0.150819	0.0626874	0.108131	0.0463585
cg04875821	rs338344	-10.0862	2.15816e-09	0.00373862	0.136547	0.687293	0.0771668	0.637251	0.0644211
cg04875821	rs338342	-16.4838	1.0438e-23	0.00373862	0.136547	0.687293	0.0771668	0.637251	0.0644211
cg04875821	rs338387	-15.468	1.50057e-21	0.00373862	0.136547	0.687293	0.0771668	0.637251	0.0644211
cg04875821	rs12439223	-10.5745	1.59297e-10	0.00373862	0.136547	0.687293	0.0771668	0.637251	0.0644211
cg04875821	rs396174	7.11469	0.0117358	0.00373862	0.136547	0.687293	0.0771668	0.637251	0.0644211
cg04875821	rs338350	-6.96807	0.0243342	0.00373862	0.136547	0.687293	0.0771668	0.637251	0.0644211
cg04875821	rs8032153	-7.32589	0.00406793	0.00373862	0.136547	0.687293	0.0771668	0.637251	0.0644211
cg04875821	rs6494709	-15.3163	3.18509e-21	0.00373862	0.136547	0.687293	0.0771668	0.637251	0.0644211
cg04875821	rs10851782	-16.2141	3.85492e-23	0.00373862	0.136547	0.687293	0.0771668	0.637251	0.0644211
cg04875821	rs8037902	-10.1436	1.58873e-09	0.00373862	0.136547	0.687293	0.0771668	0.637251	0.0644211
cg05132306	rs6603802	-7.2366	0.00637441	0.00316053	0.131621	0.69938	0.0362527	0.668261	0.0416386
cg05132306	rs28508199	8.2773	3.0865e-05	0.00316053	0.131621	0.69938	0.0362527	0.668261	0.0416386
cg05132306	rs2272908	-7.2366	0.00637441	0.00316053	0.131621	0.69938	0.0362527	0.668261	0.0416386
cg05132306	rs2247560	-8.57571	6.48889e-06	0.00316053	0.131621	0.69938	0.0362527	0.668261	0.0416386
cg05132306	rs2474460	-7.64314	0.000813488	0.00316053	0.131621	0.69938	0.0362527	0.668261	0.0416386
cg05207347	rs724037	-8.02825	0.000112411	0.00170479	0.115857	0.648551	0.0763866	0.572939	0.0805013
cg05207347	rs7819483	-8.92049	1.0575e-06	0.00170479	0.115857	0.648551	0.0763866	0.572939	0.0805013
cg05207347	rs10099996	-8.02825	0.000112411	0.00170479	0.115857	0.648551	0.0763866	0.572939	0.0805013
cg05207973	rs33921462	6.93061	0.0292935	0.00373862	0.136547	0.647381	0.0583546	0.606552	0.0458793
cg05207973	rs3812035	8.06807	9.14772e-05	0.00373862	0.136547	0.647381	0.0583546	0.606552	0.0458793
cg05304507	rs3798236	9.12428	3.60079e-07	0.00266212	0.12654	0.485744	0.0742389	0.421448	0.0821256
cg05304507	rs580396	7.9454	0.000172441	0.00266212	0.12654	0.485744	0.0742389	0.421448	0.0821256
cg05304507	rs12202641	11.2762	3.78253e-12	0.00266212	0.12654	0.485744	0.0742389	0.421448	0.0821256
cg05304507	rs495565	7.9454	0.000172441	0.00266212	0.12654	0.485744	0.0742389	0.421448	0.0821256
cg05304507	rs12154016	11.6323	5.70218e-13	0.00266212	0.12654	0.485744	0.0742389	0.421448	0.0821256
cg05304507	rs195529	7.9454	0.000172441	0.00266212	0.12654	0.485744	0.0742389	0.421448	0.0821256
cg05304507	rs195513	7.47487	0.0019153	0.00266212	0.12654	0.485744	0.0742389	0.421448	0.0821256
cg05304507	rs3822858	7.94227	0.000175247	0.00266212	0.12654	0.485744	0.0742389	0.421448	0.0821256
cg05337177	rs9277682	7.20792	0.00736112	0.00266212	0.12654	0.0941488	0.0388465	0.0722168	0.021136
cg05337177	rs9277656	7.0667	0.0149078	0.00266212	0.12654	0.0941488	0.0388465	0.0722168	0.021136
cg05337177	rs2395349	7.0667	0.0149078	0.00266212	0.12654	0.0941488	0.0388465	0.0722168	0.021136
cg05481961	rs1011754	-8.41453	1.50867e-05	0.00290199	0.128863	0.554553	0.0848144	0.492528	0.086197
cg05481961	rs6804432	-7.09117	0.0131965	0.00290199	0.128863	0.554553	0.0848144	0.492528	0.086197
cg05493336	rs4785568	-6.94707	0.0270018	0.000792146	0.101165	0.589172	0.0334506	0.609537	0.0282273
cg05493336	rs2035481	-6.82817	0.048554	0.000792146	0.101165	0.589172	0.0334506	0.609537	0.0282273
cg05493336	rs2911258	-7.09787	0.012763	0.000792146	0.101165	0.589172	0.0334506	0.609537	0.0282273
cg05493336	rs2911253	-7.09787	0.012763	0.000792146	0.101165	0.589172	0.0334506	0.609537	0.0282273
cg05493336	rs3803682	-6.88093	0.0374403	0.000792146	0.101165	0.589172	0.0334506	0.609537	0.0282273
cg05493336	rs3096299	-6.86171	0.0411625	0.000792146	0.101165	0.589172	0.0334506	0.609537	0.0282273
cg05623526	rs2283155	7.58899	0.00107223	0.000424966	0.0914744	0.305502	0.0399691	0.343802	0.0402115
cg05833351	rs1291799	-8.2177	4.20875e-05	0.000472903	0.0928601	0.554968	0.0882126	0.482563	0.0941075
cg05833351	rs2773495	-8.2177	4.20875e-05	0.000472903	0.0928601	0.554968	0.0882126	0.482563	0.0941075
cg05833351	rs1291845	-7.35811	0.00345781	0.000472903	0.0928601	0.554968	0.0882126	0.482563	0.0941075
cg05833351	rs10490956	-8.78172	2.19789e-06	0.000472903	0.0928601	0.554968	0.0882126	0.482563	0.0941075
cg05833351	rs11256967	-8.52162	8.61522e-06	0.000472903	0.0928601	0.554968	0.0882126	0.482563	0.0941075
cg05833351	rs1291875	-8.52796	8.33381e-06	0.000472903	0.0928601	0.554968	0.0882126	0.482563	0.0941075
cg05833351	rs6602475	-7.28777	0.00492899	0.000472903	0.0928601	0.554968	0.0882126	0.482563	0.0941075
cg05833351	rs1291849	-8.5517	7.35921e-06	0.000472903	0.0928601	0.554968	0.0882126	0.482563	0.0941075
cg05883907	rs12424638	6.93328	0.0289095	0.000965737	0.1054	0.150733	0.0317174	0.175753	0.0317514
cg05903720	rs10135847	7.84147	0.000294494	0.00204344	0.11903	0.67372	0.041475	0.709492	0.046461
cg05903720	rs10143192	7.84147	0.000294494	0.00204344	0.11903	0.67372	0.041475	0.709492	0.046461
cg06123700	rs17267540	-12.3559	1.24488e-14	0.00290199	0.128863	0.693561	0.130077	0.756284	0.0646989
cg06123700	rs6540679	-6.86657	0.0401878	0.00290199	0.128863	0.693561	0.130077	0.756284	0.0646989
cg06206357	rs2240389	7.61	0.00096337	0.00343899	0.133877	0.45835	0.0536687	0.493092	0.059775
cg06321045	rs3130981	-11.3913	2.05085e-12	0.00373862	0.136547	0.63326	0.0799131	0.676578	0.0571777
cg06321045	rs1042147	-7.15063	0.00980688	0.00373862	0.136547	0.63326	0.0799131	0.676578	0.0571777
cg06321045	rs3132538	-6.96395	0.0248368	0.00373862	0.136547	0.63326	0.0799131	0.676578	0.0571777
cg06321045	rs3131009	-9.11567	3.76875e-07	0.00373862	0.136547	0.63326	0.0799131	0.676578	0.0571777
cg06321045	rs3094217	-7.15063	0.00980688	0.00373862	0.136547	0.63326	0.0799131	0.676578	0.0571777
cg06321045	rs3130982	-7.15063	0.00980688	0.00373862	0.136547	0.63326	0.0799131	0.676578	0.0571777
cg06321045	rs3094214	-7.15063	0.00980688	0.00373862	0.136547	0.63326	0.0799131	0.676578	0.0571777
cg06321045	rs3130932	-7.59913	0.00101823	0.00373862	0.136547	0.63326	0.0799131	0.676578	0.0571777
cg06321045	rs1042126	-7.15063	0.00980688	0.00373862	0.136547	0.63326	0.0799131	0.676578	0.0571777
cg06321045	rs3130934	-7.59913	0.00101823	0.00373862	0.136547	0.63326	0.0799131	0.676578	0.0571777
cg06321045	rs3132517	-6.96395	0.0248368	0.00373862	0.136547	0.63326	0.0799131	0.676578	0.0571777
cg06321045	rs1042134	-7.15063	0.00980688	0.00373862	0.136547	0.63326	0.0799131	0.676578	0.0571777
cg06321045	rs2394882	-7.59913	0.00101823	0.00373862	0.136547	0.63326	0.0799131	0.676578	0.0571777
cg06321045	rs3130983	-7.15063	0.00980688	0.00373862	0.136547	0.63326	0.0799131	0.676578	0.0571777
cg06321045	rs3094212	-7.15063	0.00980688	0.00373862	0.136547	0.63326	0.0799131	0.676578	0.0571777
cg06321045	rs3132552	-11.3913	2.05085e-12	0.00373862	0.136547	0.63326	0.0799131	0.676578	0.0571777
cg06321045	rs3132546	-11.3913	2.05085e-12	0.00373862	0.136547	0.63326	0.0799131	0.676578	0.0571777
cg06321045	rs3130984	-11.3913	2.05085e-12	0.00373862	0.136547	0.63326	0.0799131	0.676578	0.0571777
cg06321045	rs3130560	-9.11567	3.76875e-07	0.00373862	0.136547	0.63326	0.0799131	0.676578	0.0571777
cg06321045	rs3132553	-11.3913	2.05085e-12	0.00373862	0.136547	0.63326	0.0799131	0.676578	0.0571777
cg06321045	rs3130503	-6.96395	0.0248368	0.00373862	0.136547	0.63326	0.0799131	0.676578	0.0571777
cg06392426	rs3760648	7.05212	0.0160303	0.00243979	0.124049	0.0603614	0.0151319	0.0719736	0.0169734
cg06392426	rs3745245	7.20293	0.00754768	0.00243979	0.124049	0.0603614	0.0151319	0.0719736	0.0169734
cg06392426	rs1465701	7.20293	0.00754768	0.00243979	0.124049	0.0603614	0.0151319	0.0719736	0.0169734
cg06392426	rs3218222	7.20293	0.00754768	0.00243979	0.124049	0.0603614	0.0151319	0.0719736	0.0169734
cg06392426	rs1045361	7.05212	0.0160303	0.00243979	0.124049	0.0603614	0.0151319	0.0719736	0.0169734
cg06392426	rs12459941	7.05212	0.0160303	0.00243979	0.124049	0.0603614	0.0151319	0.0719736	0.0169734
cg06484146	rs9639128	8.59742	5.79032e-06	0.00170479	0.115857	0.354019	0.103888	0.429045	0.0781359
cg06484146	rs12669558	7.57298	0.00116332	0.00170479	0.115857	0.354019	0.103888	0.429045	0.0781359
cg06590444	rs4801853	-11.6983	4.01753e-13	0.00440677	0.143178	0.65281	0.22736	0.834325	0.111317
cg06590444	rs3745528	-11.6983	4.01753e-13	0.00440677	0.143178	0.65281	0.22736	0.834325	0.111317
cg06590444	rs4802741	-11.6983	4.01753e-13	0.00440677	0.143178	0.65281	0.22736	0.834325	0.111317
cg06590444	rs2739454	-6.89591	0.0347721	0.00440677	0.143178	0.65281	0.22736	0.834325	0.111317
cg06590444	rs9991	-11.6983	4.01753e-13	0.00440677	0.143178	0.65281	0.22736	0.834325	0.111317
cg06590444	rs1978605	-7.4531	0.00213881	0.00440677	0.143178	0.65281	0.22736	0.834325	0.111317
cg06590444	rs171953	6.85839	0.0418404	0.00440677	0.143178	0.65281	0.22736	0.834325	0.111317
cg06668976	rs10068044	-7.64984	0.000786119	0.00155479	0.113831	0.692208	0.0439182	0.654181	0.0493067
cg06668976	rs12653066	-8.10437	7.57994e-05	0.00155479	0.113831	0.692208	0.0439182	0.654181	0.0493067
cg06668976	rs254907	-7.44009	0.00228452	0.00155479	0.113831	0.692208	0.0439182	0.654181	0.0493067
cg06831164	rs1451511	7.58996	0.00106696	0.000119701	0.0794907	0.213215	0.0385356	0.252025	0.04455
cg06831164	rs11795592	11.1165	8.85181e-12	0.000119701	0.0794907	0.213215	0.0385356	0.252025	0.04455
cg06831164	rs5906918	-11.4322	1.64952e-12	0.000119701	0.0794907	0.213215	0.0385356	0.252025	0.04455
cg06831164	rs7892056	8.17538	5.2439e-05	0.000119701	0.0794907	0.213215	0.0385356	0.252025	0.04455
cg06831164	rs7887312	8.36048	2.00056e-05	0.000119701	0.0794907	0.213215	0.0385356	0.252025	0.04455
cg06831164	rs11795604	9.45445	6.2477e-08	0.000119701	0.0794907	0.213215	0.0385356	0.252025	0.04455
cg06831164	rs5906920	-11.4322	1.64952e-12	0.000119701	0.0794907	0.213215	0.0385356	0.252025	0.04455
cg06831164	rs7888813	9.23858	1.96518e-07	0.000119701	0.0794907	0.213215	0.0385356	0.252025	0.04455
cg06937348	rs1131896	-18.7483	2.56953e-28	0.00030598	0.0880927	0.673911	0.0814887	0.590399	0.0851668
cg06937348	rs9266722	-9.33204	1.19694e-07	0.00030598	0.0880927	0.673911	0.0814887	0.590399	0.0851668
cg06937348	rs9266329	-7.91302	0.000203771	0.00030598	0.0880927	0.673911	0.0814887	0.590399	0.0851668
cg06937348	rs7770216	-8.03179	0.00011037	0.00030598	0.0880927	0.673911	0.0814887	0.590399	0.0851668
cg06937348	rs9266638	-8.16924	5.414e-05	0.00030598	0.0880927	0.673911	0.0814887	0.590399	0.0851668
cg06937348	rs3763288	-9.57497	3.29145e-08	0.00030598	0.0880927	0.673911	0.0814887	0.590399	0.0851668
cg06937348	rs9266774	-9.33204	1.19694e-07	0.00030598	0.0880927	0.673911	0.0814887	0.590399	0.0851668
cg06937348	rs4713462	-6.90604	0.0330767	0.00030598	0.0880927	0.673911	0.0814887	0.590399	0.0851668
cg06937348	rs9266395	-7.96398	0.000156674	0.00030598	0.0880927	0.673911	0.0814887	0.590399	0.0851668
cg06937348	rs12174396	-9.57753	3.24687e-08	0.00030598	0.0880927	0.673911	0.0814887	0.590399	0.0851668
cg06937348	rs2524279	-9.57497	3.29145e-08	0.00030598	0.0880927	0.673911	0.0814887	0.590399	0.0851668
cg06937348	rs6933050	-8.03179	0.00011037	0.00030598	0.0880927	0.673911	0.0814887	0.590399	0.0851668
cg06937348	rs2523684	-9.21712	2.20195e-07	0.00030598	0.0880927	0.673911	0.0814887	0.590399	0.0851668
cg06937348	rs2244020	-7.50629	0.00163296	0.00030598	0.0880927	0.673911	0.0814887	0.590399	0.0851668
cg06937348	rs9266399	-7.88268	0.000238233	0.00030598	0.0880927	0.673911	0.0814887	0.590399	0.0851668
cg06937348	rs9266409	-8.03179	0.00011037	0.00030598	0.0880927	0.673911	0.0814887	0.590399	0.0851668
cg07122805	rs2947886	-7.00673	0.0200886	0.000105701	0.0794907	0.591889	0.0672596	0.660726	0.0612538
cg07253384	rs1004700	-9.9389	4.73601e-09	0.000119701	0.0794907	0.569677	0.0839643	0.632396	0.0707748
cg07253384	rs12202788	-8.56197	6.97335e-06	0.000119701	0.0794907	0.569677	0.0839643	0.632396	0.0707748
cg07253384	rs2235287	-9.0385	5.66908e-07	0.000119701	0.0794907	0.569677	0.0839643	0.632396	0.0707748
cg07253384	rs9295348	-7.57693	0.00114014	0.000119701	0.0794907	0.569677	0.0839643	0.632396	0.0707748
cg07257824	rs7752321	-8.59257	5.93957e-06	0.00406074	0.140111	0.49096	0.0922344	0.568966	0.108476
cg07257824	rs7768726	-8.59257	5.93957e-06	0.00406074	0.140111	0.49096	0.0922344	0.568966	0.108476
cg07257824	rs6907987	-7.9514	0.000167187	0.00406074	0.140111	0.49096	0.0922344	0.568966	0.108476
cg07343445	rs9295214	8.75144	2.57759e-06	0.00316053	0.131621	0.555805	0.0833312	0.616585	0.0610469
cg07505391	rs2853931	-8.94793	9.1487e-07	0.000792146	0.101165	0.145977	0.0236112	0.165138	0.0276492
cg07505391	rs3131618	-7.11622	0.0116461	0.000792146	0.101165	0.145977	0.0236112	0.165138	0.0276492
cg07505391	rs2247056	-9.82783	8.56201e-09	0.000792146	0.101165	0.145977	0.0236112	0.165138	0.0276492
cg07505391	rs2524074	-12.1228	4.25161e-14	0.000792146	0.101165	0.145977	0.0236112	0.165138	0.0276492
cg07505391	rs3131379	-6.82395	0.0495704	0.000792146	0.101165	0.145977	0.0236112	0.165138	0.0276492
cg07505391	rs3101017	-6.82395	0.0495704	0.000792146	0.101165	0.145977	0.0236112	0.165138	0.0276492
cg07505391	rs1049281	-10.9243	2.46474e-11	0.000792146	0.101165	0.145977	0.0236112	0.165138	0.0276492
cg07505391	rs3132445	-6.82395	0.0495704	0.000792146	0.101165	0.145977	0.0236112	0.165138	0.0276492
cg07505391	rs3099844	-7.05131	0.0160953	0.000792146	0.101165	0.145977	0.0236112	0.165138	0.0276492
cg07505391	rs2518028	-8.0899	8.17004e-05	0.000792146	0.101165	0.145977	0.0236112	0.165138	0.0276492
cg07505391	rs9267531	-6.82395	0.0495704	0.000792146	0.101165	0.145977	0.0236112	0.165138	0.0276492
cg07505391	rs3117582	-6.82395	0.0495704	0.000792146	0.101165	0.145977	0.0236112	0.165138	0.0276492
cg07505391	rs3094011	-7.05131	0.0160953	0.000792146	0.101165	0.145977	0.0236112	0.165138	0.0276492
cg07505391	rs2844613	-7.86562	0.000260102	0.000792146	0.101165	0.145977	0.0236112	0.165138	0.0276492
cg07505391	rs2523554	-6.94516	0.0272587	0.000792146	0.101165	0.145977	0.0236112	0.165138	0.0276492
cg07505391	rs9264602	-11.2164	5.19862e-12	0.000792146	0.101165	0.145977	0.0236112	0.165138	0.0276492
cg07505391	rs9267445	-6.90619	0.0330521	0.000792146	0.101165	0.145977	0.0236112	0.165138	0.0276492
cg07505391	rs3094013	-6.94367	0.0274602	0.000792146	0.101165	0.145977	0.0236112	0.165138	0.0276492
cg07505391	rs3101018	-6.82395	0.0495704	0.000792146	0.101165	0.145977	0.0236112	0.165138	0.0276492
cg07857225	rs7628918	6.94607	0.0271361	0.00186737	0.11728	0.757151	0.0844031	0.695978	0.0695276
cg07857225	rs6439183	6.94607	0.0271361	0.00186737	0.11728	0.757151	0.0844031	0.695978	0.0695276
cg07857225	rs6799876	6.94607	0.0271361	0.00186737	0.11728	0.757151	0.0844031	0.695978	0.0695276
cg07857225	rs1052883	7.02099	0.0187147	0.00186737	0.11728	0.757151	0.0844031	0.695978	0.0695276
cg07857225	rs11920311	7.02099	0.0187147	0.00186737	0.11728	0.757151	0.0844031	0.695978	0.0695276
cg07857225	rs1052910	7.02099	0.0187147	0.00186737	0.11728	0.757151	0.0844031	0.695978	0.0695276
cg07857225	rs2713616	6.87765	0.0380518	0.00186737	0.11728	0.757151	0.0844031	0.695978	0.0695276
cg07981266	rs2535323	-11.0798	1.07628e-11	0.000583388	0.0959521	0.21839	0.0595295	0.258067	0.0459946
cg07981266	rs7751869	-7.90305	0.000214515	0.000583388	0.0959521	0.21839	0.0595295	0.258067	0.0459946
cg07981266	rs4248149	-8.33039	2.34066e-05	0.000583388	0.0959521	0.21839	0.0595295	0.258067	0.0459946
cg07981266	rs17481190	-13.7251	9.98345e-18	0.000583388	0.0959521	0.21839	0.0595295	0.258067	0.0459946
cg07981266	rs4947289	-7.40945	0.00266765	0.000583388	0.0959521	0.21839	0.0595295	0.258067	0.0459946
cg07981266	rs6905957	-8.60093	5.68479e-06	0.000583388	0.0959521	0.21839	0.0595295	0.258067	0.0459946
cg07981266	rs9380198	-7.90305	0.000214515	0.000583388	0.0959521	0.21839	0.0595295	0.258067	0.0459946
cg07981266	rs28780111	-13.7251	9.98345e-18	0.000583388	0.0959521	0.21839	0.0595295	0.258067	0.0459946
cg07981266	rs17189441	-13.7251	9.98345e-18	0.000583388	0.0959521	0.21839	0.0595295	0.258067	0.0459946
cg07981266	rs4947290	-7.81414	0.000338893	0.000583388	0.0959521	0.21839	0.0595295	0.258067	0.0459946
cg07981266	rs4713389	-7.7721	0.000420495	0.000583388	0.0959521	0.21839	0.0595295	0.258067	0.0459946
cg07981266	rs12527188	-12.9373	5.91706e-16	0.000583388	0.0959521	0.21839	0.0595295	0.258067	0.0459946
cg07981266	rs4713380	-7.90305	0.000214515	0.000583388	0.0959521	0.21839	0.0595295	0.258067	0.0459946
cg07981266	rs6901761	-7.90305	0.000214515	0.000583388	0.0959521	0.21839	0.0595295	0.258067	0.0459946
cg07981266	rs12660883	-13.7251	9.98345e-18	0.000583388	0.0959521	0.21839	0.0595295	0.258067	0.0459946
cg07981266	rs4713383	-7.90305	0.000214515	0.000583388	0.0959521	0.21839	0.0595295	0.258067	0.0459946
cg07981266	rs13214831	-13.7251	9.98345e-18	0.000583388	0.0959521	0.21839	0.0595295	0.258067	0.0459946
cg07981266	rs4713382	-7.90305	0.000214515	0.000583388	0.0959521	0.21839	0.0595295	0.258067	0.0459946
cg07981266	rs9378109	-7.17279	0.00877757	0.000583388	0.0959521	0.21839	0.0595295	0.258067	0.0459946
cg07981266	rs9468843	-6.84117	0.0455452	0.000583388	0.0959521	0.21839	0.0595295	0.258067	0.0459946
cg07981266	rs4713385	-7.90305	0.000214515	0.000583388	0.0959521	0.21839	0.0595295	0.258067	0.0459946
cg07981266	rs13220225	-13.7251	9.98345e-18	0.000583388	0.0959521	0.21839	0.0595295	0.258067	0.0459946
cg07981266	rs9391696	-7.60582	0.000984083	0.000583388	0.0959521	0.21839	0.0595295	0.258067	0.0459946
cg07981266	rs9404974	-7.90305	0.000214515	0.000583388	0.0959521	0.21839	0.0595295	0.258067	0.0459946
cg07981266	rs13198118	-8.33039	2.34066e-05	0.000583388	0.0959521	0.21839	0.0595295	0.258067	0.0459946
cg08024264	rs720825	7.58821	0.00107651	0.00440677	0.143178	0.24686	0.209449	0.379631	0.205784
cg08133631	rs12145714	-9.82962	8.48065e-09	0.00373862	0.136547	0.264433	0.0678707	0.21338	0.0539894
cg08235183	rs13017757	7.42131	0.00251234	0.00373862	0.136547	0.870407	0.0315076	0.847295	0.0347369
cg08371190	rs1886634	7.12912	0.0109195	0.00243979	0.124049	0.511845	0.0531719	0.536288	0.0451216
cg08371190	rs6686259	7.17022	0.00889099	0.00243979	0.124049	0.511845	0.0531719	0.536288	0.0451216
cg08450021	rs10891232	-7.59916	0.00101811	0.00373862	0.136547	0.283844	0.0809174	0.224647	0.0845785
cg08450021	rs12804616	-8.16681	5.48248e-05	0.00373862	0.136547	0.283844	0.0809174	0.224647	0.0845785
cg08450021	rs11824477	-8.16681	5.48248e-05	0.00373862	0.136547	0.283844	0.0809174	0.224647	0.0845785
cg08450021	rs7115403	-7.14752	0.00996052	0.00373862	0.136547	0.283844	0.0809174	0.224647	0.0845785
cg08454687	rs757854	8.89346	1.21961e-06	0.00223392	0.121849	0.40547	0.0399265	0.452555	0.0586212
cg08454687	rs1182369	9.88891	6.18261e-09	0.00223392	0.121849	0.40547	0.0399265	0.452555	0.0586212
cg08454687	rs1182419	8.73563	2.8012e-06	0.00223392	0.121849	0.40547	0.0399265	0.452555	0.0586212
cg08454687	rs2527866	12.3092	1.59143e-14	0.00223392	0.121849	0.40547	0.0399265	0.452555	0.0586212
cg08904373	rs17563161	-12.3953	1.01209e-14	0.00343899	0.133877	0.761856	0.0607923	0.699345	0.0694678
cg08904373	rs9800013	-9.38518	9.0272e-08	0.00343899	0.133877	0.761856	0.0607923	0.699345	0.0694678
cg09139287	rs3131972	9.94216	4.65445e-09	0.000583388	0.0959521	0.381132	0.0641366	0.43173	0.0830791
cg09139287	rs3094315	9.39712	8.4723e-08	0.000583388	0.0959521	0.381132	0.0641366	0.43173	0.0830791
cg09172362	rs12801980	8.76181	2.44073e-06	0.00155479	0.113831	0.816514	0.0361127	0.782145	0.0390647
cg09174162	rs1554506	8.38738	1.73848e-05	0.00223392	0.121849	0.526952	0.0488409	0.494594	0.0330413
cg09174162	rs3800874	7.6538	0.000770417	0.00223392	0.121849	0.526952	0.0488409	0.494594	0.0330413
cg09174162	rs883444	8.03762	0.00010709	0.00223392	0.121849	0.526952	0.0488409	0.494594	0.0330413
cg09174162	rs6970796	7.47482	0.00191575	0.00223392	0.121849	0.526952	0.0488409	0.494594	0.0330413
cg09174162	rs10237340	8.38738	1.73848e-05	0.00223392	0.121849	0.526952	0.0488409	0.494594	0.0330413
cg09174681	rs724037	-9.06505	4.92636e-07	0.00406074	0.140111	0.748844	0.103605	0.648694	0.130995
cg09174681	rs7386378	-7.12511	0.0111407	0.00406074	0.140111	0.748844	0.103605	0.648694	0.130995
cg09174681	rs7819483	-10.4194	3.64642e-10	0.00406074	0.140111	0.748844	0.103605	0.648694	0.130995
cg09174681	rs10099996	-9.06505	4.92636e-07	0.00406074	0.140111	0.748844	0.103605	0.648694	0.130995
cg09340198	rs4128307	7.76855	0.000428236	0.00186737	0.11728	0.344483	0.0622406	0.380375	0.0415641
cg09340198	rs17041602	11.1521	7.32361e-12	0.00186737	0.11728	0.344483	0.0622406	0.380375	0.0415641
cg09340198	rs2470549	7.64162	0.000819832	0.00186737	0.11728	0.344483	0.0622406	0.380375	0.0415641
cg09340198	rs2470532	7.15567	0.00956252	0.00186737	0.11728	0.344483	0.0622406	0.380375	0.0415641
cg09340198	rs2470520	7.18402	0.00829745	0.00186737	0.11728	0.344483	0.0622406	0.380375	0.0415641
cg09340198	rs2455833	7.64162	0.000819832	0.00186737	0.11728	0.344483	0.0622406	0.380375	0.0415641
cg09340198	rs2470537	7.06879	0.0147538	0.00186737	0.11728	0.344483	0.0622406	0.380375	0.0415641
cg09340198	rs2470547	7.64162	0.000819832	0.00186737	0.11728	0.344483	0.0622406	0.380375	0.0415641
cg09340198	rs11128759	6.94503	0.0272762	0.00186737	0.11728	0.344483	0.0622406	0.380375	0.0415641
cg09340198	rs753196	10.4891	2.51359e-10	0.00186737	0.11728	0.344483	0.0622406	0.380375	0.0415641
cg09340198	rs924753	7.13827	0.0104318	0.00186737	0.11728	0.344483	0.0622406	0.380375	0.0415641
cg09340198	rs7617039	8.59322	5.91946e-06	0.00186737	0.11728	0.344483	0.0622406	0.380375	0.0415641
cg09340198	rs6775519	8.26729	3.25166e-05	0.00186737	0.11728	0.344483	0.0622406	0.380375	0.0415641
cg09351881	rs4478240	8.26531	3.28533e-05	0.00223392	0.121849	0.677689	0.0931421	0.730685	0.0501834
cg09351881	rs4862792	7.24018	0.00626094	0.00223392	0.121849	0.677689	0.0931421	0.730685	0.0501834
cg09394681	rs1265256	-7.35803	0.00345912	9.31919e-05	0.0782431	0.870593	0.0482783	0.827442	0.042515
cg09394681	rs4959299	-7.57718	0.0011387	9.31919e-05	0.0782431	0.870593	0.0482783	0.827442	0.042515
cg09579685	rs8043756	7.04584	0.0165394	0.00223392	0.121849	0.775665	0.0569064	0.737184	0.0511558
cg09766355	rs3904696	-25.3805	3.02762e-40	0.000716209	0.0988123	0.781203	0.209661	0.89638	0.0590941
cg09766355	rs6678876	-12.8317	1.02671e-15	0.000716209	0.0988123	0.781203	0.209661	0.89638	0.0590941
cg09876464	rs10438428	8.20643	4.46281e-05	0.00316053	0.131621	0.445164	0.0696621	0.397251	0.0596998
cg09876464	rs10220733	7.68873	0.000644464	0.00316053	0.131621	0.445164	0.0696621	0.397251	0.0596998
cg09876464	rs11073663	7.80181	0.000361041	0.00316053	0.131621	0.445164	0.0696621	0.397251	0.0596998
cg09876464	rs12595321	7.45964	0.00206902	0.00316053	0.131621	0.445164	0.0696621	0.397251	0.0596998
cg09876464	rs11073702	7.68873	0.000644464	0.00316053	0.131621	0.445164	0.0696621	0.397251	0.0596998
cg10295955	rs999319	7.93913	0.000178105	0.00440677	0.143178	0.382464	0.162983	0.466918	0.151529
cg10295955	rs7658351	16.5625	7.13879e-24	0.00440677	0.143178	0.382464	0.162983	0.466918	0.151529
cg10295955	rs11728508	7.04539	0.0165761	0.00440677	0.143178	0.382464	0.162983	0.466918	0.151529
cg10295955	rs6835681	15.818	2.67099e-22	0.00440677	0.143178	0.382464	0.162983	0.466918	0.151529
cg10295955	rs6858853	15.818	2.67099e-22	0.00440677	0.143178	0.382464	0.162983	0.466918	0.151529
cg10295955	rs6836076	16.5625	7.13879e-24	0.00440677	0.143178	0.382464	0.162983	0.466918	0.151529
cg10295955	rs9998558	16.5625	7.13879e-24	0.00440677	0.143178	0.382464	0.162983	0.466918	0.151529
cg10295955	rs13152414	16.5625	7.13879e-24	0.00440677	0.143178	0.382464	0.162983	0.466918	0.151529
cg10442549	rs2493144	7.18487	0.00826231	0.00117213	0.107778	0.535471	0.0586745	0.491318	0.0523757
cg10442549	rs2479132	-10.5435	1.88032e-10	0.00117213	0.107778	0.535471	0.0586745	0.491318	0.0523757
cg10442549	rs2479131	-11.0537	1.23663e-11	0.00117213	0.107778	0.535471	0.0586745	0.491318	0.0523757
cg10501074	rs4605951	8.30787	2.63214e-05	0.00343899	0.133877	0.0372728	0.0115676	0.0445755	0.0118376
cg10593028	rs2852189	7.64485	0.000806413	0.000965737	0.1054	0.559686	0.0624457	0.522173	0.0467493
cg10593028	rs767664	6.89176	0.035492	0.000965737	0.1054	0.559686	0.0624457	0.522173	0.0467493
cg11066365	rs28673848	-7.8775	0.000244671	0.00406074	0.140111	0.205455	0.0691287	0.165824	0.0409047
cg11272349	rs10179091	-7.6031	0.000997862	0.00170479	0.115857	0.773489	0.0224526	0.75042	0.0321555
cg11272349	rs4294999	-7.57674	0.00114127	0.00170479	0.115857	0.773489	0.0224526	0.75042	0.0321555
cg11272349	rs4399719	-7.6031	0.000997862	0.00170479	0.115857	0.773489	0.0224526	0.75042	0.0321555
cg11272349	rs7556676	-7.40136	0.00277908	0.00170479	0.115857	0.773489	0.0224526	0.75042	0.0321555
cg11272349	rs871514	-7.6172	0.000928611	0.00170479	0.115857	0.773489	0.0224526	0.75042	0.0321555
cg11272349	rs6431628	-7.6031	0.000997862	0.00170479	0.115857	0.773489	0.0224526	0.75042	0.0321555
cg11272349	rs4148326	-7.61138	0.000956581	0.00170479	0.115857	0.773489	0.0224526	0.75042	0.0321555
cg11272349	rs4124874	-7.6031	0.000997862	0.00170479	0.115857	0.773489	0.0224526	0.75042	0.0321555
cg11272349	rs4663333	-7.6031	0.000997862	0.00170479	0.115857	0.773489	0.0224526	0.75042	0.0321555
cg11272349	rs3755319	-7.6031	0.000997862	0.00170479	0.115857	0.773489	0.0224526	0.75042	0.0321555
cg11272349	rs4663963	-7.6031	0.000997862	0.00170479	0.115857	0.773489	0.0224526	0.75042	0.0321555
cg11272349	rs4663965	-7.6031	0.000997862	0.00170479	0.115857	0.773489	0.0224526	0.75042	0.0321555
cg11272349	rs3806597	-7.57674	0.00114127	0.00170479	0.115857	0.773489	0.0224526	0.75042	0.0321555
cg11272349	rs2008595	-7.57674	0.00114127	0.00170479	0.115857	0.773489	0.0224526	0.75042	0.0321555
cg11301795	rs6835681	15.5147	1.1904e-21	0.000875145	0.103496	0.622078	0.0542702	0.651781	0.0464312
cg11301795	rs9998558	15.9772	1.22422e-22	0.000875145	0.103496	0.622078	0.0542702	0.651781	0.0464312
cg11301795	rs6836076	15.9772	1.22422e-22	0.000875145	0.103496	0.622078	0.0542702	0.651781	0.0464312
cg11301795	rs11728508	7.06604	0.0149572	0.000875145	0.103496	0.622078	0.0542702	0.651781	0.0464312
cg11301795	rs999319	7.66033	0.000745138	0.000875145	0.103496	0.622078	0.0542702	0.651781	0.0464312
cg11301795	rs7658351	15.9772	1.22422e-22	0.000875145	0.103496	0.622078	0.0542702	0.651781	0.0464312
cg11301795	rs6858853	15.5147	1.1904e-21	0.000875145	0.103496	0.622078	0.0542702	0.651781	0.0464312
cg11301795	rs13152414	15.9772	1.22422e-22	0.000875145	0.103496	0.622078	0.0542702	0.651781	0.0464312
cg11377213	rs2170800	7.47873	0.00187809	0.00141653	0.111497	0.482171	0.05589	0.510667	0.0391832
cg11377213	rs12152436	8.78524	2.15752e-06	0.00141653	0.111497	0.482171	0.05589	0.510667	0.0391832
cg11418303	rs8179390	14.4065	3.07272e-19	0.000135325	0.0794907	0.604029	0.176511	0.434352	0.181329
cg11418303	rs5682	-11.6692	4.68902e-13	0.000135325	0.0794907	0.604029	0.176511	0.434352	0.181329
cg11418303	rs622721	-9.95513	4.34332e-09	0.000135325	0.0794907	0.604029	0.176511	0.434352	0.181329
cg11418303	rs12048727	7.87208	0.00025159	0.000135325	0.0794907	0.604029	0.176511	0.434352	0.181329
cg11418303	rs2796188	9.06148	5.02035e-07	0.000135325	0.0794907	0.604029	0.176511	0.434352	0.181329
cg11418303	rs2268055	-11.6692	4.68902e-13	0.000135325	0.0794907	0.604029	0.176511	0.434352	0.181329
cg11418303	rs4520371	-17.3775	1.46592e-25	0.000135325	0.0794907	0.604029	0.176511	0.434352	0.181329
cg11418303	rs997997	-10.944	2.21954e-11	0.000135325	0.0794907	0.604029	0.176511	0.434352	0.181329
cg11418303	rs475468	-6.92196	0.0305738	0.000135325	0.0794907	0.604029	0.176511	0.434352	0.181329
cg11418303	rs2817864	-18.1055	4.89222e-27	0.000135325	0.0794907	0.604029	0.176511	0.434352	0.181329
cg11418303	rs12131265	-15.7164	4.3999e-22	0.000135325	0.0794907	0.604029	0.176511	0.434352	0.181329
cg11418303	rs2300167	-10.6522	1.05259e-10	0.000135325	0.0794907	0.604029	0.176511	0.434352	0.181329
cg11418303	rs2174602	7.87208	0.00025159	0.000135325	0.0794907	0.604029	0.176511	0.434352	0.181329
cg11418303	rs11209757	9.62827	2.47857e-08	0.000135325	0.0794907	0.604029	0.176511	0.434352	0.181329
cg11418303	rs1506452	-13.9803	2.6949e-18	0.000135325	0.0794907	0.604029	0.176511	0.434352	0.181329
cg11557618	rs17726121	-6.88992	0.0358162	0.000244141	0.0870664	0.288752	0.0437905	0.324121	0.0368008
cg11614091	rs6483616	-9.96665	4.08445e-09	0.000965737	0.1054	0.217045	0.0357199	0.246606	0.0258705
cg11614091	rs11025276	-12.2361	2.33985e-14	0.000965737	0.1054	0.217045	0.0357199	0.246606	0.0258705
cg11615395	rs12504594	-8.83701	1.64251e-06	0.00266212	0.12654	0.279789	0.101788	0.210863	0.067689
cg11615395	rs17314804	-8.90775	1.13105e-06	0.00266212	0.12654	0.279789	0.101788	0.210863	0.067689
cg11715943	rs3116998	-11.5225	1.02131e-12	0.00440677	0.143178	0.727246	0.0778943	0.780625	0.0525025
cg11715943	rs110662	7.01477	0.019302	0.00440677	0.143178	0.727246	0.0778943	0.780625	0.0525025
cg11715943	rs3129207	-9.94975	4.46973e-09	0.00440677	0.143178	0.727246	0.0778943	0.780625	0.0525025
cg11715943	rs3117035	-9.8181	9.01792e-09	0.00440677	0.143178	0.727246	0.0778943	0.780625	0.0525025
cg11715943	rs4713607	-11.5225	1.02131e-12	0.00440677	0.143178	0.727246	0.0778943	0.780625	0.0525025
cg11715943	rs9277920	-8.301	2.72807e-05	0.00440677	0.143178	0.727246	0.0778943	0.780625	0.0525025
cg11715943	rs3117008	-11.5225	1.02131e-12	0.00440677	0.143178	0.727246	0.0778943	0.780625	0.0525025
cg11715943	rs3129206	-9.15161	3.11578e-07	0.00440677	0.143178	0.727246	0.0778943	0.780625	0.0525025
cg11715943	rs3117039	-9.8181	9.01792e-09	0.00440677	0.143178	0.727246	0.0778943	0.780625	0.0525025
cg11715943	rs3117021	-11.5225	1.02131e-12	0.00440677	0.143178	0.727246	0.0778943	0.780625	0.0525025
cg11715943	rs973233	7.11202	0.0118933	0.00440677	0.143178	0.727246	0.0778943	0.780625	0.0525025
cg11715943	rs3129275	-9.00836	6.64855e-07	0.00440677	0.143178	0.727246	0.0778943	0.780625	0.0525025
cg11715943	rs1799910	-6.93076	0.0292722	0.00440677	0.143178	0.727246	0.0778943	0.780625	0.0525025
cg11715943	rs2855423	7.11202	0.0118933	0.00440677	0.143178	0.727246	0.0778943	0.780625	0.0525025
cg11738701	rs2514530	7.12463	0.0111672	0.00477815	0.147098	0.21627	0.0374906	0.235612	0.0314289
cg11786476	rs1367730	-8.63996	4.63166e-06	7.20471e-05	0.077368	0.675626	0.0495121	0.622812	0.0489174
cg11786476	rs2064478	-7.27641	0.00521884	7.20471e-05	0.077368	0.675626	0.0495121	0.622812	0.0489174
cg11786476	rs3091282	-9.40672	8.05102e-08	7.20471e-05	0.077368	0.675626	0.0495121	0.622812	0.0489174
cg11786476	rs3128972	-8.63996	4.63166e-06	7.20471e-05	0.077368	0.675626	0.0495121	0.622812	0.0489174
cg11786476	rs3097652	-9.40672	8.05102e-08	7.20471e-05	0.077368	0.675626	0.0495121	0.622812	0.0489174
cg11786476	rs2395319	-8.63996	4.63166e-06	7.20471e-05	0.077368	0.675626	0.0495121	0.622812	0.0489174
cg11786476	rs1042151	-6.91405	0.0317922	7.20471e-05	0.077368	0.675626	0.0495121	0.622812	0.0489174
cg11786476	rs9277469	-9.40672	8.05102e-08	7.20471e-05	0.077368	0.675626	0.0495121	0.622812	0.0489174
cg11786476	rs9277554	-9.40672	8.05102e-08	7.20471e-05	0.077368	0.675626	0.0495121	0.622812	0.0489174
cg11786476	rs3128917	-8.63996	4.63166e-06	7.20471e-05	0.077368	0.675626	0.0495121	0.622812	0.0489174
cg11786476	rs9277378	-8.85578	1.48778e-06	7.20471e-05	0.077368	0.675626	0.0495121	0.622812	0.0489174
cg11786476	rs9277464	-7.71194	0.000572313	7.20471e-05	0.077368	0.675626	0.0495121	0.622812	0.0489174
cg11786476	rs3117228	-9.40672	8.05102e-08	7.20471e-05	0.077368	0.675626	0.0495121	0.622812	0.0489174
cg11786476	rs3117229	-7.71194	0.000572313	7.20471e-05	0.077368	0.675626	0.0495121	0.622812	0.0489174
cg11786476	rs3117221	-7.07465	0.0143296	7.20471e-05	0.077368	0.675626	0.0495121	0.622812	0.0489174
cg11786476	rs3130198	-8.38288	1.77986e-05	7.20471e-05	0.077368	0.675626	0.0495121	0.622812	0.0489174
cg11786476	rs2179919	-8.63996	4.63166e-06	7.20471e-05	0.077368	0.675626	0.0495121	0.622812	0.0489174
cg11786476	rs2179920	-7.27641	0.00521884	7.20471e-05	0.077368	0.675626	0.0495121	0.622812	0.0489174
cg11786476	rs3117213	-8.53609	7.98643e-06	7.20471e-05	0.077368	0.675626	0.0495121	0.622812	0.0489174
cg11786476	rs3117226	-8.16342	5.58004e-05	7.20471e-05	0.077368	0.675626	0.0495121	0.622812	0.0489174
cg11786476	rs3128930	-8.81673	1.82775e-06	7.20471e-05	0.077368	0.675626	0.0495121	0.622812	0.0489174
cg11786476	rs9277396	-9.16213	2.9468e-07	7.20471e-05	0.077368	0.675626	0.0495121	0.622812	0.0489174
cg11786476	rs3130188	-9.40672	8.05102e-08	7.20471e-05	0.077368	0.675626	0.0495121	0.622812	0.0489174
cg11786476	rs3128928	-7.89877	0.000219293	7.20471e-05	0.077368	0.675626	0.0495121	0.622812	0.0489174
cg11786476	rs9277557	-7.64515	0.000805203	7.20471e-05	0.077368	0.675626	0.0495121	0.622812	0.0489174
cg11786476	rs9277546	-9.40672	8.05102e-08	7.20471e-05	0.077368	0.675626	0.0495121	0.622812	0.0489174
cg11786476	rs3117230	-7.27641	0.00521884	7.20471e-05	0.077368	0.675626	0.0495121	0.622812	0.0489174
cg11786476	rs3117231	-8.04847	0.000101249	7.20471e-05	0.077368	0.675626	0.0495121	0.622812	0.0489174
cg11786476	rs3117234	-7.77746	0.000409103	7.20471e-05	0.077368	0.675626	0.0495121	0.622812	0.0489174
cg11786476	rs3117222	-8.63996	4.63166e-06	7.20471e-05	0.077368	0.675626	0.0495121	0.622812	0.0489174
cg11786476	rs2064479	-8.093	8.03968e-05	7.20471e-05	0.077368	0.675626	0.0495121	0.622812	0.0489174
cg11786476	rs2064476	-9.40672	8.05102e-08	7.20471e-05	0.077368	0.675626	0.0495121	0.622812	0.0489174
cg11786476	rs3117225	-9.40672	8.05102e-08	7.20471e-05	0.077368	0.675626	0.0495121	0.622812	0.0489174
cg11786476	rs9277555	-8.63996	4.63166e-06	7.20471e-05	0.077368	0.675626	0.0495121	0.622812	0.0489174
cg11786476	rs3117239	-7.27641	0.00521884	7.20471e-05	0.077368	0.675626	0.0495121	0.622812	0.0489174
cg11786476	rs3130191	-8.63996	4.63166e-06	7.20471e-05	0.077368	0.675626	0.0495121	0.622812	0.0489174
cg11786476	rs9277426	-9.06465	4.93697e-07	7.20471e-05	0.077368	0.675626	0.0495121	0.622812	0.0489174
cg11786476	rs9277533	-9.40672	8.05102e-08	7.20471e-05	0.077368	0.675626	0.0495121	0.622812	0.0489174
cg11786476	rs3130190	-8.63996	4.63166e-06	7.20471e-05	0.077368	0.675626	0.0495121	0.622812	0.0489174
cg11786476	rs9277489	-7.71194	0.000572313	7.20471e-05	0.077368	0.675626	0.0495121	0.622812	0.0489174
cg11786476	rs9277471	-9.40672	8.05102e-08	7.20471e-05	0.077368	0.675626	0.0495121	0.622812	0.0489174
cg11808699	rs7179134	-8.17979	5.12513e-05	0.00316053	0.131621	0.475941	0.0590419	0.52099	0.0592131
cg11808699	rs4128766	-8.17979	5.12513e-05	0.00316053	0.131621	0.475941	0.0590419	0.52099	0.0592131
cg11883737	rs1052910	7.02212	0.0186101	0.000472903	0.0928601	0.598218	0.0866264	0.542255	0.0565523
cg11883737	rs1052883	7.02212	0.0186101	0.000472903	0.0928601	0.598218	0.0866264	0.542255	0.0565523
cg11883737	rs11920311	7.02212	0.0186101	0.000472903	0.0928601	0.598218	0.0866264	0.542255	0.0565523
cg12535380	rs12426673	-8.31326	2.55929e-05	0.00117213	0.107778	0.115117	0.0343861	0.147605	0.0325226
cg12535380	rs10774961	8.61194	5.36563e-06	0.00117213	0.107778	0.115117	0.0343861	0.147605	0.0325226
cg12535380	rs10774928	-7.82206	0.000325383	0.00117213	0.107778	0.115117	0.0343861	0.147605	0.0325226
cg12623852	rs4233230	7.38539	0.00301284	0.000424966	0.0914744	0.147912	0.0603154	0.102833	0.0364795
cg12973017	rs2279271	-6.85322	0.0429198	0.000792146	0.101165	0.735322	0.029938	0.710032	0.024239
cg12979234	rs11767165	-10.1864	1.2648e-09	0.00477815	0.147098	0.74525	0.0642686	0.709831	0.0615706
cg12979234	rs7778745	-10.7834	5.2253e-11	0.00477815	0.147098	0.74525	0.0642686	0.709831	0.0615706
cg12979234	rs3218660	-10.7834	5.2253e-11	0.00477815	0.147098	0.74525	0.0642686	0.709831	0.0615706
cg12979234	rs6955679	-7.90053	0.000217316	0.00477815	0.147098	0.74525	0.0642686	0.709831	0.0615706
cg12979234	rs10951755	-7.90053	0.000217316	0.00477815	0.147098	0.74525	0.0642686	0.709831	0.0615706
cg12979234	rs11766481	-7.90053	0.000217316	0.00477815	0.147098	0.74525	0.0642686	0.709831	0.0615706
cg12979234	rs4724276	-7.88432	0.000236236	0.00477815	0.147098	0.74525	0.0642686	0.709831	0.0615706
cg13092405	rs4233230	8.67833	3.78607e-06	0.000583388	0.0959521	0.250485	0.0854288	0.188748	0.0629992
cg13295089	rs889949	-13.0926	2.63365e-16	0.000273511	0.0875464	0.749199	0.141478	0.587671	0.200755
cg13295089	rs6946081	-10.4518	3.06725e-10	0.000273511	0.0875464	0.749199	0.141478	0.587671	0.200755
cg13295089	rs12673528	-10.6163	1.27449e-10	0.000273511	0.0875464	0.749199	0.141478	0.587671	0.200755
cg13295089	rs6459848	-10.4841	2.58115e-10	0.000273511	0.0875464	0.749199	0.141478	0.587671	0.200755
cg13295089	rs2113586	-10.9245	2.46268e-11	0.000273511	0.0875464	0.749199	0.141478	0.587671	0.200755
cg13295089	rs10246957	-11.1681	6.72492e-12	0.000273511	0.0875464	0.749199	0.141478	0.587671	0.200755
cg13295089	rs6954802	-10.4841	2.58115e-10	0.000273511	0.0875464	0.749199	0.141478	0.587671	0.200755
cg13295089	rs6965868	-13.3553	6.73655e-17	0.000273511	0.0875464	0.749199	0.141478	0.587671	0.200755
cg13295089	rs2241444	-10.3	6.89856e-10	0.000273511	0.0875464	0.749199	0.141478	0.587671	0.200755
cg13295089	rs6955098	-10.4841	2.58115e-10	0.000273511	0.0875464	0.749199	0.141478	0.587671	0.200755
cg13295089	rs984543	-26.1413	1.77909e-41	0.000273511	0.0875464	0.749199	0.141478	0.587671	0.200755
cg13311142	rs36101864	-11.0234	1.4534e-11	0.00223392	0.121849	0.863436	0.049665	0.821467	0.0462098
cg13311142	rs35810039	-11.2084	5.42584e-12	0.00223392	0.121849	0.863436	0.049665	0.821467	0.0462098
cg13311142	rs35935560	-8.58773	6.09238e-06	0.00223392	0.121849	0.863436	0.049665	0.821467	0.0462098
cg13580758	rs3796529	7.2671	0.00546886	0.00186737	0.11728	0.207459	0.0909419	0.165954	0.0227905
cg13580758	rs17087335	7.2671	0.00546886	0.00186737	0.11728	0.207459	0.0909419	0.165954	0.0227905
cg13702953	rs4240518	-9.14458	3.23387e-07	0.00117213	0.107778	0.640085	0.0677952	0.571485	0.0678847
cg13996510	rs11795592	9.8031	9.76803e-09	0.00290199	0.128863	0.385563	0.0875859	0.463571	0.115793
cg13996510	rs7892056	8.62244	5.07774e-06	0.00290199	0.128863	0.385563	0.0875859	0.463571	0.115793
cg13996510	rs7888813	7.7139	0.000566594	0.00290199	0.128863	0.385563	0.0875859	0.463571	0.115793
cg13996510	rs1451511	9.40358	8.18637e-08	0.00290199	0.128863	0.385563	0.0875859	0.463571	0.115793
cg13996510	rs7887312	9.02141	6.20534e-07	0.00290199	0.128863	0.385563	0.0875859	0.463571	0.115793
cg13996510	rs5906920	-11.6101	6.41441e-13	0.00290199	0.128863	0.385563	0.0875859	0.463571	0.115793
cg13996510	rs5906918	-11.6101	6.41441e-13	0.00290199	0.128863	0.385563	0.0875859	0.463571	0.115793
cg13996510	rs11795604	8.38308	1.77798e-05	0.00290199	0.128863	0.385563	0.0875859	0.463571	0.115793
cg14006650	rs2388569	8.77707	2.25235e-06	0.000152737	0.0802179	0.945321	0.0117127	0.955308	0.00896778
cg14006650	rs4256893	8.4486	1.26257e-05	0.000152737	0.0802179	0.945321	0.0117127	0.955308	0.00896778
cg14009440	rs4660818	-6.86482	0.0405356	0.00343899	0.133877	0.491898	0.0530598	0.449995	0.0610054
cg14092571	rs3742673	-7.59095	0.0010616	0.00343899	0.133877	0.909666	0.0403955	0.869969	0.0550602
cg14092571	rs1958349	-7.15526	0.00958203	0.00343899	0.133877	0.909666	0.0403955	0.869969	0.0550602
cg14092571	rs6575122	-20.4384	1.42333e-31	0.00343899	0.133877	0.909666	0.0403955	0.869969	0.0550602
cg14092571	rs7149083	-20.4089	1.61761e-31	0.00343899	0.133877	0.909666	0.0403955	0.869969	0.0550602
cg14092571	rs17799226	-20.4384	1.42333e-31	0.00343899	0.133877	0.909666	0.0403955	0.869969	0.0550602
cg14313373	rs2797840	7.38264	0.00305488	3.17991e-05	0.077368	0.565191	0.056688	0.517875	0.0497251
cg14313373	rs129932	-6.86092	0.0413235	3.17991e-05	0.077368	0.565191	0.056688	0.517875	0.0497251
cg14375543	rs3807036	7.8459	0.000287864	0.000217609	0.085182	0.196457	0.0342327	0.233687	0.0365029
cg14375543	rs9261257	7.8459	0.000287864	0.000217609	0.085182	0.196457	0.0342327	0.233687	0.0365029
cg14375543	rs9261129	7.25452	0.00582593	0.000217609	0.085182	0.196457	0.0342327	0.233687	0.0365029
cg14375543	rs6923832	7.8459	0.000287864	0.000217609	0.085182	0.196457	0.0342327	0.233687	0.0365029
cg14375543	rs9261277	6.8813	0.0373716	0.000217609	0.085182	0.196457	0.0342327	0.233687	0.0365029
cg14375543	rs3807030	7.8459	0.000287864	0.000217609	0.085182	0.196457	0.0342327	0.233687	0.0365029
cg14375543	rs2286405	7.11704	0.0115986	0.000217609	0.085182	0.196457	0.0342327	0.233687	0.0365029
cg14375543	rs9259705	7.8459	0.000287864	0.000217609	0.085182	0.196457	0.0342327	0.233687	0.0365029
cg14375543	rs9261316	7.8459	0.000287864	0.000217609	0.085182	0.196457	0.0342327	0.233687	0.0365029
cg14375543	rs6917477	6.8813	0.0373716	0.000217609	0.085182	0.196457	0.0342327	0.233687	0.0365029
cg14375543	rs9261216	7.20906	0.00731896	0.000217609	0.085182	0.196457	0.0342327	0.233687	0.0365029
cg14375543	rs6923856	7.8459	0.000287864	0.000217609	0.085182	0.196457	0.0342327	0.233687	0.0365029
cg14375543	rs7770505	7.8459	0.000287864	0.000217609	0.085182	0.196457	0.0342327	0.233687	0.0365029
cg14375543	rs2523807	7.88373	0.000236949	0.000217609	0.085182	0.196457	0.0342327	0.233687	0.0365029
cg14375543	rs3757327	6.8813	0.0373716	0.000217609	0.085182	0.196457	0.0342327	0.233687	0.0365029
cg14375543	rs9261270	7.8459	0.000287864	0.000217609	0.085182	0.196457	0.0342327	0.233687	0.0365029
cg14375543	rs9261156	7.8459	0.000287864	0.000217609	0.085182	0.196457	0.0342327	0.233687	0.0365029
cg14375543	rs9261189	7.20906	0.00731896	0.000217609	0.085182	0.196457	0.0342327	0.233687	0.0365029
cg14375543	rs9260961	7.20906	0.00731896	0.000217609	0.085182	0.196457	0.0342327	0.233687	0.0365029
cg14375543	rs9260497	7.8768	0.000245557	0.000217609	0.085182	0.196457	0.0342327	0.233687	0.0365029
cg14375543	rs2232239	7.8459	0.000287864	0.000217609	0.085182	0.196457	0.0342327	0.233687	0.0365029
cg14375543	rs2246638	7.66327	0.000734017	0.000217609	0.085182	0.196457	0.0342327	0.233687	0.0365029
cg14375543	rs9260967	7.20906	0.00731896	0.000217609	0.085182	0.196457	0.0342327	0.233687	0.0365029
cg14375543	rs2074480	7.20906	0.00731896	0.000217609	0.085182	0.196457	0.0342327	0.233687	0.0365029
cg14375543	rs6940082	7.8459	0.000287864	0.000217609	0.085182	0.196457	0.0342327	0.233687	0.0365029
cg14375543	rs9261040	7.8459	0.000287864	0.000217609	0.085182	0.196457	0.0342327	0.233687	0.0365029
cg14375543	rs6919617	7.20906	0.00731896	0.000217609	0.085182	0.196457	0.0342327	0.233687	0.0365029
cg14375543	rs6931776	7.20906	0.00731896	0.000217609	0.085182	0.196457	0.0342327	0.233687	0.0365029
cg14375543	rs9261361	7.8459	0.000287864	0.000217609	0.085182	0.196457	0.0342327	0.233687	0.0365029
cg14375543	rs9261261	6.8813	0.0373716	0.000217609	0.085182	0.196457	0.0342327	0.233687	0.0365029
cg14375543	rs9261258	6.8813	0.0373716	0.000217609	0.085182	0.196457	0.0342327	0.233687	0.0365029
cg14375543	rs4123016	7.77248	0.000419678	0.000217609	0.085182	0.196457	0.0342327	0.233687	0.0365029
cg14375543	rs9260860	7.8459	0.000287864	0.000217609	0.085182	0.196457	0.0342327	0.233687	0.0365029
cg14375543	rs9260984	7.8459	0.000287864	0.000217609	0.085182	0.196457	0.0342327	0.233687	0.0365029
cg14375543	rs9261138	7.8459	0.000287864	0.000217609	0.085182	0.196457	0.0342327	0.233687	0.0365029
cg14375543	rs6926792	7.20906	0.00731896	0.000217609	0.085182	0.196457	0.0342327	0.233687	0.0365029
cg14375543	rs3901554	7.8459	0.000287864	0.000217609	0.085182	0.196457	0.0342327	0.233687	0.0365029
cg14375543	rs10745	7.8459	0.000287864	0.000217609	0.085182	0.196457	0.0342327	0.233687	0.0365029
cg14375543	rs9261145	7.20906	0.00731896	0.000217609	0.085182	0.196457	0.0342327	0.233687	0.0365029
cg14375543	rs9261130	7.8459	0.000287864	0.000217609	0.085182	0.196457	0.0342327	0.233687	0.0365029
cg14375543	rs2074479	7.20906	0.00731896	0.000217609	0.085182	0.196457	0.0342327	0.233687	0.0365029
cg14375543	rs3823384	7.8459	0.000287864	0.000217609	0.085182	0.196457	0.0342327	0.233687	0.0365029
cg14375543	rs2301753	7.20906	0.00731896	0.000217609	0.085182	0.196457	0.0342327	0.233687	0.0365029
cg14375543	rs4448133	7.19267	0.00794583	0.000217609	0.085182	0.196457	0.0342327	0.233687	0.0365029
cg14375543	rs3734836	7.8459	0.000287864	0.000217609	0.085182	0.196457	0.0342327	0.233687	0.0365029
cg14375543	rs9261093	7.8459	0.000287864	0.000217609	0.085182	0.196457	0.0342327	0.233687	0.0365029
cg14375543	rs9258866	7.8459	0.000287864	0.000217609	0.085182	0.196457	0.0342327	0.233687	0.0365029
cg14375543	rs7770092	6.8813	0.0373716	0.000217609	0.085182	0.196457	0.0342327	0.233687	0.0365029
cg14375543	rs259942	7.7523	0.000465428	0.000217609	0.085182	0.196457	0.0342327	0.233687	0.0365029
cg14375543	rs9261108	7.8459	0.000287864	0.000217609	0.085182	0.196457	0.0342327	0.233687	0.0365029
cg14375543	rs9261285	7.8459	0.000287864	0.000217609	0.085182	0.196457	0.0342327	0.233687	0.0365029
cg14375543	rs6941318	7.20906	0.00731896	0.000217609	0.085182	0.196457	0.0342327	0.233687	0.0365029
cg14375543	rs9260916	7.8459	0.000287864	0.000217609	0.085182	0.196457	0.0342327	0.233687	0.0365029
cg14375543	rs9261171	7.8459	0.000287864	0.000217609	0.085182	0.196457	0.0342327	0.233687	0.0365029
cg14375543	rs9260915	7.8459	0.000287864	0.000217609	0.085182	0.196457	0.0342327	0.233687	0.0365029
cg14375543	rs9260998	7.8459	0.000287864	0.000217609	0.085182	0.196457	0.0342327	0.233687	0.0365029
cg14375543	rs9261081	7.8459	0.000287864	0.000217609	0.085182	0.196457	0.0342327	0.233687	0.0365029
cg14375543	rs9261105	7.20906	0.00731896	0.000217609	0.085182	0.196457	0.0342327	0.233687	0.0365029
cg14375543	rs3132726	7.4234	0.00248588	0.000217609	0.085182	0.196457	0.0342327	0.233687	0.0365029
cg14375543	rs9261091	7.8459	0.000287864	0.000217609	0.085182	0.196457	0.0342327	0.233687	0.0365029
cg14375543	rs9261263	7.8459	0.000287864	0.000217609	0.085182	0.196457	0.0342327	0.233687	0.0365029
cg14375543	rs9261079	7.8459	0.000287864	0.000217609	0.085182	0.196457	0.0342327	0.233687	0.0365029
cg14375543	rs2508050	7.88373	0.000236949	0.000217609	0.085182	0.196457	0.0342327	0.233687	0.0365029
cg14375543	rs2074482	7.20906	0.00731896	0.000217609	0.085182	0.196457	0.0342327	0.233687	0.0365029
cg14375543	rs9261174	7.20906	0.00731896	0.000217609	0.085182	0.196457	0.0342327	0.233687	0.0365029
cg14375543	rs2301751	7.8459	0.000287864	0.000217609	0.085182	0.196457	0.0342327	0.233687	0.0365029
cg14375543	rs9261154	7.81815	0.000331984	0.000217609	0.085182	0.196457	0.0342327	0.233687	0.0365029
cg14375543	rs9261203	7.8459	0.000287864	0.000217609	0.085182	0.196457	0.0342327	0.233687	0.0365029
cg14375543	rs3757329	6.8813	0.0373716	0.000217609	0.085182	0.196457	0.0342327	0.233687	0.0365029
cg14375543	rs3869067	7.20906	0.00731896	0.000217609	0.085182	0.196457	0.0342327	0.233687	0.0365029
cg14375543	rs6911724	6.8813	0.0373716	0.000217609	0.085182	0.196457	0.0342327	0.233687	0.0365029
cg14375543	rs9258525	7.8459	0.000287864	0.000217609	0.085182	0.196457	0.0342327	0.233687	0.0365029
cg14375543	rs9261151	7.8459	0.000287864	0.000217609	0.085182	0.196457	0.0342327	0.233687	0.0365029
cg14375543	rs9261115	7.20906	0.00731896	0.000217609	0.085182	0.196457	0.0342327	0.233687	0.0365029
cg14375543	rs9261193	7.8459	0.000287864	0.000217609	0.085182	0.196457	0.0342327	0.233687	0.0365029
cg14375543	rs9260930	7.8459	0.000287864	0.000217609	0.085182	0.196457	0.0342327	0.233687	0.0365029
cg14375543	rs3891156	7.78343	0.000396756	0.000217609	0.085182	0.196457	0.0342327	0.233687	0.0365029
cg14375543	rs9261302	6.92558	0.0300308	0.000217609	0.085182	0.196457	0.0342327	0.233687	0.0365029
cg14375543	rs6910898	7.20906	0.00731896	0.000217609	0.085182	0.196457	0.0342327	0.233687	0.0365029
cg14375543	rs7771476	7.91122	0.00020567	0.000217609	0.085182	0.196457	0.0342327	0.233687	0.0365029
cg14375543	rs6457140	6.8813	0.0373716	0.000217609	0.085182	0.196457	0.0342327	0.233687	0.0365029
cg14375543	rs11965524	6.9344	0.0287494	0.000217609	0.085182	0.196457	0.0342327	0.233687	0.0365029
cg14375543	rs6904120	7.8459	0.000287864	0.000217609	0.085182	0.196457	0.0342327	0.233687	0.0365029
cg14375543	rs3765604	7.20906	0.00731896	0.000217609	0.085182	0.196457	0.0342327	0.233687	0.0365029
cg14375543	rs3807035	6.97261	0.0237929	0.000217609	0.085182	0.196457	0.0342327	0.233687	0.0365029
cg14375543	rs9261265	7.8459	0.000287864	0.000217609	0.085182	0.196457	0.0342327	0.233687	0.0365029
cg14375543	rs2394734	7.03715	0.0172697	0.000217609	0.085182	0.196457	0.0342327	0.233687	0.0365029
cg14375543	rs3869068	7.20906	0.00731896	0.000217609	0.085182	0.196457	0.0342327	0.233687	0.0365029
cg14375543	rs9261207	7.24983	0.00596473	0.000217609	0.085182	0.196457	0.0342327	0.233687	0.0365029
cg14375543	rs9261403	8.03865	0.000106522	0.000217609	0.085182	0.196457	0.0342327	0.233687	0.0365029
cg14375543	rs6925061	7.8459	0.000287864	0.000217609	0.085182	0.196457	0.0342327	0.233687	0.0365029
cg14375543	rs7758512	6.984	0.0224863	0.000217609	0.085182	0.196457	0.0342327	0.233687	0.0365029
cg14375543	rs1061535	7.07881	0.0140356	0.000217609	0.085182	0.196457	0.0342327	0.233687	0.0365029
cg14378231	rs9659996	-6.85129	0.0433312	0.00316053	0.131621	0.629764	0.0976592	0.67286	0.0719424
cg14378231	rs1938560	-6.97118	0.0239631	0.00316053	0.131621	0.629764	0.0976592	0.67286	0.0719424
cg14378231	rs2154402	-8.56167	6.98431e-06	0.00316053	0.131621	0.629764	0.0976592	0.67286	0.0719424
cg14422500	rs16823148	-8.30056	2.73442e-05	0.000792146	0.101165	0.841055	0.0194763	0.85603	0.02337
cg14422500	rs7603283	-7.53305	0.00142538	0.000792146	0.101165	0.841055	0.0194763	0.85603	0.02337
cg14422500	rs1440086	-7.9831	0.000141954	0.000792146	0.101165	0.841055	0.0194763	0.85603	0.02337
cg14422500	rs1595825	-7.78603	0.000391494	0.000792146	0.101165	0.841055	0.0194763	0.85603	0.02337
cg14422500	rs6751690	-8.32903	2.35728e-05	0.000792146	0.101165	0.841055	0.0194763	0.85603	0.02337
cg14422500	rs6434955	-8.07767	8.70416e-05	0.000792146	0.101165	0.841055	0.0194763	0.85603	0.02337
cg14422500	rs2228135	-8.07767	8.70416e-05	0.000792146	0.101165	0.841055	0.0194763	0.85603	0.02337
cg14422500	rs7592344	-8.32903	2.35728e-05	0.000792146	0.101165	0.841055	0.0194763	0.85603	0.02337
cg14422500	rs1866665	-8.09379	8.007e-05	0.000792146	0.101165	0.841055	0.0194763	0.85603	0.02337
cg14422500	rs6707521	-8.77358	2.29415e-06	0.000792146	0.101165	0.841055	0.0194763	0.85603	0.02337
cg14422500	rs1016883	-7.9831	0.000141954	0.000792146	0.101165	0.841055	0.0194763	0.85603	0.02337
cg14461291	rs6768028	7.35302	0.00354783	0.00243979	0.124049	0.701625	0.0466778	0.666018	0.0439112
cg14461291	rs745168	7.25423	0.00583451	0.00243979	0.124049	0.701625	0.0466778	0.666018	0.0439112
cg14461291	rs745170	7.35302	0.00354783	0.00243979	0.124049	0.701625	0.0466778	0.666018	0.0439112
cg14570121	rs11878644	7.30043	0.00462463	0.000792146	0.101165	0.0362898	0.00754992	0.0455153	0.0108902
cg14584702	rs8102890	-8.42154	1.45439e-05	0.00477815	0.147098	0.851228	0.0350341	0.831993	0.0368742
cg14620839	rs12801980	8.49737	9.78207e-06	0.000217609	0.085182	0.575693	0.0492901	0.518844	0.0486588
cg14659814	rs1553291	-8.99777	7.03096e-07	0.00290199	0.128863	0.708691	0.043728	0.67882	0.0445631
cg14898892	rs10000169	-8.57927	6.36854e-06	0.000172131	0.0814255	0.637615	0.052854	0.600433	0.0587011
cg14949292	rs1126690	9.0328	5.84276e-07	0.00440677	0.143178	0.572268	0.0622006	0.533033	0.0509237
cg14949292	rs11150843	9.56208	3.52504e-08	0.00440677	0.143178	0.572268	0.0622006	0.533033	0.0509237
cg14949292	rs12952612	9.4072	8.03041e-08	0.00440677	0.143178	0.572268	0.0622006	0.533033	0.0509237
cg14949292	rs1800300	9.68829	1.80061e-08	0.00440677	0.143178	0.572268	0.0622006	0.533033	0.0509237
cg14949292	rs4889814	-8.01907	0.000117874	0.00440677	0.143178	0.572268	0.0622006	0.533033	0.0509237
cg14949292	rs4889954	9.38428	9.07036e-08	0.00440677	0.143178	0.572268	0.0622006	0.533033	0.0509237
cg14949292	rs8065486	7.9742	0.000148625	0.00440677	0.143178	0.572268	0.0622006	0.533033	0.0509237
cg14949292	rs2304836	9.33419	1.18334e-07	0.00440677	0.143178	0.572268	0.0622006	0.533033	0.0509237
cg14949292	rs8064429	8.9798	7.73165e-07	0.00440677	0.143178	0.572268	0.0622006	0.533033	0.0509237
cg14949292	rs8077849	7.24726	0.00604224	0.00440677	0.143178	0.572268	0.0622006	0.533033	0.0509237
cg14990413	rs309273	8.45078	1.24823e-05	0.000472903	0.0928601	0.47661	0.0806191	0.409111	0.058147
cg14990413	rs309304	9.33601	1.17199e-07	0.000472903	0.0928601	0.47661	0.0806191	0.409111	0.058147
cg14990413	rs4669130	9.39615	8.5161e-08	0.000472903	0.0928601	0.47661	0.0806191	0.409111	0.058147
cg14990413	rs4668520	7.11207	0.01189	0.000472903	0.0928601	0.47661	0.0806191	0.409111	0.058147
cg14990413	rs17624427	7.11207	0.01189	0.000472903	0.0928601	0.47661	0.0806191	0.409111	0.058147
cg14990413	rs309278	-7.17862	0.00852498	0.000472903	0.0928601	0.47661	0.0806191	0.409111	0.058147
cg14990413	rs10445713	9.39615	8.5161e-08	0.000472903	0.0928601	0.47661	0.0806191	0.409111	0.058147
cg15029032	rs1978391	7.08294	0.0137494	0.000875145	0.103496	0.401842	0.0387672	0.433499	0.046631
cg15029032	rs11630274	7.14238	0.0102196	0.000875145	0.103496	0.401842	0.0387672	0.433499	0.046631
cg15029032	rs12905492	-8.35059	2.10659e-05	0.000875145	0.103496	0.401842	0.0387672	0.433499	0.046631
cg15057046	rs4959299	-7.03689	0.0172926	0.00204344	0.11903	0.594057	0.0555561	0.561116	0.0518688
cg15226275	rs3798236	8.84383	1.58451e-06	0.00117213	0.107778	0.419347	0.0787326	0.353553	0.0836454
cg15226275	rs7751601	6.86909	0.0396915	0.00117213	0.107778	0.419347	0.0787326	0.353553	0.0836454
cg15226275	rs12154016	11.3307	2.83061e-12	0.00117213	0.107778	0.419347	0.0787326	0.353553	0.0836454
cg15226275	rs195513	7.60785	0.000973979	0.00117213	0.107778	0.419347	0.0787326	0.353553	0.0836454
cg15226275	rs495565	7.50572	0.00163773	0.00117213	0.107778	0.419347	0.0787326	0.353553	0.0836454
cg15226275	rs580396	7.50572	0.00163773	0.00117213	0.107778	0.419347	0.0787326	0.353553	0.0836454
cg15226275	rs195529	7.50572	0.00163773	0.00117213	0.107778	0.419347	0.0787326	0.353553	0.0836454
cg15226275	rs12202641	10.8687	3.31674e-11	0.00117213	0.107778	0.419347	0.0787326	0.353553	0.0836454
cg15226275	rs3822858	7.50201	0.00166886	0.00117213	0.107778	0.419347	0.0787326	0.353553	0.0836454
cg15385589	rs10737190	16.6565	4.54254e-24	0.00155479	0.113831	0.371581	0.0316254	0.397998	0.0375365
cg15385589	rs2651935	7.43743	0.00231549	0.00155479	0.113831	0.371581	0.0316254	0.397998	0.0375365
cg15392109	rs11603023	7.6009	0.00100908	0.00223392	0.121849	0.0330527	0.0084376	0.0908867	0.12569
cg15392109	rs633683	8.24277	3.6942e-05	0.00223392	0.121849	0.0330527	0.0084376	0.0908867	0.12569
cg15392109	rs540800	7.22008	0.00692565	0.00223392	0.121849	0.0330527	0.0084376	0.0908867	0.12569
cg15392109	rs483598	8.21176	4.34083e-05	0.00223392	0.121849	0.0330527	0.0084376	0.0908867	0.12569
cg15392109	rs480958	6.90099	0.0339118	0.00223392	0.121849	0.0330527	0.0084376	0.0908867	0.12569
cg15462221	rs2980426	6.95777	0.0256087	0.00343899	0.133877	0.0831411	0.0127049	0.0932165	0.01636
cg15462221	rs2948286	7.55656	0.00126475	0.00343899	0.133877	0.0831411	0.0127049	0.0932165	0.01636
cg15462221	rs2945251	7.55125	0.00129938	0.00343899	0.133877	0.0831411	0.0127049	0.0932165	0.01636
cg15462221	rs2945891	6.90658	0.0329872	0.00343899	0.133877	0.0831411	0.0127049	0.0932165	0.01636
cg15677681	rs7935135	-8.38253	1.78312e-05	0.00030598	0.0880927	0.639514	0.260437	0.839433	0.110136
cg15798862	rs2110464	-17.4094	1.26098e-25	0.00243979	0.124049	0.302167	0.0857493	0.362773	0.0605844
cg15798862	rs2868366	8.94484	9.29934e-07	0.00243979	0.124049	0.302167	0.0857493	0.362773	0.0605844
cg15798862	rs887911	-17.4094	1.26098e-25	0.00243979	0.124049	0.302167	0.0857493	0.362773	0.0605844
cg15831664	rs12202943	-7.55063	0.00130345	0.00290199	0.128863	0.781601	0.036171	0.660382	0.178308
cg15836733	rs12324717	-6.98413	0.0224725	0.000583388	0.0959521	0.741973	0.047651	0.710932	0.0401322
cg15836733	rs9783683	-7.61989	0.000915974	0.000583388	0.0959521	0.741973	0.047651	0.710932	0.0401322
cg15938260	rs630945	7.46081	0.00205682	0.00204344	0.11903	0.596212	0.0637351	0.549197	0.0566408
cg15938260	rs610516	7.7771	0.000409857	0.00204344	0.11903	0.596212	0.0637351	0.549197	0.0566408
cg15938260	rs12948179	7.44906	0.00218297	0.00204344	0.11903	0.596212	0.0637351	0.549197	0.0566408
cg16060189	rs10882102	11.9345	1.14973e-13	0.00373862	0.136547	0.549336	0.0730799	0.593585	0.0698526
cg16060189	rs10882101	11.7726	2.7097e-13	0.00373862	0.136547	0.549336	0.0730799	0.593585	0.0698526
cg16060189	rs1044153	12.5037	5.72415e-15	0.00373862	0.136547	0.549336	0.0730799	0.593585	0.0698526
cg16060189	rs11187076	-9.28377	1.54636e-07	0.00373862	0.136547	0.549336	0.0730799	0.593585	0.0698526
cg16060189	rs12778642	10.8516	3.63288e-11	0.00373862	0.136547	0.549336	0.0730799	0.593585	0.0698526
cg16060189	rs7078243	-8.98257	7.61915e-07	0.00373862	0.136547	0.549336	0.0730799	0.593585	0.0698526
cg16060189	rs7087591	9.6942	1.74489e-08	0.00373862	0.136547	0.549336	0.0730799	0.593585	0.0698526
cg16060189	rs7078413	-7.1648	0.00913575	0.00373862	0.136547	0.549336	0.0730799	0.593585	0.0698526
cg16060189	rs10786052	-9.18452	2.61728e-07	0.00373862	0.136547	0.549336	0.0730799	0.593585	0.0698526
cg16060189	rs11187094	7.81408	0.000338991	0.00373862	0.136547	0.549336	0.0730799	0.593585	0.0698526
cg16060189	rs5015480	11.4217	1.74433e-12	0.00373862	0.136547	0.549336	0.0730799	0.593585	0.0698526
cg16060189	rs7923837	9.97329	3.94246e-09	0.00373862	0.136547	0.549336	0.0730799	0.593585	0.0698526
cg16060189	rs4646955	-7.05861	0.0155212	0.00373862	0.136547	0.549336	0.0730799	0.593585	0.0698526
cg16060189	rs2497306	6.93466	0.0287126	0.00373862	0.136547	0.549336	0.0730799	0.593585	0.0698526
cg16060189	rs10882099	11.7726	2.7097e-13	0.00373862	0.136547	0.549336	0.0730799	0.593585	0.0698526
cg16060189	rs2488087	-8.99223	7.23993e-07	0.00373862	0.136547	0.549336	0.0730799	0.593585	0.0698526
cg16060189	rs7914814	-8.37877	1.81841e-05	0.00373862	0.136547	0.549336	0.0730799	0.593585	0.0698526
cg16060189	rs6583826	8.08829	8.23862e-05	0.00373862	0.136547	0.549336	0.0730799	0.593585	0.0698526
cg16060189	rs6583813	11.6201	6.08377e-13	0.00373862	0.136547	0.549336	0.0730799	0.593585	0.0698526
cg16060189	rs3824735	12.5037	5.72415e-15	0.00373862	0.136547	0.549336	0.0730799	0.593585	0.0698526
cg16060189	rs10882091	-8.39557	1.66577e-05	0.00373862	0.136547	0.549336	0.0730799	0.593585	0.0698526
cg16124934	rs7156590	-6.86943	0.0396255	0.00290199	0.128863	0.411473	0.0525368	0.374069	0.0423183
cg16124934	rs2286913	-7.08844	0.0133775	0.00290199	0.128863	0.411473	0.0525368	0.374069	0.0423183
cg16124934	rs11159109	-7.08844	0.0133775	0.00290199	0.128863	0.411473	0.0525368	0.374069	0.0423183
cg16228356	rs12185233	-9.29964	1.42148e-07	0.00343899	0.133877	0.343097	0.0511639	0.303015	0.0410067
cg16228356	rs7210728	-6.95529	0.0259258	0.00343899	0.133877	0.343097	0.0511639	0.303015	0.0410067
cg16228356	rs2532274	-8.98845	7.38598e-07	0.00343899	0.133877	0.343097	0.0511639	0.303015	0.0410067
cg16228356	rs12373123	-9.45073	6.37228e-08	0.00343899	0.133877	0.343097	0.0511639	0.303015	0.0410067
cg16228356	rs12373168	-8.92434	1.03625e-06	0.00343899	0.133877	0.343097	0.0511639	0.303015	0.0410067
cg16228356	rs1052587	-9.45073	6.37228e-08	0.00343899	0.133877	0.343097	0.0511639	0.303015	0.0410067
cg16228356	rs418891	-9.64166	2.30807e-08	0.00343899	0.133877	0.343097	0.0511639	0.303015	0.0410067
cg16228356	rs17691610	-9.45073	6.37228e-08	0.00343899	0.133877	0.343097	0.0511639	0.303015	0.0410067
cg16228356	rs17426064	-9.45073	6.37228e-08	0.00343899	0.133877	0.343097	0.0511639	0.303015	0.0410067
cg16228356	rs12373142	-9.45073	6.37228e-08	0.00343899	0.133877	0.343097	0.0511639	0.303015	0.0410067
cg16228356	rs17651549	-9.45073	6.37228e-08	0.00343899	0.133877	0.343097	0.0511639	0.303015	0.0410067
cg16228356	rs17574361	-9.45073	6.37228e-08	0.00343899	0.133877	0.343097	0.0511639	0.303015	0.0410067
cg16228356	rs17585974	-9.51892	4.43458e-08	0.00343899	0.133877	0.343097	0.0511639	0.303015	0.0410067
cg16228356	rs17763596	-9.45073	6.37228e-08	0.00343899	0.133877	0.343097	0.0511639	0.303015	0.0410067
cg16228356	rs17334797	-9.45073	6.37228e-08	0.00343899	0.133877	0.343097	0.0511639	0.303015	0.0410067
cg16228356	rs7350928	-9.45073	6.37228e-08	0.00343899	0.133877	0.343097	0.0511639	0.303015	0.0410067
cg16228356	rs17660132	-9.32614	1.235e-07	0.00343899	0.133877	0.343097	0.0511639	0.303015	0.0410067
cg16228356	rs1635291	-8.14956	5.99621e-05	0.00343899	0.133877	0.343097	0.0511639	0.303015	0.0410067
cg16228356	rs1052553	-9.47886	5.48729e-08	0.00343899	0.133877	0.343097	0.0511639	0.303015	0.0410067
cg16228356	rs17577094	-9.45073	6.37228e-08	0.00343899	0.133877	0.343097	0.0511639	0.303015	0.0410067
cg16228356	rs17660464	-9.45073	6.37228e-08	0.00343899	0.133877	0.343097	0.0511639	0.303015	0.0410067
cg16228356	rs17652121	-9.45073	6.37228e-08	0.00343899	0.133877	0.343097	0.0511639	0.303015	0.0410067
cg16228356	rs2469933	-9.64166	2.30807e-08	0.00343899	0.133877	0.343097	0.0511639	0.303015	0.0410067
cg16228356	rs17574604	-9.45073	6.37228e-08	0.00343899	0.133877	0.343097	0.0511639	0.303015	0.0410067
cg16228356	rs12185235	-9.45073	6.37228e-08	0.00343899	0.133877	0.343097	0.0511639	0.303015	0.0410067
cg16228356	rs1052551	-9.45073	6.37228e-08	0.00343899	0.133877	0.343097	0.0511639	0.303015	0.0410067
cg16228356	rs17650901	-9.45073	6.37228e-08	0.00343899	0.133877	0.343097	0.0511639	0.303015	0.0410067
cg16228356	rs2532316	-9.52365	4.32463e-08	0.00343899	0.133877	0.343097	0.0511639	0.303015	0.0410067
cg16228356	rs7215239	-8.14956	5.99621e-05	0.00343899	0.133877	0.343097	0.0511639	0.303015	0.0410067
cg16228356	rs1881194	-9.39143	8.73231e-08	0.00343899	0.133877	0.343097	0.0511639	0.303015	0.0410067
cg16228356	rs1724400	-8.14956	5.99621e-05	0.00343899	0.133877	0.343097	0.0511639	0.303015	0.0410067
cg16228356	rs1396862	-9.45073	6.37228e-08	0.00343899	0.133877	0.343097	0.0511639	0.303015	0.0410067
cg16228356	rs16940665	-9.45073	6.37228e-08	0.00343899	0.133877	0.343097	0.0511639	0.303015	0.0410067
cg16228356	rs2732674	-7.45581	0.0021096	0.00343899	0.133877	0.343097	0.0511639	0.303015	0.0410067
cg16228356	rs417968	-8.22445	4.06375e-05	0.00343899	0.133877	0.343097	0.0511639	0.303015	0.0410067
cg16228356	rs17690703	-8.65186	4.351e-06	0.00343899	0.133877	0.343097	0.0511639	0.303015	0.0410067
cg16228356	rs12185268	-9.45073	6.37228e-08	0.00343899	0.133877	0.343097	0.0511639	0.303015	0.0410067
cg16274899	rs229650	-9.44681	6.50649e-08	0.000472903	0.0928601	0.466566	0.0656607	0.509812	0.0406728
cg16274899	rs229624	-6.98024	0.0229102	0.000472903	0.0928601	0.466566	0.0656607	0.509812	0.0406728
cg16274899	rs229646	-9.44681	6.50649e-08	0.000472903	0.0928601	0.466566	0.0656607	0.509812	0.0406728
cg16274899	rs179336	-7.60547	0.000985838	0.000472903	0.0928601	0.466566	0.0656607	0.509812	0.0406728
cg16274899	rs229621	-7.49856	0.00169834	0.000472903	0.0928601	0.466566	0.0656607	0.509812	0.0406728
cg16274899	rs229660	-15.1071	9.03004e-21	0.000472903	0.0928601	0.466566	0.0656607	0.509812	0.0406728
cg16274899	rs17180090	-12.797	1.2313e-15	0.000472903	0.0928601	0.466566	0.0656607	0.509812	0.0406728
cg16274899	rs872296	-9.93586	4.81343e-09	0.000472903	0.0928601	0.466566	0.0656607	0.509812	0.0406728
cg16308533	rs4792930	-7.05101	0.0161194	0.00290199	0.128863	0.824099	0.0626405	0.783973	0.0522234
cg16308533	rs598126	-7.05418	0.0158667	0.00290199	0.128863	0.824099	0.0626405	0.783973	0.0522234
cg16308533	rs4028634	-8.46779	1.14195e-05	0.00290199	0.128863	0.824099	0.0626405	0.783973	0.0522234
cg16308533	rs2271029	-8.46779	1.14195e-05	0.00290199	0.128863	0.824099	0.0626405	0.783973	0.0522234
cg16308533	rs12943352	-7.05101	0.0161194	0.00290199	0.128863	0.824099	0.0626405	0.783973	0.0522234
cg16308533	rs12451036	-8.28215	3.00959e-05	0.00290199	0.128863	0.824099	0.0626405	0.783973	0.0522234
cg16308533	rs1517002	-7.05418	0.0158667	0.00290199	0.128863	0.824099	0.0626405	0.783973	0.0522234
cg16308533	rs3817331	-8.46779	1.14195e-05	0.00290199	0.128863	0.824099	0.0626405	0.783973	0.0522234
cg16308533	rs4793253	-8.31732	2.50564e-05	0.00290199	0.128863	0.824099	0.0626405	0.783973	0.0522234
cg16308533	rs4793244	-7.05418	0.0158667	0.00290199	0.128863	0.824099	0.0626405	0.783973	0.0522234
cg16308533	rs11649877	-7.05418	0.0158667	0.00290199	0.128863	0.824099	0.0626405	0.783973	0.0522234
cg16308533	rs615942	-7.05418	0.0158667	0.00290199	0.128863	0.824099	0.0626405	0.783973	0.0522234
cg16308533	rs2292750	-7.05101	0.0161194	0.00290199	0.128863	0.824099	0.0626405	0.783973	0.0522234
cg16308533	rs679	-8.31732	2.50564e-05	0.00290199	0.128863	0.824099	0.0626405	0.783973	0.0522234
cg16308533	rs12952983	-7.05418	0.0158667	0.00290199	0.128863	0.824099	0.0626405	0.783973	0.0522234
cg16320788	rs4439172	8.4177	1.48391e-05	0.00440677	0.143178	0.58999	0.0713274	0.632155	0.0738434
cg16406611	rs12801980	7.05015	0.0161886	0.00477815	0.147098	0.218234	0.0686549	0.171206	0.0496337
cg16447950	rs2672027	7.00987	0.0197772	0.000716209	0.0988123	0.557596	0.0876784	0.46203	0.106539
cg16447950	rs4541696	-7.40815	0.00268529	0.000716209	0.0988123	0.557596	0.0876784	0.46203	0.106539
cg16447950	rs3762954	-7.12619	0.0110806	0.000716209	0.0988123	0.557596	0.0876784	0.46203	0.106539
cg16652462	rs17690703	11.3218	2.96784e-12	0.00316053	0.131621	0.333716	0.115452	0.257607	0.0990412
cg16652462	rs17631676	8.46456	1.1614e-05	0.00316053	0.131621	0.333716	0.115452	0.257607	0.0990412
cg16652462	rs7350928	11.4936	1.19037e-12	0.00316053	0.131621	0.333716	0.115452	0.257607	0.0990412
cg16652462	rs17763596	11.4936	1.19037e-12	0.00316053	0.131621	0.333716	0.115452	0.257607	0.0990412
cg16652462	rs17574361	11.4936	1.19037e-12	0.00316053	0.131621	0.333716	0.115452	0.257607	0.0990412
cg16652462	rs12373168	11.1097	9.17663e-12	0.00316053	0.131621	0.333716	0.115452	0.257607	0.0990412
cg16652462	rs418891	12.0507	6.22117e-14	0.00316053	0.131621	0.333716	0.115452	0.257607	0.0990412
cg16652462	rs17660464	11.4936	1.19037e-12	0.00316053	0.131621	0.333716	0.115452	0.257607	0.0990412
cg16652462	rs17691610	11.4936	1.19037e-12	0.00316053	0.131621	0.333716	0.115452	0.257607	0.0990412
cg16652462	rs12947718	8.29366	2.83446e-05	0.00316053	0.131621	0.333716	0.115452	0.257607	0.0990412
cg16652462	rs7215239	11.0255	1.43732e-11	0.00316053	0.131621	0.333716	0.115452	0.257607	0.0990412
cg16652462	rs1052553	11.3058	3.23164e-12	0.00316053	0.131621	0.333716	0.115452	0.257607	0.0990412
cg16652462	rs1724400	11.0255	1.43732e-11	0.00316053	0.131621	0.333716	0.115452	0.257607	0.0990412
cg16652462	rs1052551	11.4936	1.19037e-12	0.00316053	0.131621	0.333716	0.115452	0.257607	0.0990412
cg16652462	rs17426064	11.4936	1.19037e-12	0.00316053	0.131621	0.333716	0.115452	0.257607	0.0990412
cg16652462	rs11012	8.29366	2.83446e-05	0.00316053	0.131621	0.333716	0.115452	0.257607	0.0990412
cg16652462	rs12185268	11.4936	1.19037e-12	0.00316053	0.131621	0.333716	0.115452	0.257607	0.0990412
cg16652462	rs17689966	6.88073	0.0374768	0.00316053	0.131621	0.333716	0.115452	0.257607	0.0990412
cg16652462	rs17334797	11.4936	1.19037e-12	0.00316053	0.131621	0.333716	0.115452	0.257607	0.0990412
cg16652462	rs17651549	11.4936	1.19037e-12	0.00316053	0.131621	0.333716	0.115452	0.257607	0.0990412
cg16652462	rs12185235	11.4936	1.19037e-12	0.00316053	0.131621	0.333716	0.115452	0.257607	0.0990412
cg16652462	rs242944	6.89939	0.0341795	0.00316053	0.131621	0.333716	0.115452	0.257607	0.0990412
cg16652462	rs12373123	11.4936	1.19037e-12	0.00316053	0.131621	0.333716	0.115452	0.257607	0.0990412
cg16652462	rs754593	7.06334	0.0151594	0.00316053	0.131621	0.333716	0.115452	0.257607	0.0990412
cg16652462	rs12373142	11.4936	1.19037e-12	0.00316053	0.131621	0.333716	0.115452	0.257607	0.0990412
cg16652462	rs17652121	11.4936	1.19037e-12	0.00316053	0.131621	0.333716	0.115452	0.257607	0.0990412
cg16652462	rs1052587	11.4936	1.19037e-12	0.00316053	0.131621	0.333716	0.115452	0.257607	0.0990412
cg16652462	rs417968	10.4398	3.26977e-10	0.00316053	0.131621	0.333716	0.115452	0.257607	0.0990412
cg16652462	rs12185233	10.9873	1.76202e-11	0.00316053	0.131621	0.333716	0.115452	0.257607	0.0990412
cg16652462	rs16940665	11.4936	1.19037e-12	0.00316053	0.131621	0.333716	0.115452	0.257607	0.0990412
cg16652462	rs17574604	11.4936	1.19037e-12	0.00316053	0.131621	0.333716	0.115452	0.257607	0.0990412
cg16652462	rs17660132	10.8293	4.09043e-11	0.00316053	0.131621	0.333716	0.115452	0.257607	0.0990412
cg16652462	rs1635291	11.0255	1.43732e-11	0.00316053	0.131621	0.333716	0.115452	0.257607	0.0990412
cg16652462	rs1396862	11.4936	1.19037e-12	0.00316053	0.131621	0.333716	0.115452	0.257607	0.0990412
cg16652462	rs17650901	11.4936	1.19037e-12	0.00316053	0.131621	0.333716	0.115452	0.257607	0.0990412
cg16698551	rs1409128	-6.94617	0.0271228	0.000244141	0.0870664	0.0598745	0.00990177	0.0719509	0.0144902
cg16699635	rs9271300	-6.83724	0.046434	0.00316053	0.131621	0.421757	0.0659848	0.483999	0.0831027
cg16699635	rs2050188	6.83466	0.0470267	0.00316053	0.131621	0.421757	0.0659848	0.483999	0.0831027
cg16699635	rs2395172	-8.36514	1.95256e-05	0.00316053	0.131621	0.421757	0.0659848	0.483999	0.0831027
cg16699635	rs761188	-7.95965	0.000160214	0.00316053	0.131621	0.421757	0.0659848	0.483999	0.0831027
cg16699635	rs3129955	6.852	0.0431798	0.00316053	0.131621	0.421757	0.0659848	0.483999	0.0831027
cg16699635	rs3132954	-7.08428	0.0136578	0.00316053	0.131621	0.421757	0.0659848	0.483999	0.0831027
cg16699635	rs1076712	-7.95965	0.000160214	0.00316053	0.131621	0.421757	0.0659848	0.483999	0.0831027
cg16699635	rs9271775	7.3578	0.00346322	0.00316053	0.131621	0.421757	0.0659848	0.483999	0.0831027
cg16699635	rs6920338	8.12983	6.64262e-05	0.00316053	0.131621	0.421757	0.0659848	0.483999	0.0831027
cg16699635	rs3117134	-7.95965	0.000160214	0.00316053	0.131621	0.421757	0.0659848	0.483999	0.0831027
cg16699635	rs3129941	7.29538	0.00474373	0.00316053	0.131621	0.421757	0.0659848	0.483999	0.0831027
cg16699635	rs3129878	-8.03759	0.000107108	0.00316053	0.131621	0.421757	0.0659848	0.483999	0.0831027
cg16699635	rs3132940	6.87267	0.0389976	0.00316053	0.131621	0.421757	0.0659848	0.483999	0.0831027
cg16699635	rs6903608	7.82456	0.00032123	0.00316053	0.131621	0.421757	0.0659848	0.483999	0.0831027
cg16699635	rs3129876	-8.36514	1.95256e-05	0.00316053	0.131621	0.421757	0.0659848	0.483999	0.0831027
cg16699635	rs3129931	7.0834	0.0137179	0.00316053	0.131621	0.421757	0.0659848	0.483999	0.0831027
cg16699635	rs3129907	7.29538	0.00474373	0.00316053	0.131621	0.421757	0.0659848	0.483999	0.0831027
cg16699635	rs3129881	-8.36514	1.95256e-05	0.00316053	0.131621	0.421757	0.0659848	0.483999	0.0831027
cg16699635	rs3129858	-8.36514	1.95256e-05	0.00316053	0.131621	0.421757	0.0659848	0.483999	0.0831027
cg16699635	rs28490179	8.99123	7.2782e-07	0.00316053	0.131621	0.421757	0.0659848	0.483999	0.0831027
cg16699635	rs9268880	7.82456	0.00032123	0.00316053	0.131621	0.421757	0.0659848	0.483999	0.0831027
cg16699635	rs3129868	8.00695	0.000125493	0.00316053	0.131621	0.421757	0.0659848	0.483999	0.0831027
cg16699635	rs3129848	-8.36514	1.95256e-05	0.00316053	0.131621	0.421757	0.0659848	0.483999	0.0831027
cg16699635	rs3132959	7.29538	0.00474373	0.00316053	0.131621	0.421757	0.0659848	0.483999	0.0831027
cg16699635	rs3135388	8.02132	0.00011651	0.00316053	0.131621	0.421757	0.0659848	0.483999	0.0831027
cg16699635	rs3129948	6.852	0.0431798	0.00316053	0.131621	0.421757	0.0659848	0.483999	0.0831027
cg16699635	rs9271366	8.02132	0.00011651	0.00316053	0.131621	0.421757	0.0659848	0.483999	0.0831027
cg16699635	rs743862	-7.25855	0.00570915	0.00316053	0.131621	0.421757	0.0659848	0.483999	0.0831027
cg16699635	rs3129889	8.02132	0.00011651	0.00316053	0.131621	0.421757	0.0659848	0.483999	0.0831027
cg16699635	rs3117133	7.22346	0.00680912	0.00316053	0.131621	0.421757	0.0659848	0.483999	0.0831027
cg16699635	rs3117119	7.20096	0.00762258	0.00316053	0.131621	0.421757	0.0659848	0.483999	0.0831027
cg16699635	rs2395165	7.86225	0.000264641	0.00316053	0.131621	0.421757	0.0659848	0.483999	0.0831027
cg16699635	rs3135352	8.00695	0.000125493	0.00316053	0.131621	0.421757	0.0659848	0.483999	0.0831027
cg16699635	rs9272143	-8.42378	1.43745e-05	0.00316053	0.131621	0.421757	0.0659848	0.483999	0.0831027
cg16699635	rs3117111	7.14159	0.0102602	0.00316053	0.131621	0.421757	0.0659848	0.483999	0.0831027
cg16699635	rs3117098	6.852	0.0431798	0.00316053	0.131621	0.421757	0.0659848	0.483999	0.0831027
cg16699635	rs9268199	7.29005	0.00487277	0.00316053	0.131621	0.421757	0.0659848	0.483999	0.0831027
cg16699635	rs9270986	9.05421	5.21711e-07	0.00316053	0.131621	0.421757	0.0659848	0.483999	0.0831027
cg16699635	rs9268103	7.09132	0.0131871	0.00316053	0.131621	0.421757	0.0659848	0.483999	0.0831027
cg16699635	rs3135391	8.02132	0.00011651	0.00316053	0.131621	0.421757	0.0659848	0.483999	0.0831027
cg16699635	rs6923504	7.82456	0.00032123	0.00316053	0.131621	0.421757	0.0659848	0.483999	0.0831027
cg16699635	rs3129954	6.852	0.0431798	0.00316053	0.131621	0.421757	0.0659848	0.483999	0.0831027
cg16699635	rs9272105	-8.73821	2.76352e-06	0.00316053	0.131621	0.421757	0.0659848	0.483999	0.0831027
cg16699635	rs3129718	8.02132	0.00011651	0.00316053	0.131621	0.421757	0.0659848	0.483999	0.0831027
cg16699635	rs2894249	7.29538	0.00474373	0.00316053	0.131621	0.421757	0.0659848	0.483999	0.0831027
cg16699635	rs6904320	7.31754	0.00424273	0.00316053	0.131621	0.421757	0.0659848	0.483999	0.0831027
cg16699635	rs3129860	8.00695	0.000125493	0.00316053	0.131621	0.421757	0.0659848	0.483999	0.0831027
cg16699635	rs9271055	9.05421	5.21711e-07	0.00316053	0.131621	0.421757	0.0659848	0.483999	0.0831027
cg16699635	rs910049	7.29538	0.00474373	0.00316053	0.131621	0.421757	0.0659848	0.483999	0.0831027
cg16699635	rs2395174	-8.36514	1.95256e-05	0.00316053	0.131621	0.421757	0.0659848	0.483999	0.0831027
cg16699635	rs2273019	-7.95965	0.000160214	0.00316053	0.131621	0.421757	0.0659848	0.483999	0.0831027
cg16699635	rs3129846	-8.36514	1.95256e-05	0.00316053	0.131621	0.421757	0.0659848	0.483999	0.0831027
cg16699635	rs9267947	-7.1776	0.00856867	0.00316053	0.131621	0.421757	0.0659848	0.483999	0.0831027
cg16699635	rs983561	-8.36514	1.95256e-05	0.00316053	0.131621	0.421757	0.0659848	0.483999	0.0831027
cg16699635	rs3129934	7.20096	0.00762258	0.00316053	0.131621	0.421757	0.0659848	0.483999	0.0831027
cg16699635	rs3132958	7.29538	0.00474373	0.00316053	0.131621	0.421757	0.0659848	0.483999	0.0831027
cg16699635	rs3135342	-8.36514	1.95256e-05	0.00316053	0.131621	0.421757	0.0659848	0.483999	0.0831027
cg16699635	rs3135005	8.45411	1.22668e-05	0.00316053	0.131621	0.421757	0.0659848	0.483999	0.0831027
cg16960402	rs7799807	-7.04803	0.0163603	0.00266212	0.12654	0.435606	0.0586763	0.401467	0.0367731
cg16960402	rs3778991	-7.73225	0.000515779	0.00266212	0.12654	0.435606	0.0586763	0.401467	0.0367731
cg16960402	rs2280550	-7.80385	0.000357279	0.00266212	0.12654	0.435606	0.0586763	0.401467	0.0367731
cg16960402	rs6957894	-7.06921	0.0147233	0.00266212	0.12654	0.435606	0.0586763	0.401467	0.0367731
cg16960402	rs6954673	-7.06921	0.0147233	0.00266212	0.12654	0.435606	0.0586763	0.401467	0.0367731
cg16960402	rs3800882	-8.25325	3.49816e-05	0.00266212	0.12654	0.435606	0.0586763	0.401467	0.0367731
cg16960402	rs3778978	-8.47554	1.0966e-05	0.00266212	0.12654	0.435606	0.0586763	0.401467	0.0367731
cg16960402	rs12699477	-7.64794	0.000793786	0.00266212	0.12654	0.435606	0.0586763	0.401467	0.0367731
cg16960402	rs12540579	-6.90603	0.0330777	0.00266212	0.12654	0.435606	0.0586763	0.401467	0.0367731
cg16960402	rs4721135	-7.96624	0.000154857	0.00266212	0.12654	0.435606	0.0586763	0.401467	0.0367731
cg16960402	rs12666575	-8.71617	3.10319e-06	0.00266212	0.12654	0.435606	0.0586763	0.401467	0.0367731
cg16968851	rs11033018	-8.32003	2.47055e-05	0.00477815	0.147098	0.43011	0.0899186	0.371691	0.0827609
cg16968851	rs11033019	-8.35953	2.01053e-05	0.00477815	0.147098	0.43011	0.0899186	0.371691	0.0827609
cg16974014	rs861855	6.88053	0.0375144	0.00117213	0.107778	0.58389	0.0607934	0.546347	0.0444911
cg16974014	rs1669125	6.91883	0.0310504	0.00117213	0.107778	0.58389	0.0607934	0.546347	0.0444911
cg16974014	rs2247115	6.91883	0.0310504	0.00117213	0.107778	0.58389	0.0607934	0.546347	0.0444911
cg16974014	rs861833	8.91329	1.09849e-06	0.00117213	0.107778	0.58389	0.0607934	0.546347	0.0444911
cg16974014	rs861818	9.53318	4.11086e-08	0.00117213	0.107778	0.58389	0.0607934	0.546347	0.0444911
cg16974014	rs1103229	8.91329	1.09849e-06	0.00117213	0.107778	0.58389	0.0607934	0.546347	0.0444911
cg16974014	rs881091	8.91329	1.09849e-06	0.00117213	0.107778	0.58389	0.0607934	0.546347	0.0444911
cg16985708	rs9647713	-9.90284	5.74014e-09	0.00186737	0.11728	0.465182	0.0538028	0.516062	0.0452515
cg16985708	rs10232827	-7.6118	0.000954524	0.00186737	0.11728	0.465182	0.0538028	0.516062	0.0452515
cg16985708	rs11767129	-10.067	2.39121e-09	0.00186737	0.11728	0.465182	0.0538028	0.516062	0.0452515
cg16985708	rs13223593	-10.2602	8.52979e-10	0.00186737	0.11728	0.465182	0.0538028	0.516062	0.0452515
cg16985708	rs1127155	-10.2602	8.52979e-10	0.00186737	0.11728	0.465182	0.0538028	0.516062	0.0452515
cg16985708	rs4255023	-10.0236	3.01532e-09	0.00186737	0.11728	0.465182	0.0538028	0.516062	0.0452515
cg16985708	rs6460055	-8.2403	3.74201e-05	0.00186737	0.11728	0.465182	0.0538028	0.516062	0.0452515
cg16985708	rs11770024	-10.067	2.39121e-09	0.00186737	0.11728	0.465182	0.0538028	0.516062	0.0452515
cg16985708	rs6949053	-10.2602	8.52979e-10	0.00186737	0.11728	0.465182	0.0538028	0.516062	0.0452515
cg16985708	rs9691413	-10.2602	8.52979e-10	0.00186737	0.11728	0.465182	0.0538028	0.516062	0.0452515
cg16985708	rs13232536	-8.8619	1.4405e-06	0.00186737	0.11728	0.465182	0.0538028	0.516062	0.0452515
cg16985708	rs8629	-10.2602	8.52979e-10	0.00186737	0.11728	0.465182	0.0538028	0.516062	0.0452515
cg16985708	rs7455225	-8.93321	9.88843e-07	0.00186737	0.11728	0.465182	0.0538028	0.516062	0.0452515
cg16985708	rs12536661	-8.15634	5.78881e-05	0.00186737	0.11728	0.465182	0.0538028	0.516062	0.0452515
cg16985708	rs6968360	-10.0811	2.21791e-09	0.00186737	0.11728	0.465182	0.0538028	0.516062	0.0452515
cg17035591	rs2899313	-7.55005	0.00130732	0.00477815	0.147098	0.381502	0.0300202	0.398884	0.0260371
cg17297354	rs10925257	-6.84359	0.0450052	0.000875145	0.103496	0.730652	0.0438331	0.703196	0.033647
cg17297354	rs1805087	-6.84359	0.0450052	0.000875145	0.103496	0.730652	0.0438331	0.703196	0.033647
cg17297354	rs4659727	-6.84359	0.0450052	0.000875145	0.103496	0.730652	0.0438331	0.703196	0.033647
cg17297354	rs2275565	-7.21803	0.00699699	0.000875145	0.103496	0.730652	0.0438331	0.703196	0.033647
cg17308606	rs7997	-7.12155	0.0113404	0.00223392	0.121849	0.278092	0.0487452	0.306616	0.0425727
cg17308606	rs1043060	-7.12155	0.0113404	0.00223392	0.121849	0.278092	0.0487452	0.306616	0.0425727
cg17308606	rs7859	-7.12155	0.0113404	0.00223392	0.121849	0.278092	0.0487452	0.306616	0.0425727
cg17308606	rs3780666	-7.12155	0.0113404	0.00223392	0.121849	0.278092	0.0487452	0.306616	0.0425727
cg17308606	rs10819321	-7.12155	0.0113404	0.00223392	0.121849	0.278092	0.0487452	0.306616	0.0425727
cg17334937	rs1838065	-11.0108	1.55477e-11	0.000792146	0.101165	0.601268	0.0713791	0.530386	0.0850361
cg17334937	rs7477069	9.49902	4.92978e-08	0.000792146	0.101165	0.601268	0.0713791	0.530386	0.0850361
cg17394623	rs9670068	-7.87855	0.000243352	0.00406074	0.140111	0.748993	0.0987109	0.802908	0.0669981
cg17394623	rs450514	-7.87855	0.000243352	0.00406074	0.140111	0.748993	0.0987109	0.802908	0.0669981
cg17394623	rs2296654	-10.1803	1.30663e-09	0.00406074	0.140111	0.748993	0.0987109	0.802908	0.0669981
cg17456701	rs2315325	-7.50787	0.00161993	0.00290199	0.128863	0.716515	0.0977388	0.678517	0.0745509
cg17456701	rs5945431	-7.50787	0.00161993	0.00290199	0.128863	0.716515	0.0977388	0.678517	0.0745509
cg17529152	rs11693629	7.04639	0.0164939	0.00477815	0.147098	0.193851	0.0386731	0.171396	0.0227197
cg17529152	rs12613135	7.04639	0.0164939	0.00477815	0.147098	0.193851	0.0386731	0.171396	0.0227197
cg17529152	rs6756192	6.88377	0.0369198	0.00477815	0.147098	0.193851	0.0386731	0.171396	0.0227197
cg17529152	rs935394	7.92662	0.000189978	0.00477815	0.147098	0.193851	0.0386731	0.171396	0.0227197
cg17554194	rs2844575	7.54741	0.00132501	0.00170479	0.115857	0.0601111	0.0133937	0.0854896	0.0527613
cg17554194	rs2524163	-7.55652	0.00126501	0.00170479	0.115857	0.0601111	0.0133937	0.0854896	0.0527613
cg17554194	rs2518028	-8.82736	1.7282e-06	0.00170479	0.115857	0.0601111	0.0133937	0.0854896	0.0527613
cg17554194	rs2853922	-7.55652	0.00126501	0.00170479	0.115857	0.0601111	0.0133937	0.0854896	0.0527613
cg17554194	rs2853933	-7.55652	0.00126501	0.00170479	0.115857	0.0601111	0.0133937	0.0854896	0.0527613
cg17554194	rs2524089	-7.55652	0.00126501	0.00170479	0.115857	0.0601111	0.0133937	0.0854896	0.0527613
cg17554194	rs2523554	-6.84046	0.0457045	0.00170479	0.115857	0.0601111	0.0133937	0.0854896	0.0527613
cg17554194	rs2524066	-7.55652	0.00126501	0.00170479	0.115857	0.0601111	0.0133937	0.0854896	0.0527613
cg17554194	rs2524074	-7.39237	0.00290835	0.00170479	0.115857	0.0601111	0.0133937	0.0854896	0.0527613
cg17554194	rs3869109	-8.06584	9.25402e-05	0.00170479	0.115857	0.0601111	0.0133937	0.0854896	0.0527613
cg17554194	rs2853935	-7.55652	0.00126501	0.00170479	0.115857	0.0601111	0.0133937	0.0854896	0.0527613
cg17554194	rs9263964	-8.16562	5.51666e-05	0.00170479	0.115857	0.0601111	0.0133937	0.0854896	0.0527613
cg17554194	rs2247056	-10.4303	3.43999e-10	0.00170479	0.115857	0.0601111	0.0133937	0.0854896	0.0527613
cg17554194	rs2524040	-7.55652	0.00126501	0.00170479	0.115857	0.0601111	0.0133937	0.0854896	0.0527613
cg17554194	rs2523589	-8.14585	6.11278e-05	0.00170479	0.115857	0.0601111	0.0133937	0.0854896	0.0527613
cg17554194	rs2243868	-7.55652	0.00126501	0.00170479	0.115857	0.0601111	0.0133937	0.0854896	0.0527613
cg17554194	rs2853931	-9.0054	6.75343e-07	0.00170479	0.115857	0.0601111	0.0133937	0.0854896	0.0527613
cg17554194	rs2524156	-7.55652	0.00126501	0.00170479	0.115857	0.0601111	0.0133937	0.0854896	0.0527613
cg17554194	rs3134782	-6.83859	0.0461272	0.00170479	0.115857	0.0601111	0.0133937	0.0854896	0.0527613
cg17833169	rs2064689	10.4861	2.55468e-10	0.000472903	0.0928601	0.121886	0.054668	0.0841065	0.0341167
cg17833169	rs6688383	10.4861	2.55468e-10	0.000472903	0.0928601	0.121886	0.054668	0.0841065	0.0341167
cg17833169	rs10789224	11.0118	1.54656e-11	0.000472903	0.0928601	0.121886	0.054668	0.0841065	0.0341167
cg17833169	rs4655679	11.5767	7.65773e-13	0.000472903	0.0928601	0.121886	0.054668	0.0841065	0.0341167
cg17833169	rs11209003	11.5767	7.65773e-13	0.000472903	0.0928601	0.121886	0.054668	0.0841065	0.0341167
cg17833169	rs4655683	9.11788	3.72502e-07	0.000472903	0.0928601	0.121886	0.054668	0.0841065	0.0341167
cg17881200	rs1859166	7.04599	0.0165274	0.00243979	0.124049	0.391849	0.0563141	0.352998	0.0464182
cg17881200	rs2465276	6.86987	0.0395389	0.00243979	0.124049	0.391849	0.0563141	0.352998	0.0464182
cg17881200	rs1801085	6.86987	0.0395389	0.00243979	0.124049	0.391849	0.0563141	0.352998	0.0464182
cg17881200	rs7811753	7.2446	0.00612351	0.00243979	0.124049	0.391849	0.0563141	0.352998	0.0464182
cg17881200	rs2428433	6.92788	0.0296921	0.00243979	0.124049	0.391849	0.0563141	0.352998	0.0464182
cg17881200	rs2107063	7.37814	0.00312516	0.00243979	0.124049	0.391849	0.0563141	0.352998	0.0464182
cg18016565	rs12125650	8.45112	1.24603e-05	0.00406074	0.140111	0.131053	0.0326825	0.16455	0.0458838
cg18016565	rs12410869	8.4938	9.96668e-06	0.00406074	0.140111	0.131053	0.0326825	0.16455	0.0458838
cg18016565	rs3754211	8.38857	1.72776e-05	0.00406074	0.140111	0.131053	0.0326825	0.16455	0.0458838
cg18016565	rs10888391	8.54711	7.53838e-06	0.00406074	0.140111	0.131053	0.0326825	0.16455	0.0458838
cg18016565	rs11204704	10.811	4.51086e-11	0.00406074	0.140111	0.131053	0.0326825	0.16455	0.0458838
cg18016565	rs11586422	10.7787	5.35835e-11	0.00406074	0.140111	0.131053	0.0326825	0.16455	0.0458838
cg18016565	rs2864873	8.54711	7.53838e-06	0.00406074	0.140111	0.131053	0.0326825	0.16455	0.0458838
cg18016565	rs6655975	12.0234	7.1888e-14	0.00406074	0.140111	0.131053	0.0326825	0.16455	0.0458838
cg18016565	rs10888394	8.54711	7.53838e-06	0.00406074	0.140111	0.131053	0.0326825	0.16455	0.0458838
cg18016565	rs11204697	10.7548	6.08924e-11	0.00406074	0.140111	0.131053	0.0326825	0.16455	0.0458838
cg18016565	rs11204726	8.54711	7.53838e-06	0.00406074	0.140111	0.131053	0.0326825	0.16455	0.0458838
cg18016565	rs11204695	10.6118	1.30607e-10	0.00406074	0.140111	0.131053	0.0326825	0.16455	0.0458838
cg18016565	rs2275236	10.7787	5.35835e-11	0.00406074	0.140111	0.131053	0.0326825	0.16455	0.0458838
cg18016565	rs10305704	8.36264	1.97817e-05	0.00406074	0.140111	0.131053	0.0326825	0.16455	0.0458838
cg18016565	rs11204737	8.45112	1.24603e-05	0.00406074	0.140111	0.131053	0.0326825	0.16455	0.0458838
cg18016565	rs3768016	8.36264	1.97817e-05	0.00406074	0.140111	0.131053	0.0326825	0.16455	0.0458838
cg18016565	rs12568757	8.45112	1.24603e-05	0.00406074	0.140111	0.131053	0.0326825	0.16455	0.0458838
cg18016565	rs11204675	14.1328	1.23636e-18	0.00406074	0.140111	0.131053	0.0326825	0.16455	0.0458838
cg18016565	rs10399947	8.56547	6.84647e-06	0.00406074	0.140111	0.131053	0.0326825	0.16455	0.0458838
cg18016565	rs2228099	8.54711	7.53838e-06	0.00406074	0.140111	0.131053	0.0326825	0.16455	0.0458838
cg18016565	rs8444	8.30861	2.6221e-05	0.00406074	0.140111	0.131053	0.0326825	0.16455	0.0458838
cg18016565	rs10305714	8.36264	1.97817e-05	0.00406074	0.140111	0.131053	0.0326825	0.16455	0.0458838
cg18016565	rs10888390	8.36264	1.97817e-05	0.00406074	0.140111	0.131053	0.0326825	0.16455	0.0458838
cg18016565	rs11204725	8.45112	1.24603e-05	0.00406074	0.140111	0.131053	0.0326825	0.16455	0.0458838
cg18016565	rs2271076	8.4938	9.96668e-06	0.00406074	0.140111	0.131053	0.0326825	0.16455	0.0458838
cg18016565	rs10788792	10.5217	2.11208e-10	0.00406074	0.140111	0.131053	0.0326825	0.16455	0.0458838
cg18016565	rs7412746	8.44671	1.27507e-05	0.00406074	0.140111	0.131053	0.0326825	0.16455	0.0458838
cg18016565	rs11552229	8.45447	1.22437e-05	0.00406074	0.140111	0.131053	0.0326825	0.16455	0.0458838
cg18016565	rs1889740	8.54711	7.53838e-06	0.00406074	0.140111	0.131053	0.0326825	0.16455	0.0458838
cg18016565	rs12402939	10.5998	1.39246e-10	0.00406074	0.140111	0.131053	0.0326825	0.16455	0.0458838
cg18016565	rs1546376	8.30861	2.6221e-05	0.00406074	0.140111	0.131053	0.0326825	0.16455	0.0458838
cg18016565	rs1336900	10.4351	3.35228e-10	0.00406074	0.140111	0.131053	0.0326825	0.16455	0.0458838
cg18016565	rs10888395	8.54711	7.53838e-06	0.00406074	0.140111	0.131053	0.0326825	0.16455	0.0458838
cg18016565	rs11807450	10.5045	2.31472e-10	0.00406074	0.140111	0.131053	0.0326825	0.16455	0.0458838
cg18016565	rs4319334	8.54711	7.53838e-06	0.00406074	0.140111	0.131053	0.0326825	0.16455	0.0458838
cg18016565	rs6698495	14.4805	2.11158e-19	0.00406074	0.140111	0.131053	0.0326825	0.16455	0.0458838
cg18016565	rs11204668	13.8778	4.55773e-18	0.00406074	0.140111	0.131053	0.0326825	0.16455	0.0458838
cg18016565	rs11803569	10.7787	5.35835e-11	0.00406074	0.140111	0.131053	0.0326825	0.16455	0.0458838
cg18016565	rs3768013	8.54711	7.53838e-06	0.00406074	0.140111	0.131053	0.0326825	0.16455	0.0458838
cg18016565	rs7532045	8.54711	7.53838e-06	0.00406074	0.140111	0.131053	0.0326825	0.16455	0.0458838
cg18016565	rs9659073	-7.63351	0.000854471	0.00406074	0.140111	0.131053	0.0326825	0.16455	0.0458838
cg18016565	rs11589458	8.36264	1.97817e-05	0.00406074	0.140111	0.131053	0.0326825	0.16455	0.0458838
cg18016565	rs11204684	14.0428	1.95843e-18	0.00406074	0.140111	0.131053	0.0326825	0.16455	0.0458838
cg18016565	rs11204698	10.5217	2.11208e-10	0.00406074	0.140111	0.131053	0.0326825	0.16455	0.0458838
cg18041435	rs12548278	-7.14072	0.0103046	0.00223392	0.121849	0.426411	0.0562683	0.469054	0.0420392
cg18354836	rs483598	10.9217	2.49983e-11	0.00243979	0.124049	0.699291	0.0496599	0.738762	0.047319
cg18354836	rs573905	7.95374	0.000165178	0.00243979	0.124049	0.699291	0.0496599	0.738762	0.047319
cg18354836	rs642497	-11.5519	8.73721e-13	0.00243979	0.124049	0.699291	0.0496599	0.738762	0.047319
cg18354836	rs540800	10.261	8.49365e-10	0.00243979	0.124049	0.699291	0.0496599	0.738762	0.047319
cg18354836	rs607527	-10.8978	2.83907e-11	0.00243979	0.124049	0.699291	0.0496599	0.738762	0.047319
cg18354836	rs11603023	10.2125	1.1002e-09	0.00243979	0.124049	0.699291	0.0496599	0.738762	0.047319
cg18354836	rs745663	-10.7026	8.0432e-11	0.00243979	0.124049	0.699291	0.0496599	0.738762	0.047319
cg18354836	rs7389	-10.7026	8.0432e-11	0.00243979	0.124049	0.699291	0.0496599	0.738762	0.047319
cg18354836	rs653008	-10.7026	8.0432e-11	0.00243979	0.124049	0.699291	0.0496599	0.738762	0.047319
cg18354836	rs673770	-11.5519	8.73721e-13	0.00243979	0.124049	0.699291	0.0496599	0.738762	0.047319
cg18354836	rs633683	9.59532	2.95359e-08	0.00243979	0.124049	0.699291	0.0496599	0.738762	0.047319
cg18354836	rs4936433	-11.5519	8.73721e-13	0.00243979	0.124049	0.699291	0.0496599	0.738762	0.047319
cg18354836	rs4486664	-10.4656	2.84945e-10	0.00243979	0.124049	0.699291	0.0496599	0.738762	0.047319
cg18354836	rs2077173	-10.7026	8.0432e-11	0.00243979	0.124049	0.699291	0.0496599	0.738762	0.047319
cg18354836	rs12798453	-11.5595	8.39073e-13	0.00243979	0.124049	0.699291	0.0496599	0.738762	0.047319
cg18751141	rs2465276	7.3248	0.00409032	0.00155479	0.113831	0.283466	0.0453562	0.255243	0.0428219
cg18751141	rs2428433	7.30967	0.00441442	0.00155479	0.113831	0.283466	0.0453562	0.255243	0.0428219
cg18751141	rs1801085	7.3248	0.00409032	0.00155479	0.113831	0.283466	0.0453562	0.255243	0.0428219
cg18815120	rs480902	-7.36709	0.0033045	0.00186737	0.11728	0.565495	0.06228	0.613114	0.0479375
cg18815120	rs2808614	-8.84718	1.55677e-06	0.00186737	0.11728	0.565495	0.06228	0.613114	0.0479375
cg18815120	rs2486736	-7.78517	0.000393241	0.00186737	0.11728	0.565495	0.06228	0.613114	0.0479375
cg18815120	rs2486729	-8.03606	0.00010796	0.00186737	0.11728	0.565495	0.06228	0.613114	0.0479375
cg18815120	rs11122273	-7.77558	0.000413054	0.00186737	0.11728	0.565495	0.06228	0.613114	0.0479375
cg18815120	rs2355873	-7.34499	0.00369451	0.00186737	0.11728	0.565495	0.06228	0.613114	0.0479375
cg18815120	rs2437150	-8.07844	8.66969e-05	0.00186737	0.11728	0.565495	0.06228	0.613114	0.0479375
cg18815120	rs2749717	-7.81365	0.000339739	0.00186737	0.11728	0.565495	0.06228	0.613114	0.0479375
cg18815120	rs2009873	-8.01961	0.000117544	0.00186737	0.11728	0.565495	0.06228	0.613114	0.0479375
cg18815120	rs2808611	-8.75015	2.59524e-06	0.00186737	0.11728	0.565495	0.06228	0.613114	0.0479375
cg18815120	rs973253	-7.98748	0.000138775	0.00186737	0.11728	0.565495	0.06228	0.613114	0.0479375
cg18815120	rs1076804	-8.03606	0.00010796	0.00186737	0.11728	0.565495	0.06228	0.613114	0.0479375
cg18855178	rs2244794	-8.53787	7.91222e-06	0.00406074	0.140111	0.124243	0.0269612	0.140711	0.0219001
cg18855178	rs2244801	-8.53787	7.91222e-06	0.00406074	0.140111	0.124243	0.0269612	0.140711	0.0219001
cg18855178	rs791470	-9.08286	4.48345e-07	0.00406074	0.140111	0.124243	0.0269612	0.140711	0.0219001
cg18855178	rs171948	-6.86742	0.0400192	0.00406074	0.140111	0.124243	0.0269612	0.140711	0.0219001
cg18855178	rs2277748	-8.79365	2.06406e-06	0.00406074	0.140111	0.124243	0.0269612	0.140711	0.0219001
cg18855178	rs197198	-7.14907	0.00988329	0.00406074	0.140111	0.124243	0.0269612	0.140711	0.0219001
cg18855178	rs12459408	-7.63671	0.000840641	0.00406074	0.140111	0.124243	0.0269612	0.140711	0.0219001
cg19195077	rs7805780	-17.3675	1.53655e-25	0.00223392	0.121849	0.663975	0.190893	0.766642	0.112038
cg19195077	rs17172896	-27.7189	6.00317e-44	0.00223392	0.121849	0.663975	0.190893	0.766642	0.112038
cg19195077	rs17544941	-27.3208	2.4669e-43	0.00223392	0.121849	0.663975	0.190893	0.766642	0.112038
cg19220586	rs3820393	7.24462	0.00612294	1.51396e-05	0.077368	0.0980053	0.0224692	0.123013	0.025674
cg19220586	rs16859159	6.86004	0.0415027	1.51396e-05	0.077368	0.0980053	0.0224692	0.123013	0.025674
cg19220868	rs731034	-8.23075	3.93261e-05	0.00477815	0.147098	0.591129	0.063538	0.550435	0.0620851
cg19220868	rs12468922	-10.9858	1.77641e-11	0.00477815	0.147098	0.591129	0.063538	0.550435	0.0620851
cg19220868	rs2872168	-11.3234	2.94177e-12	0.00477815	0.147098	0.591129	0.063538	0.550435	0.0620851
cg19220868	rs13000184	-11.599	6.80498e-13	0.00477815	0.147098	0.591129	0.063538	0.550435	0.0620851
cg19220868	rs10170348	-8.23075	3.93261e-05	0.00477815	0.147098	0.591129	0.063538	0.550435	0.0620851
cg19220868	rs3811531	-8.93452	9.82002e-07	0.00477815	0.147098	0.591129	0.063538	0.550435	0.0620851
cg19220868	rs13022258	-11.599	6.80498e-13	0.00477815	0.147098	0.591129	0.063538	0.550435	0.0620851
cg19307003	rs1050922	-7.00049	0.0207203	0.00243979	0.124049	0.450631	0.109115	0.383295	0.0711542
cg19342782	rs664051	6.88771	0.0362085	0.00477815	0.147098	0.472487	0.0578601	0.515453	0.0533444
cg19342782	rs12140479	8.28968	2.89378e-05	0.00477815	0.147098	0.472487	0.0578601	0.515453	0.0533444
cg19342782	rs7536099	8.33038	2.34069e-05	0.00477815	0.147098	0.472487	0.0578601	0.515453	0.0533444
cg19520234	rs6818701	8.98863	7.37909e-07	0.00477815	0.147098	0.346254	0.0659417	0.293721	0.0465418
cg19520234	rs17006095	7.23953	0.0062813	0.00477815	0.147098	0.346254	0.0659417	0.293721	0.0465418
cg19520234	rs2321267	8.98863	7.37909e-07	0.00477815	0.147098	0.346254	0.0659417	0.293721	0.0465418
cg19520234	rs10519560	8.98863	7.37909e-07	0.00477815	0.147098	0.346254	0.0659417	0.293721	0.0465418
cg19520234	rs2043125	6.82982	0.0481616	0.00477815	0.147098	0.346254	0.0659417	0.293721	0.0465418
cg19520234	rs6836265	8.40444	1.5903e-05	0.00477815	0.147098	0.346254	0.0659417	0.293721	0.0465418
cg19520234	rs1431346	8.4959	9.85746e-06	0.00477815	0.147098	0.346254	0.0659417	0.293721	0.0465418
cg19520234	rs9790415	7.20675	0.00740451	0.00477815	0.147098	0.346254	0.0659417	0.293721	0.0465418
cg19520234	rs7670320	8.98863	7.37909e-07	0.00477815	0.147098	0.346254	0.0659417	0.293721	0.0465418
cg19520234	rs1123003	7.20675	0.00740451	0.00477815	0.147098	0.346254	0.0659417	0.293721	0.0465418
cg19579005	rs1264375	-7.21997	0.00692927	0.00316053	0.131621	0.286146	0.0626322	0.343704	0.0736323
cg19723715	rs3808350	7.12678	0.011048	0.00440677	0.143178	0.377213	0.0787391	0.323831	0.0592846
cg19767249	rs12788021	8.32548	2.4013e-05	0.00155479	0.113831	0.0659754	0.0105802	0.0756849	0.0133592
cg19767249	rs8177374	13.2937	9.27004e-17	0.00155479	0.113831	0.0659754	0.0105802	0.0756849	0.0133592
cg19767249	rs4420285	10.2542	8.80684e-10	0.00155479	0.113831	0.0659754	0.0105802	0.0756849	0.0133592
cg19767249	rs12786155	13.5936	1.96579e-17	0.00155479	0.113831	0.0659754	0.0105802	0.0756849	0.0133592
cg19767249	rs3802814	9.78901	1.05298e-08	0.00155479	0.113831	0.0659754	0.0105802	0.0756849	0.0133592
cg19837174	rs947470	-8.02948	0.000111698	0.00316053	0.131621	0.720703	0.0677335	0.762135	0.0448958
cg19837174	rs7917676	-8.12575	6.78446e-05	0.00316053	0.131621	0.720703	0.0677335	0.762135	0.0448958
cg19891452	rs378953	-9.45978	6.07299e-08	0.00106452	0.106471	0.592885	0.109308	0.673494	0.111955
cg19891452	rs1278003	-9.35306	1.07059e-07	0.00106452	0.106471	0.592885	0.109308	0.673494	0.111955
cg19891452	rs4243802	-9.2554	1.79752e-07	0.00106452	0.106471	0.592885	0.109308	0.673494	0.111955
cg19891452	rs9324283	-7.52556	0.00148069	0.00106452	0.106471	0.592885	0.109308	0.673494	0.111955
cg20148575	rs6709245	-7.20753	0.00737558	0.00316053	0.131621	0.0774796	0.0223664	0.0910351	0.0244002
cg20148575	rs13411754	-9.67128	1.97135e-08	0.00316053	0.131621	0.0774796	0.0223664	0.0910351	0.0244002
cg20148575	rs870943	-10.2115	1.10604e-09	0.00316053	0.131621	0.0774796	0.0223664	0.0910351	0.0244002
cg20148575	rs3730148	-10.2115	1.10604e-09	0.00316053	0.131621	0.0774796	0.0223664	0.0910351	0.0244002
cg20148575	rs7608954	-8.2093	4.39672e-05	0.00316053	0.131621	0.0774796	0.0223664	0.0910351	0.0244002
cg20148575	rs11695582	-8.60774	5.48508e-06	0.00316053	0.131621	0.0774796	0.0223664	0.0910351	0.0244002
cg20148575	rs12469056	-8.2093	4.39672e-05	0.00316053	0.131621	0.0774796	0.0223664	0.0910351	0.0244002
cg20148575	rs10177008	-8.2093	4.39672e-05	0.00316053	0.131621	0.0774796	0.0223664	0.0910351	0.0244002
cg20148575	rs6739473	-7.24756	0.00603329	0.00316053	0.131621	0.0774796	0.0223664	0.0910351	0.0244002
cg20270320	rs2453643	6.8805	0.0375205	0.00266212	0.12654	0.102032	0.0182579	0.124884	0.0497264
cg20270320	rs1866788	6.97465	0.0235533	0.00266212	0.12654	0.102032	0.0182579	0.124884	0.0497264
cg20270320	rs2008612	6.8805	0.0375205	0.00266212	0.12654	0.102032	0.0182579	0.124884	0.0497264
cg20270320	rs2514680	6.97465	0.0235533	0.00266212	0.12654	0.102032	0.0182579	0.124884	0.0497264
cg20348746	rs3771084	-6.94634	0.0270999	0.000646785	0.0973589	0.506186	0.0500614	0.546776	0.0511323
cg20348746	rs7601254	-7.36651	0.00331416	0.000646785	0.0973589	0.506186	0.0500614	0.546776	0.0511323
cg20348746	rs11683016	-7.28496	0.0049992	0.000646785	0.0973589	0.506186	0.0500614	0.546776	0.0511323
cg20348746	rs3771089	-8.04088	0.000105303	0.000646785	0.0973589	0.506186	0.0500614	0.546776	0.0511323
cg20348746	rs1918901	-8.15973	5.68793e-05	0.000646785	0.0973589	0.506186	0.0500614	0.546776	0.0511323
cg20391833	rs4710081	7.80619	0.000353013	0.000646785	0.0973589	0.454713	0.0563091	0.430204	0.0601836
cg20391833	rs3817828	7.51679	0.00154812	0.000646785	0.0973589	0.454713	0.0563091	0.430204	0.0601836
cg20706766	rs499384	-8.65405	4.30131e-06	0.000193685	0.084021	0.359893	0.0760775	0.256127	0.114998
cg20794208	rs12139398	-12.4291	8.46928e-15	0.00373862	0.136547	0.348572	0.130578	0.40897	0.13777
cg20794208	rs12141954	-9.34131	1.13945e-07	0.00373862	0.136547	0.348572	0.130578	0.40897	0.13777
cg20794208	rs12089315	-6.85973	0.0415661	0.00373862	0.136547	0.348572	0.130578	0.40897	0.13777
cg20794208	rs17423547	-13.1228	2.25084e-16	0.00373862	0.136547	0.348572	0.130578	0.40897	0.13777
cg20811857	rs12952612	7.33904	0.00380698	0.00343899	0.133877	0.789845	0.0590893	0.745404	0.05932
cg20811857	rs4889954	7.26042	0.00565572	0.00343899	0.133877	0.789845	0.0590893	0.745404	0.05932
cg20811857	rs8064429	7.12702	0.0110349	0.00343899	0.133877	0.789845	0.0590893	0.745404	0.05932
cg20811857	rs4889814	-8.14223	6.22879e-05	0.00343899	0.133877	0.789845	0.0590893	0.745404	0.05932
cg20811857	rs1126690	7.0977	0.0127736	0.00343899	0.133877	0.789845	0.0590893	0.745404	0.05932
cg20811857	rs11150843	7.32195	0.0041495	0.00343899	0.133877	0.789845	0.0590893	0.745404	0.05932
cg20811857	rs2304836	7.20893	0.00732402	0.00343899	0.133877	0.789845	0.0590893	0.745404	0.05932
cg20811857	rs1800300	7.53851	0.00138633	0.00343899	0.133877	0.789845	0.0590893	0.745404	0.05932
cg20814202	rs7209950	-8.82623	1.73852e-06	0.00316053	0.131621	0.648643	0.146058	0.726843	0.0893237
cg21104971	rs12501699	10.4247	3.54509e-10	0.00186737	0.11728	0.578384	0.0605669	0.620232	0.0547724
cg21105750	rs8176070	9.7891	1.05247e-08	0.000119701	0.0794907	0.205142	0.0511895	0.26217	0.0460843
cg21134506	rs2243523	-6.88715	0.0363087	1.76504e-05	0.077368	0.698598	0.0460546	0.652106	0.0449861
cg21154227	rs11133474	8.73242	2.84897e-06	0.000875145	0.103496	0.487054	0.0387834	0.521111	0.0390633
cg21154227	rs11133472	8.73242	2.84897e-06	0.000875145	0.103496	0.487054	0.0387834	0.521111	0.0390633
cg21245975	rs9887812	13.3533	6.80518e-17	0.000583388	0.0959521	0.0735244	0.01638	0.170613	0.175892
cg21245975	rs11161581	7.28363	0.00503268	0.000583388	0.0959521	0.0735244	0.01638	0.170613	0.175892
cg21245975	rs4074156	13.402	5.28935e-17	0.000583388	0.0959521	0.0735244	0.01638	0.170613	0.175892
cg21245975	rs593728	15.8702	2.06709e-22	0.000583388	0.0959521	0.0735244	0.01638	0.170613	0.175892
cg21245975	rs10782546	7.41069	0.00265104	0.000583388	0.0959521	0.0735244	0.01638	0.170613	0.175892
cg21245975	rs17124345	8.308	2.63036e-05	0.000583388	0.0959521	0.0735244	0.01638	0.170613	0.175892
cg21245975	rs10782545	7.41069	0.00265104	0.000583388	0.0959521	0.0735244	0.01638	0.170613	0.175892
cg21540460	rs7658351	11.0134	1.53349e-11	0.00141653	0.111497	0.859886	0.0243992	0.872647	0.0210443
cg21540460	rs6836076	11.0134	1.53349e-11	0.00141653	0.111497	0.859886	0.0243992	0.872647	0.0210443
cg21540460	rs13152414	11.0134	1.53349e-11	0.00141653	0.111497	0.859886	0.0243992	0.872647	0.0210443
cg21540460	rs6835681	10.7138	7.57497e-11	0.00141653	0.111497	0.859886	0.0243992	0.872647	0.0210443
cg21540460	rs6858853	10.7138	7.57497e-11	0.00141653	0.111497	0.859886	0.0243992	0.872647	0.0210443
cg21540460	rs9998558	11.0134	1.53349e-11	0.00141653	0.111497	0.859886	0.0243992	0.872647	0.0210443
cg21892295	rs2005455	-7.65502	0.000765608	0.000792146	0.101165	0.519443	0.073857	0.579572	0.0650571
cg22051636	rs11024995	-9.58707	3.08616e-08	0.00106452	0.106471	0.681829	0.14263	0.771877	0.095863
cg22051636	rs11024979	-8.39941	1.63263e-05	0.00106452	0.106471	0.681829	0.14263	0.771877	0.095863
cg22051636	rs16936098	-8.22517	4.04835e-05	0.00106452	0.106471	0.681829	0.14263	0.771877	0.095863
cg22051636	rs11025007	-9.58707	3.08616e-08	0.00106452	0.106471	0.681829	0.14263	0.771877	0.095863
cg22051636	rs10766527	-6.97282	0.0237686	0.00106452	0.106471	0.681829	0.14263	0.771877	0.095863
cg22051636	rs11024980	-8.39941	1.63263e-05	0.00106452	0.106471	0.681829	0.14263	0.771877	0.095863
cg22051636	rs1503502	-8.89955	1.18108e-06	0.00106452	0.106471	0.681829	0.14263	0.771877	0.095863
cg22051636	rs16936115	-13.4162	4.91297e-17	0.00106452	0.106471	0.681829	0.14263	0.771877	0.095863
cg22795331	rs7749229	7.45101	0.00216156	0.00316053	0.131621	0.667219	0.0507673	0.698351	0.0523266
cg22795331	rs6942067	7.42352	0.00248445	0.00316053	0.131621	0.667219	0.0507673	0.698351	0.0523266
cg22816091	rs883062	9.51376	4.55802e-08	0.000472903	0.0928601	0.349237	0.0716353	0.292112	0.0423042
cg22816091	rs885846	9.26941	1.66876e-07	0.000472903	0.0928601	0.349237	0.0716353	0.292112	0.0423042
cg22816091	rs6679533	6.86922	0.0396669	0.000472903	0.0928601	0.349237	0.0716353	0.292112	0.0423042
cg22825487	rs6942306	7.87186	0.000251879	0.00406074	0.140111	0.714817	0.0739513	0.756034	0.0431965
cg22825487	rs6569828	-7.29698	0.00470561	0.00406074	0.140111	0.714817	0.0739513	0.756034	0.0431965
cg23252784	rs11795604	8.55549	7.21426e-06	0.000646785	0.0973589	0.232619	0.045954	0.27848	0.0469295
cg23252784	rs5906918	-11.0207	1.47481e-11	0.000646785	0.0973589	0.232619	0.045954	0.27848	0.0469295
cg23252784	rs5906920	-11.0207	1.47481e-11	0.000646785	0.0973589	0.232619	0.045954	0.27848	0.0469295
cg23252784	rs11795592	9.82142	8.85973e-09	0.000646785	0.0973589	0.232619	0.045954	0.27848	0.0469295
cg23252784	rs7888813	7.28336	0.00503956	0.000646785	0.0973589	0.232619	0.045954	0.27848	0.0469295
cg23252784	rs1451511	9.316	1.30329e-07	0.000646785	0.0973589	0.232619	0.045954	0.27848	0.0469295
cg23252784	rs7892056	9.00793	6.66356e-07	0.000646785	0.0973589	0.232619	0.045954	0.27848	0.0469295
cg23252784	rs7887312	8.7513	2.57951e-06	0.000646785	0.0973589	0.232619	0.045954	0.27848	0.0469295
cg23530906	rs10744816	7.28461	0.00500803	0.00316053	0.131621	0.38127	0.0465212	0.425731	0.0581013
cg23530906	rs10507243	7.45786	0.00208776	0.00316053	0.131621	0.38127	0.0465212	0.425731	0.0581013
cg23530906	rs7973374	-6.87428	0.0386882	0.00316053	0.131621	0.38127	0.0465212	0.425731	0.0581013
cg23555395	rs6721793	7.5692	0.00118593	0.00186737	0.11728	0.483614	0.0516903	0.452431	0.0341781
cg23555395	rs4549025	7.13963	0.0103612	0.00186737	0.11728	0.483614	0.0516903	0.452431	0.0341781
cg23627948	rs798532	9.79823	1.00248e-08	0.00343899	0.133877	0.549141	0.0894904	0.602487	0.0720134
cg23726106	rs4655679	7.40109	0.00278295	0.00316053	0.131621	0.835009	0.0385131	0.8074	0.0422909
cg23726106	rs11209003	7.40109	0.00278295	0.00316053	0.131621	0.835009	0.0385131	0.8074	0.0422909
cg23797910	rs1892143	-9.09925	4.11097e-07	0.00106452	0.106471	0.807802	0.0370599	0.778785	0.0328545
cg23797910	rs2800457	7.2724	0.00532519	0.00106452	0.106471	0.807802	0.0370599	0.778785	0.0328545
cg23797910	rs12256543	7.0813	0.0138624	0.00106452	0.106471	0.807802	0.0370599	0.778785	0.0328545
cg23797910	rs7089520	-9.09262	4.25774e-07	0.00106452	0.106471	0.807802	0.0370599	0.778785	0.0328545
cg23797910	rs1780145	-8.34854	2.12922e-05	0.00106452	0.106471	0.807802	0.0370599	0.778785	0.0328545
cg23797910	rs2804665	-8.98568	7.49513e-07	0.00106452	0.106471	0.807802	0.0370599	0.778785	0.0328545
cg23797910	rs1548255	-8.03075	0.000110969	0.00106452	0.106471	0.807802	0.0370599	0.778785	0.0328545
cg23797910	rs4934956	7.0622	0.015246	0.00106452	0.106471	0.807802	0.0370599	0.778785	0.0328545
cg23797910	rs2472174	-7.45147	0.00215654	0.00106452	0.106471	0.807802	0.0370599	0.778785	0.0328545
cg23797910	rs2983854	7.0813	0.0138624	0.00106452	0.106471	0.807802	0.0370599	0.778785	0.0328545
cg24009806	rs2548253	-7.53454	0.00141464	0.00440677	0.143178	0.275746	0.110581	0.201977	0.119381
cg24009806	rs10461497	6.95839	0.0255302	0.00440677	0.143178	0.275746	0.110581	0.201977	0.119381
cg24147543	rs9272105	-11.9768	9.1936e-14	0.00141653	0.111497	0.136566	0.137587	0.242734	0.140567
cg24147543	rs9271300	-8.97702	7.84577e-07	0.00141653	0.111497	0.136566	0.137587	0.242734	0.140567
cg24147543	rs34369284	-8.46899	1.13483e-05	0.00141653	0.111497	0.136566	0.137587	0.242734	0.140567
cg24147543	rs3135363	-8.06801	9.15066e-05	0.00141653	0.111497	0.136566	0.137587	0.242734	0.140567
cg24147543	rs3132954	-6.91796	0.0311837	0.00141653	0.111497	0.136566	0.137587	0.242734	0.140567
cg24147543	rs28490179	7.46631	0.00200027	0.00141653	0.111497	0.136566	0.137587	0.242734	0.140567
cg24147543	rs9267948	7.28168	0.00508217	0.00141653	0.111497	0.136566	0.137587	0.242734	0.140567
cg24147543	rs9272143	-11.8614	1.69277e-13	0.00141653	0.111497	0.136566	0.137587	0.242734	0.140567
cg24147543	rs9270986	7.56337	0.00122166	0.00141653	0.111497	0.136566	0.137587	0.242734	0.140567
cg24147543	rs2395165	6.85549	0.0424437	0.00141653	0.111497	0.136566	0.137587	0.242734	0.140567
cg24147543	rs2097432	-6.91464	0.0316998	0.00141653	0.111497	0.136566	0.137587	0.242734	0.140567
cg24147543	rs9271055	7.56337	0.00122166	0.00141653	0.111497	0.136566	0.137587	0.242734	0.140567
cg24147543	rs743862	-7.12705	0.011033	0.00141653	0.111497	0.136566	0.137587	0.242734	0.140567
cg24147543	rs9271850	-8.3109	2.59087e-05	0.00141653	0.111497	0.136566	0.137587	0.242734	0.140567
cg24176383	rs36240	-15.617	7.18188e-22	0.00141653	0.111497	0.889971	0.0277877	0.911501	0.0262074
cg24176383	rs36243	-13.9909	2.55338e-18	0.00141653	0.111497	0.889971	0.0277877	0.911501	0.0262074
cg24176383	rs301424	8.22486	4.055e-05	0.00141653	0.111497	0.889971	0.0277877	0.911501	0.0262074
cg24430871	rs6505173	-7.13255	0.0107341	0.00290199	0.128863	0.83212	0.0739509	0.784904	0.0806871
cg24430871	rs7214991	-8.3914	1.7024e-05	0.00290199	0.128863	0.83212	0.0739509	0.784904	0.0806871
cg24430871	rs7214248	-10.2478	9.11474e-10	0.00290199	0.128863	0.83212	0.0739509	0.784904	0.0806871
cg24430871	rs12939390	-10.1901	1.23984e-09	0.00290199	0.128863	0.83212	0.0739509	0.784904	0.0806871
cg24430871	rs7215330	-8.40339	1.59904e-05	0.00290199	0.128863	0.83212	0.0739509	0.784904	0.0806871
cg24430871	rs1050565	-10.2478	9.11474e-10	0.00290199	0.128863	0.83212	0.0739509	0.784904	0.0806871
cg24430871	rs11867581	-7.11779	0.0115554	0.00290199	0.128863	0.83212	0.0739509	0.784904	0.0806871
cg24430871	rs6505179	-8.25751	3.42154e-05	0.00290199	0.128863	0.83212	0.0739509	0.784904	0.0806871
cg24430871	rs4533339	-8.25751	3.42154e-05	0.00290199	0.128863	0.83212	0.0739509	0.784904	0.0806871
cg24430871	rs8079175	-8.25751	3.42154e-05	0.00290199	0.128863	0.83212	0.0739509	0.784904	0.0806871
cg24430871	rs3110452	-7.89255	0.000226431	0.00290199	0.128863	0.83212	0.0739509	0.784904	0.0806871
cg24503261	rs12801980	7.24744	0.00603694	0.000244141	0.0870664	0.717988	0.0415435	0.685055	0.0446838
cg24826020	rs10009706	8.16493	5.53632e-05	0.00343899	0.133877	0.488029	0.0924476	0.544465	0.0899108
cg24826020	rs1863325	7.17581	0.00864572	0.00343899	0.133877	0.488029	0.0924476	0.544465	0.0899108
cg24826020	rs13142228	9.4741	5.62787e-08	0.00343899	0.133877	0.488029	0.0924476	0.544465	0.0899108
cg24826020	rs10018389	7.06391	0.0151165	0.00343899	0.133877	0.488029	0.0924476	0.544465	0.0899108
cg24826020	rs1863329	8.2449	3.65353e-05	0.00343899	0.133877	0.488029	0.0924476	0.544465	0.0899108
cg24826020	rs1364951	-8.96985	8.14892e-07	0.00343899	0.133877	0.488029	0.0924476	0.544465	0.0899108
cg24850178	rs6616617	10.6106	1.31419e-10	0.00477815	0.147098	0.162647	0.108426	0.19471	0.121011
cg24850178	rs1954365	18.01	7.61318e-27	0.00477815	0.147098	0.162647	0.108426	0.19471	0.121011
cg24850178	rs1954366	18.01	7.61318e-27	0.00477815	0.147098	0.162647	0.108426	0.19471	0.121011
cg24850178	rs1285565	18.01	7.61318e-27	0.00477815	0.147098	0.162647	0.108426	0.19471	0.121011
cg24850178	rs6622233	7.99318	0.000134746	0.00477815	0.147098	0.162647	0.108426	0.19471	0.121011
cg24850178	rs4826956	17.9262	1.1232e-26	0.00477815	0.147098	0.162647	0.108426	0.19471	0.121011
cg24850178	rs1152327	18.01	7.61318e-27	0.00477815	0.147098	0.162647	0.108426	0.19471	0.121011
cg24850178	rs2023846	15.2176	5.20354e-21	0.00477815	0.147098	0.162647	0.108426	0.19471	0.121011
cg24850178	rs6418252	10.0463	2.67106e-09	0.00477815	0.147098	0.162647	0.108426	0.19471	0.121011
cg24850178	rs1343212	18.01	7.61318e-27	0.00477815	0.147098	0.162647	0.108426	0.19471	0.121011
cg24850178	rs1285742	16.9361	1.1902e-24	0.00477815	0.147098	0.162647	0.108426	0.19471	0.121011
cg24850178	rs1298577	18.0714	5.72642e-27	0.00477815	0.147098	0.162647	0.108426	0.19471	0.121011
cg24850178	rs1285563	18.01	7.61318e-27	0.00477815	0.147098	0.162647	0.108426	0.19471	0.121011
cg24850178	rs1285590	18.01	7.61318e-27	0.00477815	0.147098	0.162647	0.108426	0.19471	0.121011
cg24850178	rs1152335	18.01	7.61318e-27	0.00477815	0.147098	0.162647	0.108426	0.19471	0.121011
cg24850178	rs1936015	18.01	7.61318e-27	0.00477815	0.147098	0.162647	0.108426	0.19471	0.121011
cg24850178	rs2298179	17.9262	1.1232e-26	0.00477815	0.147098	0.162647	0.108426	0.19471	0.121011
cg24850178	rs5962833	9.90761	5.59596e-09	0.00477815	0.147098	0.162647	0.108426	0.19471	0.121011
cg24850178	rs6622146	18.01	7.61318e-27	0.00477815	0.147098	0.162647	0.108426	0.19471	0.121011
cg24850178	rs6523946	15.2176	5.20354e-21	0.00477815	0.147098	0.162647	0.108426	0.19471	0.121011
cg24850178	rs11092589	18.01	7.61318e-27	0.00477815	0.147098	0.162647	0.108426	0.19471	0.121011
cg24850178	rs6616638	18.01	7.61318e-27	0.00477815	0.147098	0.162647	0.108426	0.19471	0.121011
cg24944395	rs222835	7.04089	0.0169517	0.00128923	0.109311	0.175044	0.0247564	0.194142	0.0239332
cg25057035	rs2064476	-24.6595	4.69897e-39	0.00440677	0.143178	0.679452	0.0922935	0.596083	0.115722
cg25057035	rs3117226	-17.3415	1.73701e-25	0.00440677	0.143178	0.679452	0.0922935	0.596083	0.115722
cg25057035	rs9277464	-17.1197	4.96706e-25	0.00440677	0.143178	0.679452	0.0922935	0.596083	0.115722
cg25057035	rs3117239	-13.0697	2.96704e-16	0.00440677	0.143178	0.679452	0.0922935	0.596083	0.115722
cg25057035	rs2076312	-8.93786	9.64834e-07	0.00440677	0.143178	0.679452	0.0922935	0.596083	0.115722
cg25057035	rs9277935	-10.4606	2.92637e-10	0.00440677	0.143178	0.679452	0.0922935	0.596083	0.115722
cg25057035	rs9277489	-17.1197	4.96706e-25	0.00440677	0.143178	0.679452	0.0922935	0.596083	0.115722
cg25057035	rs3129203	-9.10669	3.95222e-07	0.00440677	0.143178	0.679452	0.0922935	0.596083	0.115722
cg25057035	rs3117230	-13.0697	2.96704e-16	0.00440677	0.143178	0.679452	0.0922935	0.596083	0.115722
cg25057035	rs9277565	-14.2056	8.52932e-19	0.00440677	0.143178	0.679452	0.0922935	0.596083	0.115722
cg25057035	rs2076310	-10.2904	7.25881e-10	0.00440677	0.143178	0.679452	0.0922935	0.596083	0.115722
cg25057035	rs3128930	-16.641	4.89225e-24	0.00440677	0.143178	0.679452	0.0922935	0.596083	0.115722
cg25057035	rs107822	-10.2904	7.25881e-10	0.00440677	0.143178	0.679452	0.0922935	0.596083	0.115722
cg25057035	rs3130198	-19.3645	1.60157e-29	0.00440677	0.143178	0.679452	0.0922935	0.596083	0.115722
cg25057035	rs439205	-10.2904	7.25881e-10	0.00440677	0.143178	0.679452	0.0922935	0.596083	0.115722
cg25057035	rs3130237	-7.53819	0.0013886	0.00440677	0.143178	0.679452	0.0922935	0.596083	0.115722
cg25057035	rs9277469	-24.6595	4.69897e-39	0.00440677	0.143178	0.679452	0.0922935	0.596083	0.115722
cg25057035	rs3128972	-20.177	4.43483e-31	0.00440677	0.143178	0.679452	0.0922935	0.596083	0.115722
cg25057035	rs3117221	-15.0004	1.53997e-20	0.00440677	0.143178	0.679452	0.0922935	0.596083	0.115722
cg25057035	rs3130188	-24.6595	4.69897e-39	0.00440677	0.143178	0.679452	0.0922935	0.596083	0.115722
cg25057035	rs9277471	-24.6595	4.69897e-39	0.00440677	0.143178	0.679452	0.0922935	0.596083	0.115722
cg25057035	rs213208	-10.2904	7.25881e-10	0.00440677	0.143178	0.679452	0.0922935	0.596083	0.115722
cg25057035	rs9277396	-21.8383	3.73157e-34	0.00440677	0.143178	0.679452	0.0922935	0.596083	0.115722
cg25057035	rs6901221	-7.53819	0.0013886	0.00440677	0.143178	0.679452	0.0922935	0.596083	0.115722
cg25057035	rs3117229	-17.1197	4.96706e-25	0.00440677	0.143178	0.679452	0.0922935	0.596083	0.115722
cg25057035	rs3117213	-19.8285	2.04475e-30	0.00440677	0.143178	0.679452	0.0922935	0.596083	0.115722
cg25057035	rs3129270	-9.60878	2.74944e-08	0.00440677	0.143178	0.679452	0.0922935	0.596083	0.115722
cg25057035	rs2064478	-13.0697	2.96704e-16	0.00440677	0.143178	0.679452	0.0922935	0.596083	0.115722
cg25057035	rs9277533	-24.6595	4.69897e-39	0.00440677	0.143178	0.679452	0.0922935	0.596083	0.115722
cg25057035	rs9277554	-24.6595	4.69897e-39	0.00440677	0.143178	0.679452	0.0922935	0.596083	0.115722
cg25057035	rs2092305	-8.95443	8.84012e-07	0.00440677	0.143178	0.679452	0.0922935	0.596083	0.115722
cg25057035	rs9277378	-20.1871	4.24265e-31	0.00440677	0.143178	0.679452	0.0922935	0.596083	0.115722
cg25057035	rs3091282	-24.6595	4.69897e-39	0.00440677	0.143178	0.679452	0.0922935	0.596083	0.115722
cg25057035	rs9277426	-23.7278	1.76614e-37	0.00440677	0.143178	0.679452	0.0922935	0.596083	0.115722
cg25057035	rs2064479	-19.0319	7.11978e-29	0.00440677	0.143178	0.679452	0.0922935	0.596083	0.115722
cg25057035	rs9277555	-20.177	4.43483e-31	0.00440677	0.143178	0.679452	0.0922935	0.596083	0.115722
cg25057035	rs2179920	-13.0697	2.96704e-16	0.00440677	0.143178	0.679452	0.0922935	0.596083	0.115722
cg25057035	rs1367730	-20.177	4.43483e-31	0.00440677	0.143178	0.679452	0.0922935	0.596083	0.115722
cg25057035	rs3130190	-20.177	4.43483e-31	0.00440677	0.143178	0.679452	0.0922935	0.596083	0.115722
cg25057035	rs2395319	-20.177	4.43483e-31	0.00440677	0.143178	0.679452	0.0922935	0.596083	0.115722
cg25057035	rs3117228	-24.6595	4.69897e-39	0.00440677	0.143178	0.679452	0.0922935	0.596083	0.115722
cg25057035	rs3128928	-12.4483	7.65683e-15	0.00440677	0.143178	0.679452	0.0922935	0.596083	0.115722
cg25057035	rs3117225	-24.6595	4.69897e-39	0.00440677	0.143178	0.679452	0.0922935	0.596083	0.115722
cg25057035	rs2179919	-20.177	4.43483e-31	0.00440677	0.143178	0.679452	0.0922935	0.596083	0.115722
cg25057035	rs3117222	-20.177	4.43483e-31	0.00440677	0.143178	0.679452	0.0922935	0.596083	0.115722
cg25057035	rs2855430	-9.13523	3.398e-07	0.00440677	0.143178	0.679452	0.0922935	0.596083	0.115722
cg25057035	rs3130191	-20.177	4.43483e-31	0.00440677	0.143178	0.679452	0.0922935	0.596083	0.115722
cg25057035	rs3128917	-20.177	4.43483e-31	0.00440677	0.143178	0.679452	0.0922935	0.596083	0.115722
cg25057035	rs9277546	-24.6595	4.69897e-39	0.00440677	0.143178	0.679452	0.0922935	0.596083	0.115722
cg25057035	rs3117234	-13.5927	1.97479e-17	0.00440677	0.143178	0.679452	0.0922935	0.596083	0.115722
cg25057035	rs386084	-8.56825	6.74755e-06	0.00440677	0.143178	0.679452	0.0922935	0.596083	0.115722
cg25057035	rs9277557	-16.8508	1.7886e-24	0.00440677	0.143178	0.679452	0.0922935	0.596083	0.115722
cg25057035	rs3117231	-17.0851	5.85251e-25	0.00440677	0.143178	0.679452	0.0922935	0.596083	0.115722
cg25057035	rs2744507	-9.40537	8.10898e-08	0.00440677	0.143178	0.679452	0.0922935	0.596083	0.115722
cg25057035	rs3130235	-7.53819	0.0013886	0.00440677	0.143178	0.679452	0.0922935	0.596083	0.115722
cg25057035	rs3130161	-9.10943	3.89527e-07	0.00440677	0.143178	0.679452	0.0922935	0.596083	0.115722
cg25057035	rs1042151	-11.0259	1.43416e-11	0.00440677	0.143178	0.679452	0.0922935	0.596083	0.115722
cg25057035	rs2281389	-10.7935	4.95314e-11	0.00440677	0.143178	0.679452	0.0922935	0.596083	0.115722
cg25057035	rs3097652	-24.6595	4.69897e-39	0.00440677	0.143178	0.679452	0.0922935	0.596083	0.115722
cg25057035	rs421446	-7.74138	0.000492217	0.00440677	0.143178	0.679452	0.0922935	0.596083	0.115722
cg25063631	rs11243349	-9.78454	1.07834e-08	0.00170479	0.115857	0.492567	0.056219	0.455064	0.0504881
cg25063631	rs4246100	-8.32685	2.38417e-05	0.00170479	0.115857	0.492567	0.056219	0.455064	0.0504881
cg25178500	rs3782171	-17.9919	8.27777e-27	0.000381403	0.090299	0.632501	0.194541	0.772839	0.0956871
cg25178500	rs4842632	-16.7937	2.35073e-24	0.000381403	0.090299	0.632501	0.194541	0.772839	0.0956871
cg25178500	rs11104967	-13.8447	5.40181e-18	0.000381403	0.090299	0.632501	0.194541	0.772839	0.0956871
cg25178500	rs931936	-10.0432	2.71554e-09	0.000381403	0.090299	0.632501	0.194541	0.772839	0.0956871
cg25178500	rs11104911	-17.9919	8.27777e-27	0.000381403	0.090299	0.632501	0.194541	0.772839	0.0956871
cg25178500	rs11104868	-10.3666	4.83367e-10	0.000381403	0.090299	0.632501	0.194541	0.772839	0.0956871
cg25178500	rs1907702	-8.34707	2.14565e-05	0.000381403	0.090299	0.632501	0.194541	0.772839	0.0956871
cg25178500	rs11104898	-17.9919	8.27777e-27	0.000381403	0.090299	0.632501	0.194541	0.772839	0.0956871
cg25178500	rs3907470	-8.34707	2.14565e-05	0.000381403	0.090299	0.632501	0.194541	0.772839	0.0956871
cg25178500	rs4842625	-8.19294	4.78678e-05	0.000381403	0.090299	0.632501	0.194541	0.772839	0.0956871
cg25178500	rs1388789	-18.0558	6.15528e-27	0.000381403	0.090299	0.632501	0.194541	0.772839	0.0956871
cg25178500	rs10858729	-10.781	5.29241e-11	0.000381403	0.090299	0.632501	0.194541	0.772839	0.0956871
cg25178500	rs12344	-17.9919	8.27777e-27	0.000381403	0.090299	0.632501	0.194541	0.772839	0.0956871
cg25178500	rs4842621	-17.9919	8.27777e-27	0.000381403	0.090299	0.632501	0.194541	0.772839	0.0956871
cg25178500	rs7313206	-10.0002	3.41621e-09	0.000381403	0.090299	0.632501	0.194541	0.772839	0.0956871
cg25178500	rs11104732	-9.88249	6.39802e-09	0.000381403	0.090299	0.632501	0.194541	0.772839	0.0956871
cg25178500	rs7313352	-8.34707	2.14565e-05	0.000381403	0.090299	0.632501	0.194541	0.772839	0.0956871
cg25178500	rs17423182	-17.9919	8.27777e-27	0.000381403	0.090299	0.632501	0.194541	0.772839	0.0956871
cg25178500	rs2407205	-8.34707	2.14565e-05	0.000381403	0.090299	0.632501	0.194541	0.772839	0.0956871
cg25178500	rs11104924	-17.9919	8.27777e-27	0.000381403	0.090299	0.632501	0.194541	0.772839	0.0956871
cg25178500	rs1000788	-8.34707	2.14565e-05	0.000381403	0.090299	0.632501	0.194541	0.772839	0.0956871
cg25178500	rs10506953	-17.9919	8.27777e-27	0.000381403	0.090299	0.632501	0.194541	0.772839	0.0956871
cg25346122	rs12060034	10.6166	1.27246e-10	0.00440677	0.143178	0.0703894	0.0206602	0.093777	0.0351184
cg25346122	rs12090377	10.1938	1.21599e-09	0.00440677	0.143178	0.0703894	0.0206602	0.093777	0.0351184
cg25467336	rs6979597	8.51445	8.94515e-06	0.00316053	0.131621	0.518679	0.0903173	0.577565	0.0791115
cg25467336	rs11976039	8.0852	8.37129e-05	0.00316053	0.131621	0.518679	0.0903173	0.577565	0.0791115
cg25467336	rs7778736	7.55331	0.00128582	0.00316053	0.131621	0.518679	0.0903173	0.577565	0.0791115
cg25467336	rs7776970	7.55331	0.00128582	0.00316053	0.131621	0.518679	0.0903173	0.577565	0.0791115
cg25542438	rs17623531	-18.5826	5.46461e-28	0.00406074	0.140111	0.594023	0.0971458	0.505278	0.118125
cg25542438	rs4752699	-13.1576	1.87847e-16	0.00406074	0.140111	0.594023	0.0971458	0.505278	0.118125
cg25542438	rs4752692	-10.7225	7.23262e-11	0.00406074	0.140111	0.594023	0.0971458	0.505278	0.118125
cg25542438	rs2292623	-10.155	1.49513e-09	0.00406074	0.140111	0.594023	0.0971458	0.505278	0.118125
cg25542438	rs17696741	-18.5826	5.46461e-28	0.00406074	0.140111	0.594023	0.0971458	0.505278	0.118125
cg25542438	rs7093894	-13.1561	1.89346e-16	0.00406074	0.140111	0.594023	0.0971458	0.505278	0.118125
cg25743819	rs11687888	7.76217	0.000442462	0.00266212	0.12654	0.511855	0.0672038	0.553864	0.0598358
cg25743819	rs10930552	7.76217	0.000442462	0.00266212	0.12654	0.511855	0.0672038	0.553864	0.0598358
cg25805026	rs6949790	6.96742	0.0244131	0.00204344	0.11903	0.686581	0.066262	0.638693	0.0549705
cg25805026	rs4727283	11.2123	5.31517e-12	0.00204344	0.11903	0.686581	0.066262	0.638693	0.0549705
cg25852052	rs6932682	8.37845	1.82148e-05	0.00440677	0.143178	0.733005	0.0404659	0.705301	0.0424403
cg26135716	rs6698722	-10.257	8.67688e-10	0.000965737	0.1054	0.0541957	0.0126113	0.0609601	0.0114954
cg26135716	rs1925829	-8.43999	1.32071e-05	0.000965737	0.1054	0.0541957	0.0126113	0.0609601	0.0114954
cg26135716	rs7551829	-10.257	8.67688e-10	0.000965737	0.1054	0.0541957	0.0126113	0.0609601	0.0114954
cg26135716	rs2252633	-10.2647	8.32713e-10	0.000965737	0.1054	0.0541957	0.0126113	0.0609601	0.0114954
cg26152754	rs12801980	7.06415	0.015099	0.00223392	0.121849	0.439062	0.0470456	0.408789	0.0367326
cg26204682	rs6850952	-8.26175	3.34681e-05	0.00117213	0.107778	0.662269	0.0901977	0.571334	0.106475
cg26204682	rs4698926	13.1957	1.5412e-16	0.00117213	0.107778	0.662269	0.0901977	0.571334	0.106475
cg26204682	rs2522482	8.05674	9.70029e-05	0.00117213	0.107778	0.662269	0.0901977	0.571334	0.106475
cg26204682	rs10516511	7.58805	0.00107736	0.00117213	0.107778	0.662269	0.0901977	0.571334	0.106475
cg26204682	rs6533163	-7.52141	0.00151221	0.00117213	0.107778	0.662269	0.0901977	0.571334	0.106475
cg26204682	rs9998015	11.6141	6.27816e-13	0.00117213	0.107778	0.662269	0.0901977	0.571334	0.106475
cg26204682	rs3886330	7.84584	0.000287946	0.00117213	0.107778	0.662269	0.0901977	0.571334	0.106475
cg26267310	rs16982311	7.84192	0.000293808	0.00406074	0.140111	0.316662	0.0468126	0.342963	0.0370992
cg26333342	rs2255798	-10.6008	1.38505e-10	0.00373862	0.136547	0.215016	0.0466182	0.17319	0.0448746
cg26333342	rs2857708	-10.6008	1.38505e-10	0.00373862	0.136547	0.215016	0.0466182	0.17319	0.0448746
cg26333342	rs2516478	-11.6146	6.26205e-13	0.00373862	0.136547	0.215016	0.0466182	0.17319	0.0448746
cg26333342	rs2523506	-13.814	6.32329e-18	0.00373862	0.136547	0.215016	0.0466182	0.17319	0.0448746
cg26333342	rs2009658	-12.1308	4.07632e-14	0.00373862	0.136547	0.215016	0.0466182	0.17319	0.0448746
cg26333342	rs1800630	-11.5159	1.05741e-12	0.00373862	0.136547	0.215016	0.0466182	0.17319	0.0448746
cg26333342	rs2523512	-11.6146	6.26205e-13	0.00373862	0.136547	0.215016	0.0466182	0.17319	0.0448746
cg26333342	rs2844480	-9.74156	1.35588e-08	0.00373862	0.136547	0.215016	0.0466182	0.17319	0.0448746
cg26333342	rs2242955	-8.76137	2.44643e-06	0.00373862	0.136547	0.215016	0.0466182	0.17319	0.0448746
cg26333342	rs1052248	-8.01666	0.000119354	0.00373862	0.136547	0.215016	0.0466182	0.17319	0.0448746
cg26333342	rs2230365	-7.60335	0.000996568	0.00373862	0.136547	0.215016	0.0466182	0.17319	0.0448746
cg26333342	rs2251824	-12.1308	4.07632e-14	0.00373862	0.136547	0.215016	0.0466182	0.17319	0.0448746
cg26333342	rs2229094	-7.76905	0.000427142	0.00373862	0.136547	0.215016	0.0466182	0.17319	0.0448746
cg26333342	rs1799964	-10.3014	6.84574e-10	0.00373862	0.136547	0.215016	0.0466182	0.17319	0.0448746
cg26502583	rs1046404	-7.52585	0.00147849	0.00155479	0.113831	0.0294959	0.00495935	0.0246767	0.00555419
cg26502583	rs7212972	-7.52585	0.00147849	0.00155479	0.113831	0.0294959	0.00495935	0.0246767	0.00555419
cg26557270	rs12202641	8.14637	6.09631e-05	0.000716209	0.0988123	0.589417	0.0808764	0.534972	0.0766341
cg26557270	rs12154016	8.57513	6.50861e-06	0.000716209	0.0988123	0.589417	0.0808764	0.534972	0.0766341
cg26636010	rs10208355	-7.09228	0.0131237	0.00243979	0.124049	0.415986	0.0587171	0.371718	0.0538686
cg26636010	rs7583420	-7.73548	0.000507308	0.00243979	0.124049	0.415986	0.0587171	0.371718	0.0538686
cg26636010	rs907864	-7.09228	0.0131237	0.00243979	0.124049	0.415986	0.0587171	0.371718	0.0538686
cg26636010	rs878983	-6.87324	0.0388879	0.00243979	0.124049	0.415986	0.0587171	0.371718	0.0538686
cg26636010	rs6531204	-7.47003	0.00196286	0.00243979	0.124049	0.415986	0.0587171	0.371718	0.0538686
cg26636010	rs10199614	-7.32464	0.00409369	0.00243979	0.124049	0.415986	0.0587171	0.371718	0.0538686
cg26915994	rs5759316	7.45778	0.00208867	0.00316053	0.131621	0.749149	0.0426935	0.719283	0.0481273
cg26975461	rs6847164	-7.74459	0.000484184	0.00373862	0.136547	0.108976	0.0329403	0.129635	0.032296
cg26975461	rs2389870	-10.3607	4.98705e-10	0.00373862	0.136547	0.108976	0.0329403	0.129635	0.032296
cg26975461	rs12646525	-7.93638	0.000180655	0.00373862	0.136547	0.108976	0.0329403	0.129635	0.032296
cg26975461	rs13127517	-12.6686	2.41071e-15	0.00373862	0.136547	0.108976	0.0329403	0.129635	0.032296
cg26975461	rs10012485	-7.93638	0.000180655	0.00373862	0.136547	0.108976	0.0329403	0.129635	0.032296
cg26975461	rs17295253	-8.26576	3.27772e-05	0.00373862	0.136547	0.108976	0.0329403	0.129635	0.032296
cg26975461	rs1009077	-8.81567	1.83797e-06	0.00373862	0.136547	0.108976	0.0329403	0.129635	0.032296
cg26975461	rs988146	-11.3303	2.83579e-12	0.00373862	0.136547	0.108976	0.0329403	0.129635	0.032296
cg26975461	rs6534146	-7.77437	0.000415628	0.00373862	0.136547	0.108976	0.0329403	0.129635	0.032296
cg26975461	rs13124532	-12.3834	1.07736e-14	0.00373862	0.136547	0.108976	0.0329403	0.129635	0.032296
cg26975461	rs10518335	-7.4234	0.00248586	0.00373862	0.136547	0.108976	0.0329403	0.129635	0.032296
cg26975461	rs13121569	-10.618	1.26336e-10	0.00373862	0.136547	0.108976	0.0329403	0.129635	0.032296
cg26975461	rs17358524	-11.6318	5.71696e-13	0.00373862	0.136547	0.108976	0.0329403	0.129635	0.032296
cg26975461	rs13107334	-10.1282	1.72515e-09	0.00373862	0.136547	0.108976	0.0329403	0.129635	0.032296
cg27119904	rs7981577	7.63523	0.000847016	0.00343899	0.133877	0.423345	0.0491257	0.457644	0.0484529
cg27119904	rs8000665	-7.06364	0.0151369	0.00343899	0.133877	0.423345	0.0491257	0.457644	0.0484529
cg27119904	rs6560957	7.60535	0.000986447	0.00343899	0.133877	0.423345	0.0491257	0.457644	0.0484529
cg27172866	rs6042462	-6.83056	0.0479866	0.00477815	0.147098	0.59301	0.069554	0.6275	0.0407199
cg27172866	rs1543423	-7.03818	0.0171815	0.00477815	0.147098	0.59301	0.069554	0.6275	0.0407199
cg27406664	rs2429919	8.81811	1.81449e-06	0.00106452	0.106471	0.383865	0.0361498	0.413824	0.0411465
cg27473416	rs10429833	6.89705	0.0345779	0.00266212	0.12654	0.263538	0.0498955	0.304639	0.0474547
cg27533704	rs6804230	-7.50282	0.00166198	0.00440677	0.143178	0.161594	0.0305954	0.17784	0.0351045
cg27533704	rs9873667	-8.52253	8.57462e-06	0.00440677	0.143178	0.161594	0.0305954	0.17784	0.0351045
cg27533704	rs3867391	-7.87759	0.000244554	0.00440677	0.143178	0.161594	0.0305954	0.17784	0.0351045
cg27533704	rs2307064	-8.65343	4.31538e-06	0.00440677	0.143178	0.161594	0.0305954	0.17784	0.0351045
cg27533704	rs9840571	6.93282	0.0289749	0.00440677	0.143178	0.161594	0.0305954	0.17784	0.0351045
cg27536700	rs9295957	6.99853	0.0209232	0.00155479	0.113831	0.706671	0.0673251	0.746287	0.0437894
cg27629384	rs1362218	7.06495	0.0150386	0.00477815	0.147098	0.760235	0.042821	0.729912	0.037627

## Sheet: b) trans mQTLs with Nilsson et 
trans mQTL analysis in 119 Scandinavian men				Nilsson et al., 28 T2D vs 28 controls
CpG Site_Illumina Probe ID	SNP	T-Stat SNPvsCpG	Corrected P-Value SNPvsCpG	pvalue	FDR	mean of T2D subjects	std.dev of T2D subjects	mean of not T2D subjects	std.dev of not T2D subjects
cg06177665	rs10051893	-10.2072	1.08776e-17	0.000244141	0.0870664	0.353339	0.0882534	0.43447	0.0810946
cg06177665	rs4868438	9.51654	4.31739e-16	0.000244141	0.0870664	0.353339	0.0882534	0.43447	0.0810946
cg06177665	rs1507808	-9.85969	6.94532e-17	0.000244141	0.0870664	0.353339	0.0882534	0.43447	0.0810946
cg08229688	rs871888	-9.06472	4.74429e-15	0.000244141	0.0870664	0.61221	0.0589127	0.559654	0.0555803
cg09220050	rs2279103	9.69877	1.63701e-16	0.00290199	0.128863	0.172536	0.0383158	0.150231	0.0251357
cg09220050	rs551017	11.7397	3.10046e-21	0.00290199	0.128863	0.172536	0.0383158	0.150231	0.0251357
cg09220050	rs9946977	11.7397	3.10046e-21	0.00290199	0.128863	0.172536	0.0383158	0.150231	0.0251357
cg09220050	rs11081560	12.8054	1.13271e-23	0.00290199	0.128863	0.172536	0.0383158	0.150231	0.0251357
cg09220050	rs1788661	9.44213	6.41253e-16	0.00290199	0.128863	0.172536	0.0383158	0.150231	0.0251357
cg09220050	rs2242174	-8.49406	9.5679e-14	0.00290199	0.128863	0.172536	0.0383158	0.150231	0.0251357
cg09220050	rs70198	9.32848	1.1726e-15	0.00290199	0.128863	0.172536	0.0383158	0.150231	0.0251357
cg09220050	rs571096	12.8054	1.13271e-23	0.00290199	0.128863	0.172536	0.0383158	0.150231	0.0251357
cg09220050	rs11081561	12.8054	1.13271e-23	0.00290199	0.128863	0.172536	0.0383158	0.150231	0.0251357
cg16228356	rs2532329	-9.50883	4.49817e-16	0.00343899	0.133877	0.343097	0.0511639	0.303015	0.0410067
cg16228356	rs415430	-9.37392	9.21256e-16	0.00343899	0.133877	0.343097	0.0511639	0.303015	0.0410067
cg16228356	rs199533	-9.30997	1.29365e-15	0.00343899	0.133877	0.343097	0.0511639	0.303015	0.0410067
cg16652462	rs1881194	11.7715	2.61999e-21	0.00316053	0.131621	0.333716	0.115452	0.257607	0.0990412
cg16652462	rs2074404	9.03447	5.56734e-15	0.00316053	0.131621	0.333716	0.115452	0.257607	0.0990412
cg16652462	rs2532316	12.06	5.69601e-22	0.00316053	0.131621	0.333716	0.115452	0.257607	0.0990412
cg16652462	rs2532329	12.0777	5.18641e-22	0.00316053	0.131621	0.333716	0.115452	0.257607	0.0990412
cg16652462	rs17577094	11.4936	1.14433e-20	0.00316053	0.131621	0.333716	0.115452	0.257607	0.0990412
cg16652462	rs7224296	8.97117	7.7792e-15	0.00316053	0.131621	0.333716	0.115452	0.257607	0.0990412
cg16652462	rs199454	10.4634	2.77205e-18	0.00316053	0.131621	0.333716	0.115452	0.257607	0.0990412
cg16652462	rs415430	10.9977	1.60253e-19	0.00316053	0.131621	0.333716	0.115452	0.257607	0.0990412
cg16652462	rs2732651	11.1004	9.27223e-20	0.00316053	0.131621	0.333716	0.115452	0.257607	0.0990412
cg16652462	rs2469933	12.0507	5.98056e-22	0.00316053	0.131621	0.333716	0.115452	0.257607	0.0990412
cg16652462	rs199501	10.1068	1.85912e-17	0.00316053	0.131621	0.333716	0.115452	0.257607	0.0990412
cg16652462	rs199533	12.2171	2.48641e-22	0.00316053	0.131621	0.333716	0.115452	0.257607	0.0990412
cg16652462	rs2957297	10.6525	1.00996e-18	0.00316053	0.131621	0.333716	0.115452	0.257607	0.0990412
cg16652462	rs17585974	11.8029	2.21856e-21	0.00316053	0.131621	0.333716	0.115452	0.257607	0.0990412
cg16652462	rs2732674	11.5761	7.387e-21	0.00316053	0.131621	0.333716	0.115452	0.257607	0.0990412
cg16652462	rs2463524	10.6366	1.09944e-18	0.00316053	0.131621	0.333716	0.115452	0.257607	0.0990412
cg16652462	rs2532274	11.6474	5.0603e-21	0.00316053	0.131621	0.333716	0.115452	0.257607	0.0990412
cg22705835	rs7162269	11.5861	7.00275e-21	0.00373862	0.136547	0.465417	0.0634024	0.413697	0.0611873
cg22705835	rs7181985	11.5861	7.00275e-21	0.00373862	0.136547	0.465417	0.0634024	0.413697	0.0611873
cg22705835	rs3803361	10.7259	6.8285e-19	0.00373862	0.136547	0.465417	0.0634024	0.413697	0.0611873
cg27101157	rs7502317	-9.60415	2.70907e-16	0.00373862	0.136547	0.060828	0.0141843	0.0684262	0.0118469
cg27101157	rs11651485	-9.60415	2.70907e-16	0.00373862	0.136547	0.060828	0.0141843	0.0684262	0.0118469
cg27101157	rs11650469	-9.60415	2.70907e-16	0.00373862	0.136547	0.060828	0.0141843	0.0684262	0.0118469
cg27101157	rs11657043	-9.60415	2.70907e-16	0.00373862	0.136547	0.060828	0.0141843	0.0684262	0.0118469

## Sheet: c) CpG Annotation
CpG SITE	ADDRESSA_ID	ALLELEA_PROBESEQ	ADDRESSB_ID	ALLELEB_PROBESEQ	INFINIUM_DESIGN_TYPE	NEXT_BASE	COLOR_CHANNEL	FORWARD_SEQUENCE	GENOME_BUILD	CHR	MAPINFO	SOURCESEQ	CHROMOSOME_36	COORDINATE_36	STRAND	PROBE_SNPS	PROBE_SNPS_10	RANDOM_LOCI	METHYL27_LOCI	UCSC_REFGENE_NAME	UCSC_REFGENE_ACCESSION	UCSC_REFGENE_GROUP	UCSC_CPG_ISLANDS_NAME	RELATION_TO_UCSC_CPG_ISLAND	PHANTOM	DMR	ENHANCER	HMM_ISLAND	REGULATORY_FEATURE_NAME	REGULATORY_FEATURE_GROUP	DHS
cg00369241	24673479	AACAAACCACACCCTCAACCCACAAACTATAATTTATATTATATATAACA	71650390	AACGAACCGCACCCTCGACCCGCAAACTATAATTTATATTATATATAACG	I	T	Red	CTGGGAGGGTGGGCACCCGCTCACTTATAGCCCTGTCGCCCTCCCGGCCCAGCCCCTCAA[CG]CTATATATAACACAAATTACAGCCTGCGGGCCGAGGGTGCGGCCCGCCCCTTAGCCCCCA	37	11	299588	CGCTATATATAACACAAATTACAGCCTGCGGGCCGAGGGTGCGGCCCGCC	11	289588	F	rs61876235		NA	NA	IFITM5	NM_001025295	TSS200	chr11:299389-299635	Island			NA				NA
cg00510160	12806436	ACTCCCTCAAACTTACAATTCCTCCTAACTCCCTAAAATATCAACATCCA	48809412	ACTCCCTCGAACTTACAATTCCTCCTAACTCCCTAAAATATCAACATCCG	I	C	Grn	TCAAGGGAGGCGCAGAAGCAAGGGAGGCGTTCCTGCTGGCTGCCTCTTAAAGAAGGACTG[CG]GATGCTGATATTCCAGGGAGCCAGGAGGAACTGCAAGCCCGAGGGAGTGTGGAGGGGGGC	37	12	5311273	ACTCCCTCGGGCTTGCAGTTCCTCCTGGCTCCCTGGAATATCAGCATCCG	12	5181534	F			NA	NA								TRUE				NA
cg00600477	23665353	ATTACACTCCTACTCAAAAACCAATATAAACTTCCTATATAACTTAAACC	NA		II			ATCTGGCTTTTGTTACACTCCTGCTCAGAAGCCAGTGTGGGCTTCCTGTGTGGCTTGGAC[CG]GGACCACACAATCTGCCCCACCCAGTAGTTATCTCGGAAAGACTAATTCCCAAGCTGTCT	37	8	144715010	TTACACTCCTGCTCAGAAGCCAGTGTGGGCTTCCTGTGTGGCTTGGACCG	8	144786153	R			NA	NA				chr8:144717866-144718798	N_Shelf			NA		8:144714668-144715021	Unclassified_Cell_type_specific	NA
cg00779313	18734502	CTCRACTACCCCACACRACAAAATAAATAAATTTACCRAAATTTAACAAC	NA		II			GGAGGAGCACGCTCGGCTGCCCCACACGACAAGATAAATGAGTTTGCCGGAGTTTGGCAG[CG]TCGGAACCATTTCCAGTGCACGGCCGTGCGCGCCAGCCTCCCCATGGGACCTGTGGGCTG	37	10	1166994	CGCTGCCAAACTCCGGCAAACTCATTTATCTTGTCGTGTGGGGCAGCCGA	10	1156994	R			NA	NA	WDR37	NM_014023	Body					NA	10:1156662-1157027	10:1166859-1167053	Unclassified_Cell_type_specific	NA
cg00813993	67688474	CCTCCAAACAACCCTAAAATCACCTAAAAAACTACTACCAAAACAACCAC	NA		II			ACCAAAAGAAGCCTCCAGACAGCCCTGAGATCACCTAAAAAGCTGCTACCAAGACAGCCA[CG]AAGATCCTACCAAAATGAAGCGCTTCCTCTTCCTCCTACTCACCATCAGCCTCCTGGTTA	37	1	26644493	CGTGGCTGTCTTGGTAGCAGCTTTTTAGGTGATCTCAGGGCTGTCTGGAG	1	26517080	R			NA	NA	UBXN11;CD52;CD52	NM_145345;NM_001803;NM_001803	5'UTR;1stExon;5'UTR					TRUE		1:26644117-26644626	Unclassified	NA
cg00846995	74630378	AAAAAACTCAACCTCAAACAATAACTCRCAAACTAATAAATCAAATCCTC	NA		II			GGAAATCTAGCAGGGCAAGGAGAGACTAAAACATCCCTACTTCCCAAAAAGAGTAAGAAA[CG]AGGACCTGATCCACCAGCCTGCGAGTCATTGTTTGAGGCTGAGTTCCCTCACCGATGAGC	37	17	46702028	CGAGGACCTGATCCACCAGCCTGCGAGTCATTGTTTGAGGCTGAGTTCCC	17	44057027	F			NA	NA	HOXB9	NM_024017	Body	chr17:46702280-46704166	N_Shore			NA		17:46701808-46702106	Unclassified_Cell_type_specific	NA
cg00860354	30732390	AAAAACAATAACAATTCAAACTACAAACATCTAACTCCTTCACACAACCA	60691365	AAAAACAATAACGATTCGAACTACGAACGTCTAACTCCTTCACACAACCG	I	A	Red	AGGAAAAAAAATGAGGACAGTGGCGATTCGGACTGCGGACGTCTGACTCCTTCACACAGC[CG]GGCCCGGTGTGAGGGGACGTCCGGGGTGAGAGGGGGAGGGAAGCTGCAGCAGGCACTGAA	37	16	88442765	GAGGACAGTGGCGATTCGGACTGCGGACGTCTGACTCCTTCACACAGCCG	16	86970266	R			NA	NA				chr16:88442449-88442994	Island			NA	16:86970229-86970626			TRUE
cg00862314	70620442	CCRTTCTCAAAAACTAAATCAATAACAATCCAAAAAACACAACCTACTAC	NA		II			TGGCAGTTCTCCGTTTGCCAGCTCTGCATGCCCCTCTCCCTCCGGCCCTGGCATTTGGGA[CG]CAGCAGGCTGTGCTCTTTGGATTGTTACTGATTCAGCCTTTGAGAACGGCCGGCGGTGTT	37	10	134358273	CGCAGCAGGCTGTGCTCTTTGGATTGTTACTGATTCAGCCTTTGAGAACG	10	134208263	F		rs78918348	NA	NA	INPP5A	NM_005539	Body	chr10:134359533-134359780	N_Shore			NA	10:134207895-134208352	10:134357642-134358692	Promoter_Associated_Cell_type_specific	NA
cg00961450	17799308	ACTTAATTAAATTTCTATAAAACAAAATAATACTACCTCCCTCACCAAAC	NA		II			AAAAAAGGGAATGTGGTGTTTAGTAGCCAGGAGGTCTCTAGTTGCATTAGACCTTGCCAT[CG]TTTGGTGAGGGAGGTAGTATTATCTTGTTTTACAGAAACTTAACCAAGTTTACCTGCTAG	37	4	26343960	CTTGGTTAAGTTTCTGTAAAACAAGATAATACTACCTCCCTCACCAAACG	4	25953058	F			NA	NA	RBPJ;RBPJ;RBPJ;RBPJ	NM_203283;NM_015874;NM_203284;NM_005349	Body;Body;5'UTR;Body					TRUE				TRUE
cg00994306	37612302	CCAATCAATAAAAATTTATCTAACRTTATTCTCATACTTAACCTAAAACC	NA		II			TTTGTAGAGTGCCAATCAATGGGGATTTGTCTGACGTTGTTCTCATGCTTGGCCTGAGGC[CG]TGGGTTTTAAAAGGAAGGGCACGGAGGTAAAGTGCCTTCCCGCCCGTGTGGTGGGGTCGC	37	16	1295608	CGGCCTCAGGCCAAGCATGAGAACAACGTCAGACAAATCCCCATTGATTG	16	1235609	R			NA	NA								NA	16:1235301-1235696			NA
cg01299774	18757384	AAACCACATAAAAATACAACTACACCCCTCTACAAAAACCTATATCAACA	49701395	AAACCACATAAAAATACGACTACGCCCCTCTACGAAAACCTATATCGACG	I	C	Grn	CGCGGCTGAGGGGACGGCGCCGACACAGGCCCCCGCAGGGGGGTTCAGCTGAGGGGACGG[CG]CCGACACAGGCCCCCGCAGAGGGGCGCAGCCGCATTTCCATGTGGCCCCAGCAGCCCCGG	37	5	565934	GGGCCACATGGAAATGCGGCTGCGCCCCTCTGCGGGGGCCTGTGTCGGCG	5	618934	F			NA	NA				chr5:561826-565967	Island			NA	5:614827-618967			TRUE
cg01359822	28651441	ACAATAATACCCAAAAACCTTCAAAAACCCAAAAACATTAAAATACACCA	46697474	ACGATAATACCCGAAAACCTTCGAAAACCCAAAAACATTAAAATACACCG	I	A	Red	GTGACTCATGCCACGGTGATACCCGGAGACCTTCGGGGACCCAGAAACATTAAGGTGCAC[CG]ATATCTCAATTATCCGGATAACTCTAGACCTAGAGTCACCATGGAAACCTAGAACCCTGA	37	21	40176597	CGGTGCACCTTAATGTTTCTGGGTCCCCGAAGGTCTCCGGGTATCACCGT	21	39098467	R			NA	NA	ETS2	NM_005239	TSS1500	chr21:40177002-40178667	N_Shore			TRUE		21:40176497-40178006	Promoter_Associated	NA
cg01812571	25676376	AAAAAAAACAAATACTAAATCACCTAAAACAATAAACACCAAATCACCCA	38763455	AAAAAAAACGAATACTAAATCACCTAAAACAATAAACGCCGAATCACCCG	I	A	Red	GTCAGTCATCCAAGAGAGAACGGGTGCTGAGTCACCTGGGACAGTGGGCGCCGAGTCACC[CG]GGGACAGTGGGCGCCGAGTCACCCCGGGGACACTGGGCGCCGAGTCACCCGGGGACAGTG	37	12	132970724	AGAGAGAACGGGTGCTGAGTCACCTGGGACAGTGGGCGCCGAGTCACCCG	12	131480797	R			NA	NA				chr12:132972695-132972941	N_Shore			NA	12:131480715-131481101			TRUE
cg01858895	29782323	ATAAACAAAAATAACCCTATTCTCACRAAAAATACAATTTACATACACAC	NA		II			CAGTAACAAATGCACACACATGGGCAAACCCACAGCCATTTGCTCTTCCATCAGCGAATT[CG]TGTGTATGTAAACTGTATCTCCCGTGAGAATAGGGCTATCTTTGTTTATTGTCAAGTCCC	37	5	139094177	CGTGTGTATGTAAACTGTATCTCCCGTGAGAATAGGGCTATCTTTGTTTA	5	139074361	F	rs74444820		NA	NA				chr5:139088812-139091024	S_Shelf			NA				NA
cg01870681	33656317	ATTACTTAAAACACAAACAATACACCTCTAAACCTACCACRAAAAAAAAC	NA		II			CACCAGTGGGGGTTGCTTGAAACACAAACAGTGCACCTCTAGGCCTGCCACGGAGAGGAA[CG]GTGCCTTTGAAGCACAAAAAAAAAAAAAAAACAGGAAGGGAGGGCGGAGCCAGAAATGCC	37	6	29933925	TTGCTTGAAACACAAACAGTGCACCTCTAGGCCTGCCACGGAGAGGAACG	6	30041904	R			NA	NA								TRUE		6:29933815-29934049	Unclassified_Cell_type_specific	NA
cg01941243	26722484	CCACAATACAAAAAATAATCCCACAATAATACTAAAACAACTAAATATCC	NA		II			ATTCAAAGGCACCACAATGCAGAAAATGGTCCCACAATGGTGCTGGGACAACTAGATGTC[CG]CATGTGCAAAAGAAATCAAACAGACCCTACACCCTAAACAGAAATTAATGAAAAGGAGCT	37	1	227971215	CGGACATCTAGTTGTCCCAGCACCATTGTGGGACCATTTTCTGCATTGTG	1	226037838	R		rs4653872	NA	NA				chr1:227974428-227974827	N_Shelf			NA				NA
cg01942543	53624488	CTACTTAACTAAACRCTACRTAACCTACTCTACTCATCAATATACACTAC	NA		II			GTATCCATTAATTAGTATTTGCCCTGGAGAAATGAGAAAAATCAGTAACAACACTGGCAC[CG]CAGTGCACACTGATGAGCAGAGCAGGCCACGCAGCGTTTAGTCAAGCAGGTGGCTCCAGT	37	16	52504616	TGCTTGACTAAACGCTGCGTGGCCTGCTCTGCTCATCAGTGTGCACTGCG	16	51062117	F			NA	NA	TOX3;TOX3	NM_001080430;NM_001146188	Body;Body					TRUE				NA
cg02097203	44746390	TCTCTAATCACCAAAACCATAAAAATAAAAAACTACTACCACTACAAACA	65670348	TCTCTAATCGCCGAAACCATAAAAATAAAAAACTACTACCACTACAAACG	I	T	Red	CCGGAGCCCGTGGGAATCCCCCTAGAGGCGGGAGGAAGGCCGGGCGGGCCCTGGAGGGTA[CG]TTTGCAGTGGCAGCAGCTCCCTATCTTTATGGTTCCGGCGATCAGAGAAGGCGGCCCGTC	37	11	2548282	TCTCTGATCGCCGGAACCATAAAGATAGGGAGCTGCTGCCACTGCAAACG	11	2504858	F			NA	NA	KCNQ1;KCNQ1	NM_000218;NM_181798	Body;Body					NA	11:2504838-2505009	11:2548162-2548582	Unclassified	NA
cg02158038	41752460	AAAATAACAAACACTTAATAAACCAATCACAATTAAAAATCTAATCCCCC	NA		II			TAAGGCCCTGACATCAATCTTATGCTCTGTCTCTCCAGGGTATGGTCCGGAAGAGTAAGG[CG]GGGGACCAGACTCTCAACTGTGACTGGTTTACCAAGTGCCTGCCACCCTATGCGGTGGGC	37	3	194319931	CGGGGGACCAGACTCTCAACTGTGACTGGTTTACCAAGTGCCTGCCACCC	3	195801220	F			NA	NA	TMEM44;TMEM44;TMEM44;TMEM44	NM_001011655;NM_001166306;NM_001166305;NM_138399	Body;Body;Body;Body					NA	3:195801138-195801432			NA
cg02287007	36692454	CACTTAACTAAAAATCTTTAATATAAATAAAATCCTAATAAACCTACTCC	NA		II			CACAGTGTGGCCGCAGGGCTGAAACGAATTTCACGGGAAACAAGCGCACGTGAGGAAGCC[CG]GAGCAGGCCCATCAGGATTCTATTTATACTAAAGACCTTCAGCTAAGTGAGAAGAGGACC	37	6	166877038	ACTTAGCTGAAGGTCTTTAGTATAAATAGAATCCTGATGGGCCTGCTCCG	6	166797028	F			NA	NA	RPS6KA2;RPS6KA2	NM_021135;NM_001006932	Body;Body					NA	6:166796979-166797109			NA
cg02691506	52630331	TTTCCTTCATATTTTTAAATAACTCTAAAAATCCATTATATTTCTATCCC	NA		II			CTGAAATACCATTTCCTTCATGTTTTTAAATAGCTCTGAGAATCCATTGTATTTCTGTCC[CG]GTAGTGACAGGATGGGGTCACCTGGGCTATGTTTCATAAGCGATAATGAACGAACTGGCC	37	3	8685827	CGGGACAGAAATACAATGGATTCTCAGAGCTATTTAAAAACATGAAGGAA	3	8660827	R			NA	NA	C3orf32	NM_015931	5'UTR					NA		3:8685704-8685880	Unclassified_Cell_type_specific	NA
cg02872426	51734359	AAAAACCAAAAAAAATATCCTAAATCAAATCACCAATAAAAATCAATTTC	NA		II			GCACCAAACCTTGTTTCCCAGTGCCTGGCTGGTCTCATGCCCTGAGAGACAGAGAGAAAG[CG]AAACTGATTCCCATTGGTGACTTGATTCAGGACATTCCCCCTGGTCTTCCTTTCCATTGG	37	6	110736772	AAGACCAGGGGGAATGTCCTGAATCAAGTCACCAATGGGAATCAGTTTCG	6	110843465	F	rs78957368		NA	NA	DDO;DDO	NM_003649;NM_004032	TSS200;TSS200			low-CpG:110843441-110843473		TRUE				TRUE
cg02924836	58732481	AATTACTAAAAAACCATCTATTTTAACCCTTAAAAAAATAACTCCTTACC	NA		II			TGTCAGCACTTTAGCCCCGGCAGGGCTGGAGCGGGAGGTGGGGAGGCGGCAATGAGAGCA[CG]GTAAGGAGCTACCCCTTTAAGGGTCAAAACAGATGGCCCTCCAGCAATTTGGGCACTTAC	37	7	99691734	CGGTAAGGAGCTACCCCTTTAAGGGTCAAAACAGATGGCCCTCCAGCAAT	7	99529670	F	rs2307351	rs2307353	NA	NA	MIR25;MCM7;MCM7;MIR106B;MIR93	NR_029498;NM_005916;NM_182776;NR_029831;NR_029510	TSS1500;Body;Body;TSS200;TSS1500					NA				NA
cg03310937	11670338	AATATCTCTTCCCAACCAAACAATACTCTCCCAAAAAACAATCTAACACA	68786372	AATATCTCTTCCCGACCAAACAATACTCTCCCGAAAAACAATCTAACACG	I	T	Red	GAGGATCACCACAGTGTCTCTTCCCGGCCAGACAGTGCTCTCCCGAGAGGCAATCTAGCA[CG]TAGCTTTCTCATCTCATCTCACATTTTTGGCATTCACATTGCACGACTCAAACTGATTAT	37	3	8648591	CGTGCTAGATTGCCTCTCGGGAGAGCACTGTCTGGCCGGGAAGAGACACT	3	8623591	R			NA	NA								TRUE		3:8648251-8650095	Unclassified_Cell_type_specific	NA
cg03392753	33680416	TACTATTACAAAAACCACACTAATAACAAATACAAATTACAACCCTCAAC	NA		II			CTGCCTGCCTCGGCCTCCCAAAGTGTTGGGATTATAGGCGTGAGCCACTGGCGCCCGGCC[CG]CTGAGGGTTGTAATCTGCACCTGTCACCAGTGTGGTTTCTGCAACAGCAGTTTCCTGTTC	37	7	1005576	GCTGTTGCAGAAACCACACTGGTGACAGGTGCAGATTACAACCCTCAGCG	7	972102	F			NA	NA	COX19	NM_001031617	3'UTR	chr7:1007159-1007558	N_Shore			NA				NA
cg03448017	43696497	CRAATAATCAAAAAATCCRACCCAACTATATAAAAACCCTCCACTTTAAC	NA		II			CAGCCACAGGCCCGGAGTCACACAGCCGAAAATGACGGAGCCCAGTCCCAGCTTGTCTGA[CG]CCAAAGTGGAGGGCTTTTACACAGCTGGGCCGGACCTCCTGACCACTCGAACTCTGCGGC	37	16	83980015	CGCCAAAGTGGAGGGCTTTTACACAGCTGGGCCGGACCTCCTGACCACTC	16	82537516	F	rs11149611	rs9928154	NA	NA								NA	16:82537363-82537566			NA
cg03459920	18695384	TCAAAACCATATAACATAAATATAAAACAAAACCTCAACCTTACCATACA	18709347	TCGAAACCGTATAACGTAAATATAAAACGAAACCTCAACCTTACCGTACG	I	A	Red	TGTTTGAACCAATCGAAGCCGTATAGCGTGAGTGTGAAGCGGAGCCTCAGCCTTGCCGTG[CG]GGCCTTTGTGAGCTACTGCGTGGCATGAGCAGTGCGGCTCTCCCGCGGATTCTCTAGCGC	37	8	6386114	TCGAAGCCGTATAGCGTGAGTGTGAAGCGGAGCCTCAGCCTTGCCGTGCG	8	6373522	R		rs74344164	NA	NA	ANGPT2;ANGPT2;ANGPT2;MCPH1	NM_001118888;NM_001147;NM_001118887;NM_024596	Body;Body;Body;Body					NA	8:6373488-6373570			NA
cg03500977	15653488	TCCTAAACAAAAATCTATCTATAAAAACCAAAAAAAAACCCCCAAACTAC	NA		II			GTCTGCCTGAGTCCTGGACAAGGATCTGTCTGTGGAAACCAGGGAGAGACCCCCAGGCTG[CG]CCCAGCCCCTTCCCCTTCACTTCTCGTCCTGGAATCCCTGTCCCTGAACTGGACTCCCTG	37	6	31325314	CCTGGACAAGGATCTGTCTGTGGAAACCAGGGAGAGACCCCCAGGCTGCG	6	31433293	R			NA	NA	HLA-B	NM_005514	TSS1500	chr6:31323946-31325211	S_Shore			NA		6:31324761-31325506	Promoter_Associated	NA
cg03519011	71605485	CRAAACAAAATACAAATCRTCTCTCCCAAATCCAATAAACCTATAACCTC	NA		II			ATGTATAATCTCGGGACAGGATGCAAATCGTCTCTCCCAGGTCCAGTGAGCCTGTGACCT[CG]GAGGTGGGACACATCACGCACTGCGGAGTGTGGGAGGGGTACCTGAGATACTGAGGAGAG	37	6	12342070	GGGACAGGATGCAAATCGTCTCTCCCAGGTCCAGTGAGCCTGTGACCTCG	6	12450056	R			NA	NA								TRUE				NA
cg03615605	41612498	CTAACTACTTCCCAACATCCTACAAAAAAACTACCAACTTCTAAACAACA	63658489	CTAACTACTTCCCAACGTCCTACGAAAAAACTACCGACTTCTAAACAACG	I	C	Grn	GCGTTTCTTTGACCTTGGAACCTCCAGGAGTGGCCAGGCTCCCCCACAGATCACACGCAG[CG]TTGCCTAGAAGCCGGTAGCTCTCCCGTAGGACGCTGGGAAGCAGCCAGCTGTTCATGTGG	37	6	167655290	CTGGCTGCTTCCCAGCGTCCTACGGGAGAGCTACCGGCTTCTAGGCAACG	6	167575280	F		rs430161	NA	NA								NA	6:167575214-167575370			NA
cg03645522	17765492	TCAAAAACCCTAAAAATAAACCTCCTCAACAACTAAAACCTCCACCACCA	31614469	TCAAAAACCCTAAAAATAAACCTCCTCAACAACTAAAACCTCCGCCACCG	I	C	Grn	AAGTGACAAGAGCCTGGAAGGCGGTCGAAGCCAAGGATGCGCCTCCTCTTTCAGCTCCCG[CG]GTGGCGGAGGTTCCAGCTGCTGAGGAGGCCTATCTCCAGGGCCTCTGATCCCCGGGTTTA	37	4	141391200	TCAGAGGCCCTGGAGATAGGCCTCCTCAGCAGCTGGAACCTCCGCCACCG	4	141610650	F			NA	NA								NA	4:141610503-141610728			NA
cg03647317	22634352	TCCTCTCCAACACTCRCATATTACCTACCTCTTCCATATAAAATAATAAC	NA		II			GACACCACCATTTCACATGAAGAGGCAGGCGACATGCGAGTGCTGAGGAGGAACCCCGGA[CG]CCACCATTTCACATGGAAGAGGCAGGCAACATGCGAGTGCTGGAGAGGAACCCGGACGCC	37	4	187891568	CGCCACCATTTCACATGGAAGAGGCAGGCAACATGCGAGTGCTGGAGAGG	4	188128562	F			NA	NA				chr4:187880885-187894299	Island			NA	4:188117556-188131610			NA
cg03716984	47778337	ACTTCATACCTCAATATCCCTATCACAAAAACTACAAAAAATTAATAACA	37801394	ACTTCGTACCTCGATATCCCTATCGCGAAAACTACAAAAAATTAATAACG	I	A	Red	TGCAGGCAGGAGGCTTCGTGCCTCGGTGTCCCTGTCGCGAGGGCTGCAGGGGGTTGGTGG[CG]AGGCCAGGGCGCAACTGCAAGCCCCCGGATTCGCGGCCAGACTGCGCATTCCAACCGCGG	37	10	54538505	CGCCACCAACCCCCTGCAGCCCTCGCGACAGGGACACCGAGGCACGAAGC	10	54208511	R			NA	NA								NA	10:54208302-54208706	10:54537387-54539330	Unclassified_Cell_type_specific	NA
cg03755748	64624477	AAAAAAAAACACCAAAACAATCTAAAAATAAACTAAAAACTTAATAACCA	70783360	AAAAAAAAACGCCAAAACGATCTAAAAATAAACTAAAAACTTAATAACCG	I	T	Red	GAAGCCGTCTGAGGAGAAGGGCGCCAGGACGATCTGGGGATGGGCTGGGAGCTTGGTGGC[CG]TGGTCCCTTCTTGTCACTTTACTGTCTCAAGCGTCTTCTCTCCCTGGTCGCACGCGCTGT	37	16	87996816	CGGCCACCAAGCTCCCAGCCCATCCCCAGATCGTCCTGGCGCCCTTCTCC	16	86554317	R			NA	NA	BANP;BANP	NM_017869;NM_079837	5'UTR;5'UTR					NA	16:86554232-86554374	16:87996629-87997495	Promoter_Associated_Cell_type_specific	NA
cg03821689	51657313	TTAAATATAAAAATATAAATAAATCCTAACTCRACAACCCTACCTATAAC	NA		II			GATGACGAACTTTGAATGTGAAGATGTAAATAAATCCTGGCTCGGCAACCCTGCCTGTGA[CG]CGACTTGGAGCATATCTCTGCACTCAGCTCCTGAGTCTATTTCCTCACGTGGGAAAATGG	37	11	117748187	TGAATGTGAAGATGTAAATAAATCCTGGCTCGGCAACCCTGCCTGTGACG	11	117253397	R			NA	NA	FXYD6;FXYD6;FXYD6;FXYD6;FXYD6	NM_001164836;NM_022003;NM_001164832;NM_001164837;NM_001164831	TSS1500;TSS1500;TSS1500;TSS1500;TSS200	chr11:117747102-117747717	S_Shore			NA				NA
cg03934360	72777420	CACAAATAAATCAACCACTATATATCCCAAAACCTTTCCTCCACCACCAC	NA		II			AAACGTTATTATAAACTTATTGTATAATGTTTATAGCAAATGTCAACAAGTGTATATGTC[CG]TGGTGGTGGAGGAAAGGCCTTGGGATACACAGTGGCTGACCTATTTGTGGGAGGGATTTA	37	X	117859585	ACAAATAGGTCAGCCACTGTGTATCCCAAGGCCTTTCCTCCACCACCACG	X	117743613	F			NA	NA				chrX:117861214-117862177	N_Shore			NA				NA
cg04091927	62694335	TTCCATTACTCTTAAAATAAAAATCAAACTTTTTACCCAAAACCAAAACC	NA		II			TCTTCATTATTTTCCATTACTCTTGGAATGAAAGTCAAACTTTTTACCCAGGGCCAGAGC[CG]GTCCCACCTACCTTGGTAACCACACCTCCCGTGCTCTCTGCCTCCCTCACTAAGCTCCAG	37	8	141519270	CGGCTCTGGCCCTGGGTAAAAAGTTTGACTTTCATTCCAAGAGTAATGGA	8	141588452	R			NA	NA				chr8:141520869-141522460	N_Shore			NA				NA
cg04258219	26688325	TCCTTAACCCTACTAATAAAACTCCAATAATAACCAAACCTACACTTACA	36790333	TCCTTAACCCTACTAATAAAACTCCGATAATAACCGAACCTACACTTACG	I	A	Red	ATGCAGCGTAGCCGGCCCCGCCCCCCTCCCGCAGGAAGCTCAGAGAGGGTGCAGAGACCT[CG]CAAGTGCAGGCTCGGCCATCATCGGAGCTCCACCAGTAGGGTCAAGGAGTACGCGGCTGG	37	7	155142415	CGCAAGTGCAGGCTCGGCCATCATCGGAGCTCCACCAGTAGGGTCAAGGA	7	154835168	F			NA	NA				chr7:155142688-155143467	N_Shore			NA	7:154835062-154836257			TRUE
cg04875821	55667508	AATAAACAAAACTAAATAATAACCCAAATATATCAACTACCCTCATTCTC	NA		II			ACTTAATCCTGGGTAAGCAAAACTGAATGGTAGCCCAGGTATGTCAGCTGCCCTCATTCT[CG]GCAACACTTCCAACTCCTTTTCTGCCTCTTTCACAGGACAAATCTCCAGCTGCGAAGTCC	37	15	68253897	GTAAGCAAAACTGAATGGTAGCCCAGGTATGTCAGCTGCCCTCATTCTCG	15	66040951	R		rs60681149	NA	NA								TRUE				NA
cg05132306	58772376	ACTCCCAAAAAAACCTAATACCCAAACTAATCCATATCAACATACCACCA	18779510	ACTCCCGAAAAAACCTAATACCCAAACTAATCCGTATCAACATACCACCG	I	T	Red	GACAGGGAGGGCTCAGTGCGGGTCTGAGGAGGGAACACACGTGTGCAGGCGTGTGCTCCA[CG]GTGGCATGTTGATACGGACCAGCCTGGGCACCAGGCCCCCTCGGGAGCCAGCTTTGCTGT	37	1	1846340	CGGTGGCATGTTGATACGGACCAGCCTGGGCACCAGGCCCCCTCGGGAGC	1	1836200	F	rs2748988		NA	NA	CALML6;CALML6	NM_138705;NM_138705	1stExon;5'UTR	chr1:1850098-1851391	N_Shelf			NA				NA
cg05207347	14766367	AAAAAAACTATACACCATAATAAACCCAAAAATTCACAAAAAAACTAATC	NA		II			ATGCTCCGGCCGGGGGGCAGGAGACGAAGCTGGCGTGACACACGTGCCCTTTTCAGCCCC[CG]ACCAGCTCCCTTGTGAACCCTTGGGTCTACCATGGTGCACAGCCTCTCCTTCACCTTTAC	37	8	144403162	GAGAGGCTGTGCACCATGGTAGACCCAAGGGTTCACAAGGGAGCTGGTCG	8	144474537	F		rs79682397	NA	NA	TOP1MT	NM_052963	Body	chr8:144403266-144403524	N_Shore			NA	8:144474483-144477654			NA
cg05207973	35735341	AACATTAAAAAAACAAACCTCCACAAAAACACTAAAAAAACAAACCTCCA	61634442	AACATTAAAAAAACAAACCTCCGCGAAAACACTAAAAAAACGAACCTCCG	I	C	Grn	CCCCCGCGGAGGTCCTCTCTCCCAGTGCCCCCGCGGAGATCCGCTCTCCCAGTGCCCCCG[CG]GAGGTCCGCTCTCCCAGTGCCCCCGCGGAGGTCTGCTCTCCCAATGTCCCCGCTCTGACC	37	5	176823642	GACATTGGGAGAGCAGACCTCCGCGGGGGCACTGGGAGAGCGGACCTCCG	5	176756248	F		rs9686790	NA	NA	SLC34A1	NM_003052	Body	chr5:176823423-176823670	Island			NA	5:176756057-176756257			NA
cg05304507	52769481	CAAAAACTCTCCCCCTATTTCAAATCTATTCCTATCTTTCAACCAATCCA	71702328	CAAAAACTCTCCCCCTATTTCAAATCTATTCCTATCTTTCGACCAATCCG	I	A	Red	TCTTGCTTTCGCCAGGAGCTCTCCCCCTGTTTCAAGTCTGTTCCTGTCTTTCGACCAGTC[CG]GATCTGGACGGCTCTCTCCTTTTTGCTAATGAATAACCAACCAGCAGAGGCTGTTGCCTT	37	6	116381966	CGGACTGGTCGAAAGACAGGAACAGACTTGAAACAGGGGGAGAGCTCCTG	6	116488659	R			NA	NA	FRK	NM_002031	TSS200					TRUE				NA
cg05337177	71649507	ACCCATAAACRAATACTTCAATAACCAAAAAAACTTTATAAAACRAAAAC	NA		II			GAGCTGGGGCGGCCCATAGGCGAGTACTTCAATAGCCAGAAGGACTTTATGGAACGGAAG[CG]AGCCGAGGTGGACAAGGTGTGCAGACACAAGTACGAGCTGATGGAGCCACTCATCCGGCA	37	6	33084928	CGCTTCCGTTCCATAAAGTCCTTCTGGCTATTGAAGTACTCGCCTATGGG	6	33192906	R	rs61731762		NA	NA	HLA-DPB2	NR_001435	Body	chr6:33084740-33084995	Island			NA	6:33192748-33192973			NA
cg05481961	20808492	TCCTTTAATCAAAAACATAAAATCCTTTCATTTTCCCCACTATAATCAAC	NA		II			GGAAGATATCATCCTTTGATCAAAAACATAAGATCCTTTCATTTTCCCCACTATAGTCAG[CG]CTTCAATTTCAAAGGCCACTCGCTGTTTCTGATCTGTTATTTATCAGTCAGGCAGACTCA	37	3	23170838	CGCTGACTATAGTGGGGAAAATGAAAGGATCTTATGTTTTTGATCAAAGG	3	23145842	R			NA	NA								TRUE				NA
cg05493336	57760319	AAACAACAAAACACACACAAATAAAAACAAAACAAAAAACCCAAATCCCA	40709379	AAACAACAAAACACACGCAAATAAAAACAAAACGAAAAACCCAAATCCCG	I	A	Red	TCTGAGGATAGGAAGCAGCAGAGCACACGCAGGTGAGGGCAGAGCGGGGAACCCAAGTCC[CG]AGGAAGTTTCTCAGTAAGCGAGGCCCCGCGCTCTGGGAGGGCACCCCCAGGAAGCCCACA	37	16	89469845	CGGGACTTGGGTTCCCCGCTCTGCCCTCACCTGCGTGTGCTCTGCTGCTT	16	87997346	R			NA	NA	ANKRD11	NM_013275	5'UTR					TRUE	16:87997042-87997347	16:89469422-89469869	Unclassified_Cell_type_specific	NA
cg05623526	17790415	CCCTAAAAAATACRTTTACAATAACAACAACTCCCTATCTTTATAATTCC	NA		II			GGCCGGGCGGGCCCTGGAGGGTACGTTTGCAGTGGCAGCAGCTCCCTATCTTTATGGTTC[CG]GCGATCAGAGAAGGCGGCCCGTCTTTTCTCTGCGGGCCCACAGGCCCAGAACGTTGGCCC	37	11	2548319	CCTGGAGGGTACGTTTGCAGTGGCAGCAGCTCCCTATCTTTATGGTTCCG	11	2504895	R			NA	NA	KCNQ1;KCNQ1	NM_000218;NM_181798	Body;Body					NA	11:2504838-2505009	11:2548162-2548582	Unclassified	NA
cg05833351	43687316	AACATCTAAAAATAAACCCAACATTCAATATTATTAAACAAACAATACCA	60660364	AACGTCTAAAAATAAACCCAACGTTCGATATTATTAAACAAACGATACCG	I	T	Red	TGCTGTTTAATGTTTTCCTGCCTCCCCAACCGGGCTGCACGCCAGCGGTTCTCAAAATCA[CG]GCACCGCTTGTCTAACAACACCGAACGCTGGGCCCATCCCCAGACGTTCCGATTCAGCGG	37	10	11088146	CGGCACCGCTTGTCTAACAACACCGAACGCTGGGCCCATCCCCAGACGTT	10	11128152	F			NA	NA	CUGBP2;CUGBP2	NM_006561;NM_001025077	Body;Body					NA	10:11128131-11128286			NA
cg05883907	30657398	AAAAAAAACATCAAAAACATACATCTAACACCCTCTCCCTCCCAACAAAC	NA		II			CTTCCCTGGGGGGAGAGAGCATCAAGAGCATACATCTAGCACCCTCTCCCTCCCAGCAGG[CG]CGCAACACACACCTGGACCGCTGGGCGGCGGCAGCCCCCTTAGTGCGGCAGCCTAGCGTT	37	12	49318487	GAGAGAGCATCAAGAGCATACATCTAGCACCCTCTCCCTCCCAGCAGGCG	12	47604754	R			NA	NA	FKBP11;FKBP11;FKBP11	NM_001143782;NM_016594;NM_001143781	Body;Body;5'UTR	chr12:49318486-49319476	Island			TRUE		12:49317346-49319824	Promoter_Associated	NA
cg05903720	15673451	TACACTTATAAATCTACRAACRAAACTAATAATATTCTCTACCAAACAAC	NA		II			CGAAACATGAATGCACTTGTGGGTCTGCGAGCGAAGCTGGTGATGTTCTCTGCCAGGCAG[CG]GCTCCCTGGTCTCCTTCCAAGGTTGGGCAGACATCGCCTGCCTGGAGCTGGGCCAGAGGC	37	14	104663241	GCACTTGTGGGTCTGCGAGCGAAGCTGGTGATGTTCTCTGCCAGGCAGCG	14	103732994	R			NA	NA							RDMR	NA				NA
cg06123700	28651352	CTAACTATAAAATACAATCTTCTCTACRTCTACCCTTTTATACTATACTC	NA		II			AGGTTCTTCTCCTAACTGTGGAATGCAGTCTTCTCTGCGTCTGCCCTTTTGTGCTGTGCT[CG]AATGGAATCTTCTCACTTTACTGGTTTTACTAATAAACAGAAGTTACAAAGGTCCCTAAA	37	1	211430780	CGAGCACAGCACAAAAGGGCAGACGCAGAGAAGACTGCATTCCACAGTTA	1	209497403	R			NA	NA				chr1:211432105-211434134	N_Shore		RDMR	NA				NA
cg06206357	13756396	CTACTACCCTAAAACCTCTACAAACAAAAACTCTTACCTCCRAAAAACAC	NA		II			CCTCTGGCTTCCTGCTGCCCTGAGGCCTCTGCAAGCAAGGGCTCTTGCCTCCGGGGAGCA[CG]CCCAGGACCGTGGCAGGGGCTCCCAAAGGCCGGGGACAGGCCTGAGCAAGCGGAGAGCCC	37	7	101274027	TGCTGCCCTGAGGCCTCTGCAAGCAAGGGCTCTTGCCTCCGGGGAGCACG	7	101060747	R			NA	NA	MYL10	NM_138403	TSS1500					TRUE				TRUE
cg06321045	49650422	ACTACTACTAAATAAACAAATACACCAAACTAATTACCACACTCCTCCCA	31610464	ACTACTACTAAATAAACAAATACACCGAACTAATTACCACGCTCCTCCCG	I	A	Red	CACTGTGGGGAGAGGAGGAGAGGTGGAGGGGGTGGGTGCCCCAGGGGAAGTTGGTGTGGC[CG]GGAGGAGCGTGGTAATCAGCCCGGTGCATCTGCCTACTCAGCAGCAGCAGTGGCTGCAGT	37	6	31088343	GCTGCTGCTGAGTAGGCAGATGCACCGGGCTGATTACCACGCTCCTCCCG	6	31196322	F			NA	NA	CDSN;PSORS1C1	NM_001264;NM_014068	TSS200;5'UTR					NA				NA
cg06392426	33785337	TTCTTAAAAAACAAAATCRCCCCACACATCAAAATAAACAAATAAAAATC	NA		II			GAAAGGGGGGGTTCTTGGGGGACAGAGTCGCCCCACACATCAGAGTGGGCAGGTGGGGAT[CG]TGGCAGGGGAGAGAAAATAACGGGGATTTGGCTCCCCTGGGGAGAGGGGGGGCACTGTCT	37	19	10676186	TCTTGGGGGACAGAGTCGCCCCACACATCAGAGTGGGCAGGTGGGGATCG	19	10537186	R			NA	TRUE	KRI1	NM_023008	Body	chr19:10676267-10677064	N_Shore			NA		19:10675907-10677109	Promoter_Associated	NA
cg06484146	13704406	TATCRTTCATCACTAAAATCTAAAATAACAAAAACATTTTCAACRCCTTC	NA		II			ATTGTATCTGCAGACGGATTCCTAACTGCGTAATGGGCGCTACTGGTTTGCACCCCAAGG[CG]AAGGCGCTGAAAATGCTCCTGTCACCTTAGATCTCAGTGATGAACGACAGGAGGAGGAGT	37	7	12443880	GTCGTTCATCACTGAGATCTAAGGTGACAGGAGCATTTTCAGCGCCTTCG	7	12410405	F			NA	NA	VWDE	NM_001135924	TSS200	chr7:12443163-12443705	S_Shore			TRUE	7:12409671-12410412			NA
cg06590444	15633499	TTACRCCATTTCAACAAACTCTAAAACACAAAAACTATCCTAAATTATCC	NA		II			AGAGTGGCTGGTTGCGCCATTTCAGCAGGCTCTGGGGCACAGGGGCTGTCCTGAGTTGTC[CG]ATACCCTGCCCCGGGTGATCAGGGCAGGTGGATGGTGGCCTGGGTGGTGGGTTGGCTGGT	37	19	51293054	CGGACAACTCAGGACAGCCCCTGTGCCCCAGAGCCTGCTGAAATGGCGCA	19	55984866	R			NA	NA	ACPT	NM_033068	TSS1500	chr19:51294876-51295098	N_Shore			NA				NA
cg06668976	62627315	AAAAACCTTATATAAAAAACCTTAAAACCAAAATTAAACCTACCCCTAAC	NA		II			GTGGGGAAGGAAGGGGCCTTGTGTAAGGAGCCTTGGAGCCAGGATTGGGCCTGCCCCTGG[CG]CCTGGGTCATTAGTCCCCTGCCCGGCAACCCTGCGACTCAGAACTGCCTCCCGGAGTGGA	37	5	171129636	CGCCAGGGGCAGGCCCAATCCTGGCTCCAAGGCTCCTTACACAAGGCCCC	5	171062241	R			NA	NA								NA				NA
cg06831164	72785326	AAATTACCACCAACCCAAAACAACAACATAAAACCTCCAAAAAAATCTAC	NA		II			AAGTTTGGTCCAAGTTGCCACCAACCCAGGGCAGCAGCATGGGGCCTCCAGGAGAGTCTG[CG]GAGGTGGCCACGCCACGACCCTGCCTGGACCCCAGACTCCAGCCGGGAGCTGTGACCTCG	37	X	44202713	AGTTGCCACCAACCCAGGGCAGCAGCATGGGGCCTCCAGGAGAGTCTGCG	X	44087657	R			NA	NA	EFHC2	NM_025184	Body	chrX:44202712-44203014	Island			NA				NA
cg06937348	57601439	RCRCTATACAAACAAACTACCTACAAAAACTACAACRATATCTAAAATCC	NA		II			GACACACTATCGCGCTATGCAGGCAGACTGCCTGCAGAAACTACAGCGATATCTGAAATC[CG]GGGTGGCCATCAGGAGAACAGGTACCGACCCTGGCCAGGGGCTCTACTGTTCCCGCAATT	37	6	31474185	CGCTATGCAGGCAGACTGCCTGCAGAAACTACAGCGATATCTGAAATCCG	6	31582164	R			NA	NA	MICB	NM_005931	Body					NA				NA
cg07122805	41603478	AATAAATAAAACCACTCTAAAATAACTACAAATAAAAACTACTTAAAATC	NA		II			CTTTTCATGAGGAAGATAAAAATAAACTAGATTGGGATTGGAAAATCCATTTCATATCAT[CG]ACCTCAAGCAGTCTTCATCTGTAGTCATTCCAGAGTGGTTTCATCTACTTTCTAACCTAT	37	17	67754138	CGACCTCAAGCAGTCTTCATCTGTAGTCATTCCAGAGTGGTTTCATCTAC	17	65265733	F			NA	NA								TRUE				NA
cg07253384	53760493	CATTTATCCCAAAATATCAAAATAACACAATATAACCRCAAAACTAAAAC	NA		II			TAAAATCATCTCATTTGTCCCAGGATGTCAGAATGACACAGTGTGGCCGCAGGGCTGAAA[CG]AATTTCACGGGAAACAAGCGCACGTGAGGAAGCCCGGAGCAGGCCCATCAGGATTCTATT	37	6	166877002	CGTTTCAGCCCTGCGGCCACACTGTGTCATTCTGACATCCTGGGACAAAT	6	166796992	R			NA	NA	RPS6KA2;RPS6KA2	NM_021135;NM_001006932	Body;Body					NA	6:166796979-166797109			NA
cg07257824	28751331	ACCACAACTACCAAAAAAACCTACCTAAACAAACAACACAAAAAAAAACA	39657373	ACCGCAACTACCAAAAAAACCTACCTAAACGAACGACACAAAAAAAAACG	I	C	Grn	ACGCAAGCTCAGGCCGCAGCTACCAAGGGAACCTGCCTAAGCGGGCGGCACAGAAGGGAG[CG]CCGGGGACGCTCTGGTTTTCAGATCCCCTTTCGGAAGGTGAGATTGTTTTTCATAACAGG	37	6	170732353	GCCGCAGCTACCAAGGGAACCTGCCTAAGCGGGCGGCACAGAAGGGAGCG	6	170574278	R			NA	NA				chr6:170732119-170732442	Island			NA	6:170574045-170574367			NA
cg07343445	53643378	CCCRAACTATCTAATAATCAATATTACCTTTTATATTACTTATCCACACC	NA		II			CAGTAAATCCTCCCGAGCTGTCTGGTGATCAGTGTTGCCTTTTGTGTTGCTTATCCACAC[CG]CAAAACGCTCCCACGTGCGTTTCCTGCCTGCCTCACAATTACCCCACAAGACGGGTGCAC	37	6	163673130	CGGTGTGGATAAGCAACACAAAAGGCAACACTGATCACCAGACAGCTCGG	6	163593120	R			NA	NA	PACRG;PACRG;PACRG	NM_152410;NM_001080378;NM_001080379	Body;Body;Body					NA	6:163593047-163593500			NA
cg07505391	17618483	TCCTAAACAAAAATCTATCTATAAAAACCAAAAAAAAACCCCAAAACTAC	NA		II			GTGTGCCTGAGTCCTGGACAAGGATCTGTCTGTGGAAACCAGGGAGAGACCCCAAGGCTG[CG]CCCAGCCCCTTCCCCTTCACTTCTCCTCCTGGAATCCCCGTCCCTGAACTGGACTCCCTG	37	6	31240223	CCTGGACAAGGATCTGTCTGTGGAAACCAGGGAGAGACCCCAAGGCTGCG	6	31348202	R		rs2524092	NA	NA	HLA-C	NM_002117	TSS1500	chr6:31238852-31240120	S_Shore			NA		6:31238958-31240545	Promoter_Associated	NA
cg07857225	36702328	ACCAAAAAATCATACAACACTACTACAAACAAATCCAAAACATAACACCA	66720377	ACCGAAAAATCGTACAACGCTACTACAAACAAATCCAAAACATAACGCCG	I	C	Grn	GCCGAGCCACCGCACCCTCGACTCCTCGGCCAGATGGGCATTCATCTCTTGCTCGCTGAG[CG]GCGTCATGTCCTGGATCTGCTTGTAGTAGCGCTGCACGATCTTCCGGTACTCAGGAATCT	37	3	129275971	CGGCGTCATGTCCTGGATCTGCTTGTAGTAGCGCTGCACGATCTTCCGGT	3	130758661	F			NA	NA	PLXND1	NM_015103	Body					NA	3:130758323-130758918			NA
cg07981266	67766331	CCCTAACTTAATTCTAAATCACACATAACATCTATCCTTCCCAAAAAACC	NA		II			CAGTGGGGATCGCGTGTCAGTACTGGGGTTTGGTGGGCTGCCAAGGGGTGAGCCCTGAGG[CG]GTTTTCTGGGAAGGATAGATGCCATGTGTGACTCAGAACCAAGTTAGGGAAAAAACAAGC	37	6	30720311	CCTAACTTGGTTCTGAGTCACACATGGCATCTATCCTTCCCAGAAAACCG	6	30828290	F		rs28780111	NA	NA								TRUE				TRUE
cg08024264	66713451	TAAACTTTTCAAAAAATATCCCAATAAACCAAAACRACCTACATCTTCAC	NA		II			TTTTGGAGCAATAGGCTTTTCAGGGGGTATCCCAATAGGCCAGGACGGCCTGCATCTTCA[CG]TAGCCCCTCTGCTCTTGAGCTTTCTCCTTCCTGCCACCTGGGGTGGTGGAAAGGGCATTG	37	17	75084281	CGTGAAGATGCAGGCCGTCCTGGCCTATTGGGATACCCCCTGAAAAGCCT	17	72595876	R			NA	NA	SCARNA16;C17orf86	NR_003013;NR_027058	TSS1500;TSS1500	chr17:75084622-75085085	N_Shore			NA				NA
cg08133631	43732313	CACACAATCCACTTCAACCAAAAACAAAAATCAAAAATATTAAACAAACA	74610398	CGCGCAATCCGCTTCAACCAAAAACAAAAATCAAAAATATTAAACAAACG	I	C	Grn	GTGGAGGAGGTGCGCGCAATCCGCTTCAACCAGGAGCAGGAGTCAGAGGTGTTGAACAGG[CG]CTCGTCGACGAGCGGGTCGTTGGAGACTACGTCATCCAAGGACATCCGCCAGATGTCTCA	37	1	26527909	CGCCTGTTCAACACCTCTGACTCCTGCTCCTGGTTGAAGCGGATTGCGCG	1	26400496	R			NA	NA	CATSPER4	NM_198137	Body					TRUE	1:26400448-26400528	1:26527598-26528173	Unclassified_Cell_type_specific	TRUE
cg08235183	74803508	CTCCCCTATACTCACACAAATATTAAAACAATAAAAACAACCAAAAAACA	53694442	CTCCCCTATACTCACGCGAATATTAAAACAATAAAAACAACCGAAAAACG	I	A	Red	GCCTGGCAGCGAACAAGGAAGGTGGGAGGAGTGAAGTCAGCTGGTGGGGTCCTGGGTTTC[CG]CTTTTCGGTTGCCCTTATTGTTCTAATATCCGCGTGAGCACAGGGGAGAAGGGTGTGGGC	37	2	3646196	CTCCCCTGTGCTCACGCGGATATTAGAACAATAAGGGCAACCGAAAAGCG	2	3624071	F	rs6739899		NA	NA	COLEC11;COLEC11	NM_024027;NM_199235	5'UTR;5'UTR	chr2:3642547-3642751	S_Shelf		CDMR	NA	2:3624071-3624289			NA
cg08371190	42788313	TCCTTATTCTCCRCTCACTTTCAAAACTAATACCCTAACAAACATAAAAC	NA		II			CTGGAGAACCGGGAATCAAGCCCTGCGCGTTCCTCTTCTTCCTCCTTCGTGCCGAAAGCA[CG]CTTCATGTCTGCCAGGGCATCAGTTCTGAAAGTGAGCGGAGAACAAGGAGTTTCTTTTTC	37	1	87598514	CGCTTCATGTCTGCCAGGGCATCAGTTCTGAAAGTGAGCGGAGAACAAGG	1	87371102	F			NA	NA	LOC339524;LOC339524;LOC339524;LOC339524;LOC339524	NR_026986;NR_026989;NR_026987;NR_026988;NR_026985	Body;Body;Body;Body;Body	chr1:87597543-87598515	Island			NA				NA
cg08450021	44641462	AAAATATCCTTTTTATACCAACCTAATCAAAAACTATTATATTATTATTC	NA		II			CGCATCATTAAAAGATGTCCTTTTTATGCCAGCCTGGTCAAGAACTATTATGTTGTTGTT[CG]GGTTTTTTTGTTTTTGTTTGTTTGTTTTGTTTTGAGACGGAGTTTCGCTCTTGTTGCCAA	37	11	111101517	AGATGTCCTTTTTATGCCAGCCTGGTCAAGAACTATTATGTTGTTGTTCG	11	110606727	R			NA	NA								TRUE		11:111100262-111102080	Promoter_Associated	NA
cg08454687	39645351	AAAAAAAAAACCTCTATTATTTAAAACCACATACAATAATTTTACAACCA	31692444	AAAAAAAAAACCTCTATTATTTAAAACCACGTACAATAATTTTACAACCG	I	C	Grn	TCCAAGACTGTGAGAGGAGGAACCTCTGTTGTTTGGAGCCACGTGCAGTGATTTTACAGC[CG]CCTGGGAAACGCATACAGTGGTCCTGTGCTCTTAGCCTTTCATTGAAAGAGTCCACATGC	37	7	157091435	AGAGGAGGAACCTCTGTTGTTTGGAGCCACGTGCAGTGATTTTACAGCCG	7	156784196	R			NA	NA				chr7:157092597-157093535	N_Shore			NA	7:156784196-156784337			TRUE
cg08904373	72703314	AACTAACCAACAAATACCTAAATTATCAAAAAACAAAAACTAAAAATACA	15723304	AACTAACCAACAAATACCTAAATTATCGAAAAACAAAAACTAAAAATACG	I	A	Red	GGTGGGGTCGCCCGGCCGCATCCCCAGCCTCTGCCCCTGTCCCGGGTGGGGTCGCCCGGC[CG]CATCCCCAGCCTCTGCCCTCCGACAACTCAGGCACCTGCTGGTCAGCTATGAAGCCTTAG	37	5	498024	AGCTGACCAGCAGGTGCCTGAGTTGTCGGAGGGCAGAGGCTGGGGATGCG	5	551024	F	rs72702717		NA	NA	SLC9A3	NM_004174	Body	chr5:498111-498430	N_Shore			NA	5:550840-551430			NA
cg09139287	35719334	TATAAACAATTATTACTCTTAAACRACCCAAAACATAAACCAACCAATAC	NA		II			TGACCTGTCATTGTGAACAATTATTGCTCTTGGACGACCCAGGACATAGGCCAGCCAGTA[CG]TACCCCAGTGTGTTGGAGAATCGCGCTCGGCTTCTTCCTCTGTGCTGAGTCATGAAAGTT	37	1	787398	GTGAACAATTATTGCTCTTGGACGACCCAGGACATAGGCCAGCCAGTACG	1	777261	R			NA	NA	LOC643837	NR_015368	Body	chr1:788863-789211	N_Shore			NA	1:777261-777291			NA
cg09172362	16690359	CCAACACCAATCTAAATATAAAAAAAACAACACTAAAACCCATAAACACA	61751338	CCAACACCAATCTAAATATAAAAAAAACGACGCTAAAACCCATAAACACG	I	A	Red	GGCTGTGTGGGCACCGGCCTTGCTGGGCGTGGGGGCCCGGGTGTCCTCGCGGGGATACGC[CG]TGTCCATGGGTTCCAGCGCCGTCTCTTCCACACTCAGACTGGTGCTGGGAGGGTGGGCAC	37	11	299482	CCAGCACCAGTCTGAGTGTGGAAGAGACGGCGCTGGAACCCATGGACACG	11	289482	F	rs12803955		NA	NA	IFITM5	NM_001025295	1stExon	chr11:299389-299635	Island			NA	11:289371-289565			NA
cg09174162	18624453	AACTTCCCAAACCCCTCTAATCTTCATCTATAAAACAATCACACAAACCA	54607502	AACTTCCCGAACCCCTCTAATCTTCATCTATAAAACGATCACACAAACCG	I	C	Grn	GAGGAGGAGCACACACACCGAGCGTCCACTGTGCCCGCCCCTCGCTCCCCCCACACCATG[CG]GTCTGTGTGATCGTCCCACAGATGAAGACTAGAGGGGCTCGGGAAGCCAGGCCTCAGAGC	37	7	2150845	CGGTCTGTGTGATCGTCCCACAGATGAAGACTAGAGGGGCTCGGGAAGCC	7	2117371	F			NA	NA	MAD1L1;MAD1L1;MAD1L1	NM_003550;NM_001013837;NM_001013836	Body;Body;Body	chr7:2154677-2155252	N_Shelf			NA	7:2116939-2117617			NA
cg09174681	63640401	AAAAAAACTAATCAAAAACTAAAAAAAACACATATATCACACCAACTTCA	49759416	AAAAAAACTAATCGAAAACTAAAAAAAACACGTATATCACGCCAACTTCG	I	T	Red	TGGGTCTGCAGTGCCTTCCTCCAGCAGCCCTGGGAGATGCTCCGGCCGGGGGGCAGGAGA[CG]AAGCTGGCGTGACACACGTGCCCTTTTCAGCCCCCGACCAGCTCCCTTGTGAACCCTTGG	37	8	144403126	AAGGGAGCTGGTCGGGGGCTGAAAAGGGCACGTGTGTCACGCCAGCTTCG	8	144474501	F	rs79682397		NA	NA	TOP1MT	NM_052963	Body	chr8:144403266-144403524	N_Shore			NA	8:144474483-144477654			NA
cg09340198	32764379	TCAAATTATTATAATACTACACTTATAACAAAAAACTTAAATTTAACCAC	NA		II			CGTCAGGACTATCAGATTATTGTAATGCTGCACTTATAACAAAAAACTTAGATTTAGCCA[CG]CAAAAAAAAAAAAAAAAAAGAAAATAGAGTGCAAGATAAAAAAACACACCTGATTAACTG	37	3	15902540	CAGATTATTGTAATGCTGCACTTATAACAAAAAACTTAGATTTAGCCACG	3	15877544	R			NA	NA	ANKRD28	NM_015199	TSS1500	chr3:15900497-15901990	S_Shore			NA				NA
cg09351881	60810485	ATAAACTCCAATCATTCCTATATCTCTAAACTCCAATTTATACTTACTCC	NA		II			ATGGAGTCCTGATAAGCTCCAGTCATTCCTGTATCTCTGAACTCCAGTTTGTGCTTACTC[CG]CTCAGCAAAACCACTGTGCTCTGTTTGTCCTCCGTGCACTGTGGTTTAGAAGGTATCTAC	37	4	188190184	TAAGCTCCAGTCATTCCTGTATCTCTGAACTCCAGTTTGTGCTTACTCCG	4	188427178	R			NA	NA								TRUE				NA
cg09394681	64774390	AACAAACTACACAAAACAACAAAAACCAAAAACCTACATTCTAATCCCCA	38641461	AACAAACTACACAAAACAACGAAAACCGAAAACCTACGTTCTAATCCCCG	I	A	Red	CAGCGCATGTTCCACGTGAGCGTCGGCGCAGAGCTCCGGGTCATGGGAGGCCAGGGGGCT[CG]GGGACCAGAACGCAGGCCTCCGGCTCCCGCTGCCCTGTGCAGCCTGCCATCGTTGGCAGT	37	6	4482990	CGGGGACCAGAACGCAGGCCTCCGGCTCCCGCTGCCCTGTGCAGCCTGCC	6	4427989	F			NA	NA								NA	6:4427882-4428078			NA
cg09579685	25761356	AACCAAATTCCTATCAACATCTATATTATTCACCAATCAATAACCTACCA	19636301	AACCAAATTCCTATCGACGTCTATATTATTCGCCAATCGATAACCTACCG	I	A	Red	TCCCACCATCCCAGCCAAATTCCTGTCGGCGTCTATGTTGTTCGCCAGTCGATGGCCTGC[CG]GTGCCTGCCAGTGCCTGTTGGTGTGCTCTTCCGCCGGTGCGTTCCTCTCGACGTCCACCC	37	16	86100508	CGGCAGGCCATCGACTGGCGAACAACATAGACGCCGACAGGAATTTGGCT	16	84658009	R		rs34007961	NA	NA								NA	16:84657924-84658063			NA
cg09766355	17723452	TAAAACTACCAATTTAAACTTCTAATAATTCTAAAAACATCAATATTACC	NA		II			TTAAAGACATATAAAACTGCCAATTTGAGCTTCTGATGATTCTAAGAACATCAGTGTTAC[CG]TCCTTAGTATCAAATAAATGCAGGCAAAAGCACAAGACTACGGAGTTTTATTTAGCCTGA	37	1	182760858	CGGTAACACTGATGTTCTTAGAATCATCAGAAGCTCAAATTGGCAGTTTT	1	181027481	R			NA	NA	NPL	NM_030769	TSS1500	chr1:182758395-182759097	S_Shore			NA				NA
cg09876464	67627401	AAACAAATAATTAAACTCCACACCACAACAAAAACTATAAAAACAACATC	NA		II			GGGCAGGGGGTGGACAGATAGTTGGGCTCCACACCACAGCAGGGACTGTGGGAACAGCAT[CG]GTTTGGGATTTCCATCTTCTTCCTGGGAGTCTGCCCCTGAATGGAGCATGCCTCCCTCTG	37	15	85330779	GACAGATAGTTGGGCTCCACACCACAGCAGGGACTGTGGGAACAGCATCG	15	83131783	R			NA	NA	ZNF592	NM_014630	Body					TRUE				NA
cg10295955	55774489	TCCTCAACACTCRTATATCRCCTACCTCTTCATATAAAATAATAATATCC	NA		II			CCTGGACGCCACCATTTCACAAGAAGAGGCAGGCGACATGCGAGTGCTGTGGAGGAACCC[CG]GACACCACCATTTCACATGAAGAGGCAGGCGACATACGAGTGCTGAGGAGGAACCCCGGA	37	4	187884368	CCTCAGCACTCGTATGTCGCCTGCCTCTTCATGTGAAATGGTGGTGTCCG	4	188121362	F			NA	NA				chr4:187880885-187894299	Island			NA	4:188117556-188131610			NA
cg10442549	49761510	CTAAAACTATCCTATACCATTATAACTAACTAATTTCCAATAACTATCCC	NA		II			AGACTAGCCTTTTGTAAGCTTCACTGGGCAATTAGAGTTCCTTTCCTTCCATGGGGCAGA[CG]GGACAGCTACTGGAAACCAGCCAGCTACAATGGTACAGGATAGCCTTAGTGTCTTCAGTG	37	1	230818260	CGGGACAGCTACTGGAAACCAGCCAGCTACAATGGTACAGGATAGCCTTA	1	228884883	F	rs3789651		NA	NA	COG2;COG2	NM_001145036;NM_007357	Body;Body					TRUE				NA
cg10501074	10634465	ACAACCAACCTAAAAACCTCCATAACCAAATATAACCACTAAAAAATACA	31630451	GCAACCAACCTAAAAACCTCCGTAACCGAATATAACCGCTAAAAAATACG	I	A	Red	AAAATAAAATAAAATAAAATAAAATAAAATAAAATAAAATAAAATAAAATAAAATAAAAT[CG]CACTTCCCAGCGGTTACACCCGGCCACGGAGGTCCCCAGGCTGGCTGCGAGGGCGCCGGG	37	7	6616919	CGCACTTCCCAGCGGTTACACCCGGCCACGGAGGTCCCCAGGCTGGCTGC	7	6583444	F			NA	NA	ZDHHC4;ZDHHC4;ZDHHC4;ZDHHC4	NM_018106;NM_001134388;NM_001134389;NM_001134387	TSS200;TSS200;TSS200;TSS200	chr7:6616918-6617277	Island			NA		7:6616786-6617499	Promoter_Associated	NA
cg10593028	10646380	CTCACCATCTAAAAAAAATATAACCTTTTATTCTCCTACTTTAAAAAAAC	NA		II			GCCCCAAGAGACTCACCATCTGGGGAAAGTGTGGCCTTTTGTTCTCCTACTTTAGAAAGG[CG]ATACTTCCAGGTAATAGGTTTCTTATCACTCACCCTCCAGGGAAAGCTTTAAAACAACTG	37	11	108422791	CGCCTTTCTAAAGTAGGAGAACAAAAGGCCACACTTTCCCCAGATGGTGA	11	107928001	R			NA	NA	EXPH5;EXPH5;EXPH5	NM_001144763;NM_001144763;NM_015065	1stExon;5'UTR;Body					TRUE				NA
cg11066365	47745481	AACAACTCCTAAAATATAAACTAACAAATCAAACCCCRACAAAAATACCC	NA		II			GCTGGCCCAGGGTCCAGACCCTCCCACTCCATGACCAGGGGCGGCAGCTCCCCCTGCAGA[CG]GGTATCCTTGCCGGGGCCTGACCTGCCAGTCCACACTCTAGGAGCTGCCACTGGCAACTG	37	12	132999036	CGGGTATCCTTGCCGGGGCCTGACCTGCCAGTCCACACTCTAGGAGCTGC	12	131509109	F	rs61681166	rs60360029	NA	NA				chr12:133000027-133000246	N_Shore			NA		12:132998700-132999249	Unclassified_Cell_type_specific	NA
cg11272349	45788461	ACRCATCCAAAAACCATACAACATTACTAAACCAACTTTCTCTAAACAAC	NA		II			TGATCCTTACAAGAAATATCCTGGTGCGAAAAACGACCAAAACCACATAGCCAGCCTCCA[CG]CTGTTCAGAGAAAGCTGGCTTAGCAATGTTGTATGGTTTTTGGATGCGCTGCGTTACTCA	37	2	234637253	CGCTGTTCAGAGAAAGCTGGCTTAGCAATGTTGTATGGTTTTTGGATGCG	2	234301992	F			NA	NA	UGT1A10;UGT1A6;UGT1A8;UGT1A4;UGT1A6;UGT1A9;UGT1A7;UGT1A5;UGT1A3	NM_019075;NM_205862;NM_019076;NM_007120;NM_001072;NM_021027;NM_019077;NM_019078;NM_019093	Body;Body;Body;Body;Body;Body;Body;Body;TSS1500					NA				NA
cg11301795	65733451	CTCCCTCTTCCATATAAAATAATAACRTCCRAAATTCCTCTTCAACACTC	NA		II			TGCGAGTGGTGAGGAGGAACCCCGGACCGCACCATTTCACATGAAGTGGCAGGCGACATG[CG]AGTGCTGAAGAGGAACCCCGGACGCCACCATTTCACATGGAAGAGGGAGGCGACATGCGA	37	4	187892539	TCCCTCTTCCATGTGAAATGGTGGCGTCCGGGGTTCCTCTTCAGCACTCG	4	188129533	F	rs79339514	rs77636480	NA	NA				chr4:187880885-187894299	Island			NA	4:188117556-188131610			NA
cg11377213	54703325	AAATAAAAAAATATATTCTCATAAAAACTTAAACCCCACTATAAACTACC	NA		II			CAGAAGGGAAGTAAGAATTGGCTATAAGCCAGACCTCTGGTTTCAAAGAGGGCCCTGATG[CG]GCAGCCCATAGTGGGGTTCAAGTCTTTATGAGAACACACTCCCCCACCCTGGCCCCCAAT	37	3	69370218	CGGCAGCCCATAGTGGGGTTCAAGTCTTTATGAGAACACACTCCCCCACC	3	69452908	F			NA	NA	FRMD4B	NM_015123	Body					NA				NA
cg11418303	23677462	TCCCACTAACTATCATTCAAACACTTCCTAAAAAATCAAACACCATAACA	60679391	TCCCACTAACTATCGTTCGAACACTTCCTAAAAAATCAAACACCATAACG	I	A	Red	TGAGCTTCCGGATCCCACTGACTGTCGTTCGGGCACTTCCTAGAGGGTCAAGCACCATGG[CG]AAAGGCTGAGGAGGCAACTCGTATCTTTCATTCTCCTGCCTCATCAAGAATGAACCTTGA	37	1	71511514	CGCCATGGTGCTTGACCCTCTAGGAAGTGCCCGAACGACAGTCAGTGGGA	1	71284102	R			NA	NA	PTGER3;PTGER3;PTGER3;PTGER3;PTGER3;PTGER3;PTGER3;PTGER3;PTGER3;PTGER3	NR_028294;NM_198715;NM_198717;NM_198714;NR_028293;NM_198718;NR_028292;NM_001126044;NM_198719;NM_198716	Body;Body;Body;Body;Body;Body;Body;Body;Body;Body	chr1:71512224-71513804	N_Shore			NA				NA
cg11557618	50651343	AAAATTATAATTTCAACCTAACAACTAAAACCAATCAACACCRAACACRC	NA		II			GAGGGGGTAAGTGTAGCAGGGAGGGGAACGTCGCCGGGGGGTCTTGGACCTCGGGTCTTC[CG]CGTGTCCGGTGTTGATTGGCTCCAGTTGTCAGGTTGAAACCACAACTCCTCCCCTAAGAG	37	2	172974138	CGCGTGTCCGGTGTTGATTGGCTCCAGTTGTCAGGTTGAAACCACAACTC	2	172682384	F			NA	NA				chr2:172972804-172973242	S_Shore		RDMR	NA	2:172682260-172682491			NA
cg11614091	61809508	TAAACTTATAAAACTCATAAAACAAAAAATCCTCCCTCCTAAACCTAAAC	NA		II			TTTGCTCCTGGTGTGGTGCACCGGCCTGTAATCTGGGAATCCCAGCATTCTGCGAGCCCA[CG]CCCAGGCCTAGGAGGGAGGATCCTTTGTTCTATGAGTTTCACAAGCCTAGGTAGTAGAGC	37	11	19849426	CGCCCAGGCCTAGGAGGGAGGATCCTTTGTTCTATGAGTTTCACAAGCCT	11	19806002	F		rs1965826	NA	NA	NAV2;NAV2;NAV2	NM_182964;NM_001111018;NM_145117	Body;Body;Body					TRUE				NA
cg11615395	33747464	AAAAAAACAATAACAACTCCAAAAAAAACACAACACTCACAAAACTAACA	15742344	AAAAAAACAATAACGACTCCAAAAAAAACGCAACGCTCACGAAACTAACG	I	A	Red	CATGAGACTCGCAGGGAGACAATGACGGCTCCAGGAAAAACGCAGCGCTCACGGGGCTGG[CG]AGGGAGCCTGGCGCAGCTCCCTTCCCAGACCCGCTCTCCCTGCCAGCCCAGGGCTCCCAG	37	4	140925869	CGCCAGCCCCGTGAGCGCTGCGTTTTTCCTGGAGCCGTCATTGTCTCCCT	4	141145319	R			NA	NA	MAML3	NM_018717	Body					TRUE				TRUE
cg11715943	59687377	TAATAAATCTCCAACTAACCCRTTACAAAATTTTCCTTTCCTTTATATCC	NA		II			ACTGTAAAACTTCCCGCAAATTGCACACACAGAGAGAGAGGACAGGAGACATAGTGACCA[CG]GATACAAAGGAAAGGAAAATTTTGCAACGGGTTAGCTGGAGATCCATTACCAACACCTGG	37	6	33091841	CGGATACAAAGGAAAGGAAAATTTTGCAACGGGTTAGCTGGAGATCCATT	6	33199819	F	rs9277729		NA	NA	HLA-DPB2	NR_001435	Body					NA		6:33091548-33091863	Unclassified_Cell_type_specific	NA
cg11738701	46699464	AAAAAAACRCTATATCCRTCTCAAATTAACCTCCTTTACCAAAAAAACTC	NA		II			CTCCCGCGTTGAGGAAAACGCTATGTCCGTCTCAGATTAGCCTCCTTTGCCAAGGAAACT[CG]CCAAGAATCCCTGCGCAACCTGCGCTCTCGCTGTAGAGCATACTAGGTGGTCTTTCTTTC	37	8	97167470	GGAAAACGCTATGTCCGTCTCAGATTAGCCTCCTTTGCCAAGGAAACTCG	8	97236646	R			NA	NA	GDF6	NM_001001557	Body	chr8:97169731-97170432	N_Shelf			NA	8:97235947-97236671			NA
cg11786476	74635368	TTAATACAACCAAATACATAAAATCCCAATTACTCAAACTCCTACAAAAC	NA		II			AGCCTGGCATCTTAATGCAGCCAGATGCATGAGGTCCCAGTTACTCAGGCTCCTGCAGAG[CG]TCCATTGAGTGATGGACAATGGAAGTATGATGGAAACGTTTCTCTAATTGTCTGAGGTGG	37	6	33096738	CGCTCTGCAGGAGCCTGAGTAACTGGGACCTCATGCATCTGGCTGCATTA	6	33204716	R			NA	NA	HLA-DPB2	NR_001435	Body					NA				NA
cg11808699	54743378	TTCTTAACAAATAAAAAACCCAATCTTTTAACTACCTACCTCTTCCTACC	NA		II			GGGCCTGGGCCTTCTTGGCAAGTGGGAAACCCAATCTTTTGGCTGCCTGCCTCTTCCTGC[CG]CAGAAGAGCGACTTATGGATGCTGAGAGCAGCCACTGAGAGGGAAGCTTAGGGCTCCATG	37	15	81528661	CGGCAGGAAGAGGCAGGCAGCCAAAAGATTGGGTTTCCCACTTGCCAAGA	15	79315716	R			NA	NA	IL16	NM_172217	Body					TRUE				TRUE
cg11883737	51804372	CAACTAAATACAAAAACATTCAATAACCAAATAAAACTCTTTAAACCTCA	49693402	CGACTAAATACGAAAACGTTCAATAACCGAATAAAACTCTTTAAACCTCG	I	A	Red	TGGTCGTTTTCTGGATGAGCCCTCATCCCTCCTGCCACATAAGTGACCTTAGCAGGCCCC[CG]AGGCCCAAAGAGTCTCACCCGGTCACTGAACGTCCCCGCACTCAGCCGGCCCCAGACCAG	37	3	129276179	CGGCTGAGTGCGGGGACGTTCAGTGACCGGGTGAGACTCTTTGGGCCTCG	3	130758869	F			NA	NA	PLXND1	NM_015103	Body					NA	3:130758323-130758918			TRUE
cg12535380	43794387	TTAAAATTACTTAATCCTATTAAAACCCTCCRTTCTTATTAAAACTCCTC	NA		II			CCTTTAACCTGTTAAGGTTGCTTGGTCCTGTTAAAGCCCTCCGTTCTTGTTAGGACTCCT[CG]ATTGCCTGGGTCCCCAATCCTGTCAGGGCCCCCATTTCCCTCTTATTCACCCTCCCAAGG	37	12	109491236	CGAGGAGTCCTAACAAGAACGGAGGGCTTTAACAGGACCAAGCAACCTTA	12	107975619	R			NA	NA	USP30	NM_032663	Body	chr12:109490238-109490673	S_Shore			NA		12:109490472-109491296	Promoter_Associated	NA
cg12623852	51635477	AAATAATAATAAAAACAAACAAAACACAAAAAACATACAACCAAAAACCA	73701328	AAATAATAATAAAAACGAACGAAACGCGAAAAACGTACAACCAAAAACCG	I	T	Red	CCTTGCGCACCCAGGTGGTGATGAGGGCGGGCGGGGCGCGGGGAACGTGCAGCCAGAGAC[CG]TGCTAAGACCCCGAAGTCGAGCCCTGGGCAGGGGCGGCGGCACCGTCTGCCCCTCACCCC	37	1	228075452	CGGTCTCTGGCTGCACGTTCCCCGCGCCCCGCCCGCCCTCATCACCACCT	1	226142075	R			NA	NA				chr1:228075377-228075750	Island			NA	1:226142001-226142220			NA
cg12973017	45754343	CACACATACAATCTCCTCCCTATACATAAAAAAAAATCTACTCTAACACA	48799463	CGCACGTACAATCTCCTCCCTATACATAAAAAAAAATCTACTCTAACACG	I	C	Grn	ATCTGACTATCTCGCACGTACAGTCTCCTCCCTGTACATGAAGGAGAATCTGCTCTAACA[CG]CGGATCTGACTATCTCTCACGTACAGTCTCCTCCCCGTACATGAAGGAGAATCTGCTCTA	37	2	240008082	CGCACGTACAGTCTCCTCCCTGTACATGAAGGAGAATCTGCTCTAACACG	2	239673019	R			NA	NA	HDAC4	NM_006037	Body	chr2:240007630-240008322	Island			NA	2:239672277-239673787			NA
cg12979234	31713433	ACTTAACTAAACTAACTTCTTATCTATATAATAAAAAAACATACCAAAAC	NA		II			TATTTTAAGGAGGCAGGGGAGTTATTCTCCATGGGAGGAAATAAGCCGTGAGCTGCCTTG[CG]CTTTGGCATGTTTCTCTATCATACAGATAAGAAGCTAGTTCAGTCAAGTGTATGCAGATT	37	7	44083518	CTTGACTGAACTAGCTTCTTATCTGTATGATAGAGAAACATGCCAAAGCG	7	44050043	F			NA	NA	DBNL;DBNL;DBNL	NM_001122956;NM_014063;NM_001014436	TSS1500;TSS1500;TSS1500	chr7:44084106-44084747	N_Shore			NA		7:44083511-44085268	Promoter_Associated	NA
cg13092405	56751305	AACCATAACATAAAAAACCTTACACACCCAAATAATAATAAAAACAAACA	68794419	AACCGTAACGTAAAAAACCTTACGCACCCAAATAATAATAAAAACGAACG	I	A	Red	GAAGGGGAGGGCAGCCGTGGCGTGGAGGGCCTTGCGCACCCAGGTGGTGATGAGGGCGGG[CG]GGGCGCGGGGAACGTGCAGCCAGAGACCGTGCTAAGACCCCGAAGTCGAGCCCTGGGCAG	37	1	228075423	AGCCGTGGCGTGGAGGGCCTTGCGCACCCAGGTGGTGATGAGGGCGGGCG	1	226142046	R			NA	NA				chr1:228075377-228075750	Island			NA	1:226142001-226142220			NA
cg13295089	59763340	ACTTTCACCTTAAACCTAACAATTACAATACCCCCACTCAATATACTAAC	NA		II			GGTATCAAACCAGCAAAAATCCTGAGATTTTGGTACTTTAAAATTCTACGGTATGCTGGA[CG]TCAGCATACTGAGTGGGGGTATTGTAATTGTCAGGCTTAAGGTGAAAGTTGTAGTTTACT	37	7	155492281	CTTTCACCTTAAGCCTGACAATTACAATACCCCCACTCAGTATGCTGACG	7	155185042	F	rs73734198	rs36054513	NA	NA	RBM33	NM_053043	Body					TRUE				NA
cg13311142	30604495	AAACTCAAAAAAACACTCCCACCAAACAAAATACAACAAATACAAAACCA	69793318	GAACTCGAAAAAACACTCCCGCCGAACAAAATACAACGAATACAAAACCG	I	C	Grn	AGCACAGCCGGCGGGCTCGGGGGAACACTCCCGCCGGGCAAAGTACAGCGGATACAGGAC[CG]CAGCCGTCGCGCATAGCAGGGTGGCCAGCATGGCGAAGGCGGCGGTGAAGTTGCCCCAGG	37	17	79899309	GGGCTCGGGGGAACACTCCCGCCGGGCAAAGTACAGCGGATACAGGACCG	17	77492600	R			NA	NA	MYADML2	NM_001145113	Body	chr17:79899019-79899491	Island			NA	17:77492278-77492861			NA
cg13580758	74636371	CAAAATTATTATTACTTCACTAAATAAACACCCAACRCRCAAACTAAAAC	NA		II			CACAGAGCCAAGTGGGAGGGAAGCCAGGGTAAATGATCCGAGCCCGTCTATGAAACAGCC[CG]CCTCAGCTTGCGCGCTGGGTGCTTACTCAGTGAAGCAATAACAACTCTGTCATGGCTGAC	37	4	57824450	AGAGTTGTTATTGCTTCACTGAGTAAGCACCCAGCGCGCAAGCTGAGGCG	4	57519207	F		rs56155140	NA	NA								TRUE				TRUE
cg13702953	14692363	CATAACTCCCAAAATCAACATAAACAACACTAATATAAATTCCTCCCCCA	19765339	CGTAACTCCCAAAATCAACGTAAACAACACTAATATAAATTCCTCCCCCG	I	T	Red	TGTTAAAACAAGCGTGGCTCCCAGAGTCAGCGTGGACAGCACTGGTGTGGGTTCCTCCCC[CG]TCTGTCTGCACCGGTGAAGCCTGGCCTCGTGTTTCCCTCCTCACTGCCCCACATGTGGTG	37	10	135017217	CGGGGGAGGAACCCACACCAGTGCTGTCCACGCTGACTCTGGGAGCCACG	10	134867207	R			NA	NA	KNDC1	NM_152643	Body	chr10:135016379-135017476	Island			NA	10:134866307-134868098			NA
cg13996510	51783302	TTATAAAACCCAATCAAAAATAACCRAAACRAAATCAAATATCACAAATC	NA		II			GAACTAAACGTTTGTAAGGCCCAATCAGGGGTGGCCGGGGCGGAGTCAGGTGTCACAAAT[CG]CAACCCCTGTCACTCCATCGTTCACCCCAAGATAGCCGGGCCAGGAACCTCCTCTCCCGA	37	X	44203674	TGTAAGGCCCAATCAGGGGTGGCCGGGGCGGAGTCAGGTGTCACAAATCG	X	44088618	R			NA	NA	EFHC2	NM_025184	TSS1500	chrX:44202712-44203014	S_Shore			NA		X:44202720-44204383	Unclassified_Cell_type_specific	NA
cg14006650	10687452	CCCACATCCTAAATACTCCCATAAAAAATCCTAAAAAAACCAACATCCCA	58660402	CCCACATCCTAAATACTCCCGTAAAAAATCCTAAAAAAACCGACATCCCG	I	C	Grn	CTGAGGCTGCACCCCACATCCTGAATGCTCCCGTGGAAAGTCCTGAAGGGGCCGGCATCC[CG]CTTCATACCTGGCGTTAGGTCTGCACGTCTGTCGCTGAGCGGGGTGCCTGGGCTGCCCTC	37	10	3147474	CGGGATGCCGGCCCCTTCAGGACTTTCCACGGGAGCATTCAGGATGTGGG	10	3137474	R			NA	NA	PFKP	NM_002627	Body	chr10:3148406-3148625	N_Shore			NA	10:3137281-3137727			NA
cg14009440	55708354	CRAAAACTCTCCAAAAAAAATAATATTAACTAACTTCATAACTTACTAAC	NA		II			CCCTTTGCAGCCGAAGACTCTCCAAAGGAAATAATATTAACTGACTTCATGGCTTGCTGA[CG]CCAAAACGTGTCCAAAGTATTTTTACATCTATAAACCCAAAAGCGCTAAGCCAGCAGATC	37	1	45138784	GAAGACTCTCCAAAGGAAATAATATTAACTGACTTCATGGCTTGCTGACG	1	44911371	R		rs77680631	NA	NA	TMEM53	NM_024587	Body	chr1:45139770-45140584	N_Shore			NA				NA
cg14092571	48654348	CATACAAACAAAACTAAAACTAACAATACAACATACTCAACTCCTAAACA	18678414	CATACAAACAAAACTAAAACTAACGATACAACGTACTCGACTCCTAAACG	I	A	Red	TGCCGGGCCCCTCATGCAGGCAGGGCTGGGGCTGGCGGTACAGCGTGCTCGGCTCCTAGA[CG]GCTTGGGAGCAGGCTTCCCCCAGAGGCTGCCAGTGCCCCGGGCAGCCTTCCACACTCAAG	37	14	90743983	CATGCAGGCAGGGCTGGGGCTGGCGGTACAGCGTGCTCGGCTCCTAGACG	14	89813736	R		rs28407531	NA	NA								NA	14:89813660-89814154			NA
cg14313373	27666489	TACACAAAAAACRTAATTTTCCTCACACACTTAATTCAAATACRTAACAC	NA		II			GGGGGGCTTCTTGCACAGGAGGCGTGATTTTCCTCACACACTTGGTTCAGGTGCGTGGCA[CG]TCCACACCCAGTAACTGGAGTCTGCGTCCTCACCTTCAGGCAAACCGTTGAACCCACTGA	37	9	136538372	CGTGCCACGCACCTGAACCAAGTGTGTGAGGAAAATCACGCCTCCTGTGC	9	135528193	R	rs2519119	rs2797834	NA	NA	SARDH;SARDH	NM_001134707;NM_007101	Body;Body					NA	9:135527792-135528194			NA
cg14375543	35774492	CCTATAATCATTTAAATTTACAACCCTAATACTAATTTTCCTTATATAAC	NA		II			AGAGGCTGGAAGGCCACCAGGGGCAGTTAGCTGTCAGTAAGGCAGCAGAAGGGCTGGGGT[CG]CTACATAAGGAAAATCAGTACTAGGGCTGTAAACTCAAATGACTACAGGGCCAGCAAATA	37	6	29933411	CGCTACATAAGGAAAATCAGTACTAGGGCTGTAAACTCAAATGACTACAG	6	30041390	F	rs2844806		NA	NA								TRUE				NA
cg14378231	69780489	CTTTTCCTAACTTAATTATAAAAAACACTCRCCAAAATCCTTAAAACAAC	NA		II			ATGTAGGTTCATAGAAGGAGAAGCCTCTGTGGGTCCCTGTAAAGACTTAGCACTCAATTT[CG]CTGTTTCAAGGATCTTGGCGAGTGTCTCTCACAACTAAGCCAGGAAAAGAGGAAGTTCAT	37	1	98404032	CGCTGTTTCAAGGATCTTGGCGAGTGTCTCTCACAACTAAGCCAGGAAAA	1	98176620	F			NA	NA								TRUE				NA
cg14422500	64736341	TTATAATTAAAAAATCCTTTCTAACRTAATAACATTTAAATTTCCTACTC	NA		II			CAACTTGAGATTTGTAGTTAGAGAGTCCTTTCTGACGTAGTAACATTTGAATTTCCTGCT[CG]TTACTATTATTCATATCTTACCTTCCTACCCCTGCTCACCCCCAAATTCCAATCTGCCAA	37	2	198666752	CGAGCAGGAAATTCAAATGTTACTACGTCAGAAAGGACTCTCTAACTACA	2	198374997	R		rs6742343	NA	NA				chr2:198669079-198670154	N_Shelf			NA				NA
cg14461291	65732456	CACTCATACAACRCACATTTTCTACCAATAAAATTTTAAAAAAAACATCC	NA		II			TGGTTTACCAAGTGCCTGCCACCCTATGCGGTGGGCTGGGGCCAGTCTATTGGTCCCTCA[CG]GATGTTTCCTTCAAAATCCCACTGGCAGAAAATGTGCGCTGCATGAGTGATCCAACAGCC	37	3	194320017	CGGATGTTTCCTTCAAAATCCCACTGGCAGAAAATGTGCGCTGCATGAGT	3	195801306	F			NA	NA	TMEM44;TMEM44;TMEM44;TMEM44	NM_001011655;NM_001166306;NM_001166305;NM_138399	Body;Body;Body;Body					NA	3:195801138-195801432			NA
cg14570121	57764454	CCTCCTACRCCTACCAAAATTATCTAAATATTAATCRAACCCAAAAATTC	NA		II			TAGAATTTGGTCCTCCTGCGCCTGCCAAGATTGTCTGAGTATTGATCGAACCCAGGAGTT[CG]AGATCAGCTTGAGCAAGATAGCGAGAACCCCCGCCCCTCCACCTCGTCTCAAAAAAAAAA	37	19	45874153	CTCCTGCGCCTGCCAAGATTGTCTGAGTATTGATCGAACCCAGGAGTTCG	19	50565993	R			NA	NA	ERCC2;ERCC2	NM_000400;NM_001130867	TSS1500;TSS1500	chr19:45873339-45874033	S_Shore			NA		19:45873278-45874409	Promoter_Associated	NA
cg14584702	15755456	TTAAAACCAACCTCACCAACATAAAAAAAACCCATCCCTAACCAAATACA	26619434	TTAAAACCAACCTCGCCAACATAAAAAAAACCCATCCCTAACCGAATACG	I	A	Red	ACCTCAAGTGATCTGCCAGCCTCGGCCTCCCAAAGTGCTGGGATTACAGGCGTGAGCCAC[CG]CACCCGGCTAGGGATGGGTTTTTCCCATGTTGGCGAGGCTGGTCTTAAACTCCTGACCTC	37	19	17376472	CGCACCCGGCTAGGGATGGGTTTTTCCCATGTTGGCGAGGCTGGTCTTAA	19	17237472	F	rs79628242		NA	NA	USHBP1	NM_031941	TSS1500					NA				NA
cg14620839	24789306	AATAAACAAATACCCACCCTCCCAACACCAATCTAAATATAAAAAAAACA	24653311	AATAAACGAATACCCACCCTCCCAACACCAATCTAAATATAAAAAAAACG	I	A	Red	GCTGGGCGTGGGGGCCCGGGTGTCCTCGCGGGGATACGCCGTGTCCATGGGTTCCAGCGC[CG]TCTCTTCCACACTCAGACTGGTGCTGGGAGGGTGGGCACCCGCTCACTTATAGCCCTGTC	37	11	299503	AGTGAGCGGGTGCCCACCCTCCCAGCACCAGTCTGAGTGTGGAAGAGACG	11	289503	F		rs12803955	NA	NA	IFITM5;IFITM5	NM_001025295;NM_001025295	1stExon;5'UTR	chr11:299389-299635	Island			NA	11:289371-289565			NA
cg14659814	16774378	TCATCAAAACCRACATTCACRATATTTTCAAAAATTATATACTAACACAC	NA		II			CCTGAGAAGCAGCGAGACCCTGTCCAGGTCAGCGGGACCAGCACCGCATCCCAGGCCACC[CG]TGTGTCAGCACATAACCTTTGAAAACACCGTGAATGCCGGCTTTGATGATAATATGTGGG	37	1	3209910	CATCAAAGCCGGCATTCACGGTGTTTTCAAAGGTTATGTGCTGACACACG	1	3199770	F	rs1553291		NA	NA	PRDM16;PRDM16	NM_022114;NM_199454	Body;Body					NA	1:3199561-3199929			NA
cg14898892	13638414	CAAATACCTATATCTCACTCCCTAAAATTCTCCTTTAATTAATACRAAAC	NA		II			TTTTAAAAACACAAATGCCTATGTCTCACTCCCTGAAATTCTCCTTTAATTGGTACGAGG[CG]GGGCTATTCTAGGAACTATTTTCTATCCCTTGGCAATTAGCCATCTGTATAGTATTTTTA	37	4	77356180	AAATGCCTATGTCTCACTCCCTGAAATTCTCCTTTAATTGGTACGAGGCG	4	77575204	R		rs79948330	NA	TRUE	SHROOM3	NM_020859	TSS200					NA				NA
cg14949292	62618333	CCAAAAAACTCCTCAAAAAACTCCACACTATAAAATAAAAACAATACCCA	27810400	CCGAAAAACTCCTCGAAAAACTCCACGCTATAAAATAAAAACGATACCCG	I	A	Red	ATCAAAGATCCAGCTAACAGGCGCTACGAGGTGCCCTTGGAGACCCCGCATGTCCACAGC[CG]GGCACCGTCCCCACTCTACAGCGTGGAGTTCTCCGAGGAGCCCTTCGGGGTGATCGTGCG	37	17	78079608	CGGGCACCGTCCCCACTCTACAGCGTGGAGTTCTCCGAGGAGCCCTTCGG	17	75694203	F	rs1800301		NA	NA	GAA;GAA;GAA	NM_001079804;NM_000152;NM_001079803	Body;Body;Body	chr17:78079568-78079833	Island			NA	17:75694164-75694493			NA
cg14990413	47789424	AAACACCTAATACTACCAAATATCCTTCACAACACTACACTTAAAAACAC	NA		II			TTTTCAGGCTTCCGGCATCTCCCCTGCCCTGTCCTTCCTCCGGGCTGCTACGGCACTGAG[CG]TGCTCCCAAGTGCAGTGCTGTGAAGGACACCTGGTAGCACCAGGTGCCTTTGTGGCACGT	37	2	7174685	GGCACCTGGTGCTACCAGGTGTCCTTCACAGCACTGCACTTGGGAGCACG	2	7092136	F	rs78412188		NA	NA	RNF144A	NM_014746	Body	chr2:7172296-7172512	S_Shelf			NA				NA
cg15029032	52674430	AAACACAATAACAAATCATCCAAAAAATCCTAAAACAATCCAATTCCAAC	NA		II			TGTTTCTTCAGGGGCACAGTGGCAGATCATCCAGAGGGTCCTGGAGCAGTCCAGTTCCAG[CG]CCGTCCTGCCACCCCTGTGGGTGTCCCCCCGGGCCAGAGAGGAGTGACAAGTGGGAGGAA	37	15	86294644	GGCACAGTGGCAGATCATCCAGAGGGTCCTGGAGCAGTCCAGTTCCAGCG	15	84095648	R			NA	NA								TRUE		15:86294466-86294886	Unclassified_Cell_type_specific	NA
cg15057046	40604319	TACAACCTACCATCRTTAACAATACCAAAAAACAACRCATTTAACTAAAC	NA		II			CCGCTGCCCTGTGCAGCCTGCCATCGTTGGCAGTGCCAAGGGACAGCGCATTTGGCTGGA[CG]GAAATGGGGCCGACCTAGTTTGTGAAGCAGAGGAAACAGCTGCTGGGGTCCCAGGACCGT	37	6	4483078	GCAGCCTGCCATCGTTGGCAGTGCCAAGGGACAGCGCATTTGGCTGGACG	6	4428077	R			NA	NA								NA	6:4427882-4428078			NA
cg15226275	35672402	CCCCCTATTTCAAATCTATTCCTATCTTTCAACCAATCCAAATCTAAACA	40639486	CCCCCTATTTCAAATCTATTCCTATCTTTCGACCAATCCGAATCTAAACG	I	A	Red	GCCAGGAGCTCTCCCCCTGTTTCAAGTCTGTTCCTGTCTTTCGACCAGTCCGGATCTGGA[CG]GCTCTCTCCTTTTTGCTAATGAATAACCAACCAGCAGAGGCTGTTGCCTTTAACATTCTG	37	6	116381976	CCCCCTGTTTCAAGTCTGTTCCTGTCTTTCGACCAGTCCGGATCTGGACG	6	116488669	R			NA	NA	FRK	NM_002031	TSS200					TRUE				NA
cg15385589	71685382	TCRTAAAACAACRTTACTTCAAAATCRTAAAACAACCTTACTTCAAAATC	NA		II			TTACTTCAAGGTCGTGGGGCAGCGTTACTTCAAGGTCGTGGGGCAGCCTTACTTCAAGGT[CG]TGGGGCAGCCTTACTTCAAGGTCGTGGGGCAGCCTTACTTCAAGGTCGTGGGGCAGCCTT	37	1	3106800	CGTGGGGCAGCGTTACTTCAAGGTCGTGGGGCAGCCTTACTTCAAGGTCG	1	3096660	R			NA	NA	PRDM16;PRDM16	NM_022114;NM_199454	Body;Body	chr1:3104956-3105253	S_Shore			NA	1:3096547-3096926			NA
cg15392109	60722487	TTAACCTAACTCAACTCAATCACAATAACCTCAAACTTAAAAAAACACCA	34784326	TTAACCTAACTCGACTCGATCGCGATAACCTCAAACTTAAAAAAACACCG	I	T	Red	GGGAGGGGGGCGGGACAGGCTCGCTCTCCTCCTACTTAGCGAGCTCCCGGGGAAAAGCAA[CG]GTGTCCTCCTAAGCCTGAGGCCACCGCGACCGAGCCGAGCCAGGCTAAGGGACCAGTGTC	37	11	118478329	CGGTGTCCTCCTAAGCCTGAGGCCACCGCGACCGAGCCGAGCCAGGCTAA	11	117983539	F	rs35485129	rs7125115	NA	NA	PHLDB1;PHLDB1;PHLDB1;PHLDB1;PHLDB1	NM_001144758;NM_001144759;NM_001144758;NM_015157;NM_001144759	5'UTR;5'UTR;1stExon;5'UTR;1stExon	chr11:118478235-118481896	Island			NA	11:117983455-117984795			TRUE
cg15462221	22649478	RCCACTAAAAAACRACTCTCAAAACCCTACAACAAAAATTTAATACCCRC	NA		II			CTTCCGCCCGATCTCCTGGCAACGCTGCGGCCCCGCCCACATCATGACGCCCGAGGAGAA[CG]CGGGTACCAAACTCTTGCTGCAGGGTTTTGAGAGCCGCTTCCTAGTGGCGCGCACACTGC	37	8	8086144	CGCGGGTACCAAACTCTTGCTGCAGGGTTTTGAGAGCCGCTTCCTAGTGG	8	8123554	F	rs35746371		NA	NA	FLJ10661;FLJ10661;FLJ10661	NR_024363;NR_024362;NR_024361	Body;Body;Body	chr8:8085016-8086608	Island	high-CpG:8123513-8123591		NA	8:8122366-8123994	8:8085369-8086460	Unclassified_Cell_type_specific	NA
cg15677681	50760476	CTACRATCTCTTCTTTCTATTTAAAAAACTCTCCTAACCCTACAAAAAAC	NA		II			TGTTGAGTGCCCAATCCTGATGCTCACCTGCAGGCTCCTGCAGTCTTGGTTCCATCACTT[CG]CCTCCTGCAGGGCCAGGAGAGCCTTTCAAACAGAAAGAAGAGACCGCAGCTCGGGCAGGT	37	11	44881786	CGCCTCCTGCAGGGCCAGGAGAGCCTTTCAAACAGAAAGAAGAGACCGCA	11	44838362	F		rs67652741	NA	NA	TSPAN18	NM_130783	5'UTR					TRUE				NA
cg15798862	42764356	CCCTTATCCCTATAATATTCATACCAAAATAATACAAATTAAATCAAATC	NA		II			GACCCCAGACTCCCTTGTCCCTGTGATGTTCATGCCAGGGTAATGCAAGTTGAATCAAAT[CG]TGGTGCCACAACGCCCCCTGGAGTAGTTTGTGCCCGAAGCGGCTGTCTGACTCTTCCGCG	37	7	76129360	CCTTGTCCCTGTGATGTTCATGCCAGGGTAATGCAAGTTGAATCAAATCG	7	75967296	R			NA	NA	DTX2;DTX2;DTX2;DTX2	NM_001102596;NM_001102595;NM_020892;NM_001102594	Body;Body;Body;Body	chr7:76129395-76129621	N_Shore			NA	7:75966935-75967522			NA
cg15831664	16600353	AATTCRCTCCRCTTACCCRATAAAAATCTAAATTCCAAATAAAATACTAC	NA		II			CGCCAAGGCTGCTCTGGCGGTTGCTGCAGTAACCCCAGCCACAACAAGTCGTGGACAACA[CG]CAGCATTCCATCTGGAACCCAGATCCCCACCGGGCAAGCGGAGCGAACCACTGCGGAGCC	37	6	168690051	CGCAGCATTCCATCTGGAACCCAGATCCCCACCGGGCAAGCGGAGCGAAC	6	168432900	F		rs9456022	NA	NA				chr6:168686199-168686464	S_Shelf			NA	6:168432742-168432956			NA
cg15836733	54730465	CTTTATTAAAAACACTACATATTATTCTTCATCTTACRCTATCCTCCTAC	NA		II			TCTCAGCTTTAGTCCTCTGCCTGTAAAAATGATATGTTAGCAAGCTATGTCAGGAGGATA[CG]TAGGAGGATAGCGTAAGATGAAGAACAATATGTAGTGCCCCTAATAAAGTGCCTTACACA	37	15	42875249	CGTAGGAGGATAGCGTAAGATGAAGAACAATATGTAGTGCCCCTAATAAA	15	40662541	F	rs9783683		NA	NA	STARD9	NM_020759	Body	chr15:42873563-42873898	S_Shore			TRUE				NA
cg15938260	63635425	CATAAAAAAAACAACAAAAAACTAAACAAAAAAACATAACATACCAAACA	18652353	CGTAAAAAAAACAACAAAAAACTAAACGAAAAAACGTAACATACCGAACG	I	C	Grn	GATGGGACTGGGAGGCTTAGGGGGTGAGGGTGTAAGCCCTGTGCCTCCCTCCACGTGCTG[CG]TCCGGCATGCCACGTCCCCTCGTCCAGCCCTCTGCTGCCCCCTCCACGCGCTGCGTCCTC	37	17	80804078	CGTGGAGGGGGCAGCAGAGGGCTGGACGAGGGGACGTGGCATGCCGGACG	17	78397367	F		rs28455858	NA	NA	TBCD	NM_005993	Body					NA	17:78397156-78397500			NA
cg16060189	15760496	CTCTATTTTAAATAACCAACTATCTATTAATATCTCCTCTTAAATAACTC	NA		II			GCACCAGTATCCAGATGAGAAAAGATTAGGGTGGAGATAGGTCCCATTTTGAAATGCCAG[CG]AGCCACCTAAGAGGAGATATCAATAGACAGCTGGCTACTCAAAATAGAGATGACCAGCAG	37	10	94350577	TCTATTTTGAGTAGCCAGCTGTCTATTGATATCTCCTCTTAGGTGGCTCG	10	94340557	F	rs61861412		NA	NA				chr10:94351356-94351615	N_Shore			NA		10:94350518-94350783	Promoter_Associated	NA
cg16124934	73742322	CATCCTACTCTCTCCTCTTTCTCTCCAAATAACCTAAAATTAAAAATTCC	NA		II			GAGGCCCACAAAGCTACCCCGCCTTTGCTCTCCCAGGTCCCACTGGGAATGGGCAGGACC[CG]GAACTTCCAACCCCAGGTCATTTGGAGAGAAAGAGGAGAGAGCAGGATGGGCGGTGGGGC	37	14	75389480	ATCCTGCTCTCTCCTCTTTCTCTCCAAATGACCTGGGGTTGGAAGTTCCG	14	74459233	F			NA	NA	RPS6KL1	NM_031464	TSS1500	chr14:75389712-75390133	N_Shore			NA		14:75389209-75390361	Promoter_Associated	NA
cg16228356	66624434	CCATACCTACCAACTCCATCCAAAAATAAATATAAAAAACCAACTACCCA	48642406	CCGTACCTACCAACTCCATCCGAAAATAAATATAAAAAACCAACTACCCG	I	T	Red	TTCCTGCGACACTCCCCCCTTCCACCCATCAGAGCTCAGGACACTCATCTGTTAATGAGA[CG]GGCAGCTGGTTCCCCACACCCATCCTCGGATGGAGCTGGCAGGCACGGACTCCTCAGGGG	37	17	43848958	CGGGCAGCTGGTTCCCCACACCCATCCTCGGATGGAGCTGGCAGGCACGG	17	41204727	F	rs62055937		NA	NA								TRUE				NA
cg16274899	47657408	AAATTCTAATCCCTAACAAACCCTTATTCAAAATCTTCCAAACCATCTCA	61759448	AAATTCTAATCCCTAACGAACCCTTATTCAAAATCTTCCGAACCATCTCG	I	A	Red	GTGGGTGGAGCTGTCCTAGGAAAGCCCAGAAGGGTGGCAGGAGGATTCTGGTGGAGGCTT[CG]AGATGGCTCGGAAGACTTTGAATAAGGGTTCGCCAGGGACCAGAATTTAAAGTAACAGAG	37	14	65175225	CGAGATGGCTCGGAAGACTTTGAATAAGGGTTCGCCAGGGACCAGAATTT	14	64244978	F			NA	NA	PLEKHG3	NM_015549	5'UTR	chr14:65170876-65172007	S_Shelf			TRUE		14:65175048-65175734	Unclassified_Cell_type_specific	TRUE
cg16308533	63728344	CCAAATCTACAATATTAACACAATTAAAAATTACATTTTCTATACAACCA	21656353	CCAAATCTACGATATTAACGCGATTAAAAATTACGTTTTCTATACAACCG	I	C	Grn	GTTCATCGGAGGTCTGGTGGGCGCCGCGCGGAAGAACCTGGCCTATCGGCATAACTTCCG[CG]GCTGCATAGAAAACGTAATCTTCAACCGCGTCAACATCGCAGACCTGGCCGTGCGGCGCC	37	17	40838983	CCAGGTCTGCGATGTTGACGCGGTTGAAGATTACGTTTTCTATGCAGCCG	17	38092509	F			NA	NA	CNTNAP1	NM_003632	Body	chr17:40838849-40839062	Island			NA	17:38092376-38093502			NA
cg16320788	62782446	TTTCAATAACAAAAAAATTCTAAATAATTTTCACTAACTCTTTTCTAACC	NA		II			TCTCCCTGGCTGTCCCTTCAAGCAGGGGGAGGTCCTAGCCGTAGCATCCACCTTCTGCTG[CG]GCCAGAAAAGAGCCAGTGAAAACCACTCAGAACTTCCCTGTCACTGAAAGGCCATTAAAT	37	8	73794096	CGGCCAGAAAAGAGCCAGTGAAAACCACTCAGAACTTCCCTGTCACTGAA	8	73956650	F			NA	NA	KCNB2	NM_004770	Body					TRUE				NA
cg16406611	42682397	CCAAAATCTATTATTAACACRTAAATAAAAATCCACAAAACAAAAATTAC	NA		II			TCTTCAGCCCAGACTTCCCCCCAAAGACATTGGCTTGGTCCCCAGCTCTGGACACACACA[CG]CAACTCCTGCTCTGTGGACCTCCACCCACGTGCCAACAATAGACCCTGGATCCTCCCTCC	37	11	300404	CGCAACTCCTGCTCTGTGGACCTCCACCCACGTGCCAACAATAGACCCTG	11	290404	F			NA	NA	IFITM5	NM_001025295	TSS1500	chr11:299389-299635	S_Shore			NA		11:300229-300506	Unclassified_Cell_type_specific	TRUE
cg16447950	40791349	AAAAACAACAACACAAACCCCCACAAAAAAACTCAACTCAAAAAACAACA	18649372	AAAAACGACAACACAAACCCCCGCAAAAAAACTCAACTCAAAAAACGACG	I	A	Red	CGCAGCTGACGGGAGGGCGACAACACAGGCCCCCGCAGAGGGGCTCAGCTCAGGGGACGG[CG]ACGACACAGGCCCCCGCAGAGGGGCGCAGCTGACGGGACGGCGCCGACACAGGCCCCCGC	37	5	562315	CGCCGTCCCCTGAGCTGAGCCCCTCTGCGGGGGCCTGTGTTGTCGCCCTC	5	615315	R		rs75673386	NA	NA				chr5:561826-565967	Island			NA	5:614827-618967			NA
cg16652462	11716411	AAAAAAAAACTCTACAAATAACAACAACACAAAAAACCAATTACAAACCA	57809337	AAAAAAAAACTCTACGAATAACGACGACGCGAAAAACCGATTACAAACCG	I	A	Red	CGTCGTCCTCGGCCCCGGGAGTGTCCCCCGTCGCGTCGATCAGGTCCATCTGCAGCATCT[CG]GCCTGCAACCGGCTCCCCGCGCCGCCGCCACCCGCAGAGCCCTCCCTTTTCTTTTCTTTT	37	17	43679667	CGGCCTGCAACCGGCTCCCCGCGCCGCCGCCACCCGCAGAGCCCTCCCTT	17	41035450	F			NA	NA	LOC644172	NR_026901	Body	chr17:43678854-43679702	Island			NA	17:41034281-41035472			NA
cg16698551	25738444	TTTTTCTTTCRCACTATCTTCTAAAAATTATAATCTCTCCTAAACTAAAC	NA		II			GCGGGATTTTTTTTTTCTTTCGCACTGTCTTCTGGGAATTGTAGTCTCTCCTAGGCTAGG[CG]GCCCGTCCAAAGCGCATGCGCCCAGACACCTCCGAAAACCAACGCGGCAGAGCGCAGAAA	37	10	27150092	TTTTCTTTCGCACTGTCTTCTGGGAATTGTAGTCTCTCCTAGGCTAGGCG	10	27190098	R			NA	NA	ABI1;ABI1;ABI1;ABI1	NM_005470;NM_001012752;NM_001012751;NM_001012750	TSS200;TSS200;TSS200;TSS200	chr10:27149166-27150229	Island			NA	10:27189155-27190235	10:27149424-27150603	Promoter_Associated	NA
cg16699635	35762398	TTTCAATTTCCTTTAACTTATTAAAAACATCCCTACCTATAAATAAATAC	NA		II			AGCAGCCCCGGGTATCTGATAATATGACAGAATGACAGCTATTGACTAGAGAGCTTAATC[CG]TACCTATTTACAGGTAGGGATGTCTTTAATAAGTTAAAGGAAATTGAAAGTTTGTTAATA	37	6	32498677	TTCAATTTCCTTTAACTTATTAAAGACATCCCTACCTGTAAATAGGTACG	6	32606655	F	rs16870189	rs79229717	NA	NA	HLA-DRB5	NM_002125	TSS1500					NA				NA
cg16960402	12722498	TTCTCCACAAAACRCTTAAAACTACATACACATTTCCRTTACTTACACAC	NA		II			GGGGAAGGGGAACAGGTGTCAGAAACCTTTTGAAGATGGCAACTGCTCTCTGGAGAAAAA[CG]TGTGCAAGTAACGGAAATGTGTATGCAGCCTCAAGCGCTTTGTGGAGAACTGAGCACCTG	37	7	2032075	CGTGTGCAAGTAACGGAAATGTGTATGCAGCCTCAAGCGCTTTGTGGAGA	7	1998601	F			NA	NA	MAD1L1;MAD1L1;MAD1L1	NM_003550;NM_001013837;NM_001013836	Body;Body;Body	chr7:2029116-2029326	S_Shelf			NA		7:2032046-2032382	Unclassified_Cell_type_specific	NA
cg16968851	38661395	TATTTACAATAAAAAATCAAACCTCTCTTCTATCATAACTAATAATTCCC	NA		II			ATGTCCAGTTTTGTTTACAGTAAAGGATCAAGCCTCTCTTCTGTCATGGCTAATAATTCC[CG]TTAGAAATAGAAGCCACTGGGAAAAAGTCACGAAAAAGCCAGCACTCTTTTCTGGGAACT	37	11	35121378	CGGGAATTATTAGCCATGACAGAAGAGAGGCTTGATCCTTTACTGTAAAC	11	35077954	R			NA	NA								TRUE				NA
cg16974014	19662466	CAAAAATCTAAAACCTAAAATACAAACTAACTAAAACRAAACCTCTACCC	NA		II			TGGAAACTTGAGATTCTAGACAGGCCTGGGCCTCTGGGGTCAGAGGGCACCCTTTCCCCC[CG]GGCAGAGGCCCCGCCCCAGCCAGCCTGCATTCCAGGTCTCAGATCCCTGCAGACCACCCT	37	22	22007515	AGGGATCTGAGACCTGGAATGCAGGCTGGCTGGGGCGGGGCCTCTGCCCG	22	20337515	F	rs861843		NA	NA	MIR130B	NR_029845	TSS200	chr22:22006079-22007048	S_Shore			NA				NA
cg16985708	33718335	AACAAAACTACAACAACAACRAAATAAAAATAACAAATAACCCATACCTC	NA		II			GGGACCCCGGTGAAGGGTTGGGGACCCCAGGAGGGACGTCCCCACGTGGGCTCCCAGCTC[CG]AGGTATGGGCCACCTGCCACCCCCACCCCGCTGTTGTTGCAGCTTTGTCTGGGCAGTCAG	37	7	73247674	ACAAAGCTGCAACAACAGCGGGGTGGGGGTGGCAGGTGGCCCATACCTCG	7	72885610	F			TRUE	NA				chr7:73245434-73246045	S_Shore			NA				NA
cg17035591	22696403	TCTAATCATCCTTTAATTCAATTCTCCCAATTCCAAAATTCAAAAATAAC	NA		II			GAAAGTCATGGCAGGGCTGGTGCTCCCGGCCCTGGGAGGGTGCTCCCTCTGTGTTCTTTC[CG]CCATTCCTGAACTCTGGAACTGGGAGAATTGAACCAAAGGATGATTAGAGCAATGTGGAA	37	22	39437295	CGCCATTCCTGAACTCTGGAACTGGGAGAATTGAACCAAAGGATGATTAG	22	37767241	F			NA	NA	APOBEC3F;APOBEC3F	NM_001006666;NM_145298	Body;Body					NA		22:39436825-39437348	Unclassified_Cell_type_specific	TRUE
cg17297354	42702404	AAAACTAATCAATTAATCAATAAATAACCAACCCACACACTTCACAACTC	NA		II			TGTACTTAACAATTTCCTGCCCTGTGTCAATGAAGCTGTACTTGCTTCCACGGCGGGCAA[CG]AGCTGTGAAGTGTGTGGGTTGGCCACTCATTGATTAATTGATCAGTCCTGAGCAGTACCA	37	1	237056641	CGAGCTGTGAAGTGTGTGGGTTGGCCACTCATTGATTAATTGATCAGTCC	1	235123264	F			NA	NA	MTR	NM_000254	Body					TRUE				NA
cg17308606	54727381	CRAAAACAACCCAAAAAACTACTAAAAAATAATAACTACCATTCCAAACC	NA		II			TCACCCCCACCCGAGAGCAGCCCAGGAGGCTACTGGGAGGTGATAGCTGCCATTCCAGGC[CG]TGGCCAGCAGGAGTCAGCAGAGCAGCTTGAGAGGGTAGCCTCTGCGCAGCGGCCTGGCCA	37	9	130706144	CGGCCTGGAATGGCAGCTATCACCTCCCAGTAGCCTCCTGGGCTGCTCTC	9	129745965	R			NA	NA	FAM102A;FAM102A	NM_001035254;NM_203305	Body;Body	chr9:130706912-130707273	N_Shore			TRUE		9:130704825-130706753	Unclassified	NA
cg17334937	17680430	CCAAAACACAAATAAACCAAACAAACCACAAATCCTAACCACAATAATCA	73605337	CCGAAACACAAATAAACCAAACAAACCGCAAATCCTAACCGCAATAATCG	I	C	Grn	ATCAGCCCCCCTCCGGAGCACAGGTGGGCCAGGCAAGCCGCAGGTCCTGGCCGCAGTGGT[CG]CGCCGCGGGAGTGGGTCGTAGGTGCAACAGGCGGCCCGGAGCGCGGTGTCCCTGTTGGGA	37	10	54538305	CCGGAGCACAGGTGGGCCAGGCAAGCCGCAGGTCCTGGCCGCAGTGGTCG	10	54208311	R			NA	NA								NA	10:54208302-54208706	10:54537387-54539330	Unclassified_Cell_type_specific	NA
cg17394623	13705404	TATCACAATAAAATAACATTAAATACAAAAATACTCCRATTTTCTAATCC	NA		II			CTTCGGGGCAATCAGCCTCATCTATTTACTTTCATGAAGAAACCCAAGTGAACCCTGCTG[CG]GACCAGAAAACCGGAGCACTTCTGCATTTAATGTCACCTTACTGTGACATCTTAATTTCC	37	13	111318160	GTCACAGTAAGGTGACATTAAATGCAGAAGTGCTCCGGTTTTCTGGTCCG	13	110116161	F		rs72485652	NA	NA	CARS2	NM_024537	Body					NA	13:110115859-110116162			NA
cg17456701	31615392	CTCCCTCAAAAACCTAACTAAATAACATTACCAATCCTCCAACCAAACCA	48725312	CTCCCTCAAAAACCTAACTAAATAACATTACCAATCCTCCAACCGAACCG	I	T	Red	GATGGCCTCCTGCTCCCTCAGAAGCCTGGCTGAGTGGCATTGCCAGTCCTCCAGCCGGGC[CG]TGGAGAACACGTGTGTGCTGAGGAGCCGGCCAGTGCTGGACGTGAGTGCCAAGAGGGAAG	37	X	153710668	CGGCCCGGCTGGAGGACTGGCAATGCCACTCAGCCAGGCTTCTGAGGGAG	X	153363862	R			NA	NA				chrX:153714288-153715375	N_Shelf			NA				NA
cg17529152	23692438	CAAACATCAAATCTAAAAATACAACAATAAAAAAAACAAACCAAACCTTC	NA		II			CGGTGGTGGCCAGGCAGTTGGCCGCGCTGCTTCTCCCGCAGAGGGGACCCCCACTGGGGG[CG]AAGGCTTGGCCTGCCCTCTTCACTGCTGTATTTCCAGACCTGATGCCTGCGTTTGTGAGA	37	2	120125452	AGGCATCAGGTCTGGAAATACAGCAGTGAAGAGGGCAGGCCAAGCCTTCG	2	119841922	F			NA	NA	C2orf76;DBI;DBI;DBI;DBI	NM_001017927;NM_001079863;NM_020548;NM_001079862;NM_001079863	TSS1500;5'UTR;Body;Body;1stExon	chr2:120124241-120125287	S_Shore			NA				NA
cg17554194	34701498	CCATAACCAACATCTCRACRTCTAAAAAAACTCTAAATCCRAATAAATAC	NA		II			GGTTCGGGGCGCCATGACCAGCATCTCGGCGTCTGAGGAGACTCTGAGTCCGGGTGGGTG[CG]TGGGGACTTTAGAACTGGGACCGCGGCGACGCTGATTGGCTTCTCTAGATATCCAATACC	37	6	31324972	CGCACCCACCCGGACTCAGAGTCTCCTCAGACGCCGAGATGCTGGTCATG	6	31432951	R			NA	TRUE	HLA-B;HLA-B	NM_005514;NM_005514	5'UTR;1stExon	chr6:31323946-31325211	Island	high-CpG:31432543-31432986		NA	6:31431926-31433121	6:31324761-31325506	Promoter_Associated	NA
cg17833169	64800423	CTCCAAAAACAAAAAAACCATTTATATAAAACAACATTTTTCCTATTTCA	25694490	CTCCGAAAACAAAAAAACCGTTTATATAAAACGACGTTTTTCCTATTTCG	I	C	Grn	ACGTCCCACCGACTCCGGGGACAGAAAGGCCGTTTATGTAAAACGACGTTTTTCCTATTT[CG]CCTCCCACCCTCATGCAAATTTTGATTTTCAACTCTTCCAACCCTTCCGCACCCTGAAAC	37	1	67600547	CTCCGGGGACAGAAAGGCCGTTTATGTAAAACGACGTTTTTCCTATTTCG	1	67373135	R			NA	NA				chr1:67600390-67600715	Island			NA	1:67372979-67373296	1:67600531-67600719	Unclassified_Cell_type_specific	NA
cg17881200	46742390	CCAATAACAACACAATATTTCTTCATAAATTTACTCCCTACCTTCCCTCA	22618357	CCAATAACAACGCGATATTTCTTCATAAATTTACTCCCTACCTTCCCTCG	I	C	Grn	AGAAACCAGCCATAGTCCCCACACTCCGCCGCCGCAGCTGAGATTTAGCGGAGGAAGGGG[CG]AGGGAAGGTAGGGAGCAAACCTATGAAGAAACATCGCGTTGTCATTGGAACTTCCAAGCC	37	7	27138850	CCAATGACAACGCGATGTTTCTTCATAGGTTTGCTCCCTACCTTCCCTCG	7	27105375	F			NA	NA				chr7:27135342-27136736	S_Shelf		RDMR	NA	7:27105249-27105414			NA
cg18016565	71658491	TAACAATTTTAACTTAATCCACTTACATAAATAATTCTTTAAAATAACAC	NA		II			TGTGGTTATTTTGCACAGCTCTCTACTCTCAGTCCAATGTTTGGAAATGAGGATGCTCCA[CG]TGCTACCCTAAAGAACCATTTATGTAAGTGGACTAAGCTAAAACTGCCACAGCTAAACTA	37	1	150552671	GGCAGTTTTAGCTTAGTCCACTTACATAAATGGTTCTTTAGGGTAGCACG	1	148819295	F	rs74925322		NA	NA	MCL1;MCL1	NM_021960;NM_182763	TSS1500;TSS1500	chr1:150551328-150552353	S_Shore			NA		1:150551318-150552854	Unclassified	NA
cg18041435	49609376	RTAACTATATTCCAATTTCCCCTTACTCTCAAAAACACAACTAAAAACTC	NA		II			CACTGCTTAGGTTTTCAGTCTTGGTGAGGTAACAGGAGGCAGTCTGTCACCTGAGGTCTT[CG]AGCTTTTAGTTGTGTTTCTGAGAGCAAGGGGAAATTGGAATACAGCCACGGGTTGCCTAA	37	8	49648363	CGAGCTTTTAGTTGTGTTTCTGAGAGCAAGGGGAAATTGGAATACAGCCA	8	49810916	F			NA	NA	EFCAB1;EFCAB1;EFCAB1	NM_001142857;NR_024605;NM_024593	TSS1500;TSS1500;TSS1500	chr8:49647702-49647988	S_Shore			TRUE	8:49810686-49810990			TRUE
cg18354836	74723453	CRATAAAACTAAACACCRTAAAACRAAAACAATACTCCTTAAAAAAACTC	NA		II			CCTTGGGTGGTCGATGGGACTGGGCACCGTGGAGCGGGGGCAGTGCTCCTTGGGGAGGCT[CG]GGCTGCACAGGAGCCCAGGGAGGCGGGGGAAGGCTCAGGCATGGCGGGCTGCAGTCCCGA	37	11	118559757	GATGGGACTGGGCACCGTGGAGCGGGGGCAGTGCTCCTTGGGGAGGCTCG	11	118064967	R	rs79930430		NA	NA								NA	11:118064852-118065268			NA
cg18751141	52770317	AACTAAAAACCAAAAAAAACTACCTTTATATACTATTCCCRAAAAACRAC	NA		II			GCTCCCCGCAGGCCGGGTGCTCGCAGCCGGGCTGGCTATGCCTCGCCTGGCAGCCCAGAG[CG]CCGCTCCCCGGGAACAGCACACAAAGGCAGCCTCCCCTGGCCTCTAGCCCTTAGGCTTCT	37	7	27138173	CGCCGCTCCCCGGGAACAGCACACAAAGGCAGCCTCCCCTGGCCTCTAGC	7	27104698	F	rs6668		NA	NA				chr7:27135342-27136736	S_Shore			NA	7:27104415-27105024			NA
cg18815120	35717308	CAAACCCTACAACTCTAAATTACCTAATTCCTCTCTAATCACATTAACCC	NA		II			TCAAAGGCTGAACAAGGCAGGAAAGAGCAGCAGGCCAGTGTGGCTGGAACACAGCGAGCA[CG]GGCCAATGTGATCAGAGAGGAACCAGGTAACCTAGAGCTGCAGGGCTTGGTAAGCCACAG	37	1	231512676	CGGGCCAATGTGATCAGAGAGGAACCAGGTAACCTAGAGCTGCAGGGCTT	1	229579299	F			NA	NA	EGLN1	NM_022051	Body					TRUE				NA
cg18855178	34621310	TATCAACAACTAAACCRTCCAAATATCCCAAAATAACCRAAAAATCRAAC	NA		II			CCGTCTATCCCGGTCCCACCCACCGGCCCCAGGTTGACGAAGCCGAATTTGCGTGCCAGG[CG]CTCGACCTCCCGGTTACCCTGGGACACCTGGACGGCCCAGCTGCTGACATAGATGGGGGC	37	19	1490194	GTCAGCAGCTGGGCCGTCCAGGTGTCCCAGGGTAACCGGGAGGTCGAGCG	19	1441194	F			NA	TRUE	REEP6;PCSK4	NM_138393;NM_017573	TSS1500;1stExon	chr19:1490134-1491806	Island			NA	19:1441135-1443046	19:1490168-1491167	Promoter_Associated	NA
cg19195077	74648477	CATTTACCTCCTATAATAATAACTATTACCCCACAAAAACAAAAATTCTC	NA		II			AGATGATGCAGCATTTACCTCCTGTGATGATGGCTGTTGCCCCACAAGGACAGGGATTCT[CG]TCAGTTTCAGTTCCCAGATGTTCCCCAGCATGGTAAATGTCTGGCACAGAGCATACACAG	37	7	47778880	ATTTACCTCCTGTGATGATGGCTGTTGCCCCACAAGGACAGGGATTCTCG	7	47745405	R		rs73104703	NA	NA								TRUE				NA
cg19220586	62645315	ACRAAAACTTATAAAAAATTCCTAATACCCAACTACCCAACATCTAAAAC	NA		II			GTGGCCCAGTGGCGGAGGCTTGTGGGAAATTCCTGGTACCCAGCTGCCCAACATCTGGGA[CG]CTGCAACGCCCACCTACCTGCCTGCGCGGCAGAGAAGCAACAGCCGTTCGAGCCACGCTC	37	1	167522470	CGGAGGCTTGTGGGAAATTCCTGGTACCCAGCTGCCCAACATCTGGGACG	1	165789094	R		rs75959216	NA	TRUE	CREG1	NM_003851	Body	chr1:167522469-167523070	Island			NA	1:165789094-165789744	1:167522271-167523673	Promoter_Associated	NA
cg19220868	24703440	TAACCTCTCCCATATTATAAAAACCTCCATTCACCRATTACACAATCAAC	NA		II			TGTTCCCGGACTGGCCTCTCCCATGTTATGAGGACCTCCATTCACCGATTGCACAGTCAG[CG]TCCGGCTGCTCCACTGTTCCGTCTTCTCTGTTCTTTCTTCTGCACGATGCTGGTGCCCCT	37	2	3659019	CGCTGACTGTGCAATCGGTGAATGGAGGTCCTCATAACATGGGAGAGGCC	2	3636894	R			NA	NA	COLEC11;COLEC11	NM_024027;NM_199235	Body;Body					NA	2:3636726-3636941			NA
cg19307003	31798420	AACCACAACRCTTAAAAACCCTATAAACCTAACATATTTATATATATAAC	NA		II			CCCACTTACTGGGCCCGCCGCTTCCCTGTCCCCGCCCGCTCTGGGTCTCTCCTCCCCTTT[CG]CCATATACATAAACATGCCAGGTTCACAGGGTCCCTAAGCGCTGTGGCTCCCAGGCTCCC	37	11	60775715	CGCCATATACATAAACATGCCAGGTTCACAGGGTCCCTAAGCGCTGTGGC	11	60532291	F			NA	NA	CD6	NM_006725	Body	chr11:60775036-60776307	Island			NA	11:60531636-60532373	11:60775086-60776013	Unclassified_Cell_type_specific	TRUE
cg19342782	74676434	ATAAATCTATTTCTTCCTCTTCTTTCTTTTTCRATAAAATAAAAAATTCC	NA		II			AGTCTGTTCAGATAAATCTGTTTCTTCCTCTTCTTTCTTTTTCGGTGGAGTGGAGAGTTC[CG]TTTATGTTAAAACATTACCCAATCAACAGTTCAAAGCATCCTCTTGAGACAGCAGTAGAG	37	1	70821806	CGGAACTCTCCACTCCACCGAAAAAGAAAGAAGAGGAAGAAACAGATTTA	1	70594394	R			NA	TRUE	HHLA3;ANKRD13C;HHLA3;HHLA3;HHLA3	NM_001036646;NM_030816;NR_027404;NM_001031693;NM_001036645	Body;TSS1500;Body;Body;Body	chr1:70819733-70820719	S_Shore			NA				NA
cg19520234	65796424	TAAAAATAAAATCCCTAAACCCTAACTACTCACAACTCACACTACACATC	NA		II			GCTGCTGGAGGTGAGGGTGGGGTCCCTGGACCCTGGCTGCTCACAGCTCACACTGCACAT[CG]CACCCCTCTGCTCTGCAGTGCATCCTGTCCTGCGGGACGCCCTTGCTAGCGGGGTACCGG	37	4	141391053	GAGGGTGGGGTCCCTGGACCCTGGCTGCTCACAGCTCACACTGCACATCG	4	141610503	R			NA	NA								NA	4:141610503-141610728			NA
cg19579005	41757472	AATAAATCACCAATAAAAATCAACTTAATAAAACTTTTAAAAAAACAACA	43675491	AATAAATCACCGATAAAAATCGACTTAATAAAACTTTTAAAAAAACAACG	I	A	Red	ACATGACTGGGTAATGAGTCACCGGTAGAAGTCGGCTTGATGGGGCTTTTAGGGAAACAA[CG]GCTTTCCTGTTTTTGTTTTTCTTCTTCTTCTTTTTAAATTTTCTCCTGCTACCCCTCCCC	37	6	30782272	AATGAGTCACCGGTAGAAGTCGGCTTGATGGGGCTTTTAGGGAAACAACG	6	30890251	R			NA	NA								TRUE		6:30781901-30782710	Unclassified_Cell_type_specific	TRUE
cg19723715	10787361	AACCCAAAACACRTAAATAAAAAACTTAAAAACTAAACTCTTCCTCAACC	NA		II			GCTCCCCAGGAAACCCAGGGCACGTGAGTGGAGAGCTTGGGAGCTGAGCTCTTCCTCAGC[CG]CTGGGATGGGCAGAGAGACCAGAAGCCATGGGTTTGCACTAGCAGGGTGCAGCTATTTTT	37	7	1125817	CGGCTGAGGAAGAGCTCAGCTCCCAAGCTCTCCACTCACGTGCCCTGGGT	7	1092343	R			NA	NA	GPER;C7orf50;C7orf50;GPER;C7orf50	NM_001039966;NM_001134395;NM_032350;NM_001505;NM_001134396	TSS1500;Body;Body;TSS1500;Body	chr7:1126578-1126910	N_Shore			NA		7:1125776-1125910	Unclassified_Cell_type_specific	NA
cg19767249	10730301	TATAACTATAATTAAAATATCAATATTCAAACAAAAACTCCAACACTACC	NA		II			GTCAACGTCGGTGTAACTATGATTAAAATGTCAGTATTCAAACAAGGGCTCCAACACTAC[CG]TGGCCCAAGGGCGTCTTCGGCTCCCACCCCGGGGCGTGGGCCTGGGGGTCCCTCTTCACT	37	11	126173637	CGGTAGTGTTGGAGCCCTTGTTTGAATACTGACATTTTAATCATAGTTAC	11	125678847	R			NA	TRUE	DCPS	NM_014026	TSS200	chr11:126173539-126174042	Island			NA	11:125678847-125679517	11:126173191-126174962	Promoter_Associated	NA
cg19837174	10708496	TAACACAAACATCATTTCAACRTTAACTCATTCTACTCAAACCTATCACC	NA		II			TTCCTGTGAAATGGCACAGGCATCATTTCAGCGTTGACTCATTCTGCTCAAACCTGTCAC[CG]CTCACACGGGAGTGGTCGTTGGAATAAGGGACTTCTCCTCAGGTGAATGACAAAGAAACA	37	10	6389707	GGCACAGGCATCATTTCAGCGTTGACTCATTCTGCTCAAACCTGTCACCG	10	6429713	R			NA	NA								TRUE		10:6389403-6390715	Unclassified	NA
cg19891452	12696304	TATACCACCTAACRTATAACACTTTATTACRACAACCACAAATAAAAAAC	NA		II			TCGTGCTGTCATATGCCACCTGGCGTGTGGCACTTTGTTACGACAGCCACAGGTGGGGGG[CG]AGGACCATCTGCTGAGGAAGCTTCATTTATACCGGGAGGGATGCGTGGAAACTGAACAGC	37	13	112978703	CGCCCCCCACCTGTGGCTGTCGTAACAAAGTGCCACACGCCAGGTGGCAT	13	112026704	R			NA	NA								TRUE	13:112026645-112026784			NA
cg20148575	42717425	TAAACCAAAAACACAATAAAAACAAATAATCTAAATCAACAAAAAAAACA	32631489	TAAACCGAAAACGCGATAAAAACGAATAATCTAAATCGACGAAAAAAACG	I	A	Red	GGGGCCACCAGGTGGGCCGGGGGCGCGGTGGAAGCGGATGGTCTGGGTCGACGGGAGAAG[CG]AAGCGGGCGCGGGAGGCGGGCGCGGGAGGCGGGCGCGGGAGGCGGGCGCGGGAGGCGGGC	37	2	132182671	CGCTTCTCCCGTCGACCCAGACCATCCGCTTCCACCGCGCCCCCGGCCCA	2	131899141	R			NA	NA				chr2:132182327-132183101	Island		DMR	NA	2:131898656-131899579			NA
cg20270320	37694479	CACTACAATCCTACAAACTAATCATACAAAACTCCACRAAACTACTACCC	NA		II			ATGTTCCCGGCCAGGCACGTTTGCCTCCGTCCCCGCCGGGTTTTCCCTTGGTGGCTGTTG[CG]GGTAGCAGCTCCGTGGAGTTCTGCATGATCAGTCTGCAGGACTGCAGTGCCACCCCACCG	37	8	101225902	CGGGTAGCAGCTCCGTGGAGTTCTGCATGATCAGTCTGCAGGACTGCAGT	8	101295078	F			NA	NA	SPAG1;SPAG1	NM_003114;NM_172218	Body;Body	chr8:101225077-101225879	S_Shore			NA	8:101294229-101295152	8:101224788-101226233	Promoter_Associated	NA
cg20348746	38699446	ACAACTCCCTCAATTTTATAATTTCCTATAACATATTCCCATCTATTTCC	NA		II			ATTTGAATAAGAAAAAGGGACAATGCATGTAGAAAGCTCAAGATGCTCAACTTTGAGGAA[CG]GAAACAGATGGGAATATGTTATAGGAAATCATAAAACTGAGGGAGTTGTTTTTTGCTTGA	37	2	188128809	CGGAAACAGATGGGAATATGTTATAGGAAATCATAAAACTGAGGGAGTTG	2	187837054	F			NA	NA								TRUE				NA
cg20391833	70744473	CACCTCAATAACCTTAAAAACCCAAATCTCATCTAAACAATCCACAAACA	73731315	CGCCTCAATAACCTTAAAAACCCAAATCTCGTCTAAACAATCCACGAACG	I	C	Grn	TTTACCTGAAAGCGCCTCAATGGCCTTGAGGGCCCAGATCTCGTCTGGGCAGTCCACGAA[CG]CGTAGCCAATCTTCACCAGGAAGGGTCCCGACACGGGGATCTTGGCGTCCTTCAAGATAC	37	6	167116208	CGCCTCAATGGCCTTGAGGGCCCAGATCTCGTCTGGGCAGTCCACGAACG	6	167036198	R			NA	NA	RPS6KA2	NM_001006932	Body					NA	6:167036076-167036288			NA
cg20706766	11617302	AAACACAAAAAAACAAACAAATACACATAAATACCAACAAACAAACTACA	47732431	AAACGCGAAAAAACAAACGAATACACATAAATACCGACGAACGAACTACG	I	A	Red	GCGAGGAGCGCGGGGCGCGGGAAGGCAGGCGGGTGCACATGGGTGCCGGCGGGCGAGCTG[CG]GGGGGAGGGGGGGCGGGGTGTGGCCTCCCCGCCTCCCGGGCGGGATTTGCATGTGTGTGG	37	6	33589030	GGGCGCGGGAAGGCAGGCGGGTGCACATGGGTGCCGGCGGGCGAGCTGCG	6	33697008	R			NA	NA	ITPR3	NM_002224	TSS200	chr6:33588617-33589909	Island	high-CpG:33696770-33697197		NA	6:33696596-33697837	6:33588518-33590485	Promoter_Associated	NA
cg20794208	50713390	ACAATAAACCAACAAAAAACACACTCTCAATATACAAACACTATTTCCAC	NA		II			GTGCCAAAGTCACAGTGGGCCAGCAGAGGGCACACTCTCAATGTACAGGCACTGTTTCCA[CG]TATCTGTCACCCACTGCTGCATAACAAATTATCACAACTTAGTGGCTAAAAACAATGCCA	37	1	5346548	CGTGGAAACAGTGCCTGTACATTGAGAGTGTGCCCTCTGCTGGCCCACTG	1	5246408	R			NA	NA								NA		1:5346359-5346643	Unclassified_Cell_type_specific	NA
cg20811857	58669370	TAAAAAATACCCATCACCCTCCCCACCATATAAAAAACAAACATATATCA	33693418	TAAAAAATACCCGTCGCCCTCCCCGCCGTATAAAAAACAAACATATATCG	I	C	Grn	GCGCATTTCTCACACGGCAGGGAGGGCCACACGCGTTTGTTTCTCACACGATGGGCAGGG[CG]ACACATGTTTGTTTCTCACACGGCGGGGAGGGCGACGGGCATTTCTCACAGGGCGCTCCC	37	17	78079795	TGAGAAATGCCCGTCGCCCTCCCCGCCGTGTGAGAAACAAACATGTGTCG	17	75694390	F	rs2304847		NA	NA	GAA;GAA;GAA	NM_001079804;NM_000152;NM_001079803	Body;Body;Body	chr17:78079568-78079833	Island		DMR	NA	17:75694164-75694493			NA
cg20814202	26768412	CTTTAAAAAATTCTCATTCATCTTTACACTTTTTACRTATTTAACTCCAC	NA		II			TGCGTGGAGACCTTTGGAGGGTTCTCATTCATCTTTGCACTTTTTGCGTGTTTGACTCCA[CG]GATGTGCATCACCACGGCGCTGCGCTCTGCACGGAAACCTTGAACTTCCTCAAAAAATGA	37	17	79128885	TTTGGAGGGTTCTCATTCATCTTTGCACTTTTTGCGTGTTTGACTCCACG	17	76743480	R			NA	NA	AATK	NM_001080395	Body	chr17:79131879-79132084	N_Shelf			NA	17:76743480-76743514			NA
cg21104971	27796301	CAACATATATAAAATCCTTCRAACAATATCTAACACACAACAAACACTTC	NA		II			GTCTCTGGTCATCAGAGATTTCTATTAATTCTGTTTGAATAACTGCAATAGCAACACTTA[CG]AAGTGCCTGCTGTGTGCCAGATACTGTTCGAAGGACTTTATATATGCTGACTCATTTAAT	37	4	24647197	CGAAGTGCCTGCTGTGTGCCAGATACTGTTCGAAGGACTTTATATATGCT	4	24256295	F	rs13126010		NA	NA								TRUE				NA
cg21105750	38666506	TATCTACTCTAATATCTATAAAAAATATCTTTTCTTCCCACACAAAAATC	NA		II			CATATCTGTAAATGCCACAGAGAGATTGTTTCCTGAGTGCTATTTTGGAAAATATAATCA[CG]ATTTTTGTGTGGGAAGAAAAGACACTCCCCACAGACATCAGAGCAGACACATCCCCCCAG	37	5	59837012	GTCTGCTCTGATGTCTGTGGGGAGTGTCTTTTCTTCCCACACAAAAATCG	5	59872769	F			NA	NA	PART1	NR_024617	Body					TRUE				NA
cg21134506	65657463	CATCACCTAATAACCRAAAACTTCTAAACCAAACCCATCACCTAATAACC	NA		II			CCAGCCAGGCCCATCACCTGGTGGCCGAAGGCTTCTGAGCCAGGCCCATCACCTGGTGGC[CG]ACGGCTTCTGAGCCAGGCCCGGCACCTCGTGGCCGACGGCTTCTGAGCCAGGCCCGGCAC	37	17	80830766	CGGCCACCAGGTGATGGGCCTGGCTCAGAAGCCTTCGGCCACCAGGTGAT	17	78424055	R		rs60418837	NA	NA	TBCD	NM_005993	Body	chr17:80829533-80829871	S_Shore			NA	17:78424020-78424230			NA
cg21154227	51722459	AAATTTTACACAAACCAAACRAATTCACRCCRATACCAATATCAATAACC	NA		II			TACCTGTTCCCAGATTTTACACAAACCAGGCGGATTCACGCCGGTGCCAATGTCAGTGGC[CG]CATCCCTCCGGCCGCATGGGGGAGCCAGAGCTTAGCAGGTGACCCGACCTGGGCTTGAGC	37	4	57904332	CGGCCACTGACATTGGCACCGGCGTGAATCCGCCTGGTTTGTGTAAAATC	4	57599089	R			NA	NA	IGFBP7	NM_001553	Body					TRUE		4:57903701-57904945	Unclassified_Cell_type_specific	TRUE
cg21245975	44699486	AAACTTCRTCTCTTCTCAAAACTCCTCAAAAATAAACAAAAACAACCCCC	NA		II			CCTGCTCCCCCTCGGAGGGGCTGAGGCTGGAGGCGGGCCCGGCACGTTCCCAAGCAGGGG[CG]GGGGCTGCTTTTGCTCATTTCTGAGGAGCTCTGAGAAGAGACGAAGTTCTGAGCCAGGGA	37	1	85725523	CGGGGGCTGCTTTTGCTCATTTCTGAGGAGCTCTGAGAAGAGACGAAGTT	1	85498111	F		rs34199151	NA	NA	C1orf52;C1orf52	NM_198077;NR_024113	TSS200;TSS200	chr1:85724701-85725524	Island			NA		1:85724332-85725981	Promoter_Associated	NA
cg21540460	36676397	CCCATATAAAATAATAACATCCAAAATTCCTCCACAACACTCACATATCA	65799412	CCCATATAAAATAATAACGTCCGAAATTCCTCCACAACACTCGCATATCG	I	C	Grn	GCGACATGCGTGTGCTGAGGAGGAACCCTGGACGCCACCATTTCACATGGAAGAGGCAGG[CG]ACATGCGAGTGCTGTGGAGGAACCCCGGACGCCACCATTTCACATGGGAAGGCCGGCTTC	37	4	187894584	CCCATGTGAAATGGTGGCGTCCGGGGTTCCTCCACAGCACTCGCATGTCG	4	188131578	F			NA	NA				chr4:187880885-187894299	S_Shore			NA	4:188117556-188131610			NA
cg21892295	61781351	ATCCCCTCCAAAATAAACCAACRCTTCAAAATATACTCTACCAAAATAAC	NA		II			TGGGGGGCCTCTGTGGTCTCCCCAGCTGTCAAGGGCTGCCTCCCTCTGTTCTGACCTCAT[CG]TTATTCTGGCAGAGTATACTCTGAAGCGCTGGCTTATTTTGGAGGGGATGCAAAGTTTTC	37	12	121157589	TCCCCTCCAAAATAAGCCAGCGCTTCAGAGTATACTCTGCCAGAATAACG	12	119641972	F	rs75205937		NA	NA	UNC119B	NM_001080533	Body					TRUE				NA
cg22051636	32731457	CCTAATAACCCTTTCCTATAACCACAACTATAATTACAATTACAATTACC	NA		II			ACATAGCCCTGCCTGGTGGCCCTTTCCTGTAGCCACAGCTATAGTTACAGTTACAGTTAC[CG]CTACAGCACATTCTGAGTTCTCAGAACTTCTCTTTCTCCTTATCACTTCAGACCTAGCAA	37	11	19081590	CTGGTGGCCCTTTCCTGTAGCCACAGCTATAGTTACAGTTACAGTTACCG	11	19038166	R			NA	TRUE	MRGPRX2	NM_054030	5'UTR					NA				NA
cg22795331	33794377	TCCTTTTTACTTTACATACACCAAACTTAAAACTAAATAAACCTACAACC	NA		II			CTGGCTTTTGTTGGTTTTTATTTTATCATTTTTGTTTTGTCTGTGCCTGCTGGTGTTTGC[CG]GTTGCAGGCTTATTCAGTTCTAAGTCTGGTGTATGTAAAGCAAAAAGGAAACCCAGGTGA	37	6	117785611	CCTTTTTGCTTTACATACACCAGACTTAGAACTGAATAAGCCTGCAACCG	6	117892304	F			NA	NA								TRUE				NA
cg22816091	36724379	CTAATAAAAACAAAAATCCCATCTAACTCAACAACCCTATAATCTAACCA	63756443	CTAATAAAAACAAAAATCCCATCTAACTCGACGACCCTATAATCTAACCG	I	A	Red	GCCCGCCTCCCCGAGTCGGCCCCCACCTCTGCACGCAGAGACCTCTCCTCACCTCCCGCC[CG]GCCAGATCACAGGGCCGCCGAGTCAGATGGGATCCCTGCCCCCATCAGCCCTTCTGCACT	37	1	42611670	CTGATGGGGGCAGGGATCCCATCTGACTCGGCGGCCCTGTGATCTGGCCG	1	42384257	F			TRUE	NA				chr1:42611485-42611691	Island			TRUE	1:42384081-42384707			NA
cg22825487	42710446	CTATTATATACTATACTAAATAATACAATCATTATACCCCAATCCTCAAC	NA		II			TGAAAACCTTCCTGTTGTATACTATGCTGGGTGGTGCAATCATTGTACCCCAATCCTCAG[CG]TCATGCAATTTGCCCATGTAACAAACCTGCACATGTACTCCCTCAATCTAAGCTAAAAGT	37	6	133055183	CGCTGAGGATTGGGGTACAATGATTGCACCACCCAGCATAGTATACAACA	6	133096876	R			NA	TRUE	VNN3;VNN3	NR_028291;NR_028290	Body;Body					NA				NA
cg23252784	63731436	CCCTAAAACCCTAAAAATTAAACTCRATACTCTCTCTCAATCACCACCTC	NA		II			GTCTAATCCCTCCCTGAAGCCCTAAAGGTTGGACTCGATGCTCTCTCTCAGTCACCACCT[CG]TCTATTTCAGCTGCGATCCCATTGTTTCTTGCCTGGTTTTCTTCTTTAAAAAGAAAAACA	37	X	44203803	CGAGGTGGTGACTGAGAGAGAGCATCGAGTCCAACCTTTAGGGCTTCAGG	X	44088747	R			NA	NA	EFHC2	NM_025184	TSS1500	chrX:44202712-44203014	S_Shore		DMR	NA		X:44202720-44204383	Unclassified_Cell_type_specific	NA
cg23530906	13777343	CCCCACCTACTCAAACCCAAAAACCAAAATTAACTAATTAAAACCAAAAC	NA		II			GCCTGCCTGGCCCCCACCTGCTCAAACCCAGAAGCCAAAGTTAGCTAGTTAGAGCCAAAA[CG]TGGAGAAACAAGAGACAGGCCAGTTGGCAGGTCCTACCTGGGAGAGAAAAAAAAAAAGAT	37	12	114708303	CCCACCTGCTCAAACCCAGAAGCCAAAGTTAGCTAGTTAGAGCCAAAACG	12	113192686	R			NA	NA								TRUE				NA
cg23555395	14662313	RTCTTTTCTTCCTATTATACCCTTACTATCTATACACTAAAACACAACCC	NA		II			CTCCCTACAGCGTCTTTTCTTCCTGTTGTACCCTTGCTGTCTGTGCACTAAAGCACAACC[CG]AAGCCGCACCTTCTCTGGGACAGCAGCCCCCTCAGCAGGCCTGGTGCAGGTGTGAATCAG	37	2	238036564	CGGGTTGTGCTTTAGTGCACAGACAGCAAGGGTACAACAGGAAGAAAAGA	2	237701303	R			NA	NA								TRUE		2:238036514-238037063	Unclassified_Cell_type_specific	NA
cg23627948	11754391	ATATTTCCTATATAACCCTACRAACTATCATCRCTAACTACCTACCTTAC	NA		II			AATGTCACAGCATGTTTCCTGTGTGACCCTGCGGGCTGTCATCGCTGGCTGCCTGCCTTA[CG]CCCACAGGTCTGGTGGTGGCGACCAGCAGCTGCAAAACGACCGACTCTATTGAAGACACA	37	7	2760692	TGTTTCCTGTGTGACCCTGCGGGCTGTCATCGCTGGCTGCCTGCCTTACG	7	2727218	R			NA	NA				chr7:2758004-2758257	S_Shelf			NA	7:2727189-2727533	7:2760457-2760891	Unclassified_Cell_type_specific	TRUE
cg23726106	13762425	AAAAATATATCAATTAAACAACCCCCAAAACCTCTCACATCTCTTACCCA	36671485	AAAAATATATCAATTAAACGACCCCCAAAACCTCTCGCATCTCTTACCCG	I	A	Red	AGTCGTCAATTTGGAAATGTATCAATTAAGCGGCCCCCAGAGCCTCTCGCATCTCTTGCC[CG]GCCCCGAGTCACCTTCCCCCAGGTGCCTCCATCTCGCTGGAAACATAGGAAGCCCGACTC	37	1	67600229	GGAAATGTATCAATTAAGCGGCCCCCAGAGCCTCTCGCATCTCTTGCCCG	1	67372817	R			NA	NA				chr1:67600390-67600715	N_Shore			NA	1:67372714-67372874			NA
cg23797910	32729509	CTAAACCCAAAAAAAACACTAAAAAACTACAAATAAATCTAAAAAAACCA	29782362	CTAAACCCGAAAAAAACGCTAAAAAACTACAAATAAATCTAAAAAAACCG	I	A	Red	AGGAACAGCTGGGCCTGAAGAGGCCCCCATGTGGGAGGCAGAGGCCGGGCCTCCTCAAGT[CG]GCCTCTCCAGACCCACTTGCAGCCTCCCAGCGTCCTCTCCGGGCCCAGCTCTTCCTCCCG	37	10	38740029	CGGCCTCTCCAGACCCACTTGCAGCCTCCCAGCGTCCTCTCCGGGCCCAG	10	38780035	F	rs74890899	rs61839477	NA	NA	LOC399744	NR_024497	Body	chr10:38739405-38739704	S_Shore			NA	10:38780020-38780514			NA
cg24009806	63787440	AAACTCCCATTTAATTCTCACTCTAAATAATTACCCTATAAACATAACTC	NA		II			GTAGGACACAAAGGGGTTAATGCTGCTGACTGATAGGTTTCTTGGGCTCATCCTACAGTG[CG]AGCCATGTCTACAGGGCAACTACCCAGAGTGAGAACCAAATGGGAGTTCACAGCCAGATG	37	5	63933908	AACTCCCATTTGGTTCTCACTCTGGGTAGTTGCCCTGTAGACATGGCTCG	5	63969664	F		rs4700063	NA	NA								TRUE		5:63933822-63934371	Unclassified_Cell_type_specific	NA
cg24147543	51664361	TACCTAAAACCCTAACCTCACCATAAATCTCTTAAATACCATTAACCTTC	NA		II			GCCAACATAAATACCTGAAGCCCTGGCCTCACCATGAGTCTCTTAAATGCCATTGACCTT[CG]GATTTCTCCACATAAATGTCAATCAATCATCTCATATTTAAACAAAACTTTTATTTCAAA	37	6	32554481	ACCTGAAGCCCTGGCCTCACCATGAGTCTCTTAAATGCCATTGACCTTCG	6	32662459	R	rs34693040	rs35050838	NA	NA	HLA-DRB1	NM_002124	Body	chr6:32551851-32552331	S_Shelf			NA				NA
cg24176383	66723396	TACTCCCTATAATAAAAAATTTAAAATTCAACCAAACATAATACCTCACA	14602434	TACTCCCTATAATAAAAAATTTAAAATTCGACCGAACGTAATACCTCACG	I	C	Grn	CTCGAACTCCTGACCTCGTGATCCACCTGTCTCGGCCTCCCAAAGTGCTGGGATTACAGG[CG]TGAGGCACCACGTCCGGCCGAACCTCAAATTTTTCACTATAGGGAGCAGTGGGTAGCTCT	37	19	8841059	TGCTCCCTATAGTGAAAAATTTGAGGTTCGGCCGGACGTGGTGCCTCACG	19	8702059	F	rs36240		NA	NA	OR2Z1	NM_001004699	TSS1500					NA				NA
cg24430871	49612308	ATAAAATTCACCTTACAAAAAACCACCAATTTTAAAAAATATTCTAATTC	NA		II			TTTGTCTTAAAATAAAATTCACCTTACAAGAAACCACCAATTTTAAAAAGTATTCTAATT[CG]TAGTAGTTAACTTAATAGGCACCCCTAAAATCACAGAACAATTATAGAAATCACAGAAGG	37	17	28592047	TAAAATTCACCTTACAAGAAACCACCAATTTTAAAAAGTATTCTAATTCG	17	25616173	R		rs33980254	NA	NA	BLMH	NM_000386	Body					TRUE				NA
cg24503261	25747509	AAACAACCTCAAACAAAAACTCCCTAAAATAAAAACTAAAAAACAAACCA	37704451	AAACAACCTCGAACAAAAACTCCCTAAAATAAAAACTAAAAAACGAACCG	I	C	Grn	TCCCGGCCCAGCCCCTCAACGCTATATATAACACAAATTACAGCCTGCGGGCCGAGGGTG[CG]GCCCGCCCCTTAGCCCCCACCCCAGGGAGCCCCTGTCCGAGGCTGCCTTGGACCACCCAG	37	11	299629	CGGCCCGCCCCTTAGCCCCCACCCCAGGGAGCCCCTGTCCGAGGCTGCCT	11	289629	F			NA	NA	IFITM5	NM_001025295	TSS200	chr11:299389-299635	Island			NA				NA
cg24826020	73664416	ACTAAACAATCATTAACTAAAACAAACTCACATACATCTACTTCCTAAAC	NA		II			TTGTGAGAGGAAGTTGTTTTCAGCTTCTTAGCCCCCTACCTGTAGGCGGTGCTCTGGGAA[CG]CTCAGGAAGCAGATGCATGTGAGCCTGTCTCAGCCAATGATTGCTTAGTTGCAAGAAACA	37	4	38070998	CGCTCAGGAAGCAGATGCATGTGAGCCTGTCTCAGCCAATGATTGCTTAG	4	37747393	F			NA	NA	TBC1D1	NM_015173	Body					TRUE		4:38070530-38071306	Gene_Associated	TRUE
cg24850178	36736352	TACTACAATTCCCAAAACCCCATACTCCATCACAATACCCTTAAAAATCC	NA		II			GCCCCTACCTCCAACTTGGGTAAATAGGCCGCGGACCTCAAGTCCCAGAACTCCGCGCGG[CG]GACTTCTAAGGGTATTGTGATGGAGCATGGGGCTCTGGGAATTGTAGTAGCACAGAGCTA	37	X	106362074	ACTACAATTCCCAGAGCCCCATGCTCCATCACAATACCCTTAGAAGTCCG	X	106248730	F		rs5903298	NA	NA	RBM41;RBM41	NM_018301;NM_001171080	TSS200;TSS200	chrX:106361519-106361900	S_Shore			NA		X:106361844-106362572	Promoter_Associated_Cell_type_specific	NA
cg24944395	51660366	TTCCCTCCCRAACCTAAACTTAAACTACCAATTACTATACACTCTATCAC	NA		II			CCCGTTTCTCTTTCCCTCCCGGGCCTGGGCTTGGACTGCCAATTGCTGTGCACTCTGTCA[CG]CCTCACTGTTCCGTCCTCCCTATAATCTGGCTCTCTAAGGTGGTCGTCCATGGTCCCTCA	37	17	7166718	TCCCTCCCGGGCCTGGGCTTGGACTGCCAATTGCTGTGCACTCTGTCACG	17	7107442	R			NA	NA	CLDN7	NM_001307	TSS1500	chr17:7164285-7166245	S_Shore			NA		17:7165599-7166865	Unclassified	TRUE
cg25057035	48803353	TTAATACAACCAAATACATAAAATCCCAAATACTCAAACTCCTACRAAAC	NA		II			AGGCTGGGATCTTAATGCAGCCAGATGCATGAGGTCCCAAGTACTCAGGCTCCTGCGGAG[CG]TCCATTGAGTGATGGGCAATGGAATTTGGTGGGATGGAAATGTTTCTCTAATTATCTGAG	37	6	33053889	CGCTCCGCAGGAGCCTGAGTACTTGGGACCTCATGCATCTGGCTGCATTA	6	33161867	R	rs9277484	rs9277485	NA	NA	HLA-DPB1	NM_002121	Body					NA				NA
cg25063631	16636396	CCCAAAAACAAACTTCAAAAAAACAACTCTACCTAAACCCTCAAAAACRC	NA		II			TGCAGACACAGCCCAGAGACAAGCTTCAAAAGGACAGCTCTGCCTGGGCCCTCAGAGACG[CG]CAGCTGCGTCAGCGTGGACTCTGGGTGGTGCCGGATTGTGGATAATTTGAGGGAATGCAC	37	7	155025500	CGCGTCTCTGAGGGCCCAGGCAGAGCTGTCCTTTTGAAGCTTGTCTCTGG	7	154656433	R			NA	NA								TRUE	7:154656341-154656688			NA
cg25178500	46634479	TAATATCCCTAACTTAATCTTCACAAAAACRTCCTTTCCTTTATATCAAC	NA		II			ACACGTAGTAGAGAGCCGATGGTATTTATACACACACACGCACCTGTGTGCAGGCACATG[CG]CTGACATAAAGGAAAGGACGTTTTTGTGAAGATTAAGCTAGGGATATTATCAGAGCTAAG	37	12	88827943	CGCTGACATAAAGGAAAGGACGTTTTTGTGAAGATTAAGCTAGGGATATT	12	87352074	F		rs74381527	NA	NA								TRUE				NA
cg25346122	20624347	CTTTAACACCAACAACTTCACRACTTAAATTAACAAAACATAAACTACTC	NA		II			ACTGAGTTGAGACGACAATTAAGGTATGGCCGACTCCATACTGCCTCCTAGCCGTCTCCT[CG]AGTAGTTCATGCCCTGTTAACTTAAGTCGTGAAGCTGCTGGTGTCAAAGCATTCCTTTTG	37	1	198125440	TTTGACACCAGCAGCTTCACGACTTAAGTTAACAGGGCATGAACTACTCG	1	196392063	F			NA	NA	NEK7	NM_133494	TSS1500	chr1:198125896-198126842	N_Shore			NA		1:198125062-198125865	Promoter_Associated	NA
cg25467336	58755382	ATAACAATAAAACAAATCCAAATAATCACCAAAATCAAACAAACACAACA	37652452	GTAACGATAAAACAAATCCAAATAATCACCGAAATCGAACAAACACGACG	I	A	Red	TGCAGTGTTCCCGTGACGATGAGGCAAATCCAAATAGTCACCGGAGTCGAGCAAACACGG[CG]GCCCCTGCCTCCCCCGGCGGCTCCACAATGGCCCTCAGAGGGTCCGCGGCAGCCAGGCCC	37	7	2757616	GTGACGATGAGGCAAATCCAAATAGTCACCGGAGTCGAGCAAACACGGCG	7	2724142	R			NA	NA				chr7:2758004-2758257	N_Shore			NA	7:2724041-2725105	7:2756836-2757919	Unclassified_Cell_type_specific	NA
cg25542438	52690329	AAAAACAACACCTTTATCACCACATTATATCCCTATACCCTACATACTAC	NA		II			TGGCTTGGCAAGGGGACAGCACCTTTGTCACCACATTATGTCCCTGTACCCTACATGCTG[CG]CCTATACCCAGGACCGATGGTAACTGAGGCGGAGGGGAAAGGAGGGCCTGAGATGGCAAG	37	10	124214250	GGGACAGCACCTTTGTCACCACATTATGTCCCTGTACCCTACATGCTGCG	10	124204240	R			NA	NA	ARMS2	NM_001099667	1stExon					NA				NA
cg25743819	28748317	TAAAAATTCTATATAAAAATTTAAAACAAAACTCAACATTCACCAAAATC	NA		II			CACAGCGACATCCAACAGATTCATTAACATAGCAATCGCAGGAGAGAAAAGAAGCCCAGG[CG]ATTCTGGTGAATGCTGAGCCTTGTTCTAAATTCTCATATAGAATCTCCATAGAACCAGGA	37	2	173245704	GGAGATTCTATATGAGAATTTAGAACAAGGCTCAGCATTCACCAGAATCG	2	172953950	F	rs12477699		NA	NA								TRUE				NA
cg25805026	18767364	TAAAATCACATCAATTAAAAAACAAAAACTCCACTTAATATTAAACCTCC	NA		II			TTCTCCCTTTTGAAAAGTTGTCATTGACTAAGGTCCTATGTGGAAAACCAGGATGGGATT[CG]GAGGTTTAACATTAAGTGGAGTCTCTGCCCTTCAACTGATGTGACTTTAGGGAATTCATG	37	7	92617198	CGGAGGTTTAACATTAAGTGGAGTCTCTGCCCTTCAACTGATGTGACTTT	7	92455134	F			NA	NA								TRUE				NA
cg25852052	55659377	AATCAAATATAAAACATCTCCACATTTCAACTACTCCCAAACCTCACTCA	47766488	AATCAAATATAAAACATCTCCGCGTTTCAACTACTCCCAAACCTCACTCG	I	T	Red	TCACTCGTGTCCTGTCCGCTTTAACTCTGCAGACTACTGGAAGAAAATCCGTCAAGTGGA[CG]AGTGAGGCCTGGGAGCAGCTGAAACGCGGAGATGCTTCACATCTGATCCAAGCATTTGGA	37	6	790268	GATCAGATGTGAAGCATCTCCGCGTTTCAGCTGCTCCCAGGCCTCACTCG	6	735268	F	rs9392880		NA	NA								NA	6:735213-735269			NA
cg26135716	22810509	AAAATACRAAACTACTAACRACTCTACAAAATCRAAAATAAAAAAAAAAC	NA		II			GCTAGGCCGCGAGAGCGAGGTTAGGAGAGGAGAGGAGGCCGCAGTACTGCTCACACGCTC[CG]CTCTTCTCCCACTCTCGACTCTGCAGAGCCGCCAGCAGCCCCGCACCCTTTATCCGCGGC	37	1	182360902	GGGTGCGGGGCTGCTGGCGGCTCTGCAGAGTCGAGAGTGGGAGAAGAGCG	1	180627525	F	rs912902		NA	TRUE	GLUL;GLUL;GLUL;GLUL;GLUL	NM_002065;NM_001033044;NM_001033056;NM_001033044;NM_002065	1stExon;1stExon;TSS1500;5'UTR;5'UTR	chr1:182359697-182361563	Island	high-CpG:180626804-180627993		NA	1:180626225-180628186			NA
cg26152754	49733491	ACTCAAACTAATACTAAAAAAATAAACACCCRCTCACTTATAACCCTATC	NA		II			GTCTCTTCCACACTCAGACTGGTGCTGGGAGGGTGGGCACCCGCTCACTTATAGCCCTGT[CG]CCCTCCCGGCCCAGCCCCTCAACGCTATATATAACACAAATTACAGCCTGCGGGCCGAGG	37	11	299564	CTCAGACTGGTGCTGGGAGGGTGGGCACCCGCTCACTTATAGCCCTGTCG	11	289564	R			NA	NA	IFITM5	NM_001025295	TSS200	chr11:299389-299635	Island			NA	11:289371-289565			NA
cg26204682	43775341	TAAATAAAATACTCCTCAAATATTTAACTAAAAATATATACTTACTCTTC	NA		II			AATTAAGGTTATAAGTAAAATACTCCTCAGATATTTGACTGAAAGTATATGCTTGCTCTT[CG]TACTTTGTAGGAAGAGCACAGAGAGGCAGGAAAGGAAAGGAATGGGTTTTGGAGAGCACA	37	4	105781484	CGAAGAGCAAGCATATACTTTCAGTCAAATATCTGAGGAGTATTTTACTT	4	106000933	R			NA	NA								TRUE		4:105781442-105782051	Unclassified	NA
cg26267310	46680505	AATTAAAAACTAAATTATAACAAAATAACTCRCAAAAACCATACCCCCTC	NA		II			GCTTTTGGGCGGATTAGAAGCTGGATTGTAGCAGAGTGACTCGCAGAGGCCATGCCCCCT[CG]TCTTGTGGCAGGACCGGAGGGGCGATCCCGGCATCCCACGCGGGCCCCCAGGGGGTGGGA	37	19	49340593	CGAGGGGGCATGGCCTCTGCGAGTCACTCTGCTACAATCCAGCTTCTAAT	19	54032405	R			NA	TRUE	PLEKHA4;HSD17B14;PLEKHA4	NM_001161354;NM_016246;NM_020904	3'UTR;TSS1500;Body	chr19:49340488-49340774	Island			NA	19:54032304-54032524	19:49340102-49340931	Unclassified	NA
cg26333342	49691481	AAACCCATCTCATTCAACTTCCAACTTCCTTTTTCTTTTCCTTTTAAAAC	NA		II			CCTTGGTTGAAAGGCCCATCTCATTCAGCTTCCAGCTTCCTTTTTCTTTTCCTTTTGAGA[CG]GAGTCTTGCTTTGTCGCCCAGGCTGGAGTGCAGTGGCATGATCTCGGCTCACTATAACTT	37	6	31519394	GGCCCATCTCATTCAGCTTCCAGCTTCCTTTTTCTTTTCCTTTTGAGACG	6	31627373	R		rs71681275	NA	NA	NFKBIL1;NFKBIL1;NFKBIL1;NFKBIL1	NM_005007;NM_001144962;NM_001144961;NM_001144963	Body;Body;Body;Body					NA		6:31519104-31519467	Gene_Associated_Cell_type_specific	NA
cg26502583	73637306	AAAACAAAACAAAAATAAAACCAAAAATCAAACAATCCCAAAAATAACCA	22635478	AAAACGAAACGAAAATAAAACCGAAAATCGAACGATCCCGAAAATAACCG	I	C	Grn	TTGGTGGGGCCGGGGGCGGGGCGGGGGTGGGGCCGAGAATCGAGCGGTCCCGGAGATGGC[CG]CGATCCGGGTGGGCTTGCCGGTTGCGCTAGGCAAACTGGAGGAGGGTTCTATTTATTATG	37	17	39992600	CGGCCATCTCCGGGACCGCTCGATTCTCGGCCCCACCCCCGCCCCGCCCC	17	37246126	R			NA	NA	KLHL10;NT5C3L	NM_152467;NM_052935	TSS1500;TSS200	chr17:39992021-39992627	Island			NA	17:37245550-37246134	17:39991447-39992940	Unclassified	NA
cg26557270	57621386	CTCCCACACCCAAAATAAACCAAATCCTTTACCAAACTATTAAAACAACC	NA		II			ACCCCTCCCATCTCCCACACCCAAGATAGACCAGATCCTTTACCAAACTGTTAAAGCAGC[CG]CTAAAATCTATATTCCTTTTGTTTCATCCTGGAGAAACAGGCTAGCCCAGGTAGCTTTTT	37	6	116382179	CGGCTGCTTTAACAGTTTGGTAAAGGATCTGGTCTATCTTGGGTGTGGGA	6	116488872	R		rs77304016	NA	NA	FRK	NM_002031	TSS1500					TRUE				NA
cg26636010	58676428	AATAAACACCAACTAAACTTAATAAAAAACTAAATCCCATTCATAAACCA	61785444	AATAAACGCCGACTAAACTTAATAAAAAACTAAATCCCGTTCGTAAACCG	I	C	Grn	GAAGCGAGAAAGAGAGGGAGACCTGCTATTGTGGCCAACGATCCCGCGAAGAGGCAACGG[CG]GTCCACGAACGGGATTCAGCCTCCCATCAAGCCCAGCCGGCGCTCACCTGGAACCCGCGC	37	2	20306539	GGTGAGCGCCGGCTGGGCTTGATGGGAGGCTGAATCCCGTTCGTGGACCG	2	20170020	F	rs13022175		NA	NA								NA	2:20169946-20170285			NA
cg26915994	42641454	CTTTATACAAAACACATCTCTCTCTACTTATTTAAAAAATAACRATAATC	NA		II			TGGTATGCTCACTTTATACAGGACACATCTCTCTCTGCTTGTTTGAGGAATGACGGTGGT[CG]CTGGGATTCCGTGAAGGGCAGCATTAAGGAGAAAAATCAGCATTCTGGGTGCGGGTCTGG	37	22	43810371	TTTATACAGGACACATCTCTCTCTGCTTGTTTGAGGAATGACGGTGGTCG	22	42140315	R			NA	NA	MPPED1	NM_001044370	5'UTR	chr22:43807400-43808455	S_Shore		CDMR	NA				NA
cg26975461	18632483	TCATACCTCTAAACAAATCAACAAAAAATTCCTTTTTAACACCAACTATC	NA		II			TTTGTGTAATTTCATGGAGTAGAGGTGGGAGTGTGTGGGCTGATTCGGGGTGATGCAGTT[CG]ACAGTTGGTGCCAAAAAGGAACTTCCTGTTGACCTGCTTAGAGGCATGATCTTCTCCAGG	37	4	120155096	CGACAGTTGGTGCCAAAAAGGAACTTCCTGTTGACCTGCTTAGAGGCATG	4	120374544	F	rs56386062	rs17334151	NA	NA	USP53	NM_019050	5'UTR					TRUE		4:120154831-120155101	Unclassified_Cell_type_specific	NA
cg27119904	48686422	RACACTAAACACTTCTCCTACTCCTACTATAACRAAAACTAACTACAACC	NA		II			CGGGACCCGCCGACACTGGACACTTCTCCTGCTCCTGCTGTGGCGGGAGCTGACTGCAGC[CG]GTGGAGGTGCCGGGGTGGGCTGGGGAGGGCTGAGGGCAGGCCTTTATTTCCCCAAGTCTC	37	13	114814333	CGGCTGCAGTCAGCTCCCGCCACAGCAGGAGCAGGAGAAGTGTCCAGTGT	13	113832435	R			NA	NA	RASA3	NM_007368	Body	chr13:114813942-114814457	Island			NA	13:113832104-113832591	13:114814252-114815271	Promoter_Associated	NA
cg27172866	33772492	TAAATTACRCAATCCAACCCCAACCAATAAAAACAAAACACAAAAACAAC	NA		II			CGGGATTAGCTTAGATTGCGCAGTCCAGCCCCAGCCAATGGGAACAGGACACAGAAGCAG[CG]ACTAACCGCATTAGGGATAAAAACCCCTTCTCTCTTTTGTTCGGTGTGCTTTCCTGAAGA	37	20	1448637	CGCTGCTTCTGTGTCCTGTTCCCATTGGCTGGGGCTGGACTGCGCAATCT	20	1396637	R			NA	NA	NSFL1C;NSFL1C;NSFL1C	NM_016143;NM_018839;NM_182483	TSS1500;TSS1500;TSS1500	chr20:1446936-1447729	S_Shore			NA		20:1446871-1448660	NonGene_Associated	NA
cg27406664	74745483	CCACTTTACTATAACTATCTTCAAACCTTTAACCACCTCCAAACCACTCC	NA		II			CTTGTCTCTGTCCACTTTACTGTGGCTGTCTTCAAACCTTTGACCACCTCCAAGCCACTC[CG]TATTCTGGCTGGGGACCACTGCCTTCTTCCTGCAGCTTCCTGCTCTCAGCAAACAACCAA	37	17	2294951	CGGAGTGGCTTGGAGGTGGTCAAAGGTTTGAAGACAGCCACAGTAAAGTG	17	2241701	R		rs79212149	NA	NA	MNT	NM_020310	Body	chr17:2295922-2297516	N_Shore			TRUE		17:2294906-2295075	Promoter_Associated_Cell_type_specific	NA
cg27473416	64638346	TCAAACACCTCAATCTCCTCRAAACTTAAAAACATTTTCAAAAACCACCC	NA		II			ACCCCTTTGCCTCAGGCACCTCAGTCTCCTCGGGGCTTGGGGGCATTTTCAGAAGCCACC[CG]CAGAACCAGCGTCCCGGGCGGCGGCTGGTTTTCCCCTCTTTCCCGGGGGCCCCCCTCTGT	37	1	180922916	CGGGTGGCTTCTGAAAATGCCCCCAAGCCCCGAGGAGACTGAGGTGCCTG	1	179189539	R			NA	NA				chr1:180922915-180923692	Island			NA	1:179189326-179190563	1:180922765-180924106	Unclassified_Cell_type_specific	NA
cg27533704	23661455	CTAATACCTAACAAACATACTAACCTCTCCTCCAATAAAAACCAACAAAC	NA		II			CCTGGGCTGACTGCTTCTGAGGCCCCGCCCCACTACTGCCTGCAGCGGGCTTCCTTACTC[CG]CCTGCTGGTTCCTACTGGAGGAGAGGCCAGCATGCTTGTCAGGCACCAGCAGGTGGAGGT	37	3	158390525	CGCCTGCTGGTTCCTACTGGAGGAGAGGCCAGCATGCTTGTCAGGCACCA	3	159873219	F	rs17698034		NA	NA	LXN;GFM1	NM_020169;NM_024996	TSS200;Body					NA		3:158389734-158391273	Promoter_Associated	TRUE
cg27536700	41600457	CACCCAAACAAAATACAATTATAAATTAATCATAACTCACTACAACCACA	42649340	CACCCAAACGAAATACAATTATAAATTAATCATAACTCACTACAACCGCG	I	A	Red	GCCTGTAGTCCCAGCTACTCCGGAAGCTGAGGTGGGAGGATCACCTGAGCCTGGGGAGGT[CG]CGGCTGCAGTGAGCCATGATTAACCCACAACTGCACTCCGCCTGGGTGACAGAGTGAGGC	37	6	31166759	CGCGGCTGCAGTGAGCCATGATTAACCCACAACTGCACTCCGCCTGGGTG	6	31274738	F			NA	NA	HCG27	NR_026791	Body	chr6:31165412-31165923	S_Shore			NA				NA
cg27629384	72710362	TCAATTTCCATTTTTCCACTTATAACRACTATTACAACCRCTATTTCATC	NA		II			ACGCGGTCTCTTCAGTTTCCATTTTTCCACTTGTAACGGCTGTTACAGCCGCTGTTTCAT[CG]CGTCGTCATAGGAGTTGAACAAAGCTGTGTGTGTGTTTCCAGAATGTTGGCACAGCGGCG	37	7	157577757	CAGTTTCCATTTTTCCACTTGTAACGGCTGTTACAGCCGCTGTTTCATCG	7	157270518	R			NA	NA	PTPRN2;PTPRN2;PTPRN2	NM_002847;NM_130842;NM_130843	Body;Body;Body	chr7:157577685-157577942	Island			NA	7:157270115-157271646			NA
cg06177665	13743495	TCACAAAAAACAAAATTTCCTTATTTTTTAAAACTAAATAATATTCCACC	NA		II			CTCCAGCCTTGGTGACAGACTCCATGTCAAAAAAATAAAATAAAATGTGGTATATATATA[CG]GTGGAACATTATTCAGCCTTAAAAAATAAGGAAATTCTGTCTTTTGTGACAACATGGATG	37	2	209128590	CGGTGGAACATTATTCAGCCTTAAAAAATAAGGAAATTCTGTCTTTTGTG	2	208836835	F		rs13006293	NA	NA				chr2:209130748-209131065	N_Shelf			NA				NA
cg08229688	66723339	CAAACAACACTTAAACAACTAATCCATTCTCTAAATCTCCTTTATAACCA	40618351	CGAACAACACTTAAACGACTAATCCGTTCTCTAAATCTCCTTTATAACCG	I	A	Red	CACTGCACTCTGCGGGCAGCACTTGGGCGGCTGGTCCGTTCTCTGGATCTCCTTTGTGGC[CG]GCAGGGGGCATTCGCCCAGGCTGGGGCCTGGAGCGCAGACGGAAGGAATTAGATAATTTG	37	16	88058326	CGGCCACAAAGGAGATCCAGAGAACGGACCAGCCGCCCAAGTGCTGCCCG	16	86615827	R			NA	NA	BANP;BANP	NM_017869;NM_079837	Body;Body	chr16:88061122-88061595	N_Shelf			NA	16:86615619-86615869	16:88057607-88059100	Unclassified_Cell_type_specific	TRUE
cg09220050	25640452	ACCAACAACATTAAACACCCACTATATACAAAAAACACAAAAACAAAACA	36603481	ACCGACAACGTTAAACGCCCACTATATACAAAAAACGCGAAAACAAAACG	I	C	Grn	GGCATTTCTTGAGCCGGCAGCGTTAAGCGCCCACTGTGTGCAAGGAACGCGAGGGCAGGG[CG]CCGGGCTGGGGCCGAGGCCAGGAAGCATTTGGCGGGTGCTCTGTACGATGCTCCCTAGCG	37	20	48770642	GCCGGCAGCGTTAAGCGCCCACTGTGTGCAAGGAACGCGAGGGCAGGGCG	20	48204049	R			NA	NA	TMEM189;TMEM189;TMEM189;TMEM189-UBE2V1	NM_199129;NR_027889;NM_001162505;NM_199203	TSS1500;TSS1500;TSS1500;TSS1500	chr20:48769945-48770709	Island			NA	20:48203274-48204239			NA
cg22705835	11659313	AATTTCACTACTATCTACTTCAAAATTATTTTCAAAAAACAAACATTTTC	NA		II			GTTATGACCTAAATTTCACTGCTATCTACTTCAAAATTATTTTCAGAAAGCAAACATTTT[CG]GTTAATTTACTTCTTCCCACCCCCAACTACTACCATTCCCCTTAAGCCTGCAAATGGTAG	37	10	65332833	ATTTCACTGCTATCTACTTCAAAATTATTTTCAGAAAGCAAACATTTTCG	10	65002839	R			NA	NA	REEP3	NM_001001330	Body					TRUE				NA
cg27101157	66642422	RAAACRCATACAACCTCTAACAAATTCRAATAAAAATAACTACRATTCTC	NA		II			GAAAAACCACCGGGGCGCATACAACCTCTGACAGATTCGAGTAAAAGTAACTGCGGTTCT[CG]ACTTTCAAGCATTTCGCGTCGCCGGTGAGGGGGGCGGCAGGAACCCGGGGCCCCATTCAT	37	17	62340122	CGAGAACCGCAGTTACTTTTACTCGAATCTGTCAGAGGTTGTATGCGCCC	17	59693854	R			NA	NA	TEX2	NM_018469	5'UTR	chr17:62339803-62340799	Island			NA	17:59693490-59694517	17:62339325-62341278	Promoter_Associated	NA

## Sheet: d) SNP Annotation
SNP	snp_chromosome	snp_position	snp_alleles	snp_gene	snp_feature	snp_expression_gene_.population_and_p.value.	snp_left_gene	snp_right_gene
rs12801980	11	283188	C/T	ATHL1	coding-synonymous[NM_025092.3]	NA NA NA	NLRP6	IFITM5
rs7970351	12	5191067	A/G	NA	NA	CYBB YRI 7e-05:HLA-DQB1 CEU 9e-05:HLA-DQB2 CEU 9e-05:HLA-DRB1 CEU 9e-05:HLA-DRB2 CEU 9e-05:HLA-DRB3 CEU 9e-05:HLA-DRB4 CEU 9e-05:HLA-DRB5 CEU 9e-05:HLA-DRB6 CEU 9e-05:LOC100133484 CEU 9e-05:LOC100133583 CEU 9e-05:LOC100133661 CEU 9e-05:LOC100133811 CEU 9e-05:LOC730415 CEU 9e-05:RNASE2 CEU 9e-05:ZNF749 CEU 9e-05:hCG_1998957 CEU 9e-05:HLA-DQB1 CEU 0.0001:HLA-DQB2 CEU 0.0001:HLA-DRB1 CEU 0.0001:HLA-…	KCNA5	LOC387826
rs2291095	12	5164608	A/C	NA	NA	RRAS2 CEU 0.0001	KCNA5	LOC387826
rs17179798	12	5184769	A/G	NA	NA	CHD3 CEU 8e-05:RRAS2 CEU 0.0001:STX18 YRI 0.0001	KCNA5	LOC387826
rs867167	12	5129704	C/T	NA	NA	NA NA NA	KCNA5	LOC387826
rs2242086	8	144766642	G/T	TSTA3	intron[NM_003313.2]	NA NA NA	PYCRL	ZNF623
rs2242089	8	144760289	A/G	PYCRL	missense[NM_023078.1]	NAPRT1 YRI 3e-08:SESN2 YRI 4e-05	TIGD5	TSTA3
rs896962	8	144758235	A/G	PYCRL	utr-3[NM_023078.1]	NAPRT1 YRI 4e-07	TIGD5	TSTA3
rs755217	8	144757655	C/T	PYCRL	utr-3[NM_023078.1]	NAPRT1 YRI 4e-07	TIGD5	TSTA3
rs7074721	10	1118216	A/G	WDR37	intron[NM_014023.3]	MOSPD3 CEU 2e-05:THAP11 CEU 5e-05:MRPS2 CEU 7e-05:ZNF71 CEU 7e-05:SURF6 YRI 8e-05:KLF16 CEU 9e-05:MAP2K3 CEU 0.0001:GRAMD1A CEU 0.0001:ZDHHC18 CEU 0.0001:C16orf35 CEU 0.0001	LOC100130837	LOC727843
rs1871626	10	1156400	A/G	WDR37	intron[NM_014023.3]	MOSPD3 CEU 3e-05:F8A1 CEU 6e-05:F8A2 CEU 6e-05:F8A3 CEU 6e-05:ZNF71 CEU 7e-05:THAP11 CEU 8e-05:MRPS2 CEU 0.0001	LOC727843	C10orf139
rs7088740	10	1147410	A/G	WDR37	intron[NM_014023.3]	NA NA NA	LOC727843	C10orf139
rs10159718	10	1129183	A/G	WDR37	intron[NM_014023.3]	MOSPD3 CEU 2e-05:THAP11 CEU 5e-05:MRPS2 CEU 7e-05:ZNF71 CEU 7e-05:KLF16 CEU 9e-05:MAP2K3 CEU 0.0001:GRAMD1A CEU 0.0001:ZDHHC18 CEU 0.0001:C16orf35 CEU 0.0001	LOC100130837	LOC727843
rs7087381	10	1116293	C/T	WDR37	intron[NM_014023.3]	ZNF71 CEU 3e-05:MRPS2 CEU 4e-05:KLF16 CEU 5e-05:THAP11 CEU 5e-05:MOSPD3 CEU 6e-05:MAP2K3 CEU 6e-05:WDR24 CEU 6e-05:TMEM8 CEU 7e-05:ACO2 CEU 9e-05:C16orf35 CEU 9e-05:ZDHHC8 CEU 0.0001:ZDHHC18 CEU 0.0001:GRAMD1A CEU 0.0001:EXOSC4 CEU 0.0001	LOC100130837	LOC727843
rs6681452	1	26493688	A/G	UBXD5 UBXD5	intron[NM_145345.2] intron[NM_183008.2]	NA NA NA	SH3BGRL3	CD52
rs11247900	1	26485047	C/T	UBXD5 UBXD5 UBXD5 UBXD5 UBXD5	reference[NM_145345.2] reference[NM_001077262.1] coding-synonymous[NM_001077262.1] reference[NM_183008.2] coding-synonymous[NM_183008.2]	GIT1 CEU 4e-05	SH3BGRL3	CD52
rs17163749	1	26440752	A/G	CCDC21	intron[NM_022778.2]	SRP19 YRI 1e-05:ZNF397 YRI 2e-05:CSF2RB YRI 5e-05:SUZ12P YRI 0.0001	LOC100133116	MRPS6P1
rs17257169	1	26442596	A/G	CCDC21	intron[NM_022778.2]	NA NA NA	LOC100133116	MRPS6P1
rs17163868	1	26520968	C/T	AIM1L	utr-3[NM_017977.2]	NA NA NA	CD52	ZNF683
rs10902732	1	26478761	A/C	SH3BGRL3	near-gene-5[NM_031286.3]	NA NA NA	CCDC21	SH3BGRL3
rs7550997	1	26468667	A/G	CCDC21	missense[NM_022778.2]	SRP19 YRI 1e-05:ZNF397 YRI 2e-05:CSF2RB YRI 5e-05:SUZ12P YRI 0.0001	MRPS6P1	SH3BGRL3
rs2276712	1	26500065	C/T	UBXD5 UBXD5 UBXD5 UBXD5	intron[NM_145345.2] coding-synonymous[NM_001077262.1] reference[NM_183008.2] coding-synonymous[NM_183008.2]	ZFP90 YRI 0.0001:CAPS YRI 0.0001	SH3BGRL3	CD52
rs7544	1	26480313	A/C	UBXD5 UBXD5 SH3BGRL3	near-gene-3[NM_145345.2] near-gene-3[NM_183008.2] utr-3[NM_031286.3]	SRP19 YRI 1e-05:ZNF397 YRI 2e-05:CSF2RB YRI 6e-05	CCDC21	UBXN11
rs17163866	1	26520675	A/G	AIM1L	near-gene-3[NM_001039775.2]	SRP19 YRI 5e-05:CSF2RB YRI 0.0001	CD52	AIM1L
rs17645	1	26519317	C/T	CD52 AIM1L AIM1L	reference[NM_001803.2] near-gene-3[NM_001039775.2] near-gene-3[NM_017977.2]	EAPP YRI 6e-05:SLC41A2 YRI 0.0001	UBXN11	AIM1L
rs10493030	1	26434443	C/T	CCDC21	intron[NM_022778.2]	SRP19 YRI 3e-05:CSF2RB YRI 6e-05:ZNF397 YRI 6e-05	LOC100133116	MRPS6P1
rs1071849	1	26519313	A/G	AIM1L CD52 CD52	near-gene-3[NM_001039775.2] reference[NM_001803.2] missense[NM_001803.2]	SLC41A2 YRI 6e-05:ZFP90 YRI 0.0001:EAPP YRI 0.0001	UBXN11	AIM1L
rs4793598	17	44098913	A/G	NA	NA	C14orf122 CEU 3e-05	HOXB9	LOC729146
rs890435	17	44074398	A/G	NA	NA	C14orf122 CEU 2e-05	HOXB9	LOC729146
rs11652981	17	44052862	C/T	HOXB9	near-gene-3[NM_024017.4]	NA NA NA	HOXB8	HOXB9
rs2303487	17	44059535	G/T	NA	NA	C14orf122 CEU 9e-05	HOXB9	LOC729146
rs7500313	16	86968379	A/G	NA	NA	NA NA NA	LOC100128913	ZNF469
rs12241389	10	134209052	C/T	INPP5A	intron[NM_005539.3]	NA NA NA	LOC100128830	NKX6-2
rs13128399	4	25946713	C/T	RBPJ RBPJ RBPJ	intron[NM_203284.1] intron[NM_015874.3] intron[NM_005349.2]	NA NA NA	LOC645481	CCKAR
rs2745145	16	1217473	A/G	TPSB2	near-gene-3[NM_024164.5]	EAPP YRI 7e-05:FTSJ3 CEU 7e-05:RCL1 YRI 9e-05:C19orf42 YRI 0.0001:PSME3 CEU 0.0001:PSMA4 YRI 0.0001:PSME1 YRI 0.0001	TPSG1	TPSB2
rs9927989	16	1237146	A/C	NA	NA	NA NA NA	TPSAB1	TPSD1
rs4541696	5	634053	C/T	NA	NA	NA NA NA	SLC9A3	CEP72
rs2672027	5	619782	G/T	NA	NA	NA NA NA	SLC9A3	CEP72
rs3762954	5	715955	C/T	TPPP	utr-3[NM_007030.2]	NA NA NA	CEP72	LOC100132605
rs2015748	21	39124839	C/T	NA	NA	RAB34 CEU 2e-05	ETS2	FLJ45139
rs2836703	21	39132032	G/T	NA	NA	NA NA NA	ETS2	FLJ45139
rs2283639	21	39098563	C/T	ETS2	near-gene-5[NM_005239.4]	FAM19A5 CEU 3e-05	NCRNA00114	ETS2
rs1209950	21	39095398	C/T	NA	NA	NA NA NA	NCRNA00114	ETS2
rs28568812	12	131472582	A/C	NA	NA	NA NA NA	GALNT9	LOC100129528
rs28445086	12	131490072	A/G	NA	NA	NA NA NA	GALNT9	LOC100129528
rs165195	5	139070288	A/G	NA	NA	CHI3L2 YRI 4e-05:LOC400696 YRI 7e-05	CXXC5	PSD2
rs259942	6	30123146	A/G	NA	NA	RAB24 YRI 5e-06:C19orf60 YRI 2e-05:LOC494150 YRI 2e-05:SMUG1 YRI 4e-05:FASTK YRI 4e-05:SRRM2 YRI 5e-05:BMS1 YRI 7e-05:LOC96610 YRI 7e-05:WBSCR16 YRI 7e-05:TOMM7 YRI 8e-05:CCDC59 YRI 8e-05:FAM20B CEU 8e-05:HLA-B CEU 8e-05:HLA-C CEU 8e-05:MICA CEU 8e-05:MICB CEU 8e-05:XXbac-BPG181B23.1 CEU 8e-05:VAMP8 YRI 9e-05:SUSD2 YRI 0.0001:LMAN1 YRI 0.0001:TUBA8 CEU 0.0001:ATP6V0B YRI 0.0001:SLC12A3 YRI 0.0001	ETF1P1	ZNRD1
rs9261154	6	30098916	C/T	NA	NA	NA NA NA	HLA-J	ETF1P1
rs9261261	6	30132344	A/G	NA	NA	RAB24 YRI 2e-07:FASTK YRI 8e-07:MRPL41 YRI 1e-06:ABCB6 YRI 1e-06:RRP9 YRI 3e-06:COPS6 YRI 3e-06:IFRD2 YRI 3e-06:NAT6 YRI 3e-06:SUMF2 YRI 3e-06:FUK YRI 5e-06:PSMG3 YRI 8e-06:B4GALT2 YRI 9e-06:TRIP6 YRI 9e-06:JAGN1 YRI 9e-06:APEH YRI 1e-05:SLC27A4 YRI 1e-05:LOC401010 YRI 1e-05:NOC2L YRI 1e-05:C19orf52 YRI 1e-05:MRPL53 YRI 2e-05:ARFGAP1 YRI 2e-05:TOMM7 YRI 2e-05:JMJD4 YRI 2e-05:MRPL43 YRI 2e-05:NAT9…	ETF1P1	ZNRD1
rs9261258	6	30130787	A/G	NA	NA	NA NA NA	ETF1P1	ZNRD1
rs3734838	6	30188210	A/G	TRIM31	reference[NM_007028.3]	BMPR1A CEU 4e-05	RNF39	TRIM40
rs2394734	6	30154225	A/G	NA	NA	PRPF19 YRI 3e-06:HLA-DPB1 CEU 1e-05:C22orf32 YRI 2e-05:HTF9C YRI 2e-05:GPR172A YRI 3e-05:ITPA YRI 3e-05:MTCH1 YRI 4e-05:WBSCR16 YRI 4e-05:RRP9 YRI 4e-05:EXOSC4 YRI 4e-05:IRF4 CEU 4e-05:PTGES2 YRI 5e-05:FASTK YRI 5e-05:NDUFA13 YRI 6e-05:SLC15A3 CEU 7e-05:LOC401010 YRI 8e-05:NOC2L YRI 8e-05:RPS20 YRI 8e-05:SNORD54 YRI 8e-05:ATPAF2 YRI 8e-05:CYorf14 YRI 9e-05:TTTY14 YRI 9e-05:ATP6V0B YRI 9e-05:RP3-4…	RNF39	TRIM31
rs2508046	6	29941012	A/G	NA	NA	FAM20B CEU 3e-06:HLA-B CEU 3e-06:HLA-C CEU 3e-06:MICA CEU 3e-06:MICB CEU 3e-06:XXbac-BPG181B23.1 CEU 3e-06:HLA-DPB1 CEU 2e-05:IFNGR1 CEU 3e-05:MOCS3 YRI 0.0001:TUBA8 CEU 0.0001:SLCO4A1 YRI 0.0001	LOC100133214	HCP5P10
rs6911724	6	30133158	A/G	NA	NA	RAB24 YRI 1e-07:MRPL41 YRI 3e-07:FASTK YRI 5e-07:ABCB6 YRI 3e-06:B4GALT2 YRI 4e-06:RRP9 YRI 7e-06:IFRD2 YRI 1e-05:NAT6 YRI 1e-05:SUMF2 YRI 1e-05:PYCR2 YRI 2e-05:SLC27A4 YRI 2e-05:MRPL53 YRI 2e-05:COPS6 YRI 2e-05:KLHL22 YRI 2e-05:KRT18 YRI 2e-05:LOC401010 YRI 3e-05:NOC2L YRI 3e-05:TOMM7 YRI 3e-05:EXOSC4 YRI 3e-05:GPAA1 YRI 3e-05:FUK YRI 4e-05:APEH YRI 4e-05:SLC25A10 YRI 4e-05:JMJD4 YRI 4e-05:HDHD3…	ETF1P1	ZNRD1
rs3757327	6	30135392	A/G	ZNRD1	near-gene-5[NM_014596.4]	RAB24 YRI 4e-08:MRPL41 YRI 1e-07:FASTK YRI 4e-07:ABCB6 YRI 3e-06:B4GALT2 YRI 6e-06:RRP9 YRI 8e-06:IFRD2 YRI 8e-06:NAT6 YRI 8e-06:SLC27A4 YRI 1e-05:SUMF2 YRI 1e-05:KLHL22 YRI 1e-05:KRT18 YRI 1e-05:COPS6 YRI 1e-05:GPAA1 YRI 2e-05:JMJD4 YRI 2e-05:MRPL53 YRI 3e-05:EXOSC4 YRI 3e-05:PYCR2 YRI 3e-05:TOMM7 YRI 3e-05:LOC401010 YRI 3e-05:NOC2L YRI 3e-05:SYT8 YRI 4e-05:FOXRED1 YRI 4e-05:APEH YRI 4e-05:SLC25…	ETF1P1	ZNRD1
rs9260759	6	30043351	C/T	NA	NA	KLK8 CEU 2e-05:KLK9 CEU 2e-05:HLA-DPB1 CEU 2e-05:CTCF CEU 0.0001	HCG2P6	MICD
rs6917477	6	30133963	C/G	NA	NA	RAB24 YRI 1e-07:MRPL41 YRI 3e-07:FASTK YRI 5e-07:ABCB6 YRI 3e-06:B4GALT2 YRI 4e-06:RRP9 YRI 7e-06:IFRD2 YRI 1e-05:NAT6 YRI 1e-05:SUMF2 YRI 1e-05:PYCR2 YRI 2e-05:SLC27A4 YRI 2e-05:MRPL53 YRI 2e-05:COPS6 YRI 2e-05:KLHL22 YRI 2e-05:KRT18 YRI 2e-05:LOC401010 YRI 3e-05:NOC2L YRI 3e-05:TOMM7 YRI 3e-05:GPAA1 YRI 3e-05:EXOSC4 YRI 3e-05:FUK YRI 4e-05:APEH YRI 4e-05:SLC25A10 YRI 4e-05:JMJD4 YRI 4e-05:FAM11…	ETF1P1	ZNRD1
rs2246638	6	30057476	C/T	NA	NA	RAB24 YRI 4e-07:FASTK YRI 2e-06:MRPL41 YRI 3e-06:RRP9 YRI 8e-06:ABCB6 YRI 9e-06:GPAA1 YRI 1e-05:PYCR2 YRI 1e-05:B4GALT2 YRI 1e-05:SLC25A10 YRI 1e-05:LOC401010 YRI 2e-05:NOC2L YRI 2e-05:COPS6 YRI 2e-05:SUMF2 YRI 2e-05:C9orf86 YRI 3e-05:KIAA1984 YRI 3e-05:TMEM141 YRI 3e-05:PTGES2 YRI 3e-05:PRPF19 YRI 3e-05:APEH YRI 3e-05:MRPL53 YRI 3e-05:WBSCR16 YRI 4e-05:ATP6V0B YRI 4e-05:IDH2 YRI 4e-05:IFRD2 YRI …	HCG9	3.8-1.2
rs9261403	6	30177504	G/T	TRIM31	near-gene-3[NM_007028.3]	NA NA NA	RNF39	TRIM31
rs9261277	6	30139070	C/T	ZNRD1	intron[NM_014596.4]	RAB24 YRI 1e-07:MRPL41 YRI 3e-07:FASTK YRI 5e-07:ABCB6 YRI 3e-06:B4GALT2 YRI 4e-06:RRP9 YRI 7e-06:IFRD2 YRI 1e-05:NAT6 YRI 1e-05:SUMF2 YRI 1e-05:PYCR2 YRI 2e-05:SLC27A4 YRI 2e-05:MRPL53 YRI 2e-05:COPS6 YRI 2e-05:KLHL22 YRI 2e-05:KRT18 YRI 2e-05:TOMM7 YRI 3e-05:LOC401010 YRI 3e-05:NOC2L YRI 3e-05:GPAA1 YRI 3e-05:EXOSC4 YRI 3e-05:FUK YRI 4e-05:APEH YRI 4e-05:SLC25A10 YRI 4e-05:JMJD4 YRI 4e-05:FAM11…	ETF1P1	PPP1R11
rs7761314	6	30130132	C/T	NA	NA	RAB24 YRI 1e-07:MRPL41 YRI 3e-07:FASTK YRI 5e-07:ABCB6 YRI 3e-06:B4GALT2 YRI 4e-06:RRP9 YRI 7e-06:IFRD2 YRI 1e-05:NAT6 YRI 1e-05:SUMF2 YRI 1e-05:PYCR2 YRI 2e-05:SLC27A4 YRI 2e-05:MRPL53 YRI 2e-05:COPS6 YRI 2e-05:KLHL22 YRI 2e-05:KRT18 YRI 2e-05:LOC401010 YRI 3e-05:NOC2L YRI 3e-05:TOMM7 YRI 3e-05:EXOSC4 YRI 3e-05:GPAA1 YRI 3e-05:FUK YRI 4e-05:APEH YRI 4e-05:SLC25A10 YRI 4e-05:JMJD4 YRI 4e-05:FAM11…	ETF1P1	ZNRD1
rs9261224	6	30121866	C/T	NA	NA	NA NA NA	ETF1P1	ZNRD1
rs9261371	6	30166967	C/T	NA	NA	NA NA NA	RNF39	TRIM31
rs6457140	6	30124789	A/T	NA	NA	RAB24 YRI 2e-07:FASTK YRI 4e-07:MRPL41 YRI 4e-07:ABCB6 YRI 4e-06:B4GALT2 YRI 6e-06:RRP9 YRI 7e-06:IFRD2 YRI 1e-05:NAT6 YRI 1e-05:MRPL53 YRI 2e-05:SUMF2 YRI 2e-05:COPS6 YRI 2e-05:KLHL22 YRI 2e-05:KRT18 YRI 2e-05:SLC27A4 YRI 3e-05:GPAA1 YRI 3e-05:EXOSC4 YRI 3e-05:PYCR2 YRI 3e-05:TOMM7 YRI 3e-05:JMJD4 YRI 3e-05:LOC401010 YRI 3e-05:NOC2L YRI 3e-05:SLC25A10 YRI 4e-05:HDHD3 YRI 4e-05:FAM113A YRI 5e-05:…	ETF1P1	ZNRD1
rs3757329	6	30136403	A/C	ZNRD1	near-gene-5[NM_014596.4]	RAB24 YRI 1e-07:MRPL41 YRI 3e-07:FASTK YRI 5e-07:ABCB6 YRI 3e-06:B4GALT2 YRI 4e-06:RRP9 YRI 7e-06:IFRD2 YRI 1e-05:NAT6 YRI 1e-05:SUMF2 YRI 1e-05:PYCR2 YRI 2e-05:SLC27A4 YRI 2e-05:MRPL53 YRI 2e-05:COPS6 YRI 2e-05:KLHL22 YRI 2e-05:KRT18 YRI 2e-05:TOMM7 YRI 3e-05:LOC401010 YRI 3e-05:NOC2L YRI 3e-05:GPAA1 YRI 3e-05:EXOSC4 YRI 3e-05:FUK YRI 4e-05:APEH YRI 4e-05:SLC25A10 YRI 4e-05:JMJD4 YRI 4e-05:FAM11…	ETF1P1	ZNRD1
rs7770092	6	30136850	C/T	ZNRD1	near-gene-5[NM_170783.2]	RAB24 YRI 1e-07:MRPL41 YRI 3e-07:FASTK YRI 5e-07:ABCB6 YRI 3e-06:B4GALT2 YRI 4e-06:RRP9 YRI 7e-06:IFRD2 YRI 1e-05:NAT6 YRI 1e-05:SUMF2 YRI 1e-05:PYCR2 YRI 2e-05:SLC27A4 YRI 2e-05:MRPL53 YRI 2e-05:COPS6 YRI 2e-05:KLHL22 YRI 2e-05:KRT18 YRI 2e-05:LOC401010 YRI 3e-05:NOC2L YRI 3e-05:TOMM7 YRI 3e-05:GPAA1 YRI 3e-05:EXOSC4 YRI 3e-05:FUK YRI 4e-05:APEH YRI 4e-05:SLC25A10 YRI 4e-05:JMJD4 YRI 4e-05:FAM11…	ETF1P1	ZNRD1
rs6426468	1	225901023	A/G	ZNF678	intron[NM_178549.2]	NA NA NA	LOC100130813	MGC15634
rs7533588	1	226009465	C/T	C1orf142	intron[NM_053052.2]	NA NA NA	JMJD4	MPN2
rs10799447	1	226033204	C/T	C1orf142	intron[NM_053052.2]	NA NA NA	JMJD4	MPN2
rs1810680	1	225887878	A/G	ZNF678	intron[NM_178549.2]	NA NA NA	LOC100130813	MGC15634
rs2236359	1	226002067	C/T	C1orf142	reference[NM_053052.2]	PAG1 YRI 0.0001	JMJD4	MPN2
rs10916205	1	226024214	C/T	C1orf142	intron[NM_053052.2]	NA NA NA	JMJD4	MPN2
rs4653856	1	225819695	C/T	ZNF678	intron[NM_178549.2]	NA NA NA	LOC255208	MRP63P2
rs1060295	1	225986684	A/C	JMJD4	utr-3[NM_023007.1]	NA NA NA	ZNF847P	C1orf142
rs1420548	16	51063673	A/C	TOX3	intron[NM_001080430.1]	NA NA NA	hCG_2045437	LOC643714
rs2283152	11	2501447	C/T	KCNQ1	intron[NM_181798.1]	RY1 YRI 7e-05:LOC201164 YRI 0.0001	TRPM5	KCNQ1OT1
rs2283155	11	2504751	C/T	KCNQ1	intron[NM_181798.1]	NA NA NA	TRPM5	KCNQ1OT1
rs745170	3	195806672	C/T	TMEM44 LOC100132805	intron[NM_001011655.1] intron[XM_001713894.1]	RAB23 YRI 1e-05:FGF2 YRI 2e-05:STARD3NL YRI 3e-05:INHBE YRI 5e-05:C7orf11 YRI 6e-05:C5orf15 YRI 6e-05:BTBD3 YRI 6e-05:AGPAT4 YRI 7e-05:PLA2G4A YRI 8e-05:CD46 YRI 9e-05:CR1L YRI 9e-05:C4orf16 YRI 0.0001:KLHL2 YRI 0.0001:TMOD2 YRI 0.0001	FLJ34208	LSG1
rs6768028	3	195806228	A/G	TMEM44 LOC100132805 LOC100132805	intron[NM_001011655.1] reference[XM_001713894.1] missense[XM_001713894.1]	INHBE YRI 8e-06:FGF2 YRI 6e-05:TMOD2 YRI 6e-05	FLJ34208	LSG1
rs745168	3	195806299	A/G	TMEM44 LOC100132805 LOC100132805	intron[NM_001011655.1] missense[XM_001713894.1] reference[XM_001713894.1]	NA NA NA	FLJ34208	LSG1
rs1004700	6	166797002	C/T	RPS6KA2	intron[NM_021135.4]	NA NA NA	LOC100127984	FAM103A2P
rs12202788	6	166798084	A/G	RPS6KA2	intron[NM_021135.4]	PIGC CEU 9e-05:C16orf33 YRI 0.0001	LOC100127984	FAM103A2P
rs2235287	6	166797522	A/G	RPS6KA2	intron[NM_021135.4]	PIGC CEU 9e-05	LOC100127984	FAM103A2P
rs164961	3	8662561	C/T	C3orf32	intron[NM_015931.1]	LOC130576 CEU 0.0001	LOH3CR2A	OR7E122P
rs7756222	6	110853219	C/T	SLC22A16	intron[NM_033125.2]	MRPL27 CEU 0.0001	DDO	LOC100131286
rs3757351	6	110842323	A/G	DDO	intron[NM_004032.2]	GNAS YRI 0.0001	C6orf186	SLC22A16
rs4945862	6	110843808	A/G	DDO	near-gene-5[NM_004032.2]	CCDC19 YRI 6e-05	DDO	SLC22A16
rs9481066	6	110848851	A/G	NA	NA	GNAS YRI 9e-05:CCDC19 YRI 0.0001	DDO	SLC22A16
rs2011785	6	110845071	C/T	NA	NA	NA NA NA	DDO	SLC22A16
rs6933664	6	110843077	G/T	DDO	intron[NM_004032.2]	NA NA NA	C6orf186	SLC22A16
rs1527423	7	99529676	C/T	MCM7	intron[NM_182776.1]	PML YRI 2e-08:MED12 YRI 3e-08:NUMA1 YRI 7e-08:IRGQ YRI 1e-07:XRCC1 YRI 1e-07:JMJD2B YRI 3e-07:LOC100128439 YRI 3e-07:RCE1 YRI 3e-07:MGRN1 YRI 5e-07:RAC2 YRI 5e-07:SH3TC1 YRI 5e-07:PFKP YRI 5e-07:AKT2 YRI 8e-07:KCNAB2 YRI 1e-06:WHSC2 YRI 1e-06:BIN1 YRI 1e-06:HSF1 YRI 2e-06:LOC642255 YRI 2e-06:IKZF4 YRI 2e-06:GTPBP1 YRI 2e-06:SUSD3 YRI 2e-06:CABLES1 YRI 2e-06:EHMT2 YRI 2e-06:GPR146 YRI 2e-06:LOC100…	COPS6	AP4M1
rs355101	3	8623561	G/T	NA	NA	HSPB6 CEU 3e-05	LOH3CR2A	C3orf32
rs6953080	7	1064478	C/T	GPR146 C7orf50	reference[NM_138445.2] intron[NM_032350.4]	JUND CEU 2e-05:FAM117A CEU 2e-05:RAB9B YRI 5e-05:C3orf21 CEU 7e-05:FBXO46 CEU 9e-05:ULK1 CEU 0.0001:RGL1 CEU 0.0001	LOC100130456	GPER
rs6942989	7	977020	C/T	COX19	intron[NM_001031617.2]	NA NA NA	ADAP1	CYP2W1
rs4720335	7	1061345	A/G	C7orf50	intron[NM_032350.4]	NA NA NA	LOC100130456	GPR146
rs9928306	16	82537492	A/G	NA	NA	NA NA NA	MLYCD	OSGIN1
rs6990020	8	6373612	C/T	ANGPT2	intron[NM_001147.2]	NA NA NA	LOC392180	LOC100131112
rs1049281	6	31344546	A/G	HLA-C	utr-3[NM_002117.4]	NA NA NA	HCG27	HLA-B
rs2524074	6	31352000	C/T	NA	NA	FAM20B CEU 1e-13:HLA-B CEU 1e-13:HLA-C CEU 1e-13:MICA CEU 1e-13:MICB CEU 1e-13:XXbac-BPG181B23.1 CEU 1e-13:FAM20B YRI 2e-11:HLA-B YRI 2e-11:HLA-C YRI 2e-11:MICA YRI 2e-11:MICB YRI 2e-11:XXbac-BPG181B23.1 YRI 2e-11:FAM20B CEU 6e-05:HLA-B CEU 6e-05:HLA-C CEU 6e-05:MICA CEU 6e-05:MICB CEU 6e-05:XXbac-BPG181B23.1 CEU 6e-05	HLA-C	HLA-B
rs9264602	6	31345385	C/T	HLA-C	intron[NM_002117.4]	FAM20B YRI 2e-11:HLA-B YRI 2e-11:HLA-C YRI 2e-11:MICA YRI 2e-11:MICB YRI 2e-11:XXbac-BPG181B23.1 YRI 2e-11	HCG27	HLA-B
rs2853931	6	31362986	A/G	NA	NA	C10orf58 YRI 3e-05	HLA-C	HLA-B
rs2247056	6	31373469	C/T	NA	NA	FAM20B CEU 1e-13:HLA-B CEU 1e-13:HLA-C CEU 1e-13:MICA CEU 1e-13:MICB CEU 1e-13:XXbac-BPG181B23.1 CEU 1e-13:FAM20B CEU 2e-06:HLA-B CEU 2e-06:HLA-C CEU 2e-06:MICA CEU 2e-06:MICB CEU 2e-06:XXbac-BPG181B23.1 CEU 2e-06:CCHCR1 CEU 2e-05:RIN1 CEU 9e-05	HLA-C	HLA-B
rs2518028	6	31544026	A/G	NA	NA	FAM20B CEU 5e-10:HLA-B CEU 5e-10:HLA-C CEU 5e-10:MICA CEU 5e-10:MICB CEU 5e-10:XXbac-BPG181B23.1 CEU 5e-10	HCP5	3.8-1
rs9471517	6	12449739	C/T	NA	NA	NUMBL YRI 2e-06:PRR6 YRI 1e-05:RNF125 YRI 3e-05:TRIB3 YRI 8e-05:ARHGAP9 YRI 9e-05:SLC38A2 YRI 0.0001:SLC7A1 YRI 0.0001	EDN1	RPL15P3
rs12332935	6	12462667	C/T	NA	NA	NPM3 CEU 0.0001	EDN1	RPL15P3
rs16872602	6	12412815	A/C	NA	NA	NA NA NA	EDN1	RPL15P3
rs16872657	6	12433747	A/G	NA	NA	NA NA NA	EDN1	RPL15P3
rs4709159	6	167584908	C/T	NA	NA	NA NA NA	TCP10L2	UNC93A
rs7670320	4	141629701	C/T	LOC152586	intron[XM_001725473.1]	BHLHB3 YRI 1e-05:PITPNC1 YRI 9e-05	CLGN	LOC646484
rs10519560	4	141628774	A/G	LOC152586	intron[XM_001725473.1]	RELL2 YRI 6e-05:ROD1 YRI 6e-05:LRRK1 YRI 7e-05:LRRK1 YRI 0.0001:C8orf49 YRI 0.0001:NEIL2 YRI 0.0001	CLGN	LOC646484
rs2321267	4	141623449	A/C	LOC152586	intron[XM_001725473.1]	LRRK1 YRI 4e-06:NCAPD2 YRI 5e-06:SCARNA10 YRI 5e-06:ROD1 YRI 1e-05:RAVER1 YRI 1e-05:DENND4B YRI 1e-05:IQGAP3 YRI 1e-05:LRRK1 YRI 1e-05:HSDL2 YRI 2e-05:CIT YRI 2e-05:RHBDF2 YRI 2e-05:ATM YRI 2e-05:NPAT YRI 2e-05:PAN2 YRI 3e-05:TRIM14 YRI 3e-05:ATP8A1 YRI 5e-05:HHAT YRI 5e-05:LOC100129235 YRI 5e-05:LOC100131032 YRI 5e-05:NNT YRI 7e-05:SETX YRI 7e-05:INPP5D YRI 7e-05:OAS2 YRI 7e-05:MKI67 YRI 8e-05:Z…	CLGN	LOC646484
rs1123003	4	141658315	C/T	NA	NA	BHLHB3 YRI 3e-05:LOC100133072 YRI 6e-05:LOC729991 YRI 6e-05:MEF2B YRI 6e-05:PITPNC1 YRI 8e-05:FLJ14154 CEU 0.0001:HIST3H2BB CEU 0.0001	LOC646484	ELMOD2
rs9790415	4	141648328	A/G	NA	NA	PITPNC1 YRI 4e-05:BHLHB3 YRI 7e-05:LOC100133072 YRI 7e-05:LOC729991 YRI 7e-05:MEF2B YRI 7e-05:C12orf31 YRI 8e-05	LOC646484	ELMOD2
rs6836265	4	141598764	C/T	LOC152586	intron[XM_001725473.1]	TCTN1 YRI 9e-06:GRLF1 YRI 1e-05:LRRK1 YRI 4e-05:LOC643475 YRI 7e-05:PIP4K2A YRI 7e-05	CLGN	LOC646484
rs1431346	4	141607767	C/T	LOC152586	intron[XM_001725473.1]	TCTN1 YRI 9e-07:LOC100128907 CEU 8e-05:SLC6A19 CEU 8e-05	CLGN	LOC646484
rs6818701	4	141688019	C/T	ELMOD2	intron[NM_153702.1]	NA NA NA	LOC646484	UCP1
rs6835681	4	188140470	C/T	NA	NA	MRPL45 YRI 3e-05:SREBF2 CEU 5e-05:GSTP1 CEU 6e-05:ALDOA CEU 6e-05:GARS CEU 9e-05:SOBP CEU 0.0001:CDH22 CEU 0.0001:MFSD7 CEU 0.0001:WNT10A CEU 0.0001:FAM128A CEU 0.0001:FAM128B CEU 0.0001:LOC646836 CEU 0.0001:SNX8 CEU 0.0001	MRPS36P2	LOC644325
rs6858853	4	188140406	G/T	NA	NA	SNW1 YRI 4e-07:UBE2R2 YRI 7e-07:APBB1IP YRI 7e-07:MARCH2 YRI 9e-07:ELF1 YRI 5e-06:MAP3K15 YRI 1e-05:SH3KBP1 YRI 1e-05:LOC643475 YRI 1e-05:PIP4K2A YRI 1e-05:ZFP36 YRI 2e-05:RIOK3 YRI 2e-05:SAMD8 YRI 2e-05:SKAP1 YRI 3e-05:MTRF1 YRI 3e-05:CWC15 YRI 3e-05:FLJ14959 YRI 3e-05:ZNF791 YRI 3e-05:LOC100130808 YRI 3e-05:STK24 YRI 3e-05:SREBF2 CEU 3e-05:SNX8 CEU 4e-05:TBC1D15 YRI 4e-05:LSM14A YRI 4e-05:CNOT3…	MRPS36P2	LOC644325
rs7658351	4	188112674	G/T	NA	NA	SREBF2 CEU 2e-05:SNX8 CEU 4e-05:ALDOA CEU 4e-05:WNT10A CEU 6e-05:NFIC CEU 0.0001	MRPS36P2	LOC644325
rs6836076	4	188136654	A/C	NA	NA	SNX8 CEU 4e-05:SREBF2 CEU 4e-05:ALDOA CEU 5e-05:GSTP1 CEU 8e-05:GARS CEU 9e-05:FAM131C CEU 0.0001:MFSD7 CEU 0.0001:WDR86 CEU 0.0001:CDH22 CEU 0.0001	MRPS36P2	LOC644325
rs13152414	4	188131704	A/G	NA	NA	NA NA NA	MRPS36P2	LOC644325
rs9998558	4	188111685	A/G	NA	NA	FAM131C CEU 1e-05:GARS CEU 3e-05:SOBP CEU 3e-05:ALDOA CEU 3e-05:WDR86 CEU 3e-05:SREBF2 CEU 4e-05:CDH22 CEU 4e-05:GOLM1 YRI 6e-05:SNX8 CEU 6e-05:MFSD7 CEU 6e-05:SMTNL2 CEU 0.0001:WNT10A CEU 0.0001:ANKRD43 CEU 0.0001	MRPS36P2	LOC644325
rs7477069	10	54212144	A/G	NA	NA	XG YRI 1e-05:XGPY2 YRI 1e-05:IFRG15 YRI 4e-05:ST8SIA4 YRI 5e-05:H1FOO CEU 6e-05:NSUN3 YRI 0.0001:ZNF710 YRI 0.0001	MBL2	PCDH15
rs1838065	10	54199263	A/G	MBL2	intron[NM_000242.1]	NA NA NA	LOC399774	PCDH15
rs7186168	16	86543637	C/T	BANP	intron[NM_079837.2]	BANP CEU 6e-06:SLC23A1 YRI 8e-05:TPPP YRI 8e-05	CA5A	LOC100130884
rs10790218	11	117247205	A/G	FXYD6	intron[NM_022003.1]	NA NA NA	FXYD2	TMPRSS13
rs5014624	11	117236346	A/G	FXYD6	intron[NM_022003.1]	NA NA NA	FXYD2	TMPRSS13
rs7101835	11	117242569	A/G	FXYD6	intron[NM_022003.1]	TIMM9 YRI 1e-05:HSCB YRI 2e-05:IFNGR2 YRI 4e-05:ZNF277 YRI 7e-05:ETV6 YRI 0.0001	FXYD2	TMPRSS13
rs4938445	11	117250213	A/G	FXYD6	intron[NM_022003.1]	LOC283278 YRI 7e-06:PLEKHA7 YRI 7e-06:NPR1 YRI 1e-05:KPNB1 YRI 9e-05:LOC791120 YRI 9e-05:ZNF783 YRI 9e-05	FXYD2	TMPRSS13
rs2489870	X	117749921	G/T	IL13RA1	intron[NM_001560.2]	NA NA NA	DOCK11	ZCCHC12
rs2495636	X	117809926	A/G	IL13RA1	utr-3[NM_001560.2]	NA NA NA	DOCK11	ZCCHC12
rs2997052	X	117800548	A/G	IL13RA1	intron[NM_001560.2]	NA NA NA	DOCK11	ZCCHC12
rs2254586	X	117739532	G/T	NA	NA	NA NA NA	DOCK11	IL13RA1
rs2379118	X	117703801	A/C	DOCK11	utr-3[NM_144658.3]	NA NA NA	WDR44	IL13RA1
rs2495637	X	117744107	A/G	IL13RA1	near-gene-5[NM_001560.2]	NA NA NA	DOCK11	IL13RA1
rs2254672	X	117810809	G/T	IL13RA1	utr-3[NM_001560.2]	NA NA NA	DOCK11	ZCCHC12
rs4961309	8	141583366	C/T	NA	NA	NA NA NA	TRAPPC9	CHRAC1
rs6578111	8	141589763	A/G	CHRAC1	near-gene-5[NM_017444.3]	NA NA NA	TRAPPC9	CHRAC1
rs1057083	8	141587219	G/T	NA	NA	NA NA NA	TRAPPC9	CHRAC1
rs4961323	8	141595413	C/T	CHRAC1	utr-3[NM_017444.3]	HIST1H2BM YRI 0.0001	TRAPPC9	EIF2C2
rs4246131	8	141595220	C/T	CHRAC1	utr-3[NM_017444.3]	HMOX1 CEU 8e-05:HIST1H2BM YRI 0.0001	TRAPPC9	EIF2C2
rs7806718	7	154839305	A/G	NA	NA	NA NA NA	INSIG1	EN2
rs338344	15	66057434	C/T	NA	NA	PRDM15 YRI 0.0001	LBXCOR1	PIAS1
rs338342	15	66059106	A/G	NA	NA	C14orf4 CEU 4e-06:SPIB CEU 0.0001:SEPW1 CEU 0.0001:AES CEU 0.0001	LBXCOR1	PIAS1
rs338387	15	66048036	C/T	NA	NA	C14orf4 CEU 7e-06	LBXCOR1	PIAS1
rs12439223	15	66028700	A/G	NA	NA	C14orf4 CEU 7e-06:CDKN1B CEU 4e-05:KCNA3 CEU 6e-05:KLHL5 CEU 9e-05:BTBD14A CEU 0.0001:CASP3 CEU 0.0001	LBXCOR1	PIAS1
rs396174	15	66008132	C/T	NA	NA	C18orf22 YRI 3e-05:ECH1 YRI 4e-05:OPRS1 CEU 0.0001	LBXCOR1	PIAS1
rs338350	15	66016106	A/G	NA	NA	NA NA NA	LBXCOR1	PIAS1
rs8032153	15	65982089	C/T	NA	NA	GNA15 CEU 9e-05:OPRS1 CEU 0.0001	LBXCOR1	PIAS1
rs6494709	15	66081064	C/T	NA	NA	HIST1H2BC YRI 0.0001:HIST1H2BE YRI 0.0001:HIST1H2BF YRI 0.0001:HIST1H2BG YRI 0.0001:HIST1H2BI YRI 0.0001:HIST1H2BO YRI 0.0001:HEBP2 YRI 0.0001	LBXCOR1	PIAS1
rs10851782	15	66052103	A/G	NA	NA	C14orf4 CEU 7e-06:LOC348262 CEU 7e-05:SYT11 CEU 0.0001:CDKN1B CEU 0.0001:SPIB CEU 0.0001:AES CEU 0.0001:SEPW1 CEU 0.0001	LBXCOR1	PIAS1
rs8037902	15	66067757	C/T	NA	NA	B3GALNT2 YRI 3e-06:FRS2 YRI 4e-05:VPS24 YRI 6e-05:CEACAM21 CEU 0.0001	LBXCOR1	PIAS1
rs6603802	1	1802381	C/T	GNB1	intron[NM_002074.2]	ND5 YRI 2e-06	NADK	LOC100132093
rs28508199	1	1842344	A/G	C1orf222	near-gene-3[NM_001003808.1]	NA NA NA	TMEM52	C1orf222
rs2272908	1	1711339	C/T	GNB1	intron[NM_002074.2]	RBP5 CEU 6e-05	NADK	LOC100132093
rs2247560	1	1836625	C/T	CALML6	intron[NM_138705.2]	RBP5 CEU 0.0001	LOC100132093	TMEM52
rs2474460	1	1833906	A/G	NA	NA	NA NA NA	LOC100132093	CALML6
rs724037	8	144473221	A/C	TOP1MT	intron[NM_052963.1]	NA NA NA	ZNF696	C8orf51
rs7819483	8	144422769	A/G	GLI4	intron[NM_138465.3]	CNTF YRI 8e-06:ZFP91 YRI 8e-06:ZFP91-CNTF YRI 8e-06:RC3H2 YRI 9e-05:TGFBR1 YRI 0.0001	ZFP41	ZNF696
rs10099996	8	144467771	C/T	TOP1MT	intron[NM_052963.1]	NA NA NA	ZNF696	C8orf51
rs33921462	5	176747262	C/T	SLC34A1	intron[NM_003052.3]	NA NA NA	RGS14	PFN3
rs3812035	5	176749749	A/C	SLC34A1	intron[NM_003052.3]	MKRN1 YRI 0.0001	RGS14	PFN3
rs3798236	6	116416342	A/G	FRK	intron[NM_002031.2]	UBIAD1 CEU 0.0001	LOC728614	LOC728402
rs580396	6	116369874	C/T	FRK	utr-3[NM_002031.2]	SERTAD3 YRI 4e-05:SFT2D2 YRI 4e-05:LANCL2 YRI 7e-05:LOC100130913 YRI 7e-05:ATP6V0D1 YRI 7e-05:LOC100132855 YRI 7e-05:GGT5 YRI 7e-05:RHBDD2 YRI 8e-05:SLC39A7 YRI 0.0001:RABIF YRI 0.0001	LOC728614	LOC728402
rs12202641	6	116421327	C/T	FRK	intron[NM_002031.2]	NA NA NA	LOC728614	LOC728402
rs495565	6	116369669	A/G	FRK	utr-3[NM_002031.2]	SERTAD3 YRI 4e-05:SFT2D2 YRI 4e-05:LANCL2 YRI 7e-05:LOC100130913 YRI 7e-05:ATP6V0D1 YRI 7e-05:LOC100132855 YRI 7e-05:GGT5 YRI 7e-05:RHBDD2 YRI 8e-05:SLC39A7 YRI 0.0001:RABIF YRI 0.0001	LOC728614	LOC728402
rs12154016	6	116461881	C/T	FRK	intron[NM_002031.2]	NA NA NA	LOC728614	LOC728402
rs195529	6	116358586	C/T	NA	NA	SFT2D2 YRI 2e-06:C6orf192 YRI 2e-05:LANCL2 YRI 2e-05:LOC100130913 YRI 2e-05:C1orf164 YRI 2e-05:OTUD7B YRI 3e-05:FLJ43860 YRI 4e-05:AUP1 YRI 5e-05:EIF4H YRI 5e-05:ABL2 YRI 5e-05:ZNF192 YRI 5e-05:PCYT1A YRI 6e-05:GHITM YRI 6e-05:SOCS6 YRI 6e-05:ARFIP2 YRI 6e-05:RHBDD2 YRI 7e-05:FAM8A1 YRI 8e-05:GNB2L1 YRI 9e-05:SNORD95 YRI 9e-05:SNORD96A YRI 9e-05:GUSB YRI 0.0001:ATP6V0D1 YRI 0.0001:LOC100132855 YR…	LOC728614	FRK
rs195513	6	116309476	C/T	NA	NA	SERTAD3 YRI 6e-05:SFT2D2 YRI 9e-05:RHBDD2 YRI 0.0001:GGT5 YRI 0.0001:RAB24 YRI 0.0001	LOC728614	FRK
rs3822858	6	116411757	A/G	FRK	intron[NM_002031.2]	TEX264 YRI 1e-05:WDR13 YRI 9e-05:ZDHHC8 YRI 9e-05:ATP5SL YRI 0.0001:ZDHHC24 YRI 0.0001:GNB2L1 YRI 0.0001:SNORD95 YRI 0.0001:SNORD96A YRI 0.0001	LOC728614	LOC728402
rs9277682	6	33195662	C/T	NA	NA	NA NA NA	LOC646702	COL11A2
rs9277656	6	33192126	G/T	NA	NA	C1orf78 CEU 0.0001	LOC646702	COL11A2
rs2395349	6	33191112	A/G	NA	NA	C1orf78 CEU 0.0001	LOC646702	COL11A2
rs1011754	3	23516061	A/G	UBE2E2	intron[NM_152653.2]	NA NA NA	LOC100130785	UBE2E1
rs6804432	3	23139466	A/C	NA	NA	NA NA NA	LOC100130785	UBE2E2
rs4785568	16	88081208	A/G	ANKRD11	intron[NM_013275.4]	NA NA NA	LOC100130664	SPG7
rs2035481	16	87947857	A/C	ANKRD11	intron[NM_013275.4]	ANKRD9 CEU 0.0001	LOC642533	LOC100130664
rs2911258	16	88008261	C/T	ANKRD11	intron[NM_013275.4]	NA NA NA	LOC642533	LOC100130664
rs2911253	16	88016088	A/C	ANKRD11	intron[NM_013275.4]	NA NA NA	LOC642533	LOC100130664
rs3803682	16	88072137	A/G	ANKRD11	intron[NM_013275.4]	NA NA NA	LOC100130664	SPG7
rs3096299	16	87976164	C/T	ANKRD11	intron[NM_013275.4]	ZNF409 YRI 6e-05:PIP5K1C YRI 0.0001	LOC642533	LOC100130664
rs1291799	10	11164505	C/T	CUGBP2	intron[NM_001025077.2]	NA NA NA	LOC439950	C10orf31
rs2773495	10	11159525	A/G	CUGBP2	intron[NM_001025077.2]	GCET2 YRI 9e-06:ZNF692 YRI 1e-05:BAMBI YRI 2e-05:AUTS2 YRI 3e-05:CD200 YRI 3e-05:HSN2 YRI 3e-05:HYPK YRI 3e-05:MX1 YRI 4e-05:LGALS3BP YRI 4e-05:KLF13 YRI 5e-05:HIG2 YRI 0.0001:ARSD YRI 0.0001:CASP7 YRI 0.0001	LOC439950	C10orf31
rs1291845	10	11145851	C/T	CUGBP2	intron[NM_006561.3]	LGALS3BP YRI 9e-05	LOC254312	LOC439950
rs10490956	10	11168479	C/T	CUGBP2	intron[NM_006561.3]	HSN2 YRI 9e-07:STARD7 YRI 1e-05:HIST1H4A YRI 3e-05:HIST1H4B YRI 3e-05:HIST1H4C YRI 3e-05:HIST1H4D YRI 3e-05:HIST1H4E YRI 3e-05:HIST1H4F YRI 3e-05:HIST1H4H YRI 3e-05:HIST1H4I YRI 3e-05:HIST1H4J YRI 3e-05:HIST1H4K YRI 3e-05:HIST1H4L YRI 3e-05:HIST2H4A YRI 3e-05:HIST2H4B YRI 3e-05:HIST4H4 YRI 3e-05:C1QBP YRI 9e-05:HIST1H4A YRI 0.0001:HIST1H4B YRI 0.0001:HIST1H4C YRI 0.0001:HIST1H4D YRI 0.0001:HIST1H…	LOC439950	C10orf31
rs11256967	10	11159615	A/G	CUGBP2	intron[NM_006561.3]	HSN2 YRI 1e-05:HIST1H4A YRI 6e-05:HIST1H4B YRI 6e-05:HIST1H4C YRI 6e-05:HIST1H4D YRI 6e-05:HIST1H4E YRI 6e-05:HIST1H4F YRI 6e-05:HIST1H4H YRI 6e-05:HIST1H4I YRI 6e-05:HIST1H4J YRI 6e-05:HIST1H4K YRI 6e-05:HIST1H4L YRI 6e-05:HIST2H4A YRI 6e-05:HIST2H4B YRI 6e-05:HIST4H4 YRI 6e-05:HIST1H2BN YRI 0.0001:HIST1H3A YRI 0.0001:HIST1H3B YRI 0.0001:HIST1H3C YRI 0.0001:HIST1H3D YRI 0.0001:HIST1H3E YRI 0.000…	LOC439950	C10orf31
rs1291875	10	11128309	A/G	CUGBP2	intron[NM_006561.3]	OGG1 YRI 2e-05	LOC254312	LOC439950
rs6602475	10	11141632	C/T	CUGBP2	intron[NM_006561.3]	IL12RB1 YRI 2e-05:HSPA8 YRI 3e-05:LOC85389 YRI 3e-05:LOC85390 YRI 3e-05:LOC85391 YRI 3e-05:CRELD2 YRI 3e-05:PMAIP1 YRI 3e-05:OBFC2B YRI 4e-05:TMEM200A CEU 7e-05:MRPL27 YRI 7e-05:C9orf46 YRI 8e-05:ATP2A3 YRI 9e-05:DERL3 YRI 0.0001:HSN2 YRI 0.0001:STARD7 YRI 0.0001	LOC254312	LOC439950
rs1291849	10	11148383	A/G	CUGBP2	intron[NM_006561.3]	CYP27A1 YRI 4e-05:LGALS3BP YRI 6e-05	LOC254312	LOC439950
rs12424638	12	47605067	A/G	FKBP11	intron[NM_016594.1]	NA NA NA	CCDC65	ARF3
rs10135847	14	103736574	C/T	NA	NA	MDM2 CEU 6e-05:MGC5370 CEU 6e-05:PIAS2 CEU 0.0001:TCEB3C CEU 0.0001:TCEB3CL CEU 0.0001	KIF26A	LOC100132614
rs10143192	14	103735418	A/G	NA	NA	MDM2 CEU 5e-05:MGC5370 CEU 5e-05:AMN CEU 0.0001:OSBPL3 CEU 0.0001	KIF26A	LOC100132614
rs17267540	1	209557753	C/T	NA	NA	NA NA NA	RCOR3	TRAF5
rs6540679	1	209557775	A/G	NA	NA	NA NA NA	RCOR3	TRAF5
rs2240389	7	101043553	C/T	MYLC2PL	reference[NM_138403.3]	GRIK4 YRI 7e-05:CHST10 CEU 0.0001	EMID2	CUX1
rs3130981	6	31191792	C/T	CDSN PSORS1C1	reference[NM_001264.3] intron[NM_014068.1]	SCD5 YRI 8e-05:BTG2 CEU 0.0001	C6orf15	PSORS1C2
rs1042147	6	31191135	C/T	PSORS1C1	intron[NM_014068.1]	CCHCR1 CEU 9e-08:TCF19 CEU 8e-06:FAM20B CEU 1e-05:HLA-B CEU 1e-05:HLA-C CEU 1e-05:MICA CEU 1e-05:MICB CEU 1e-05:XXbac-BPG181B23.1 CEU 1e-05:NARF CEU 6e-05:SSBP4 CEU 7e-05:SLC35C1 CEU 8e-05:WDR13 CEU 9e-05:TFIP11 CEU 0.0001:LOC100134130 CEU 0.0001:LOC440456 CEU 0.0001:PLEKHM1 CEU 0.0001:HSN2 CEU 0.0001	C6orf15	PSORS1C2
rs3132538	6	31221821	C/T	CCHCR1 CCHCR1	intron[NM_001105564.1] intron[NM_001105563.1]	DPM3 CEU 6e-05:HLA-DQB1 CEU 0.0001:HLA-DQB2 CEU 0.0001:HLA-DRB1 CEU 0.0001:HLA-DRB2 CEU 0.0001:HLA-DRB3 CEU 0.0001:HLA-DRB4 CEU 0.0001:HLA-DRB5 CEU 0.0001:LOC100133484 CEU 0.0001:LOC100133583 CEU 0.0001:LOC100133661 CEU 0.0001:LOC100133811 CEU 0.0001:LOC730415 CEU 0.0001:RNASE2 CEU 0.0001:ZNF749 CEU 0.0001:hCG_1998957 CEU 0.0001:HLA-DQB1 CEU 0.0001:HLA-DQB2 CEU 0.0001:HLA-DRB1 CEU 0.0001:HLA-DRB2…	LOC100129610	TCF19
rs3131009	6	31206811	A/G	PSORS1C1	intron[NM_014068.1]	NA NA NA	CDSN	PSORS1C2
rs3094217	6	31191635	C/T	CDSN	utr-3[NM_001264.3]	CCHCR1 CEU 8e-08:TCF19 CEU 6e-06:FAM20B CEU 1e-05:HLA-B CEU 1e-05:HLA-C CEU 1e-05:MICA CEU 1e-05:MICB CEU 1e-05:XXbac-BPG181B23.1 CEU 1e-05:NARF CEU 4e-05:SLC35C1 CEU 6e-05:TFIP11 CEU 7e-05:WDR13 CEU 7e-05:LOC100134130 CEU 8e-05:LOC440456 CEU 8e-05:PLEKHM1 CEU 8e-05:SLC15A3 CEU 0.0001:TMEM55B CEU 0.0001:MEX3C CEU 0.0001:SPC24 CEU 0.0001	C6orf15	PSORS1C2
rs3130982	6	31192054	C/G	PSORS1C1 CDSN	intron[NM_014068.1] coding-synonymous[NM_001264.3]	CCHCR1 CEU 2e-07:TCF19 CEU 2e-05:FAM20B CEU 2e-05:HLA-B CEU 2e-05:HLA-C CEU 2e-05:MICA CEU 2e-05:MICB CEU 2e-05:XXbac-BPG181B23.1 CEU 2e-05:MEX3C CEU 0.0001:NARF CEU 0.0001:HSN2 CEU 0.0001:SSBP4 CEU 0.0001	C6orf15	PSORS1C2
rs3094214	6	31193361	G/T	PSORS1C1	intron[NM_014068.1]	CCHCR1 CEU 2e-07:TCF19 CEU 2e-05:FAM20B CEU 2e-05:HLA-B CEU 2e-05:HLA-C CEU 2e-05:MICA CEU 2e-05:MICB CEU 2e-05:XXbac-BPG181B23.1 CEU 2e-05:SSBP4 CEU 0.0001:HSN2 CEU 0.0001:NARF CEU 0.0001:MEX3C CEU 0.0001	C6orf15	PSORS1C2
rs3130932	6	31241922	G/T	POU5F1 POU5F1	intron[NM_002701.4] missense[NM_203289.3]	LOC100129076 CEU 3e-05:AGMAT CEU 0.0001	TCF19	PSORS1C3
rs1042126	6	31192267	A/G	CDSN PSORS1C1	reference[NM_001264.3] intron[NM_014068.1]	NA NA NA	C6orf15	PSORS1C2
rs3130934	6	31236531	G/T	TCF19	intron[NM_007109.2]	NA NA NA	CCHCR1	POU5F1
rs3132517	6	31249815	A/G	NA	NA	NA NA NA	POU5F1	PSORS1C3
rs1042134	6	31191643	C/T	CDSN	utr-3[NM_001264.3]	CCHCR1 CEU 1e-07:TCF19 CEU 7e-06:FAM20B CEU 2e-05:HLA-B CEU 2e-05:HLA-C CEU 2e-05:MICA CEU 2e-05:MICB CEU 2e-05:XXbac-BPG181B23.1 CEU 2e-05:NARF CEU 5e-05:SLC35C1 CEU 7e-05:WDR13 CEU 8e-05:LOC100134130 CEU 9e-05:LOC440456 CEU 9e-05:PLEKHM1 CEU 9e-05:TFIP11 CEU 9e-05:SSBP4 CEU 9e-05:HSN2 CEU 0.0001:MEX3C CEU 0.0001	C6orf15	PSORS1C2
rs2394882	6	31240628	A/C	POU5F1	intron[NM_002701.4]	LOC100129076 CEU 5e-05	TCF19	PSORS1C3
rs3130983	6	31192771	C/T	CDSN PSORS1C1	coding-synonymous[NM_001264.3] intron[NM_014068.1]	CCHCR1 CEU 9e-07:TCF19 CEU 5e-05:FAM20B CEU 8e-05:HLA-B CEU 8e-05:HLA-C CEU 8e-05:MICA CEU 8e-05:MICB CEU 8e-05:XXbac-BPG181B23.1 CEU 8e-05	C6orf15	PSORS1C2
rs3094212	6	31193749	C/T	PSORS1C1	intron[NM_014068.1]	CCHCR1 CEU 2e-07:TCF19 CEU 2e-05:FAM20B CEU 2e-05:HLA-B CEU 2e-05:HLA-C CEU 2e-05:MICA CEU 2e-05:MICB CEU 2e-05:XXbac-BPG181B23.1 CEU 2e-05:HSN2 CEU 0.0001:SSBP4 CEU 0.0001:NARF CEU 0.0001:MEX3C CEU 0.0001	C6orf15	PSORS1C2
rs3132552	6	31193248	C/T	PSORS1C1 CDSN	intron[NM_014068.1] reference[NM_001264.3]	NA NA NA	C6orf15	PSORS1C2
rs3132546	6	31196558	C/T	PSORS1C1	intron[NM_014068.1]	NA NA NA	CDSN	PSORS1C2
rs3130984	6	31192943	C/T	PSORS1C1 CDSN	intron[NM_014068.1] missense[NM_001264.3]	BTG2 CEU 0.0001	C6orf15	PSORS1C2
rs3130560	6	31205432	G/T	PSORS1C1	intron[NM_014068.1]	NA NA NA	CDSN	PSORS1C2
rs3132553	6	31193179	C/T	CDSN PSORS1C1	coding-synonymous[NM_001264.3] intron[NM_014068.1]	BTG2 CEU 0.0001:SCD5 YRI 0.0001	C6orf15	PSORS1C2
rs3130503	6	31245144	A/G	POU5F1	intron[NM_002701.4]	NT5E YRI 1e-05:DPM3 CEU 6e-05:HLA-DQB1 CEU 0.0001:HLA-DQB2 CEU 0.0001:HLA-DRB1 CEU 0.0001:HLA-DRB2 CEU 0.0001:HLA-DRB3 CEU 0.0001:HLA-DRB4 CEU 0.0001:HLA-DRB5 CEU 0.0001:LOC100133484 CEU 0.0001:LOC100133583 CEU 0.0001:LOC100133661 CEU 0.0001:LOC100133811 CEU 0.0001:LOC730415 CEU 0.0001:RNASE2 CEU 0.0001:ZNF749 CEU 0.0001:hCG_1998957 CEU 0.0001:HLA-DQB1 CEU 0.0001:HLA-DQB2 CEU 0.0001:HLA-DRB1 CEU …	TCF19	PSORS1C3
rs3760648	19	10541103	C/T	CDKN2D	near-gene-5[NM_079421.2]	MRPL4 CEU 8e-06:BTBD14B CEU 1e-05:CACNB1 CEU 2e-05:MARCH9 CEU 4e-05:RPS19BP1 CEU 4e-05:ELF4 CEU 5e-05:BTBD2 CEU 6e-05:KIAA0409 CEU 7e-05:ORAI1 CEU 7e-05:CSNK1G2 CEU 8e-05:CSF1 YRI 9e-05:CDT1 CEU 0.0001:LENG3 CEU 0.0001:PPP1R12C CEU 0.0001:FIBP CEU 0.0001	CDKN2D	AP1M2
rs3745245	19	10537423	C/T	KRI1 CDKN2D CDKN2D	reference[NM_023008.3] near-gene-3[NM_079421.2] near-gene-3[NM_001800.3]	NA NA NA	ATG4D	CDKN2D
rs1465701	19	10539842	A/G	CDKN2D	intron[NM_079421.2]	BTBD14B CEU 2e-05:MRPL4 CEU 4e-05:BTBD2 CEU 6e-05:RPS19BP1 CEU 8e-05:LENG3 CEU 9e-05:PPP1R12C CEU 9e-05:ELF4 CEU 0.0001:ORAI1 CEU 0.0001:ATP1B2 YRI 0.0001:CSNK1G2 CEU 0.0001	KRI1	AP1M2
rs3218222	19	10537681	A/G	CDKN2D KRI1 KRI1	near-gene-3[NM_079421.2] reference[NM_023008.3] missense[NM_023008.3]	BTBD14B CEU 2e-05:MRPL4 CEU 4e-05:BTBD2 CEU 6e-05:RPS19BP1 CEU 8e-05:LENG3 CEU 9e-05:PPP1R12C CEU 9e-05:CSNK1G2 CEU 0.0001:ORAI1 CEU 0.0001:CSF1 YRI 0.0001:ELF4 CEU 0.0001	ATG4D	CDKN2D
rs1045361	19	10553000	A/G	AP1M2	reference[NM_005498.3]	MRPL4 CEU 1e-05:BTBD14B CEU 2e-05:CACNB1 CEU 3e-05:MARCH9 CEU 5e-05:RPS19BP1 CEU 5e-05:ELF4 CEU 5e-05:BTBD2 CEU 7e-05:KIAA0409 CEU 9e-05:ORAI1 CEU 9e-05:CSF1 YRI 9e-05:CSNK1G2 CEU 0.0001:FIBP CEU 0.0001	CDKN2D	SLC44A2
rs12459941	19	10527112	A/G	KRI1	intron[NM_023008.3]	KIAA0409 CEU 2e-05:CACNB1 CEU 5e-05:MRPL4 CEU 5e-05:ELF4 CEU 6e-05:MARCH9 CEU 9e-05:BTBD14B CEU 0.0001:LENG3 CEU 0.0001:PPP1R12C CEU 0.0001	ATG4D	CDKN2D
rs9639128	7	12410682	A/G	FLJ14712	near-gene-5[XM_371878.6]	NA NA NA	VWDE	LOC389465
rs12669558	7	12399720	C/T	FLJ14712	intron[XM_371878.6]	NA NA NA	LOC100130946	LOC389465
rs4801853	19	55993207	C/T	C19orf48 C19orf48 C19orf48	missense[NM_199250.1] missense[NM_199249.1] reference[NM_199249.1]	JMJD3 YRI 0.0001:TMEM88 YRI 0.0001:AES YRI 0.0001	ACPT	SNORD88B
rs3745528	19	55993878	C/T	C19orf48	utr-5[NM_199250.1]	MRPL32 CEU 0.0001:FBXL19 YRI 0.0001:JMJD3 YRI 0.0001:TMEM88 YRI 0.0001	ACPT	SNORD88B
rs4802741	19	55993268	A/G	C19orf48 C19orf48 C19orf48	reference[NM_199250.1] reference[NM_199249.1] missense[NM_199249.1]	JMJD3 YRI 0.0001:TMEM88 YRI 0.0001:AES YRI 0.0001	ACPT	SNORD88B
rs2739454	19	56012392	A/G	KLK1	near-gene-3[NM_002257.2]	FLJ11151 CEU 2e-05	C19orf48	MGC45922
rs9991	19	55993042	C/T	C19orf48	utr-3[NM_199250.1]	LSM11 YRI 0.0001	ACPT	SNORD88B
rs1978605	19	55985815	A/C	ACPT	intron[NM_033068.2]	NA NA NA	GPR32	C19orf48
rs171953	19	56007636	A/G	NA	NA	FLJ11151 CEU 3e-05:C1orf56 CEU 0.0001:BAG3 CEU 0.0001	C19orf48	MGC45922
rs10068044	5	171072473	A/G	NA	NA	VCP YRI 1e-07:STK11 YRI 3e-07:NIPA1 YRI 9e-07:ADRM1 YRI 9e-07:KIF1C YRI 2e-06:IRF9 YRI 2e-06:RNF31 YRI 2e-06:WDR23 YRI 2e-06:EML3 YRI 2e-06:ARMC6 YRI 4e-06:LRRC8A YRI 4e-06:CAPN1 YRI 5e-06:HSD17B10 YRI 5e-06:SLC24A6 YRI 5e-06:TAF6L YRI 6e-06:ARFGAP2 YRI 6e-06:FERMT3 YRI 6e-06:ATP6AP1 YRI 6e-06:IRF3 YRI 7e-06:DDB1 YRI 7e-06:PSMD3 YRI 7e-06:MCRS1 YRI 7e-06:DNM2 YRI 8e-06:HIATL1 YRI 8e-06:HIATL2 YRI…	FGF18	C5orf50
rs12653066	5	171066351	A/G	NA	NA	NA NA NA	FGF18	C5orf50
rs254907	5	171064305	A/G	NA	NA	UNC5B CEU 7e-05:TLE6 YRI 0.0001:SSPN YRI 0.0001	FGF18	C5orf50
rs1451511	X	44109115	C/T	NA	NA	NA NA NA	EFHC2	LOC100132915
rs11795592	0	NA	NA	NA	NA	NA NA NA	NA	NA
rs5906918	X	44076276	G/T	EFHC2	intron[NM_025184.3]	NA NA NA	RRM2P3	LOC100132915
rs7892056	0	NA	NA	NA	NA	NA NA NA	NA	NA
rs7887312	0	NA	NA	NA	NA	NA NA NA	NA	NA
rs11795604	0	NA	NA	NA	NA	NA NA NA	NA	NA
rs5906920	X	44076836	C/T	EFHC2	intron[NM_025184.3]	NA NA NA	RRM2P3	LOC100132915
rs7888813	0	NA	NA	NA	NA	NA NA NA	NA	NA
rs1131896	6	31487094	A/G	XXbac-BPG181B23.1	missense[XM_001713607.1]	WDR25 CEU 9e-05:IGHMBP2 CEU 0.0001:FIZ1 CEU 0.0001:ZNF579 CEU 0.0001	DHFRP2	HCP5
rs9266722	6	31457901	C/T	NA	NA	TAPBP CEU 5e-05:FIZ1 CEU 8e-05:ZNF579 CEU 8e-05	DHFRP2	MICA
rs9266329	6	31438767	A/G	NA	NA	IRF2BP1 YRI 6e-05:HYOU1 CEU 0.0001	HLA-B	DHFRP2
rs7770216	6	31448590	G/T	NA	NA	NA NA NA	DHFRP2	MICA
rs9266638	6	31455036	C/T	NA	NA	USP12 YRI 0.0001	DHFRP2	MICA
rs3763288	6	31478346	A/G	XXbac-BPG181B23.1	near-gene-5[XM_001713607.1]	NA NA NA	DHFRP2	MICA
rs9266774	6	31460859	C/T	NA	NA	TAPBP CEU 5e-05:FIZ1 CEU 8e-05:ZNF579 CEU 8e-05	DHFRP2	MICA
rs4713462	6	31455795	A/G	NA	NA	NA NA NA	DHFRP2	MICA
rs9266395	6	31443545	C/T	NA	NA	NA NA NA	DHFRP2	MICA
rs12174396	6	31482558	A/G	XXbac-BPG181B23.1	intron[XM_001713607.1]	NA NA NA	DHFRP2	HCP5
rs2524279	6	31500885	C/T	NA	NA	NA NA NA	MICA	HCP5
rs6933050	6	31451611	C/T	NA	NA	TMUB2 YRI 4e-05:MYST1 YRI 0.0001:RASGRP1 YRI 0.0001:REC8 YRI 0.0001	DHFRP2	MICA
rs2523684	6	31534378	C/T	NA	NA	NA NA NA	MICA	HCP5
rs2244020	6	31455430	C/T	NA	NA	USP12 YRI 6e-05:LSM14A YRI 0.0001	DHFRP2	MICA
rs9266399	6	31443785	A/T	NA	NA	TMUB2 YRI 4e-05:MYST1 YRI 0.0001:RASGRP1 YRI 0.0001:REC8 YRI 0.0001	DHFRP2	MICA
rs9266409	6	31444547	C/T	NA	NA	TMUB2 YRI 4e-05:MYST1 YRI 0.0001:RASGRP1 YRI 0.0001:REC8 YRI 0.0001	DHFRP2	MICA
rs2947886	17	65159641	G/T	NA	NA	NA NA NA	MAP2K6	KCNJ16
rs9295348	6	166798698	A/C	RPS6KA2	intron[NM_021135.4]	PTEN YRI 0.0001:UTS2R YRI 0.0001	LOC100127984	FAM103A2P
rs7752321	6	170569345	A/G	NA	NA	NA NA NA	FAM120B	LOC732174
rs7768726	6	170567224	C/T	NA	NA	NA NA NA	FAM120B	LOC732174
rs6907987	6	170578434	A/G	NA	NA	RGS3 YRI 4e-05:TIGD5 YRI 7e-05:TBC1D13 YRI 7e-05:SUSD3 YRI 7e-05:FLJ45055 YRI 9e-05:LOC494024 YRI 9e-05:MGC2752 YRI 9e-05:ZNF76 YRI 0.0001:MAF1 YRI 0.0001:TRAF2 YRI 0.0001:RAB31 YRI 0.0001:SPAG4 YRI 0.0001	FAM120B	LOC732174
rs9295214	6	163593156	A/G	PACRG PACRG	intron[NM_152410.2] intron[NM_001080379.1]	LILRB4 YRI 2e-05:LBH CEU 6e-05:PEF1 CEU 0.0001:C9orf9 CEU 0.0001	LOC729658	LOC100128405
rs3131618	6	31542600	C/T	NA	NA	NA NA NA	HCP5	3.8-1
rs3131379	6	31829012	C/T	MSH5 MSH5 MSH5	intron[NM_172166.2] intron[NM_025259.4] intron[NM_172165.2]	HLA-DQA1 CEU 9e-08:HLA-DQA2 CEU 9e-08	CLIC1	C6orf26
rs3101017	6	31841445	A/G	C6orf27	reference[NM_025258.2]	NA NA NA	C6orf26	VARS
rs3132445	6	31820175	C/T	MSH5 MSH5 MSH5	intron[NM_172166.2] intron[NM_025259.4] intron[NM_172165.2]	NA NA NA	CLIC1	C6orf26
rs3099844	6	31556955	A/C	NA	NA	FAM20B CEU 2e-10:HLA-B CEU 2e-10:HLA-C CEU 2e-10:MICA CEU 2e-10:MICB CEU 2e-10:XXbac-BPG181B23.1 CEU 2e-10:HLA-DQA1 CEU 2e-07:HLA-DQA2 CEU 2e-07:FAM20B CEU 5e-06:HLA-B CEU 5e-06:HLA-C CEU 5e-06:MICA CEU 5e-06:MICB CEU 5e-06:XXbac-BPG181B23.1 CEU 5e-06:BTN3A2 CEU 9e-06:BTN3A2 CEU 4e-05:BTN3A3 CEU 4e-05:CD28 YRI 7e-05:SLC15A3 CEU 0.0001	3.8-1	MICB
rs9267531	6	31744721	A/G	CSNK2B	intron[NM_001320.5]	HLA-DQA1 CEU 5e-09:HLA-DQA2 CEU 5e-09:FAM20B CEU 0.0001:HLA-B CEU 0.0001:HLA-C CEU 0.0001:MICA CEU 0.0001:MICB CEU 0.0001:XXbac-BPG181B23.1 CEU 0.0001	BAT4	LY6G5B
rs3117582	6	31728499	A/C	BAT3 BAT3 BAT3	near-gene-5[NM_080703.2] near-gene-5[NM_004639.3] near-gene-5[NM_001098534.1]	HLA-DQA1 CEU 5e-09:HLA-DQA2 CEU 5e-09:FAM20B CEU 0.0001:HLA-B CEU 0.0001:HLA-C CEU 0.0001:MICA CEU 0.0001:MICB CEU 0.0001:XXbac-BPG181B23.1 CEU 0.0001	BAT3	APOM
rs3094011	6	31559815	A/G	NA	NA	NA NA NA	3.8-1	MICB
rs2844613	6	31351825	A/C	NA	NA	FAM20B CEU 1e-10:HLA-B CEU 1e-10:HLA-C CEU 1e-10:MICA CEU 1e-10:MICB CEU 1e-10:XXbac-BPG181B23.1 CEU 1e-10:FAM20B YRI 2e-10:HLA-B YRI 2e-10:HLA-C YRI 2e-10:MICA YRI 2e-10:MICB YRI 2e-10:XXbac-BPG181B23.1 YRI 2e-10:HLA-DQA1 CEU 2e-06:HLA-DQA2 CEU 2e-06:BTN3A2 CEU 5e-05:CPNE5 YRI 7e-05:LOC100131043 YRI 7e-05:BTN3A2 CEU 8e-05:BTN3A3 CEU 8e-05:FAM20B CEU 0.0001:HLA-B CEU 0.0001:HLA-C CEU 0.0001:MICA …	HLA-C	HLA-B
rs2523554	6	31439808	A/G	NA	NA	FAM20B CEU 3e-09:HLA-B CEU 3e-09:HLA-C CEU 3e-09:MICA CEU 3e-09:MICB CEU 3e-09:XXbac-BPG181B23.1 CEU 3e-09:NAT14 YRI 2e-06:FAM20B CEU 5e-05:HLA-B CEU 5e-05:HLA-C CEU 5e-05:MICA CEU 5e-05:MICB CEU 5e-05:XXbac-BPG181B23.1 CEU 5e-05:ATXN7L1 YRI 7e-05	HLA-B	DHFRP2
rs9267445	6	31591460	C/G	NA	NA	NA NA NA	MICB	PPIAP9
rs3094013	6	31542345	C/T	NA	NA	NA NA NA	HCP5	3.8-1
rs3101018	6	31813843	A/G	MSH5 MSH5 MSH5	near-gene-5[NM_172166.2] near-gene-5[NM_025259.4] near-gene-5[NM_172165.2]	NA NA NA	CLIC1	MSH5
rs7628918	3	130684382	A/G	IFT122 IFT122 IFT122	intron[NM_018262.2] intron[NM_052989.1] intron[NM_052990.1]	NA NA NA	MBD4	RHO
rs6439183	3	130672691	G/T	IFT122 IFT122 IFT122	intron[NM_018262.2] intron[NM_052989.1] intron[NM_052990.1]	TMPRSS3 CEU 1e-06:MORF4 CEU 1e-06:MORF4L1 CEU 1e-06:TCL1A CEU 0.0001:SLC7A7 CEU 0.0001	MBD4	RHO
rs6799876	3	130701634	G/T	IFT122 IFT122 IFT122	intron[NM_052990.1] intron[NM_052985.1] intron[NM_018262.2]	NA NA NA	MBD4	RHO
rs1052883	3	130757345	A/G	PLXND1	utr-3[NM_015103.2]	TCL1A CEU 2e-05:SAP30 CEU 2e-05:TMPRSS3 CEU 4e-05:TOM1L2 YRI 8e-05:TPST1 CEU 9e-05:SCRN1 CEU 0.0001:MORF4 CEU 0.0001:MORF4L1 CEU 0.0001	H1FOO	LOC100132207
rs11920311	3	130757896	C/T	PLXND1	coding-synonymous[NM_015103.2]	SAP30 CEU 7e-06:MKNK2 CEU 3e-05:TCL1A CEU 4e-05:SCRN1 CEU 5e-05:TMPRSS3 CEU 6e-05:CCL28 CEU 8e-05:MORF4 CEU 8e-05:MORF4L1 CEU 8e-05:FLJ22374 CEU 0.0001:TOM1L2 YRI 0.0001:TPST1 CEU 0.0001	H1FOO	LOC100132207
rs1052910	3	130757053	C/T	PLXND1	utr-3[NM_015103.2]	SAP30 CEU 2e-05:SCRN1 CEU 3e-05:MKNK2 CEU 3e-05:TCL1A CEU 4e-05:TMPRSS3 CEU 4e-05:MORF4 CEU 5e-05:MORF4L1 CEU 5e-05:CCL28 CEU 9e-05:CNTF YRI 9e-05:ZFP91 YRI 9e-05:ZFP91-CNTF YRI 9e-05:FLJ22374 CEU 0.0001:TOM1L2 YRI 0.0001:TPST1 CEU 0.0001	H1FOO	LOC100132207
rs2713616	3	130756005	C/T	PLXND1	near-gene-3[NM_015103.2]	SAP30 CEU 2e-05:MKNK2 CEU 3e-05:SCRN1 CEU 3e-05:TCL1A CEU 4e-05:TMPRSS3 CEU 4e-05:MORF4 CEU 5e-05:MORF4L1 CEU 5e-05:CCL28 CEU 9e-05:FLJ22374 CEU 0.0001:TPST1 CEU 0.0001	H1FOO	PLXND1
rs2535323	6	30826159	C/T	NA	NA	NA NA NA	IER3	DDR1
rs7751869	6	30901293	A/G	NA	NA	NA NA NA	IER3	DDR1
rs4248149	6	30875606	C/T	NA	NA	NA NA NA	IER3	DDR1
rs17481190	6	30850993	C/T	NA	NA	C15orf41 CEU 0.0001:LARP4 CEU 0.0001:TPM3 CEU 0.0001	IER3	DDR1
rs4947289	6	30899388	C/T	NA	NA	NA NA NA	IER3	DDR1
rs6905957	6	30874719	A/G	NA	NA	NA NA NA	IER3	DDR1
rs9380198	6	30893865	G/T	NA	NA	NA NA NA	IER3	DDR1
rs28780111	6	30828290	C/T	NA	NA	NA NA NA	IER3	DDR1
rs17189441	6	30866534	C/T	NA	NA	NA NA NA	IER3	DDR1
rs4947290	6	30902384	A/G	NA	NA	NA NA NA	IER3	DDR1
rs4713389	6	30898583	G/T	NA	NA	NA NA NA	IER3	DDR1
rs12527188	6	30846455	C/T	NA	NA	NA NA NA	IER3	DDR1
rs4713380	6	30893252	C/T	NA	NA	NA NA NA	IER3	DDR1
rs6901761	6	30898777	C/T	NA	NA	NA NA NA	IER3	DDR1
rs12660883	6	30872399	C/T	NA	NA	C15orf41 CEU 0.0001:LARP4 CEU 0.0001:TPM3 CEU 0.0001	IER3	DDR1
rs4713383	6	30895220	A/G	NA	NA	NA NA NA	IER3	DDR1
rs13214831	6	30839484	A/G	NA	NA	NA NA NA	IER3	DDR1
rs4713382	6	30895154	A/G	NA	NA	NA NA NA	IER3	DDR1
rs9378109	6	30882453	A/C	NA	NA	NA NA NA	IER3	DDR1
rs9468843	6	30975937	C/T	DDR1 DDR1	near-gene-3[NM_013993.2] near-gene-3[NM_001954.4]	LHX3 CEU 0.0001	DDR1	GTF2H4
rs4713385	6	30895572	A/G	NA	NA	NA NA NA	IER3	DDR1
rs13220225	6	30855781	A/G	NA	NA	C15orf41 CEU 0.0001:LARP4 CEU 0.0001:TPM3 CEU 0.0001	IER3	DDR1
rs9391696	6	30886765	A/G	NA	NA	NA NA NA	IER3	DDR1
rs9404974	6	30884462	C/T	NA	NA	NA NA NA	IER3	DDR1
rs13198118	6	30878711	G/T	NA	NA	NA NA NA	IER3	DDR1
rs720825	17	72587259	G/T	NA	NA	C16orf24 CEU 0.0001	MGAT5B	SCARNA16
rs12145714	1	26399842	A/G	CATSPER4	intron[NM_198137.1]	ZNF593 YRI 8e-05	CNKSR1	LOC100133116
rs13017757	2	3623304	C/T	COLEC11	intron[NM_024027.3]	KIAA0152 CEU 7e-05:KCTD17 YRI 9e-05	RPS7	TMSL2
rs1886634	1	87387409	C/T	NA	NA	GATA5 YRI 1e-05:C9orf148 YRI 3e-05:TTLL11 YRI 3e-05:ALDH3B1 YRI 3e-05:PYY2 YRI 6e-05:CCDC48 YRI 7e-05:SHROOM1 YRI 0.0001:ERAP1 YRI 0.0001:KLK10 YRI 0.0001	LOC339524	LMO4
rs6686259	1	87370705	G/T	NA	NA	NA NA NA	HS2ST1	LMO4
rs10891232	11	110605320	C/T	NA	NA	BBC3 YRI 2e-05:ZKSCAN3 YRI 6e-05:AKR1B1 CEU 7e-05:CACNA2D4 YRI 9e-05:GRM5 YRI 0.0001	LOC120364	C11orf53
rs12804616	11	110608049	A/G	NA	NA	NA NA NA	LOC120364	C11orf53
rs11824477	11	110608528	C/T	NA	NA	NA NA NA	LOC120364	C11orf53
rs7115403	11	110607610	C/T	NA	NA	CACNA2D4 YRI 9e-06:ZKSCAN3 YRI 1e-05:BBC3 YRI 1e-05:LY6G5C YRI 4e-05:HSDL2 YRI 5e-05	LOC120364	C11orf53
rs757854	7	156780586	A/G	NA	NA	NA NA NA	UBE3C	DNAJB6
rs1182369	7	156787176	C/T	NA	NA	NA NA NA	UBE3C	DNAJB6
rs1182419	7	156772347	A/G	NA	NA	WDR82 YRI 5e-05:ESPNL CEU 0.0001:CLIC1 YRI 0.0001	UBE3C	DNAJB6
rs2527866	7	156783057	G/T	NA	NA	ATN1 YRI 1e-05:SLFNL1 CEU 7e-05:CRIP2 YRI 7e-05	UBE3C	DNAJB6
rs17563161	5	550624	A/G	SLC9A3	intron[NM_004174.1]	NA NA NA	LOC25845	CEP72
rs9800013	5	595023	A/G	NA	NA	NA NA NA	SLC9A3	CEP72
rs3131972	1	742584	C/T	LOC100133242	near-gene-3[XM_001724496.1]	NA NA NA	LOC643313	NCRNA00115
rs3094315	1	742429	C/T	LOC100133242	near-gene-3[XM_001724496.1]	NA NA NA	LOC643313	NCRNA00115
rs1554506	7	1950648	A/G	MAD1L1 MAD1L1	intron[NM_003550.2] intron[NM_001013837.1]	NA NA NA	LOC100128374	FTSJ2
rs3800874	7	2081741	A/G	MAD1L1 MAD1L1	intron[NM_003550.2] intron[NM_001013836.1]	PPP2R5B YRI 2e-06:ZNF200 CEU 3e-05:NR4A3 YRI 4e-05:PIK3R5 YRI 6e-05:JUNB YRI 7e-05:PFKFB3 YRI 8e-05:PER1 YRI 0.0001:ICAM1 YRI 0.0001:SMAP2 YRI 0.0001:NINJ1 YRI 0.0001:NFKB2 YRI 0.0001:MAP3K8 YRI 0.0001	LOC100128374	FTSJ2
rs883444	7	2024460	A/G	MAD1L1 MAD1L1	intron[NM_003550.2] intron[NM_001013836.1]	USP18 YRI 0.0001:USP41 YRI 0.0001	LOC100128374	FTSJ2
rs6970796	7	1914421	C/T	MAD1L1 MAD1L1	intron[NM_003550.2] intron[NM_001013837.1]	PRSS21 CEU 5e-05:ZNF90 CEU 0.0001:ZNF93 CEU 0.0001	LOC100128374	FTSJ2
rs10237340	7	1953618	C/T	MAD1L1 MAD1L1	intron[NM_003550.2] intron[NM_001013837.1]	NA NA NA	LOC100128374	FTSJ2
rs7386378	8	144451309	C/T	ZNF696	utr-3[NM_030895.1]	NA NA NA	GLI4	TOP1MT
rs4128307	3	15772458	A/G	ANKRD28	intron[NM_015199.2]	PUS1 YRI 5e-05	RN7SLP1	IMPDH1P8
rs17041602	3	15883305	G/T	NA	NA	ERP29 CEU 0.0001	ANKRD28	IMPDH1P8
rs2470549	3	15712702	C/T	ANKRD28	reference[NM_015199.2]	NA NA NA	BTD	RN7SLP1
rs2470532	3	15671913	G/T	NA	NA	NA NA NA	BTD	ANKRD28
rs2470520	3	15737924	C/T	ANKRD28	intron[NM_015199.2]	NA NA NA	BTD	RN7SLP1
rs2455833	3	15727834	C/T	ANKRD28	intron[NM_015199.2]	NA NA NA	BTD	RN7SLP1
rs2470537	3	15691902	C/T	ANKRD28	intron[NM_015199.2]	RPP25 YRI 2e-05:OGG1 YRI 7e-05:P2RY11 YRI 7e-05:PPAN YRI 7e-05:PPAN-P2RY11 YRI 7e-05:NEDD8 YRI 0.0001	BTD	RN7SLP1
rs2470547	3	15712614	C/T	ANKRD28	intron[NM_015199.2]	NA NA NA	BTD	RN7SLP1
rs11128759	3	15848056	C/T	ANKRD28	intron[NM_015199.2]	NA NA NA	RN7SLP1	IMPDH1P8
rs753196	3	15910845	A/C	NA	NA	ERP29 CEU 4e-05:TNFAIP8L1 YRI 9e-05	IMPDH1P8	GALNTL2
rs924753	3	15681128	A/G	NA	NA	NUDT2 YRI 5e-07	BTD	ANKRD28
rs7617039	3	15775744	C/T	ANKRD28	intron[NM_015199.2]	NA NA NA	RN7SLP1	IMPDH1P8
rs6775519	3	15965235	A/G	NA	NA	NA NA NA	IMPDH1P8	GALNTL2
rs4478240	4	188428510	C/T	NA	NA	JDP2 CEU 2e-05:CNR2 CEU 2e-05:ADRB1 CEU 2e-05:KCNIP2 CEU 3e-05:SYT17 CEU 5e-05:TBC1D8 CEU 6e-05:ZFP90 CEU 7e-05:WDFY2 CEU 9e-05:LEPREL1 CEU 9e-05:KLHL29 CEU 0.0001	MRPS36P2	LOC644325
rs4862792	4	188438344	G/T	NA	NA	JDP2 CEU 1e-05:KCNIP2 CEU 3e-05:TSPAN15 YRI 4e-05:XPO6 YRI 5e-05:KLHL29 CEU 6e-05:GIMAP1 YRI 7e-05:DGKZ YRI 0.0001:XYLB YRI 0.0001:FAM129C CEU 0.0001	MRPS36P2	LOC644325
rs1265256	6	4429854	A/G	NA	NA	NA NA NA	LOC100129052	KU-MEL-3
rs4959299	6	4437078	A/G	NA	NA	CTNNBIP1 YRI 6e-06:ZNF669 YRI 7e-06:CCDC126 YRI 1e-05:VAV1 YRI 1e-05:SLC9A8 YRI 2e-05:RAN YRI 2e-05:ANKRD13D YRI 2e-05:SMPD1 YRI 2e-05:JAG2 YRI 2e-05:TCFL5 YRI 3e-05:CPT2 YRI 3e-05:TMEM164 YRI 4e-05:MFSD5 YRI 4e-05:CCT2 YRI 4e-05:WSB2 YRI 4e-05:GSPT2 YRI 4e-05:ZNF558 YRI 5e-05:AMBP YRI 5e-05:RSPRY1 YRI 5e-05:ATP6AP2 YRI 6e-05:NUP93 YRI 9e-05:RAB3A YRI 0.0001:MTMR12 YRI 0.0001:COL20A1 YRI 0.0001:S…	LOC100129052	KU-MEL-3
rs8043756	16	84657975	C/T	NA	NA	UBAC2 YRI 8e-05	IRF8	LOC732275
rs3904696	1	181027482	G/T	NPL	near-gene-5[NM_030769.1]	RBM7 YRI 2e-06:NKAP YRI 3e-06:ZNF555 YRI 8e-06:HIF1A YRI 1e-05:SLK YRI 1e-05:KRTAP10-7 YRI 1e-05:RG9MTD3 YRI 2e-05:ZNF627 YRI 2e-05:CRB2 YRI 2e-05:VAPB YRI 2e-05:RPP38 YRI 2e-05:OBFC1 YRI 3e-05:COPS5 YRI 3e-05:GPR107 YRI 4e-05:LOC100129785 YRI 4e-05:KRT19 YRI 4e-05:ZNF180 YRI 5e-05:ARID4A YRI 5e-05:LY6G5C YRI 5e-05:PPP2R5E YRI 5e-05:DGCR14 YRI 5e-05:IKIP YRI 5e-05:GNGT2 YRI 5e-05:NUFIP1 YRI 6e-05…	RGS8	NPL
rs6678876	1	181026215	G/T	NPL	near-gene-5[NM_030769.1]	NA NA NA	RGS8	NPL
rs10438428	15	83131749	C/T	ZNF592	intron[NM_014630.2]	ALOX15B CEU 0.0001:SDR-O CEU 0.0001	SEC11A	ALPK3
rs10220733	15	83081868	A/G	NA	NA	CCDC126 CEU 0.0001	SEC11A	ZNF592
rs11073663	15	83061272	A/G	NA	NA	SDR-O CEU 8e-05	SEC11A	ZNF592
rs12595321	15	83132273	A/G	ZNF592	intron[NM_014630.2]	KLHDC8A YRI 4e-05:CCDC126 CEU 9e-05:ALOX15B CEU 0.0001	SEC11A	ALPK3
rs11073702	15	83111075	A/G	ZNF592	intron[NM_014630.2]	NA NA NA	SEC11A	ALPK3
rs999319	4	188091363	A/C	NA	NA	GSTP1 CEU 5e-05:TPM3 CEU 7e-05:C11orf21 CEU 9e-05:ANTXR2 CEU 0.0001	MRPS36P2	LOC644325
rs11728508	4	188103337	A/G	NA	NA	RAD51L1 YRI 1e-05:RPS27L YRI 2e-05:MOSPD2 YRI 2e-05:SRGN YRI 5e-05:PIGB YRI 7e-05:INSM2 CEU 8e-05:TPM3 CEU 9e-05:C11orf21 CEU 0.0001:ATXN3 YRI 0.0001:AZU1 CEU 0.0001	MRPS36P2	LOC644325
rs2493144	1	228882104	A/C	COG2	intron[NM_007357.1]	NA NA NA	LOC729257	AGT
rs2479132	1	228886644	A/G	COG2	intron[NM_007357.1]	GYPE CEU 9e-06:CD47 CEU 3e-05:LOC151657 CEU 3e-05:METT11D1 CEU 3e-05:SLC39A8 CEU 4e-05:CRELD1 CEU 6e-05:SLC41A3 CEU 8e-05:PHF19 CEU 0.0001:ANG CEU 0.0001:RNASE4 CEU 0.0001	LOC729257	AGT
rs2479131	1	228885464	G/T	COG2	intron[NM_007357.1]	CD47 CEU 1e-05:LOC151657 CEU 1e-05:GYPE CEU 2e-05:CRELD1 CEU 4e-05:JTB CEU 4e-05:RAB13 CEU 4e-05:METT11D1 CEU 5e-05:TMEM93 CEU 7e-05:TUSC4 CEU 0.0001:SSR2 CEU 0.0001:PHF19 CEU 0.0001:POP7 CEU 0.0001:LOC100130069 CEU 0.0001:PLOD1 CEU 0.0001:BATF2 CEU 0.0001:FMO4 CEU 0.0001:TOP1P1 CEU 0.0001	LOC729257	AGT
rs4605951	7	6587282	A/G	ZDHHC4	intron[NM_018106.2]	NA NA NA	GRID2IP	C7orf26
rs2852189	11	107925216	C/T	EXPH5	intron[NM_015065.1]	PCTK3 CEU 4e-06:BXDC1 YRI 1e-05:NYX CEU 2e-05:RFXAP YRI 7e-05:ZMAT2 YRI 8e-05:SLCO4A1 CEU 9e-05:ZNF358 CEU 0.0001:CHCHD3 YRI 0.0001:SUV39H2 YRI 0.0001:GTDC1 CEU 0.0001:RTN4 CEU 0.0001	LOC100128794	DDX10
rs767664	11	107943138	A/C	EXPH5	intron[NM_015065.1]	SLCO4A1 CEU 1e-05:ALDH3A2 CEU 1e-05:JAK1 CEU 3e-05:NYX CEU 4e-05:PDE7A CEU 6e-05:GPR160 CEU 7e-05:RTN4 CEU 0.0001:PCTK3 CEU 0.0001	LOC100128794	DDX10
rs28673848	12	131507619	C/T	NA	NA	NA NA NA	GALNT9	LOC100129528
rs10179091	2	234322722	C/T	UGT1A9 UGT1A3 UGT1A6 UGT1A5 UGT1A7 UGT1A6 UGT1A10 UGT1A8	intron[NM_021027.2] intron[NM_019093.2] intron[NM_205862.1] intron[NM_019078.1] intron[NM_019077.2] intron[NM_001072.3] intron[NM_019075.2] intron[NM_019076.4]	NA NA NA	UGT1A2P	UGT1A1
rs4294999	2	234289832	A/G	NA	NA	DNAJB5 YRI 5e-05	UGT1A13P	UGT1A4
rs4399719	2	234331200	G/T	UGT1A3 UGT1A4 UGT1A10 UGT1A8 UGT1A7 UGT1A6 UGT1A5 UGT1A6	intron[NM_019093.2] intron[NM_007120.2] intron[NM_019075.2] intron[NM_019076.4] intron[NM_019077.2] intron[NM_001072.3] intron[NM_019078.1] intron[NM_205862.1]	NA NA NA	UGT1A2P	UGT1A1
rs7556676	2	234322989	A/G	UGT1A10 UGT1A7 UGT1A6 UGT1A6 UGT1A5 UGT1A9 UGT1A4 UGT1A3	intron[NM_019075.2] intron[NM_019077.2] intron[NM_001072.3] intron[NM_205862.1] intron[NM_019078.1] intron[NM_021027.2] intron[NM_007120.2] intron[NM_019093.2]	TMEM25 CEU 0.0001	UGT1A2P	UGT1A1
rs871514	2	234293268	A/G	UGT1A10 UGT1A7 UGT1A6 UGT1A6 UGT1A5 UGT1A9 UGT1A4	intron[NM_019075.2] intron[NM_019077.2] intron[NM_001072.3] intron[NM_205862.1] intron[NM_019078.1] intron[NM_021027.2] intron[NM_007120.2]	NA NA NA	UGT1A13P	UGT1A3
rs6431628	2	234312217	A/G	UGT1A3 UGT1A4 UGT1A6 UGT1A5 UGT1A7 UGT1A6 UGT1A10 UGT1A8	intron[NM_019093.2] intron[NM_007120.2] intron[NM_205862.1] intron[NM_019078.1] intron[NM_019077.2] intron[NM_001072.3] intron[NM_019075.2] intron[NM_019076.4]	NA NA NA	UGT1A13P	DNAJB3
rs4148326	2	234338201	C/T	UGT1A6 UGT1A7 UGT1A6 UGT1A10 UGT1A8 UGT1A9 UGT1A4 UGT1A3 UGT1A1	intron[NM_205862.1] intron[NM_019077.2] intron[NM_001072.3] intron[NM_019075.2] intron[NM_019076.4] intron[NM_021027.2] intron[NM_007120.2] intron[NM_019093.2] intron[NM_000463.2]	NA NA NA	UGT1A2P	LOC339766
rs4124874	2	234330398	A/C	UGT1A10 UGT1A7 UGT1A6 UGT1A6 UGT1A5 UGT1A9 UGT1A4 UGT1A3	intron[NM_019075.2] intron[NM_019077.2] intron[NM_001072.3] intron[NM_205862.1] intron[NM_019078.1] intron[NM_021027.2] intron[NM_007120.2] intron[NM_019093.2]	NA NA NA	UGT1A2P	UGT1A1
rs4663333	2	234320042	G/T	UGT1A9 UGT1A3 UGT1A6 UGT1A5 UGT1A7 UGT1A6 UGT1A10 UGT1A8	intron[NM_021027.2] intron[NM_019093.2] intron[NM_205862.1] intron[NM_019078.1] intron[NM_019077.2] intron[NM_001072.3] intron[NM_019075.2] intron[NM_019076.4]	NA NA NA	DNAJB3	UGT1A2P
rs3755319	2	234332321	G/T	UGT1A9 UGT1A3 UGT1A1 UGT1A10 UGT1A8 UGT1A6 UGT1A5 UGT1A7 UGT1A6	intron[NM_021027.2] intron[NM_019093.2] near-gene-5[NM_000463.2] intron[NM_019075.2] intron[NM_019076.4] intron[NM_205862.1] intron[NM_019078.1] intron[NM_019077.2] intron[NM_001072.3]	NA NA NA	UGT1A2P	UGT1A1
rs4663963	2	234314932	G/T	UGT1A10 UGT1A5 UGT1A6 UGT1A7 UGT1A6 UGT1A9 UGT1A4 UGT1A3 HCG3	intron[NM_019075.2] intron[NM_019078.1] intron[NM_205862.1] intron[NM_019077.2] intron[NM_001072.3] intron[NM_021027.2] intron[NM_007120.2] intron[NM_019093.2] near-gene-3[NM_001001394.3]	NA NA NA	UGT1A13P	DNAJB3
rs4663965	2	234315343	C/T	UGT1A10 UGT1A5 UGT1A6 UGT1A7 UGT1A6 UGT1A9 UGT1A4 UGT1A3 HCG3	intron[NM_019075.2] intron[NM_019078.1] intron[NM_205862.1] intron[NM_019077.2] intron[NM_001072.3] intron[NM_021027.2] intron[NM_007120.2] intron[NM_019093.2] near-gene-3[NM_001001394.3]	NA NA NA	UGT1A13P	DNAJB3
rs3806597	2	234302308	C/T	UGT1A6 UGT1A7 UGT1A6 UGT1A10 UGT1A8 UGT1A3 UGT1A9 UGT1A4	intron[NM_205862.1] intron[NM_019077.2] intron[NM_001072.3] intron[NM_019075.2] intron[NM_019076.4] near-gene-5[NM_019093.2] intron[NM_021027.2] intron[NM_007120.2]	SDHD YRI 3e-05:RFXDC2 YRI 4e-05:OXER1 YRI 4e-05:C9orf85 YRI 9e-05:MRPL19 YRI 0.0001:SFXN3 YRI 0.0001:C18orf21 YRI 0.0001:TMEM25 CEU 0.0001	UGT1A13P	UGT1A3
rs2008595	2	234285791	A/G	NA	NA	NA NA NA	UGT1A13P	UGT1A5
rs2170800	3	69465703	C/T	FRMD4B	intron[NM_015123.1]	NA NA NA	LMOD3	LOC100131568
rs12152436	3	69453086	C/T	FRMD4B	intron[NM_015123.1]	NA NA NA	LMOD3	LOC100131568
rs8179390	1	71266953	A/G	PTGER3 PTGER3 PTGER3 PTGER3 PTGER3 PTGER3 PTGER3 PTGER3	intron[NM_198718.1] intron[NM_198719.1] intron[NM_000957.2] intron[NM_198713.1] intron[NM_198712.2] intron[NM_198717.1] intron[NM_198716.1] intron[NM_198714.1]	C16orf5 YRI 6e-05	LOC100131616	LOC100132618
rs5682	1	71249460	C/T	PTGER3 PTGER3 PTGER3 PTGER3 PTGER3 PTGER3 PTGER3 PTGER3	intron[NM_198719.1] intron[NM_198718.1] intron[NM_198714.1] intron[NM_198717.1] intron[NM_198716.1] intron[NM_198713.1] intron[NM_198712.2] intron[NM_000957.2]	NA NA NA	LOC100131616	LOC100132618
rs622721	1	71185912	C/T	PTGER3 PTGER3 PTGER3 PTGER3 PTGER3	intron[NM_198712.2] intron[NM_198716.1] intron[NM_198717.1] intron[NM_198714.1] intron[NM_000957.2]	HIPK2 YRI 3e-05:BRD1 YRI 4e-05:LOC90834 YRI 4e-05:PLXNA1 YRI 8e-05	LOC100131616	LOC100132618
rs12048727	1	71542053	A/G	NA	NA	COTL1 YRI 5e-06:SFTPG YRI 6e-06:KIAA1545 YRI 1e-05:LOC100131186 YRI 1e-05:LOC642031 YRI 1e-05:C10orf33 YRI 2e-05:MAGOHB YRI 2e-05:USF2 YRI 2e-05:LTB4R YRI 2e-05:LTB4R2 YRI 2e-05:FAM102A YRI 3e-05:GLTSCR1 YRI 3e-05:MUM1 YRI 5e-05:ANKRD23 YRI 6e-05:LOC494150 YRI 6e-05:MAP3K10 YRI 6e-05:ANKRD13A YRI 6e-05:LOC645851 YRI 7e-05:WDR4 YRI 8e-05:NFATC2IP YRI 9e-05:YPEL3 YRI 9e-05:JUND YRI 0.0001:BTBD3 YRI…	ZRANB2	NEGR1
rs2796188	1	71467449	A/G	NA	NA	SPINT1 YRI 1e-05:IL4I1 YRI 2e-05:NUP62 YRI 2e-05:RNF43 YRI 2e-05:CAPG YRI 2e-05:MAGEF1 YRI 3e-05:PREX1 YRI 6e-05:SPIB YRI 7e-05:GDPD5 YRI 8e-05:LILRB4 YRI 9e-05:TBC1D10A YRI 0.0001:RASSF2 YRI 0.0001:TNFSF14 YRI 0.0001:EHD1 CEU 0.0001	ZRANB2	NEGR1
rs2268055	1	71237880	A/G	PTGER3 PTGER3 PTGER3 PTGER3 PTGER3 PTGER3 PTGER3	intron[NM_198718.1] intron[NM_000957.2] intron[NM_198714.1] intron[NM_198717.1] intron[NM_198716.1] intron[NM_198713.1] intron[NM_198712.2]	NA NA NA	LOC100131616	LOC100132618
rs4520371	1	71300136	C/T	LOC100132618 ZRANB2	intron[XM_001726686.1] near-gene-3[NM_005455.3]	RSU1 CEU 0.0001:LTB YRI 0.0001	PTGER3	ZRANB2
rs997997	1	71258790	G/T	PTGER3 PTGER3 PTGER3 PTGER3 PTGER3 PTGER3 PTGER3 PTGER3	intron[NM_198718.1] intron[NM_198715.2] intron[NM_198713.1] intron[NM_198712.2] intron[NM_198717.1] intron[NM_198716.1] intron[NM_198714.1] intron[NM_000957.2]	ATN1 YRI 9e-05:FCGR2B YRI 0.0001:FCGR2C YRI 0.0001	LOC100131616	LOC100132618
rs475468	1	71179279	A/G	PTGER3 PTGER3 PTGER3 PTGER3 PTGER3	intron[NM_198714.1] intron[NM_198716.1] intron[NM_198713.1] intron[NM_198712.2] intron[NM_000957.2]	NA NA NA	LOC100131616	LOC100132618
rs2817864	1	71275693	G/T	PTGER3 PTGER3 PTGER3 PTGER3 PTGER3 PTGER3 PTGER3 PTGER3	intron[NM_198718.1] intron[NM_198715.2] intron[NM_198713.1] intron[NM_198712.2] intron[NM_198717.1] intron[NM_198716.1] intron[NM_198714.1] intron[NM_000957.2]	RCBTB2 YRI 4e-05	LOC100131616	LOC100132618
rs12131265	1	71484811	C/T	NA	NA	FLYWCH1 YRI 5e-05:LTB YRI 7e-05:TNFRSF1A YRI 9e-05	ZRANB2	NEGR1
rs2300167	1	71230750	C/T	PTGER3 PTGER3 PTGER3 PTGER3 PTGER3 PTGER3 PTGER3	intron[NM_198719.1] intron[NM_000957.2] intron[NM_198714.1] intron[NM_198716.1] intron[NM_198717.1] intron[NM_198712.2] intron[NM_198713.1]	NA NA NA	LOC100131616	LOC100132618
rs2174602	1	71571991	A/G	NA	NA	NA NA NA	ZRANB2	NEGR1
rs11209757	1	71501488	G/T	NA	NA	PHC2 CEU 1e-05:CALCOCO2 YRI 2e-05:C14orf43 YRI 4e-05:ALDH3B1 YRI 0.0001:GLI4 CEU 0.0001:ZFP41 CEU 0.0001	ZRANB2	NEGR1
rs1506452	1	71554173	A/G	NA	NA	ATN1 YRI 0.0001:NCOR2 YRI 0.0001	ZRANB2	NEGR1
rs17726121	2	172682995	C/T	NA	NA	ULK2 CEU 0.0001	DLX2	ITGA6
rs6483616	11	19804598	C/T	NAV2	intron[NM_145117.4]	SMPD2 YRI 6e-05:UBE2T YRI 7e-05:KLHL23 YRI 7e-05:DAPK1 CEU 8e-05	LOC100126784	DBX1
rs11025276	11	19805494	C/T	NAV2	intron[NM_145117.4]	DAPK1 CEU 5e-05	LOC100126784	DBX1
rs12504594	4	141129243	A/C	MAML3	intron[NM_018717.4]	NA NA NA	LOC100128457	SCOC
rs17314804	4	141166278	C/T	MAML3	intron[NM_018717.4]	NA NA NA	LOC100128457	SCOC
rs3116998	6	33205209	A/G	NA	NA	NA NA NA	HLA-DPB2	COL11A2
rs110662	6	33280910	C/T	HSD17B8	intron[NM_014234.3]	NA NA NA	SLC39A7	RING1
rs3129207	6	33233290	C/G	NA	NA	NA NA NA	HLA-DPB2	COL11A2
rs3117035	6	33194227	A/G	NA	NA	NA NA NA	LOC646702	COL11A2
rs4713607	6	33198814	A/G	NA	NA	NA NA NA	LOC646702	COL11A2
rs9277920	6	33233703	A/G	NA	NA	ERAP2 CEU 0.0001:ATPAF2 YRI 0.0001	HLA-DPB2	COL11A2
rs3117008	6	33204252	C/T	NA	NA	NA NA NA	LOC646702	COL11A2
rs3129206	6	33233440	A/G	NA	NA	NA NA NA	HLA-DPB2	COL11A2
rs3117039	6	33193829	A/G	NA	NA	PDCD4 CEU 5e-05:UVRAG CEU 0.0001	LOC646702	COL11A2
rs3117021	6	33200027	A/G	NA	NA	NA NA NA	LOC646702	COL11A2
rs973233	6	33247987	A/C	COL11A2 COL11A2	intron[NM_080679.2] intron[NM_080680.2]	NA NA NA	HLA-DPB2	RXRB
rs3129275	6	33202236	A/G	NA	NA	NA NA NA	LOC646702	COL11A2
rs1799910	6	33247306	A/G	COL11A2 COL11A2 COL11A2 COL11A2 COL11A2	coding-synonymous[NM_080680.2] coding-synonymous[NM_080681.2] reference[NM_080681.2] coding-synonymous[NM_080679.2] reference[NM_080679.2]	NA NA NA	HLA-DPB2	RXRB
rs2855423	6	33253688	C/T	COL11A2 COL11A2	intron[NM_080680.2] intron[NM_080679.2]	NA NA NA	HLA-DPB2	RXRB
rs2514530	8	97243813	C/T	NA	NA	RGS9 CEU 7e-06:DKFZP434B0335 CEU 7e-05:PLAC8 CEU 0.0001	GDF6	UQCRB
rs1367730	6	33166092	A/G	NA	NA	NA NA NA	HLA-DPB1	LOC646702
rs2064478	6	33180244	A/G	NA	NA	NA NA NA	LOC646702	HLA-DPB2
rs3091282	6	33165176	C/G	NA	NA	WWOX YRI 0.0001	HLA-DPB1	LOC646702
rs3128972	6	33166752	C/T	NA	NA	NA NA NA	HLA-DPB1	LOC646702
rs3097652	6	33165813	C/T	NA	NA	WWOX YRI 5e-05	HLA-DPB1	LOC646702
rs2395319	6	33175189	C/T	NA	NA	NA NA NA	LOC646702	HLA-DPB2
rs1042151	6	33156639	A/G	HLA-DPB1	reference[NM_002121.4]	NA NA NA	RPL32P1	LOC646702
rs9277469	6	33161446	G/T	HLA-DPB1	intron[NM_002121.4]	NA NA NA	RPL32P1	LOC646702
rs9277554	6	33163516	C/T	NA	NA	WWOX YRI 5e-05	HLA-DPB1	LOC646702
rs3128917	6	33167974	G/T	NA	NA	NA NA NA	HLA-DPB1	HLA-DPB2
rs9277378	6	33158257	A/G	HLA-DPB1	intron[NM_002121.4]	KIF24 YRI 0.0001	RPL32P1	LOC646702
rs9277464	6	33161330	C/T	HLA-DPB1	intron[NM_002121.4]	KAZALD1 CEU 0.0001:STARD3 YRI 0.0001:PRCP YRI 0.0001	RPL32P1	LOC646702
rs3117228	6	33164413	A/C	NA	NA	WWOX YRI 7e-05	HLA-DPB1	LOC646702
rs3117229	6	33164047	C/T	NA	NA	KAZALD1 CEU 7e-05	HLA-DPB1	LOC646702
rs3117221	6	33169925	A/G	NA	NA	NA NA NA	HLA-DPB1	HLA-DPB2
rs3130198	6	33171909	A/G	NA	NA	NA NA NA	HLA-DPB1	HLA-DPB2
rs2179919	6	33167240	A/G	NA	NA	NA NA NA	HLA-DPB1	LOC646702
rs2179920	6	33166852	A/G	NA	NA	NA NA NA	HLA-DPB1	LOC646702
rs3117213	6	33172583	A/C	NA	NA	NA NA NA	HLA-DPB1	HLA-DPB2
rs3117226	6	33165637	C/T	NA	NA	NA NA NA	HLA-DPB1	LOC646702
rs3128930	6	33183644	C/T	NA	NA	WWOX YRI 1e-05:KCNE1L YRI 0.0001	LOC646702	HLA-DPB2
rs9277396	6	33159117	A/G	HLA-DPB1	intron[NM_002121.4]	WWOX YRI 3e-05	RPL32P1	LOC646702
rs3130188	6	33165154	C/T	NA	NA	NA NA NA	HLA-DPB1	LOC646702
rs3128928	6	33182590	A/C	NA	NA	NA NA NA	LOC646702	HLA-DPB2
rs9277557	6	33164672	C/T	NA	NA	NA NA NA	HLA-DPB1	LOC646702
rs9277546	6	33163324	G/T	HLA-DPB1	near-gene-3[NM_002121.4]	NA NA NA	HLA-DPB1	LOC646702
rs3117230	6	33183613	C/T	NA	NA	CD300C YRI 0.0001	LOC646702	HLA-DPB2
rs3117231	6	33182886	C/T	NA	NA	NA NA NA	LOC646702	HLA-DPB2
rs3117234	6	33181962	C/T	NA	NA	CD300C YRI 0.0001	LOC646702	HLA-DPB2
rs3117222	6	33168927	A/G	NA	NA	NA NA NA	HLA-DPB1	HLA-DPB2
rs2064479	6	33180218	A/G	NA	NA	NA NA NA	LOC646702	HLA-DPB2
rs2064476	6	33181300	C/T	NA	NA	WWOX YRI 5e-05	LOC646702	HLA-DPB2
rs3117225	6	33165689	C/T	NA	NA	WWOX YRI 0.0001	HLA-DPB1	LOC646702
rs9277555	6	33163583	A/G	NA	NA	NA NA NA	HLA-DPB1	LOC646702
rs3117239	6	33179755	C/T	NA	NA	NA NA NA	LOC646702	HLA-DPB2
rs3130191	6	33169849	C/T	NA	NA	NA NA NA	HLA-DPB1	HLA-DPB2
rs9277426	6	33159888	A/C	HLA-DPB1	intron[NM_002121.4]	NA NA NA	RPL32P1	LOC646702
rs9277533	6	33162699	C/T	HLA-DPB1	utr-3[NM_002121.4]	WWOX YRI 8e-05	RPL32P1	LOC646702
rs3130190	6	33169668	C/T	NA	NA	NA NA NA	HLA-DPB1	HLA-DPB2
rs9277489	6	33161920	C/T	HLA-DPB1	intron[NM_002121.4]	KAZALD1 CEU 7e-05:AMMECR1 YRI 0.0001:SNORD96B YRI 0.0001	RPL32P1	LOC646702
rs9277471	6	33161660	A/G	HLA-DPB1	intron[NM_002121.4]	WWOX YRI 2e-05	RPL32P1	LOC646702
rs7179134	15	79320433	A/G	IL16	intron[NM_172217.2]	EDARADD CEU 8e-08:ENO1 CEU 8e-08:ENO1P CEU 8e-08:SYT11 CEU 6e-06:ARF3 CEU 7e-06:IL16 CEU 2e-05:TRIM35 CEU 2e-05:PLEKHG6 CEU 2e-05:ELMO2 CEU 5e-05:CHRNB1 CEU 5e-05:FGF11 CEU 5e-05:MLF2 CEU 6e-05:C14orf1 CEU 7e-05:CYFIP2 CEU 9e-05:CTTNBP2NL CEU 0.0001:LOC100129406 CEU 0.0001:ZNF71 CEU 0.0001	C15orf26	STARD5
rs4128766	15	79330524	C/T	IL16	intron[NM_172217.2]	EDARADD CEU 8e-08:ENO1 CEU 8e-08:ENO1P CEU 8e-08:SYT11 CEU 6e-06:ARF3 CEU 7e-06:PLEKHG6 CEU 2e-05:IL16 CEU 2e-05:TRIM35 CEU 2e-05:ELMO2 CEU 5e-05:CHRNB1 CEU 5e-05:FGF11 CEU 5e-05:MLF2 CEU 6e-05:C14orf1 CEU 7e-05:CYFIP2 CEU 9e-05:ZNF71 CEU 0.0001:CTTNBP2NL CEU 0.0001:LOC100129406 CEU 0.0001	C15orf26	STARD5
rs12426673	12	107974679	G/T	USP30	near-gene-5[NM_032663.3]	APOA1 CEU 3e-06:ASB16 CEU 2e-05:PIN1L YRI 2e-05:EAF2 CEU 2e-05:KIAA1655 CEU 2e-05:TEF CEU 2e-05:PDCD5 CEU 3e-05:SART1 CEU 4e-05:M6PRBP1 CEU 4e-05:HNRNPH2 CEU 5e-05:DGKZ CEU 6e-05:MRFAP1 CEU 7e-05:TADA3L YRI 8e-05:FGFR1OP2 CEU 0.0001:FXR1 CEU 0.0001:ZNF784 CEU 0.0001	SVOP	USP30
rs10774961	12	108002516	A/G	USP30	intron[NM_032663.3]	FLJ36031 YRI 4e-06:TADA3L YRI 0.0001	LOC100131733	ALKBH2
rs10774928	12	107999325	C/T	USP30	intron[NM_032663.3]	NA NA NA	LOC100131733	ALKBH2
rs4233230	1	226142270	G/T	NA	NA	TRIM35 CEU 2e-06:C17orf63 CEU 6e-06:PHF12 CEU 9e-06:SLC25A44 CEU 1e-05:LOC100134130 CEU 1e-05:LOC440456 CEU 1e-05:PLEKHM1 CEU 1e-05:RAD51L3 CEU 2e-05:EIF4ENIF1 CEU 2e-05:RGL1 CEU 3e-05:MAP3K14 CEU 4e-05:ACTR1A CEU 4e-05:MAML1 CEU 4e-05:SH2B3 CEU 4e-05:WDR1 CEU 6e-05:ZNF79 CEU 6e-05:LDB1 CEU 7e-05:SASH3 CEU 8e-05:ARRDC3 CEU 8e-05:ADO CEU 0.0001:ATF4 CEU 0.0001:GMIP CEU 0.0001:C19orf47 CEU 0.0001:P…	MPN2	WNT9A
rs2279271	2	239674017	C/T	HDAC4	intron[NM_006037.3]	FAM50B CEU 6e-05	FLJ43879	MGC16025
rs11767165	7	44068562	C/T	PGAM2	near-gene-3[NM_000290.2]	NFIC CEU 3e-05:WDR18 CEU 7e-05	DBNL	PGAM2
rs7778745	7	44079054	A/G	POLM	utr-3[NM_013284.1]	C19orf63 CEU 0.0001	LOC100129638	LOC100132763
rs3218660	7	44079398	A/C	POLM	utr-3[NM_013284.1]	NA NA NA	LOC100129638	LOC100132763
rs6955679	7	44080776	A/G	POLM	intron[NM_013284.1]	NFIC CEU 5e-05:C22orf34 CEU 6e-05:SLC23A1 CEU 9e-05	LOC100129638	LOC100132763
rs10951755	7	44059248	G/T	DBNL	intron[NM_014063.5]	NFIC CEU 6e-05:SLC23A1 CEU 9e-05:C22orf34 CEU 0.0001	WBSCR19	PGAM2
rs11766481	7	44062524	G/T	DBNL	intron[NM_001014436.1]	C22orf34 CEU 0.0001	WBSCR19	PGAM2
rs4724276	7	44052060	C/T	DBNL	intron[NM_001014436.1]	C22orf34 CEU 0.0001	WBSCR19	PGAM2
rs889949	7	155097631	C/T	NA	NA	MAP1B YRI 1e-05:WDR90 YRI 7e-05:SUSD3 YRI 7e-05:PLK1 YRI 8e-05:BLVRB YRI 0.0001	CNPY1	RBM33
rs6946081	7	155109124	A/G	NA	NA	NA NA NA	CNPY1	RBM33
rs12673528	7	155122266	A/G	NA	NA	TSNARE1 YRI 0.0001	CNPY1	RBM33
rs6459848	7	155135611	A/G	RBM33	intron[NM_053043.2]	NA NA NA	CNPY1	SHH
rs2113586	7	155163582	A/G	RBM33	intron[NM_001008408.3]	NA NA NA	CNPY1	SHH
rs10246957	7	155143752	A/G	RBM33	intron[NM_053043.2]	NA NA NA	CNPY1	SHH
rs6954802	7	155145892	A/G	RBM33	intron[NM_053043.2]	NA NA NA	CNPY1	SHH
rs6965868	7	155096563	A/G	NA	NA	NA NA NA	CNPY1	RBM33
rs2241444	7	155129758	A/G	RBM33	near-gene-5[NM_001008408.3]	NA NA NA	CNPY1	RBM33
rs6955098	7	155146041	A/G	RBM33	intron[NM_001008408.3]	NA NA NA	CNPY1	SHH
rs984543	7	155137814	C/T	RBM33	intron[NM_001008408.3]	NPLOC4 CEU 0.0001	CNPY1	SHH
rs36101864	0	NA	NA	NA	NA	NA NA NA	NA	NA
rs35810039	17	77494956	G/T	NA	NA	NA NA NA	PYCR1	NOTUM
rs35935560	17	77502097	A/G	NOTUM	near-gene-3[NM_178493.4]	NA NA NA	MYADML2	NOTUM
rs3796529	4	57492171	A/G	REST	reference[NM_005612.3]	ZNF747 CEU 2e-06:PNN CEU 3e-06:C19orf6 CEU 1e-05:ZC3H13 CEU 1e-05:LOC100130486 CEU 2e-05:TTC1 CEU 2e-05:FXR1 CEU 2e-05:SAFB CEU 2e-05:PRB4 CEU 2e-05:PRH1 CEU 2e-05:PRH2 CEU 2e-05:PRR4 CEU 2e-05:RAD23A CEU 3e-05:UPF3B CEU 3e-05:COX4I1 CEU 4e-05:ACO2 CEU 4e-05:ZNF414 CEU 5e-05:KIF5B CEU 5e-05:FAF1 CEU 7e-05:P15RS CEU 8e-05:DPM3 CEU 8e-05:CHTF18 CEU 8e-05:MPDU1 CEU 9e-05:CTSD CEU 9e-05:LOC402778 CEU…	SPINK2	C4orf14
rs17087335	4	57533340	G/T	C4orf14	intron[NM_032313.2]	ZNF747 CEU 1e-06:PNN CEU 2e-06:C19orf6 CEU 8e-06:ZC3H13 CEU 9e-06:SAFB CEU 1e-05:FXR1 CEU 1e-05:PRB4 CEU 1e-05:PRH1 CEU 1e-05:PRH2 CEU 1e-05:PRR4 CEU 1e-05:LOC100130486 CEU 1e-05:TTC1 CEU 1e-05:UPF3B CEU 2e-05:PLEKHG6 YRI 2e-05:RAD23A CEU 2e-05:ACO2 CEU 3e-05:KIF5B CEU 3e-05:COX4I1 CEU 4e-05:FAF1 CEU 5e-05:ZNF414 CEU 5e-05:CHTF18 CEU 6e-05:LUC7L CEU 6e-05:FOS YRI 6e-05:P15RS CEU 6e-05:DPM3 CEU 6e…	REST	POLR2B
rs4240518	10	134837136	A/G	KNDC1	intron[NM_152643.6]	UBE2C YRI 2e-06:TNFRSF10D YRI 9e-06:ACN9 YRI 1e-05:LOC100134130 YRI 1e-05:LOC440456 YRI 1e-05:LOC646014 YRI 1e-05:MGC40489 YRI 1e-05:PLEKHM1 YRI 1e-05:MND1 YRI 2e-05:C19orf55 YRI 4e-05:KIR3DX1 YRI 4e-05:ZMYM3 YRI 5e-05:OSGEP CEU 5e-05:LOC100133039 YRI 7e-05:VGLL4 YRI 7e-05:SORBS3 CEU 7e-05:NSUN6 YRI 8e-05:IQGAP3 YRI 8e-05:NUP210 YRI 8e-05:DPYSL2 YRI 8e-05:NCAPD2 YRI 9e-05:SCARNA10 YRI 9e-05:KRTAP…	LOC100131535	UTF1
rs2388569	10	3138116	A/G	PFKP	intron[NM_002627.3]	F13A1 CEU 0.0001:OLFML2A CEU 0.0001	LOC727878	LOC100133296
rs4256893	10	3137192	A/G	PFKP	intron[NM_002627.3]	SLC45A3 YRI 7e-06:HIST1H1C YRI 3e-05:OLFML2A CEU 3e-05:SPIB YRI 5e-05:F13A1 CEU 5e-05:KIAA1754 YRI 7e-05:PML YRI 0.0001:PKN1 YRI 0.0001:CYP2U1 CEU 0.0001	LOC727878	LOC100133296
rs4660818	1	44911839	A/C	TMEM53	intron[NM_024587.2]	MRPS6 CEU 4e-05:SLC5A3 CEU 4e-05:SEPN1 CEU 0.0001	RNF220	NCRNA00082
rs3742673	14	89805460	C/T	PSMC1	intron[NM_002802.2]	NA NA NA	KCNK13	LOC100131878
rs1958349	14	89904613	C/T	NA	NA	ZNF786 YRI 1e-05:FBXO16 YRI 7e-05:ZNF395 YRI 7e-05:ZNF513 YRI 8e-05:SMARCC2 YRI 9e-05:AGPAT4 YRI 9e-05:AP1S3 YRI 0.0001:ITPKC YRI 0.0001:SLC16A6 YRI 0.0001	RPL21P11	CALM1
rs6575122	14	89823309	A/G	C14orf102	intron[NM_199043.1]	TOR1AIP1 CEU 4e-05	LOC100131878	RPL21P11
rs7149083	14	89823759	A/G	C14orf102	intron[NM_199043.1]	TOR1AIP1 CEU 7e-05	LOC100131878	RPL21P11
rs17799226	14	89824291	C/T	C14orf102	intron[NM_199043.1]	NA NA NA	LOC100131878	RPL21P11
rs2797840	9	135526454	C/T	SARDH	intron[NM_007101.2]	NA NA NA	DBH	VAV2
rs129932	9	135526500	A/G	SARDH	reference[NM_007101.2]	NA NA NA	DBH	VAV2
rs3807036	6	30152893	A/G	NA	NA	NA NA NA	RNF39	TRIM31
rs9261257	6	30130404	A/G	NA	NA	NA NA NA	ETF1P1	ZNRD1
rs9261129	6	30087558	C/T	NA	NA	RAB24 YRI 2e-07:FASTK YRI 4e-07:MRPL41 YRI 4e-07:ABCB6 YRI 4e-06:B4GALT2 YRI 6e-06:RRP9 YRI 7e-06:IFRD2 YRI 1e-05:NAT6 YRI 1e-05:MRPL53 YRI 2e-05:SUMF2 YRI 2e-05:KLHL22 YRI 2e-05:KRT18 YRI 2e-05:COPS6 YRI 2e-05:LOC401010 YRI 3e-05:NOC2L YRI 3e-05:SLC27A4 YRI 3e-05:EXOSC4 YRI 3e-05:TOMM7 YRI 3e-05:GPAA1 YRI 3e-05:PYCR2 YRI 3e-05:JMJD4 YRI 3e-05:SLC25A10 YRI 4e-05:HDHD3 YRI 4e-05:FAM113A YRI 5e-05:…	HLA-J	ETF1P1
rs6923832	6	30170037	A/G	NA	NA	NA NA NA	RNF39	TRIM31
rs3807030	6	30141669	G/T	PPP1R11	near-gene-5[NM_021959.2]	NA NA NA	ZNRD1	PPP1R11
rs2286405	6	30081371	C/T	NA	NA	RAB24 YRI 1e-07:MRPL41 YRI 3e-07:FASTK YRI 5e-07:ABCB6 YRI 3e-06:B4GALT2 YRI 4e-06:RRP9 YRI 7e-06:IFRD2 YRI 1e-05:NAT6 YRI 1e-05:SUMF2 YRI 1e-05:PYCR2 YRI 2e-05:SLC27A4 YRI 2e-05:MRPL53 YRI 2e-05:COPS6 YRI 2e-05:KLHL22 YRI 2e-05:KRT18 YRI 2e-05:LOC401010 YRI 3e-05:NOC2L YRI 3e-05:TOMM7 YRI 3e-05:EXOSC4 YRI 3e-05:GPAA1 YRI 3e-05:FUK YRI 4e-05:APEH YRI 4e-05:SLC25A10 YRI 4e-05:JMJD4 YRI 4e-05:FAM11…	HCP5P2	HLA-J
rs9259705	6	29989017	C/G	NA	NA	NA NA NA	3.8-1.3	HCP5P6
rs9261316	6	30155816	A/G	NA	NA	NA NA NA	RNF39	TRIM31
rs9261216	6	30118118	A/G	NA	NA	RAB24 YRI 1e-07:MRPL41 YRI 3e-07:FASTK YRI 5e-07:ABCB6 YRI 3e-06:B4GALT2 YRI 4e-06:RRP9 YRI 7e-06:IFRD2 YRI 1e-05:NAT6 YRI 1e-05:SUMF2 YRI 1e-05:PYCR2 YRI 2e-05:SLC27A4 YRI 2e-05:MRPL53 YRI 2e-05:COPS6 YRI 2e-05:KLHL22 YRI 2e-05:KRT18 YRI 2e-05:LOC401010 YRI 3e-05:NOC2L YRI 3e-05:TOMM7 YRI 3e-05:GPAA1 YRI 3e-05:EXOSC4 YRI 3e-05:FUK YRI 4e-05:APEH YRI 4e-05:SLC25A10 YRI 4e-05:JMJD4 YRI 4e-05:FAM11…	ETF1P1	ZNRD1
rs6923856	6	30075508	C/T	NA	NA	NA NA NA	3.8-1.2	HCP5P2
rs7770505	6	30136892	A/G	ZNRD1	near-gene-5[NM_014596.4]	NA NA NA	ETF1P1	ZNRD1
rs2523807	6	29958253	C/T	NA	NA	FAM20B CEU 2e-06:HLA-B CEU 2e-06:HLA-C CEU 2e-06:MICA CEU 2e-06:MICB CEU 2e-06:XXbac-BPG181B23.1 CEU 2e-06:CERCAM CEU 0.0001	HCP5P10	HLA-H
rs9261270	6	30138114	A/G	ZNRD1	intron[NM_170783.2]	NA NA NA	ETF1P1	PPP1R11
rs9261156	6	30099517	G/T	NA	NA	NA NA NA	HLA-J	ETF1P1
rs9261189	6	30108259	C/T	NA	NA	RAB24 YRI 1e-07:MRPL41 YRI 3e-07:FASTK YRI 5e-07:ABCB6 YRI 3e-06:B4GALT2 YRI 4e-06:RRP9 YRI 7e-06:IFRD2 YRI 1e-05:NAT6 YRI 1e-05:SUMF2 YRI 1e-05:PYCR2 YRI 2e-05:SLC27A4 YRI 2e-05:MRPL53 YRI 2e-05:COPS6 YRI 2e-05:KLHL22 YRI 2e-05:KRT18 YRI 2e-05:LOC401010 YRI 3e-05:NOC2L YRI 3e-05:EXOSC4 YRI 3e-05:TOMM7 YRI 3e-05:GPAA1 YRI 3e-05:FUK YRI 4e-05:APEH YRI 4e-05:SLC25A10 YRI 4e-05:JMJD4 YRI 4e-05:FAM11…	HLA-J	ZNRD1
rs9260961	6	30068978	G/T	NA	NA	NA NA NA	HCG9	3.8-1.2
rs9260497	6	30028545	C/T	NA	NA	NA NA NA	HCP5P3	HCG4P4
rs2232239	6	30050845	C/T	HCG9	near-gene-5[NM_005844.2]	NA NA NA	HCG2P6	HCG9
rs9260967	6	30069346	A/G	NA	NA	NA NA NA	HCG9	3.8-1.2
rs2074480	6	30148789	A/C	RNF39	intron[NM_170769.1]	RAB24 YRI 1e-07:MRPL41 YRI 3e-07:FASTK YRI 5e-07:ABCB6 YRI 3e-06:B4GALT2 YRI 4e-06:RRP9 YRI 7e-06:IFRD2 YRI 1e-05:NAT6 YRI 1e-05:SUMF2 YRI 1e-05:PYCR2 YRI 2e-05:SLC27A4 YRI 2e-05:MRPL53 YRI 2e-05:COPS6 YRI 2e-05:KLHL22 YRI 2e-05:KRT18 YRI 2e-05:LOC401010 YRI 3e-05:NOC2L YRI 3e-05:GPAA1 YRI 3e-05:TOMM7 YRI 3e-05:EXOSC4 YRI 3e-05:FUK YRI 4e-05:APEH YRI 4e-05:SLC25A10 YRI 4e-05:JMJD4 YRI 4e-05:FAM11…	PPP1R11	TRIM31
rs6940082	6	30083074	C/G	NA	NA	NA NA NA	HCG4P3	ETF1P1
rs9261040	6	30074599	A/G	NA	NA	NA NA NA	3.8-1.2	HCP5P2
rs6919617	6	30099678	A/G	NA	NA	RAB24 YRI 1e-07:MRPL41 YRI 3e-07:FASTK YRI 5e-07:ABCB6 YRI 3e-06:B4GALT2 YRI 4e-06:RRP9 YRI 7e-06:IFRD2 YRI 1e-05:NAT6 YRI 1e-05:SUMF2 YRI 1e-05:PYCR2 YRI 2e-05:SLC27A4 YRI 2e-05:MRPL53 YRI 2e-05:COPS6 YRI 2e-05:KLHL22 YRI 2e-05:KRT18 YRI 2e-05:LOC401010 YRI 3e-05:NOC2L YRI 3e-05:GPAA1 YRI 3e-05:TOMM7 YRI 3e-05:EXOSC4 YRI 3e-05:FUK YRI 4e-05:APEH YRI 4e-05:SLC25A10 YRI 4e-05:JMJD4 YRI 4e-05:FAM11…	HLA-J	ETF1P1
rs6931776	6	30094406	A/G	NA	NA	RAB24 YRI 2e-07:MRPL41 YRI 3e-07:FASTK YRI 6e-07:ABCB6 YRI 4e-06:B4GALT2 YRI 6e-06:RRP9 YRI 8e-06:SUMF2 YRI 2e-05:COPS6 YRI 2e-05:IFRD2 YRI 2e-05:NAT6 YRI 2e-05:MRPL53 YRI 2e-05:SLC27A4 YRI 3e-05:GPAA1 YRI 3e-05:PYCR2 YRI 3e-05:KLHL22 YRI 3e-05:KRT18 YRI 3e-05:SLC25A10 YRI 3e-05:EXOSC4 YRI 4e-05:TOMM7 YRI 4e-05:LOC401010 YRI 4e-05:NOC2L YRI 4e-05:HDHD3 YRI 4e-05:FAM113A YRI 5e-05:JMJD4 YRI 5e-05:…	HLA-J	ETF1P1
rs9261361	6	30163912	A/G	NA	NA	NA NA NA	RNF39	TRIM31
rs4123016	6	29977089	C/T	NA	NA	NA NA NA	HLA-H	3.8-1.3
rs9260860	6	30053487	C/T	HCG9	intron[NM_005844.2]	NA NA NA	MICD	3.8-1.2
rs9260984	6	30070247	A/G	NA	NA	NA NA NA	HCG9	3.8-1.2
rs9261138	6	30089494	C/T	NA	NA	NA NA NA	HLA-J	ETF1P1
rs6926792	6	30093828	A/G	NA	NA	RAB24 YRI 1e-07:MRPL41 YRI 3e-07:FASTK YRI 5e-07:ABCB6 YRI 3e-06:B4GALT2 YRI 4e-06:RRP9 YRI 7e-06:IFRD2 YRI 1e-05:NAT6 YRI 1e-05:SUMF2 YRI 1e-05:PYCR2 YRI 2e-05:SLC27A4 YRI 2e-05:MRPL53 YRI 2e-05:COPS6 YRI 2e-05:KLHL22 YRI 2e-05:KRT18 YRI 2e-05:LOC401010 YRI 3e-05:NOC2L YRI 3e-05:GPAA1 YRI 3e-05:TOMM7 YRI 3e-05:EXOSC4 YRI 3e-05:FUK YRI 4e-05:APEH YRI 4e-05:SLC25A10 YRI 4e-05:JMJD4 YRI 4e-05:FAM11…	HLA-J	ETF1P1
rs3901554	6	30063004	A/G	NA	NA	NA NA NA	HCG9	3.8-1.2
rs10745	6	30138036	C/T	ZNRD1 ZNRD1 ZNRD1	coding-synonymous[NM_170783.2] coding-synonymous[NM_014596.4] reference[NM_014596.4]	NA NA NA	ETF1P1	PPP1R11
rs9261145	6	30092844	C/T	NA	NA	RAB24 YRI 2e-07:FASTK YRI 4e-07:MRPL41 YRI 4e-07:ABCB6 YRI 4e-06:B4GALT2 YRI 6e-06:RRP9 YRI 7e-06:IFRD2 YRI 1e-05:NAT6 YRI 1e-05:MRPL53 YRI 2e-05:SUMF2 YRI 2e-05:KLHL22 YRI 2e-05:KRT18 YRI 2e-05:COPS6 YRI 2e-05:LOC401010 YRI 3e-05:NOC2L YRI 3e-05:SLC27A4 YRI 3e-05:TOMM7 YRI 3e-05:EXOSC4 YRI 3e-05:GPAA1 YRI 3e-05:PYCR2 YRI 3e-05:JMJD4 YRI 3e-05:SLC25A10 YRI 4e-05:HDHD3 YRI 4e-05:FAM113A YRI 5e-05:…	HLA-J	ETF1P1
rs9261130	6	30088424	A/G	NA	NA	NA NA NA	HLA-J	ETF1P1
rs2074479	6	30148988	C/T	RNF39 RNF39 RNF39	missense[NM_170769.1] missense[NM_025236.2] reference[NM_025236.2]	RAB24 YRI 1e-07:MRPL41 YRI 3e-07:FASTK YRI 5e-07:ABCB6 YRI 3e-06:B4GALT2 YRI 4e-06:RRP9 YRI 7e-06:IFRD2 YRI 1e-05:NAT6 YRI 1e-05:SUMF2 YRI 1e-05:PYCR2 YRI 2e-05:SLC27A4 YRI 2e-05:MRPL53 YRI 2e-05:COPS6 YRI 2e-05:KLHL22 YRI 2e-05:KRT18 YRI 2e-05:TOMM7 YRI 3e-05:LOC401010 YRI 3e-05:NOC2L YRI 3e-05:GPAA1 YRI 3e-05:EXOSC4 YRI 3e-05:FUK YRI 4e-05:APEH YRI 4e-05:SLC25A10 YRI 4e-05:JMJD4 YRI 4e-05:FAM11…	PPP1R11	TRIM31
rs3823384	6	30053347	A/G	HCG9	intron[NM_005844.2]	NA NA NA	MICD	3.8-1.2
rs2301753	6	30147219	A/C	RNF39 RNF39 RNF39	missense[NM_170769.1] missense[NM_025236.2] reference[NM_025236.2]	RAB24 YRI 1e-07:MRPL41 YRI 3e-07:FASTK YRI 5e-07:ABCB6 YRI 3e-06:B4GALT2 YRI 4e-06:RRP9 YRI 7e-06:IFRD2 YRI 1e-05:NAT6 YRI 1e-05:SUMF2 YRI 1e-05:PYCR2 YRI 2e-05:SLC27A4 YRI 2e-05:MRPL53 YRI 2e-05:COPS6 YRI 2e-05:KLHL22 YRI 2e-05:KRT18 YRI 2e-05:LOC401010 YRI 3e-05:NOC2L YRI 3e-05:EXOSC4 YRI 3e-05:TOMM7 YRI 3e-05:GPAA1 YRI 3e-05:FUK YRI 4e-05:APEH YRI 4e-05:SLC25A10 YRI 4e-05:JMJD4 YRI 4e-05:FAM11…	PPP1R11	TRIM31
rs4448133	6	30107513	A/G	NA	NA	NA NA NA	HLA-J	ZNRD1
rs3734836	6	30088052	C/T	NA	NA	NA NA NA	HLA-J	ETF1P1
rs9261093	6	30078664	C/T	NA	NA	NA NA NA	3.8-1.2	HCG4P3
rs9258866	6	29944503	A/C	NA	NA	NA NA NA	LOC100133214	HCP5P10
rs9261108	6	30083566	A/G	NA	NA	NA NA NA	HCG4P3	ETF1P1
rs9261285	6	30144062	A/C	PPP1R11 RNF39	intron[NM_021959.2] near-gene-3[NM_025236.2]	NA NA NA	ZNRD1	RNF39
rs6941318	6	30074829	C/T	NA	NA	RAB24 YRI 1e-07:MRPL41 YRI 3e-07:FASTK YRI 5e-07:ABCB6 YRI 3e-06:B4GALT2 YRI 4e-06:RRP9 YRI 7e-06:IFRD2 YRI 1e-05:NAT6 YRI 1e-05:SUMF2 YRI 1e-05:PYCR2 YRI 2e-05:SLC27A4 YRI 2e-05:MRPL53 YRI 2e-05:COPS6 YRI 2e-05:KLHL22 YRI 2e-05:KRT18 YRI 2e-05:LOC401010 YRI 3e-05:NOC2L YRI 3e-05:GPAA1 YRI 3e-05:TOMM7 YRI 3e-05:EXOSC4 YRI 3e-05:FUK YRI 4e-05:APEH YRI 4e-05:SLC25A10 YRI 4e-05:JMJD4 YRI 4e-05:FAM11…	3.8-1.2	HCP5P2
rs9260916	6	30056687	C/T	NA	NA	NA NA NA	HCG9	3.8-1.2
rs9261171	6	30104100	A/G	NA	NA	NA NA NA	HLA-J	ETF1P1
rs9260915	6	30056536	C/T	NA	NA	NA NA NA	HCG9	3.8-1.2
rs9260998	6	30071601	A/G	NA	NA	NA NA NA	HCG9	3.8-1.2
rs9261081	6	30077019	C/T	NA	NA	NA NA NA	3.8-1.2	HCG4P3
rs9261105	6	30082479	A/G	NA	NA	RAB24 YRI 1e-07:MRPL41 YRI 3e-07:FASTK YRI 5e-07:ABCB6 YRI 3e-06:B4GALT2 YRI 4e-06:RRP9 YRI 7e-06:IFRD2 YRI 1e-05:NAT6 YRI 1e-05:SUMF2 YRI 1e-05:PYCR2 YRI 2e-05:SLC27A4 YRI 2e-05:MRPL53 YRI 2e-05:COPS6 YRI 2e-05:KLHL22 YRI 2e-05:KRT18 YRI 2e-05:LOC401010 YRI 3e-05:NOC2L YRI 3e-05:GPAA1 YRI 3e-05:TOMM7 YRI 3e-05:EXOSC4 YRI 3e-05:FUK YRI 4e-05:APEH YRI 4e-05:SLC25A10 YRI 4e-05:JMJD4 YRI 4e-05:FAM11…	HCG4P3	ETF1P1
rs3132726	6	29931585	C/T	NA	NA	P2RY5 YRI 4e-06:SLC12A3 YRI 4e-05:hCG_1811732 YRI 0.0001	LOC100133214	HCP5P10
rs9261091	6	30077952	G/T	NA	NA	NA NA NA	3.8-1.2	HCG4P3
rs9261263	6	30132728	C/G	NA	NA	NA NA NA	ETF1P1	ZNRD1
rs9261079	6	30076743	A/G	NA	NA	NA NA NA	3.8-1.2	HCP5P2
rs2508050	6	29928026	A/G	NA	NA	FAM20B CEU 8e-08:HLA-B CEU 8e-08:HLA-C CEU 8e-08:MICA CEU 8e-08:MICB CEU 8e-08:XXbac-BPG181B23.1 CEU 8e-08:IFNGR1 CEU 0.0001	LOC100133214	HCP5P10
rs2074482	6	30144450	G/T	RNF39 PPP1R11 PPP1R11	near-gene-3[NM_170769.1] coding-synonymous[NM_021959.2] reference[NM_021959.2]	RAB24 YRI 4e-08:MRPL41 YRI 1e-07:FASTK YRI 3e-07:ABCB6 YRI 2e-06:B4GALT2 YRI 3e-06:SUMF2 YRI 4e-06:MRPL53 YRI 9e-06:GPAA1 YRI 1e-05:RRP9 YRI 1e-05:IFRD2 YRI 1e-05:NAT6 YRI 1e-05:HDHD3 YRI 1e-05:SLC27A4 YRI 2e-05:APEH YRI 2e-05:PYCR2 YRI 2e-05:KLHL22 YRI 2e-05:KRT18 YRI 2e-05:COPS6 YRI 2e-05:AMIGO3 YRI 3e-05:GMPPB YRI 3e-05:SMUG1 YRI 3e-05:PTGES2 YRI 3e-05:FOXRED1 YRI 3e-05:BAT5 YRI 3e-05:SLC25A10…	ZNRD1	RNF39
rs9261174	6	30104834	C/T	NA	NA	RAB24 YRI 7e-07:MRPL41 YRI 1e-06:FASTK YRI 4e-06:ABCB6 YRI 2e-05:B4GALT2 YRI 2e-05:SUMF2 YRI 2e-05:RRP9 YRI 3e-05:JMJD4 YRI 4e-05:IFRD2 YRI 4e-05:NAT6 YRI 4e-05:MRPL53 YRI 5e-05:SLC27A4 YRI 6e-05:COPS6 YRI 7e-05:LOC401010 YRI 8e-05:NOC2L YRI 8e-05:PYCR2 YRI 8e-05:LGALS1 YRI 9e-05:GPAA1 YRI 9e-05:SLC25A10 YRI 9e-05:EXOSC4 YRI 0.0001:MRPL43 YRI 0.0001:FAM113A YRI 0.0001:HDHD3 YRI 0.0001:C14orf119 Y…	HLA-J	ETF1P1
rs2301751	6	30147463	A/G	RNF39	intron[NM_170769.1]	NA NA NA	PPP1R11	TRIM31
rs9261203	6	30113022	A/G	NA	NA	NA NA NA	ETF1P1	ZNRD1
rs3869067	6	30111776	C/T	NA	NA	NA NA NA	ETF1P1	ZNRD1
rs9258525	6	29914320	C/T	NA	NA	NA NA NA	LOC100133214	HCP5P10
rs9261151	6	30095717	A/G	NA	NA	NA NA NA	HLA-J	ETF1P1
rs9261115	6	30085952	C/G	NA	NA	NA NA NA	HLA-J	ETF1P1
rs9261193	6	30110152	C/T	NA	NA	NA NA NA	ETF1P1	ZNRD1
rs9260930	6	30064932	C/T	NA	NA	NA NA NA	HCG9	3.8-1.2
rs3891156	6	30096719	C/T	NA	NA	NA NA NA	HLA-J	ETF1P1
rs9261302	6	30150328	A/G	RNF39	intron[NM_170769.1]	NA NA NA	PPP1R11	TRIM31
rs6910898	6	30071158	C/T	NA	NA	NA NA NA	HCG9	3.8-1.2
rs7771476	6	30124552	A/G	NA	NA	NA NA NA	ETF1P1	ZNRD1
rs11965524	6	30081166	A/T	NA	NA	NA NA NA	HCP5P2	HLA-J
rs6904120	6	30075721	C/T	NA	NA	NA NA NA	3.8-1.2	HCP5P2
rs3765604	6	30084003	C/G	NA	NA	RAB24 YRI 1e-07:MRPL41 YRI 3e-07:FASTK YRI 5e-07:ABCB6 YRI 3e-06:B4GALT2 YRI 4e-06:RRP9 YRI 7e-06:IFRD2 YRI 1e-05:NAT6 YRI 1e-05:SUMF2 YRI 1e-05:PYCR2 YRI 2e-05:SLC27A4 YRI 2e-05:MRPL53 YRI 2e-05:COPS6 YRI 2e-05:KLHL22 YRI 2e-05:KRT18 YRI 2e-05:LOC401010 YRI 3e-05:NOC2L YRI 3e-05:TOMM7 YRI 3e-05:GPAA1 YRI 3e-05:EXOSC4 YRI 3e-05:FUK YRI 4e-05:APEH YRI 4e-05:SLC25A10 YRI 4e-05:JMJD4 YRI 4e-05:HDHD3…	HCG4P3	ETF1P1
rs3807035	6	30152806	C/T	NA	NA	HTF9C YRI 1e-05:EXOSC4 YRI 3e-05:PRPF19 YRI 6e-05:RP3-402G11.5 YRI 6e-05:RRP9 YRI 7e-05:FASTK YRI 9e-05:LOC401010 YRI 0.0001:NOC2L YRI 0.0001:ITPA YRI 0.0001	RNF39	TRIM31
rs9261265	6	30134329	C/T	NA	NA	NA NA NA	ETF1P1	ZNRD1
rs3869068	6	30112031	A/G	NA	NA	RAB24 YRI 1e-07:MRPL41 YRI 3e-07:FASTK YRI 5e-07:ABCB6 YRI 3e-06:B4GALT2 YRI 4e-06:RRP9 YRI 7e-06:IFRD2 YRI 1e-05:NAT6 YRI 1e-05:SUMF2 YRI 1e-05:PYCR2 YRI 2e-05:SLC27A4 YRI 2e-05:MRPL53 YRI 2e-05:COPS6 YRI 2e-05:KLHL22 YRI 2e-05:KRT18 YRI 2e-05:LOC401010 YRI 3e-05:NOC2L YRI 3e-05:GPAA1 YRI 3e-05:TOMM7 YRI 3e-05:EXOSC4 YRI 3e-05:FUK YRI 4e-05:APEH YRI 4e-05:SLC25A10 YRI 4e-05:JMJD4 YRI 4e-05:FAM11…	ETF1P1	ZNRD1
rs9261207	6	30114461	C/T	NA	NA	NA NA NA	ETF1P1	ZNRD1
rs6925061	6	30100265	C/T	NA	NA	NA NA NA	HLA-J	ETF1P1
rs7758512	6	30078568	G/T	NA	NA	RAB24 YRI 1e-07:MRPL41 YRI 3e-07:FASTK YRI 5e-07:ABCB6 YRI 3e-06:B4GALT2 YRI 4e-06:RRP9 YRI 7e-06:IFRD2 YRI 1e-05:NAT6 YRI 1e-05:SUMF2 YRI 1e-05:PYCR2 YRI 2e-05:SLC27A4 YRI 2e-05:MRPL53 YRI 2e-05:COPS6 YRI 2e-05:KLHL22 YRI 2e-05:KRT18 YRI 2e-05:LOC401010 YRI 3e-05:NOC2L YRI 3e-05:TOMM7 YRI 3e-05:EXOSC4 YRI 3e-05:GPAA1 YRI 3e-05:FUK YRI 4e-05:APEH YRI 4e-05:SLC25A10 YRI 4e-05:JMJD4 YRI 4e-05:HDHD3…	3.8-1.2	HCG4P3
rs1061535	6	30045903	A/G	NA	NA	NA NA NA	HCG2P6	MICD
rs9659996	1	98261451	A/G	NA	NA	IPPK YRI 0.0001	DPYD	FLJ35409
rs1938560	1	98257780	C/T	NA	NA	NA NA NA	DPYD	FLJ35409
rs2154402	1	98248110	A/G	NA	NA	NA NA NA	DPYD	FLJ35409
rs16823148	2	198292454	A/G	NA	NA	ZNF79 YRI 0.0001	MARS2	BOLL
rs7603283	2	198225837	A/G	RFTN2	intron[NM_144629.1]	ACAD8 YRI 4e-06:LZIC YRI 1e-05:MYO1D YRI 8e-05:GPS2 YRI 0.0001:KIAA1787 YRI 0.0001:SHPK YRI 0.0001:HRBL YRI 0.0001:LOC442715 YRI 0.0001:C15orf17 YRI 0.0001:RECQL4 YRI 0.0001	MOBKL3	MARS2
rs1440086	2	198614599	C/T	PLCL1	intron[NM_006226.2]	SLC29A2 YRI 0.0001:LZIC YRI 0.0001	BOLL	SATB2
rs1595825	2	198583709	A/G	PLCL1	intron[NM_006226.2]	NA NA NA	BOLL	SATB2
rs6751690	2	198282768	A/G	NA	NA	NA NA NA	MARS2	BOLL
rs6434955	2	198654796	A/G	PLCL1	intron[NM_006226.2]	MGC42105 YRI 3e-05	BOLL	SATB2
rs2228135	2	198658274	A/G	PLCL1	reference[NM_006226.2]	MGC42105 YRI 3e-05	BOLL	SATB2
rs7592344	2	198280706	C/T	MARS2	utr-3[NM_138395.2]	NA NA NA	RFTN2	BOLL
rs1866665	2	198634225	A/G	PLCL1	intron[NM_006226.2]	NA NA NA	BOLL	SATB2
rs6707521	2	198421476	A/G	NA	NA	SLC16A13 YRI 0.0001	BOLL	PLCL1
rs1016883	2	198589913	C/T	PLCL1	intron[NM_006226.2]	NA NA NA	BOLL	SATB2
rs11878644	19	50568807	C/T	NA	NA	NA NA NA	ERCC2	PPP1R13L
rs8102890	19	17236213	C/T	USHBP1	intron[NM_031941.3]	PKN3 CEU 4e-06:ANKLE1 CEU 0.0001:SORBS3 CEU 0.0001	NR2F6	C19orf62
rs1553291	1	3199783	C/T	PRDM16	intron[NM_199454.1]	IGLL1 YRI 0.0001:IGLL3 YRI 0.0001	FLJ42875	ARHGEF16
rs10000169	4	77575270	C/T	SHROOM3	near-gene-5[NM_020859.2]	NTRK1 YRI 5e-05:SRD5A3 YRI 0.0001	FLJ25770	SHROOM3
rs1126690	17	75706000	A/G	GAA GAA GAA GAA GAA	missense[NM_001079804.1] missense[NM_001079803.1] reference[NM_001079803.1] missense[NM_000152.3] reference[NM_000152.3]	FBXO30 YRI 1e-05:RPL22 YRI 2e-05:RNF34 YRI 3e-05:ARL8B YRI 6e-05:SYF2 YRI 7e-05:C5orf24 YRI 7e-05:C10orf2 YRI 8e-05:NUFIP2 YRI 0.0001:ZNF786 YRI 0.0001:RAC2 YRI 0.0001:LOC100129079 CEU 0.0001:LYSMD4 CEU 0.0001:FNBP4 YRI 0.0001:LOC284702 YRI 0.0001:MGC24975 CEU 0.0001	CCDC40	EIF4A3
rs11150843	0	NA	NA	NA	NA	NA NA NA	NA	NA
rs12952612	17	75685647	C/T	CCDC40	coding-synonymous[NM_017950.2]	NA NA NA	TBC1D16	GAA
rs1800300	17	75693304	C/T	GAA GAA GAA GAA GAA	coding-synonymous[NM_000152.3] coding-synonymous[NM_001079803.1] reference[NM_001079803.1] coding-synonymous[NM_001079804.1] reference[NM_001079804.1]	PTPN4 CEU 5e-05:MGC24975 CEU 6e-05:CCL17 YRI 0.0001:RNF34 YRI 0.0001:KLF3 YRI 0.0001	CCDC40	EIF4A3
rs4889814	17	75672446	A/G	CCDC40	intron[NM_017950.2]	SUMF2 YRI 5e-05:ACY1 YRI 0.0001	TBC1D16	GAA
rs4889954	17	75680189	A/G	CCDC40	intron[NM_017950.2]	WNT6 CEU 7e-05	TBC1D16	GAA
rs8065486	17	75752791	A/G	NA	NA	CECR5 YRI 2e-05:MOXD1 YRI 4e-05:GGT6 YRI 0.0001	EIF4A3	CARD14
rs2304836	17	75701441	C/T	GAA GAA	intron[NM_001079804.1] intron[NM_000152.3]	RNF34 YRI 0.0001:MGC24975 CEU 0.0001:LOC100129079 CEU 0.0001:LYSMD4 CEU 0.0001:KLF3 YRI 0.0001:CCL17 YRI 0.0001	CCDC40	EIF4A3
rs8064429	17	75710782	G/T	NA	NA	ZRSR1 CEU 0.0001:ZRSR2 CEU 0.0001	GAA	EIF4A3
rs8077849	17	75718732	C/T	NA	NA	NA NA NA	GAA	EIF4A3
rs309273	2	7118315	A/G	NA	NA	NA NA NA	RNF144A	LOC644232
rs309304	2	7098937	A/G	RNF144A	utr-3[NM_014746.3]	GABPB2 YRI 0.0001	RSAD2	LOC644232
rs4669130	2	7133803	C/T	NA	NA	NA NA NA	RNF144A	LOC644232
rs4668520	2	7151546	C/T	NA	NA	NA NA NA	RNF144A	LOC644232
rs17624427	2	7164196	A/G	NA	NA	MFGE8 YRI 2e-05:LOC100130573 YRI 2e-05:PIK3C2B YRI 2e-05:NFIC YRI 3e-05:RGS19 YRI 3e-05:PLCB2 YRI 7e-05:LOC283922 YRI 0.0001:PDPR YRI 0.0001:ESAM YRI 0.0001:LOC100129069 YRI 0.0001:CDK2AP1 YRI 0.0001	RNF144A	LOC644232
rs309278	2	7114650	C/T	NA	NA	SNORA14B YRI 2e-05:TOMM20 YRI 2e-05:SYT11 YRI 7e-05:SNIP1 YRI 0.0001:COX7A2L YRI 0.0001:CYP51A1 YRI 0.0001:LOC401387 YRI 0.0001	RNF144A	LOC644232
rs10445713	2	7133682	C/T	NA	NA	NA NA NA	RNF144A	LOC644232
rs1978391	15	84112699	C/T	KLHL25	reference[NM_022480.3]	FLJ44451 CEU 8e-05:IDS CEU 8e-05:LOC727913 CEU 8e-05	KLHL25	AGBL1
rs11630274	15	84089391	C/T	AKAP13 AKAP13	utr-3[NM_144767.3] utr-3[NM_006738.4]	NA NA NA	FABP5L9	KLHL25
rs12905492	15	84090367	A/G	AKAP13 AKAP13	utr-3[NM_007200.3] utr-3[NM_006738.4]	ATXN7L1 CEU 0.0001	FABP5L9	KLHL25
rs7751601	6	116290045	A/G	NA	NA	MYO1B CEU 6e-05	LOC728614	FRK
rs10737190	1	3098356	A/G	PRDM16	intron[NM_199454.1]	NA NA NA	FLJ42875	ARHGEF16
rs2651935	1	3076356	C/T	PRDM16	intron[NM_199454.1]	NFE2L3 CEU 8e-06:MARCH1 CEU 5e-05:NT5E CEU 6e-05:SFI1 CEU 0.0001:SGPP1 CEU 0.0001	FLJ42875	ARHGEF16
rs11603023	11	117991277	C/T	PHLDB1	intron[NM_015157.1]	NA NA NA	ARCN1	TREH
rs633683	11	118009952	C/T	PHLDB1	intron[NM_015157.1]	NA NA NA	ARCN1	TREH
rs540800	11	118070861	A/G	NA	NA	NA NA NA	LOC768086	DDX6
rs483598	11	118014878	C/T	PHLDB1	reference[NM_015157.1]	NA NA NA	ARCN1	TREH
rs480958	11	118083200	C/T	NA	NA	KIAA1549 YRI 0.0001	LOC768086	DDX6
rs2980426	8	8183019	C/T	NA	NA	NA NA NA	FLJ10661	PRAGMIN
rs2948286	8	8167570	C/T	NA	NA	NA NA NA	FLJ10661	PRAGMIN
rs2945251	8	8131816	C/T	NA	NA	MRTO4 YRI 5e-05:C1orf164 YRI 0.0001:KCNC3 YRI 0.0001	LRLE1	LOC100129420
rs2945891	8	8192885	A/G	NA	NA	NA NA NA	FLJ10661	PRAGMIN
rs7935135	11	44836668	C/T	TSPAN18	near-gene-5[NM_130783.3]	GMPR CEU 2e-05:MGC24125 CEU 6e-05:TLR4 CEU 9e-05:RPL13 CEU 0.0001:TXNDC13 CEU 0.0001:NBPF1 CEU 0.0001:NBPF3 CEU 0.0001	CD82	TSPAN18
rs2110464	7	75975311	A/G	NA	NA	SSTR3 YRI 5e-05	DTX2	UPK3B
rs2868366	7	75888068	C/T	ZP3	intron[NM_007155.5]	DFNA5 CEU 2e-05	SRCRB4D	DTX2
rs887911	7	75981641	A/C	UPK3B	intron[NM_182684.1]	NA NA NA	DTX2	LOC100133091
rs12202943	6	168443695	A/G	NA	NA	NAT14 CEU 2e-05	FRMD1	DACT2
rs12324717	15	40633845	A/C	CEP27	intron[NM_018097.1]	NA NA NA	LRRC57	LOC645094
rs9783683	15	40662568	A/C	LOC645106	intron[XM_001725636.1]	NA NA NA	LOC645094	STARD9
rs630945	17	78344600	A/G	TBCD	intron[NM_005993.4]	NA NA NA	FN3K	ZNF750
rs610516	17	78356128	C/T	TBCD	intron[NM_005993.4]	NA NA NA	FN3K	ZNF750
rs12948179	17	78381781	A/G	ZNF750 TBCD	coding-synonymous[NM_024702.2] intron[NM_005993.4]	DVL1 CEU 5e-05	FN3K	B3GNTL1
rs10882102	10	94456475	C/G	NA	NA	NA NA NA	HHEX	EXOC6
rs10882101	10	94452407	C/T	NA	NA	NA NA NA	HHEX	EXOC6
rs1044153	10	94405058	A/C	KIF11	utr-3[NM_004523.2]	NA NA NA	IDE	LOC283014
rs11187076	10	94326943	A/G	NA	NA	NA NA NA	IDE	KIF11
rs12778642	10	94454287	G/T	NA	NA	MC1R YRI 5e-05:RP11-631M21.2 YRI 5e-05:TUBB3 YRI 5e-05:TUBB4Q YRI 5e-05	HHEX	EXOC6
rs7078243	10	94404243	A/C	KIF11	utr-3[NM_004523.2]	FLJ11710 YRI 4e-05:MMD YRI 4e-05:LIG4 YRI 5e-05:LARP5 YRI 5e-05:PSMD12 YRI 6e-05:SLC35D2 YRI 7e-05:FBXO22 YRI 9e-05:DIDO1 YRI 0.0001	IDE	LOC283014
rs7087591	10	94463609	A/G	NA	NA	NA NA NA	HHEX	EXOC6
rs7078413	10	94280464	A/C	IDE	intron[NM_004969.2]	LARP5 YRI 2e-05:WNT5B CEU 3e-05:MMD YRI 5e-05:SLC35D2 YRI 0.0001:FBXO22 YRI 0.0001	LOC643768	KIF11
rs10786052	10	94436615	C/T	NA	NA	NA NA NA	LOC283014	HHEX
rs11187094	10	94358158	A/G	KIF11	intron[NM_004523.2]	NA NA NA	IDE	LOC283014
rs5015480	10	94455539	C/T	NA	NA	NA NA NA	HHEX	EXOC6
rs7923837	10	94471897	A/G	NA	NA	NA NA NA	HHEX	EXOC6
rs4646955	10	94284271	A/G	IDE	intron[NM_004969.2]	NA NA NA	LOC643768	KIF11
rs2497306	10	94475191	G/T	NA	NA	NA NA NA	HHEX	EXOC6
rs10882099	10	94450630	C/T	NA	NA	NA NA NA	HHEX	EXOC6
rs2488087	10	94436021	C/T	NA	NA	LARP5 YRI 5e-05:CSNK1A1L YRI 0.0001	LOC283014	HHEX
rs7914814	10	94372930	C/T	KIF11	intron[NM_004523.2]	NA NA NA	IDE	LOC283014
rs6583826	10	94337810	A/G	NA	NA	JOSD2 CEU 6e-05	IDE	KIF11
rs6583813	10	94199919	C/T	NA	NA	NA NA NA	LOC643768	IDE
rs3824735	10	94344184	A/C	KIF11	intron[NM_004523.2]	NA NA NA	IDE	LOC283014
rs10882091	10	94364357	C/T	KIF11	intron[NM_004523.2]	NA NA NA	IDE	LOC283014
rs7156590	14	74457936	C/T	RPS6KL1 LOC100130614	missense[NM_031464.3] near-gene-3[XM_001718505.1]	NA NA NA	DLST	LOC100130614
rs2286913	14	74456329	A/G	RPS6KL1 LOC100130614	reference[NM_031464.3] near-gene-3[XM_001718505.1]	NA NA NA	DLST	LOC100130614
rs11159109	14	74458827	C/T	RPS6KL1	utr-5[NM_031464.3]	NA NA NA	DLST	PGF
rs12185233	17	41279434	C/G	IMP5 LOC100128977	missense[NM_175882.1] intron[XM_001719146.1]	PYY CEU 0.0001	CRHR1	MAPT
rs7210728	17	41324209	A/G	LOC100128977	intron[XM_001719146.1]	LEO1 CEU 2e-05:TMEM20 CEU 3e-05:BCL2L12 YRI 5e-05:GLUD1 CEU 7e-05:GLUD2 CEU 7e-05:FGFR1OP2 CEU 0.0001:HTATIP2 CEU 0.0001:SMC1A CEU 0.0001:C21orf59 CEU 0.0001	IMP5	MAPT
rs2532274	17	41602941	C/T	KIAA1267	intron[NM_015443.2]	TMEM85 YRI 8e-05:DDR2 YRI 9e-05:HSD17B7 YRI 9e-05:HSD17B7P2 YRI 9e-05:LOC100131082 YRI 9e-05:LOC643313 YRI 9e-05:KCNAB3 YRI 0.0001	MAPT	LOC644246
rs12373123	17	41279853	C/T	IMP5 LOC100128977	missense[NM_175882.1] intron[XM_001719146.1]	NA NA NA	CRHR1	MAPT
rs12373168	17	41280117	A/C	IMP5	near-gene-3[NM_175882.1]	H2BFS YRI 8e-07:HIST1H2BK YRI 8e-07:PBX3 YRI 1e-06:ZNF334 YRI 5e-06:GBP1 YRI 6e-06:LOC400759 YRI 6e-06:STK3 YRI 7e-06:IQWD1 YRI 8e-06:KYNU YRI 9e-06:EDN1 YRI 2e-05:SGPP2 YRI 2e-05:CTTNBP2NL YRI 3e-05:LOC100129406 YRI 3e-05:VRK2 YRI 3e-05:CCDC82 YRI 3e-05:LOC643475 YRI 5e-05:PIP4K2A YRI 5e-05:A4GALT YRI 5e-05:SP110 YRI 5e-05:STEAP2 YRI 6e-05:DAAM1 YRI 7e-05:DTX3L YRI 7e-05:HNF4G YRI 7e-05:PARP11 Y…	IMP5	MAPT
rs1052587	17	41458449	C/T	MAPT MAPT MAPT	utr-3[NM_016841.2] utr-3[NM_016835.2] utr-3[NM_016834.2]	PYY CEU 0.0001	STH	KIAA1267
rs418891	17	41049321	G/T	NA	NA	PYY CEU 0.0001	LOC644191	MGC57346
rs17691610	17	41326456	G/T	LOC100128977 MAPT MAPT MAPT	intron[XM_001719146.1] near-gene-5[NM_005910.3] near-gene-5[NM_016835.2] near-gene-5[NM_016834.2]	PYY CEU 0.0001	IMP5	MAPT
rs17426064	17	41184469	C/T	NA	NA	PYY CEU 0.0001	C17orf69	CRHR1
rs12373142	17	41279980	C/G	IMP5 LOC100128977	reference[NM_175882.1] intron[XM_001719146.1]	LARP5 CEU 1e-05:RAD51C CEU 3e-05	CRHR1	MAPT
rs17651549	17	41417115	C/T	MAPT MAPT MAPT MAPT	intron[NM_016841.2] reference[NM_016835.2] missense[NM_016835.2] intron[NM_005910.3]	PYY CEU 0.0001	LOC100130148	STH
rs17574361	17	41464049	A/G	KIAA1267	utr-3[NM_015443.2]	PYY CEU 7e-05	MAPT	LOC644246
rs17585974	17	41604976	G/T	KIAA1267	reference[NM_015443.2]	PYY CEU 6e-05	MAPT	LOC644246
rs17763596	17	41276990	G/T	IMP5	near-gene-5[NM_175882.1]	PYY CEU 0.0001	CRHR1	IMP5
rs17334797	17	41181683	A/G	NA	NA	NA NA NA	C17orf69	CRHR1
rs7350928	17	41463947	C/T	KIAA1267	utr-3[NM_015443.2]	NA NA NA	MAPT	LOC644246
rs17660132	17	41521621	C/T	KIAA1267	intron[NM_015443.2]	NA NA NA	MAPT	LOC644246
rs1635291	17	41107696	C/T	NA	NA	FLYWCH2 YRI 5e-05:CEPT1 YRI 0.0001	C17orf69	CRHR1
rs1052553	17	41429726	A/G	MAPT MAPT MAPT MAPT MAPT MAPT MAPT	reference[NM_016841.2] reference[NM_016834.2] coding-synonymous[NM_016834.2] reference[NM_016835.2] coding-synonymous[NM_016835.2] reference[NM_005910.3] coding-synonymous[NM_005910.3]	PYY CEU 0.0001	LOC100130148	STH
rs17577094	17	41543275	A/G	KIAA1267	intron[NM_015443.2]	PYY CEU 0.0001	MAPT	LOC644246
rs17660464	17	41533806	A/C	KIAA1267	intron[NM_015443.2]	NA NA NA	MAPT	LOC644246
rs17652121	17	41429810	C/T	MAPT MAPT MAPT MAPT MAPT MAPT MAPT	coding-synonymous[NM_016841.2] coding-synonymous[NM_005910.3] reference[NM_005910.3] coding-synonymous[NM_016835.2] reference[NM_016835.2] coding-synonymous[NM_016834.2] reference[NM_016834.2]	NA NA NA	LOC100130148	STH
rs2469933	17	41641308	C/T	NA	NA	NA NA NA	LOC644246	LOC644253
rs17574604	17	41467460	A/G	KIAA1267	coding-synonymous[NM_015443.2]	NA NA NA	MAPT	LOC644246
rs12185235	17	41279483	C/T	LOC100128977 IMP5	intron[XM_001719146.1] coding-synonymous[NM_175882.1]	PYY CEU 0.0001	CRHR1	MAPT
rs1052551	17	41424761	A/G	MAPT MAPT MAPT MAPT MAPT MAPT MAPT	coding-synonymous[NM_016841.2] coding-synonymous[NM_005910.3] reference[NM_005910.3] coding-synonymous[NM_016835.2] reference[NM_016835.2] coding-synonymous[NM_016834.2] reference[NM_016834.2]	NA NA NA	LOC100130148	STH
rs17650901	17	41395527	A/G	MAPT MAPT MAPT	utr-5[NM_016841.2] utr-5[NM_016835.2] utr-5[NM_005910.3]	PYY CEU 0.0001	LOC100130148	STH
rs2532316	17	41569489	C/T	KIAA1267	intron[NM_015443.2]	PYY CEU 0.0001	MAPT	LOC644246
rs7215239	17	41123556	C/T	NA	NA	KLC2 YRI 1e-06:FLYWCH2 YRI 2e-06:ITPA YRI 3e-06:FICD YRI 6e-06:GDI1 YRI 7e-06:DOLK YRI 8e-06:ISG20L1 YRI 3e-05:AP1G2 YRI 3e-05:ZNF526 YRI 3e-05:TRIM35 YRI 4e-05:FLJ12986 YRI 4e-05:LOC642533 YRI 4e-05:ZNF778 YRI 4e-05:TOR1A YRI 5e-05:C22orf25 YRI 5e-05:CPEB4 YRI 5e-05:TBC1D10A YRI 5e-05:AFG3L2 YRI 6e-05:LOC644215 YRI 6e-05:RRP12 YRI 6e-05:SGPL1 YRI 6e-05:CBX6 YRI 6e-05:NPTXR YRI 6e-05:SLC39A13 YRI…	C17orf69	CRHR1
rs1881194	17	41604591	A/G	KIAA1267	reference[NM_015443.2]	PYY CEU 9e-05	MAPT	LOC644246
rs1724400	17	41111654	G/T	NA	NA	HSBP1 YRI 7e-06:ZNF416 YRI 9e-06:FICD YRI 1e-05:ZNF526 YRI 2e-05:TMEM87A YRI 3e-05:MCM9 YRI 3e-05:RAB11B YRI 4e-05:ZNF304 YRI 4e-05:HARBI1 YRI 5e-05:COQ10B YRI 7e-05:ADNP2 YRI 0.0001:PIP4K2C YRI 0.0001:NKIRAS2 YRI 0.0001:THEM4 YRI 0.0001:ALG1 YRI 0.0001:FBXO21 YRI 0.0001:DDX3X YRI 0.0001:CDCA4 YRI 0.0001:TEGT YRI 0.0001:ZNF551 YRI 0.0001:ZNF587 YRI 0.0001:ZNF776 YRI 0.0001	C17orf69	CRHR1
rs1396862	17	41258778	C/T	CRHR1 LOC100131650	intron[NM_004382.3] reference[XM_001726372.1]	PYY CEU 0.0001	C17orf69	LOC100128977
rs16940665	17	41263677	C/T	CRHR1	coding-synonymous[NM_004382.3]	LARP5 CEU 0.0001	LOC100131650	LOC100128977
rs2732674	17	41636474	A/G	NA	NA	PYY CEU 0.0001	LOC644246	LOC644253
rs417968	17	41084159	C/T	NA	NA	KLF9 YRI 3e-05:THEM4 YRI 7e-05:SERINC5 YRI 0.0001:AZIN1 YRI 0.0001:SSTR3 YRI 0.0001:SLC29A3 YRI 0.0001	C17orf69	CRHR1
rs17690703	17	41281077	C/T	LOC100128977	intron[XM_001719146.1]	NA NA NA	IMP5	MAPT
rs12185268	17	41279463	A/G	IMP5 LOC100128977	reference[NM_175882.1] intron[XM_001719146.1]	PYY CEU 0.0001	CRHR1	MAPT
rs229650	14	64277779	A/G	PLEKHG3	coding-synonymous[NM_015549.1]	ZNF827 CEU 0.0001	NUP50P1	SPTB
rs229624	14	64267520	C/T	PLEKHG3	coding-synonymous[NM_015549.1]	TOB2 CEU 2e-05:DLL1 CEU 2e-05:CYP27A1 CEU 4e-05:GUCY1A3 CEU 5e-05:SNX10 CEU 6e-05:SDC4 CEU 6e-05:TIAM1 CEU 8e-05:COTL1 CEU 0.0001:MAP7D2 CEU 0.0001:FAM13A1 CEU 0.0001:SH2B2 CEU 0.0001:GUCY1B3 CEU 0.0001:LINCR CEU 0.0001	NUP50P1	SPTB
rs229646	14	64260807	A/G	PLEKHG3	intron[NM_015549.1]	CPT1A YRI 6e-05:SLC10A4 CEU 0.0001:SLC2A8 CEU 0.0001	NUP50P1	SPTB
rs179336	14	64230337	A/G	NA	NA	NA NA NA	NUP50P1	PLEKHG3
rs229621	14	64270574	A/C	PLEKHG3	intron[NM_015549.1]	NA NA NA	NUP50P1	SPTB
rs229660	14	64244339	A/G	PLEKHG3	intron[NM_015549.1]	NA NA NA	NUP50P1	SPTB
rs17180090	14	64260666	C/T	PLEKHG3	intron[NM_015549.1]	FGF11 CEU 2e-05:MAP7D2 CEU 0.0001:ZNF827 CEU 0.0001:NCOR2 CEU 0.0001	NUP50P1	SPTB
rs872296	14	64231183	C/T	NA	NA	HCN3 CEU 0.0001	NUP50P1	PLEKHG3
rs4792930	17	38059370	G/T	NA	NA	KPNB1 CEU 1e-05:LOC791120 CEU 1e-05:ZNF783 CEU 1e-05:CASP7 YRI 2e-05:C10orf88 YRI 5e-05:BTG3 YRI 8e-05:GALC YRI 0.0001:KLF9 YRI 0.0001:ZNF304 YRI 0.0001:JOSD1 YRI 0.0001:LOC116349 CEU 0.0001:ZNF267 YRI 0.0001:SARS YRI 0.0001:LOC646482 YRI 0.0001:MTMR6 YRI 0.0001	LOC441795	TUBG2
rs598126	17	37970046	C/T	COASY COASY COASY COASY COASY COASY COASY COASY COASY	reference[NM_001042530.1] reference[NM_001042531.1] coding-synonymous[NM_001042531.1] reference[NM_001042532.1] coding-synonymous[NM_001042532.1] reference[NM_025233.5] coding-synonymous[NM_025233.5] reference[NM_001042529.1] coding-synonymous[NM_001042529.1]	KPNB1 CEU 1e-05:LOC791120 CEU 1e-05:ZNF783 CEU 1e-05:LOC116349 CEU 0.0001	HSD17B1	MLX
rs4028634	17	38089175	C/T	CNTNAP1	intron[NM_003632.1]	CCL17 CEU 3e-05:KPNB1 CEU 0.0001:LOC791120 CEU 0.0001:ZNF783 CEU 0.0001:BTG3 YRI 0.0001	CCR10	EZH1
rs2271029	17	38089448	A/C	CNTNAP1	reference[NM_003632.1]	FAM110A YRI 8e-06:KIAA0508 YRI 1e-05:SKI YRI 1e-05:MTA1 YRI 2e-05:BTBD2 YRI 2e-05:CCL17 CEU 5e-05:HDAC5 YRI 6e-05:DALRD3 YRI 8e-05:ZNF581 YRI 8e-05:FRMD4A CEU 0.0001	CCR10	EZH1
rs12943352	17	38061595	A/G	NA	NA	KPNB1 CEU 1e-05:LOC791120 CEU 1e-05:ZNF783 CEU 1e-05:LOC116349 CEU 0.0001	LOC441795	TUBG2
rs12451036	17	37934933	A/C	NA	NA	NA NA NA	ATP6V0A1	PTP4AP1
rs1517002	17	37988995	A/C	FAM134C	intron[NM_178126.2]	KPNB1 CEU 3e-05:LOC791120 CEU 3e-05:ZNF783 CEU 3e-05:DLX2 YRI 0.0001	PSMC3IP	TUBG1
rs3817331	17	38070974	C/T	TUBG2	intron[NM_016437.1]	KIAA0508 YRI 4e-06:SKI YRI 4e-06:BTBD2 YRI 6e-06:MTA1 YRI 9e-06:FAM110A YRI 2e-05:ZNF581 YRI 3e-05:DALRD3 YRI 3e-05:HDAC5 YRI 4e-05:FRMD4A CEU 6e-05:C1orf2 YRI 8e-05:KPNB1 CEU 8e-05:LOC791120 CEU 8e-05:ZNF783 CEU 8e-05:CCL17 CEU 0.0001:NLE1 YRI 0.0001:GIMAP6 CEU 0.0001:C15orf39 YRI 0.0001:KIAA1530 CEU 0.0001:TTLL12 YRI 0.0001:POR CEU 0.0001:ABHD14B YRI 0.0001	LOC441795	PLEKHH3
rs4793253	17	37997846	A/G	FAM134C	intron[NM_178126.2]	FRMD4A CEU 1e-05:LOC100133914 YRI 2e-05:SLC25A37 YRI 2e-05:GIMAP6 CEU 2e-05:KIAA0508 YRI 4e-05:SKI YRI 4e-05:KPNB1 CEU 9e-05:LOC791120 CEU 9e-05:ZNF783 CEU 9e-05:CCL17 CEU 0.0001:TUBA8 CEU 0.0001:NXPH3 CEU 0.0001	PSMC3IP	TUBG1
rs4793244	17	37984351	A/G	FAM134C	near-gene-3[NM_178126.2]	NA NA NA	PSMC3IP	FAM134C
rs11649877	17	38025923	A/G	NA	NA	KPNB1 CEU 1e-05:LOC791120 CEU 1e-05:ZNF783 CEU 1e-05:LOC116349 CEU 0.0001	TUBG1	LOC441795
rs615942	17	37968330	G/T	COASY COASY COASY COASY COASY COASY COASY COASY	missense[NM_025233.5] missense[NM_001042532.1] reference[NM_001042532.1] intron[NM_001042531.1] missense[NM_001042530.1] reference[NM_001042530.1] missense[NM_001042529.1] reference[NM_001042529.1]	KPNB1 CEU 1e-05:LOC791120 CEU 1e-05:ZNF783 CEU 1e-05:LOC116349 CEU 7e-05:MAN2B2 CEU 9e-05	HSD17B1	MLX
rs2292750	17	38065307	A/G	TUBG2	intron[NM_016437.1]	KPNB1 CEU 4e-05:LOC791120 CEU 4e-05:ZNF783 CEU 4e-05:FRMD4A CEU 6e-05	LOC441795	PLEKHH3
rs679	17	37977802	A/G	MLX MLX PSMC3IP PSMC3IP	utr-3[NM_170607.2] utr-3[NM_198205.1] near-gene-3[NM_013290.4] near-gene-3[NM_016556.1]	FRMD4A CEU 2e-05:LOC100133914 YRI 3e-05:SLC25A37 YRI 3e-05:GIMAP6 CEU 4e-05:CCL17 CEU 6e-05:KIAA0508 YRI 8e-05:SKI YRI 8e-05:TUBA8 CEU 0.0001	COASY	PSMC3IP
rs12952983	17	38016912	A/C	TUBG1	intron[NM_001070.3]	NA NA NA	FAM134C	LOC441795
rs4439172	8	73958744	A/G	KCNB2	intron[NM_004770.2]	NA NA NA	LOC100129527	TERF1
rs17631676	17	40905309	A/G	PLEKHM1	intron[NM_014798.1]	NA NA NA	LOC201175	LOC644354
rs12947718	17	40848884	A/G	ARHGAP27	intron[NM_199282.1]	NA NA NA	MAP3K14	LOC201175
rs11012	17	40869224	A/G	PLEKHM1	utr-3[NM_014798.1]	NA NA NA	LOC201175	LOC644354
rs17689966	17	41266236	A/G	CRHR1	intron[NM_004382.3]	NA NA NA	LOC100131650	LOC100128977
rs242944	17	41278960	C/T	IMP5 LOC100128977	reference[NM_175882.1] intron[XM_001719146.1]	NA NA NA	CRHR1	MAPT
rs754593	17	41410532	A/G	MAPT MAPT MAPT	intron[NM_016841.2] intron[NM_016835.2] intron[NM_016834.2]	NA NA NA	LOC100130148	STH
rs1409128	10	27190099	A/C	ABI1 ABI1 ABI1	near-gene-5[NM_005470.2] near-gene-5[NM_001012751.1] near-gene-5[NM_001012752.1]	NA NA NA	ABI1	C10orf51
rs9271300	6	32689560	C/G	NA	NA	NA NA NA	HLA-DRB1	HLA-DQA1
rs2050188	6	32447875	A/G	C6orf10	near-gene-5[NM_006781.3]	HLA-DQB1 CEU 6e-18:HLA-DQB2 CEU 6e-18:HLA-DRB1 CEU 6e-18:HLA-DRB2 CEU 6e-18:HLA-DRB3 CEU 6e-18:HLA-DRB4 CEU 6e-18:HLA-DRB5 CEU 6e-18:LOC100133484 CEU 6e-18:LOC100133583 CEU 6e-18:LOC100133661 CEU 6e-18:LOC100133811 CEU 6e-18:LOC730415 CEU 6e-18:RNASE2 CEU 6e-18:ZNF749 CEU 6e-18:hCG_1998957 CEU 6e-18:HLA-DQB1 CEU 1e-17:HLA-DQB2 CEU 1e-17:HLA-DRB1 CEU 1e-17:HLA-DRB2 CEU 1e-17:HLA-DRB3 CEU 1e-17:HLA…	C6orf10	BTNL2
rs2395172	6	32507820	C/T	NA	NA	C2orf18 YRI 4e-06:CENPA YRI 4e-06:ZMAT5 YRI 1e-05:PTPN7 YRI 2e-05:MRPS23 YRI 2e-05:LARS2 YRI 2e-05:ZNF557 YRI 2e-05:SCLY YRI 3e-05:MED11 YRI 3e-05:RPS4X YRI 3e-05:FLJ23867 YRI 3e-05:QSOX1 YRI 3e-05:HSBP1 YRI 4e-05:TSPAN4 YRI 4e-05:ADCK2 YRI 4e-05:CCNYL1 YRI 4e-05:LOC641367 YRI 4e-05:UHMK1 YRI 4e-05:DHX8 YRI 5e-05:TUSC2 YRI 5e-05:ATOX1 YRI 5e-05:MOV10 YRI 5e-05:APOBEC3F YRI 5e-05:APOBEC3G YRI 5e-0…	BTNL2	HLA-DRA
rs761188	6	32425951	C/T	C6orf10	intron[NM_006781.3]	SLC15A3 CEU 2e-05:LOC100132911 YRI 4e-05:HMOX1 CEU 4e-05:TMED10 YRI 5e-05:TMED10P YRI 5e-05:UBIAD1 CEU 8e-05:HECA YRI 0.0001:LIMA1 CEU 0.0001:RGS10 CEU 0.0001:MLXIP CEU 0.0001	HNRNPA1P2	BTNL2
rs3129955	6	32473818	C/T	BTNL2	intron[NM_019602.1]	NA NA NA	C6orf10	HLA-DRA
rs3132954	6	32419437	C/T	C6orf10	intron[NM_006781.3]	NA NA NA	HNRNPA1P2	BTNL2
rs1076712	6	32408130	A/G	C6orf10	intron[NM_006781.3]	HECA YRI 2e-05:TMED10 YRI 2e-05:TMED10P YRI 2e-05:SLC15A3 CEU 4e-05:LIMA1 CEU 0.0001:HMOX1 CEU 0.0001:LOC100132911 YRI 0.0001	HNRNPA1P2	BTNL2
rs9271775	6	32702306	C/T	NA	NA	HLA-DQB1 CEU 1e-32:HLA-DQB2 CEU 1e-32:HLA-DRB1 CEU 1e-32:HLA-DRB2 CEU 1e-32:HLA-DRB3 CEU 1e-32:HLA-DRB4 CEU 1e-32:HLA-DRB5 CEU 1e-32:LOC100133484 CEU 1e-32:LOC100133583 CEU 1e-32:LOC100133661 CEU 1e-32:LOC100133811 CEU 1e-32:LOC730415 CEU 1e-32:RNASE2 CEU 1e-32:ZNF749 CEU 1e-32:hCG_1998957 CEU 1e-32:HLA-DQB1 CEU 2e-31:HLA-DQB2 CEU 2e-31:HLA-DRB1 CEU 2e-31:HLA-DRB2 CEU 2e-31:HLA-DRB3 CEU 2e-31:HLA…	HLA-DRB1	HLA-DQA1
rs6920338	6	32396067	C/T	C6orf10	intron[NM_006781.3]	NA NA NA	NOTCH4	HNRNPA1P2
rs3117134	6	32421528	A/G	C6orf10	intron[NM_006781.3]	NA NA NA	HNRNPA1P2	BTNL2
rs3129941	6	32445664	A/G	C6orf10	missense[NM_006781.3]	HLA-DQB1 CEU 5e-15:HLA-DQB2 CEU 5e-15:HLA-DRB1 CEU 5e-15:HLA-DRB2 CEU 5e-15:HLA-DRB3 CEU 5e-15:HLA-DRB4 CEU 5e-15:HLA-DRB5 CEU 5e-15:LOC100133484 CEU 5e-15:LOC100133583 CEU 5e-15:LOC100133661 CEU 5e-15:LOC100133811 CEU 5e-15:LOC730415 CEU 5e-15:RNASE2 CEU 5e-15:ZNF749 CEU 5e-15:hCG_1998957 CEU 5e-15:HLA-DQB1 CEU 2e-14:HLA-DQB2 CEU 2e-14:HLA-DRB1 CEU 2e-14:HLA-DRB2 CEU 2e-14:HLA-DRB3 CEU 2e-14:HLA…	HNRNPA1P2	BTNL2
rs3129878	6	32516713	A/C	HLA-DRA	intron[NM_019111.3]	BAX YRI 3e-05:HAAO YRI 5e-05:HLA-DQA1 YRI 5e-05:HLA-DQA2 YRI 5e-05:PIGY YRI 7e-05:TIAM1 YRI 9e-05:PPARGC1B YRI 0.0001:H2AFY YRI 0.0001:EDA2R YRI 0.0001:SESN1 YRI 0.0001	BTNL2	HLA-DRB9
rs3132940	6	32269374	A/C	GPSM3	intron[NM_022107.1]	HLA-DQB1 CEU 8e-17:HLA-DQB2 CEU 8e-17:HLA-DRB1 CEU 8e-17:HLA-DRB2 CEU 8e-17:HLA-DRB3 CEU 8e-17:HLA-DRB4 CEU 8e-17:HLA-DRB5 CEU 8e-17:LOC100133484 CEU 8e-17:LOC100133583 CEU 8e-17:LOC100133661 CEU 8e-17:LOC100133811 CEU 8e-17:LOC730415 CEU 8e-17:RNASE2 CEU 8e-17:ZNF749 CEU 8e-17:hCG_1998957 CEU 8e-17:HLA-DQB1 CEU 2e-16:HLA-DQB2 CEU 2e-16:HLA-DRB1 CEU 2e-16:HLA-DRB2 CEU 2e-16:HLA-DRB3 CEU 2e-16:HLA…	PBX2	NOTCH4
rs6903608	6	32536263	C/T	NA	NA	HLA-DQB1 CEU 2e-20:HLA-DQB2 CEU 2e-20:HLA-DRB1 CEU 2e-20:HLA-DRB2 CEU 2e-20:HLA-DRB3 CEU 2e-20:HLA-DRB4 CEU 2e-20:HLA-DRB5 CEU 2e-20:LOC100133484 CEU 2e-20:LOC100133583 CEU 2e-20:LOC100133661 CEU 2e-20:LOC100133811 CEU 2e-20:LOC730415 CEU 2e-20:RNASE2 CEU 2e-20:ZNF749 CEU 2e-20:hCG_1998957 CEU 2e-20:HLA-DQB1 CEU 6e-20:HLA-DQB2 CEU 6e-20:HLA-DRB1 CEU 6e-20:HLA-DRB2 CEU 6e-20:HLA-DRB3 CEU 6e-20:HLA…	HLA-DRB9	HLA-DRB5
rs3129876	6	32515990	A/G	HLA-DRA	intron[NM_019111.3]	HAAO YRI 1e-05:PTPN7 YRI 3e-05:TIAM1 YRI 3e-05:MRPS16 YRI 3e-05:TAX1BP3 YRI 5e-05:SMAD5 YRI 6e-05:RAP2B YRI 6e-05:SPG7 YRI 8e-05:COX5B YRI 8e-05:APBB3 YRI 9e-05:PPARGC1B YRI 9e-05:NUDT12 YRI 9e-05:CHCHD6 YRI 0.0001:LOC100132481 YRI 0.0001:TUSC2 YRI 0.0001:ZMAT5 YRI 0.0001:SMCR8 YRI 0.0001:TSPAN4 YRI 0.0001	BTNL2	HLA-DRB9
rs3129931	6	32443494	C/T	C6orf10	intron[NM_006781.3]	HLA-DQB1 CEU 1e-14:HLA-DQB2 CEU 1e-14:HLA-DRB1 CEU 1e-14:HLA-DRB2 CEU 1e-14:HLA-DRB3 CEU 1e-14:HLA-DRB4 CEU 1e-14:HLA-DRB5 CEU 1e-14:LOC100133484 CEU 1e-14:LOC100133583 CEU 1e-14:LOC100133661 CEU 1e-14:LOC100133811 CEU 1e-14:LOC730415 CEU 1e-14:RNASE2 CEU 1e-14:ZNF749 CEU 1e-14:hCG_1998957 CEU 1e-14:HLA-DQB1 CEU 4e-14:HLA-DQB2 CEU 4e-14:HLA-DRB1 CEU 4e-14:HLA-DRB2 CEU 4e-14:HLA-DRB3 CEU 4e-14:HLA…	HNRNPA1P2	BTNL2
rs3129907	6	32431723	A/G	C6orf10	intron[NM_006781.3]	HLA-DQB1 CEU 3e-15:HLA-DQB2 CEU 3e-15:HLA-DRB1 CEU 3e-15:HLA-DRB2 CEU 3e-15:HLA-DRB3 CEU 3e-15:HLA-DRB4 CEU 3e-15:HLA-DRB5 CEU 3e-15:LOC100133484 CEU 3e-15:LOC100133583 CEU 3e-15:LOC100133661 CEU 3e-15:LOC100133811 CEU 3e-15:LOC730415 CEU 3e-15:RNASE2 CEU 3e-15:ZNF749 CEU 3e-15:hCG_1998957 CEU 3e-15:HLA-DQB1 CEU 8e-15:HLA-DQB2 CEU 8e-15:HLA-DRB1 CEU 8e-15:HLA-DRB2 CEU 8e-15:HLA-DRB3 CEU 8e-15:HLA…	HNRNPA1P2	BTNL2
rs3129881	6	32517462	C/T	HLA-DRA	intron[NM_019111.3]	HSBP1 YRI 1e-06:FLJ23867 YRI 3e-06:QSOX1 YRI 3e-06:TAPBP YRI 3e-06:DHX8 YRI 4e-06:LARS2 YRI 4e-06:PEF1 YRI 6e-06:NKIRAS2 YRI 6e-06:TSPAN4 YRI 7e-06:SLC45A3 YRI 7e-06:TUSC2 YRI 7e-06:RPS4X YRI 7e-06:SCAMP3 YRI 8e-06:ADCK2 YRI 9e-06:ATOX1 YRI 9e-06:C1orf160 YRI 1e-05:LOC644961 YRI 1e-05:ZNF134 YRI 1e-05:ZNF211 YRI 1e-05:TSSC1 YRI 1e-05:LETM1 YRI 1e-05:ATP13A2 YRI 1e-05:ACAA1 YRI 1e-05:SLC39A1 YRI 1…	BTNL2	HLA-DRB9
rs3129858	6	32508498	A/G	NA	NA	C2orf18 YRI 4e-06:CENPA YRI 4e-06:ZMAT5 YRI 1e-05:PTPN7 YRI 2e-05:MRPS23 YRI 2e-05:LARS2 YRI 2e-05:ZNF557 YRI 2e-05:SCLY YRI 3e-05:RPS4X YRI 3e-05:MED11 YRI 3e-05:FLJ23867 YRI 3e-05:QSOX1 YRI 3e-05:HSBP1 YRI 4e-05:ADCK2 YRI 4e-05:TSPAN4 YRI 4e-05:CCNYL1 YRI 4e-05:LOC641367 YRI 4e-05:UHMK1 YRI 4e-05:APOBEC3F YRI 5e-05:APOBEC3G YRI 5e-05:DHX8 YRI 5e-05:ATOX1 YRI 5e-05:TUSC2 YRI 5e-05:MOV10 YRI 5e-0…	BTNL2	HLA-DRA
rs28490179	6	32626983	C/T	NA	NA	NA NA NA	HLA-DRB5	HLA-DRB6
rs9268880	6	32539336	G/T	NA	NA	NA NA NA	HLA-DRB9	HLA-DRB5
rs3129868	6	32512355	A/C	NA	NA	NA NA NA	BTNL2	HLA-DRA
rs3129848	6	32505027	A/G	NA	NA	ZMAT5 YRI 5e-06:C2orf18 YRI 9e-06:CENPA YRI 9e-06:FLJ23867 YRI 1e-05:QSOX1 YRI 1e-05:RPS4X YRI 1e-05:ZNF557 YRI 3e-05:ATOX1 YRI 3e-05:MED11 YRI 3e-05:LARS2 YRI 3e-05:PTPN7 YRI 3e-05:ADCK2 YRI 3e-05:APOBEC3F YRI 4e-05:APOBEC3G YRI 4e-05:TUSC2 YRI 5e-05:UHMK1 YRI 5e-05:TSPAN4 YRI 6e-05:TMCO6 YRI 6e-05:SDHB YRI 6e-05:MRPS23 YRI 6e-05:TAX1BP3 YRI 6e-05:MOV10 YRI 7e-05:C1orf57 YRI 7e-05:SCAMP3 YRI 7e-…	BTNL2	HLA-DRA
rs3132959	6	32406920	A/G	C6orf10	intron[NM_006781.3]	HLA-DQB1 CEU 3e-15:HLA-DQB2 CEU 3e-15:HLA-DRB1 CEU 3e-15:HLA-DRB2 CEU 3e-15:HLA-DRB3 CEU 3e-15:HLA-DRB4 CEU 3e-15:HLA-DRB5 CEU 3e-15:LOC100133484 CEU 3e-15:LOC100133583 CEU 3e-15:LOC100133661 CEU 3e-15:LOC100133811 CEU 3e-15:LOC730415 CEU 3e-15:RNASE2 CEU 3e-15:ZNF749 CEU 3e-15:hCG_1998957 CEU 3e-15:HLA-DQB1 CEU 8e-15:HLA-DQB2 CEU 8e-15:HLA-DRB1 CEU 8e-15:HLA-DRB2 CEU 8e-15:HLA-DRB3 CEU 8e-15:HLA…	HNRNPA1P2	BTNL2
rs3135388	6	32521029	C/T	HLA-DRA	near-gene-3[NM_019111.3]	HLA-DQB1 CEU 3e-35:HLA-DQB2 CEU 3e-35:HLA-DRB1 CEU 3e-35:HLA-DRB2 CEU 3e-35:HLA-DRB3 CEU 3e-35:HLA-DRB4 CEU 3e-35:HLA-DRB5 CEU 3e-35:LOC100133484 CEU 3e-35:LOC100133583 CEU 3e-35:LOC100133661 CEU 3e-35:LOC100133811 CEU 3e-35:LOC730415 CEU 3e-35:RNASE2 CEU 3e-35:ZNF749 CEU 3e-35:hCG_1998957 CEU 3e-35:HLA-DQB1 CEU 2e-33:HLA-DQB2 CEU 2e-33:HLA-DRB1 CEU 2e-33:HLA-DRB2 CEU 2e-33:HLA-DRB3 CEU 2e-33:HLA…	HLA-DRA	HLA-DRB9
rs3129948	6	32462622	A/C	NA	NA	HLA-DQB1 CEU 1e-18:HLA-DQB2 CEU 1e-18:HLA-DRB1 CEU 1e-18:HLA-DRB2 CEU 1e-18:HLA-DRB3 CEU 1e-18:HLA-DRB4 CEU 1e-18:HLA-DRB5 CEU 1e-18:LOC100133484 CEU 1e-18:LOC100133583 CEU 1e-18:LOC100133661 CEU 1e-18:LOC100133811 CEU 1e-18:LOC730415 CEU 1e-18:RNASE2 CEU 1e-18:ZNF749 CEU 1e-18:hCG_1998957 CEU 1e-18:HLA-DQB1 CEU 2e-18:HLA-DQB2 CEU 2e-18:HLA-DRB1 CEU 2e-18:HLA-DRB2 CEU 2e-18:HLA-DRB3 CEU 2e-18:HLA…	C6orf10	BTNL2
rs9271366	6	32694832	A/G	NA	NA	HLA-DQB1 CEU 2e-32:HLA-DQB2 CEU 2e-32:HLA-DRB1 CEU 2e-32:HLA-DRB2 CEU 2e-32:HLA-DRB3 CEU 2e-32:HLA-DRB4 CEU 2e-32:HLA-DRB5 CEU 2e-32:LOC100133484 CEU 2e-32:LOC100133583 CEU 2e-32:LOC100133661 CEU 2e-32:LOC100133811 CEU 2e-32:LOC730415 CEU 2e-32:RNASE2 CEU 2e-32:ZNF749 CEU 2e-32:hCG_1998957 CEU 2e-32:HLA-DQB1 CEU 1e-30:HLA-DQB2 CEU 1e-30:HLA-DRB1 CEU 1e-30:HLA-DRB2 CEU 1e-30:HLA-DRB3 CEU 1e-30:HLA…	HLA-DRB1	HLA-DQA1
rs743862	6	32489917	C/T	NA	NA	HLA-DQB1 CEU 7e-05:HLA-DQB2 CEU 7e-05:HLA-DRB1 CEU 7e-05:HLA-DRB2 CEU 7e-05:HLA-DRB3 CEU 7e-05:HLA-DRB4 CEU 7e-05:HLA-DRB5 CEU 7e-05:HLA-DRB6 CEU 7e-05:LOC100133484 CEU 7e-05:LOC100133583 CEU 7e-05:LOC100133661 CEU 7e-05:LOC100133811 CEU 7e-05:LOC730415 CEU 7e-05:RNASE2 CEU 7e-05:ZNF749 CEU 7e-05:hCG_1998957 CEU 7e-05:HLA-DQB1 CEU 9e-05:HLA-DQB2 CEU 9e-05:HLA-DRB1 CEU 9e-05:HLA-DRB2 CEU 9e-05:HLA…	BTNL2	HLA-DRA
rs3129889	6	32521523	A/G	NA	NA	HLA-DQB1 CEU 3e-35:HLA-DQB2 CEU 3e-35:HLA-DRB1 CEU 3e-35:HLA-DRB2 CEU 3e-35:HLA-DRB3 CEU 3e-35:HLA-DRB4 CEU 3e-35:HLA-DRB5 CEU 3e-35:LOC100133484 CEU 3e-35:LOC100133583 CEU 3e-35:LOC100133661 CEU 3e-35:LOC100133811 CEU 3e-35:LOC730415 CEU 3e-35:RNASE2 CEU 3e-35:ZNF749 CEU 3e-35:hCG_1998957 CEU 3e-35:HLA-DQB1 CEU 2e-33:HLA-DQB2 CEU 2e-33:HLA-DRB1 CEU 2e-33:HLA-DRB2 CEU 2e-33:HLA-DRB3 CEU 2e-33:HLA…	HLA-DRA	HLA-DRB9
rs3117133	6	32421631	C/G	C6orf10	intron[NM_006781.3]	CD3EAP YRI 7e-05	HNRNPA1P2	BTNL2
rs3117119	6	32426588	C/T	C6orf10	intron[NM_006781.3]	NA NA NA	HNRNPA1P2	BTNL2
rs2395165	6	32496122	C/T	NA	NA	HLA-DQB1 CEU 4e-20:HLA-DQB2 CEU 4e-20:HLA-DRB1 CEU 4e-20:HLA-DRB2 CEU 4e-20:HLA-DRB3 CEU 4e-20:HLA-DRB4 CEU 4e-20:HLA-DRB5 CEU 4e-20:LOC100133484 CEU 4e-20:LOC100133583 CEU 4e-20:LOC100133661 CEU 4e-20:LOC100133811 CEU 4e-20:LOC730415 CEU 4e-20:RNASE2 CEU 4e-20:ZNF749 CEU 4e-20:hCG_1998957 CEU 4e-20:HLA-DQB1 CEU 2e-19:HLA-DQB2 CEU 2e-19:HLA-DRB1 CEU 2e-19:HLA-DRB2 CEU 2e-19:HLA-DRB3 CEU 2e-19:HLA…	BTNL2	HLA-DRA
rs3135352	6	32500884	G/T	NA	NA	NA NA NA	BTNL2	HLA-DRA
rs9272143	6	32708781	C/T	NA	NA	NA NA NA	HLA-DRB1	HLA-DQA1
rs3117111	6	32446378	A/G	C6orf10	intron[NM_006781.3]	NA NA NA	HNRNPA1P2	BTNL2
rs3117098	6	32466491	C/T	NA	NA	HLA-DQB1 CEU 1e-18:HLA-DQB2 CEU 1e-18:HLA-DRB1 CEU 1e-18:HLA-DRB2 CEU 1e-18:HLA-DRB3 CEU 1e-18:HLA-DRB4 CEU 1e-18:HLA-DRB5 CEU 1e-18:LOC100133484 CEU 1e-18:LOC100133583 CEU 1e-18:LOC100133661 CEU 1e-18:LOC100133811 CEU 1e-18:LOC730415 CEU 1e-18:RNASE2 CEU 1e-18:ZNF749 CEU 1e-18:hCG_1998957 CEU 1e-18:HLA-DQB1 CEU 2e-18:HLA-DQB2 CEU 2e-18:HLA-DRB1 CEU 2e-18:HLA-DRB2 CEU 2e-18:HLA-DRB3 CEU 2e-18:HLA…	C6orf10	BTNL2
rs9268199	6	32386613	A/G	C6orf10	intron[NM_006781.3]	HLA-DQB1 CEU 1e-24:HLA-DQB2 CEU 1e-24:HLA-DRB1 CEU 1e-24:HLA-DRB2 CEU 1e-24:HLA-DRB3 CEU 1e-24:HLA-DRB4 CEU 1e-24:HLA-DRB5 CEU 1e-24:LOC100133484 CEU 1e-24:LOC100133583 CEU 1e-24:LOC100133661 CEU 1e-24:LOC100133811 CEU 1e-24:LOC730415 CEU 1e-24:RNASE2 CEU 1e-24:ZNF749 CEU 1e-24:hCG_1998957 CEU 1e-24:HLA-DQB1 CEU 1e-23:HLA-DQB2 CEU 1e-23:HLA-DRB1 CEU 1e-23:HLA-DRB2 CEU 1e-23:HLA-DRB3 CEU 1e-23:HLA…	NOTCH4	HNRNPA1P2
rs9270986	6	32682038	A/C	NA	NA	HLA-DQB1 CEU 5e-39:HLA-DQB2 CEU 5e-39:HLA-DRB1 CEU 5e-39:HLA-DRB2 CEU 5e-39:HLA-DRB3 CEU 5e-39:HLA-DRB4 CEU 5e-39:HLA-DRB5 CEU 5e-39:LOC100133484 CEU 5e-39:LOC100133583 CEU 5e-39:LOC100133661 CEU 5e-39:LOC100133811 CEU 5e-39:LOC730415 CEU 5e-39:RNASE2 CEU 5e-39:ZNF749 CEU 5e-39:hCG_1998957 CEU 5e-39:HLA-DQB1 CEU 1e-37:HLA-DQB2 CEU 1e-37:HLA-DRB1 CEU 1e-37:HLA-DRB2 CEU 1e-37:HLA-DRB3 CEU 1e-37:HLA…	HLA-DRB1	HLA-DQA1
rs9268103	6	32353348	A/G	NA	NA	NA NA NA	NOTCH4	C6orf10
rs3135391	6	32518965	C/T	HLA-DRA	reference[NM_019111.3]	HLA-DQB1 CEU 3e-35:HLA-DQB2 CEU 3e-35:HLA-DRB1 CEU 3e-35:HLA-DRB2 CEU 3e-35:HLA-DRB3 CEU 3e-35:HLA-DRB4 CEU 3e-35:HLA-DRB5 CEU 3e-35:LOC100133484 CEU 3e-35:LOC100133583 CEU 3e-35:LOC100133661 CEU 3e-35:LOC100133811 CEU 3e-35:LOC730415 CEU 3e-35:RNASE2 CEU 3e-35:ZNF749 CEU 3e-35:hCG_1998957 CEU 3e-35:HLA-DQB1 CEU 2e-33:HLA-DQB2 CEU 2e-33:HLA-DRB1 CEU 2e-33:HLA-DRB2 CEU 2e-33:HLA-DRB3 CEU 2e-33:HLA…	BTNL2	HLA-DRB9
rs6923504	6	32536164	C/G	NA	NA	HLA-DQB1 CEU 2e-19:HLA-DQB2 CEU 2e-19:HLA-DRB1 CEU 2e-19:HLA-DRB2 CEU 2e-19:HLA-DRB3 CEU 2e-19:HLA-DRB4 CEU 2e-19:HLA-DRB5 CEU 2e-19:LOC100133484 CEU 2e-19:LOC100133583 CEU 2e-19:LOC100133661 CEU 2e-19:LOC100133811 CEU 2e-19:LOC730415 CEU 2e-19:RNASE2 CEU 2e-19:ZNF749 CEU 2e-19:hCG_1998957 CEU 2e-19:HLA-DQB1 CEU 7e-19:HLA-DQB2 CEU 7e-19:HLA-DRB1 CEU 7e-19:HLA-DRB2 CEU 7e-19:HLA-DRB3 CEU 7e-19:HLA…	HLA-DRB9	HLA-DRB5
rs3129954	6	32473558	A/G	BTNL2	intron[NM_019602.1]	HLA-DQB1 CEU 1e-18:HLA-DQB2 CEU 1e-18:HLA-DRB1 CEU 1e-18:HLA-DRB2 CEU 1e-18:HLA-DRB3 CEU 1e-18:HLA-DRB4 CEU 1e-18:HLA-DRB5 CEU 1e-18:LOC100133484 CEU 1e-18:LOC100133583 CEU 1e-18:LOC100133661 CEU 1e-18:LOC100133811 CEU 1e-18:LOC730415 CEU 1e-18:RNASE2 CEU 1e-18:ZNF749 CEU 1e-18:hCG_1998957 CEU 1e-18:HLA-DQB1 CEU 2e-18:HLA-DQB2 CEU 2e-18:HLA-DRB1 CEU 2e-18:HLA-DRB2 CEU 2e-18:HLA-DRB3 CEU 2e-18:HLA…	C6orf10	HLA-DRA
rs9272105	6	32707977	A/G	NA	NA	NA NA NA	HLA-DRB1	HLA-DQA1
rs3129718	6	32767816	C/T	NA	NA	NA NA NA	HLA-DQB1	HLA-DQA2
rs2894249	6	32433813	C/T	C6orf10	intron[NM_006781.3]	HLA-DQB1 CEU 3e-15:HLA-DQB2 CEU 3e-15:HLA-DRB1 CEU 3e-15:HLA-DRB2 CEU 3e-15:HLA-DRB3 CEU 3e-15:HLA-DRB4 CEU 3e-15:HLA-DRB5 CEU 3e-15:LOC100133484 CEU 3e-15:LOC100133583 CEU 3e-15:LOC100133661 CEU 3e-15:LOC100133811 CEU 3e-15:LOC730415 CEU 3e-15:RNASE2 CEU 3e-15:ZNF749 CEU 3e-15:hCG_1998957 CEU 3e-15:HLA-DQB1 CEU 8e-15:HLA-DQB2 CEU 8e-15:HLA-DRB1 CEU 8e-15:HLA-DRB2 CEU 8e-15:HLA-DRB3 CEU 8e-15:HLA…	HNRNPA1P2	BTNL2
rs6904320	6	32420060	A/G	C6orf10	intron[NM_006781.3]	HLA-DQB1 CEU 3e-15:HLA-DQB2 CEU 3e-15:HLA-DRB1 CEU 3e-15:HLA-DRB2 CEU 3e-15:HLA-DRB3 CEU 3e-15:HLA-DRB4 CEU 3e-15:HLA-DRB5 CEU 3e-15:LOC100133484 CEU 3e-15:LOC100133583 CEU 3e-15:LOC100133661 CEU 3e-15:LOC100133811 CEU 3e-15:LOC730415 CEU 3e-15:RNASE2 CEU 3e-15:ZNF749 CEU 3e-15:hCG_1998957 CEU 3e-15:HLA-DQB1 CEU 8e-15:HLA-DQB2 CEU 8e-15:HLA-DRB1 CEU 8e-15:HLA-DRB2 CEU 8e-15:HLA-DRB3 CEU 8e-15:HLA…	HNRNPA1P2	BTNL2
rs3129860	6	32509057	A/G	NA	NA	HLA-DQB1 CEU 3e-34:HLA-DQB2 CEU 3e-34:HLA-DRB1 CEU 3e-34:HLA-DRB2 CEU 3e-34:HLA-DRB3 CEU 3e-34:HLA-DRB4 CEU 3e-34:HLA-DRB5 CEU 3e-34:LOC100133484 CEU 3e-34:LOC100133583 CEU 3e-34:LOC100133661 CEU 3e-34:LOC100133811 CEU 3e-34:LOC730415 CEU 3e-34:RNASE2 CEU 3e-34:ZNF749 CEU 3e-34:hCG_1998957 CEU 3e-34:HLA-DQB1 CEU 2e-32:HLA-DQB2 CEU 2e-32:HLA-DRB1 CEU 2e-32:HLA-DRB2 CEU 2e-32:HLA-DRB3 CEU 2e-32:HLA…	BTNL2	HLA-DRA
rs9271055	6	32683347	G/T	NA	NA	NA NA NA	HLA-DRB1	HLA-DQA1
rs910049	6	32423705	A/G	C6orf10	intron[NM_006781.3]	CD3EAP YRI 9e-05	HNRNPA1P2	BTNL2
rs2395174	6	32512856	G/T	NA	NA	ZMAT5 YRI 5e-06:C2orf18 YRI 9e-06:CENPA YRI 9e-06:FLJ23867 YRI 1e-05:QSOX1 YRI 1e-05:RPS4X YRI 1e-05:ZNF557 YRI 3e-05:MED11 YRI 3e-05:ATOX1 YRI 3e-05:LARS2 YRI 3e-05:PTPN7 YRI 3e-05:ADCK2 YRI 3e-05:APOBEC3F YRI 4e-05:APOBEC3G YRI 4e-05:UHMK1 YRI 5e-05:TUSC2 YRI 5e-05:TSPAN4 YRI 6e-05:TMCO6 YRI 6e-05:SDHB YRI 6e-05:MRPS23 YRI 6e-05:TAX1BP3 YRI 6e-05:MOV10 YRI 7e-05:C1orf57 YRI 7e-05:SCAMP3 YRI 7e-…	BTNL2	HLA-DRA
rs2273019	6	32414397	A/G	C6orf10	intron[NM_006781.3]	TMED10 YRI 6e-06:TMED10P YRI 6e-06:HECA YRI 2e-05:SLC15A3 CEU 2e-05:HMOX1 CEU 4e-05:UBIAD1 CEU 8e-05:LIMA1 CEU 0.0001:LOC100132911 YRI 0.0001:FEM1B YRI 0.0001:IMPAD1 YRI 0.0001:MLXIP CEU 0.0001:RGS10 CEU 0.0001	HNRNPA1P2	BTNL2
rs3129846	6	32504453	A/G	NA	NA	NA NA NA	BTNL2	HLA-DRA
rs9267947	6	32319196	A/G	NA	NA	HMOX1 CEU 2e-05:HLA-DQB1 CEU 5e-05:HLA-DQB2 CEU 5e-05:HLA-DRB1 CEU 5e-05:HLA-DRB2 CEU 5e-05:HLA-DRB3 CEU 5e-05:HLA-DRB4 CEU 5e-05:HLA-DRB5 CEU 5e-05:LOC100133484 CEU 5e-05:LOC100133583 CEU 5e-05:LOC100133661 CEU 5e-05:LOC100133811 CEU 5e-05:LOC730415 CEU 5e-05:RNASE2 CEU 5e-05:ZNF749 CEU 5e-05:hCG_1998957 CEU 5e-05:HLA-DQB1 CEU 6e-05:HLA-DQB2 CEU 6e-05:HLA-DRB1 CEU 6e-05:HLA-DRB2 CEU 6e-05:HLA-DR…	NOTCH4	C6orf10
rs983561	6	32511633	A/C	NA	NA	C2orf18 YRI 4e-06:CENPA YRI 4e-06:ZMAT5 YRI 1e-05:PTPN7 YRI 2e-05:MRPS23 YRI 2e-05:LARS2 YRI 2e-05:ZNF557 YRI 2e-05:SCLY YRI 3e-05:RPS4X YRI 3e-05:MED11 YRI 3e-05:FLJ23867 YRI 3e-05:QSOX1 YRI 3e-05:HSBP1 YRI 4e-05:TSPAN4 YRI 4e-05:CCNYL1 YRI 4e-05:LOC641367 YRI 4e-05:ADCK2 YRI 4e-05:UHMK1 YRI 4e-05:APOBEC3F YRI 5e-05:APOBEC3G YRI 5e-05:DHX8 YRI 5e-05:ATOX1 YRI 5e-05:TUSC2 YRI 5e-05:MOV10 YRI 5e-0…	BTNL2	HLA-DRA
rs3129934	6	32444165	C/T	C6orf10	intron[NM_006781.3]	HLA-DQB1 CEU 9e-27:HLA-DQB2 CEU 9e-27:HLA-DRB1 CEU 9e-27:HLA-DRB2 CEU 9e-27:HLA-DRB3 CEU 9e-27:HLA-DRB4 CEU 9e-27:HLA-DRB5 CEU 9e-27:LOC100133484 CEU 9e-27:LOC100133583 CEU 9e-27:LOC100133661 CEU 9e-27:LOC100133811 CEU 9e-27:LOC730415 CEU 9e-27:RNASE2 CEU 9e-27:ZNF749 CEU 9e-27:hCG_1998957 CEU 9e-27:HLA-DQB1 CEU 2e-25:HLA-DQB2 CEU 2e-25:HLA-DRB1 CEU 2e-25:HLA-DRB2 CEU 2e-25:HLA-DRB3 CEU 2e-25:HLA…	HNRNPA1P2	BTNL2
rs3132958	6	32405879	A/G	C6orf10	intron[NM_006781.3]	HLA-DQB1 CEU 5e-15:HLA-DQB2 CEU 5e-15:HLA-DRB1 CEU 5e-15:HLA-DRB2 CEU 5e-15:HLA-DRB3 CEU 5e-15:HLA-DRB4 CEU 5e-15:HLA-DRB5 CEU 5e-15:LOC100133484 CEU 5e-15:LOC100133583 CEU 5e-15:LOC100133661 CEU 5e-15:LOC100133811 CEU 5e-15:LOC730415 CEU 5e-15:RNASE2 CEU 5e-15:ZNF749 CEU 5e-15:hCG_1998957 CEU 5e-15:HLA-DQB1 CEU 2e-14:HLA-DQB2 CEU 2e-14:HLA-DRB1 CEU 2e-14:HLA-DRB2 CEU 2e-14:HLA-DRB3 CEU 2e-14:HLA…	HNRNPA1P2	BTNL2
rs3135342	6	32504593	A/C	NA	NA	ZMAT5 YRI 6e-06:RPS4X YRI 7e-06:C2orf18 YRI 7e-06:CENPA YRI 7e-06:FLJ23867 YRI 9e-06:QSOX1 YRI 9e-06:MED11 YRI 2e-05:PTPN7 YRI 2e-05:ZNF557 YRI 2e-05:LARS2 YRI 2e-05:ATOX1 YRI 2e-05:APOBEC3F YRI 3e-05:APOBEC3G YRI 3e-05:TUSC2 YRI 4e-05:TSPAN4 YRI 4e-05:ADCK2 YRI 4e-05:UHMK1 YRI 4e-05:SDHB YRI 4e-05:SCAMP3 YRI 5e-05:MOV10 YRI 5e-05:TMCO6 YRI 5e-05:MRPS23 YRI 5e-05:TAX1BP3 YRI 5e-05:NKIRAS2 YRI 5e-…	BTNL2	HLA-DRA
rs3135005	6	32693997	C/T	NA	NA	HLA-DQB1 CEU 3e-35:HLA-DQB2 CEU 3e-35:HLA-DRB1 CEU 3e-35:HLA-DRB2 CEU 3e-35:HLA-DRB3 CEU 3e-35:HLA-DRB4 CEU 3e-35:HLA-DRB5 CEU 3e-35:LOC100133484 CEU 3e-35:LOC100133583 CEU 3e-35:LOC100133661 CEU 3e-35:LOC100133811 CEU 3e-35:LOC730415 CEU 3e-35:RNASE2 CEU 3e-35:ZNF749 CEU 3e-35:hCG_1998957 CEU 3e-35:HLA-DQB1 CEU 2e-33:HLA-DQB2 CEU 2e-33:HLA-DRB1 CEU 2e-33:HLA-DRB2 CEU 2e-33:HLA-DRB3 CEU 2e-33:HLA…	HLA-DRB1	HLA-DQA1
rs7799807	7	1834618	A/G	MAD1L1 MAD1L1	intron[NM_003550.2] intron[NM_001013837.1]	PRKAB1 CEU 3e-05:ZNF746 CEU 0.0001	LOC100131589	LOC100128374
rs3778991	7	2138981	A/G	MAD1L1 MAD1L1	intron[NM_003550.2] intron[NM_001013836.1]	TXLNA CEU 1e-05:EIF2C1 CEU 0.0001	LOC100128374	FTSJ2
rs2280550	7	1943082	C/T	MAD1L1 MAD1L1	intron[NM_003550.2] intron[NM_001013837.1]	PRKAB1 CEU 9e-06:ZNF746 CEU 2e-05:ARHGEF3 CEU 8e-05	LOC100128374	FTSJ2
rs6957894	7	1853888	A/G	MAD1L1 MAD1L1 LOC100128374 LOC100128374	intron[NM_003550.2] intron[NM_001013836.1] missense[XM_001720933.1] reference[XM_001720933.1]	ZNF746 CEU 1e-05:PRKAB1 CEU 5e-05:ARHGEF3 CEU 9e-05	LOC100127955	FTSJ2
rs6954673	7	1853463	C/T	LOC100128374 MAD1L1 MAD1L1 MAD1L1	reference[XM_001720933.1] intron[NM_003550.2] intron[NM_001013836.1] intron[NM_001013837.1]	ZNF746 CEU 2e-05:LOC100132742 YRI 2e-05:P4HA1 YRI 2e-05:RPL17 YRI 2e-05:hCG_2004593 YRI 2e-05:ERAP2 YRI 4e-05:PRKAB1 CEU 4e-05:KCNAB3 YRI 5e-05:ARHGEF3 CEU 9e-05:ANKRD52 YRI 0.0001:UNQ5837 YRI 0.0001:LRRC25 YRI 0.0001	LOC100127955	FTSJ2
rs3800882	7	2087284	A/G	MAD1L1 MAD1L1	intron[NM_003550.2] intron[NM_001013836.1]	LOC152217 YRI 2e-05:KLF5 YRI 2e-05:PRKAB1 CEU 5e-05:NES YRI 6e-05:ZNF746 CEU 8e-05:TXLNA CEU 9e-05:BCL7B YRI 0.0001:C7orf31 YRI 0.0001:RGS12 YRI 0.0001:C3orf38 YRI 0.0001:KIAA1715 YRI 0.0001:RAB27A CEU 0.0001:FYTTD1 CEU 0.0001	LOC100128374	FTSJ2
rs3778978	7	2126343	A/G	MAD1L1 MAD1L1	intron[NM_003550.2] intron[NM_001013837.1]	ZNF746 CEU 3e-05:TXLNA CEU 4e-05:PRKAB1 CEU 7e-05:RFTN1 CEU 0.0001:D2HGDH CEU 0.0001	LOC100128374	FTSJ2
rs12699477	7	1935479	C/T	MAD1L1 MAD1L1	intron[NM_003550.2] intron[NM_001013837.1]	NA NA NA	LOC100128374	FTSJ2
rs12540579	7	1848753	A/C	MAD1L1 MAD1L1 LOC100128374	intron[NM_003550.2] intron[NM_001013837.1] intron[XM_001720933.1]	PRKAB1 CEU 0.0001:MRPS26 CEU 0.0001	LOC100131589	LOC100127955
rs4721135	7	1878748	A/G	MAD1L1 MAD1L1	intron[NM_003550.2] intron[NM_001013836.1]	HLA-DQB1 YRI 3e-06:HLA-DQB2 YRI 3e-06:HLA-DRB1 YRI 3e-06:HLA-DRB2 YRI 3e-06:HLA-DRB3 YRI 3e-06:HLA-DRB4 YRI 3e-06:HLA-DRB5 YRI 3e-06:HLA-DRB6 YRI 3e-06:LOC100133484 YRI 3e-06:LOC100133583 YRI 3e-06:LOC100133661 YRI 3e-06:LOC100133811 YRI 3e-06:LOC730415 YRI 3e-06:RNASE2 YRI 3e-06:ZNF749 YRI 3e-06:hCG_1998957 YRI 3e-06:PRKAB1 CEU 3e-06:HLA-DQB1 YRI 9e-06:HLA-DQB2 YRI 9e-06:HLA-DRB1 YRI 9e-06:HLA-D…	LOC100128374	FTSJ2
rs12666575	7	1970947	C/T	MAD1L1 MAD1L1	intron[NM_003550.2] intron[NM_001013837.1]	NA NA NA	LOC100128374	FTSJ2
rs11033018	11	35158106	A/C	CD44 CD44 CD44 CD44	intron[NM_001001392.1] intron[NM_001001390.1] intron[NM_001001389.1] intron[NM_000610.3]	C22orf32 YRI 2e-05:DYNLL2 YRI 7e-05:TTYH3 YRI 0.0001:AOF2 YRI 0.0001:LUZP1 YRI 0.0001	PDHX	SLC1A2
rs11033019	11	35158386	C/T	CD44 CD44 CD44 CD44	intron[NM_001001391.1] intron[NM_000610.3] intron[NM_001001389.1] intron[NM_001001390.1]	C22orf32 YRI 2e-05:DYNLL2 YRI 7e-05:TTYH3 YRI 0.0001:AOF2 YRI 0.0001:LUZP1 YRI 0.0001	PDHX	SLC1A2
rs861855	22	20316827	A/C	CCDC116	near-gene-5[NM_152612.2]	NA NA NA	YDJC	CCDC116
rs1669125	22	20357348	A/G	PPIL2 PPIL2	intron[NM_148175.2] intron[NM_014337.3]	CHCHD7 YRI 0.0001	LOC100129803	YPEL1
rs2247115	22	20354150	C/T	PPIL2 PPIL2	intron[NM_148176.2] intron[NM_014337.3]	ASB8 YRI 2e-05:RNF138 YRI 6e-05:ZNF586 YRI 8e-05:TIMM8B YRI 0.0001:MAPK7 YRI 0.0001	LOC100129803	YPEL1
rs861833	22	20369199	A/G	PPIL2 PPIL2 PPIL2 PPIL2 PPIL2	reference[NM_148176.2] reference[NM_148175.2] coding-synonymous[NM_148175.2] reference[NM_014337.3] coding-synonymous[NM_014337.3]	NA NA NA	LOC100129803	YPEL1
rs861818	22	20381583	A/C	YPEL1 PPIL2 PPIL2	near-gene-3[NM_013313.3] utr-3[NM_148176.2] utr-3[NM_014337.3]	NA NA NA	LOC100129803	YPEL1
rs1103229	22	20352005	C/T	PPIL2 PPIL2	intron[NM_148176.2] intron[NM_014337.3]	NA NA NA	LOC100129803	YPEL1
rs881091	22	20366512	A/G	PPIL2 PPIL2	intron[NM_148175.2] intron[NM_014337.3]	MGC13379 YRI 2e-05:LOC100131102 YRI 7e-05:LOC257152 YRI 7e-05:SLC25A32 YRI 7e-05:CPNE1 YRI 0.0001:RBM12 YRI 0.0001:C14orf166 YRI 0.0001	LOC100129803	YPEL1
rs9647713	7	72864743	C/T	NA	NA	AMACR CEU 1e-06:C1QTNF3 CEU 1e-06:KLHL9 CEU 4e-06:RRAGB CEU 6e-06:NBN CEU 2e-05:C2orf55 CEU 2e-05:KIAA1632 CEU 2e-05:WDSUB1 CEU 2e-05:STK33 CEU 2e-05:NEK3 CEU 3e-05:GDF11 YRI 3e-05:MAPK1 CEU 4e-05:EPC1 CEU 4e-05:NR1D2 CEU 4e-05:ZNF331 CEU 5e-05:UNQ1887 CEU 7e-05:IL6ST CEU 7e-05:MKS1 CEU 7e-05:TULP3 CEU 8e-05:ZEB1 CEU 8e-05:LAMC3 CEU 8e-05:CEP290 CEU 8e-05:XG CEU 8e-05:XGPY2 CEU 8e-05:ZDHHC17 CEU …	CLDN3	CLDN4
rs10232827	7	72792953	A/G	NA	NA	NA NA NA	ABHD11	CLDN3
rs11767129	7	72913705	C/T	WBSCR28	intron[NM_182504.3]	NA NA NA	WBSCR27	ELN
rs13223593	7	72891708	A/G	WBSCR27	intron[NM_152559.2]	NA NA NA	LOC100128031	WBSCR28
rs1127155	7	72884397	A/G	LOC100128031	utr-5[XM_001721787.1]	ZNF331 CEU 2e-05:LOC100132532 YRI 3e-05:PPP2R5C YRI 3e-05:ZEB1 CEU 4e-05:MTA1 YRI 7e-05:NEK3 CEU 0.0001:TMEM38A YRI 0.0001:EPC1 CEU 0.0001:CEP57 CEU 0.0001:IPO5 YRI 0.0001	CLDN3	WBSCR27
rs4255023	7	72877554	C/T	NA	NA	NA NA NA	CLDN3	CLDN4
rs6460055	7	72825453	C/T	NA	NA	NEK3 CEU 4e-06:FOXC1 CEU 1e-05:SERINC5 CEU 3e-05:ZEB1 CEU 7e-05:MLLT10 CEU 7e-05:ZNF331 CEU 7e-05:ARHGAP12 CEU 8e-05:LYPD2 CEU 9e-05:DYRK1A CEU 0.0001:C1QBP YRI 0.0001	CLDN3	CLDN4
rs11770024	7	72913437	C/T	WBSCR28	utr-5[NM_182504.3]	ZNF331 CEU 2e-05:ZEB1 CEU 4e-05:CEP57 CEU 0.0001:EPC1 CEU 0.0001:NEK3 CEU 0.0001	WBSCR27	ELN
rs6949053	7	72907873	C/T	NA	NA	LOC100132532 YRI 2e-06:PPP2R5C YRI 2e-06:ZNF331 CEU 2e-05:ZEB1 CEU 4e-05:LSM14A YRI 8e-05:CD22 YRI 9e-05:C22orf39 YRI 0.0001:NEK3 CEU 0.0001:CEP57 CEU 0.0001:EPC1 CEU 0.0001	WBSCR27	WBSCR28
rs9691413	7	72885140	A/G	CLDN4 WBSCR27	near-gene-3[NM_001305.3] near-gene-3[NM_152559.2]	NA NA NA	CLDN4	WBSCR27
rs13232536	7	72857444	A/G	NA	NA	NEK3 CEU 3e-06:FOXC1 CEU 2e-05:ZEB1 CEU 3e-05:SERINC5 CEU 3e-05:MLLT10 CEU 4e-05:ZNF331 CEU 6e-05:ARHGAP12 CEU 6e-05:DYRK1A CEU 7e-05:TAF1 CEU 7e-05:TAF1L CEU 7e-05:LYPD2 CEU 9e-05:N4BP2L1 CEU 0.0001:EPC1 CEU 0.0001:EEA1 CEU 0.0001:CEP57 CEU 0.0001:CFDP1 CEU 0.0001	CLDN3	CLDN4
rs8629	7	72883455	C/T	LOC100128031 CLDN4	reference[XM_001721787.1] utr-5[NM_001305.3]	ZNF331 CEU 2e-05:ZEB1 CEU 4e-05:HDAC5 YRI 5e-05:NEK3 CEU 0.0001:S1PR4 YRI 0.0001:EPC1 CEU 0.0001:CEP57 CEU 0.0001	CLDN3	WBSCR27
rs7455225	7	72879322	C/T	NA	NA	EEA1 CEU 8e-05	CLDN3	CLDN4
rs12536661	7	72819953	A/G	CLDN3	near-gene-3[NM_001306.2]	NEK3 CEU 3e-06:CLCN5 CEU 7e-06:PYY3 CEU 7e-06:STK33 CEU 7e-06:ARHGAP12 CEU 1e-05:KCND2 CEU 1e-05:EPC1 CEU 1e-05:FOXC1 CEU 1e-05:POMT2 CEU 2e-05:ZNF19 CEU 2e-05:CHM CEU 2e-05:RRAGB CEU 2e-05:CEP290 CEU 2e-05:CLUAP1 CEU 2e-05:BBS4 CEU 3e-05:C2CD2 CEU 3e-05:SMURF2 CEU 3e-05:AMACR CEU 3e-05:C1QTNF3 CEU 3e-05:TNFSF13B CEU 5e-05:EEA1 CEU 5e-05:NUB1 CEU 6e-05:CEP250 CEU 7e-05:WDSUB1 CEU 7e-05:CFDP1 CEU …	ABHD11	CLDN3
rs6968360	7	72885668	C/T	LOC100128031	near-gene-5[XM_001721787.1]	NA NA NA	LOC100128031	WBSCR27
rs2899313	22	37811969	A/C	APOBEC3G	intron[NM_021822.1]	NA NA NA	APOBEC3F	LOC651158
rs10925257	1	235112783	A/G	MTR	intron[NM_000254.2]	NA NA NA	ACTN2	LOC440737
rs1805087	1	235115123	A/G	MTR	reference[NM_000254.2]	NA NA NA	ACTN2	LOC440737
rs4659727	1	235073537	A/G	MTR	intron[NM_000254.2]	SERTAD3 YRI 0.0001	ACTN2	LOC440737
rs2275565	1	235115299	A/C	MTR	intron[NM_000254.2]	EIF2B1 CEU 9e-05	ACTN2	LOC440737
rs7997	9	129737850	C/G	DPM2	reference[NM_003863.2]	NA NA NA	PIP5KL1	FAM102A
rs1043060	9	129744941	A/G	FAM102A	utr-3[NM_001035254.1]	NA NA NA	DPM2	FLJ10232
rs7859	9	129743386	C/T	FAM102A	utr-3[NM_001035254.1]	NA NA NA	DPM2	FLJ10232
rs3780666	9	129767498	A/G	FAM102A	intron[NM_001035254.1]	NA NA NA	DPM2	FLJ10232
rs10819321	9	129737149	A/G	DPM2	near-gene-3[NM_003863.2]	NA NA NA	PIP5KL1	DPM2
rs9670068	13	110106863	A/G	CARS2	intron[NM_024537.1]	ARMC7 YRI 8e-05	CARKD	LOC100131435
rs450514	13	110099997	G/T	CARS2	intron[NM_024537.1]	LOC158402 YRI 7e-06:SUSD1 YRI 7e-06	CARKD	LOC100131435
rs2296654	13	110126766	A/G	CARS2	intron[NM_024537.1]	NA NA NA	CARKD	LOC100131435
rs2315325	X	153363734	G/T	UBL4A	near-gene-3[NM_014235.3]	NA NA NA	LAGE3	UBL4A
rs5945431	0	NA	NA	NA	NA	NA NA NA	NA	NA
rs11693629	2	119839747	C/T	LOC130355 DBI DBI	intron[NM_001017927.2] near-gene-5[NM_001079862.1] near-gene-5[NM_020548.5]	NA NA NA	STEAP3	DBI
rs12613135	2	119838810	C/T	LOC130355	intron[NM_001017927.2]	NA NA NA	STEAP3	DBI
rs6756192	2	119840174	C/T	LOC130355 DBI DBI	intron[NM_001017927.2] near-gene-5[NM_001079862.1] near-gene-5[NM_020548.5]	NA NA NA	STEAP3	DBI
rs935394	2	119824700	A/C	LOC130355	intron[NM_001017927.2]	RNPS1 YRI 0.0001	STEAP3	DBI
rs2844575	6	31442924	A/G	NA	NA	FAM20B CEU 4e-09:HLA-B CEU 4e-09:HLA-C CEU 4e-09:MICA CEU 4e-09:MICB CEU 4e-09:XXbac-BPG181B23.1 CEU 4e-09:DGCR8 CEU 3e-05:LIMK2 CEU 9e-05:TMTC2 CEU 0.0001	DHFRP2	MICA
rs2524163	6	31367558	A/G	NA	NA	NA NA NA	HLA-C	HLA-B
rs2853922	6	31374169	C/T	NA	NA	NA NA NA	HLA-C	HLA-B
rs2853933	6	31362067	A/G	NA	NA	FAM20B CEU 9e-13:HLA-B CEU 9e-13:HLA-C CEU 9e-13:MICA CEU 9e-13:MICB CEU 9e-13:XXbac-BPG181B23.1 CEU 9e-13:CTSH YRI 7e-05:C10orf58 YRI 8e-05:MCOLN2 CEU 0.0001	HLA-C	HLA-B
rs2524089	6	31374501	A/C	NA	NA	FAM20B CEU 7e-13:HLA-B CEU 7e-13:HLA-C CEU 7e-13:MICA CEU 7e-13:MICB CEU 7e-13:XXbac-BPG181B23.1 CEU 7e-13:CTSH YRI 9e-06:FAM20B YRI 6e-05:HLA-B YRI 6e-05:HLA-C YRI 6e-05:MICA YRI 6e-05:MICB YRI 6e-05:XXbac-BPG181B23.1 YRI 6e-05:PITRM1 YRI 0.0001	HLA-C	HLA-B
rs2524066	6	31377133	A/G	NA	NA	FAM20B CEU 2e-12:HLA-B CEU 2e-12:HLA-C CEU 2e-12:MICA CEU 2e-12:MICB CEU 2e-12:XXbac-BPG181B23.1 CEU 2e-12:CTSH YRI 6e-06:PITRM1 YRI 8e-05:FAM20B YRI 9e-05:HLA-B YRI 9e-05:HLA-C YRI 9e-05:MICA YRI 9e-05:MICB YRI 9e-05:XXbac-BPG181B23.1 YRI 9e-05	HLA-C	HLA-B
rs3869109	6	31292175	C/T	NA	NA	FAM20B CEU 1e-10:HLA-B CEU 1e-10:HLA-C CEU 1e-10:MICA CEU 1e-10:MICB CEU 1e-10:XXbac-BPG181B23.1 CEU 1e-10:SPRED2 YRI 3e-06:FAM63A YRI 2e-05:IL1R1 YRI 2e-05:TCN2 YRI 3e-05:ADRB1 YRI 4e-05:RERE YRI 5e-05:LOC284371 YRI 6e-05:ZNF432 YRI 6e-05:GUCY1A3 YRI 8e-05:TMTC1 YRI 8e-05:MAPKAPK3 YRI 9e-05:LPIN1 CEU 0.0001:FAM20B CEU 0.0001:HLA-B CEU 0.0001:HLA-C CEU 0.0001:MICA CEU 0.0001:MICB CEU 0.0001:XXbac…	HCG27	HLA-C
rs2853935	6	31361857	A/G	NA	NA	FAM20B CEU 2e-12:HLA-B CEU 2e-12:HLA-C CEU 2e-12:MICA CEU 2e-12:MICB CEU 2e-12:XXbac-BPG181B23.1 CEU 2e-12:CTSH YRI 5e-05:C10orf58 YRI 9e-05	HLA-C	HLA-B
rs9263964	6	31294018	C/T	NA	NA	NA NA NA	HCG27	HLA-C
rs2524040	6	31365604	A/G	NA	NA	NA NA NA	HLA-C	HLA-B
rs2523589	6	31435313	A/C	NA	NA	FAM20B CEU 1e-08:HLA-B CEU 1e-08:HLA-C CEU 1e-08:MICA CEU 1e-08:MICB CEU 1e-08:XXbac-BPG181B23.1 CEU 1e-08	HLA-B	DHFRP2
rs2243868	6	31369255	A/G	NA	NA	FAM20B CEU 8e-12:HLA-B CEU 8e-12:HLA-C CEU 8e-12:MICA CEU 8e-12:MICB CEU 8e-12:XXbac-BPG181B23.1 CEU 8e-12:CTSH YRI 5e-05:C10orf58 YRI 9e-05	HLA-C	HLA-B
rs2524156	6	31368376	C/T	NA	NA	FAM20B CEU 9e-13:HLA-B CEU 9e-13:HLA-C CEU 9e-13:MICA CEU 9e-13:MICB CEU 9e-13:XXbac-BPG181B23.1 CEU 9e-13:CTSH YRI 7e-05:C10orf58 YRI 8e-05:MCOLN2 CEU 0.0001	HLA-C	HLA-B
rs3134782	6	31305612	C/T	NA	NA	DPM3 CEU 4e-05:HLA-DQB1 CEU 5e-05:HLA-DQB2 CEU 5e-05:HLA-DRB1 CEU 5e-05:HLA-DRB2 CEU 5e-05:HLA-DRB3 CEU 5e-05:HLA-DRB4 CEU 5e-05:HLA-DRB5 CEU 5e-05:LOC100133484 CEU 5e-05:LOC100133583 CEU 5e-05:LOC100133661 CEU 5e-05:LOC100133811 CEU 5e-05:LOC730415 CEU 5e-05:RNASE2 CEU 5e-05:ZNF749 CEU 5e-05:hCG_1998957 CEU 5e-05:HLA-DQB1 CEU 5e-05:HLA-DQB2 CEU 5e-05:HLA-DRB1 CEU 5e-05:HLA-DRB2 CEU 5e-05:HLA-DRB…	HCG27	HLA-C
rs2064689	1	67425598	A/G	IL23R	intron[NM_144701.2]	NA NA NA	C1orf141	LOC100130497
rs6688383	1	67428542	A/G	IL23R	intron[NM_144701.2]	NA NA NA	C1orf141	LOC100130497
rs10789224	1	67377722	C/T	NA	NA	HMG20B YRI 8e-05	C1orf141	IL23R
rs4655679	1	67372245	C/T	NA	NA	NA NA NA	C1orf141	IL23R
rs11209003	1	67373720	G/T	NA	NA	NA NA NA	C1orf141	IL23R
rs4655683	1	67384201	A/G	NA	NA	NA NA NA	C1orf141	IL23R
rs1859166	7	27138113	A/G	NA	NA	TRIM69 CEU 5e-06:CNO CEU 0.0001:NID1 CEU 0.0001:CSTB CEU 0.0001	HOXA4	LOC100133311
rs2465276	7	27112242	A/G	HOXA3 HOXA3	near-gene-3[NM_030661.4] near-gene-3[NM_153631.2]	NA NA NA	HOXA2	HOXA3
rs1801085	7	27135115	C/T	HOXA4	utr-3[NM_002141.4]	NA NA NA	HOXA3	LOC100133311
rs7811753	7	27127364	C/T	HOXA3	intron[NM_153631.2]	ZNF586 CEU 3e-05:SLC16A1 YRI 4e-05:NID1 CEU 0.0001:GALT CEU 0.0001:PVRIG CEU 0.0001	HOXA2	HOXA4
rs2428433	7	27112042	C/T	HOXA3 HOXA3	near-gene-3[NM_153632.2] near-gene-3[NM_153631.2]	NA NA NA	HOXA2	HOXA3
rs2107063	7	27133871	A/G	HOXA4	near-gene-3[NM_002141.4]	ZNF77 CEU 2e-05:ZNF586 CEU 3e-05:AFAP1L2 YRI 3e-05:CRIP3 YRI 5e-05:ANUBL1 YRI 0.0001	HOXA3	HOXA4
rs12125650	1	149026798	A/G	NA	NA	NA NA NA	LOC100132571	CTSK
rs12410869	1	149122777	G/T	NA	NA	SNCG YRI 0.0001	ARNT	CYCSP51
rs3754211	1	149218481	C/T	NA	NA	CNKSR2 CEU 5e-05:MGC39372 CEU 0.0001	LASS2	ANXA9
rs10888391	1	148996607	A/G	CTSS	intron[NM_004079.3]	SH3GLB1 YRI 2e-05:DULLARD YRI 6e-05	HORMAD1	LOC100132571
rs11204704	1	148938254	C/T	HORMAD1	intron[NM_032132.3]	NA NA NA	GOLPH3L	CTSS
rs11586422	1	148945982	C/T	HORMAD1	intron[NM_032132.3]	SH3GLB1 YRI 4e-05	GOLPH3L	CTSS
rs2864873	1	149080798	A/G	ARNT ARNT	intron[NM_178426.1] intron[NM_001668.2]	NA NA NA	CTSK	CYCSP51
rs6655975	1	148808752	A/G	NA	NA	ANAPC4 CEU 9e-05	C1orf138	MCL1
rs10888394	1	149016537	C/T	NA	NA	SH3GLB1 YRI 2e-05:DULLARD YRI 6e-05:FLJ22639 CEU 9e-05	CTSS	LOC100132571
rs11204697	1	148925595	C/T	GOLPH3L	intron[NM_018178.3]	SH3GLB1 YRI 2e-05	ENSA	HORMAD1
rs11204726	1	149010116	C/T	NA	NA	SH3GLB1 YRI 2e-05:DULLARD YRI 7e-05	CTSS	LOC100132571
rs11204695	1	148923635	G/T	GOLPH3L	intron[NM_018178.3]	NA NA NA	ENSA	HORMAD1
rs2275236	1	148936576	C/T	HORMAD1	near-gene-3[NM_032132.3]	SH3GLB1 YRI 6e-05:PLXNA3 CEU 0.0001	GOLPH3L	HORMAD1
rs10305704	1	149071053	G/T	ARNT ARNT	intron[NM_178427.1] intron[NM_001668.2]	NA NA NA	CTSK	CYCSP51
rs11204737	1	149114271	C/T	ARNT ARNT	intron[NM_178427.1] intron[NM_001668.2]	KIAA1754L CEU 3e-05	CTSK	CYCSP51
rs3768016	1	149076543	A/G	ARNT ARNT	intron[NM_178427.1] intron[NM_001668.2]	SH3GLB1 YRI 9e-06:CYP2S1 CEU 0.0001:ZNF496 CEU 0.0001	CTSK	CYCSP51
rs12568757	1	148996417	A/G	CTSS	intron[NM_004079.3]	CNKSR2 CEU 5e-05:MGC39372 CEU 0.0001:LPPR4 YRI 0.0001	HORMAD1	LOC100132571
rs11204675	1	148837609	G/T	NA	NA	POU2F1 YRI 8e-05	LOC100131311	ENSA
rs10399947	1	149128584	A/G	NA	NA	SNCG YRI 0.0001	ARNT	CYCSP51
rs2228099	1	149075513	C/G	ARNT ARNT ARNT ARNT ARNT	coding-synonymous[NM_178427.1] coding-synonymous[NM_178426.1] reference[NM_178426.1] coding-synonymous[NM_001668.2] reference[NM_001668.2]	BSPRY YRI 0.0001:C19orf47 YRI 0.0001	CTSK	CYCSP51
rs8444	1	149205195	C/T	LASS2	utr-3[NM_022075.3]	SH3GLB1 YRI 2e-05	SETDB1	ANXA9
rs10305714	1	149067279	C/T	ARNT ARNT	intron[NM_178427.1] intron[NM_001668.2]	SH3GLB1 YRI 4e-06	CTSK	CYCSP51
rs10888390	0	NA	NA	NA	NA	NA NA NA	NA	NA
rs11204725	1	149009324	C/T	NA	NA	CNKSR2 CEU 5e-05:PTGDS YRI 8e-05:MGC39372 CEU 0.0001	CTSS	LOC100132571
rs2271076	1	149183281	C/T	SETDB1	intron[NM_012432.2]	SNCG YRI 7e-05	CYCSP51	LASS2
rs10788792	1	148905196	G/T	GOLPH3L	intron[NM_018178.3]	SH3GLB1 YRI 8e-05	ENSA	HORMAD1
rs7412746	1	149127095	C/T	NA	NA	MGC39372 CEU 7e-05	ARNT	CYCSP51
rs11552229	1	149050609	A/G	ARNT ARNT	utr-3[NM_178427.1] utr-3[NM_001668.2]	NA NA NA	CTSK	CYCSP51
rs1889740	1	149066379	A/G	ARNT ARNT	intron[NM_178427.1] intron[NM_001668.2]	C19orf47 YRI 2e-05	CTSK	CYCSP51
rs12402939	1	148881718	A/C	NA	NA	NA NA NA	ENSA	GOLPH3L
rs1546376	1	149204285	C/T	SETDB1 LASS2	near-gene-3[NM_012432.2] utr-3[NM_181746.2]	SH3GLB1 YRI 6e-05:DULLARD YRI 7e-05	SETDB1	ANXA9
rs1336900	1	148945657	A/G	HORMAD1	reference[NM_032132.3]	NA NA NA	GOLPH3L	CTSS
rs10888395	1	149028795	C/T	NA	NA	SH3GLB1 YRI 2e-05:DULLARD YRI 7e-05	LOC100132571	CTSK
rs11807450	1	148944343	C/T	HORMAD1	intron[NM_032132.3]	NA NA NA	GOLPH3L	CTSS
rs4319334	1	149033446	A/G	CTSK	near-gene-3[NM_000396.2]	NA NA NA	LOC100132571	CTSK
rs6698495	1	148831100	C/T	NA	NA	ABHD2 CEU 2e-05:LOC402573 CEU 2e-05	LOC100131311	ENSA
rs11204668	1	148810310	A/G	NA	NA	LOC402573 CEU 0.0001	C1orf138	MCL1
rs11803569	1	148930701	C/T	GOLPH3L	intron[NM_018178.3]	NA NA NA	ENSA	HORMAD1
rs3768013	1	149082035	C/T	ARNT ARNT	intron[NM_178427.1] intron[NM_001668.2]	C19orf47 YRI 2e-05	CTSK	CYCSP51
rs7532045	1	149088471	A/G	ARNT ARNT	intron[NM_178427.1] intron[NM_001668.2]	BSPRY YRI 6e-05:C19orf47 YRI 0.0001	CTSK	CYCSP51
rs9659073	1	148793978	A/G	ADAMTSL4	intron[NM_025008.3]	CYBB YRI 0.0001:HDHD1A YRI 0.0001	ECM1	C1orf138
rs11589458	1	149059240	A/G	ARNT ARNT	intron[NM_178427.1] intron[NM_001668.2]	NA NA NA	CTSK	CYCSP51
rs11204684	1	148875518	A/G	NA	NA	LOC402573 CEU 7e-05	ENSA	GOLPH3L
rs11204698	1	148926169	A/G	GOLPH3L	intron[NM_018178.3]	NA NA NA	ENSA	HORMAD1
rs12548278	8	49858328	A/G	NA	NA	NA NA NA	EFCAB1	LOC644334
rs573905	11	118077477	A/G	NA	NA	NA NA NA	LOC768086	DDX6
rs642497	11	118055994	G/T	TREH	near-gene-5[NM_007180.2]	NA NA NA	TREH	LOC768086
rs607527	11	118043397	A/C	TREH	intron[NM_007180.2]	IDH1 YRI 3e-05:MBOAT1 YRI 5e-05	PHLDB1	LOC768086
rs745663	11	118034805	C/T	TREH	intron[NM_007180.2]	NA NA NA	PHLDB1	LOC768086
rs7389	11	118033676	A/C	TREH	near-gene-3[NM_007180.2]	NA NA NA	ARCN1	TREH
rs653008	11	118025690	G/T	PHLDB1	intron[NM_015157.1]	CENPP YRI 1e-05:CHAF1A YRI 4e-05:RTF1 YRI 6e-05:SMC1A YRI 7e-05:CIDEB YRI 8e-05:BMS1 YRI 0.0001:LOC96610 YRI 0.0001:IDH1 YRI 0.0001	ARCN1	TREH
rs673770	11	118055811	G/T	TREH	near-gene-5[NM_007180.2]	IDH1 YRI 3e-05:MBOAT1 YRI 4e-05	TREH	LOC768086
rs4936433	11	118057630	A/G	NA	NA	MBOAT1 YRI 5e-05:CHAF1A YRI 6e-05:IDH1 YRI 7e-05:PAAF1 YRI 0.0001:WDR76 YRI 0.0001	TREH	LOC768086
rs4486664	11	118074277	A/C	NA	NA	SMAD1 YRI 2e-05	LOC768086	DDX6
rs2077173	11	117997801	C/T	PHLDB1	intron[NM_015157.1]	NA NA NA	ARCN1	TREH
rs12798453	11	118066620	G/T	NA	NA	NA NA NA	LOC768086	DDX6
rs480902	1	229598250	C/T	EGLN1	intron[NM_022051.1]	SDCBP2 CEU 1e-05:AQP5 CEU 2e-05:LOC26010 CEU 8e-05	C1orf124	LOC645339
rs2808614	1	229616791	A/G	EGLN1	intron[NM_022051.1]	AQP5 CEU 2e-05:TMEM182 CEU 0.0001	C1orf124	LOC645339
rs2486736	1	229588101	A/G	EGLN1	intron[NM_022051.1]	AQP5 CEU 5e-05:SDCBP2 CEU 8e-05:TMEM182 CEU 0.0001	C1orf124	LOC645339
rs2486729	1	229602207	A/G	EGLN1	intron[NM_022051.1]	AQP5 CEU 5e-05:PROK2 YRI 5e-05:SDCBP2 CEU 8e-05:TMEM182 CEU 0.0001:LOC285398 YRI 0.0001	C1orf124	LOC645339
rs11122273	1	229543412	A/G	C1orf124	intron[NM_001010984.1]	NA NA NA	EXOC8	EGLN1
rs2355873	1	229544065	C/T	C1orf124	intron[NM_001010984.1]	NA NA NA	EXOC8	EGLN1
rs2437150	1	229555147	A/G	C1orf124 C1orf124	utr-3[NM_001010984.1] missense[NM_032018.4]	SDCBP2 CEU 7e-05:TMEM182 CEU 7e-05:AQP5 CEU 0.0001	EXOC8	EGLN1
rs2749717	1	229555976	G/T	C1orf124	utr-3[NM_001010984.1]	SDCBP2 CEU 4e-05:AQP5 CEU 0.0001	EXOC8	EGLN1
rs2009873	1	229565859	A/G	NA	NA	NA NA NA	C1orf124	EGLN1
rs2808611	1	229615103	A/G	EGLN1	intron[NM_022051.1]	AQP5 CEU 8e-06:ANKRD13A YRI 6e-05:NR2F6 CEU 0.0001:TMEM182 CEU 0.0001	C1orf124	LOC645339
rs973253	1	229587497	C/T	EGLN1	intron[NM_022051.1]	AQP5 CEU 4e-05:PROK2 YRI 7e-05:SDCBP2 CEU 8e-05:TMEM182 CEU 0.0001	C1orf124	LOC645339
rs1076804	1	229565083	C/T	NA	NA	NA NA NA	C1orf124	EGLN1
rs2244794	19	1448060	A/G	REEP6	intron[NM_138393.1]	NA NA NA	PCSK4	ADAMTSL5
rs2244801	19	1448121	A/C	REEP6	intron[NM_138393.1]	NA NA NA	PCSK4	ADAMTSL5
rs791470	19	1441703	A/G	REEP6	near-gene-5[NM_138393.1]	ADPRHL2 CEU 5e-05	PCSK4	REEP6
rs171948	19	1454964	C/T	ADAMTSL5	near-gene-3[NM_213604.1]	NA NA NA	REEP6	ADAMTSL5
rs2277748	19	1446634	A/G	REEP6	intron[NM_138393.1]	SLC31A1 YRI 2e-05:CCDC25 YRI 5e-05:PPIE YRI 5e-05:AIF1 YRI 5e-05:TMBIM1 CEU 7e-05:COMMD6 YRI 8e-05:FNTB YRI 9e-05:DTL YRI 0.0001:WDR57 YRI 0.0001:MED11 YRI 0.0001:BMPR2 YRI 0.0001:TMEM106C YRI 0.0001:HIST1H1D YRI 0.0001:MYO9A YRI 0.0001:HIST1H2BN YRI 0.0001:HIST1H3A YRI 0.0001:HIST1H3B YRI 0.0001:HIST1H3C YRI 0.0001:HIST1H3D YRI 0.0001:HIST1H3E YRI 0.0001:HIST1H3F YRI 0.0001:HIST1H3G YRI 0.0001:H…	PCSK4	ADAMTSL5
rs197198	19	1456874	C/T	ADAMTSL5	utr-3[NM_213604.1]	NA NA NA	REEP6	PLK5P
rs12459408	19	1446277	C/T	REEP6	intron[NM_138393.1]	NA NA NA	PCSK4	ADAMTSL5
rs7805780	7	47748063	A/G	NA	NA	NA NA NA	LOC401335	MGC16075
rs17172896	7	47744851	A/G	NA	NA	DECR2 CEU 7e-05	LOC401335	MGC16075
rs17544941	7	47744210	C/T	NA	NA	CCNJ CEU 4e-05	LOC401335	MGC16075
rs3820393	1	165779182	G/T	CREG1	intron[NM_003851.2]	PLXNA3 CEU 4e-05	AKR1D1P	RCSD1
rs16859159	1	165774481	A/G	NA	NA	PLXNA3 CEU 5e-05	AKR1D1P	CREG1
rs731034	2	3654897	A/G	COLEC11	intron[NM_024027.3]	NA NA NA	TMSL2	ALLC
rs12468922	2	3638083	A/G	COLEC11	intron[NM_199235.1]	NA NA NA	RPS7	TMSL2
rs2872168	2	3646001	A/C	COLEC11	intron[NM_199235.1]	CYB5R2 YRI 3e-05:HEBP2 YRI 0.0001	TMSL2	ALLC
rs13000184	2	3636549	A/G	COLEC11	intron[NM_199235.1]	HEBP2 YRI 0.0001	RPS7	TMSL2
rs10170348	2	3651523	A/G	COLEC11 COLEC11	intron[NM_024027.3] reference[NM_199235.1]	NA NA NA	TMSL2	ALLC
rs3811531	2	3638627	A/G	COLEC11	intron[NM_024027.3]	RGS10 CEU 0.0001	RPS7	TMSL2
rs13022258	2	3636396	C/T	COLEC11	intron[NM_199235.1]	NA NA NA	RPS7	TMSL2
rs1050922	11	60541928	A/G	CD6	reference[NM_006725.2]	TLK2 CEU 2e-06:CFL2 YRI 4e-06:MAPK15 CEU 5e-06:ABLIM2 CEU 2e-05:LOC100128350 CEU 2e-05:LOC346887 YRI 2e-05:OXR1 YRI 2e-05:ZNF586 CEU 2e-05:CAPN5 CEU 4e-05:LYSMD3 YRI 4e-05:CXCR4 YRI 4e-05:HIVEP2 YRI 4e-05:C6orf106 YRI 5e-05:SLC35D1 YRI 5e-05:THAP5 YRI 5e-05:XRRA1 CEU 6e-05:CTDSPL2 YRI 6e-05:RASGRP1 YRI 7e-05:WDR27 CEU 8e-05:JUN YRI 9e-05:RLF YRI 9e-05:CACYBP YRI 0.0001:MSH3 YRI 0.0001:CCDC127 YRI…	SLC15A3	CD5
rs664051	1	70641704	A/G	NA	NA	LRRC3 CEU 1e-05	HHLA3	CTH
rs12140479	1	70595826	A/C	HHLA3 HHLA3 HHLA3	intron[NM_007071.2] intron[NM_001036646.1] intron[NM_001031693.2]	LRRC3 CEU 7e-05	ANKRD13C	CTH
rs7536099	1	70594345	A/G	HHLA3 HHLA3 HHLA3	intron[NM_007071.2] intron[NM_001036645.1] intron[NM_001031693.2]	LRRC3 CEU 5e-05	ANKRD13C	CTH
rs17006095	4	141679375	C/T	ELMOD2	intron[NM_153702.1]	CD1C CEU 9e-05	LOC646484	UCP1
rs2043125	4	141713554	C/T	NA	NA	NA NA NA	UCP1	TBC1D9
rs1264375	6	30874190	A/G	NA	NA	SLC25A43 YRI 4e-06:APP YRI 5e-05:RAD51L1 YRI 5e-05:SMAD7 YRI 0.0001:ZNF548 YRI 0.0001	IER3	DDR1
rs3808350	7	1092419	A/G	C7orf50 GPER GPER	intron[NM_032350.4] near-gene-5[NM_001098201.1] near-gene-5[NM_001039966.1]	NNT YRI 1e-05:RAC3 CEU 9e-05:NFKBIA CEU 0.0001:LOC147804 YRI 0.0001	GPR146	GPER
rs12788021	11	125687854	A/C	DCPS	intron[NM_014026.3]	NA NA NA	TIRAP	ST3GAL4
rs8177374	11	125668053	C/T	TIRAP TIRAP TIRAP	reference[NM_148910.2] reference[NM_001039661.1] missense[NM_001039661.1]	GTF2A2 CEU 0.0001:PPAP2B CEU 0.0001:C20orf27 CEU 0.0001	FOXRED1	DCPS
rs4420285	11	125587428	C/T	FAM118B	intron[NM_024556.2]	NA NA NA	RPUSD4	SRPR
rs12786155	11	125643663	C/T	FOXRED1	near-gene-5[NM_017547.2]	NA NA NA	FAM118B	FOXRED1
rs3802814	11	125667817	A/G	TIRAP TIRAP TIRAP	coding-synonymous[NM_148910.2] coding-synonymous[NM_001039661.1] reference[NM_001039661.1]	NA NA NA	FOXRED1	DCPS
rs947470	10	6429611	A/G	NA	NA	NA NA NA	LOC399715	DKFZp667F0711
rs7917676	10	6430113	A/G	NA	NA	NA NA NA	LOC399715	DKFZp667F0711
rs378953	13	112026872	G/T	NA	NA	TAS2R49 YRI 8e-05:SENP5 CEU 0.0001:GIPR CEU 0.0001:RAB23 YRI 0.0001:GUCY1A3 YRI 0.0001	SOX1	C13orf28
rs1278003	13	112030163	A/G	NA	NA	C19orf24 YRI 4e-05:FRAT2 YRI 5e-05	SOX1	C13orf28
rs4243802	13	112029555	A/G	NA	NA	SUPT6H CEU 4e-05:LOC646470 CEU 0.0001:SCAMP4 CEU 0.0001	SOX1	C13orf28
rs9324283	13	112026283	C/T	NA	NA	NA NA NA	SOX1	C13orf28
rs6709245	2	131965346	A/G	FAM128A	intron[NM_001085365.1]	PRR13 YRI 3e-05	TUBA3D	CCDC74A
rs13411754	2	131912904	C/T	NA	NA	REEP2 CEU 0.0001	GNAQP	LOC401010
rs870943	2	131903593	C/T	NA	NA	REEP2 CEU 0.0001	GNAQP	LOC401010
rs3730148	2	131898629	A/G	NA	NA	REEP2 CEU 0.0001	LOC389043	LOC401010
rs7608954	2	131992829	C/T	NA	NA	C19orf50 YRI 1e-05:RNF25 YRI 1e-05:FAM128A YRI 2e-05:FAM128B YRI 2e-05:LOC646836 YRI 2e-05:BCL2L10 CEU 2e-05:PGD YRI 4e-05:FAM44B YRI 4e-05:RP5-1077B9.4 YRI 4e-05:TSNARE1 CEU 4e-05:JTV1 YRI 7e-05:METTL1 YRI 8e-05:LRRC47 YRI 8e-05:MAF1 YRI 9e-05:RBPJL YRI 9e-05:DALRD3 YRI 0.0001:DMAP1 YRI 0.0001:HLA-F YRI 0.0001	FAM128A	CCDC74A
rs11695582	2	131893908	A/G	NA	NA	HPDL YRI 6e-05:REEP2 CEU 8e-05:BLK YRI 0.0001	LOC389043	GNAQP
rs12469056	2	131972323	C/T	NA	NA	NA NA NA	FAM128A	CCDC74A
rs10177008	2	131978699	A/G	NA	NA	BCL2L10 CEU 3e-05:PPP1R13B CEU 6e-05	FAM128A	CCDC74A
rs6739473	2	131888387	A/C	NA	NA	NA NA NA	LOC389043	GNAQP
rs2453643	8	101235631	A/G	POLR2K	near-gene-3[NM_005034.3]	ATP6V0C CEU 5e-05:TBC1D24 CEU 5e-05:KCNMB1 YRI 9e-05	POLR2K	SPAG1
rs1866788	8	101295619	C/T	SPAG1	intron[NM_172218.1]	ATP6V0C CEU 5e-05:TBC1D24 CEU 5e-05	POLR2K	RNF19A
rs2008612	8	101236871	C/T	NA	NA	BXDC1 YRI 4e-05:ATP6V0C CEU 5e-05:TBC1D24 CEU 5e-05:ZNF692 YRI 7e-05:GOLPH3L YRI 9e-05:LOC51149 YRI 0.0001	POLR2K	SPAG1
rs2514680	8	101291675	A/G	SPAG1	intron[NM_172218.1]	ATP6V0C CEU 5e-05:TBC1D24 CEU 5e-05	POLR2K	RNF19A
rs3771084	2	187951878	C/T	CALCRL	intron[NM_005795.4]	SIRT2 CEU 4e-05:C3orf59 CEU 4e-05	IMPDH1P7	GAPDHL3
rs7601254	2	187999350	A/C	CALCRL	intron[NM_005795.4]	C3orf59 CEU 3e-05:FLOT1 YRI 3e-05:GCLM YRI 8e-05:FAHD1 YRI 8e-05:ZMYND17 YRI 8e-05	GAPDHL3	TFPI
rs11683016	2	187796132	A/G	NA	NA	SIRT2 CEU 2e-05:OTUD5 CEU 9e-05:CSTB YRI 0.0001:SFRS2 YRI 0.0001:SFRS5 YRI 0.0001	IMPDH1P7	CALCRL
rs3771089	2	187938391	A/G	CALCRL	intron[NM_005795.4]	C15orf28 YRI 6e-06:BCL3 YRI 1e-05:ZMYND17 YRI 3e-05:SYNGR3 YRI 7e-05:C16orf57 YRI 8e-05:C3orf59 CEU 0.0001:D2HGDH YRI 0.0001	IMPDH1P7	GAPDHL3
rs1918901	2	187851922	A/G	NA	NA	SFRS5 YRI 4e-05:ARL6IP1 YRI 6e-05:SIRT2 CEU 6e-05:DDX17 YRI 9e-05:CD22 YRI 0.0001:MIXL1 YRI 0.0001:YIPF2 CEU 0.0001:SLC22A17 CEU 0.0001	IMPDH1P7	CALCRL
rs4710081	6	167042044	A/G	RPS6KA2	intron[NM_001006932.1]	ACO2 YRI 3e-05	LOC645468	RNASET2
rs3817828	6	167036150	A/C/G/T	RPS6KA2	intron[NM_001006932.1]	NA NA NA	FAM103A2P	RNASET2
rs499384	6	33690068	A/G	NA	NA	RBP5 YRI 5e-05:FLJ46020 YRI 0.0001	FLJ43752	ITPR3
rs12139398	1	5225584	G/T	NA	NA	FLJ35424 YRI 0.0001	AJAP1	NPHP4
rs12141954	1	5242155	A/G	NA	NA	NA NA NA	AJAP1	NPHP4
rs12089315	1	5218412	C/T	NA	NA	KISS1R YRI 0.0001	AJAP1	NPHP4
rs17423547	1	5241324	C/T	NA	NA	PPP1R16B YRI 0.0001	AJAP1	NPHP4
rs7209950	17	76747354	G/T	NA	NA	NA NA NA	AATK	FLJ44861
rs12501699	4	24255870	G/T	NA	NA	DKFZp547E087 CEU 3e-05:IMAA CEU 3e-05:LOC100132247 CEU 3e-05:LOC100132540 CEU 3e-05:LOC100132620 CEU 3e-05:LOC23117 CEU 3e-05:LOC339047 CEU 3e-05:LOC348162 CEU 3e-05:LOC440345 CEU 3e-05:LOC440350 CEU 3e-05:LOC440354 CEU 3e-05:LOC595101 CEU 3e-05:LOC613037 CEU 3e-05:LOC641298 CEU 3e-05:NPIP CEU 3e-05:SLC7A5P1 CEU 3e-05	DHX15	ATP5LP3
rs8176070	5	59873233	A/C/G/T	NA	NA	B9D2 CEU 6e-06:HIST1H2AG CEU 6e-05:HIST1H2AI CEU 6e-05:HIST1H2AJ CEU 6e-05:HIST1H2AK CEU 6e-05:HIST1H2AL CEU 6e-05:HIST1H2AM CEU 6e-05	PART1	DEPDC1B
rs2243523	17	78273738	G/T	FN3KRP	intron[NM_024619.2]	FN3KRP YRI 2e-05:ATG12 CEU 2e-05:SLC39A11 CEU 2e-05:ADO CEU 6e-05:PSCD4 CEU 8e-05:P4HA2 CEU 9e-05:ARFGAP3 CEU 9e-05:RPL5 CEU 9e-05:DUSP14 YRI 0.0001:MGMT YRI 0.0001	RAB40B	FN3K
rs11133474	4	57600564	A/G	IGFBP7	intron[NM_001553.1]	SPRR1A YRI 3e-05:SPRR1B YRI 3e-05	POLR2B	LOC100129983
rs11133472	4	57599144	A/G	IGFBP7	intron[NM_001553.1]	NA NA NA	POLR2B	LOC100129983
rs9887812	1	85517165	C/T	NA	NA	NA NA NA	LOC646626	DDAH1
rs11161581	1	85510983	A/G	BCL10	intron[NM_003921.3]	NA NA NA	C1orf52	LOC646626
rs4074156	1	85492198	C/T	C1orf52	intron[NM_198077.2]	WDFY2 CEU 5e-05:TMOD2 CEU 9e-05:ADAMTS12 CEU 0.0001:ABCC4 CEU 0.0001:SDC4 CEU 0.0001	SYDE2	BCL10
rs593728	1	85674633	C/T	DDAH1	intron[NM_012137.2]	EPHB2 YRI 7e-05:MGMT YRI 0.0001	LOC646626	CYR61
rs10782546	1	85489395	A/G	C1orf52	near-gene-3[NM_198077.2]	NA NA NA	SYDE2	C1orf52
rs17124345	1	85498691	C/T	NA	NA	NA NA NA	C1orf52	BCL10
rs10782545	1	85485811	C/T	NA	NA	NA NA NA	SYDE2	C1orf52
rs2005455	12	119613082	C/T	KIAA0152	intron[NM_014730.2]	NA NA NA	CABP1	LOC100129444
rs11024995	11	19071755	C/T	NA	NA	CSNK1E YRI 8e-06:LOC400927 YRI 8e-06:UHRF1 YRI 6e-05:TAX1BP3 YRI 0.0001	MRGPRX2	ZDHHC13
rs11024979	11	19062621	C/T	NA	NA	NA NA NA	MRGPRX2	ZDHHC13
rs16936098	11	19054488	G/T	NA	NA	DIP2B CEU 7e-05:PARP15 CEU 7e-05	MRGPRX2	ZDHHC13
rs11025007	11	19077807	A/G	NA	NA	NA NA NA	MRGPRX2	ZDHHC13
rs10766527	11	19057312	A/G	NA	NA	ZNF579 YRI 8e-05	MRGPRX2	ZDHHC13
rs11024980	11	19062843	A/G	NA	NA	NA NA NA	MRGPRX2	ZDHHC13
rs1503502	11	19040053	A/G	NA	NA	KCNMB4 YRI 4e-05	MRGPRX2	ZDHHC13
rs16936115	11	19065259	C/T	NA	NA	CSNK1E YRI 9e-05:LOC400927 YRI 9e-05:UHRF1 YRI 0.0001:IMPA2 YRI 0.0001	MRGPRX2	ZDHHC13
rs7749229	6	117894590	C/T	NA	NA	RGL1 CEU 0.0001	LOC100132917	DCBLD1
rs6942067	6	117892389	A/G	NA	NA	RGL1 CEU 9e-05	LOC100132917	DCBLD1
rs883062	1	42382454	C/T	NA	NA	NA NA NA	LOC644449	GUCA2B
rs885846	1	42392741	A/G	GUCA2B	intron[NM_007102.2]	NA NA NA	LOC644449	GUCA2A
rs6679533	1	42607983	C/T	NA	NA	NA NA NA	FOXJ3	RIMKLA
rs6942306	6	133096863	A/C	VNN3 VNN3	intron[NM_018399.3] intron[NM_001024460.1]	NA NA NA	VNN1	VNN2
rs6569828	6	133081014	G/T	NA	NA	OSBPL7 YRI 9e-06	VNN1	VNN3
rs10744816	12	113198649	C/T	NA	NA	NA NA NA	RBM19	TBX5
rs10507243	12	113193181	A/G	NA	NA	LOC145474 YRI 2e-05:LOC283567 YRI 2e-05:SIPA1L1 YRI 2e-05:SNORD56B YRI 2e-05:TSC22D3 YRI 6e-05:SLC7A1 YRI 7e-05	RBM19	TBX5
rs7973374	12	113195065	C/T	NA	NA	NA NA NA	RBM19	TBX5
rs6721793	2	237622994	C/T	NA	NA	NSUN5 CEU 0.0001:NSUN5B CEU 0.0001:NSUN5C CEU 0.0001:PRG2 CEU 0.0001:RPS19 YRI 0.0001	LOC100128709	LOC93463
rs4549025	2	237717650	A/G	NA	NA	NA NA NA	COPS8	LOC728245
rs798532	7	2735390	C/T	GNA12	utr-3[NM_007353.2]	HIST1H2BC YRI 5e-05:HIST1H2BE YRI 5e-05:HIST1H2BF YRI 5e-05:HIST1H2BG YRI 5e-05:HIST1H2BI YRI 5e-05:HIST1H2BO YRI 5e-05	AMZ1	LOC100131264
rs1892143	10	38646511	C/T	NA	NA	NA NA NA	LOC100129055	LOC100131082
rs2800457	10	38648425	G/T	NA	NA	NA NA NA	LOC100129055	LOC100131082
rs12256543	10	39070142	A/C	NA	NA	NA NA NA	FKSG74	LOC100131485
rs7089520	10	39137918	C/T	NA	NA	NA NA NA	LOC100131485	LOC642424
rs1780145	10	38577076	A/G	NA	NA	ACSM2A YRI 0.0001:ACSM2B YRI 0.0001	LOC100129055	LOC100131082
rs2804665	10	38637737	C/T	NA	NA	NA NA NA	LOC100129055	LOC100131082
rs1548255	10	38457199	C/T	NA	NA	ACSM2A YRI 0.0001:ACSM2B YRI 0.0001	ZNF37A	LOC100129055
rs4934956	10	38854821	C/T	NA	NA	NA NA NA	LOC729891	LOC648897
rs2472174	10	38415388	A/G	LOC340947	intron[XM_001131609.2]	ACSM2A YRI 0.0001:ACSM2B YRI 0.0001	ZNF33A	LOC100128512
rs2983854	10	38619094	C/T	NA	NA	ACSM2A YRI 0.0001:ACSM2B YRI 0.0001	LOC100129055	LOC100131082
rs2548253	5	63961955	C/T	NA	NA	NA NA NA	RGS7BP	MRPL49P1
rs10461497	5	63978154	C/T	NA	NA	FKRP YRI 7e-05	RGS7BP	MRPL49P1
rs34369284	6	32622122	A/G	NA	NA	NA NA NA	HLA-DRB5	HLA-DRB6
rs3135363	6	32497626	C/T	NA	NA	HLA-DQA1 CEU 2e-06:HLA-DQA2 CEU 2e-06:TIAM1 YRI 7e-06:PPARGC1B YRI 3e-05:HLA-DQA1 YRI 4e-05:HLA-DQA2 YRI 4e-05:OXER1 YRI 7e-05:PHLDA3 YRI 9e-05:FAM20B CEU 0.0001:HLA-B CEU 0.0001:HLA-C CEU 0.0001:MICA CEU 0.0001:MICB CEU 0.0001:XXbac-BPG181B23.1 CEU 0.0001	BTNL2	HLA-DRA
rs9267948	6	32320211	A/G	NA	NA	HLA-DQB1 CEU 2e-05:HLA-DQB2 CEU 2e-05:HLA-DRB1 CEU 2e-05:HLA-DRB2 CEU 2e-05:HLA-DRB3 CEU 2e-05:HLA-DRB4 CEU 2e-05:HLA-DRB5 CEU 2e-05:LOC100133484 CEU 2e-05:LOC100133583 CEU 2e-05:LOC100133661 CEU 2e-05:LOC100133811 CEU 2e-05:LOC730415 CEU 2e-05:RNASE2 CEU 2e-05:ZNF749 CEU 2e-05:hCG_1998957 CEU 2e-05:HLA-DQB1 CEU 3e-05:HLA-DQB2 CEU 3e-05:HLA-DRB1 CEU 3e-05:HLA-DRB2 CEU 3e-05:HLA-DRB3 CEU 3e-05:HLA…	NOTCH4	C6orf10
rs2097432	6	32698749	A/G	NA	NA	HLA-DQA1 CEU 1e-16:HLA-DQA2 CEU 1e-16:TCEA2 YRI 7e-06:ZNF717 YRI 7e-06:CD300A YRI 9e-06:FDFT1 YRI 1e-05:TAGLN2 YRI 1e-05:HLA-DQA1 YRI 1e-05:HLA-DQA2 YRI 1e-05:SLC1A5 YRI 2e-05:B3GNT2 YRI 2e-05:DDIT4 YRI 2e-05:DHCR7 YRI 2e-05:CCNB1IP1 YRI 3e-05:TFE3 YRI 4e-05:SLAMF1 YRI 4e-05:ALKBH2 YRI 4e-05:NFE2L1 YRI 5e-05:PSAP YRI 5e-05:LSS YRI 6e-05:ZFAND1 YRI 6e-05:PRMT2 YRI 6e-05:RAB40C YRI 6e-05:WFIKKN1 YR…	HLA-DRB1	HLA-DQA1
rs9271850	6	32703038	A/G	NA	NA	HLA-DQA1 CEU 4e-08:HLA-DQA2 CEU 4e-08	HLA-DRB1	HLA-DQA1
rs36240	19	8702079	A/G	OR2Z1	near-gene-5[NM_001004699.1]	NA NA NA	MGC33407	OR2Z1
rs36243	19	8695276	C/T	NA	NA	NA NA NA	MGC33407	OR2Z1
rs301424	19	8685564	A/G	NA	NA	HEMK1 CEU 0.0001:NR2F2 CEU 0.0001:BRD3 CEU 0.0001	MGC33407	OR2Z1
rs6505173	17	25670183	A/G	TMIGD1	intron[NM_206832.1]	UBXD5 CEU 7e-05	BLMH	CPD
rs7214991	17	25596486	A/G	NA	NA	UBXD5 CEU 3e-05	SLC6A4	BLMH
rs7214248	17	25598303	A/G	BLMH	near-gene-3[NM_000386.2]	EIF4E2 YRI 4e-05:STX17 YRI 0.0001:RBM23 YRI 0.0001:NFIX YRI 0.0001	SLC6A4	BLMH
rs12939390	17	25659814	C/T	NA	NA	HEXDC YRI 3e-05:DDAH2 YRI 4e-05:EGLN2 YRI 5e-05:TSEN54 YRI 5e-05:WDR4 YRI 5e-05:MYEOV2 YRI 6e-05:H2AFZ YRI 7e-05:AACS YRI 0.0001:LOC100129380 YRI 0.0001	BLMH	TMIGD1
rs7215330	17	25627811	C/T	BLMH	intron[NM_000386.2]	UBXD5 CEU 0.0001	SLC6A4	TMIGD1
rs1050565	17	25600202	A/G	BLMH	reference[NM_000386.2]	C16orf77 YRI 9e-05	SLC6A4	TMIGD1
rs11867581	17	25646354	A/G	NA	NA	UBXD5 CEU 0.0001	BLMH	TMIGD1
rs6505179	17	25692986	C/T	NA	NA	MNDA YRI 6e-05	TMIGD1	CPD
rs4533339	17	25708371	A/G	NA	NA	NA NA NA	TMIGD1	CPD
rs8079175	17	25691408	A/G	NA	NA	NA NA NA	TMIGD1	CPD
rs3110452	17	25671878	A/G	TMIGD1	intron[NM_206832.1]	STX17 YRI 4e-05:LRP1 YRI 5e-05:EIF4E2 YRI 5e-05:POLR2G YRI 0.0001:NFIX YRI 0.0001	BLMH	CPD
rs10009706	4	37755870	A/G	TBC1D1	intron[NM_015173.2]	NA NA NA	MRPS33P2	FLJ13197
rs1863325	4	37763500	A/G	TBC1D1	intron[NM_015173.2]	RARRES3 YRI 7e-05	MRPS33P2	FLJ13197
rs13142228	4	37694576	C/T	TBC1D1	intron[NM_015173.2]	LOC388161 YRI 1e-05:PLTP YRI 0.0001	MRPS33P2	FLJ13197
rs10018389	4	37722964	C/T	TBC1D1	intron[NM_015173.2]	RP9P CEU 2e-05:RARRES3 YRI 8e-05:MEX3C CEU 0.0001	MRPS33P2	FLJ13197
rs1863329	4	37736880	C/T	TBC1D1	intron[NM_015173.2]	NA NA NA	MRPS33P2	FLJ13197
rs1364951	4	37695831	A/C	TBC1D1	intron[NM_015173.2]	NA NA NA	MRPS33P2	FLJ13197
rs6616617	0	NA	NA	NA	NA	NA NA NA	NA	NA
rs1954365	X	106348923	C/T	CXorf41	intron[NM_173494.1]	NA NA NA	NUP62CL	MYCL2
rs1954366	X	106349061	C/T	CXorf41	intron[NM_173494.1]	NA NA NA	NUP62CL	MYCL2
rs1285565	X	106266284	C/T	NUP62CL	intron[NM_017681.1]	NA NA NA	LOC644563	CXorf41
rs6622233	0	NA	NA	NA	NA	NA NA NA	NA	NA
rs4826956	X	106397420	G/T	NA	NA	NA NA NA	CXorf41	MYCL2
rs1152327	X	106188368	G/T	NA	NA	NA NA NA	MORC4	RBM41
rs2023846	X	106489793	A/C	NA	NA	NA NA NA	LOC644588	KRT18P49
rs6418252	0	NA	NA	NA	NA	NA NA NA	NA	NA
rs1343212	X	106327206	A/G	NUP62CL	intron[NM_017681.1]	NA NA NA	LOC644563	CXorf41
rs1285742	X	106153076	A/C	NA	NA	NA NA NA	MORC4	RBM41
rs1298577	X	106283058	A/G	NUP62CL	missense[NM_017681.1]	NA NA NA	LOC644563	CXorf41
rs1285563	X	106217363	A/G	RBM41	intron[NM_018301.2]	NA NA NA	MORC4	LOC644563
rs1285590	X	106283111	A/G	NUP62CL	coding-synonymous[NM_017681.1]	NA NA NA	LOC644563	CXorf41
rs1152335	X	106205875	C/T	RBM41	intron[NM_018301.2]	NA NA NA	MORC4	LOC644563
rs1936015	X	106354408	C/T	CXorf41	intron[NM_173494.1]	NA NA NA	NUP62CL	MYCL2
rs2298179	X	106336299	G/T	CXorf41	near-gene-5[NM_173494.1]	NA NA NA	NUP62CL	CXorf41
rs5962833	0	NA	NA	NA	NA	NA NA NA	NA	NA
rs6622146	0	NA	NA	NA	NA	NA NA NA	NA	NA
rs6523946	0	NA	NA	NA	NA	NA NA NA	NA	NA
rs11092589	0	NA	NA	NA	NA	NA NA NA	NA	NA
rs6616638	0	NA	NA	NA	NA	NA NA NA	NA	NA
rs222835	17	7074853	C/T	DVL2	intron[NM_004422.2]	STUB1 YRI 8e-05:MPST YRI 9e-05:C11orf68 YRI 9e-05	ACADVL	PHF23
rs2076312	6	33250140	G/T	COL11A2 COL11A2	intron[NM_080680.2] intron[NM_080679.2]	NA NA NA	HLA-DPB2	RXRB
rs9277935	6	33268403	G/T	COL11A2 COL11A2 RXRB	near-gene-5[NM_080680.2] near-gene-5[NM_080679.2] near-gene-3[NM_021976.3]	A26C1A YRI 8e-05:A26C1B YRI 8e-05:A26C2 YRI 8e-05:A26C3 YRI 8e-05:FKSG30 YRI 8e-05:RAB6C YRI 8e-05:RHOQ YRI 8e-05:SMPD4 YRI 8e-05:NCR2 YRI 0.0001:C20orf112 YRI 0.0001:LOC284804 YRI 0.0001:HMGB3 YRI 0.0001	COL11A2	RXRB
rs3129203	6	33235735	A/G	NA	NA	C21orf58 YRI 0.0001:RARRES2 YRI 0.0001	HLA-DPB2	COL11A2
rs9277565	6	33164875	C/T	NA	NA	KAZALD1 CEU 8e-05	HLA-DPB1	LOC646702
rs2076310	6	33274012	C/T	RXRB	intron[NM_021976.3]	ANP32A YRI 0.0001:ANP32C YRI 0.0001:LOC100128146 YRI 0.0001	COL11A2	SLC39A7
rs107822	6	33283553	A/G	RING1	near-gene-5[NM_002931.3]	ANP32A YRI 0.0001:ANP32C YRI 0.0001:LOC100128146 YRI 0.0001:C1orf74 YRI 0.0001	HSD17B8	RING1
rs439205	6	33281820	C/T	HSD17B8	intron[NM_014234.3]	NA NA NA	SLC39A7	RING1
rs3130237	6	33205539	C/T	NA	NA	NA NA NA	HLA-DPB2	COL11A2
rs213208	6	33285988	A/C	RING1	intron[NM_002931.3]	ANP32A YRI 0.0001:ANP32C YRI 0.0001:LOC100128146 YRI 0.0001	HSD17B8	VPS52
rs6901221	6	33206254	A/C	NA	NA	NA NA NA	HLA-DPB2	COL11A2
rs3129270	6	33205401	A/G	NA	NA	NA NA NA	HLA-DPB2	COL11A2
rs2092305	6	33208167	C/T	NA	NA	RARRES2 YRI 0.0001	HLA-DPB2	COL11A2
rs2855430	6	33249258	C/T	COL11A2 COL11A2 COL11A2 COL11A2 COL11A2	reference[NM_080679.2] reference[NM_080681.2] missense[NM_080681.2] reference[NM_080680.2] missense[NM_080680.2]	NA NA NA	HLA-DPB2	RXRB
rs386084	6	33300640	C/T	NA	NA	NA NA NA	RING1	VPS52
rs2744507	6	33256856	A/G	COL11A2 COL11A2	intron[NM_080679.2] intron[NM_080681.2]	NA NA NA	HLA-DPB2	RXRB
rs3130235	6	33205360	A/G	NA	NA	NA NA NA	HLA-DPB2	COL11A2
rs3130161	6	33233836	A/C	NA	NA	NA NA NA	HLA-DPB2	COL11A2
rs2281389	6	33167774	C/T	NA	NA	NA NA NA	HLA-DPB1	HLA-DPB2
rs421446	6	33282761	C/T	HSD17B8	near-gene-3[NM_014234.3]	NA NA NA	HSD17B8	RING1
rs11243349	7	154655240	A/C	NA	NA	NA NA NA	HTR5A	LOC100129810
rs4246100	7	154654253	C/T	NA	NA	PRSS22 CEU 9e-05:LYAR YRI 0.0001	HTR5A	LOC100129810
rs3782171	12	87442758	C/T	KITLG	intron[NM_003994.4]	NA NA NA	TMTC3	LOC728084
rs4842632	12	87455663	C/T	KITLG	intron[NM_000899.3]	NA NA NA	TMTC3	LOC728084
rs11104967	12	87533006	A/C	NA	NA	NA NA NA	KITLG	LOC728084
rs931936	12	87518063	A/G	NA	NA	NA NA NA	KITLG	LOC728084
rs11104911	12	87428895	C/T	KITLG	intron[NM_003994.4]	NA NA NA	TMTC3	LOC728084
rs11104868	12	87352573	A/G	NA	NA	COPZ2 YRI 3e-05	TMTC3	KITLG
rs1907702	12	87479600	A/G	KITLG	intron[NM_003994.4]	NA NA NA	TMTC3	LOC728084
rs11104898	12	87392708	C/T	NA	NA	NA NA NA	TMTC3	KITLG
rs3907470	12	87482481	C/T	KITLG	intron[NM_003994.4]	NA NA NA	TMTC3	LOC728084
rs4842625	12	87412378	C/T	KITLG	utr-3[NM_003994.4]	FLJ36031 YRI 3e-05:RAB9B YRI 5e-05:RRAGA YRI 0.0001	TMTC3	LOC728084
rs1388789	12	87412346	C/T	KITLG	utr-3[NM_003994.4]	NA NA NA	TMTC3	LOC728084
rs10858729	12	87345297	C/T	NA	NA	NA NA NA	TMTC3	KITLG
rs12344	12	87411094	A/G	KITLG	utr-3[NM_000899.3]	NA NA NA	TMTC3	LOC728084
rs4842621	12	87391827	A/G	NA	NA	NA NA NA	TMTC3	KITLG
rs7313206	12	87209890	A/G	NA	NA	NA NA NA	TMTC3	KITLG
rs11104732	12	87002119	C/T	CEP290	intron[NM_025114.3]	NA NA NA	C12orf29	TMTC3
rs7313352	12	87473255	A/G	KITLG	intron[NM_000899.3]	NA NA NA	TMTC3	LOC728084
rs17423182	12	87376155	A/G	NA	NA	NA NA NA	TMTC3	KITLG
rs2407205	12	87467727	G/T	KITLG	intron[NM_003994.4]	NA NA NA	TMTC3	LOC728084
rs11104924	12	87445347	A/G	KITLG	intron[NM_000899.3]	NA NA NA	TMTC3	LOC728084
rs1000788	12	87470908	A/G	KITLG	intron[NM_000899.3]	FBXL19 YRI 0.0001:NDUFB1 YRI 0.0001	TMTC3	LOC728084
rs10506953	12	87424377	G/T	KITLG	intron[NM_000899.3]	NA NA NA	TMTC3	LOC728084
rs12060034	1	196490875	A/G	NEK7	intron[NM_133494.1]	NA NA NA	LOC647195	ATP6V1G3
rs12090377	1	196536039	C/T	NEK7	intron[NM_133494.1]	C3orf59 YRI 5e-05	LOC647195	ATP6V1G3
[truncated: 108 more rows]
