# Supplementary material for: A Genome-Wide mQTL Analysis in Human Adipose Tissue Identifies Genetic Variants Associated with DNA Methylation, Gene Expression and Metabolic Traits
Source: PLoS One. 2016 Jun 20;11(6):e0157776. doi: 10.1371/journal.pone.0157776 (PMC4913906; doi:10.1371/journal.pone.0157776)
Supplement: S15 Table — (XLSX) [file pone.0157776.s015.xlsx]

## Sheet: a) Cis mQTLs with BMI
Target ID	P value	q value	Regression coefficient	SEM	Chromosome and position	Gene	Relation to gene region	Relation to CpG island
cg00074818	5.7e-05	0.0053	-0.0285	0.0067	8:8560427	CLDN23	1stExon	CpG island
cg00152799	0.002	0.036	-0.0495	0.0155	18:54306261	TXNL1;TXNL1	TSS1500;TSS1500	S_Shore
cg00225067	2.3e-05	0.0033	0.0672	0.015	3:45647141	LIMD1	Gene body	Open sea
cg00288598	0.0011	0.027	-0.0403	0.012	8:141555295	EIF2C2;EIF2C2	Gene body;Gene body	N_Shelf
cg00299286	0.00021	0.011	-0.0621	0.0161	5:180478185	BTNL9	Gene body	N_Shore
cg00300969	0.0002	0.01	-0.0295	0.0076	20:31366486	DNMT3B;DNMT3B;DNMT3B;DNMT3B	5'UTR;5'UTR;TSS1500;5'UTR	Open sea
cg00306198	0.00021	0.011	0.0167	0.0043	8:109455451	TTC35	TSS1500	N_Shore
cg00389276	0.00025	0.012	-0.0539	0.0141	X:13062862	FAM9C	TSS200	Open sea
cg00522883	0.00011	0.0075	-0.067	0.0165	11:57194120	SLC43A3;SLC43A3;SLC43A3	5'UTR;5'UTR;5'UTR	N_Shore
cg00530492	5.2e-05	0.005	-0.0529	0.0124	6:29943464	HCG9	Gene body	N_Shore
cg00555420	0.0013	0.029	0.0402	0.0121	4:16214868	TAPT1	Gene body	Open sea
cg00562898	0.0028	0.044	-0.0283	0.0092	12:25544552		Intergenic	Open sea
cg00568910	2.3e-05	0.0033	0.0453	0.0102	1:43429380		Intergenic	Open sea
cg00650722	0.0018	0.034	-0.0433	0.0135	22:19135600		Intergenic	N_Shore
cg00698263	0.0006	0.019	0.0321	0.009	17:78962984		Intergenic	N_Shelf
cg00791851	4.3e-05	0.0045	0.0609	0.0141	1:76518896		Intergenic	Open sea
cg00802000	5.9e-05	0.0054	-0.0338	0.008	16:706648	WDR90	Gene body	Open sea
cg00806481	0.0013	0.028	-0.0323	0.0097	1:2996650	PRDM16;PRDM16	Gene body;Gene body	N_Shore
cg00810483	0.0012	0.027	-0.023	0.0069	4:3375144	RGS12;RGS12;RGS12	Gene body;Gene body;Gene body	N_Shore
cg00817396	0.0026	0.042	-0.0326	0.0105	13:21347357	N6AMT2	5'UTR	N_Shore
cg00860354	0.0013	0.029	-0.0368	0.0111	16:88442765		Intergenic	CpG island
cg00864945	0.0024	0.04	0.0545	0.0174	1:247291374		Intergenic	S_Shore
cg00893242	0.0011	0.027	-0.0292	0.0087	7:127291580	SND1	TSS1500	N_Shore
cg00908408	0.00095	0.024	0.0415	0.0121	7:36225738	EEPD1	Gene body	Open sea
cg00910015	5.4e-05	0.0051	-0.0526	0.0124	2:3826621		Intergenic	Open sea
cg00916439	0.0013	0.028	-0.0413	0.0124	6:31509424	BAT1;SNORD84;BAT1	5'UTR;TSS1500;5'UTR	N_Shore
cg00934597	0.00081	0.022	-0.0442	0.0128	7:893267	UNC84A;UNC84A	Gene body;Gene body	Open sea
cg01026744	0.00031	0.013	-0.1613	0.043	4:89619053	NAP1L5;HERC3	TSS200;Gene body	Open sea
cg01048810	3.6e-05	0.0042	-0.0252	0.0058	1:45142815	C1orf228	5'UTR	S_Shelf
cg01074083	0.0014	0.03	-0.1005	0.0304	16:17516862	XYLT1	Gene body	Open sea
cg01110103	0.00033	0.014	-0.0323	0.0087	11:121440223	SORL1	Gene body	Open sea
cg01156108	0.001	0.025	0.0242	0.0071	17:48133078	ITGA3;ITGA3	TSS1500;TSS1500	CpG island
cg01191920	0.00018	0.01	-0.06	0.0154	7:158217561	PTPRN2;PTPRN2;PTPRN2	Gene body;Gene body;Gene body	N_Shore
cg01212326	0.0028	0.044	-0.0288	0.0094	11:111250286	POU2AF1	TSS200	Open sea
cg01231183	8.7e-05	0.0067	-0.0566	0.0138	17:79924542		Intergenic	S_Shelf
cg01251603	0.0021	0.038	-0.071	0.0225	15:26874098	GABRB3;GABRB3	Gene body;Gene body	CpG island
cg01263165	0.00026	0.012	-0.0342	0.009	13:25512792	LOC646405	Gene body	Open sea
cg01282508	0.00063	0.019	-0.1931	0.0545	19:41319790		Intergenic	S_Shore
cg01288977	0.0012	0.027	-0.0246	0.0073	18:29672555	RNF138;RNF138	5'UTR;TSS200	CpG island
cg01359822	0.0036	0.049	-0.0316	0.0105	21:40176597	ETS2	TSS1500	N_Shore
cg01397325	0.0022	0.039	-0.031	0.0099	11:20386022	HTATIP2;HTATIP2;HTATIP2;HTATIP2;HTATIP2	Gene body;Gene body;Gene body;Gene body;Gene body	S_Shore
cg01408682	0.00083	0.023	-0.0274	0.0079	X:13063132	FAM9C	TSS1500	Open sea
cg01542143	0.0016	0.032	0.0389	0.012	4:3240754	HTT	Gene body	Open sea
cg01578442	7.7e-05	0.0062	0.0542	0.0131	5:124223911		Intergenic	Open sea
cg01624173	0.0013	0.029	-0.0757	0.0228	14:75981868		Intergenic	Open sea
cg01713250	0.0012	0.028	-0.0274	0.0082	1:3289915	PRDM16;PRDM16	Gene body;Gene body	Open sea
cg01715538	0.0018	0.035	-0.0299	0.0093	6:170468154		Intergenic	Open sea
cg01763702	0.00094	0.024	-0.0219	0.0064	7:1199903	ZFAND2A	TSS200	CpG island
cg01823925	2.7e-05	0.0035	-0.0328	0.0074	5:156967901	ADAM19	Gene body	Open sea
cg01990695	0.00074	0.021	-0.0329	0.0094	6:168416740		Intergenic	Open sea
cg02030219	0.002	0.036	-0.0206	0.0065	16:1958654		Intergenic	N_Shelf
cg02052758	0.0032	0.046	-0.0492	0.0162	7:55430948		Intergenic	N_Shelf
cg02098413	0.0028	0.044	-0.0317	0.0103	6:105308735	HACE1	TSS1500	S_Shore
cg02109699	0.00044	0.016	-0.0499	0.0137	5:5234710	ADAMTS16	Gene body	Open sea
cg02162144	0.0033	0.047	-0.0323	0.0107	14:101618194		Intergenic	Open sea
cg02184147	0.0006	0.019	-0.0515	0.0145	X:129300964	AIFM1;AIFM1;AIFM1;AIFM1	TSS1500;TSS1500;TSS1500;TSS1500	S_Shore
cg02289754	0.0021	0.037	-0.0345	0.0109	1:47068636	MKNK1;MKNK1;MKNK1;MKNK1;MKNK1	Gene body;Gene body;5'UTR;5'UTR;5'UTR	N_Shore
cg02330121	0.0029	0.044	0.0281	0.0092	6:118228514	SLC35F1	TSS200	CpG island
cg02418195	0.0018	0.034	-0.0858	0.0266	12:52799285	KRT82	Gene body	Open sea
cg02508651	0.003	0.045	0.0209	0.0069	17:46604554		Intergenic	CpG island
cg02528159	0.00054	0.018	-0.0217	0.006	16:3021099	PAQR4	Gene body	S_Shore
cg02539793	0.00032	0.013	-0.0412	0.011	6:87861586		Intergenic	CpG island
cg02540011	0.001	0.025	0.0223	0.0065	7:150755234	CDK5;SLC4A2;CDK5	TSS200;TSS1500;TSS200	CpG island
cg02557133	9.3e-05	0.0069	-0.0278	0.0068	13:111977362	C13orf16	Gene body	N_Shore
cg02574844	1.5e-06	0.00079	-0.1288	0.025	11:5959923		Intergenic	Open sea
cg02578087	6.8e-05	0.0058	-0.0778	0.0186	3:8671361	C3orf32	Gene body	Open sea
cg02628002	0.0031	0.046	-0.0317	0.0104	16:89649608	CPNE7;CPNE7	Gene body;Gene body	N_Shore
cg02630277	7e-05	0.0059	-0.0374	0.009	12:10704074		Intergenic	Open sea
cg02639931	0.00091	0.024	0.0498	0.0145	19:1387894	NDUFS7	Gene body	CpG island
cg02640540	0.0026	0.042	-0.0392	0.0126	1:67518911	SLC35D1	Gene body	N_Shore
cg02640809	0.0016	0.032	0.0312	0.0096	5:173213710		Intergenic	Open sea
cg02654987	0.00021	0.011	-0.0421	0.0109	4:120134582	USP53	5'UTR	S_Shore
cg02658330	0.0013	0.028	-0.035	0.0105	3:58653593	FAM3D	TSS1500	Open sea
cg02715685	0.0018	0.035	-0.0264	0.0082	19:3867283	ZFR2;ZFR2;ZFR2	Gene body;Gene body;Gene body	N_Shore
cg02729068	0.00071	0.021	0.0469	0.0134	11:119598725	PVRL1;PVRL1;PVRL1	Gene body;Gene body;Gene body	CpG island
cg02780029	0.00064	0.02	-0.0308	0.0087	10:43622663	RET;RET	Gene body;3'UTR	Open sea
cg02853418	0.00054	0.018	-0.0331	0.0092	9:127247965	NR5A1	Gene body	N_Shore
cg02938066	0.0014	0.029	-0.0421	0.0127	8:145657956	NFKBIL2	Gene body	S_Shelf
cg02954307	7.8e-05	0.0063	-0.0439	0.0106	6:7269328		Intergenic	CpG island
cg03063658	2.4e-06	0.001	-0.0638	0.0127	2:109949132	SH3RF3	Gene body	Open sea
cg03067774	0.0011	0.026	0.0518	0.0154	8:126341151	NSMCE2	Gene body	Open sea
cg03180552	0.00018	0.0099	-0.0489	0.0125	7:157981849	PTPRN2;PTPRN2;PTPRN2	Gene body;Gene body;Gene body	S_Shore
cg03188948	0.0015	0.03	-0.0557	0.017	7:1209495		Intergenic	Open sea
cg03217880	0.00089	0.023	-0.0481	0.014	1:230468464	PGBD5	Gene body	N_Shore
cg03306956	0.0015	0.031	0.0343	0.0104	11:5291298	HBE1;HBE1	1stExon;5'UTR	Open sea
cg03343083	0.00066	0.02	0.0614	0.0174	3:189718843	LEPREL1;LEPREL1	5'UTR;Gene body	Open sea
cg03358735	0.0011	0.026	-0.0697	0.0206	15:100514121	ADAMTS17	3'UTR	Open sea
cg03437887	0.00076	0.022	-0.0342	0.0098	2:22605688		Intergenic	Open sea
cg03440944	8e-06	0.0019	-0.0476	0.01	7:45023329	C7orf40	Gene body	N_Shelf
cg03464685	0.00092	0.024	0.0321	0.0094	11:125439445	EI24;EI24;EI24;EI24	1stExon;5'UTR;5'UTR;1stExon	CpG island
cg03538480	0.002	0.036	-0.0569	0.0178	2:8785262		Intergenic	N_Shore
cg03609598	0.0021	0.037	0.032	0.0101	5:56110824	MAP3K1	TSS200	CpG island
cg03833046	0.0015	0.031	0.0344	0.0105	6:30411932		Intergenic	Open sea
cg03834411	0.0029	0.045	-0.0378	0.0123	16:87682036	JPH3	Gene body	S_Shelf
cg03842822	0.0011	0.026	-0.0323	0.0096	5:177740106	COL23A1	Gene body	Open sea
cg03856109	1.1e-05	0.0022	0.0291	0.0062	11:44087712	ACCS;ACCS	TSS200;TSS200	CpG island
cg03980366	0.0014	0.03	-0.0486	0.0147	1:230882959	CAPN9;CAPN9	TSS1500;TSS200	Open sea
cg03983715	0.0014	0.03	0.043	0.013	16:68378420	PRMT7	Gene body	Open sea
cg04202892	0.0022	0.038	-0.0598	0.0189	2:111875749	ACOXL	3'UTR	CpG island
cg04221606	0.00049	0.017	0.0304	0.0084	6:151646552	AKAP12;AKAP12	TSS200;Gene body	N_Shore
cg04222084	0.00056	0.018	0.023	0.0064	1:221915650	DUSP10;DUSP10	TSS200;TSS200	CpG island
cg04227739	0.0017	0.033	-0.0442	0.0136	4:7435639	PSAPL1;SORCS2	1stExon;Gene body	Open sea
cg04245248	0.0002	0.011	-0.0354	0.0091	16:87653438	JPH3	Gene body	Open sea
cg04393339	0.0024	0.04	-0.0468	0.015	12:130604991		Intergenic	Open sea
cg04455058	0.00079	0.022	0.0954	0.0275	9:139085579		Intergenic	CpG island
cg04533751	0.0018	0.035	-0.0272	0.0085	6:168491686		Intergenic	Open sea
cg04588336	0.00086	0.023	0.0723	0.0209	11:75916460	WNT11	Gene body	N_Shore
cg04608330	0.00023	0.011	0.0306	0.008	12:45269318	NELL2;NELL2;NELL2;NELL2;NELL2	Gene body;Gene body;Gene body;Gene body;1stExon	N_Shore
cg04658243	0.0016	0.032	-0.0279	0.0086	17:78865755	RPTOR;RPTOR	Gene body;Gene body	S_Shore
cg04693256	0.0011	0.027	-0.0201	0.006	2:95524174	ANKRD20B	TSS1500	CpG island
cg04762213	0.00051	0.017	-0.0476	0.0132	6:31587888	BAT2	TSS1500	CpG island
cg04844574	0.001	0.025	-0.0475	0.014	12:122028594		Intergenic	Open sea
cg04862289	2.2e-05	0.0032	-0.0433	0.0097	1:204966208	NFASC;NFASC;NFASC;NFASC	Gene body;Gene body;Gene body;Gene body	Open sea
cg04960065	0.0018	0.034	-0.054	0.0167	4:185189300		Intergenic	Open sea
cg05055712	4.3e-06	0.0013	-0.0217	0.0044	16:2880431	ZG16B	Gene body	Open sea
cg05068951	0.002	0.036	-0.0259	0.0081	14:95722106	CLMN	Gene body	Open sea
cg05129572	0.00025	0.012	0.0478	0.0125	15:56138634	NEDD4;NEDD4	Gene body;Gene body	Open sea
cg05174890	0.0016	0.032	-0.0578	0.0178	17:33759986	SLFN12	TSS1500	Open sea
cg05180717	0.0018	0.034	-0.0528	0.0164	15:34516488	TMEM85	TSS1500	Open sea
cg05210213	4.2e-05	0.0045	-0.1059	0.0246	10:132154994		Intergenic	Open sea
cg05212892	0.00017	0.0096	-0.0571	0.0146	7:158533877	ESYT2	Gene body	Open sea
cg05233614	0.0016	0.032	0.0535	0.0165	12:131142966		Intergenic	Open sea
cg05234568	1.2e-06	0.00071	-0.1034	0.0198	11:5960015		Intergenic	Open sea
cg05265849	0.00019	0.01	-0.0571	0.0147	7:22767390	IL6	Gene body	Open sea
cg05313129	2.1e-05	0.0031	-0.049	0.0109	8:58192883	C8orf71	Gene body	CpG island
cg05327068	0.0029	0.044	0.0421	0.0138	15:34634045	NOP10	3'UTR	S_Shelf
cg05340744	0.00015	0.0091	-0.089	0.0225	7:158598765	ESYT2	Gene body	S_Shore
cg05362424	0.0011	0.026	-0.0206	0.0061	13:71498639		Intergenic	Open sea
cg05408674	0.0032	0.047	-0.046	0.0152	Y:6136711		Intergenic	S_Shore
cg05455036	8.7e-05	0.0067	0.0286	0.007	1:202828149		Intergenic	N_Shore
cg05580060	0.0023	0.039	-0.0336	0.0107	16:74700937	RFWD3	TSS200	CpG island
cg05631194	0.0028	0.043	0.0447	0.0145	6:31146417	PSORS1C3	TSS1500	N_Shore
cg05751343	0.00058	0.019	-0.0378	0.0106	20:62405935	ZBTB46	Gene body	N_Shore
cg05785945	8.3e-05	0.0065	0.0336	0.0081	7:1703820		Intergenic	N_Shore
cg05790038	0.0013	0.028	-0.0758	0.0228	17:3461143	TRPV3;TRPV3	1stExon;5'UTR	Open sea
cg05836256	2.4e-05	0.0034	0.0525	0.0118	16:1006052	LMF1	Gene body	CpG island
cg05921913	0.00056	0.018	0.0407	0.0114	14:103799021	EIF5	TSS1500	N_Shore
cg05954192	0.00085	0.023	-0.0201	0.0058	11:57056613		Intergenic	Open sea
cg05962382	0.0018	0.034	0.0478	0.0149	2:130345044		Intergenic	CpG island
cg06092573	0.0018	0.034	0.0293	0.0091	1:226157666		Intergenic	Open sea
cg06124110	7.2e-05	0.006	-0.0329	0.0079	1:119683694	WARS2;WARS2	TSS1500;TSS1500	S_Shore
cg06202585	7e-05	0.0059	-0.0757	0.0181	2:38325802		Intergenic	Open sea
cg06278234	7.7e-05	0.0062	-0.0512	0.0123	15:29499437	FAM189A1	Gene body	Open sea
cg06373648	0.0026	0.042	0.0213	0.0069	6:33401536	SYNGAP1	Gene body	Open sea
cg06382028	0.0031	0.046	-0.037	0.0122	17:5676269		Intergenic	Open sea
cg06411137	0.0014	0.03	0.0392	0.0119	11:20390803	HTATIP2;HTATIP2;HTATIP2;HTATIP2	Gene body;Gene body;Gene body;Gene body	Open sea
cg06447436	0.0036	0.05	-0.0759	0.0253	X:13063014	FAM9C	TSS1500	Open sea
cg06487937	0.0022	0.038	0.0453	0.0144	16:5116160	C16orf89;C16orf89	TSS200;TSS200	Open sea
cg06563943	0.0033	0.047	-0.0443	0.0147	17:71188271	COG1	TSS1500	N_Shore
cg06685737	0.0013	0.029	-0.0401	0.0121	7:35301730		Intergenic	CpG island
cg06741336	0.00075	0.021	-0.0626	0.0179	14:101696494		Intergenic	Open sea
cg06789686	4.5e-05	0.0047	-0.0294	0.0069	17:42705761		Intergenic	Open sea
cg06815965	0.00073	0.021	0.052	0.0149	1:205818668	PM20D1	Gene body	N_Shore
cg06845268	0.002	0.036	0.0421	0.0133	2:69615301	GFPT1	TSS1500	S_Shore
cg06883206	0.0002	0.01	0.0469	0.0121	4:152172102		Intergenic	Open sea
cg06922599	1.9e-05	0.003	-0.0604	0.0134	12:3427727		Intergenic	Open sea
cg06927361	0.0013	0.029	0.0515	0.0155	16:84823224		Intergenic	Open sea
cg06937619	0.00077	0.022	-0.0726	0.0208	6:31104593	PSORS1C1	Gene body	Open sea
cg06948242	0.0024	0.04	0.0581	0.0186	2:180408380	ZNF385B;ZNF385B;ZNF385B	Gene body;Gene body;Gene body	Open sea
cg06948737	0.0021	0.037	-0.0459	0.0145	12:95471414	FGD6	3'UTR	S_Shelf
cg06962678	0.0011	0.026	-0.0452	0.0134	17:80978575	B3GNTL1	Gene body	S_Shelf
cg07040396	0.00041	0.015	-0.0473	0.0129	18:74091753	ZNF516	Gene body	CpG island
cg07150719	0.00073	0.021	0.0358	0.0102	14:50485160		Intergenic	Open sea
cg07194166	0.00021	0.011	-0.0439	0.0113	11:126163704	TIRAP	3'UTR	Open sea
cg07207813	0.00027	0.012	-0.0278	0.0073	16:78483009	WWOX	Gene body	Open sea
cg07285237	8.1e-06	0.0019	-0.0649	0.0137	6:139447669		Intergenic	Open sea
cg07333715	0.00069	0.02	0.0508	0.0144	11:2292691	ASCL2	TSS1500	CpG island
cg07363977	1.3e-06	0.00073	0.0575	0.0111	11:976167	AP2A2	Gene body	N_Shore
cg07366506	0.00085	0.023	-0.0718	0.0208	10:131843725		Intergenic	CpG island
cg07368817	0.0034	0.048	-0.0263	0.0087	17:16318860	TRPV2	TSS200	Open sea
cg07371504	0.00077	0.022	0.0447	0.0128	17:3433451	TRPV3	Gene body	N_Shelf
cg07377178	0.0017	0.033	-0.0568	0.0176	6:3025064		Intergenic	Open sea
cg07421169	0.0016	0.032	0.0804	0.0247	8:27142646	TRIM35	3'UTR	N_Shelf
cg07481886	0.00092	0.024	0.0197	0.0057	6:32014510	TNXB;TNXB	Gene body;TSS1500	Open sea
cg07520158	0.00059	0.019	-0.0246	0.0069	7:32535189	LSM5;AVL9;LSM5;AVL9	TSS1500;1stExon;TSS1500;5'UTR	CpG island
cg07523784	0.002	0.037	0.0512	0.0161	14:105186699		Intergenic	CpG island
cg07524214	0.0033	0.047	0.0681	0.0225	16:86825363		Intergenic	Open sea
cg07542540	0.0014	0.03	-0.0675	0.0205	16:89122431		Intergenic	S_Shelf
cg07550819	0.0014	0.029	0.0671	0.0203	12:1482931	ERC1;ERC1;ERC1;ERC1;ERC1	Gene body;Gene body;Gene body;Gene body;Gene body	Open sea
cg07586868	1e-06	0.00066	-0.0378	0.0072	11:299390	IFITM5	1stExon	CpG island
cg07684068	0.0011	0.026	0.0471	0.014	19:46807660	HIF3A;HIF3A;HIF3A	Gene body;Gene body;Gene body	S_Shore
cg07777347	0.0028	0.043	0.0438	0.0142	3:194361833	LSG1	3'UTR	Open sea
cg07787240	0.001	0.025	-0.0355	0.0104	1:9130576	SLC2A5;SLC2A5;SLC2A5	TSS1500;Gene body;TSS1500	N_Shore
cg07807395	0.0015	0.031	-0.0417	0.0128	1:4698416		Intergenic	Open sea
cg07919181	0.00017	0.0095	-0.0494	0.0126	2:241107656		Intergenic	Open sea
cg07930192	0.001	0.025	-0.0507	0.0149	7:1003750		Intergenic	N_Shelf
cg07964753	0.0017	0.033	0.044	0.0136	8:142112622		Intergenic	Open sea
cg07971089	0.00049	0.017	-0.0703	0.0194	8:144629702		Intergenic	N_Shelf
cg07988820	0.0015	0.031	0.0319	0.0097	12:82153109	PPFIA2	TSS200	S_Shore
cg08008072	0.00068	0.02	0.0627	0.0178	16:1524255	CLCN7;CLCN7	Gene body;Gene body	N_Shore
cg08094206	0.00089	0.023	-0.0497	0.0145	6:30122523	TRIM10;TRIM10	Gene body;Gene body	Open sea
cg08096291	0.0016	0.032	-0.0579	0.0178	15:99791282	TTC23;TTC23;TTC23;TTC23;TTC23;LRRC28;TTC23;TTC23	TSS1500;TSS1500;TSS1500;TSS1500;TSS1500;TSS1500;TSS1500;TSS1500	N_Shore
cg08123339	8.2e-06	0.0019	0.0526	0.0111	1:153463458		Intergenic	Open sea
cg08128007	4.3e-05	0.0046	-0.0729	0.0169	1:839435		Intergenic	N_Shore
cg08188698	0.0023	0.039	-0.0495	0.0158	6:32085278	ATF6B;ATF6B	Gene body;Gene body	Open sea
cg08193579	0.0026	0.042	0.0545	0.0176	3:169529701	LRRC34	Gene body	N_Shore
cg08212685	0.00014	0.0087	-0.0746	0.0188	5:81268071	ATG10;ATG10;ATG10;ATG10	5'UTR;1stExon;1stExon;5'UTR	CpG island
cg08235183	0.00032	0.013	-0.0394	0.0105	2:3646196	COLEC11;COLEC11	5'UTR;5'UTR	S_Shelf
cg08304101	1.5e-05	0.0027	-0.034	0.0074	6:29797420	HLA-G	Gene body	S_Shore
cg08317289	0.00019	0.01	-0.0774	0.0199	6:119256453	MCM9	TSS200	S_Shore
cg08319019	0.0024	0.04	-0.0577	0.0185	2:214017104	IKZF2	TSS1500	CpG island
cg08348427	2.2e-05	0.0032	0.0444	0.0099	17:79635073	C17orf90;CCDC137	TSS1500;Gene body	S_Shore
cg08383160	0.00054	0.018	0.0383	0.0107	2:17981519		Intergenic	Open sea
cg08417595	0.0019	0.036	-0.028	0.0087	19:3811002	ZFR2	Gene body	CpG island
cg08422745	4.3e-05	0.0045	0.0466	0.0108	4:174089978	GALNT7;GALNT7	5'UTR;1stExon	N_Shore
cg08666915	0.00033	0.014	-0.0393	0.0105	16:1247321	CACNA1H;CACNA1H	Gene body;Gene body	N_Shore
cg08683644	0.0026	0.042	0.0323	0.0104	10:44853092		Intergenic	Open sea
cg08705697	4.6e-06	0.0014	-0.0519	0.0106	13:67804744	PCDH9;PCDH9	TSS1500;TSS1500	CpG island
cg08710629	0.00053	0.018	0.038	0.0106	16:87903292	SLC7A5	TSS200	CpG island
cg08735705	1.2e-05	0.0023	-0.0654	0.0141	7:1003645		Intergenic	N_Shelf
cg08816590	0.00044	0.016	-0.0512	0.014	12:54954337	PDE1B;PDE1B	TSS1500;Gene body	Open sea
cg08887025	0.0016	0.032	-0.0655	0.0201	1:246415176	SMYD3;SMYD3	Gene body;Gene body	CpG island
cg09069072	1.6e-05	0.0027	0.0412	0.009	1:15482753	TMEM51;TMEM51;TMEM51;TMEM51	5'UTR;5'UTR;5'UTR;5'UTR	S_Shore
cg09132500	0.0003	0.013	-0.034	0.009	16:3156381		Intergenic	CpG island
cg09172362	7.3e-06	0.0018	-0.0532	0.0112	11:299482	IFITM5	1stExon	CpG island
cg09199598	0.00065	0.02	-0.0418	0.0118	17:3461480	TRPV3	TSS200	Open sea
cg09232564	1.2e-05	0.0023	-0.0246	0.0053	11:299545	IFITM5	TSS200	CpG island
cg09387486	0.00065	0.02	-0.0459	0.013	7:156309358		Intergenic	Open sea
cg09410871	0.00081	0.022	0.0325	0.0094	10:8408591		Intergenic	Open sea
cg09419670	0.0011	0.026	-0.1101	0.0325	9:123605666	PSMD5;LOC253039	TSS1500;Gene body	S_Shore
cg09425926	9.4e-05	0.007	-0.0408	0.01	7:130124971	MEST	TSS1500	N_Shore
cg09502502	4.8e-05	0.0048	-0.0605	0.0141	1:109826303	PSRC1;PSRC1;PSRC1;PSRC1	TSS1500;TSS1500;TSS1500;TSS1500	S_Shore
cg09522027	0.0018	0.034	0.028	0.0087	2:28974177	PPP1CB;PPP1CB	TSS1500;TSS1500	N_Shore
cg09579677	0.0036	0.05	-0.0187	0.0063	5:177760697	COL23A1	Gene body	N_Shelf
cg09586646	0.0013	0.029	-0.0731	0.022	9:123605570	PSMD5;LOC253039	TSS1500;Gene body	CpG island
cg09650575	0.0032	0.047	0.0202	0.0067	3:129147616	C3orf25	TSS200	CpG island
cg09690118	3.7e-05	0.0042	-0.0406	0.0094	11:1213284		Intergenic	N_Shelf
cg09734469	0.0033	0.048	-0.0204	0.0068	5:3346779		Intergenic	Open sea
cg09756125	0.0021	0.037	-0.0894	0.0282	7:158250978	PTPRN2;PTPRN2;PTPRN2	Gene body;Gene body;Gene body	S_Shore
cg09789426	0.00053	0.018	0.0274	0.0076	X:102000698	BHLHB9;BHLHB9;BHLHB9;BHLHB9;BHLHB9;BHLHB9;BHLHB9;BHLHB9	5'UTR;5'UTR;5'UTR;5'UTR;5'UTR;TSS1500;5'UTR;TSS1500	CpG island
cg09805252	0.00044	0.016	0.0319	0.0088	12:133187452		Intergenic	S_Shore
cg09825146	0.00022	0.011	-0.0442	0.0115	8:125462982	TRMT12	TSS200	Open sea
cg09828420	0.00082	0.022	-0.0413	0.0119	1:204308523	PLEKHA6	5'UTR	Open sea
cg09847368	0.00036	0.014	-0.0442	0.0119	1:230250326	GALNT2	Gene body	Open sea
cg09850925	0.00027	0.012	0.0352	0.0093	1:204274290	PLEKHA6	5'UTR	Open sea
cg09896106	1.6e-05	0.0027	-0.0457	0.01	1:58810897		Intergenic	Open sea
cg10034588	0.00045	0.016	-0.0582	0.016	2:232392055	NMUR1	Gene body	N_Shelf
cg10123347	0.0014	0.029	-0.0468	0.0142	14:53620162	DDHD1;DDHD1;DDHD1	TSS200;TSS200;TSS200	S_Shore
cg10169327	0.001	0.025	-0.029	0.0085	19:45448959	APOC2	TSS1500	Open sea
cg10255544	6.5e-07	0.00052	-0.0618	0.0115	17:80519551	FOXK2	Gene body	Open sea
cg10409043	0.0012	0.028	0.0214	0.0064	14:103570024	C14orf73	Gene body	CpG island
cg10454879	5.4e-05	0.0051	-0.0529	0.0125	8:602158		Intergenic	S_Shore
cg10510935	6.8e-05	0.0058	-0.0469	0.0112	1:4059661		Intergenic	Open sea
cg10594414	1.5e-05	0.0026	-0.0437	0.0095	2:240298910	HDAC4	5'UTR	Open sea
cg10697882	3.1e-05	0.0038	-0.1028	0.0234	13:109833854	MYO16	Gene body	Open sea
cg10845147	0.00023	0.011	-0.0289	0.0075	5:172149624		Intergenic	Open sea
cg10852045	0.00018	0.0099	-0.0475	0.0122	8:38970773	ADAM32	Gene body	Open sea
cg11014380	0.00014	0.0088	-0.0334	0.0084	6:168678776		Intergenic	N_Shelf
cg11176853	0.0019	0.035	-0.0378	0.0118	1:230468694	PGBD5	Gene body	CpG island
cg11189257	0.0025	0.041	0.0397	0.0128	7:29084204	CPVL;CPVL	Gene body;Gene body	Open sea
cg11438552	0.0009	0.024	-0.0292	0.0085	22:18919803	PRODH	Gene body	N_Shelf
cg11485823	0.001	0.025	-0.0296	0.0087	6:30921592	DPCR1	3'UTR	N_Shore
cg11575295	0.0013	0.028	-0.0523	0.0157	7:158250911	PTPRN2;PTPRN2;PTPRN2	Gene body;Gene body;Gene body	S_Shore
cg11809107	5.1e-05	0.0049	-0.0421	0.0099	2:3826782		Intergenic	Open sea
cg11825002	0.0023	0.039	-0.0576	0.0184	1:230468773	PGBD5	Gene body	CpG island
cg11843238	0.00046	0.016	0.0407	0.0112	5:131593191	PDLIM4;PDLIM4	TSS200;TSS200	CpG island
cg11900509	0.0027	0.043	0.0257	0.0083	10:81946545	ANXA11;ANXA11;ANXA11	5'UTR;5'UTR;5'UTR	Open sea
cg12013184	0.0027	0.042	-0.0275	0.0089	12:59289600	LRIG3;LRIG3	Gene body;Gene body	Open sea
cg12071511	0.0013	0.029	0.0236	0.0071	2:17934836	GEN1;SMC6;SMC6;GEN1	TSS1500;5'UTR;5'UTR;TSS1500	CpG island
cg12094174	0.0027	0.042	-0.0325	0.0105	6:31466187	MICB	Gene body	CpG island
cg12115438	0.00045	0.016	-0.0676	0.0185	19:35086853	SCGBL	TSS1500	Open sea
cg12156512	0.002	0.037	-0.0244	0.0077	19:47258676	FKRP;FKRP	5'UTR;5'UTR	N_Shore
cg12211161	0.0023	0.039	-0.0403	0.0128	7:157448659	PTPRN2;PTPRN2;PTPRN2	Gene body;Gene body;Gene body	S_Shore
cg12400702	0.00081	0.022	0.0431	0.0124	3:12838781	CAND2;CAND2	Gene body;Gene body	CpG island
cg12473912	0.0018	0.034	0.0451	0.014	3:136751656		Intergenic	CpG island
cg12505085	0.001	0.026	0.055	0.0162	10:75913585	ADK	Gene body	S_Shelf
cg12524338	0.0025	0.041	-0.0444	0.0143	4:183729343		Intergenic	CpG island
cg12535380	0.00084	0.023	-0.0416	0.012	12:109491236	USP30	Gene body	S_Shore
cg12542080	9.5e-05	0.007	-0.0418	0.0102	5:178950795		Intergenic	Open sea
cg12555334	0.003	0.045	0.0273	0.0089	7:56120290	CCT6A;PSPH;CCT6A	Gene body;TSS1500;Gene body	S_Shore
cg12575883	1.5e-05	0.0026	-0.0718	0.0157	7:1003710		Intergenic	N_Shelf
cg12594793	0.0011	0.026	0.0331	0.0098	20:57092600		Intergenic	S_Shelf
cg12648811	0.00094	0.024	0.1204	0.0352	1:17053886		Intergenic	S_Shore
cg12661744	0.00041	0.015	-0.0324	0.0088	10:112507322	RBM20	Gene body	Open sea
cg12761825	0.00043	0.016	-0.0574	0.0157	6:3023776		Intergenic	Open sea
cg12798194	0.0035	0.049	-0.0263	0.0088	17:43462791		Intergenic	Open sea
cg12798853	0.0017	0.033	-0.1177	0.0364	10:50714434	ERCC6	Gene body	Open sea
cg12844117	0.0013	0.029	-0.0416	0.0126	7:155275418		Intergenic	Open sea
cg12858166	0.00037	0.015	-0.0928	0.0251	6:33033176	HLA-DPA1	3'UTR	Open sea
cg13014219	0.00095	0.024	-0.0467	0.0136	4:8262659		Intergenic	Open sea
cg13068698	0.0018	0.034	0.0426	0.0133	7:35078082	DPY19L1	TSS1500	S_Shore
cg13081526	0.0029	0.044	0.0345	0.0113	6:32449961		Intergenic	Open sea
cg13104385	0.0023	0.039	-0.0304	0.0097	7:22767384	IL6	Gene body	Open sea
cg13115683	4.7e-05	0.0048	-0.0312	0.0073	6:29943460	HCG9	Gene body	N_Shore
cg13175981	0.0013	0.028	-0.033	0.0099	1:150552382	MCL1;MCL1	TSS1500;TSS1500	S_Shore
cg13185188	8.8e-08	0.00019	0.0783	0.0134	14:100680334		Intergenic	CpG island
cg13207180	0.0026	0.042	0.0472	0.0152	17:6558064		Intergenic	N_Shore
cg13221458	0.0014	0.029	-0.0421	0.0127	6:160112632	SOD2;SOD2;SOD2	Gene body;Gene body;Gene body	N_Shore
cg13320842	0.0035	0.049	-0.0342	0.0114	19:46175254	GIPR	Gene body	S_Shore
cg13392078	0.0025	0.041	-0.0466	0.0149	9:36036514	RECK	TSS1500	N_Shore
cg13475915	0.0024	0.04	-0.0443	0.0142	3:107416718	BBX;BBX	5'UTR;5'UTR	Open sea
cg13511777	0.0015	0.031	0.0313	0.0096	11:20134160	NAV2;NAV2;NAV2;NAV2	Gene body;Gene body;Gene body;Gene body	Open sea
cg13560072	7.5e-06	0.0018	-0.0266	0.0056	1:3823704	LOC100133612	Gene body	N_Shore
cg13585749	1.5e-06	0.00078	-0.0625	0.0121	2:875437		Intergenic	Open sea
cg13620608	0.00065	0.02	-0.0334	0.0095	10:48402805		Intergenic	Open sea
cg13661648	0.0029	0.045	-0.0865	0.0283	6:33035284	HLA-DPA1	3'UTR	Open sea
cg13685506	5.9e-05	0.0054	-0.0402	0.0095	5:11851713	CTNND2	Gene body	Open sea
cg13692658	0.00086	0.023	-0.0256	0.0074	18:77589649		Intergenic	N_Shore
cg13703866	0.00025	0.012	-0.0418	0.011	2:1479523	TPO;TPO;TPO;TPO	Gene body;Gene body;Gene body;Gene body	N_Shore
cg13734043	0.00023	0.011	0.0303	0.0079	17:56270198	EPX;EPX	1stExon;5'UTR	Open sea
cg13821227	0.00085	0.023	0.0637	0.0185	22:42346816	LOC339674	TSS1500	S_Shelf
cg13852791	0.0016	0.032	-0.0304	0.0094	20:30311386	BCL2L1;BCL2L1	TSS1500;TSS1500	CpG island
cg13854012	4.5e-05	0.0047	0.0815	0.019	2:162103682		Intergenic	S_Shelf
cg13902645	0.00018	0.0098	-0.13	0.0332	11:5959945		Intergenic	Open sea
cg13951796	0.0017	0.033	0.0526	0.0163	17:291563	FAM101B	3'UTR	N_Shore
cg13996510	0.0035	0.049	-0.0531	0.0177	X:44203674	EFHC2	TSS1500	S_Shore
cg14042143	0.0014	0.03	-0.0386	0.0117	7:2646782	IQCE;IQCE	Gene body;Gene body	S_Shore
cg14068309	0.00059	0.019	0.0604	0.0169	12:124105880	EIF2B1	3'UTR	Open sea
cg14082737	0.00088	0.023	-0.0423	0.0123	4:165953129	TRIM60	TSS200	Open sea
cg14137281	0.003	0.045	0.0311	0.0102	9:94172975	NFIL3	Gene body	Open sea
cg14147855	0.0029	0.044	0.0205	0.0067	3:60913404	FHIT;FHIT	5'UTR;5'UTR	Open sea
cg14154082	0.0017	0.033	-0.0533	0.0165	13:112174009		Intergenic	S_Shore
cg14176942	0.0028	0.044	-0.0455	0.0148	9:125146434	PTGS1;PTGS1	Gene body;Gene body	Open sea
cg14209346	0.0028	0.044	-0.0209	0.0068	3:5625835		Intergenic	Open sea
cg14251009	0.00035	0.014	-0.0452	0.0122	9:90622205		Intergenic	S_Shore
cg14313373	3.4e-05	0.004	-0.0421	0.0096	9:136538372	SARDH;SARDH	Gene body;Gene body	Open sea
cg14318734	0.00051	0.017	0.0526	0.0146	19:7504667	ARHGEF18;ARHGEF18;ARHGEF18	5'UTR;5'UTR;1stExon	N_Shore
cg14325837	0.0032	0.046	0.0338	0.0111	10:49731563	ARHGAP22	Gene body	CpG island
cg14359061	0.00094	0.024	-0.0369	0.0108	22:32871233	FBXO7;FBXO7;FBXO7	1stExon;5'UTR;Gene body	CpG island
cg14375543	0.0003	0.013	-0.0464	0.0123	6:29933411		Intergenic	Open sea
cg14405197	0.0023	0.039	0.0573	0.0182	4:2303660	ZFYVE28	Gene body	N_Shore
cg14457875	0.0029	0.044	0.0266	0.0087	6:30955052	MUC21	Gene body	Open sea
cg14541582	0.00055	0.018	-0.0351	0.0098	5:601475		Intergenic	N_Shore
cg14587401	0.00054	0.018	-0.0431	0.012	5:94890408	ARSK;TTC37	TSS1500;5'UTR	CpG island
cg14729962	0.0008	0.022	-0.0977	0.0281	13:43597565	DNAJC15;DNAJC15	5'UTR;1stExon	CpG island
cg14750269	0.00073	0.021	-0.0535	0.0153	19:46975180	PNMAL1;PNMAL1	TSS1500;TSS1500	S_Shore
cg14768256	0.00014	0.0088	0.0533	0.0134	3:44754587	ZNF502;ZNF502;ZNF502;ZNF502	5'UTR;5'UTR;5'UTR;5'UTR	S_Shore
cg14859324	0.0012	0.027	-0.064	0.0191	15:26874363	GABRB3;GABRB3	Gene body;Gene body	CpG island
cg14866167	0.0014	0.03	0.0429	0.013	8:130089463		Intergenic	Open sea
cg15008743	1.3e-05	0.0024	-0.0547	0.0118	19:53142106	ZNF83;ZNF83;ZNF83;ZNF83;ZNF83;ZNF83;ZNF83;ZNF83	Gene body;TSS1500;TSS1500;TSS1500;TSS1500;TSS1500;TSS1500;TSS1500	S_Shore
cg15042302	0.0032	0.046	-0.0571	0.0188	7:47981215	PKD1L1	Gene body	Open sea
cg15066197	0.0011	0.026	-0.0644	0.019	15:26874202	GABRB3;GABRB3	Gene body;Gene body	CpG island
cg15070894	0.0029	0.044	-0.1132	0.0369	6:29894162	HCG4P6	TSS1500	CpG island
cg15105060	6.5e-05	0.0057	0.0587	0.014	4:7024189	TBC1D14;TBC1D14;TBC1D14	Gene body;Gene body;Gene body	N_Shelf
cg15119650	0.00039	0.015	-0.0484	0.0131	17:14205803	HS3ST3B1;MGC12916	Gene body;TSS1500	CpG island
cg15128208	0.00046	0.016	-0.0575	0.0158	22:42549153		Intergenic	CpG island
cg15268727	0.0026	0.042	0.0245	0.0079	10:134973787	KNDC1	TSS200	CpG island
cg15291308	1.9e-05	0.003	-0.0493	0.0109	10:3250951		Intergenic	Open sea
cg15303062	0.0032	0.047	-0.0357	0.0118	2:236328380		Intergenic	Open sea
cg15355388	0.00038	0.015	-0.0407	0.011	11:57004919	APLNR;APLNR;APLNR	Gene body;1stExon;5'UTR	Open sea
cg15395560	0.002	0.037	-0.044	0.0138	15:45543142	SLC28A2	TSS1500	Open sea
cg15407213	0.00038	0.015	-0.0363	0.0098	6:33145550	COL11A2;COL11A2;COL11A2	Gene body;Gene body;Gene body	Open sea
cg15583958	0.00017	0.0096	-0.0554	0.0141	6:31055396		Intergenic	Open sea
cg15591727	0.0033	0.048	-0.0842	0.0279	3:126165878	ZXDC	Gene body	Open sea
cg15729578	1.1e-06	0.0007	-0.0729	0.014	3:195576390		Intergenic	Open sea
cg15780398	0.00045	0.016	-0.0418	0.0115	2:97439827	CNNM4	Gene body	Open sea
cg15962031	0.0033	0.047	0.0174	0.0058	1:246363574	SMYD3;SMYD3	Gene body;Gene body	Open sea
cg15979152	0.0022	0.039	-0.055	0.0175	19:690417	PRSSL1	Gene body	N_Shore
cg15984516	0.00044	0.016	0.0397	0.0109	14:100680261		Intergenic	N_Shore
cg15996051	0.0009	0.024	-0.0383	0.0111	19:690661	PRSSL1	Gene body	CpG island
cg16031846	0.00021	0.011	-0.028	0.0072	8:33628265		Intergenic	Open sea
cg16045677	0.00022	0.011	0.0406	0.0105	6:32362678	BTNL2	Gene body	Open sea
cg16094954	3.3e-06	0.0012	-0.0622	0.0125	19:45251180	BCL3	TSS1500	N_Shore
cg16102102	0.0027	0.043	-0.046	0.0149	5:83017553	HAPLN1	TSS1500	N_Shore
cg16145915	0.0012	0.027	0.0282	0.0084	7:1198662	ZFAND2A	5'UTR	N_Shore
cg16262614	0.001	0.025	0.0442	0.013	3:133464971	TF	TSS200	CpG island
cg16335868	0.0001	0.0074	-0.0579	0.0143	5:169780480	KCNIP1	TSS1500	Open sea
cg16438674	0.0012	0.028	-0.0425	0.0127	16:86100541		Intergenic	Open sea
cg16463229	0.0011	0.026	0.0472	0.014	9:139637526	LCN10	TSS200	N_Shelf
cg16512885	0.0026	0.042	-0.0307	0.0099	1:4697919		Intergenic	Open sea
cg16530596	0.00063	0.019	-0.0312	0.0088	1:205227613	TMCC2	Gene body	Open sea
cg16533245	5.3e-05	0.0051	-0.0754	0.0178	17:10612342	C17orf48	Gene body	Open sea
cg16547673	0.0026	0.042	-0.0345	0.0111	10:82345935	SH2D4B;SH2D4B	Gene body;Gene body	Open sea
cg16583315	0.002	0.037	0.0276	0.0087	14:65563665	MAX;MAX;MAX;MAX;MAX;MAX	Gene body;Gene body;Gene body;Gene body;Gene body;Gene body	Open sea
cg16596106	0.0019	0.035	-0.0198	0.0062	17:64834440		Intergenic	S_Shelf
cg16619805	5.2e-05	0.005	-0.0315	0.0074	8:145646030		Intergenic	N_Shelf
cg16635108	0.0031	0.046	-0.0413	0.0136	11:134281328	B3GAT1;B3GAT1	5'UTR;5'UTR	N_Shore
cg16651780	1.6e-05	0.0027	-0.0549	0.012	16:81037892	C16orf61	5'UTR	N_Shelf
cg16665231	0.0032	0.047	0.0271	0.009	1:245741199	KIF26B	Gene body	CpG island
cg16686733	0.00041	0.015	0.04	0.0109	20:25566563	NINL	TSS1500	S_Shore
cg16691734	2.7e-05	0.0035	-0.0379	0.0086	5:1176634		Intergenic	Open sea
cg16735667	0.00012	0.0081	0.0535	0.0133	X:66788193	AR;AR	TSS1500;Gene body	Open sea
cg16898498	2.9e-06	0.0011	-0.0384	0.0077	3:187421110	RTP2	TSS1500	Open sea
cg16991637	4.1e-05	0.0045	-0.0521	0.0121	1:226322955		Intergenic	Open sea
cg16996281	0.00018	0.0098	-0.0401	0.0102	11:119217884	MFRP;C1QTNF5	TSS1500;TSS1500	Open sea
cg17054006	0.00047	0.017	0.0549	0.0151	2:183107046	PDE1A;PDE1A	Gene body;Gene body	Open sea
cg17059564	0.0032	0.047	-0.0268	0.0089	22:35938401	RASD2	5'UTR	S_Shore
cg17093088	1.8e-05	0.0028	0.0445	0.0098	7:6544329	GRID2IP	Gene body	S_Shore
cg17133982	0.0023	0.039	-0.031	0.0099	1:20672105	VWA5B1	Gene body	S_Shelf
cg17171407	1e-05	0.0021	-0.0657	0.014	8:119960777	TNFRSF11B	Gene body	N_Shelf
cg17269581	0.00033	0.014	-0.0348	0.0093	17:16876375	TNFRSF13B	TSS1500	Open sea
cg17307919	0.00075	0.021	-0.0193	0.0055	8:4441859	CSMD1	Gene body	Open sea
cg17332295	0.0023	0.039	-0.0765	0.0244	X:101853476	ARMCX5;ARMCX5;ARMCX5;ARMCX5;ARMCX5;ARMCX5	TSS1500;TSS1500;TSS1500;TSS1500;TSS1500;TSS1500	N_Shore
cg17338816	0.00011	0.0077	0.0445	0.011	7:2607424	IQCE;IQCE	Gene body;Gene body	Open sea
cg17364872	6.7e-06	0.0017	-0.0733	0.0153	12:10704009		Intergenic	Open sea
cg17470231	8.2e-06	0.0019	0.0336	0.0071	11:57304885		Intergenic	Open sea
cg17590083	0.0035	0.049	-0.0324	0.0108	1:41364730		Intergenic	Open sea
cg17590710	0.0024	0.04	-0.0229	0.0073	5:177740069	COL23A1	Gene body	Open sea
cg17592461	0.00018	0.01	-0.0285	0.0073	6:29857512	HLA-H	Gene body	S_Shore
cg17602444	0.0008	0.022	-0.0491	0.0141	7:644819	PRKAR1B;PRKAR1B;PRKAR1B;PRKAR1B;PRKAR1B;PRKAR1B	Gene body;Gene body;Gene body;Gene body;Gene body;Gene body	N_Shore
cg17647271	0.002	0.036	-0.0548	0.0172	11:76299819		Intergenic	Open sea
cg17713488	0.00037	0.015	-0.0982	0.0265	19:10077935	COL5A3	Gene body	S_Shore
cg17749961	0.0018	0.035	-0.1648	0.0513	2:30669863	LCLAT1;LCLAT1	TSS1500;TSS1500	N_Shore
cg17901858	0.0034	0.048	-0.0316	0.0105	1:111062586	KCNA10	TSS1500	Open sea
cg17922283	0.001	0.025	-0.0341	0.01	14:72799938	RGS6	Gene body	Open sea
cg17946038	1e-05	0.0021	-0.1	0.0214	6:170337747		Intergenic	N_Shore
cg17957640	8.8e-05	0.0067	0.0303	0.0074	11:76839205	MYO7A;MYO7A;MYO7A	TSS200;TSS200;TSS200	Open sea
cg18067840	0.0018	0.035	0.034	0.0106	6:32375672	BTNL2	TSS1500	Open sea
cg18132405	0.0036	0.05	0.0449	0.015	3:189840304	LEPREL1;LEPREL1	TSS200;TSS1500	S_Shore
cg18190219	0.0033	0.048	-0.0473	0.0157	22:46762943	CELSR1	Gene body	CpG island
cg18198730	0.0029	0.044	-0.0316	0.0103	1:247681584		Intergenic	CpG island
cg18221983	0.00012	0.0081	-0.0791	0.0197	6:16198548		Intergenic	Open sea
cg18316498	0.00017	0.0095	-0.0247	0.0063	11:111250196	POU2AF1	TSS200	Open sea
cg18372207	0.00067	0.02	-0.0292	0.0083	22:50505790	MLC1;MLC1	Gene body;Gene body	Open sea
cg18515655	0.0014	0.029	-0.0484	0.0146	7:100026757	MEPCE;ZCWPW1	TSS1500;TSS1500	CpG island
cg18551225	5.1e-05	0.005	-0.0623	0.0146	6:44695536		Intergenic	S_Shore
cg18599231	0.0028	0.044	0.0226	0.0074	6:32785841	HLA-DOB	TSS1500	Open sea
cg18648004	0.00067	0.02	-0.0288	0.0082	9:139655153	LCN15	3'UTR	CpG island
cg18667511	8.3e-05	0.0065	-0.0541	0.0131	21:46021988	KRTAP10-7;C21orf29	3'UTR;Gene body	Open sea
cg18668511	0.0015	0.031	0.0883	0.027	5:140557227	PCDHB8	TSS1500	N_Shore
cg18686270	3.2e-07	0.00036	-0.0793	0.0144	3:146258875	PLSCR1	5'UTR	N_Shelf
cg18786623	0.00013	0.0084	-0.1447	0.0362	6:29894050	HCG4P6	TSS1500	N_Shore
cg18828268	0.0016	0.032	0.084	0.0258	17:59937758	BRIP1	Gene body	N_Shelf
cg18935743	0.0026	0.042	-0.0421	0.0136	17:77864155		Intergenic	Open sea
cg18938392	0.0031	0.046	-0.0596	0.0196	1:157248950		Intergenic	Open sea
cg19033780	0.00037	0.015	0.0414	0.0112	11:73498584	MRPL48	TSS1500	N_Shore
cg19182537	0.0029	0.045	-0.0652	0.0213	13:43598038	DNAJC15	Gene body	S_Shore
cg19225512	0.0012	0.027	0.0457	0.0136	10:72648693	PCBD1	TSS200	S_Shore
cg19300502	0.00011	0.0075	0.0372	0.0092	19:4455863	UBXN6;UBXN6	Gene body;TSS1500	N_Shore
cg19301501	0.0019	0.035	0.0629	0.0196	10:22768167		Intergenic	S_Shore
cg19407385	0.00081	0.022	0.0556	0.016	17:43099144		Intergenic	CpG island
cg19419125	0.001	0.025	-0.0334	0.0099	7:46027072		Intergenic	Open sea
cg19554555	0.0004	0.015	-0.0214	0.0058	3:13937349		Intergenic	CpG island
cg19558933	0.00031	0.013	-0.0846	0.0225	11:134632242		Intergenic	CpG island
cg19637113	0.0034	0.049	-0.0157	0.0052	15:74528522	CCDC33	TSS200	Open sea
cg19706900	0.00013	0.0083	-0.0372	0.0093	2:12856422	TRIB2;TRIB2	TSS1500;TSS1500	N_Shore
cg19721094	0.00083	0.023	0.0421	0.0122	14:77231619	VASH1	Gene body	S_Shelf
cg19755007	0.0034	0.048	0.0489	0.0162	11:11643760	GALNTL4	TSS200	CpG island
cg19848529	0.0003	0.013	-0.0343	0.0091	6:170483067		Intergenic	Open sea
cg19912309	0.00038	0.015	-0.0274	0.0074	6:170467967		Intergenic	Open sea
cg19925639	0.0012	0.027	-0.0363	0.0108	5:75470039	SV2C	Gene body	CpG island
cg20026582	0.00043	0.016	-0.0691	0.0189	6:166268781		Intergenic	S_Shore
cg20064325	0.0032	0.047	-0.0282	0.0093	15:24802619	PWRN1	TSS1500	Open sea
cg20078206	0.002	0.036	-0.0324	0.0102	1:41889625		Intergenic	CpG island
cg20142890	3e-05	0.0038	0.0706	0.016	6:56637688	DST;DST;DST;DST	Gene body;Gene body;Gene body;Gene body	Open sea
cg20198242	0.0019	0.035	-0.0675	0.0211	6:29855110	HLA-H	TSS1500	N_Shore
cg20276402	5.6e-05	0.0052	0.0416	0.0098	18:72263688	LOC400657	Gene body	N_Shore
cg20378921	0.00038	0.015	0.0724	0.0196	3:14251555		Intergenic	Open sea
cg20476274	0.00064	0.02	-0.0304	0.0086	7:133979776	SLC35B4	Gene body	Open sea
cg20506843	0.0025	0.041	-0.0375	0.012	11:91950460		Intergenic	Open sea
cg20737812	0.00043	0.016	0.0345	0.0094	15:86336631	KLHL25	5'UTR	N_Shore
cg20761840	0.0029	0.044	0.0412	0.0134	4:186732153	SORBS2;SORBS2;SORBS2;SORBS2;SORBS2;SORBS2	5'UTR;5'UTR;5'UTR;5'UTR;1stExon;TSS200	Open sea
cg20813462	0.00048	0.017	-0.0438	0.0121	7:2646259	IQCE;IQCE	Gene body;Gene body	S_Shore
cg20823529	0.00013	0.0083	0.1062	0.0265	4:730453	PCGF3	Gene body	CpG island
cg20846728	0.00095	0.024	-0.0455	0.0133	2:1843184	MYT1L	Gene body	S_Shore
cg20913747	0.00048	0.017	-0.0387	0.0107	6:44695427		Intergenic	S_Shore
cg20959002	0.0025	0.041	0.1386	0.0446	7:2744621	AMZ1	Gene body	S_Shelf
cg21028142	0.00089	0.023	0.0281	0.0082	17:79581711	NPLOC4	Gene body	Open sea
cg21105750	0.00052	0.018	-0.0407	0.0113	5:59837012	PART1	Gene body	Open sea
cg21134859	0.00041	0.015	0.1152	0.0314	6:53228363		Intergenic	S_Shelf
cg21243944	0.00016	0.0092	0.0353	0.0089	9:137118148		Intergenic	Open sea
cg21430465	1.3e-06	0.00073	-0.0415	0.008	8:49815934		Intergenic	Open sea
cg21478269	0.0017	0.033	-0.0501	0.0155	9:6716007		Intergenic	CpG island
cg21523688	4.6e-05	0.0047	0.0471	0.011	15:45319037	SORD	Gene body	S_Shelf
cg21531389	0.00021	0.011	-0.0284	0.0074	22:27006498	CRYBB1	Gene body	Open sea
cg21555445	0.00089	0.023	-0.0309	0.009	7:785959	HEATR2	Gene body	Open sea
cg21620969	0.0021	0.037	-0.0313	0.0099	11:802895	LRDD;LRDD;LRDD	Gene body;Gene body;Gene body	N_Shore
cg21638338	9.5e-05	0.007	-0.0579	0.0142	7:157276278		Intergenic	N_Shore
cg21714557	0.0015	0.03	0.0228	0.0069	13:113776873	F10	TSS1500	S_Shelf
cg21755381	0.00084	0.023	0.033	0.0095	6:32938280	BRD2;BRD2	TSS1500;5'UTR	N_Shore
cg21757212	0.0011	0.026	0.0369	0.0109	7:69858080	AUTS2;AUTS2	Gene body;Gene body	Open sea
cg21766308	0.0023	0.039	0.0554	0.0177	3:151178904		Intergenic	CpG island
cg21839984	0.00056	0.018	0.0314	0.0088	17:30846986	MYO1D	Gene body	S_Shore
cg21884064	8.5e-05	0.0066	-0.0301	0.0073	5:2177644		Intergenic	N_Shelf
cg21913591	0.0012	0.027	0.039	0.0116	7:23719453	C7orf46;C7orf46;C7orf46	TSS1500;TSS1500;TSS1500	N_Shore
cg21926603	0.0017	0.033	0.0618	0.0191	8:123838902	ZHX2	5'UTR	Open sea
cg21943599	0.0034	0.048	0.0299	0.0099	1:179333589	C1orf125	TSS1500	N_Shore
cg21997727	0.0019	0.036	-0.0327	0.0102	17:6411087	PITPNM3;PITPNM3	Gene body;Gene body	Open sea
cg22031417	0.0018	0.034	-0.0225	0.007	20:42219223	IFT52	TSS1500	N_Shore
cg22141696	0.0035	0.049	-0.0736	0.0245	6:166268631		Intergenic	S_Shore
cg22273804	0.0011	0.027	0.0501	0.0149	8:1284108		Intergenic	Open sea
cg22280238	6.9e-05	0.0059	-0.0501	0.012	17:79251323	SLC38A10;SLC38A10	Gene body;Gene body	N_Shelf
cg22355889	0.00031	0.013	0.1998	0.0532	11:107461585	ELMOD1;LOC643923;ELMOD1	TSS1500;TSS1500;TSS1500	N_Shore
cg22446264	0.0002	0.011	0.0506	0.013	6:13766814		Intergenic	N_Shelf
cg22511432	0.00086	0.023	0.0193	0.0056	19:19971704		Intergenic	CpG island
cg22535103	8.9e-06	0.002	-0.0613	0.013	8:58192502	C8orf71	Gene body	CpG island
cg22586603	0.0029	0.044	-0.0521	0.017	8:129985596		Intergenic	Open sea
cg22592643	0.00041	0.015	-0.0437	0.0119	2:239134769	LOC151174;LOC151174	Gene body;Gene body	Open sea
cg22601917	0.0033	0.047	-0.0316	0.0105	1:9294274	H6PD	TSS1500	N_Shore
cg22643217	0.0026	0.041	0.0439	0.0141	21:32253964	KRTAP11-1	TSS200	Open sea
cg22716190	5.4e-05	0.0051	-0.0472	0.0111	1:40560154	PPT1;PPT1	Gene body;Gene body	N_Shelf
cg22785672	0.0016	0.032	0.0259	0.0079	7:44083650	DBNL;DBNL;DBNL	TSS1500;TSS1500;TSS1500	N_Shore
cg22793067	0.00027	0.012	-0.0675	0.0178	5:17062511		Intergenic	Open sea
cg22795331	8.4e-06	0.0019	-0.0534	0.0113	6:117785611		Intergenic	Open sea
cg22798885	0.00063	0.019	0.0338	0.0095	7:33102694	NT5C3;NT5C3	TSS1500;TSS1500	CpG island
cg22833428	0.0027	0.042	0.0243	0.0079	6:1436791		Intergenic	Open sea
cg22834771	0.00079	0.022	-0.0376	0.0108	12:69754056	YEATS4	Gene body	CpG island
cg22850234	0.0011	0.026	0.0854	0.0253	17:66016097		Intergenic	N_Shore
cg22885278	0.00055	0.018	-0.0356	0.0099	5:43007847		Intergenic	Open sea
cg22984992	0.00014	0.0087	0.024	0.006	19:13056423	RAD23A	TSS1500	N_Shore
cg23003117	0.00013	0.0084	-0.0459	0.0115	6:31466177	MICB	Gene body	CpG island
cg23004174	0.0023	0.039	-0.0596	0.019	6:74404879	CD109;CD109;CD109	TSS1500;TSS1500;TSS1500	N_Shore
cg23027329	0.00084	0.023	0.043	0.0124	10:603950	DIP2C	Gene body	Open sea
cg23227149	0.0024	0.04	-0.0528	0.0169	1:236914827	ACTN2	Gene body	Open sea
cg23502475	0.0016	0.032	-0.0248	0.0076	4:154711115	SFRP2	TSS1500	N_Shore
cg23544223	4.1e-05	0.0045	-0.0678	0.0157	18:12777786		Intergenic	CpG island
cg23552913	0.0031	0.046	0.1134	0.0374	X:129190217	BCORL1	3'UTR	N_Shelf
cg23595396	0.0019	0.036	-0.0701	0.0219	6:31164914	HCG27	TSS1500	N_Shore
cg23598886	7.4e-07	0.00056	-0.0671	0.0126	18:12777645		Intergenic	CpG island
cg23669118	0.0015	0.03	-0.0268	0.0082	16:1538347	C16orf38	1stExon	S_Shore
cg23746239	0.0011	0.026	-0.0784	0.0233	10:30663547	LOC729668	TSS200	Open sea
cg23881566	0.0027	0.043	0.0548	0.0177	12:119457146	SRRM4	Gene body	Open sea
cg23907860	9.8e-07	0.00065	-0.0715	0.0136	20:57583709	CTSZ	TSS1500	S_Shore
cg23934075	1.1e-06	0.00069	-0.0714	0.0137	6:29933697		Intergenic	Open sea
cg23942311	1.8e-05	0.0029	-0.0785	0.0173	14:51606299		Intergenic	Open sea
cg23998903	7.8e-05	0.0063	-0.0562	0.0136	2:209048830	C2orf80	Gene body	Open sea
cg24049888	0.0033	0.047	-0.0324	0.0107	11:111250129	POU2AF1;POU2AF1	1stExon;5'UTR	Open sea
cg24113818	0.0015	0.031	0.038	0.0116	13:114875199	RASA3	Gene body	CpG island
cg24138691	5.2e-05	0.005	-0.0482	0.0113	17:79251354	SLC38A10;SLC38A10	Gene body;Gene body	N_Shelf
cg24207068	0.0025	0.041	-0.0248	0.008	17:78865662	RPTOR;RPTOR	Gene body;Gene body	S_Shore
cg24207161	0.0033	0.048	-0.0452	0.015	6:155464712	TIAM2	Gene body	Open sea
cg24310667	0.0034	0.049	-0.0512	0.017	7:86634072	KIAA1324L;KIAA1324L	Gene body;Gene body	Open sea
cg24368902	0.00035	0.014	-0.0275	0.0074	10:43250063		Intergenic	CpG island
cg24412204	0.0024	0.04	0.0421	0.0135	1:240934971		Intergenic	Open sea
cg24449463	0.0033	0.048	-0.0376	0.0125	1:168025552	DCAF6;DCAF6	Gene body;Gene body	CpG island
cg24503261	0.00056	0.018	-0.0308	0.0086	11:299629	IFITM5	TSS200	CpG island
cg24534048	2.9e-05	0.0037	-0.0675	0.0153	10:134826206		Intergenic	CpG island
cg24602499	0.00074	0.021	0.0364	0.0104	8:27765868	SCARA5	Gene body	Open sea
cg24618514	0.0029	0.044	-0.0277	0.009	3:194868507	C3orf21	Gene body	Open sea
cg24678113	0.0011	0.026	-0.0282	0.0084	1:3006466	PRDM16;PRDM16	Gene body;Gene body	Open sea
cg24768116	0.00042	0.016	0.0323	0.0088	2:27665128	KRTCAP3;KRTCAP3	TSS200;TSS200	CpG island
cg24769849	0.0015	0.031	-0.0204	0.0063	4:6072170	JAKMIP1;JAKMIP1	Gene body;Gene body	Open sea
cg24800175	0.0012	0.028	-0.0479	0.0143	19:13345599	CACNA1A;CACNA1A	Gene body;Gene body	N_Shore
cg24823308	5.1e-05	0.0049	-0.0453	0.0106	6:87607161		Intergenic	Open sea
cg24826020	0.0021	0.037	0.0527	0.0166	4:38070998	TBC1D1	Gene body	Open sea
cg24880869	0.00073	0.021	0.0199	0.0057	3:125878378	ALDH1L1	Gene body	Open sea
cg24893378	0.0022	0.038	-0.0513	0.0163	5:59837426	PART1	Gene body	Open sea
cg25006721	1.9e-06	0.00091	-0.0438	0.0086	6:170481752		Intergenic	Open sea
cg25011763	0.0026	0.042	-0.0422	0.0136	5:6727354	POLS	5'UTR	Open sea
cg25072179	0.00079	0.022	-0.028	0.0081	11:57004934	APLNR;APLNR	TSS200;TSS200	Open sea
cg25155006	0.0022	0.038	-0.0342	0.0108	6:37138205	PIM1;PIM1	5'UTR;1stExon	CpG island
cg25198316	0.003	0.045	-0.0965	0.0316	12:48598048	OR10AD1	TSS1500	Open sea
cg25220751	0.003	0.045	0.0297	0.0097	6:4655948		Intergenic	Open sea
cg25247558	0.001	0.025	-0.0294	0.0087	6:2940619		Intergenic	Open sea
cg25319279	0.00044	0.016	-0.1067	0.0292	11:5960081		Intergenic	Open sea
cg25365379	0.0033	0.047	-0.0386	0.0128	8:1807061	ARHGEF10	Gene body	Open sea
cg25457832	0.0016	0.032	0.029	0.0089	8:49647579	EFCAB1;EFCAB1;EFCAB1	Gene body;Gene body;Gene body	N_Shore
cg25503149	0.0036	0.049	-0.0542	0.0181	17:6160770		Intergenic	Open sea
cg25569687	0.0026	0.042	0.0549	0.0177	6:37040295		Intergenic	Open sea
cg25664220	0.00024	0.012	-0.0318	0.0083	3:72788482		Intergenic	S_Shore
cg25918510	0.0013	0.029	-0.0666	0.02	13:112669546		Intergenic	CpG island
cg25940447	0.00049	0.017	-0.0521	0.0144	5:141391533	GNPDA1	Gene body	N_Shore
cg25973369	0.00099	0.025	-0.0772	0.0226	4:190905990	TUBB4Q	1stExon	CpG island
cg26076854	0.0022	0.038	-0.0311	0.0098	11:7505269	OLFML1	TSS1500	Open sea
cg26144909	0.00047	0.017	-0.0384	0.0106	5:2262036		Intergenic	Open sea
cg26152754	0.0016	0.032	-0.0263	0.0081	11:299564	IFITM5	TSS200	CpG island
cg26169299	0.0018	0.034	-0.0496	0.0154	7:56446176		Intergenic	Open sea
cg26176665	4.5e-07	0.00043	-0.0352	0.0065	17:16994978	MPRIP;MPRIP	Gene body;Gene body	Open sea
cg26321366	0.00022	0.011	-0.0314	0.0082	8:1496347	DLGAP2	5'UTR	N_Shore
cg26348696	0.0025	0.041	-0.1612	0.0519	1:22425642		Intergenic	Open sea
cg26376280	5.8e-05	0.0053	0.0263	0.0062	12:117593259	FBXO21;FBXO21	Gene body;Gene body	N_Shore
cg26419287	6.3e-06	0.0016	-0.0784	0.0163	14:52482697	NID2	Gene body	Open sea
cg26438167	0.0029	0.044	-0.0346	0.0113	7:151087979	WDR86	Gene body	Open sea
cg26542461	0.0026	0.042	-0.0386	0.0124	1:2319614	MORN1	Gene body	N_Shelf
cg26547894	0.0011	0.027	-0.0344	0.0102	7:154469937	DPP6;DPP6;DPP6	Gene body;Gene body;Gene body	Open sea
cg26554646	0.0031	0.046	-0.0144	0.0048	8:41386637	GINS4	TSS200	CpG island
cg26564280	0.0018	0.034	-0.0221	0.0069	16:49443753		Intergenic	S_Shelf
cg26632875	0.00055	0.018	0.0419	0.0117	12:13179742		Intergenic	Open sea
cg26651303	0.0026	0.042	-0.0242	0.0078	7:158533204	ESYT2	Gene body	Open sea
cg26730024	0.0019	0.036	-0.0362	0.0113	11:36448470	PRR5L;PRR5L;PRR5L;PRR5L	Gene body;Gene body;Gene body;Gene body	Open sea
cg26764761	0.0013	0.028	-0.0947	0.0285	16:87682142	JPH3	Gene body	S_Shelf
cg26888012	0.0012	0.027	0.038	0.0113	6:31091383	PSORS1C1	5'UTR	Open sea
cg26916607	0.0013	0.028	-0.0417	0.0125	16:56994770	CETP	TSS1500	Open sea
cg26972832	0.00028	0.013	0.1077	0.0285	6:24437460	GPLD1	Gene body	Open sea
cg27075654	0.0021	0.037	0.0428	0.0135	16:1503444	CLCN7;CLCN7	Gene body;Gene body	S_Shore
cg27084952	2.3e-05	0.0033	0.0567	0.0127	16:980146	LMF1	Gene body	CpG island
cg27091865	3.4e-05	0.004	-0.0469	0.0107	2:3826610		Intergenic	Open sea
cg27102141	0.00026	0.012	-0.0706	0.0186	10:131843798		Intergenic	CpG island
cg27141751	0.00029	0.013	0.0465	0.0123	10:50231850	C10orf72	Gene body	Open sea
cg27224107	0.0012	0.028	-0.0343	0.0103	4:52807094		Intergenic	Open sea
cg27236154	0.0034	0.048	-0.0342	0.0113	10:71393014	C10orf35	3'UTR	S_Shelf
cg27279674	1.9e-05	0.0029	0.0515	0.0114	12:3049965	TULP3;TULP3	3'UTR;3'UTR	Open sea
cg27282281	0.0024	0.04	-0.0674	0.0216	7:112262583		Intergenic	Open sea
cg27467552	0.0011	0.026	-0.0496	0.0147	22:50353597	PIM3	TSS1500	CpG island
cg27504582	0.0017	0.033	0.0346	0.0107	12:1609490	LOC100292680	TSS200	Open sea
cg27508281	0.0024	0.04	-0.039	0.0125	16:87027322		Intergenic	Open sea
cg27626240	9.1e-07	0.00062	-0.0418	0.0079	6:32030123	TNXB	Gene body	Open sea

## Sheet: b) Trans mQTLs with BMI
Target ID	P value	q value	Regression coefficient	SEM	Chromosome and position	Gene	Relation to gene region	Relation to CpG island
cg02800362	9.7e-05	0.0071	-0.042	0.0103	5:177631904	HNRNPAB;HNRNPAB	Gene body;Gene body	CpG island
cg03429785	0.00048	0.017	-0.0558	0.0154	15:59498649	MYO1E;LDHAL6B	Gene body;TSS1500	N_Shore
cg04279164	0.0016	0.032	-0.0143	0.0044	11:106698694	GUCY1A2	Gene body	Open sea
cg05408674	0.0032	0.047	-0.046	0.0152	Y:6136711		Intergenic	S_Shore
cg05418106	0.0023	0.039	-0.0233	0.0074	11:23421790		Intergenic	Open sea
cg05756415	0.0019	0.035	-0.025	0.0078	17:40761330	FAM134C;FAM134C;TUBG1	1stExon;Gene body;TSS200	CpG island
cg08161449	0.0012	0.028	-0.0398	0.0119	15:66679676	MAP2K1;MAP2K1	1stExon;5'UTR	CpG island
cg09789426	0.00053	0.018	0.0274	0.0076	X:102000698	BHLHB9;BHLHB9;BHLHB9;BHLHB9;BHLHB9;BHLHB9;BHLHB9;BHLHB9	5'UTR;5'UTR;5'UTR;5'UTR;5'UTR;TSS1500;5'UTR;TSS1500	CpG island
cg12052203	0.0001	0.0073	0.049	0.0121	11:66115045	B3GNT1;B3GNT1	1stExon;5'UTR	CpG island
cg13285009	0.00011	0.0076	0.0332	0.0082	X:152927701		Intergenic	CpG island
cg13437084	3.1e-05	0.0038	-0.0379	0.0086	2:26467494	HADHB;HADHA;HADHA	TSS200;1stExon;5'UTR	CpG island
cg14011486	0.0013	0.029	-0.085	0.0257	1:26737247	LIN28	TSS200	CpG island
cg17332295	0.0023	0.039	-0.0765	0.0244	X:101853476	ARMCX5;ARMCX5;ARMCX5;ARMCX5;ARMCX5;ARMCX5	TSS1500;TSS1500;TSS1500;TSS1500;TSS1500;TSS1500	N_Shore
cg18634211	0.00089	0.023	-0.0676	0.0197	1:26737262	LIN28	TSS200	CpG island
cg19705215	0.0027	0.042	-0.0146	0.0047	14:61747501	TMEM30B	1stExon	CpG island
cg20803549	0.0031	0.046	-0.0237	0.0078	13:58893153		Intergenic	Open sea
cg22491629	7e-05	0.0059	-0.0233	0.0056	6:157744540	C6orf35;C6orf35	5'UTR;1stExon	CpG island
cg25404033	0.0015	0.031	-0.0394	0.012	7:108297992		Intergenic	Open sea
cg27224107	0.0012	0.028	-0.0343	0.0103	4:52807094		Intergenic	Open sea

## Sheet: c) Cis mQTLs with HbA1c
Target ID	P value	q value	Regression coefficient	SEM	Chromosome and position	Gene	Relation to gene region	Relation to CpG island
cg00713278	1.3e-06	0.019	0.0386	0.0074	4:784961	CPLX1	Gene body	N_Shore
cg00858294	1.6e-05	0.035	-0.0692	0.0152	1:157441473		Intergenic	Open sea
cg01612095	1.8e-07	0.0055	0.0563	0.0099	16:88713113	CYBA	Gene body	N_Shelf
cg02537310	1.3e-05	0.033	-0.0312	0.0068	15:31284617	MTMR10	TSS1500	S_Shore
cg04055107	1.3e-06	0.019	-0.0536	0.0103	11:65626734	MUS81;CFL1	TSS1500;TSS1500	CpG island
cg05865331	1.8e-05	0.035	-0.1956	0.0431	14:102682062	WDR20	Gene body	S_Shore
cg10998894	6e-05	0.046	-0.0395	0.0094	19:3192417	NCLN	Gene body	CpG island
cg11111226	9.7e-08	0.004	-0.0828	0.0143	4:8242745	SH3TC1	3'UTR	Open sea
cg12759024	1.3e-05	0.033	0.1451	0.0314	6:97372267	KLHL32	TSS1500	CpG island
cg14963928	1.9e-06	0.019	-0.056	0.011	1:40392088		Intergenic	Open sea
cg15417875	2.2e-05	0.036	-0.0623	0.0139	12:122396687	WDR66	Gene body	Open sea
cg15809633	1.4e-05	0.033	-0.0388	0.0084	13:113761584	F7;F7	Gene body;Gene body	CpG island
cg16326123	1.9e-05	0.035	-0.0651	0.0144	2:240015886	HDAC4	Gene body	Open sea
cg17695831	1.4e-05	0.033	-0.0556	0.0121	19:55038337		Intergenic	CpG island
cg18005896	6.7e-05	0.047	-0.0576	0.0138	6:168948135	SMOC2;SMOC2	Gene body;Gene body	Open sea
cg18102738	2.5e-05	0.037	0.0584	0.0131	17:4487109	SMTNL2;SMTNL2	TSS200;TSS1500	N_Shore
cg19913537	5.6e-06	0.025	-0.0489	0.0101	14:55186044	SAMD4A;SAMD4A	Gene body;Gene body	Open sea
cg20683250	7e-05	0.048	-0.0889	0.0213	6:167653907		Intergenic	Open sea
cg21661680	6.3e-05	0.047	0.0372	0.0088	7:1532474	INTS1	Gene body	N_Shore
cg21917976	5e-05	0.044	-0.0393	0.0092	1:146713959	CHD1L	TSS1500	N_Shore
cg22299448	2.5e-05	0.037	0.058	0.013	6:4956222		Intergenic	Open sea
cg22678977	1.7e-05	0.035	0.0528	0.0116	8:133689006	LRRC6	TSS1500	S_Shore
cg23054840	8.2e-07	0.014	-0.0379	0.0071	10:45920485	ALOX5	Gene body	N_Shelf
cg24646951	4.3e-05	0.042	-0.0419	0.0097	15:35147320		Intergenic	Open sea
cg26562921	6.1e-05	0.046	-0.0495	0.0118	16:84760429	USP10	Gene body	Open sea

## Sheet: d) Trans mQTLs with HbA1c
Target ID	P value	q value	Regression coefficient	SEM	Chromosome and position	Gene	Relation to gene region	Relation to CpG island
cg08242859	2.8e-08	0.0022	-0.0446	0.0073	7:128032651	IMPDH1;IMPDH1;IMPDH1;IMPDH1;IMPDH1;IMPDH1;IMPDH1	3'UTR;3'UTR;3'UTR;3'UTR;3'UTR;3'UTR;3'UTR	Open sea
