# Supplementary material for: A Genome-Wide mQTL Analysis in Human Adipose Tissue Identifies Genetic Variants Associated with DNA Methylation, Gene Expression and Metabolic Traits
Source: PLoS One. 2016 Jun 20;11(6):e0157776. doi: 10.1371/journal.pone.0157776 (PMC4913906; doi:10.1371/journal.pone.0157776)
Supplement: S16 Table — Sheet a: Identified cis-mQTL SNP-CpG pairs, including chromosomal location and relation to CpG islands and gene regions. Sheet b: SNP-CpG pairs where SNP is located in either C or G of the CpG site, so called CpG-SNPs. Sheet c: Additional annotation data for SNPs present in sheet a, based on HumanOmniExpress-12v1_J_Gene_Annotation_build37 (Illumina). Sheet d: Additional annotation data for CpGs present in sheet a, based on Infinium HumanMethylation 450 BeadChip [25] and probe cross-reactivity info as reported by Chen et al [88]. (XLSX) [file pone.0157776.s016.xlsx]

## Sheet: a) cis-mQTLs
CpG Site_Illumina Probe ID	SNP	Chromosome	Distance Between SNP and CpG site (bp)	SNP_Minor Allele	SNP_Major Allele	T-Stat SNPvsCpG	Corrected P-Value SNPvsCpG	CpG Site_Relation To UCSC Refgene Name	CpG Site_Relation To UCSC Refgene Group	CpG Site_Relation To UCSC CPG Island	Is in the main analysis
cg08570077	rs7782777	7	1	A	G	-51.2285	4.25156e-52				TRUE
cg04028540	rs2077670	8	13334	A	C	-46.5377	4.59489e-49				TRUE
cg02901522	rs2250888	8	292	A	G	-42.1904	5.50111e-46	PVT1	Body		TRUE
cg02901522	rs2648889	8	13777	A	G	-42.1904	5.50111e-46	PVT1	Body		TRUE
cg17530337	rs10846783	12	7646	A	G	-40.4992	1.0415e-44	DHX37	Body		TRUE
cg27467876	rs13259873	8	158	A	G	-40.3732	1.30252e-44	SLC39A14;SLC39A14;SLC39A14;SLC39A14	Body;Body;Body;Body		TRUE
cg18698799	rs1033498	6	6356	G	A	-40.1817	1.8318e-44	C6orf10	Body		TRUE
cg24309769	rs7136813	12	1	A	G	-39.9573	2.73694e-44	A2ML1	Body		TRUE
cg18698799	rs1033500	6	5869	A	G	-39.8586	3.26788e-44	C6orf10	Body		TRUE
cg18698799	rs10807100	6	1555	A	G	-39.8586	3.26788e-44	C6orf10	Body		TRUE
cg18698799	rs2022533	6	5747	C	A	-39.8586	3.26788e-44	C6orf10	Body		TRUE
cg18698799	rs2073046	6	34561	A	G	-39.8586	3.26788e-44	C6orf10	Body		TRUE
cg18698799	rs2076538	6	15958	C	A	-39.8586	3.26788e-44	C6orf10	Body		TRUE
cg18698799	rs2143465	6	7839	G	A	-39.8586	3.26788e-44	C6orf10	Body		TRUE
cg18698799	rs2395114	6	67966	G	A	-39.8586	3.26788e-44	C6orf10	Body		TRUE
cg18698799	rs3817982	6	4749	G	A	-39.8586	3.26788e-44	C6orf10	Body		TRUE
cg18698799	rs4576282	6	11283	G	A	-39.8586	3.26788e-44	C6orf10	Body		TRUE
cg18698799	rs4713518	6	44176	G	A	-39.8586	3.26788e-44	C6orf10	Body		TRUE
cg18698799	rs485774	6	10559	G	A	-39.8586	3.26788e-44	C6orf10	Body		TRUE
cg18698799	rs4959096	6	13163	A	G	-39.8586	3.26788e-44	C6orf10	Body		TRUE
cg18698799	rs501545	6	6947	A	G	-39.8586	3.26788e-44	C6orf10	Body		TRUE
cg18698799	rs502626	6	23247	G	A	-39.8586	3.26788e-44	C6orf10	Body		TRUE
cg18698799	rs524578	6	6156	A	G	-39.8586	3.26788e-44	C6orf10	Body		TRUE
cg18698799	rs525607	6	9429	A	G	-39.8586	3.26788e-44	C6orf10	Body		TRUE
cg18698799	rs531094	6	15411	A	T	-39.8586	3.26788e-44	C6orf10	Body		TRUE
cg18698799	rs533885	6	8361	G	A	-39.8586	3.26788e-44	C6orf10	Body		TRUE
cg18698799	rs537757	6	33012	A	T	-39.8586	3.26788e-44	C6orf10	Body		TRUE
cg18698799	rs547077	6	12195	G	A	-39.8586	3.26788e-44	C6orf10	Body		TRUE
cg18698799	rs547261	6	19480	A	G	-39.8586	3.26788e-44	C6orf10	Body		TRUE
cg18698799	rs574710	6	13323	G	A	-39.8586	3.26788e-44	C6orf10	Body		TRUE
cg18698799	rs6930681	6	2518	A	G	-39.8586	3.26788e-44	C6orf10	Body		TRUE
cg18698799	rs742582	6	1798	A	G	-39.8586	3.26788e-44	C6orf10	Body		TRUE
cg18698799	rs9268132	6	46859	G	A	-39.8586	3.26788e-44	C6orf10	Body		TRUE
cg18698799	rs9268326	6	28640	G	A	-39.8586	3.26788e-44	C6orf10	Body		TRUE
cg18698799	rs9268368	6	32442	G	A	-39.8586	3.26788e-44	C6orf10	Body		TRUE
cg18698799	rs9268384	6	35073	G	A	-39.8586	3.26788e-44	C6orf10	Body		TRUE
cg18698799	rs9368713	6	4176	G	A	-39.8586	3.26788e-44	C6orf10	Body		TRUE
cg18698799	rs9405090	6	3141	G	A	-39.8586	3.26788e-44	C6orf10	Body		TRUE
cg12501287	rs2814452	10	5079	G	A	-39.7942	3.66934e-44	INPP5A	Body	Island	TRUE
cg10363118	rs4767413	12	2141	A	C	-39.7743	3.80296e-44			S_Shelf	TRUE
cg21046080	rs1195903	12	150	G	A	39.5513	5.68901e-44	GPR133	Body		TRUE
cg21046080	rs1195904	12	242	A	G	39.5513	5.68901e-44	GPR133	Body		TRUE
cg21046080	rs1195906	12	1026	G	A	39.5513	5.68901e-44	GPR133	Body		TRUE
cg07021532	rs1046724	5	7051	A	G	39.2814	9.28835e-44	ZFP2	TSS200	Island	TRUE
cg07021532	rs7448421	5	18869	G	A	39.2814	9.28835e-44	ZFP2	TSS200	Island	TRUE
cg12466610	rs7519414	1	4722	A	G	38.9117	1.82703e-43	MOSC2	Body		TRUE
cg21463262	rs1290177	13	3390	A	G	38.5164	3.79003e-43	ATP11A;ATP11A	3'UTR;3'UTR	N_Shore	TRUE
cg15210622	rs17197552	3	52096	G	A	-38.3884	4.80786e-43	PPP2R3A;PPP2R3A	Body;Body		TRUE
cg15210622	rs6771997	3	43046	G	A	-38.3884	4.80786e-43	PPP2R3A;PPP2R3A	Body;Body		TRUE
cg20696674	rs2840758	1	6908	A	G	-38.3615	5.05424e-43	PHACTR4;PHACTR4	3'UTR;3'UTR		TRUE
cg11857805	rs1191030	14	1	A	C	-38.358	5.08729e-43			S_Shelf	TRUE
cg02901522	rs2608049	8	3284	G	A	-38.2626	6.07769e-43	PVT1	Body		TRUE
cg18618674	rs2292488	12	3208	A	G	-38.2514	6.20606e-43	KIAA0528	Body	N_Shelf	TRUE
cg18618674	rs7967059	12	29412	A	G	-38.2514	6.20606e-43	KIAA0528	Body	N_Shelf	TRUE
cg19504860	rs7260065	19	4786	G	A	38.2378	6.36564e-43	ZNF708;ZNF708	1stExon;5'UTR		TRUE
cg15730644	rs10170348	2	6574	A	G	-38.0866	8.44501e-43	COLEC11;COLEC11	Body;Body	N_Shelf	TRUE
cg15730644	rs731034	2	3200	G	A	-38.0866	8.44501e-43	COLEC11;COLEC11	Body;Body	N_Shelf	TRUE
cg08477332	rs9330298	1	11	C	A	-37.9388	1.11465e-42	S100A14	TSS1500		TRUE
cg03020684	rs4777346	15	1	A	G	-37.8986	1.20218e-42	THSD4	Body		TRUE
cg17004290	rs2131463	4	2392	A	G	37.8933	1.21418e-42	CYP2U1	Body	Island	TRUE
cg17004290	rs3756271	4	20655	C	A	37.8933	1.21418e-42	CYP2U1	Body	Island	TRUE
cg00366603	rs3134799	6	1828	A	G	-37.8702	1.26809e-42	NOTCH4	Body		TRUE
cg00366603	rs394657	6	974	G	A	-37.8702	1.26809e-42	NOTCH4	Body		TRUE
cg14883135	rs13013413	2	2597	A	G	-37.8537	1.3082e-42			N_Shelf	TRUE
cg11082635	rs9355580	6	2561	A	G	-37.6577	1.89434e-42	RPS6KA2;RPS6KA2	Body;Body		TRUE
cg13462557	rs7520924	1	1415	G	A	37.523	2.44545e-42	INADL	Body		TRUE
cg16814680	rs4330650	8	2310	A	G	-37.2517	4.10046e-42				TRUE
cg16814680	rs4623371	8	798	C	A	-37.2517	4.10046e-42				TRUE
cg16814680	rs6471246	8	10323	A	G	-37.2517	4.10046e-42				TRUE
cg18032705	rs11905650	20	23455	G	A	-37.2396	4.19607e-42	PREX1	Body	Island	TRUE
cg18032705	rs6019328	20	290	A	G	-37.2396	4.19607e-42	PREX1	Body	Island	TRUE
cg08477332	rs4072425	1	1400	G	A	-37.0406	6.14458e-42	S100A14	TSS1500		TRUE
cg00424152	rs10445830	2	847	A	G	-37.004	6.59257e-42	B3GNT7	Body	Island	TRUE
cg00424152	rs2290130	2	1	A	G	-37.004	6.59257e-42	B3GNT7	Body	Island	TRUE
cg15210622	rs9872542	3	53687	G	A	-36.998	6.66926e-42	PPP2R3A;PPP2R3A	Body;Body		TRUE
cg23649088	rs10202253	2	17747	G	A	-36.8992	8.06669e-42	C2orf69	TSS1500	N_Shore	TRUE
cg23649088	rs6435036	2	20113	A	G	-36.8992	8.06669e-42	C2orf69	TSS1500	N_Shore	TRUE
cg02907689	rs5987171	X	29627	A	G	-36.7903	9.95435e-42	PDZD4	Body	N_Shore	TRUE
cg02907689	rs7877342	X	7308	G	A	-36.7903	9.95435e-42	PDZD4	Body	N_Shore	TRUE
cg09307883	rs28560209	9	4518	G	A	-36.7072	1.16897e-41	ANAPC2	Body	N_Shore	TRUE
cg09307883	rs28665875	9	1199	G	A	-36.7072	1.16897e-41	ANAPC2	Body	N_Shore	TRUE
cg18698799	rs552339	6	8798	A	G	-36.4791	1.82048e-41	C6orf10	Body		TRUE
cg13633881	rs28571612	9	7207	A	G	-36.2197	3.02228e-41	ADAMTS13;ADAMTS13;ADAMTS13;ADAMTS13	Body;Body;Body;Body	S_Shelf	TRUE
cg24087071	rs11160165	14	61091	A	C	-36.1695	3.33473e-41	SERPINA10;SERPINA10	3'UTR;3'UTR		TRUE
cg24087071	rs4335713	14	2323	A	G	-36.1695	3.33473e-41	SERPINA10;SERPINA10	3'UTR;3'UTR		TRUE
cg20370184	rs2242664	6	787	G	A	36.1546	3.43398e-41	SLC44A4	Body		TRUE
cg20370184	rs644774	6	54	G	A	36.1546	3.43398e-41	SLC44A4	Body		TRUE
cg20370184	rs644827	6	103	A	G	36.1546	3.43398e-41	SLC44A4	Body		TRUE
cg20370184	rs660550	6	1267	C	A	36.1546	3.43398e-41	SLC44A4	Body		TRUE
cg09387681	rs10906418	10	54892	A	G	-36.079	3.9842e-41	FRMD4A	3'UTR		TRUE
cg04316537	rs4851518	2	11382	A	G	-35.7207	8.08601e-41				TRUE
cg04316537	rs6715873	2	163	G	A	-35.7207	8.08601e-41				TRUE
cg15083522	rs1054038	10	1	A	G	-35.7176	8.13611e-41	LRRC27;LRRC27	3'UTR;3'UTR		TRUE
cg13078798	rs17513917	1	1530	A	G	35.6665	9.00555e-41	TGFBR3	Body		TRUE
cg12908908	rs17674109	5	1	A	G	-35.5032	1.24654e-40				TRUE
cg09247979	rs1012049	6	1	A	G	-35.3595	1.66131e-40	PTPRK;PTPRK	Body;Body		TRUE
cg18698799	rs2076540	6	15763	G	A	-35.3071	1.84558e-40	C6orf10	Body		TRUE
cg18698799	rs477005	6	31013	G	A	-35.3071	1.84558e-40	C6orf10	Body		TRUE
cg18698799	rs560505	6	39742	G	A	-35.3071	1.84558e-40	C6orf10	Body		TRUE
cg18698799	rs565571	6	34978	A	G	-35.3071	1.84558e-40	C6orf10	Body		TRUE
cg19504860	rs13346641	19	80092	A	G	35.3049	1.85363e-40	ZNF708;ZNF708	1stExon;5'UTR		TRUE
cg03075889	rs2280550	7	99	A	G	-35.114	2.72082e-40	MAD1L1;MAD1L1;MAD1L1	Body;Body;Body	Island	TRUE
cg14795227	rs7582271	2	9695	A	G	-34.9221	4.00855e-40				TRUE
cg09510698	rs6913896	6	1235	T	A	-34.8822	4.34654e-40	HLA-DPB2	Body		TRUE
cg09510698	rs9277723	6	676	A	G	-34.8822	4.34654e-40	HLA-DPB2	Body		TRUE
cg13972423	rs710010	14	23	A	C	-34.8611	4.53581e-40				TRUE
cg20775316	rs12730301	1	3825	A	C	-34.799	5.14512e-40	SSBP3;SSBP3;SSBP3	Body;Body;Body		TRUE
cg20775316	rs4927086	1	2159	G	A	-34.799	5.14512e-40	SSBP3;SSBP3;SSBP3	Body;Body;Body		TRUE
cg05338731	rs5751591	22	1	G	A	34.7726	5.42868e-40	RAB36	Body	S_Shore	TRUE
cg19079513	rs9890618	17	1	A	G	-34.63	7.258e-40				TRUE
cg27079096	rs12293167	11	1878	C	A	34.5937	7.81642e-40	OR52B4	TSS200		TRUE
cg27079096	rs4910623	11	1	G	A	34.5937	7.81642e-40	OR52B4	TSS200		TRUE
cg11281224	rs2055486	4	9116	G	A	34.5347	8.81793e-40				TRUE
cg25134647	rs4963867	12	412	A	G	-34.5243	9.00801e-40				TRUE
cg03372334	rs3825422	13	14278	G	A	-34.47	1.00669e-39	MBNL2;MBNL2	Body;Body	S_Shelf	TRUE
cg03372334	rs8000986	13	22000	G	A	-34.47	1.00669e-39	MBNL2;MBNL2	Body;Body	S_Shelf	TRUE
cg08684066	rs28694742	4	1	A	G	-34.4148	1.12712e-39	HERC6;HERC6	TSS1500;TSS1500	N_Shore	TRUE
cg04132017	rs10489831	1	3705	G	A	-34.4127	1.13208e-39	OR10R2	1stExon		TRUE
cg04132017	rs3820678	1	1	A	G	-34.4127	1.13208e-39	OR10R2	1stExon		TRUE
cg01591343	rs1047910	6	1	A	G	-34.4023	1.15645e-39	WDR27	3'UTR		TRUE
cg17707870	rs1040961	13	1	G	A	34.4014	1.15863e-39	LHFP	Body		TRUE
cg16576930	rs7841372	8	6120	C	A	-34.3953	1.17311e-39			S_Shelf	TRUE
cg15132295	rs9894913	17	1	A	G	-34.3866	1.19442e-39	DNAH17	Body		TRUE
cg25997988	rs4472223	5	30090	A	G	-34.3781	1.21529e-39				TRUE
cg05412957	rs11794	6	1	A	G	-34.3545	1.27569e-39	SCGN	3'UTR		TRUE
cg05412957	rs4711095	6	25057	C	A	-34.3545	1.27569e-39	SCGN	3'UTR		TRUE
cg05412957	rs4711096	6	25337	G	A	-34.3545	1.27569e-39	SCGN	3'UTR		TRUE
cg05412957	rs4711097	6	30597	A	G	-34.3545	1.27569e-39	SCGN	3'UTR		TRUE
cg05412957	rs4712960	6	25548	A	G	-34.3545	1.27569e-39	SCGN	3'UTR		TRUE
cg05412957	rs4712961	6	25617	A	G	-34.3545	1.27569e-39	SCGN	3'UTR		TRUE
cg05412957	rs4712963	6	38785	A	G	-34.3545	1.27569e-39	SCGN	3'UTR		TRUE
cg05412957	rs9358872	6	25800	A	G	-34.3545	1.27569e-39	SCGN	3'UTR		TRUE
cg05412957	rs9358876	6	37239	G	A	-34.3545	1.27569e-39	SCGN	3'UTR		TRUE
cg05412957	rs9358883	6	53798	G	A	-34.3545	1.27569e-39	SCGN	3'UTR		TRUE
cg05412957	rs9379784	6	23789	G	A	-34.3545	1.27569e-39	SCGN	3'UTR		TRUE
cg25388952	rs7213172	17	1107	C	A	34.3341	1.33048e-39	CCDC57	Body	N_Shore	TRUE
cg03293837	rs17628732	10	1	A	G	-34.3311	1.33871e-39	ATE1;ATE1	Body;Body		TRUE
cg25388952	rs11077969	17	1037	A	G	34.3059	1.40984e-39	CCDC57	Body	N_Shore	TRUE
cg25388952	rs4625783	17	1799	A	G	34.3059	1.40984e-39	CCDC57	Body	N_Shore	TRUE
cg25388952	rs7209474	17	51822	A	G	34.3059	1.40984e-39	CCDC57	Body	N_Shore	TRUE
cg21587006	rs748112	10	23280	A	G	-34.2892	1.45906e-39			Island	TRUE
cg18232235	rs7956437	12	2486	C	A	-34.2656	1.53179e-39				TRUE
cg18847598	rs7929006	11	1	C	A	34.2643	1.53575e-39	ASAM	Body		TRUE
cg16963093	rs3999821	7	1	A	G	-34.2538	1.56924e-39	ATXN7L1	Body		TRUE
cg24786174	rs12454625	18	10508	A	G	-34.1713	1.86049e-39	ZNF516	Body	S_Shelf	TRUE
cg05813498	rs8132	17	0	A	G	-34.0666	2.30965e-39	GAA;GAA;GAA	3'UTR;3'UTR;3'UTR		TRUE
cg22140756	rs10198127	2	16376	G	A	-34.0218	2.53436e-39				TRUE
cg22140756	rs4893924	2	32344	A	G	-34.0218	2.53436e-39				TRUE
cg19311470	rs10517522	4	6700	G	A	33.9827	2.74838e-39	RPL9;RPL9;LIAS;LIAS	TSS1500;5'UTR;TSS200;TSS200	Island	TRUE
cg19311470	rs4975017	4	10261	A	C	33.9827	2.74838e-39	RPL9;RPL9;LIAS;LIAS	TSS1500;5'UTR;TSS200;TSS200	Island	TRUE
cg14964115	rs10510007	10	1844	G	A	33.9636	2.85963e-39	FAM160B1	Body		TRUE
cg14964115	rs17092542	10	4588	A	G	33.9636	2.85963e-39	FAM160B1	Body		TRUE
cg14964115	rs1966384	10	6967	A	C	33.9636	2.85963e-39	FAM160B1	Body		TRUE
cg08624915	rs4499252	16	264	G	A	-33.9527	2.9252e-39	AHSP	TSS1500		TRUE
cg13871921	rs28560209	9	3237	G	A	-33.9496	2.94403e-39	ANAPC2	Body	S_Shore	TRUE
cg13871921	rs28665875	9	82	G	A	-33.9496	2.94403e-39	ANAPC2	Body	S_Shore	TRUE
cg16956665	rs2241502	11	1	A	G	-33.8787	3.41084e-39	STT3A	Body		TRUE
cg10818676	rs2281959	1	355	A	C	-33.8591	3.55283e-39	DUSP27	3'UTR		TRUE
cg15765638	rs2535967	7	815	G	A	-33.8275	3.79437e-39			Island	TRUE
cg15765638	rs2535969	7	1	A	G	-33.8275	3.79437e-39			Island	TRUE
cg23532648	rs12007458	X	7266	A	G	-33.7489	4.47005e-39	EFHC2	Body	Island	TRUE
cg23532648	rs12009688	X	4271	G	A	-33.7489	4.47005e-39	EFHC2	Body	Island	TRUE
cg03871140	rs4958945	5	9949	C	A	33.7106	4.84234e-39			N_Shore	TRUE
cg03871140	rs7705931	5	8752	G	A	33.7106	4.84234e-39			N_Shore	TRUE
cg09084244	rs1109559	12	1	G	A	33.6315	5.71313e-39	CDK2AP1	TSS1500	S_Shore	TRUE
cg00123214	rs1160318	1	163	A	C	-33.6005	6.09682e-39	RWDD3;RWDD3	Body;Body	S_Shelf	TRUE
cg08960045	rs2134677	X	6718	A	C	-33.5912	6.21595e-39			N_Shelf	TRUE
cg23098789	rs736017	10	3085	A	G	-33.5524	6.7429e-39	GPR123	Body	S_Shore	TRUE
cg20756026	rs2379234	17	2272	A	G	-33.5205	7.20929e-39	HEXDC	Body	S_Shore	TRUE
cg26845082	rs2655226	3	1	G	A	33.5097	7.37594e-39				TRUE
cg16995742	rs13404290	2	835	A	G	33.4982	7.55556e-39	COPS8;COPS8	TSS1500;TSS1500	N_Shore	TRUE
cg10590622	rs1076860	4	0	G	A	33.4889	7.70422e-39	PDHA2	TSS1500		TRUE
cg10590622	rs1836899	4	13842	A	G	33.4889	7.70422e-39	PDHA2	TSS1500		TRUE
cg10590622	rs6819078	4	16972	A	G	33.4889	7.70422e-39	PDHA2	TSS1500		TRUE
cg16999994	rs6597948	11	3748	G	A	33.471	8.00037e-39	AP2A2	Body		TRUE
cg16999994	rs7950955	11	9930	G	A	33.471	8.00037e-39	AP2A2	Body		TRUE
cg21463262	rs1278774	13	4362	G	A	33.4148	9.00423e-39	ATP11A;ATP11A	3'UTR;3'UTR	N_Shore	TRUE
cg06548479	rs2410341	8	1	G	A	33.4146	9.00866e-39				TRUE
cg21823080	rs10225245	7	4621	A	G	-33.3916	9.45486e-39	CNTNAP2	Body		TRUE
cg23657215	rs12242690	10	164	C	A	-33.3674	9.95029e-39	PWWP2B;PWWP2B	3'UTR;Body	S_Shore	TRUE
cg24080129	rs4148874	6	0	G	A	33.3554	1.02049e-38	TAP2;TAP2	Body;Body		TRUE
cg22505202	rs10874868	1	1162	C	A	-33.3442	1.0447e-38				TRUE
cg23283667	rs11136268	8	1031	A	G	-33.3065	1.13132e-38	GPIHBP1	TSS1500		TRUE
cg04970287	rs16870123	6	3178	A	G	-33.2929	1.16432e-38	BTNL2	Body		TRUE
cg04970287	rs17202259	6	5149	C	A	-33.2929	1.16432e-38	BTNL2	Body		TRUE
cg04970287	rs17423649	6	5505	A	G	-33.2929	1.16432e-38	BTNL2	Body		TRUE
cg04970287	rs3817969	6	1250	A	G	-33.2929	1.16432e-38	BTNL2	Body		TRUE
cg25099095	rs7740342	6	1	A	G	-33.2577	1.25413e-38			S_Shelf	TRUE
cg13824456	rs10256467	7	4023	G	A	-33.2519	1.26954e-38				TRUE
cg13824456	rs10486070	7	3961	A	G	-33.2519	1.26954e-38				TRUE
cg27625131	rs9577762	13	1	A	G	-33.2181	1.36376e-38			N_Shore	TRUE
cg19504860	rs4321312	19	7225	G	A	33.1347	1.62729e-38	ZNF708;ZNF708	1stExon;5'UTR		TRUE
cg17149911	rs6759804	2	208	A	G	-33.1183	1.68472e-38	AAK1	Body		TRUE
cg04506342	rs4665083	2	33565	G	A	-33.061	1.90273e-38	BAZ2B	5'UTR		TRUE
cg04506342	rs7563368	2	6617	G	A	-33.061	1.90273e-38	BAZ2B	5'UTR		TRUE
cg24801230	rs1052551	17	90391	A	G	-33.0223	2.06591e-38	MAPT;MAPT;MAPT;MAPT;MAPT;MAPT	5'UTR;5'UTR;5'UTR;5'UTR;5'UTR;5'UTR	S_Shelf	TRUE
cg24801230	rs1052587	17	124071	G	A	-33.0223	2.06591e-38	MAPT;MAPT;MAPT;MAPT;MAPT;MAPT	5'UTR;5'UTR;5'UTR;5'UTR;5'UTR;5'UTR	S_Shelf	TRUE
cg24801230	rs12185235	17	54830	A	G	-33.0223	2.06591e-38	MAPT;MAPT;MAPT;MAPT;MAPT;MAPT	5'UTR;5'UTR;5'UTR;5'UTR;5'UTR;5'UTR	S_Shelf	TRUE
cg24801230	rs12185268	17	54850	G	A	-33.0223	2.06591e-38	MAPT;MAPT;MAPT;MAPT;MAPT;MAPT	5'UTR;5'UTR;5'UTR;5'UTR;5'UTR;5'UTR	S_Shelf	TRUE
cg24801230	rs12373123	17	54460	G	A	-33.0223	2.06591e-38	MAPT;MAPT;MAPT;MAPT;MAPT;MAPT	5'UTR;5'UTR;5'UTR;5'UTR;5'UTR;5'UTR	S_Shelf	TRUE
cg24801230	rs12373142	17	54333	C	G	-33.0223	2.06591e-38	MAPT;MAPT;MAPT;MAPT;MAPT;MAPT	5'UTR;5'UTR;5'UTR;5'UTR;5'UTR;5'UTR	S_Shelf	TRUE
cg24801230	rs1396862	17	75536	A	G	-33.0223	2.06591e-38	MAPT;MAPT;MAPT;MAPT;MAPT;MAPT	5'UTR;5'UTR;5'UTR;5'UTR;5'UTR;5'UTR	S_Shelf	TRUE
cg24801230	rs16940665	17	70637	G	A	-33.0223	2.06591e-38	MAPT;MAPT;MAPT;MAPT;MAPT;MAPT	5'UTR;5'UTR;5'UTR;5'UTR;5'UTR;5'UTR	S_Shelf	TRUE
cg24801230	rs17334797	17	152621	G	A	-33.0223	2.06591e-38	MAPT;MAPT;MAPT;MAPT;MAPT;MAPT	5'UTR;5'UTR;5'UTR;5'UTR;5'UTR;5'UTR	S_Shelf	TRUE
cg24801230	rs17426064	17	149835	A	G	-33.0223	2.06591e-38	MAPT;MAPT;MAPT;MAPT;MAPT;MAPT	5'UTR;5'UTR;5'UTR;5'UTR;5'UTR;5'UTR	S_Shelf	TRUE
cg24801230	rs17574361	17	129669	G	A	-33.0223	2.06591e-38	MAPT;MAPT;MAPT;MAPT;MAPT;MAPT	5'UTR;5'UTR;5'UTR;5'UTR;5'UTR;5'UTR	S_Shelf	TRUE
cg24801230	rs17574604	17	133080	G	A	-33.0223	2.06591e-38	MAPT;MAPT;MAPT;MAPT;MAPT;MAPT	5'UTR;5'UTR;5'UTR;5'UTR;5'UTR;5'UTR	S_Shelf	TRUE
cg24801230	rs17577094	17	208959	G	A	-33.0223	2.06591e-38	MAPT;MAPT;MAPT;MAPT;MAPT;MAPT	5'UTR;5'UTR;5'UTR;5'UTR;5'UTR;5'UTR	S_Shelf	TRUE
cg24801230	rs17650901	17	61158	G	A	-33.0223	2.06591e-38	MAPT;MAPT;MAPT;MAPT;MAPT;MAPT	5'UTR;5'UTR;5'UTR;5'UTR;5'UTR;5'UTR	S_Shelf	TRUE
cg24801230	rs17651549	17	82745	A	G	-33.0223	2.06591e-38	MAPT;MAPT;MAPT;MAPT;MAPT;MAPT	5'UTR;5'UTR;5'UTR;5'UTR;5'UTR;5'UTR	S_Shelf	TRUE
cg24801230	rs17652121	17	95440	G	A	-33.0223	2.06591e-38	MAPT;MAPT;MAPT;MAPT;MAPT;MAPT	5'UTR;5'UTR;5'UTR;5'UTR;5'UTR;5'UTR	S_Shelf	TRUE
cg24801230	rs17660464	17	199460	A	C	-33.0223	2.06591e-38	MAPT;MAPT;MAPT;MAPT;MAPT;MAPT	5'UTR;5'UTR;5'UTR;5'UTR;5'UTR;5'UTR	S_Shelf	TRUE
cg24801230	rs17691610	17	7871	A	C	-33.0223	2.06591e-38	MAPT;MAPT;MAPT;MAPT;MAPT;MAPT	5'UTR;5'UTR;5'UTR;5'UTR;5'UTR;5'UTR	S_Shelf	TRUE
cg24801230	rs17763596	17	57323	A	C	-33.0223	2.06591e-38	MAPT;MAPT;MAPT;MAPT;MAPT;MAPT	5'UTR;5'UTR;5'UTR;5'UTR;5'UTR;5'UTR	S_Shelf	TRUE
cg24801230	rs7350928	17	129567	A	G	-33.0223	2.06591e-38	MAPT;MAPT;MAPT;MAPT;MAPT;MAPT	5'UTR;5'UTR;5'UTR;5'UTR;5'UTR;5'UTR	S_Shelf	TRUE
cg03978067	rs3793371	8	4457	A	G	-33.014	2.10264e-38	EEF1D;EEF1D;EEF1D;EEF1D;EEF1D;EEF1D;EEF1D	Body;Body;Body;Body;Body;Body;Body		TRUE
cg01591343	rs9478125	6	50636	G	A	-33.0129	2.10777e-38	WDR27	3'UTR		TRUE
cg08072458	rs10745	6	85126	A	G	33.0082	2.12879e-38	HCG9	Body	Island	TRUE
cg08072458	rs2232239	6	2065	G	A	33.0082	2.12879e-38	HCG9	Body	Island	TRUE
cg08072458	rs2301751	6	94553	A	G	33.0082	2.12879e-38	HCG9	Body	Island	TRUE
cg08072458	rs3734836	6	35142	G	A	33.0082	2.12879e-38	HCG9	Body	Island	TRUE
cg08072458	rs3807030	6	88759	A	C	33.0082	2.12879e-38	HCG9	Body	Island	TRUE
cg08072458	rs3807036	6	99983	A	G	33.0082	2.12879e-38	HCG9	Body	Island	TRUE
cg08072458	rs3823384	6	437	G	A	33.0082	2.12879e-38	HCG9	Body	Island	TRUE
cg08072458	rs3901554	6	10094	G	A	33.0082	2.12879e-38	HCG9	Body	Island	TRUE
cg08072458	rs6904120	6	22811	G	A	33.0082	2.12879e-38	HCG9	Body	Island	TRUE
cg08072458	rs6923832	6	117127	A	G	33.0082	2.12879e-38	HCG9	Body	Island	TRUE
cg08072458	rs6923856	6	22598	A	G	33.0082	2.12879e-38	HCG9	Body	Island	TRUE
cg08072458	rs6925061	6	47355	A	G	33.0082	2.12879e-38	HCG9	Body	Island	TRUE
cg08072458	rs6940082	6	30164	G	C	33.0082	2.12879e-38	HCG9	Body	Island	TRUE
cg08072458	rs7770505	6	83982	A	G	33.0082	2.12879e-38	HCG9	Body	Island	TRUE
cg08072458	rs9258525	6	138590	G	A	33.0082	2.12879e-38	HCG9	Body	Island	TRUE
cg08072458	rs9258866	6	108407	A	C	33.0082	2.12879e-38	HCG9	Body	Island	TRUE
cg08072458	rs9259705	6	63893	C	G	33.0082	2.12879e-38	HCG9	Body	Island	TRUE
cg08072458	rs9260860	6	577	A	G	33.0082	2.12879e-38	HCG9	Body	Island	TRUE
cg08072458	rs9260915	6	3626	A	G	33.0082	2.12879e-38	HCG9	Body	Island	TRUE
cg08072458	rs9260916	6	3777	A	G	33.0082	2.12879e-38	HCG9	Body	Island	TRUE
cg08072458	rs9260930	6	12022	G	A	33.0082	2.12879e-38	HCG9	Body	Island	TRUE
cg08072458	rs9260984	6	17337	A	G	33.0082	2.12879e-38	HCG9	Body	Island	TRUE
cg08072458	rs9260998	6	18691	G	A	33.0082	2.12879e-38	HCG9	Body	Island	TRUE
cg08072458	rs9261040	6	21689	G	A	33.0082	2.12879e-38	HCG9	Body	Island	TRUE
cg08072458	rs9261079	6	23833	A	G	33.0082	2.12879e-38	HCG9	Body	Island	TRUE
cg08072458	rs9261081	6	24109	G	A	33.0082	2.12879e-38	HCG9	Body	Island	TRUE
cg08072458	rs9261091	6	25042	A	C	33.0082	2.12879e-38	HCG9	Body	Island	TRUE
cg08072458	rs9261093	6	25754	G	A	33.0082	2.12879e-38	HCG9	Body	Island	TRUE
cg08072458	rs9261108	6	30656	A	G	33.0082	2.12879e-38	HCG9	Body	Island	TRUE
cg08072458	rs9261130	6	35514	A	G	33.0082	2.12879e-38	HCG9	Body	Island	TRUE
cg08072458	rs9261138	6	36584	A	G	33.0082	2.12879e-38	HCG9	Body	Island	TRUE
cg08072458	rs9261151	6	42807	A	G	33.0082	2.12879e-38	HCG9	Body	Island	TRUE
cg08072458	rs9261156	6	46607	A	C	33.0082	2.12879e-38	HCG9	Body	Island	TRUE
cg08072458	rs9261171	6	51190	G	A	33.0082	2.12879e-38	HCG9	Body	Island	TRUE
cg08072458	rs9261193	6	57242	G	A	33.0082	2.12879e-38	HCG9	Body	Island	TRUE
cg08072458	rs9261203	6	60112	G	A	33.0082	2.12879e-38	HCG9	Body	Island	TRUE
cg08072458	rs9261257	6	77494	A	G	33.0082	2.12879e-38	HCG9	Body	Island	TRUE
cg08072458	rs9261263	6	79818	C	G	33.0082	2.12879e-38	HCG9	Body	Island	TRUE
cg08072458	rs9261265	6	81419	G	A	33.0082	2.12879e-38	HCG9	Body	Island	TRUE
cg08072458	rs9261270	6	85204	A	G	33.0082	2.12879e-38	HCG9	Body	Island	TRUE
cg08072458	rs9261285	6	91152	A	C	33.0082	2.12879e-38	HCG9	Body	Island	TRUE
cg08072458	rs9261316	6	102906	A	G	33.0082	2.12879e-38	HCG9	Body	Island	TRUE
cg08072458	rs9261361	6	111002	G	A	33.0082	2.12879e-38	HCG9	Body	Island	TRUE
cg18088486	rs17498164	7	1	A	G	-32.9824	2.24886e-38	CUX1;CUX1;CUX1	Body;Body;Body	N_Shore	TRUE
cg18088486	rs385417	7	27688	A	C	-32.9824	2.24886e-38	CUX1;CUX1;CUX1	Body;Body;Body	N_Shore	TRUE
cg18088486	rs409224	7	28062	C	A	-32.9824	2.24886e-38	CUX1;CUX1;CUX1	Body;Body;Body	N_Shore	TRUE
cg05509228	rs2144746	6	1	A	G	-32.9673	2.32247e-38	SMOC2;SMOC2	Body;Body	Island	TRUE
cg02507579	rs4358331	3	15510	A	G	32.9612	2.35275e-38	OR5H15	1stExon		TRUE
cg02507579	rs6772614	3	4211	A	C	32.9541	2.38857e-38	OR5H15	1stExon		TRUE
cg02507579	rs6804026	3	1484	G	A	32.9541	2.38857e-38	OR5H15	1stExon		TRUE
cg02507579	rs7615262	3	13399	C	A	32.9541	2.38857e-38	OR5H15	1stExon		TRUE
cg02507579	rs7623031	3	333	G	A	32.9541	2.38857e-38	OR5H15	1stExon		TRUE
cg24801230	rs1881194	17	270281	A	G	-32.9539	2.38968e-38	MAPT;MAPT;MAPT;MAPT;MAPT;MAPT	5'UTR;5'UTR;5'UTR;5'UTR;5'UTR;5'UTR	S_Shelf	TRUE
cg06002687	rs17456596	8	1	G	A	32.9217	2.55939e-38				TRUE
cg18698799	rs761187	6	16523	G	A	-32.8653	2.88704e-38	C6orf10	Body		TRUE
cg05531409	rs9848661	3	59075	A	C	-32.8615	2.91075e-38	CPNE4	5'UTR		TRUE
cg12432807	rs3760341	17	669	C	A	-32.8068	3.2717e-38	KRT23	TSS1500		TRUE
cg23727079	rs847394	7	3408	A	G	-32.7437	3.74452e-38				TRUE
cg05873017	rs7192116	16	2	C	A	32.7251	3.89669e-38	UNKL	5'UTR	S_Shore	TRUE
cg13749548	rs741847	14	1	G	A	32.7167	3.96772e-38			N_Shelf	TRUE
cg08072458	rs9260497	6	24365	G	A	32.7145	3.98702e-38	HCG9	Body	Island	TRUE
cg13905298	rs735683	5	1	A	C	-32.7105	4.02114e-38			N_Shelf	TRUE
cg15129815	rs1046407	18	1	A	G	-32.6949	4.15779e-38	FAM69C	3'UTR		TRUE
cg14044167	rs2233327	8	1	A	G	-32.6945	4.16095e-38	NDRG1;NDRG1	Body;Body		TRUE
cg10695549	rs12675535	8	3816	A	G	32.6426	4.65188e-38	PSD3;PSD3	Body;Body		TRUE
cg03271487	rs800153	11	7934	A	G	32.6298	4.78169e-38				TRUE
cg01081438	rs4658284	1	26127	A	C	32.5823	5.29551e-38	BRDT;BRDT	5'UTR;5'UTR	S_Shelf	TRUE
cg01081438	rs6666624	1	1177	G	A	32.5823	5.29551e-38	BRDT;BRDT	5'UTR;5'UTR	S_Shelf	TRUE
cg25203245	rs662453	11	1	G	A	32.5707	5.42942e-38	FLJ32810	Body		TRUE
cg04461143	rs6766414	3	6364	C	A	-32.5689	5.45064e-38				TRUE
cg04461143	rs870387	3	27927	A	G	-32.5689	5.45064e-38				TRUE
cg08072458	rs7771476	6	71642	G	A	32.4098	7.68267e-38	HCG9	Body	Island	TRUE
cg20215438	rs13342054	17	10821	G	A	-32.4076	7.71951e-38	KIAA0753	5'UTR	N_Shore	TRUE
cg24694833	rs12628411	22	1641	A	G	-32.3872	8.0683e-38			S_Shelf	TRUE
cg05799088	rs14056	3	1	A	G	-32.3368	8.99684e-38	PRICKLE2	3'UTR		TRUE
cg07271471	rs2861545	13	5467	G	A	-32.3286	9.15908e-38	SPATA13;SPATA13	5'UTR;5'UTR		TRUE
cg03965172	rs6827536	4	3777	A	G	-32.3281	9.1686e-38			N_Shore	TRUE
cg11008123	rs7127111	11	68	G	A	-32.2588	1.06565e-37	LOC283267	TSS1500		TRUE
cg08072458	rs3891156	6	43809	A	G	32.2545	1.07563e-37	HCG9	Body	Island	TRUE
cg12475092	rs11749950	5	60594	G	A	-32.2539	1.07698e-37				TRUE
cg16398051	rs7496640	15	1	A	G	-32.2488	1.08898e-37	ADAMTS17	Body		TRUE
cg16398051	rs7496668	15	110	A	G	-32.2488	1.08898e-37	ADAMTS17	Body		TRUE
cg03392100	rs3749953	6	18757	G	A	-32.2154	1.17087e-37	C6orf26	Body		TRUE
cg03392100	rs6905572	6	0	A	G	-32.2154	1.17087e-37	C6orf26	Body		TRUE
cg13966843	rs3129939	6	606	G	A	-32.1863	1.24738e-37	C6orf10	Body		TRUE
cg13966843	rs9268220	6	51820	A	G	-32.1863	1.24738e-37	C6orf10	Body		TRUE
cg08960045	rs12843640	X	8879	G	A	-32.1413	1.37583e-37			N_Shelf	TRUE
cg24801230	rs1052553	17	95356	G	A	-32.0852	1.55455e-37	MAPT;MAPT;MAPT;MAPT;MAPT;MAPT	5'UTR;5'UTR;5'UTR;5'UTR;5'UTR;5'UTR	S_Shelf	TRUE
cg22276800	rs619850	2	0	G	A	32.0467	1.69091e-37	HK2	TSS1500	N_Shore	TRUE
cg22276800	rs656489	2	1086	A	G	32.0467	1.69091e-37	HK2	TSS1500	N_Shore	TRUE
cg08603678	rs611744	8	7920	G	A	-32.0165	1.80623e-37	EIF3E	Body		TRUE
cg08603678	rs661036	8	22840	A	G	-32.0165	1.80623e-37	EIF3E	Body		TRUE
cg03455225	rs13090335	3	149993	C	A	-32.0118	1.82487e-37	UBE2E2	Body		TRUE
cg26853071	rs10838395	11	574	A	G	-31.935	2.15867e-37	LOC221122	TSS1500		TRUE
cg26128129	rs362313	4	0	A	G	-31.9034	2.31318e-37	HTT	Body		TRUE
cg20696674	rs4908400	1	135958	G	A	-31.8561	2.56635e-37	PHACTR4;PHACTR4	3'UTR;3'UTR		TRUE
cg04888234	rs17413333	1	1	A	G	-31.8535	2.58058e-37	FCRLA	TSS1500		TRUE
cg14056849	rs3945761	9	24206	A	G	-31.8257	2.74347e-37	LOC169834	5'UTR	N_Shelf	TRUE
cg17271269	rs198750	11	774	A	G	-31.8195	2.78118e-37	RPLP0P2	Body		TRUE
cg17095460	rs10790316	11	334	A	G	31.7659	3.12885e-37				TRUE
cg17095460	rs7121550	11	551	A	G	31.7659	3.12885e-37				TRUE
cg09785377	rs11633619	15	83	A	G	-31.6844	3.74353e-37	ANXA2;ANXA2;ANXA2;ANXA2	Body;Body;Body;Body		TRUE
cg11716267	rs6754391	2	1191	A	G	31.645	4.08339e-37	LOC375190	Body		TRUE
cg00084271	rs746362	1	259	A	G	-31.6327	4.19627e-37	ATP1A4;ATP1A4	1stExon;5'UTR		TRUE
cg10058204	rs7076351	10	4053	G	A	-31.6262	4.25699e-37	FLJ37201	Body		TRUE
cg08049519	rs1533055	15	2774	G	A	31.6038	4.4724e-37			S_Shore	TRUE
cg08049519	rs2250029	15	2392	G	A	31.6038	4.4724e-37			S_Shore	TRUE
cg11960243	rs2076312	6	973	A	C	-31.5983	4.52737e-37	COL11A2;COL11A2;COL11A2	Body;Body;Body		TRUE
cg11791078	rs2362979	5	10645	G	A	-31.5615	4.91055e-37	RANBP3L;RANBP3L	Body;Body		TRUE
cg00881894	rs1020852	2	2862	A	G	-31.5516	5.01984e-37	SCN1A;SCN1A;SCN1A	TSS1500;TSS1500;TSS1500		TRUE
cg00881894	rs13397210	2	8493	A	G	-31.5516	5.01984e-37	SCN1A;SCN1A;SCN1A	TSS1500;TSS1500;TSS1500		TRUE
cg00881894	rs1841548	2	10091	G	A	-31.5516	5.01984e-37	SCN1A;SCN1A;SCN1A	TSS1500;TSS1500;TSS1500		TRUE
cg05093818	rs7688651	4	22892	A	G	-31.5477	5.06319e-37	MAPK10;MAPK10;MAPK10	TSS1500;TSS1500;5'UTR		TRUE
cg00084271	rs2369476	1	1	A	C	-31.545	5.09361e-37	ATP1A4;ATP1A4	1stExon;5'UTR		TRUE
cg00084271	rs6427504	1	3388	G	A	-31.545	5.09361e-37	ATP1A4;ATP1A4	1stExon;5'UTR		TRUE
cg21587006	rs1057304	10	13497	G	A	-31.5265	5.30694e-37			Island	TRUE
cg21587006	rs7071801	10	14402	G	A	-31.5265	5.30694e-37			Island	TRUE
cg03854098	rs11197797	10	4884	A	G	-31.5175	5.41335e-37	HSPA12A	Body		TRUE
cg03854098	rs2420330	10	1902	A	G	-31.5175	5.41335e-37	HSPA12A	Body		TRUE
cg02990147	rs5944761	X	123594	G	A	-31.5111	5.49103e-37	FAM48B2	1stExon	N_Shelf	TRUE
cg07128503	rs407302	16	1344	A	G	-31.5049	5.5664e-37	C16orf74	Body	S_Shelf	TRUE
cg00004073	rs3768921	2	1	A	G	-31.5035	5.58351e-37	AGAP1;AGAP1	Body;Body	N_Shore	TRUE
cg19021236	rs401099	22	2358	G	A	-31.4953	5.6869e-37	MICAL3;MICAL3;MICAL3	5'UTR;5'UTR;5'UTR	N_Shelf	TRUE
cg19021236	rs433576	22	30422	A	G	-31.4953	5.6869e-37	MICAL3;MICAL3;MICAL3	5'UTR;5'UTR;5'UTR	N_Shelf	TRUE
cg19021236	rs437526	22	16964	A	C	-31.4953	5.6869e-37	MICAL3;MICAL3;MICAL3	5'UTR;5'UTR;5'UTR	N_Shelf	TRUE
cg15210622	rs6774289	3	60255	A	C	-31.4807	5.87393e-37	PPP2R3A;PPP2R3A	Body;Body		TRUE
cg04316537	rs2190358	2	8665	A	G	-31.4413	6.40983e-37				TRUE
cg17040924	rs2709182	11	1222	A	G	-31.3742	7.44062e-37	OR52M1	TSS1500		TRUE
cg11723923	rs11842177	13	687	A	G	-31.3514	7.82678e-37			N_Shelf	TRUE
cg11082635	rs9295346	6	3006	A	G	-31.3358	8.10351e-37	RPS6KA2;RPS6KA2	Body;Body		TRUE
cg23667563	rs12318582	12	5658	A	G	-31.3241	8.31757e-37				TRUE
cg09636756	rs1105429	18	22072	G	A	-31.3038	8.70175e-37	ATP9B	Body	Island	TRUE
cg09636756	rs2062181	18	33407	A	G	-31.3038	8.70175e-37	ATP9B	Body	Island	TRUE
cg07846874	rs12673692	7	1	A	G	-31.2955	8.86443e-37	THSD7A	Body		TRUE
cg08102564	rs11656096	17	2380	A	G	-31.2848	9.07766e-37	SLC47A2;SLC47A2	TSS1500;TSS1500	S_Shelf	TRUE
cg02990147	rs5944042	X	139207	G	A	-31.2526	9.75415e-37	FAM48B2	1stExon	N_Shelf	TRUE
cg08880261	rs220159	21	1	A	G	-31.2442	9.93967e-37	UMODL1;UMODL1	Body;Body	Island	TRUE
cg24786174	rs689902	18	1726	A	G	-31.2162	1.05788e-36	ZNF516	Body	S_Shelf	TRUE
cg10155537	rs1339988	1	420	G	A	31.1924	1.11577e-36	OR14C36	1stExon		TRUE
cg05210213	rs10829730	10	4657	A	C	-31.1852	1.13382e-36				TRUE
cg23371584	rs12085417	1	1126	A	G	31.1421	1.24848e-36	BTG2	Body	S_Shore	TRUE
cg11973981	rs10240752	7	11908	A	C	-31.1193	1.31406e-36	ISPD;ISPD	Body;Body	N_Shelf	TRUE
cg11035303	rs977911	3	31946	A	C	31.0932	1.3929e-36	ANO10	Body		TRUE
cg03979311	rs4865908	5	3968	G	A	-31.0914	1.39868e-36	GZMK	TSS200		TRUE
cg20696674	rs11247790	1	130495	A	C	-31.0666	1.47858e-36	PHACTR4;PHACTR4	3'UTR;3'UTR		TRUE
cg19577958	rs318481	6	1	G	A	31.0554	1.5164e-36	SERPINB9	3'UTR	N_Shelf	TRUE
cg23371584	rs10920610	1	15808	G	A	31.0233	1.62931e-36	BTG2	Body	S_Shore	TRUE
cg17600943	rs7605998	2	1	A	G	-31.0019	1.70977e-36	CPO	TSS1500		TRUE
cg02668233	rs883124	12	0	A	G	-31.0004	1.71532e-36	TMEM132B	Body	N_Shelf	TRUE
cg15909443	rs2036851	5	19890	A	G	-30.9721	1.82793e-36				TRUE
cg04145681	rs2532941	6	6641	G	A	30.9615	1.87224e-36	SFTA2	3'UTR		TRUE
cg25450321	rs721906	15	10161	A	G	30.9241	2.03682e-36	LRRK1	Body	N_Shelf	TRUE
cg12293347	rs7827800	8	1034	G	A	-30.9003	2.1488e-36			S_Shelf	TRUE
cg04145681	rs2532925	6	1	G	A	30.8533	2.38878e-36	SFTA2	3'UTR		TRUE
cg00546757	rs10463007	5	1860	G	A	-30.8397	2.46317e-36			N_Shore	TRUE
cg00546757	rs11134696	5	28657	G	A	-30.8397	2.46317e-36			N_Shore	TRUE
cg24849373	rs4325021	8	2110	G	A	-30.8373	2.47644e-36	TSNARE1	Body	N_Shelf	TRUE
cg22508145	rs2227349	19	13876	A	G	-30.7273	3.17548e-36	CPAMD8	Body		TRUE
cg22508145	rs2227356	19	12022	A	G	-30.7273	3.17548e-36	CPAMD8	Body		TRUE
cg22508145	rs773863	19	1	A	G	-30.7273	3.17548e-36	CPAMD8	Body		TRUE
cg26184765	rs2298752	4	4245	A	G	-30.693	3.43184e-36	SLC39A8	3'UTR		TRUE
cg03466780	rs28688712	9	0	A	G	-30.6573	3.72167e-36	EXD3	Body	N_Shore	TRUE
cg13935315	rs2902317	19	15430	A	G	-30.6022	4.21708e-36	ZNF443	Body	N_Shelf	TRUE
cg16706502	rs11156673	14	23814	G	A	-30.5788	4.44801e-36	C14orf126	TSS1500	S_Shore	TRUE
cg16706502	rs8012658	14	9017	A	C	-30.5788	4.44801e-36	C14orf126	TSS1500	S_Shore	TRUE
cg09084244	rs10846489	12	13933	G	A	30.5772	4.46391e-36	CDK2AP1	TSS1500	S_Shore	TRUE
cg14252149	rs1041934	1	6222	A	G	30.5324	4.94205e-36	LGALS8;LGALS8;LGALS8;LGALS8	Body;Body;Body;Body		TRUE
cg14252149	rs1124907	1	771	G	A	30.5324	4.94205e-36	LGALS8;LGALS8;LGALS8;LGALS8	Body;Body;Body;Body		TRUE
cg14252149	rs1126627	1	11575	A	G	30.5324	4.94205e-36	LGALS8;LGALS8;LGALS8;LGALS8	Body;Body;Body;Body		TRUE
cg14252149	rs15701	1	4278	A	G	30.5324	4.94205e-36	LGALS8;LGALS8;LGALS8;LGALS8	Body;Body;Body;Body		TRUE
cg14252149	rs2275685	1	9914	G	A	30.5324	4.94205e-36	LGALS8;LGALS8;LGALS8;LGALS8	Body;Body;Body;Body		TRUE
cg14252149	rs2275687	1	10881	A	G	30.5324	4.94205e-36	LGALS8;LGALS8;LGALS8;LGALS8	Body;Body;Body;Body		TRUE
cg14252149	rs2472124	1	5183	G	A	30.5324	4.94205e-36	LGALS8;LGALS8;LGALS8;LGALS8	Body;Body;Body;Body		TRUE
cg14252149	rs6989	1	7019	A	C	30.5324	4.94205e-36	LGALS8;LGALS8;LGALS8;LGALS8	Body;Body;Body;Body		TRUE
cg26365090	rs11700304	20	0	G	A	30.5235	5.04354e-36	TOX2;TOX2;TOX2;TOX2	5'UTR;Body;TSS200;5'UTR		TRUE
cg23423607	rs12886909	14	2888	G	A	-30.5096	5.20564e-36	NDUFB1	Body	N_Shelf	TRUE
cg23423607	rs4548800	14	1263	A	G	-30.5096	5.20564e-36	NDUFB1	Body	N_Shelf	TRUE
cg10975354	rs10512064	9	15742	G	A	30.5036	5.27803e-36	VPS13A;VPS13A;LOC100286938;VPS13A;VPS13A	TSS1500;TSS1500;Body;TSS1500;TSS1500	Island	TRUE
cg10975354	rs17785751	9	1649	G	A	30.5036	5.27803e-36	VPS13A;VPS13A;LOC100286938;VPS13A;VPS13A	TSS1500;TSS1500;Body;TSS1500;TSS1500	Island	TRUE
cg02907150	rs116016	14	1	G	A	30.5028	5.28718e-36	PCNX	3'UTR		TRUE
cg07021532	rs13171869	5	12779	A	G	30.4723	5.66752e-36	ZFP2	TSS200	Island	TRUE
cg22142142	rs3803538	15	157	G	A	-30.4688	5.71294e-36	GABARAPL3	Body	N_Shelf	TRUE
cg22142142	rs8023776	15	6338	A	G	-30.4688	5.71294e-36	GABARAPL3	Body	N_Shelf	TRUE
cg27281836	rs10431006	11	219001	G	A	30.4595	5.83614e-36	FOLH1;FOLH1	Body;Body	Island	TRUE
cg27281836	rs10839224	11	83767	G	A	30.4595	5.83614e-36	FOLH1;FOLH1	Body;Body	Island	TRUE
cg27281836	rs10839229	11	66885	A	G	30.4595	5.83614e-36	FOLH1;FOLH1	Body;Body	Island	TRUE
cg27281836	rs16906158	11	59059	G	A	30.4595	5.83614e-36	FOLH1;FOLH1	Body;Body	Island	TRUE
cg27450744	rs6996219	8	10360	G	A	-30.4399	6.10259e-36			Island	TRUE
cg06300880	rs12487334	3	12272	G	A	-30.4271	6.28264e-36	CD80	TSS1500		TRUE
cg06300880	rs3915166	3	134	G	A	-30.4271	6.28264e-36	CD80	TSS1500		TRUE
cg06300880	rs4330287	3	9701	A	C	-30.4271	6.28264e-36	CD80	TSS1500		TRUE
cg06300880	rs6438537	3	1301	G	A	-30.4271	6.28264e-36	CD80	TSS1500		TRUE
cg00033213	rs10099996	8	2939	A	G	30.4024	6.64807e-36	TOP1MT	Body	Island	TRUE
cg00033213	rs724037	8	2511	A	C	30.4024	6.64807e-36	TOP1MT	Body	Island	TRUE
cg12466610	rs10779415	1	14397	A	G	30.3717	7.13041e-36	MOSC2	Body		TRUE
cg20979384	rs3749374	3	1	A	G	-30.341	7.64938e-36				TRUE
cg21046080	rs1195915	12	2973	C	A	30.3241	7.95221e-36	GPR133	Body		TRUE
cg24136292	rs1714345	11	1	G	A	30.3147	8.1247e-36	INSC;INSC	Body;Body		TRUE
cg00689685	rs1061807	6	2974	A	G	-30.271	8.97945e-36	AGPAT1;AGPAT1	5'UTR;5'UTR		TRUE
cg00689685	rs2269424	6	7579	A	G	-30.271	8.97945e-36	AGPAT1;AGPAT1	5'UTR;5'UTR		TRUE
cg00689685	rs9267810	6	18218	G	A	-30.271	8.97945e-36	AGPAT1;AGPAT1	5'UTR;5'UTR		TRUE
cg12687426	rs10936996	3	1	A	G	-30.2688	9.02508e-36	KCNMB3;KCNMB3;KCNMB3;KCNMB3;KCNMB3	5'UTR;1stExon;Body;Body;Body	N_Shore	TRUE
cg25150572	rs2840758	1	70164	A	G	-30.2651	9.10293e-36	PHACTR4;PHACTR4	TSS1500;Body		TRUE
cg01055691	rs10934301	3	377	G	A	-30.2601	9.20802e-36	GAP43;GAP43	Body;5'UTR	N_Shore	TRUE
cg21587006	rs7703	10	18785	A	G	-30.2543	9.33059e-36			Island	TRUE
cg20592836	rs2295353	20	64385	A	G	30.2473	9.48165e-36	TP53INP2	TSS200	Island	TRUE
cg20592836	rs910869	20	651	A	G	30.2473	9.48165e-36	TP53INP2	TSS200	Island	TRUE
cg24699914	rs6656566	1	1	A	G	-30.2315	9.8314e-36				TRUE
cg11476907	rs10102933	8	1	A	G	-30.227	9.93251e-36				TRUE
cg18698799	rs2143468	6	7490	A	T	-30.2137	1.02425e-35	C6orf10	Body		TRUE
cg09916840	rs4843230	16	351	C	A	30.1963	1.06582e-35			N_Shore	TRUE
cg15177604	rs10205187	2	33127	A	G	30.1522	1.17967e-35	POLR1B;POLR1B	Body;Body	Island	TRUE
cg15177604	rs13395779	2	29239	G	A	30.1522	1.17967e-35	POLR1B;POLR1B	Body;Body	Island	TRUE
cg24022528	rs1046515	7	1412	A	G	-30.147	1.19392e-35	ADCK2	Body	N_Shelf	TRUE
cg24022528	rs12375245	7	2519	A	G	-30.147	1.19392e-35	ADCK2	Body	N_Shelf	TRUE
cg24871596	rs12207298	6	1933	G	A	-30.1378	1.21941e-35	T	Body	Island	TRUE
cg24871596	rs2028791	6	1499	G	A	-30.1378	1.21941e-35	T	Body	Island	TRUE
cg24871596	rs3127328	6	0	A	G	-30.1378	1.21941e-35	T	Body	Island	TRUE
cg25184502	rs3733876	5	52985	A	G	-30.1064	1.31074e-35			S_Shelf	TRUE
cg00023507	rs1061783	6	6163	G	A	30.0884	1.36626e-35	TAPBP;TAPBP;TAPBP	Body;Body;Body		TRUE
cg00696044	rs2650706	10	1	C	A	30.0846	1.3782e-35				TRUE
cg00696044	rs2993425	10	2386	G	A	30.0846	1.3782e-35				TRUE
cg13966843	rs3129937	6	204	A	C	-30.0741	1.41195e-35	C6orf10	Body		TRUE
cg09120722	rs10006389	4	1232	G	A	-30.0642	1.44459e-35	SORBS2;SORBS2;SORBS2;SORBS2;SORBS2;SORBS2;SORBS2;SORBS2	Body;Body;Body;Body;Body;Body;Body;Body	S_Shelf	TRUE
cg27225663	rs16887303	6	14568	G	A	-30.0559	1.47258e-35				TRUE
cg00502469	rs9525356	13	42760	A	G	-30.0495	1.49442e-35	RASA3	Body	Island	TRUE
cg19601530	rs2018399	4	16616	A	G	-30.0365	1.54005e-35	AFAP1;AFAP1	Body;Body		TRUE
cg19787013	rs4251689	8	3617	A	G	-30.0119	1.6302e-35	RECQL4	Body	N_Shore	TRUE
cg19787013	rs4925811	8	64934	C	A	-30.0119	1.6302e-35	RECQL4	Body	N_Shore	TRUE
cg19787013	rs9071	8	12993	A	G	-30.0119	1.6302e-35	RECQL4	Body	N_Shore	TRUE
cg09636756	rs3786182	18	24	A	G	-29.9883	1.72126e-35	ATP9B	Body	Island	TRUE
cg26303777	rs678050	1	2235	G	A	-29.9799	1.75493e-35	GALNT2	Body		TRUE
cg19484093	rs4438744	4	1882	G	A	-29.9196	2.01787e-35				TRUE
cg07478795	rs6767354	3	1456	A	G	-29.8933	2.14474e-35				TRUE
cg14883135	rs12995964	2	4897	A	C	-29.8565	2.3357e-35			N_Shelf	TRUE
cg09583302	rs2403278	11	799	G	A	29.8375	2.44068e-35	LDHA;LDHA;LDHA;LDHA;LDHA	TSS1500;TSS1500;TSS1500;TSS1500;TSS1500	N_Shore	TRUE
cg09723088	rs2076183	6	163	A	G	29.8268	2.50199e-35	HLA-F;HLA-F;HLA-F;HLA-F;HLA-F;HLA-F	1stExon;5'UTR;1stExon;5'UTR;5'UTR;1stExon	Island	TRUE
cg09723088	rs2235383	6	2359	G	A	29.8268	2.50199e-35	HLA-F;HLA-F;HLA-F;HLA-F;HLA-F;HLA-F	1stExon;5'UTR;1stExon;5'UTR;5'UTR;1stExon	Island	TRUE
cg09723088	rs2272874	6	5105	G	A	29.8268	2.50199e-35	HLA-F;HLA-F;HLA-F;HLA-F;HLA-F;HLA-F	1stExon;5'UTR;1stExon;5'UTR;5'UTR;1stExon	Island	TRUE
cg09723088	rs3736694	6	5709	C	A	29.8268	2.50199e-35	HLA-F;HLA-F;HLA-F;HLA-F;HLA-F;HLA-F	1stExon;5'UTR;1stExon;5'UTR;5'UTR;1stExon	Island	TRUE
cg09723088	rs3757324	6	2013	A	C	29.8268	2.50199e-35	HLA-F;HLA-F;HLA-F;HLA-F;HLA-F;HLA-F	1stExon;5'UTR;1stExon;5'UTR;5'UTR;1stExon	Island	TRUE
cg09723088	rs7773358	6	10660	A	G	29.8268	2.50199e-35	HLA-F;HLA-F;HLA-F;HLA-F;HLA-F;HLA-F	1stExon;5'UTR;1stExon;5'UTR;5'UTR;1stExon	Island	TRUE
cg09723088	rs9258170	6	1550	C	A	29.8268	2.50199e-35	HLA-F;HLA-F;HLA-F;HLA-F;HLA-F;HLA-F	1stExon;5'UTR;1stExon;5'UTR;5'UTR;1stExon	Island	TRUE
cg09723088	rs9258186	6	1194	G	A	29.8268	2.50199e-35	HLA-F;HLA-F;HLA-F;HLA-F;HLA-F;HLA-F	1stExon;5'UTR;1stExon;5'UTR;5'UTR;1stExon	Island	TRUE
cg09723088	rs9258207	6	13303	A	G	29.8268	2.50199e-35	HLA-F;HLA-F;HLA-F;HLA-F;HLA-F;HLA-F	1stExon;5'UTR;1stExon;5'UTR;5'UTR;1stExon	Island	TRUE
cg09723088	rs9258208	6	13405	A	G	29.8268	2.50199e-35	HLA-F;HLA-F;HLA-F;HLA-F;HLA-F;HLA-F	1stExon;5'UTR;1stExon;5'UTR;5'UTR;1stExon	Island	TRUE
cg09723088	rs9258211	6	15040	A	G	29.8268	2.50199e-35	HLA-F;HLA-F;HLA-F;HLA-F;HLA-F;HLA-F	1stExon;5'UTR;1stExon;5'UTR;5'UTR;1stExon	Island	TRUE
cg09723088	rs9258218	6	16888	A	G	29.8268	2.50199e-35	HLA-F;HLA-F;HLA-F;HLA-F;HLA-F;HLA-F	1stExon;5'UTR;1stExon;5'UTR;5'UTR;1stExon	Island	TRUE
cg12414339	rs1054190	3	0	A	G	-29.8192	2.54662e-35	NR1I2;NR1I2;NR1I2	3'UTR;3'UTR;3'UTR		TRUE
cg16652920	rs11579620	1	1	A	G	-29.7788	2.7972e-35	CAMTA1	Body		TRUE
cg16652920	rs4908626	1	10398	A	C	-29.7788	2.7972e-35	CAMTA1	Body		TRUE
cg15652532	rs1662955	2	1214	G	A	29.7751	2.82147e-35	LCLAT1;LCLAT1	TSS1500;TSS1500	N_Shore	TRUE
cg15652532	rs829584	2	7516	G	A	29.7751	2.82147e-35	LCLAT1;LCLAT1	TSS1500;TSS1500	N_Shore	TRUE
cg13740636	rs1518574	11	28151	G	A	29.774	2.82907e-35	HEPHL1	TSS200		TRUE
cg13740636	rs2462741	11	28839	A	C	29.774	2.82907e-35	HEPHL1	TSS200		TRUE
cg21927991	rs5025124	8	1	A	G	-29.7521	2.97688e-35	ZFAT;ZFAT	Body;Body	S_Shelf	TRUE
cg21241195	rs3129939	6	47409	G	A	-29.7402	3.05994e-35	C6orf10	Body		TRUE
cg21241195	rs9268220	6	5017	A	G	-29.7402	3.05994e-35	C6orf10	Body		TRUE
cg10993865	rs330570	13	1	A	G	-29.7138	3.25388e-35	CARS2	3'UTR	N_Shore	TRUE
cg12161182	rs2075032	12	10196	G	A	-29.6499	3.777e-35	NINJ2	Body		TRUE
cg10363118	rs4767418	12	17366	A	G	-29.6374	3.88822e-35			S_Shelf	TRUE
cg26941787	rs12310185	12	1250	A	G	-29.6338	3.92106e-35				TRUE
cg26995506	rs4662223	2	8179	A	G	29.6276	3.97905e-35	ZEB2;ZEB2	Body;Body		TRUE
cg06653140	rs2362974	5	675	G	A	29.5773	4.47439e-35	SKP2;SKP2	Body;Body		TRUE
cg13916633	rs521081	11	60	G	A	-29.4943	5.43467e-35			S_Shelf	TRUE
cg13322072	rs13243638	7	3688	A	C	-29.487	5.52837e-35	KPNA7	Body		TRUE
cg13821051	rs6735337	2	26364	A	C	-29.4701	5.7518e-35				TRUE
cg13821051	rs869840	2	6694	A	G	-29.4701	5.7518e-35				TRUE
cg17858192	rs10010994	4	1023	C	A	29.4595	5.89628e-35	PROM1;PROM1;PROM1;PROM1;PROM1;PROM1;PROM1	TSS200;TSS200;TSS200;5'UTR;TSS200;TSS200;5'UTR		TRUE
cg23233416	rs10194520	2	5915	A	G	-29.4447	6.10458e-35				TRUE
cg18172516	rs10929979	2	1	A	G	-29.4384	6.19565e-35	RBMS1;RBMS1	Body;Body		TRUE
cg18172516	rs6708182	2	34849	A	G	-29.4384	6.19565e-35	RBMS1;RBMS1	Body;Body		TRUE
cg04882216	rs2651927	1	58	C	A	-29.4251	6.39178e-35	PRDM16;PRDM16	Body;Body	N_Shore	TRUE
cg23392381	rs6715806	2	2302	G	A	-29.4155	6.53839e-35	CTNNA2;CTNNA2	Body;Body		TRUE
cg01081438	rs1410583	1	44298	A	G	29.4056	6.69263e-35	BRDT;BRDT	5'UTR;5'UTR	S_Shelf	TRUE
cg24769381	rs10899496	11	70968	G	A	-29.385	7.02474e-35	GAB2;GAB2;GAB2	Body;1stExon;5'UTR		TRUE
cg24769381	rs10899500	11	72383	G	A	-29.385	7.02474e-35	GAB2;GAB2;GAB2	Body;1stExon;5'UTR		TRUE
cg24769381	rs12277648	11	1473	A	G	-29.385	7.02474e-35	GAB2;GAB2;GAB2	Body;1stExon;5'UTR		TRUE
cg24769381	rs2292572	11	1	A	C	-29.385	7.02474e-35	GAB2;GAB2;GAB2	Body;1stExon;5'UTR		TRUE
cg10058204	rs2420640	10	22553	C	A	-29.3832	7.05309e-35	FLJ37201	Body		TRUE
cg04506342	rs10173538	2	105584	A	G	-29.3771	7.15631e-35	BAZ2B	5'UTR		TRUE
cg25388952	rs4789670	17	67209	G	A	29.3633	7.39163e-35	CCDC57	Body	N_Shore	TRUE
cg25388952	rs7217625	17	73170	G	A	29.3633	7.39163e-35	CCDC57	Body	N_Shore	TRUE
cg10224537	rs12614700	2	2496	G	A	-29.3464	7.6914e-35	B3GALT1	TSS1500		TRUE
cg02956194	rs1281958	6	1687	A	C	-29.3455	7.7072e-35			S_Shelf	TRUE
cg11016420	rs6546118	2	184	G	A	-29.3401	7.8073e-35			N_Shelf	TRUE
cg11016420	rs6712664	2	742	A	G	-29.3401	7.8073e-35			N_Shelf	TRUE
cg05074385	rs929157	6	1	A	G	-29.3106	8.36866e-35	TRIM15	Body	N_Shelf	TRUE
cg20987072	rs17524161	1	8810	G	A	-29.3102	8.37671e-35				TRUE
cg14179288	rs11138329	9	11973	A	G	29.3093	8.39365e-35	TLE4	Body		TRUE
cg18075755	rs13116208	4	659	C	A	29.2773	9.05097e-35	C1QTNF7;C1QTNF7;C1QTNF7	5'UTR;Body;5'UTR		TRUE
cg18075755	rs2192356	4	5376	A	G	29.2773	9.05097e-35	C1QTNF7;C1QTNF7;C1QTNF7	5'UTR;Body;5'UTR		TRUE
cg24208588	rs10264093	7	15269	A	G	29.2624	9.37597e-35			Island	TRUE
cg24208588	rs12539524	7	7418	A	G	29.2624	9.37597e-35			Island	TRUE
cg22336867	rs10424200	19	18317	A	C	29.2599	9.43098e-35	LGALS7	TSS1500	S_Shelf	TRUE
cg16995742	rs7577630	2	1	G	A	29.2371	9.95141e-35	COPS8;COPS8	TSS1500;TSS1500	N_Shore	TRUE
cg15876198	rs17826595	14	2906	A	G	-29.2327	1.00571e-34	SERPINA13	TSS200		TRUE
cg27224751	rs11070295	15	1418	A	G	-29.2287	1.01513e-34	DNAJC17	Body	N_Shelf	TRUE
cg27224751	rs3736286	15	8737	A	G	-29.2287	1.01513e-34	DNAJC17	Body	N_Shelf	TRUE
cg05416337	rs17753970	18	1	A	G	-29.1812	1.13563e-34	DCC	TSS1500	N_Shelf	TRUE
cg01821635	rs11583008	1	4159	A	G	29.1596	1.19518e-34				TRUE
cg01821635	rs871151	1	34484	G	A	29.1596	1.19518e-34				TRUE
cg25420101	rs33198	5	3650	A	C	29.1483	1.22762e-34	WDR41	Body	N_Shelf	TRUE
cg24976563	rs2277482	14	157	A	G	-29.1414	1.24774e-34	DCAF11;DCAF11;DCAF11;DCAF11;DCAF11	Body;Body;Body;Body;Body	S_Shelf	TRUE
cg16576930	rs7843385	8	10692	G	A	-29.1409	1.24931e-34			S_Shelf	TRUE
cg18443741	rs11046050	12	519	G	A	29.1292	1.28457e-34	PYROXD1	Body	S_Shelf	TRUE
cg18443741	rs3782660	12	21336	A	G	29.1292	1.28457e-34	PYROXD1	Body	S_Shelf	TRUE
cg24769381	rs1385600	11	116697	G	A	-29.1127	1.33572e-34	GAB2;GAB2;GAB2	Body;1stExon;5'UTR		TRUE
cg24769381	rs1485483	11	122725	G	A	-29.1127	1.33572e-34	GAB2;GAB2;GAB2	Body;1stExon;5'UTR		TRUE
cg24769381	rs2248407	11	115063	A	G	-29.1127	1.33572e-34	GAB2;GAB2;GAB2	Body;1stExon;5'UTR		TRUE
cg24769381	rs2450122	11	122518	G	A	-29.1127	1.33572e-34	GAB2;GAB2;GAB2	Body;1stExon;5'UTR		TRUE
cg24769381	rs2510045	11	132300	A	C	-29.1127	1.33572e-34	GAB2;GAB2;GAB2	Body;1stExon;5'UTR		TRUE
cg01957222	rs10519477	2	4804	A	G	-29.1092	1.34675e-34	TPO;TPO;TPO;TPO	Body;Body;Body;Body		TRUE
cg00424152	rs13030174	2	8158	C	A	-29.0917	1.40388e-34	B3GNT7	Body	Island	TRUE
cg00704664	rs3787419	20	944	C	A	-29.0818	1.43725e-34	CDH4	Body	N_Shore	TRUE
cg00704664	rs6142884	20	2772	A	G	29.0818	1.43725e-34	CDH4	Body	N_Shore	TRUE
cg03643559	rs12263012	10	11462	A	G	-29.0769	1.45404e-34	IKZF5	Body		TRUE
cg24534774	rs11583008	1	21439	A	G	29.0756	1.45853e-34				TRUE
cg24534774	rs871151	1	17204	G	A	29.0756	1.45853e-34				TRUE
cg11008123	rs1033717	11	30764	G	A	-29.0578	1.52129e-34	LOC283267	TSS1500		TRUE
cg27639199	rs7169250	15	4889	A	G	29.0472	1.56018e-34	TMC3	TSS200		TRUE
cg22933800	rs1063355	6	22010	A	C	29.0401	1.58661e-34	HLA-DQA1	Body		TRUE
cg22933800	rs9273349	6	20165	A	G	29.0401	1.58661e-34	HLA-DQA1	Body		TRUE
cg02896926	rs12405585	1	1687	A	C	-28.9993	1.74821e-34	AKNAD1	5'UTR		TRUE
cg02896926	rs7523050	1	18763	A	C	-28.9993	1.74821e-34	AKNAD1	5'UTR		TRUE
cg23165913	rs2295882	14	5105	G	A	-28.9819	1.8218e-34	CCDC88C	Body	N_Shelf	TRUE
cg24941469	rs9544996	13	1387	G	A	28.9715	1.86779e-34				TRUE
cg06961873	rs10903129	1	56843	A	G	-28.9709	1.87038e-34	TMEM57	3'UTR		TRUE
cg06961873	rs11249248	1	72729	A	G	-28.9709	1.87038e-34	TMEM57	3'UTR		TRUE
cg06961873	rs11802413	1	64860	G	A	-28.9709	1.87038e-34	TMEM57	3'UTR		TRUE
cg06961873	rs926438	1	72142	G	A	-28.9709	1.87038e-34	TMEM57	3'UTR		TRUE
cg06330797	rs13437290	6	15780	G	A	-28.9651	1.89646e-34	RPS6KA2	Body	N_Shore	TRUE
cg06330797	rs6913892	6	3662	A	G	-28.9651	1.89646e-34	RPS6KA2	Body	N_Shore	TRUE
cg06330797	rs6919216	6	5157	G	A	-28.9651	1.89646e-34	RPS6KA2	Body	N_Shore	TRUE
cg06330797	rs9457204	6	3542	A	C	-28.9651	1.89646e-34	RPS6KA2	Body	N_Shore	TRUE
cg22851875	rs4700135	5	2919	A	G	-28.9584	1.9268e-34			N_Shelf	TRUE
cg05074385	rs2188100	6	44675	A	G	-28.9359	2.03258e-34	TRIM15	Body	N_Shelf	TRUE
cg05074385	rs2517612	6	31884	G	A	-28.9359	2.03258e-34	TRIM15	Body	N_Shelf	TRUE
cg05074385	rs2517613	6	28454	A	G	-28.9359	2.03258e-34	TRIM15	Body	N_Shelf	TRUE
cg05074385	rs2517645	6	14585	G	A	-28.9359	2.03258e-34	TRIM15	Body	N_Shelf	TRUE
cg05074385	rs2523719	6	31111	A	C	-28.9359	2.03258e-34	TRIM15	Body	N_Shelf	TRUE
cg05074385	rs885916	6	65363	A	G	-28.9359	2.03258e-34	TRIM15	Body	N_Shelf	TRUE
cg00459509	rs11059553	12	800	A	G	-28.9358	2.03331e-34				TRUE
cg01758122	rs9525356	13	34248	A	G	-28.9081	2.17217e-34	RASA3	Body	Island	TRUE
cg13431688	rs10739779	9	12922	A	C	-28.885	2.29499e-34	TGFBR1;TGFBR1	Body;Body	S_Shore	TRUE
cg13431688	rs334362	9	57317	A	G	-28.885	2.29499e-34	TGFBR1;TGFBR1	Body;Body	S_Shore	TRUE
cg13431688	rs385057	9	53135	A	G	-28.885	2.29499e-34	TGFBR1;TGFBR1	Body;Body	S_Shore	TRUE
cg07271471	rs4770628	13	6132	A	G	-28.8827	2.30771e-34	SPATA13;SPATA13	5'UTR;5'UTR		TRUE
cg17370616	rs10139324	14	7352	G	A	-28.8495	2.49797e-34	RPL13AP3	Body	Island	TRUE
cg03115532	rs1150704	6	1355	C	A	-28.8491	2.50032e-34	LOC222699	Body	N_Shore	TRUE
cg03115532	rs1233664	6	0	A	G	-28.8491	2.50032e-34	LOC222699	Body	N_Shore	TRUE
cg03115532	rs1736890	6	3663	G	A	-28.8491	2.50032e-34	LOC222699	Body	N_Shore	TRUE
cg03115532	rs1736894	6	828	A	C	-28.8491	2.50032e-34	LOC222699	Body	N_Shore	TRUE
cg04145681	rs2253588	6	215	G	C	28.8273	2.634e-34	SFTA2	3'UTR		TRUE
cg12952561	rs4727459	7	23828	G	A	-28.8168	2.70089e-34			N_Shelf	TRUE
cg27049594	rs7130836	11	1	A	G	-28.808	2.75837e-34	OR8A1	TSS1500		TRUE
cg15652532	rs829573	2	12871	A	T	28.7947	2.84732e-34	LCLAT1;LCLAT1	TSS1500;TSS1500	N_Shore	TRUE
cg12454169	rs1662955	2	1376	G	A	28.7925	2.86218e-34	LCLAT1;LCLAT1	TSS1500;TSS1500	N_Shore	TRUE
cg12454169	rs829584	2	7678	G	A	28.7925	2.86218e-34	LCLAT1;LCLAT1	TSS1500;TSS1500	N_Shore	TRUE
cg13295089	rs984543	7	47228	A	G	-28.7894	2.88386e-34	RBM33	Body		TRUE
cg11334097	rs16870123	6	2947	A	G	-28.786	2.9073e-34				TRUE
cg11334097	rs17202259	6	4918	C	A	-28.786	2.9073e-34				TRUE
cg11334097	rs17423649	6	5274	A	G	-28.786	2.9073e-34				TRUE
cg11334097	rs3817969	6	1019	A	G	-28.786	2.9073e-34				TRUE
cg10975354	rs11145366	9	105043	A	G	28.7781	2.96279e-34	VPS13A;VPS13A;LOC100286938;VPS13A;VPS13A	TSS1500;TSS1500;Body;TSS1500;TSS1500	Island	TRUE
cg09723088	rs9258205	6	12683	G	A	28.7728	3.00066e-34	HLA-F;HLA-F;HLA-F;HLA-F;HLA-F;HLA-F	1stExon;5'UTR;1stExon;5'UTR;5'UTR;1stExon	Island	TRUE
cg17279365	rs5017053	1	937	A	G	-28.7719	3.00721e-34	ESRRG;ESRRG;ESRRG	5'UTR;5'UTR;5'UTR		TRUE
cg18663897	rs10193614	2	40540	G	A	-28.7713	3.01105e-34	NDUFA10	3'UTR		TRUE
cg18663897	rs13396556	2	1	A	G	-28.7713	3.01105e-34	NDUFA10	3'UTR		TRUE
cg03570263	rs3910312	6	31545	C	A	-28.7393	3.25078e-34	RNF39;RNF39	Body;Body	S_Shore	TRUE
cg03570263	rs4711206	6	53107	A	G	-28.7393	3.25078e-34	RNF39;RNF39	Body;Body	S_Shore	TRUE
cg03570263	rs4711207	6	34537	A	C	-28.7393	3.25078e-34	RNF39;RNF39	Body;Body	S_Shore	TRUE
cg03570263	rs4711209	6	7112	A	G	-28.7393	3.25078e-34	RNF39;RNF39	Body;Body	S_Shore	TRUE
cg03570263	rs4713281	6	61939	A	G	-28.7393	3.25078e-34	RNF39;RNF39	Body;Body	S_Shore	TRUE
cg03570263	rs9295829	6	11491	G	A	-28.7393	3.25078e-34	RNF39;RNF39	Body;Body	S_Shore	TRUE
cg03570263	rs9393989	6	207	A	G	-28.7393	3.25078e-34	RNF39;RNF39	Body;Body	S_Shore	TRUE
cg01491428	rs2238464	16	1586	A	G	-28.7096	3.49118e-34	ABCA3	Body	Island	TRUE
cg18847598	rs11828777	11	1456	A	G	28.7071	3.51154e-34	ASAM	Body		TRUE
cg20592836	rs2236270	20	231029	A	C	28.6991	3.57985e-34	TP53INP2	TSS200	Island	TRUE
cg24769381	rs10793311	11	51536	C	G	-28.6795	3.75236e-34	GAB2;GAB2;GAB2	Body;1stExon;5'UTR		TRUE
cg08779649	rs9535274	13	160	G	A	-28.6693	3.84559e-34				TRUE
cg01567113	rs10853967	19	2019	G	A	-28.6689	3.84906e-34	ATCAY	Body	S_Shelf	TRUE
cg11075353	rs10835128	11	2571	A	C	-28.6605	3.92744e-34				TRUE
cg11957130	rs7799245	7	1	G	A	28.6411	4.11406e-34	ATXN7L1;ATXN7L1	Body;5'UTR		TRUE
cg12417704	rs2298222	1	1	A	G	-28.6204	4.32387e-34	KIAA0495	3'UTR	N_Shelf	TRUE
cg22274273	rs9402653	6	770	A	G	28.6076	4.4599e-34				TRUE
cg03885028	rs6603568	X	13858	G	A	-28.5598	5.00339e-34			N_Shore	TRUE
cg19996396	rs7647446	3	23723	A	G	-28.5573	5.0334e-34	CASR	5'UTR	N_Shelf	TRUE
cg09581911	rs997868	12	0	A	G	-28.5446	5.18965e-34	DYRK4	TSS200		TRUE
cg07601741	rs10155614	5	11694	A	G	-28.5364	5.29295e-34	GRIA1;GRIA1	Body;Body		TRUE
cg21860360	rs10082235	1	5689	A	G	-28.5299	5.3768e-34	NPR1	Body	Island	TRUE
cg21860360	rs7533987	1	1350	G	A	-28.5299	5.3768e-34	NPR1	Body	Island	TRUE
cg21860360	rs7536700	1	21512	A	G	-28.5299	5.3768e-34	NPR1	Body	Island	TRUE
cg24801230	rs12185233	17	54879	G	C	-28.5124	5.60769e-34	MAPT;MAPT;MAPT;MAPT;MAPT;MAPT	5'UTR;5'UTR;5'UTR;5'UTR;5'UTR;5'UTR	S_Shelf	TRUE
cg11124135	rs11783967	8	4008	G	A	-28.5038	5.72595e-34	LSM1	Body	N_Shore	TRUE
cg11124135	rs16887244	8	812	G	A	-28.5038	5.72595e-34	LSM1	Body	N_Shore	TRUE
cg11124135	rs7836805	8	31078	A	C	-28.5038	5.72595e-34	LSM1	Body	N_Shore	TRUE
cg04245870	rs11861975	16	6663	G	A	-28.5021	5.74929e-34	CRAMP1L	Body		TRUE
cg04245870	rs12445978	16	1716	G	A	-28.5021	5.74929e-34	CRAMP1L	Body		TRUE
cg04245870	rs12922553	16	37134	G	A	-28.5021	5.74929e-34	CRAMP1L	Body		TRUE
cg04245870	rs17135416	16	77212	G	A	-28.5021	5.74929e-34	CRAMP1L	Body		TRUE
cg04245870	rs2294445	16	2148	G	A	-28.5021	5.74929e-34	CRAMP1L	Body		TRUE
cg04245870	rs7186654	16	3994	G	A	-28.5021	5.74929e-34	CRAMP1L	Body		TRUE
cg04245870	rs7199342	16	7503	G	A	-28.5021	5.74929e-34	CRAMP1L	Body		TRUE
cg04245870	rs9927202	16	89857	G	A	-28.5021	5.74929e-34	CRAMP1L	Body		TRUE
cg06202470	rs7956437	12	2654	C	A	-28.4844	5.99977e-34				TRUE
cg24786174	rs2848958	18	38825	G	A	-28.4741	6.15121e-34	ZNF516	Body	S_Shelf	TRUE
cg07703391	rs1046988	1	6980	A	G	-28.443	6.63145e-34	BMP8B;PPIE	3'UTR;Body		TRUE
cg03119308	rs12850	7	1	A	G	-28.4348	6.76312e-34	RBM28;RBM28	3'UTR;3'UTR		TRUE
cg25282454	rs3813199	1	48	A	G	-28.4266	6.89904e-34	SDF4;SDF4	Body;Body	N_Shore	TRUE
cg18626958	rs12542071	8	1	A	G	-28.4229	6.96186e-34	RP1L1	3'UTR		TRUE
cg18626958	rs12542075	8	46	A	G	-28.4229	6.96186e-34	RP1L1	3'UTR		TRUE
cg13431688	rs10283455	9	36366	A	C	-28.4167	7.06549e-34	TGFBR1;TGFBR1	Body;Body	S_Shore	TRUE
cg17770035	rs12193066	6	1368	A	G	28.4106	7.17163e-34	NCR2	Body		TRUE
cg14859874	rs1194596	1	118	A	G	28.3929	7.48511e-34	UBAP2L	Body		TRUE
cg22138998	rs10774555	12	68043	A	G	-28.3769	7.77954e-34	SFRS9	Body	N_Shelf	TRUE
cg22138998	rs10849753	12	6878	A	G	-28.3769	7.77954e-34	SFRS9	Body	N_Shelf	TRUE
cg22138998	rs10849754	12	36483	C	A	-28.3769	7.77954e-34	SFRS9	Body	N_Shelf	TRUE
cg22138998	rs11065145	12	43484	G	A	-28.3769	7.77954e-34	SFRS9	Body	N_Shelf	TRUE
cg22138998	rs11065154	12	67482	G	A	-28.3769	7.77954e-34	SFRS9	Body	N_Shelf	TRUE
cg22138998	rs2235217	12	19607	A	G	-28.3769	7.77954e-34	SFRS9	Body	N_Shelf	TRUE
cg22138998	rs509445	12	113308	C	A	-28.3769	7.77954e-34	SFRS9	Body	N_Shelf	TRUE
cg22138998	rs7471	12	37280	G	A	-28.3769	7.77954e-34	SFRS9	Body	N_Shelf	TRUE
cg24345856	rs11260566	1	0	A	G	-28.374	7.83476e-34	FAM132A	Body	S_Shore	TRUE
cg24345856	rs12093154	1	680	A	G	-28.374	7.83476e-34	FAM132A	Body	S_Shore	TRUE
cg26820259	rs9357723	6	1	G	A	28.3503	8.29737e-34	PKHD1;PKHD1	TSS1500;TSS1500		TRUE
cg02491947	rs4940703	18	1759	A	G	28.3447	8.41212e-34	MIR122	TSS1500		TRUE
cg02491947	rs6566969	18	1854	A	G	28.3447	8.41212e-34	MIR122	TSS1500		TRUE
cg25997988	rs6867643	5	62699	A	G	-28.341	8.48727e-34				TRUE
cg03570263	rs9380150	6	29799	G	A	-28.3394	8.51993e-34	RNF39;RNF39	Body;Body	S_Shore	TRUE
cg05138546	rs2198685	17	3712	A	G	-28.3255	8.81132e-34	KRT36	TSS200		TRUE
cg10415021	rs978769	11	1744	A	G	-28.3121	9.10272e-34				TRUE
cg08253809	rs7160161	14	2405	G	A	28.3021	9.32615e-34	C14orf119	3'UTR	S_Shelf	TRUE
cg04132017	rs10908684	1	73434	C	A	-28.2594	1.03453e-33	OR10R2	1stExon		TRUE
cg19367293	rs3791543	2	19575	A	G	-28.2511	1.05572e-33	HDAC4	Body		TRUE
cg06971224	rs10827730	10	1685	A	G	-28.2474	1.06502e-33				TRUE
cg06971224	rs12257945	10	1	A	G	-28.2474	1.06502e-33				TRUE
cg01891583	rs2289109	16	3098	A	C	-28.2256	1.12316e-33	USP7	Body		TRUE
cg12952561	rs11520986	7	23655	G	A	-28.2102	1.1659e-33			N_Shelf	TRUE
cg12952561	rs11974395	7	18111	A	G	-28.2102	1.1659e-33			N_Shelf	TRUE
cg12952561	rs11979818	7	7010	A	G	-28.2102	1.1659e-33			N_Shelf	TRUE
cg12952561	rs4729606	7	21141	G	A	-28.2102	1.1659e-33			N_Shelf	TRUE
cg11956442	rs2381387	4	1	G	A	28.2095	1.16787e-33			S_Shelf	TRUE
cg12624040	rs836717	2	1248	A	G	-28.2075	1.17363e-33	B3GALT1;B3GALT1	5'UTR;1stExon		TRUE
cg12624040	rs836722	2	17	A	G	-28.2075	1.17363e-33	B3GALT1;B3GALT1	5'UTR;1stExon		TRUE
cg05704942	rs2294942	1	3350	G	A	28.1947	1.2107e-33	MRTO4	Body	S_Shelf	TRUE
cg05161773	rs388090	17	1403	G	A	-28.1875	1.23229e-33	SEPT9;SEPT9;SEPT9;SEPT9;SEPT9	5'UTR;5'UTR;Body;Body;Body		TRUE
cg06352538	rs3759165	12	529	A	G	-28.1814	1.25055e-33	KIAA0748;KIAA0748	Body;Body		TRUE
cg19223824	rs10485438	20	25675	G	A	-28.1789	1.25837e-33	SLC12A5;SLC12A5	Body;Body	N_Shelf	TRUE
cg19223824	rs11086996	20	40700	A	G	-28.1789	1.25837e-33	SLC12A5;SLC12A5	Body;Body	N_Shelf	TRUE
cg01740135	rs1005531	X	29674	G	A	-28.1733	1.27539e-33	PPP1R2P9	TSS1500	S_Shore	TRUE
cg01740135	rs11798791	X	8168	A	G	-28.1733	1.27539e-33	PPP1R2P9	TSS1500	S_Shore	TRUE
cg01740135	rs7055495	X	23562	A	G	-28.1733	1.27539e-33	PPP1R2P9	TSS1500	S_Shore	TRUE
cg01740135	rs7065559	X	1	A	C	-28.1733	1.27539e-33	PPP1R2P9	TSS1500	S_Shore	TRUE
cg01740135	rs734329	X	25220	C	A	-28.1733	1.27539e-33	PPP1R2P9	TSS1500	S_Shore	TRUE
cg20370184	rs660594	6	1294	G	A	28.165	1.30148e-33	SLC44A4	Body		TRUE
cg19360212	rs10887032	10	16069	G	A	-28.1361	1.39653e-33	NSMCE4A;NSMCE4A	Body;Body	N_Shelf	TRUE
cg19360212	rs12240306	10	8565	A	G	-28.1361	1.39653e-33	NSMCE4A;NSMCE4A	Body;Body	N_Shelf	TRUE
cg19360212	rs12244199	10	6839	C	G	-28.1361	1.39653e-33	NSMCE4A;NSMCE4A	Body;Body	N_Shelf	TRUE
cg15392147	rs6591536	11	1411	G	A	28.1255	1.43304e-33	OR5A1	TSS1500		TRUE
cg03940883	rs246174	16	783	A	G	-28.1184	1.45831e-33			S_Shore	TRUE
cg08669168	rs2898681	4	661	A	G	-28.11	1.48851e-33	SCFD2	Body		TRUE
cg22274196	rs2993586	13	4388	A	G	28.0825	1.59181e-33			S_Shelf	TRUE
cg24927769	rs17170777	7	37389	A	G	-28.0805	1.59963e-33	MIR548F3;CNTNAP2	Body;Body		TRUE
cg05455372	rs2863984	7	1	A	G	-28.0639	1.66566e-33	LOC168474	TSS200		TRUE
cg16999994	rs7481521	11	26251	G	A	28.0516	1.71651e-33	AP2A2	Body		TRUE
cg09714315	rs13010027	2	15753	A	G	-28.0277	1.81972e-33				TRUE
cg09714315	rs16828836	2	1777	G	A	-28.0277	1.81972e-33				TRUE
cg09714315	rs7578059	2	1519	A	G	-28.0277	1.81972e-33				TRUE
cg09714315	rs7606475	2	14300	A	G	-28.0277	1.81972e-33				TRUE
cg23128510	rs1153699	2	1	A	C	-28.0273	1.82148e-33				TRUE
cg19759847	rs2302312	17	601	A	G	-28.0212	1.84887e-33	MKS1;MKS1	3'UTR;3'UTR		TRUE
cg19759847	rs2302313	17	338	A	G	-28.0212	1.84887e-33	MKS1;MKS1	3'UTR;3'UTR		TRUE
cg00295418	rs2272720	8	1	A	C	-27.9952	1.97027e-33	MYOM2	Body		TRUE
cg03115532	rs1150699	6	4051	A	G	-27.99	1.99561e-33	LOC222699	Body	N_Shore	TRUE
cg02674186	rs11728139	4	7547	A	G	-27.9878	2.0063e-33				TRUE
cg01952012	rs238250	13	62784	A	C	-27.9847	2.02182e-33	AKAP11	5'UTR		TRUE
cg04559908	rs3094086	6	732	A	G	-27.9691	2.10045e-33	DPCR1	Body	N_Shelf	TRUE
cg04559908	rs3131921	6	12788	G	A	-27.9691	2.10045e-33	DPCR1	Body	N_Shelf	TRUE
cg05364766	rs833016	7	42306	A	C	-27.9652	2.12048e-33				TRUE
cg05364766	rs833018	7	40115	G	A	-27.9652	2.12048e-33				TRUE
cg21367586	rs11660592	18	6454	G	A	-27.9579	2.15883e-33	FHOD3	Body	S_Shore	TRUE
cg21367586	rs8083264	18	1	A	G	-27.9579	2.15883e-33	FHOD3	Body	S_Shore	TRUE
cg24859648	rs2277868	20	0	G	A	27.9562	2.16777e-33	BANF2;BANF2;BANF2	TSS200;TSS200;Body		TRUE
cg24859648	rs3194551	20	128	A	G	27.9562	2.16777e-33	BANF2;BANF2;BANF2	TSS200;TSS200;Body		TRUE
cg27596172	rs922733	8	1	A	G	-27.9257	2.33634e-33			S_Shelf	TRUE
cg17929630	rs2074479	6	2297	G	A	-27.8991	2.49407e-33	RNF39;RNF39	3'UTR;3'UTR	N_Shore	TRUE
cg17929630	rs2074480	6	2098	C	A	-27.8991	2.49407e-33	RNF39;RNF39	3'UTR;3'UTR	N_Shore	TRUE
cg17929630	rs2074482	6	2241	A	C	-27.8991	2.49407e-33	RNF39;RNF39	3'UTR;3'UTR	N_Shore	TRUE
cg17929630	rs2301753	6	528	A	C	-27.8991	2.49407e-33	RNF39;RNF39	3'UTR;3'UTR	N_Shore	TRUE
cg17929630	rs3765604	6	62688	G	C	-27.8991	2.49407e-33	RNF39;RNF39	3'UTR;3'UTR	N_Shore	TRUE
cg17929630	rs3869067	6	34915	G	A	-27.8991	2.49407e-33	RNF39;RNF39	3'UTR;3'UTR	N_Shore	TRUE
cg17929630	rs3869068	6	34660	A	G	-27.8991	2.49407e-33	RNF39;RNF39	3'UTR;3'UTR	N_Shore	TRUE
cg17929630	rs4448133	6	39178	G	A	-27.8991	2.49407e-33	RNF39;RNF39	3'UTR;3'UTR	N_Shore	TRUE
cg17929630	rs6910898	6	75533	G	A	-27.8991	2.49407e-33	RNF39;RNF39	3'UTR;3'UTR	N_Shore	TRUE
cg17929630	rs6919617	6	47013	G	A	-27.8991	2.49407e-33	RNF39;RNF39	3'UTR;3'UTR	N_Shore	TRUE
cg17929630	rs6926792	6	52863	A	G	-27.8991	2.49407e-33	RNF39;RNF39	3'UTR;3'UTR	N_Shore	TRUE
cg17929630	rs6931776	6	52285	G	A	-27.8991	2.49407e-33	RNF39;RNF39	3'UTR;3'UTR	N_Shore	TRUE
cg17929630	rs6941318	6	71862	G	A	-27.8991	2.49407e-33	RNF39;RNF39	3'UTR;3'UTR	N_Shore	TRUE
cg17929630	rs7758512	6	68123	C	A	-27.8991	2.49407e-33	RNF39;RNF39	3'UTR;3'UTR	N_Shore	TRUE
cg17929630	rs9260961	6	77713	A	C	-27.8991	2.49407e-33	RNF39;RNF39	3'UTR;3'UTR	N_Shore	TRUE
cg17929630	rs9260967	6	77345	A	G	-27.8991	2.49407e-33	RNF39;RNF39	3'UTR;3'UTR	N_Shore	TRUE
cg17929630	rs9261105	6	64212	G	A	-27.8991	2.49407e-33	RNF39;RNF39	3'UTR;3'UTR	N_Shore	TRUE
cg17929630	rs9261115	6	60739	C	G	-27.8991	2.49407e-33	RNF39;RNF39	3'UTR;3'UTR	N_Shore	TRUE
cg17929630	rs9261129	6	59133	G	A	-27.8991	2.49407e-33	RNF39;RNF39	3'UTR;3'UTR	N_Shore	TRUE
cg17929630	rs9261145	6	53847	A	G	-27.8991	2.49407e-33	RNF39;RNF39	3'UTR;3'UTR	N_Shore	TRUE
cg17929630	rs9261174	6	41857	G	A	-27.8991	2.49407e-33	RNF39;RNF39	3'UTR;3'UTR	N_Shore	TRUE
cg17929630	rs9261189	6	38432	A	G	-27.8991	2.49407e-33	RNF39;RNF39	3'UTR;3'UTR	N_Shore	TRUE
cg17929630	rs9261216	6	28573	G	A	-27.8991	2.49407e-33	RNF39;RNF39	3'UTR;3'UTR	N_Shore	TRUE
cg21294301	rs225133	1	21593	A	G	-27.8856	2.57767e-33				TRUE
cg01802772	rs299872	1	0	G	A	27.8464	2.83867e-33	ACOT11;ACOT11	Body;Body		TRUE
cg21566433	rs1039037	15	1	A	G	-27.8319	2.94151e-33	PCSK6;PCSK6;PCSK6;PCSK6;PCSK6;PCSK6;PCSK6;PCSK6	Body;Body;Body;Body;Body;Body;Body;Body	N_Shelf	TRUE
cg21149357	rs11741246	5	16725	A	G	27.8271	2.97624e-33			S_Shelf	TRUE
cg21149357	rs10805673	5	31555	A	G	27.8224	3.01116e-33			S_Shelf	TRUE
cg21149357	rs11742712	5	6279	C	A	27.8224	3.01116e-33			S_Shelf	TRUE
cg21149357	rs12514393	5	2937	G	A	27.8224	3.01116e-33			S_Shelf	TRUE
cg21149357	rs12514399	5	2898	G	A	27.8224	3.01116e-33			S_Shelf	TRUE
cg21149357	rs13659	5	25768	T	A	27.8224	3.01116e-33			S_Shelf	TRUE
cg21149357	rs4866818	5	21066	G	A	27.8224	3.01116e-33			S_Shelf	TRUE
cg21149357	rs4866822	5	41626	A	G	27.8224	3.01116e-33			S_Shelf	TRUE
cg05675570	rs10237340	7	53463	A	G	-27.8187	3.03858e-33	MAD1L1;MAD1L1;MAD1L1	Body;Body;Body		TRUE
cg05675570	rs1554506	7	56433	A	G	-27.8187	3.03858e-33	MAD1L1;MAD1L1;MAD1L1	Body;Body;Body		TRUE
cg09413645	rs6826681	4	6203	G	A	-27.8151	3.06598e-33	SEPT11	Body		TRUE
cg08775595	rs10086636	8	4005	A	G	-27.8081	3.11943e-33				TRUE
cg08775595	rs1454616	8	2572	G	A	-27.8081	3.11943e-33				TRUE
cg08775595	rs4870946	8	5448	A	G	-27.8081	3.11943e-33				TRUE
cg09510698	rs1810472	6	9009	G	A	-27.7843	3.30729e-33	HLA-DPB2	Body		TRUE
cg22664298	rs3866223	5	1747	A	G	27.7842	3.30832e-33	ADAMTS19	TSS1500	Island	TRUE
cg15129815	rs17809342	18	1518	A	G	-27.7753	3.38117e-33	FAM69C	3'UTR		TRUE
cg03964373	rs3819981	1	1	A	G	-27.7634	3.48203e-33	CHML;OPN3	TSS1500;Body	N_Shelf	TRUE
cg00035449	rs13200360	6	1	A	C	-27.7524	3.57753e-33			Island	TRUE
cg23499373	rs2229375	19	0	A	G	-27.7409	3.68088e-33	ZNF135;ZNF135;ZNF135;ZNF135	Body;Body;Body;3'UTR		TRUE
cg16706502	rs4981849	14	16516	G	A	-27.717	3.90473e-33	C14orf126	TSS1500	S_Shore	TRUE
cg07437923	rs4786494	16	1	G	A	27.7009	4.06287e-33	DNAJA3;DNAJA3	3'UTR;3'UTR		TRUE
cg15549821	rs16982311	19	87	A	G	-27.6902	4.17184e-33	PLEKHA4;PLEKHA4	Body;Body	S_Shore	TRUE
cg08549829	rs7861530	9	0	A	G	-27.6827	4.24927e-33	MIR548Q	TSS200		TRUE
cg07664579	rs2042449	5	3659	A	G	-27.6657	4.43133e-33	SLC6A3	Body	S_Shelf	TRUE
cg04456492	rs10950788	7	1	A	G	-27.6536	4.56619e-33				TRUE
cg02507579	rs4271951	3	25213	G	A	27.6265	4.88341e-33	OR5H15	1stExon		TRUE
cg02507579	rs4302408	3	20018	G	A	27.6265	4.88341e-33	OR5H15	1stExon		TRUE
cg02507579	rs4317139	3	71825	G	A	27.6265	4.88341e-33	OR5H15	1stExon		TRUE
cg02507579	rs4449360	3	33530	G	A	27.6265	4.88341e-33	OR5H15	1stExon		TRUE
cg02507579	rs9837490	3	63287	G	A	27.6265	4.88341e-33	OR5H15	1stExon		TRUE
cg19393008	rs928993	12	1	G	A	27.5984	5.23495e-33	KRT82	Body		TRUE
cg11281224	rs13134467	4	2304	G	A	27.5954	5.27457e-33				TRUE
cg20536971	rs10851114	13	4682	A	G	-27.5927	5.30994e-33	PCCA;PCCA	Body;Body		TRUE
cg26576978	rs7765991	6	7998	G	A	-27.5835	5.43206e-33				TRUE
cg05134736	rs527118	12	7361	A	G	27.5803	5.47544e-33				TRUE
cg05134736	rs541273	12	4369	G	A	27.5803	5.47544e-33				TRUE
cg06318935	rs12186177	4	5180	A	G	-27.5674	5.65269e-33				TRUE
cg16675926	rs1294229	1	1146	G	A	-27.5635	5.7078e-33	KIAA1804	3'UTR		TRUE
cg16675926	rs1294230	1	827	A	G	-27.5635	5.7078e-33	KIAA1804	3'UTR		TRUE
cg16675926	rs1294233	1	0	A	G	-27.5635	5.7078e-33	KIAA1804	3'UTR		TRUE
cg19577958	rs318473	6	1417	G	A	27.5615	5.73651e-33	SERPINB9	3'UTR	N_Shelf	TRUE
cg19577958	rs318477	6	560	A	G	27.5615	5.73651e-33	SERPINB9	3'UTR	N_Shelf	TRUE
cg19921651	rs10508877	10	11323	A	G	-27.542	6.02043e-33				TRUE
cg19921651	rs10899964	10	7605	G	A	-27.542	6.02043e-33				TRUE
cg00023507	rs3130018	6	13937	G	A	27.5348	6.12848e-33	TAPBP;TAPBP;TAPBP	Body;Body;Body		TRUE
cg16140565	rs409484	3	1	G	A	27.5235	6.30273e-33	FHIT;FHIT	Body;Body		TRUE
cg07304760	rs12375023	7	39250	G	A	-27.4926	6.80601e-33	SND1	Body		TRUE
cg07304760	rs17151466	7	8112	A	G	-27.4926	6.80601e-33	SND1	Body		TRUE
cg05477582	rs11867053	16	6423	A	C	-27.4813	7.00002e-33	CMTM1;CMTM1;CMTM1;CMTM1;CMTM1;CMTM1;CMTM1;CMTM1	1stExon;1stExon;1stExon;1stExon;1stExon;1stExon;1stExon;1stExon	Island	TRUE
cg05477582	rs1428106	16	64221	G	A	-27.4813	7.00002e-33	CMTM1;CMTM1;CMTM1;CMTM1;CMTM1;CMTM1;CMTM1;CMTM1	1stExon;1stExon;1stExon;1stExon;1stExon;1stExon;1stExon;1stExon	Island	TRUE
cg05477582	rs2290182	16	13530	G	A	-27.4813	7.00002e-33	CMTM1;CMTM1;CMTM1;CMTM1;CMTM1;CMTM1;CMTM1;CMTM1	1stExon;1stExon;1stExon;1stExon;1stExon;1stExon;1stExon;1stExon	Island	TRUE
cg05477582	rs7193473	16	1	A	G	-27.4813	7.00002e-33	CMTM1;CMTM1;CMTM1;CMTM1;CMTM1;CMTM1;CMTM1;CMTM1	1stExon;1stExon;1stExon;1stExon;1stExon;1stExon;1stExon;1stExon	Island	TRUE
cg21241195	rs3129937	6	47007	A	C	-27.481	7.00622e-33	C6orf10	Body		TRUE
cg02884661	rs1131904	6	140	G	A	-27.4567	7.44171e-33	MICA	3'UTR		TRUE
cg02884661	rs6932236	6	1048	G	A	-27.4567	7.44171e-33	MICA	3'UTR		TRUE
cg02884661	rs9266845	6	1861	G	A	-27.4567	7.44171e-33	MICA	3'UTR		TRUE
cg02884661	rs9295993	6	5664	G	A	-27.4567	7.44171e-33	MICA	3'UTR		TRUE
cg21885112	rs10952250	7	601	G	A	-27.447	7.62286e-33	C7orf29;LRRC61;LRRC61	TSS1500;5'UTR;5'UTR		TRUE
cg21885112	rs11764936	7	652	A	C	-27.447	7.62286e-33	C7orf29;LRRC61;LRRC61	TSS1500;5'UTR;5'UTR		TRUE
cg17196155	rs10952368	7	13175	G	A	27.4372	7.81235e-33	XRCC2	3'UTR		TRUE
cg25929399	rs4796640	17	1	C	A	27.4295	7.96284e-33	KRT38	TSS200		TRUE
cg00413030	rs7811473	7	34	A	G	-27.3983	8.60565e-33				TRUE
cg06212876	rs2831893	21	11995	A	C	-27.3622	9.41664e-33	NCRNA00161;NCRNA00161	Body;Body		TRUE
cg06212876	rs8132365	21	52634	A	G	-27.3622	9.41664e-33	NCRNA00161;NCRNA00161	Body;Body		TRUE
cg06212876	rs9982652	21	4051	A	G	-27.3622	9.41664e-33	NCRNA00161;NCRNA00161	Body;Body		TRUE
cg11379315	rs11097172	4	2329	G	A	-27.3589	9.4953e-33	MEPE	5'UTR		TRUE
cg04331561	rs2291822	4	1035	G	A	-27.3507	9.69113e-33	TLL1	Body		TRUE
cg17929630	rs2286405	6	65320	G	A	-27.3287	1.02382e-32	RNF39;RNF39	3'UTR;3'UTR	N_Shore	TRUE
cg05891136	rs13258621	8	1	A	G	-27.3265	1.02948e-32	MYOM2	Body		TRUE
cg16035267	rs7774029	6	1007	G	A	-27.3259	1.03097e-32	OR12D3	1stExon		TRUE
cg19791271	rs9799	17	3421	A	G	-27.2787	1.16002e-32			S_Shelf	TRUE
cg20040891	rs1317522	12	0	A	G	-27.2763	1.16721e-32			N_Shore	TRUE
cg26705599	rs4773321	13	1	C	A	27.2757	1.16882e-32			Island	TRUE
cg20536971	rs4772278	13	55100	G	A	-27.2681	1.1912e-32	PCCA;PCCA	Body;Body		TRUE
cg20536971	rs9518047	13	23339	G	A	-27.2681	1.1912e-32	PCCA;PCCA	Body;Body		TRUE
cg04331561	rs1909083	4	2081	A	C	-27.268	1.19163e-32	TLL1	Body		TRUE
cg06093861	rs10277259	7	22262	C	A	-27.2674	1.19323e-32			S_Shore	TRUE
cg06093861	rs10476	7	83992	G	A	-27.2674	1.19323e-32			S_Shore	TRUE
cg06093861	rs10952840	7	7534	A	G	-27.2674	1.19323e-32			S_Shore	TRUE
cg06093861	rs1104878	7	94819	A	C	-27.2674	1.19323e-32			S_Shore	TRUE
cg06093861	rs6953665	7	11363	A	G	-27.2674	1.19323e-32			S_Shore	TRUE
cg06093861	rs7785025	7	152311	G	A	-27.2674	1.19323e-32			S_Shore	TRUE
cg26658509	rs10833460	11	414	A	C	-27.2554	1.22987e-32			S_Shore	TRUE
cg17196155	rs2040639	7	29961	G	A	27.2526	1.23834e-32	XRCC2	3'UTR		TRUE
cg20364183	rs9821040	3	7488	G	A	-27.2422	1.27112e-32	LSAMP	Body		TRUE
cg24801230	rs12373168	17	54196	C	A	-27.2382	1.28399e-32	MAPT;MAPT;MAPT;MAPT;MAPT;MAPT	5'UTR;5'UTR;5'UTR;5'UTR;5'UTR;5'UTR	S_Shelf	TRUE
cg00675157	rs13152740	4	1	A	G	-27.2324	1.30264e-32	GABRA2;GABRA2	Body;Body		TRUE
cg00675157	rs9291283	4	9387	A	G	-27.2324	1.30264e-32	GABRA2;GABRA2	Body;Body		TRUE
cg06749524	rs10450419	10	69741	A	C	-27.2285	1.31549e-32				TRUE
cg06749524	rs7084219	10	9692	A	C	-27.2285	1.31549e-32				TRUE
cg06749524	rs7090906	10	58750	G	A	-27.2285	1.31549e-32				TRUE
cg06749524	rs7919912	10	63022	G	A	-27.2285	1.31549e-32				TRUE
cg17749961	rs1662955	2	1110	G	A	27.2076	1.38627e-32	LCLAT1;LCLAT1	TSS1500;TSS1500	N_Shore	TRUE
cg17749961	rs829584	2	7412	G	A	27.2076	1.38627e-32	LCLAT1;LCLAT1	TSS1500;TSS1500	N_Shore	TRUE
cg14874216	rs11058785	12	368	A	G	-27.1782	1.49218e-32	LRRC43	TSS1500		TRUE
cg25997988	rs3935814	5	22812	G	A	-27.1701	1.52281e-32				TRUE
cg16088894	rs12007458	X	7337	A	G	-27.1653	1.54113e-32	EFHC2	Body	Island	TRUE
cg16088894	rs12009688	X	4200	G	A	-27.1653	1.54113e-32	EFHC2	Body	Island	TRUE
cg08600378	rs3897927	13	1	A	G	-27.1638	1.54717e-32	PRHOXNB	TSS200		TRUE
cg17273096	rs12195643	6	7032	A	G	-27.1464	1.61596e-32				TRUE
cg17273096	rs9396162	6	5007	G	A	-27.1464	1.61596e-32				TRUE
cg11747817	rs9965323	18	180	G	A	-27.145	1.62163e-32			S_Shelf	TRUE
cg03517284	rs645279	6	2096	A	G	27.0999	1.81634e-32			S_Shore	TRUE
cg26893861	rs1230400	17	1484	G	A	27.0911	1.85704e-32	DUSP3	3'UTR		TRUE
cg26893861	rs1234612	17	3165	G	A	27.0911	1.85704e-32	DUSP3	3'UTR		TRUE
cg14859874	rs1044013	1	4850	G	A	27.0866	1.87839e-32	UBAP2L	Body		TRUE
cg04998327	rs10488761	11	387	A	G	-27.0769	1.92456e-32				TRUE
cg04998327	rs12804615	11	99	A	C	-27.0769	1.92456e-32				TRUE
cg19367859	rs986475	6	26812	G	A	-27.075	1.93368e-32				TRUE
cg26846076	rs1971043	17	85482	G	A	-27.0678	1.96932e-32	CYTSB;CYTSB;CYTSB;CYTSB	Body;Body;Body;Body		TRUE
cg26846076	rs6587061	17	59031	A	G	-27.0678	1.96932e-32	CYTSB;CYTSB;CYTSB;CYTSB	Body;Body;Body;Body		TRUE
cg26846076	rs9899514	17	45529	G	A	-27.0678	1.96932e-32	CYTSB;CYTSB;CYTSB;CYTSB	Body;Body;Body;Body		TRUE
cg13935315	rs7257082	19	19909	A	G	-27.0625	1.99545e-32	ZNF443	Body	N_Shelf	TRUE
cg18001722	rs7077176	10	1	A	G	-27.0572	2.02229e-32	GRK5	Body		TRUE
cg22304519	rs13019681	2	1	A	G	-27.0474	2.07291e-32				TRUE
cg08412936	rs3823419	6	3950	A	G	-27.0445	2.08834e-32	PSORS1C1	5'UTR		TRUE
cg08412936	rs4084091	6	4350	A	G	-27.0445	2.08834e-32	PSORS1C1	5'UTR		TRUE
cg08412936	rs6929464	6	867	G	A	-27.0445	2.08834e-32	PSORS1C1	5'UTR		TRUE
cg27586797	rs6871272	5	4237	A	G	27.0428	2.09706e-32				TRUE
cg17965552	rs5980741	X	756	A	C	-27.0322	2.15412e-32			N_Shore	TRUE
cg07482223	rs2074511	6	9844	G	A	-27.0162	2.24226e-32	SFTA2	3'UTR		TRUE
cg07482223	rs2239518	6	33508	A	G	-27.0162	2.24226e-32	SFTA2	3'UTR		TRUE
cg07482223	rs2286655	6	513	A	G	-27.0162	2.24226e-32	SFTA2	3'UTR		TRUE
cg07482223	rs2286656	6	338	A	G	-27.0162	2.24226e-32	SFTA2	3'UTR		TRUE
cg07482223	rs3213644	6	38008	A	G	-27.0162	2.24226e-32	SFTA2	3'UTR		TRUE
cg07482223	rs3873332	6	3243	G	A	-27.0162	2.24226e-32	SFTA2	3'UTR		TRUE
cg07482223	rs4711249	6	9033	A	G	-27.0162	2.24226e-32	SFTA2	3'UTR		TRUE
cg07482223	rs4713402	6	0	A	G	-27.0162	2.24226e-32	SFTA2	3'UTR		TRUE
cg07482223	rs9501035	6	13181	A	G	-27.0162	2.24226e-32	SFTA2	3'UTR		TRUE
cg20981163	rs9277378	6	296	G	A	-27.016	2.24344e-32	HLA-DPB1	Body	S_Shore	TRUE
cg21242448	rs756136	9	1972	G	A	-27.006	2.30097e-32			S_Shelf	TRUE
cg20696674	rs6598927	1	176209	A	G	-26.9948	2.36695e-32	PHACTR4;PHACTR4	3'UTR;3'UTR		TRUE
cg24801230	rs2532316	17	235179	A	G	-26.9925	2.38082e-32	MAPT;MAPT;MAPT;MAPT;MAPT;MAPT	5'UTR;5'UTR;5'UTR;5'UTR;5'UTR;5'UTR	S_Shelf	TRUE
cg00156497	rs12523816	6	21576	G	A	-26.9815	2.4474e-32	EYA4;EYA4;EYA4	Body;Body;Body		TRUE
cg11379315	rs2045837	4	1468	A	G	-26.9724	2.50442e-32	MEPE	5'UTR		TRUE
cg08146865	rs11706277	3	24576	G	A	-26.9601	2.58358e-32	NME6	3'UTR		TRUE
cg08146865	rs11716371	3	26893	A	G	-26.9601	2.58358e-32	NME6	3'UTR		TRUE
cg08146865	rs13085251	3	4188	A	G	-26.9601	2.58358e-32	NME6	3'UTR		TRUE
cg08146865	rs4479622	3	2316	A	G	-26.9601	2.58358e-32	NME6	3'UTR		TRUE
cg10100585	rs1032537	10	5276	A	G	-26.9566	2.60667e-32				TRUE
cg11229715	rs6749402	2	2069	A	C	26.9281	2.80087e-32	CUL3	Body		TRUE
cg09148853	rs6634066	X	10837	A	G	-26.9267	2.81107e-32			N_Shelf	TRUE
cg08198851	rs267193	6	937	C	A	-26.9009	3.00043e-32	BMP6	Body		TRUE
cg03188793	rs3895063	11	1	A	G	-26.8854	3.12052e-32	TALDO1	Body		TRUE
cg03643559	rs11190	10	7381	C	A	-26.8821	3.14661e-32	IKZF5	Body		TRUE
cg08102564	rs11657205	17	2760	A	G	-26.8724	3.22472e-32	SLC47A2;SLC47A2	TSS1500;TSS1500	S_Shelf	TRUE
cg13633881	rs17150554	9	28736	A	G	-26.8496	3.41622e-32	ADAMTS13;ADAMTS13;ADAMTS13;ADAMTS13	Body;Body;Body;Body	S_Shelf	TRUE
cg04156077	rs6785251	3	1	A	G	-26.848	3.43037e-32	WWTR1	TSS200		TRUE
cg06894070	rs2155425	11	20246	G	A	26.8358	3.53778e-32	KRTAP5-7	TSS200		TRUE
cg06894070	rs2186778	11	52687	A	G	26.8358	3.53778e-32	KRTAP5-7	TSS200		TRUE
cg23209353	rs17345690	13	7054	G	A	-26.8261	3.62636e-32	SKA3;SKA3	3'UTR;3'UTR		TRUE
cg01016092	rs7230298	18	6735	G	A	26.8121	3.75711e-32	SLC14A1;SLC14A1;SLC14A1;SLC14A1	5'UTR;5'UTR;TSS1500;5'UTR		TRUE
cg25174338	rs11135858	8	8951	A	G	-26.8059	3.81672e-32	DOCK5	Body		TRUE
cg25174338	rs12549196	8	8609	G	A	-26.8059	3.81672e-32	DOCK5	Body		TRUE
cg24961286	rs7162912	15	465	A	C	-26.8051	3.82452e-32	SMAD3	Body	S_Shelf	TRUE
cg18673341	rs2686527	7	453	A	G	26.8026	3.84908e-32	MGC87042;MGC87042	Body;Body		TRUE
cg12454169	rs829573	2	13033	A	T	26.7953	3.92033e-32	LCLAT1;LCLAT1	TSS1500;TSS1500	N_Shore	TRUE
cg21589417	rs12465205	2	79931	G	A	26.7669	4.21386e-32	UBR3	Body		TRUE
cg01188578	rs10177371	2	1328	G	A	26.762	4.26633e-32	HADHA	Body	N_Shelf	TRUE
cg01188578	rs10445947	2	27334	A	G	26.762	4.26633e-32	HADHA	Body	N_Shelf	TRUE
cg01188578	rs7593175	2	9062	A	G	26.762	4.26633e-32	HADHA	Body	N_Shelf	TRUE
cg14227731	rs6537949	9	153	C	A	-26.7588	4.30126e-32	COL5A1	Body		TRUE
cg16576930	rs7464181	8	19136	G	A	-26.7531	4.36419e-32			S_Shelf	TRUE
cg10738003	rs10892563	11	8991	G	A	-26.7467	4.4356e-32	ARHGEF12	Body		TRUE
cg02309026	rs748112	10	7829	A	G	-26.7385	4.52973e-32			N_Shore	TRUE
cg10991855	rs11966104	6	8824	G	A	-26.7354	4.56526e-32	C6orf182;C6orf182	TSS200;5'UTR		TRUE
cg10991855	rs1547325	6	11043	C	A	-26.7354	4.56526e-32	C6orf182;C6orf182	TSS200;5'UTR		TRUE
cg10991855	rs3813499	6	46622	A	C	-26.7354	4.56526e-32	C6orf182;C6orf182	TSS200;5'UTR		TRUE
cg13011003	rs1476713	12	1733	G	A	-26.7337	4.58485e-32				TRUE
cg02533724	rs4750963	10	0	A	G	-26.7314	4.6116e-32				TRUE
cg19415746	rs2286735	10	422	A	G	-26.7312	4.61382e-32	NRAP;NRAP	Body;Body		TRUE
cg19415746	rs2286736	10	412	A	G	-26.7312	4.61382e-32	NRAP;NRAP	Body;Body		TRUE
cg19415746	rs2286741	10	356	G	A	-26.7312	4.61382e-32	NRAP;NRAP	Body;Body		TRUE
cg01248855	rs11080138	17	9963	G	A	-26.7035	4.95078e-32	C17orf42	TSS1500	S_Shore	TRUE
cg01248855	rs11650271	17	20562	A	G	-26.7035	4.95078e-32	C17orf42	TSS1500	S_Shore	TRUE
cg01248855	rs11650305	17	5144	C	A	-26.7035	4.95078e-32	C17orf42	TSS1500	S_Shore	TRUE
cg01248855	rs11655623	17	72332	G	A	-26.7035	4.95078e-32	C17orf42	TSS1500	S_Shore	TRUE
cg01248855	rs11657270	17	20118	G	A	-26.7035	4.95078e-32	C17orf42	TSS1500	S_Shore	TRUE
cg01248855	rs11658435	17	5944	G	A	-26.7035	4.95078e-32	C17orf42	TSS1500	S_Shore	TRUE
cg01248855	rs2269916	17	742	G	A	-26.7035	4.95078e-32	C17orf42	TSS1500	S_Shore	TRUE
cg01248855	rs2433	17	8277	G	A	-26.7035	4.95078e-32	C17orf42	TSS1500	S_Shore	TRUE
cg01248855	rs3764421	17	66852	C	A	-26.7035	4.95078e-32	C17orf42	TSS1500	S_Shore	TRUE
cg01248855	rs3816780	17	73147	A	G	-26.7035	4.95078e-32	C17orf42	TSS1500	S_Shore	TRUE
cg01248855	rs9889755	17	0	A	G	-26.7035	4.95078e-32	C17orf42	TSS1500	S_Shore	TRUE
cg01248855	rs9895684	17	8095	A	G	-26.7035	4.95078e-32	C17orf42	TSS1500	S_Shore	TRUE
cg01248855	rs9896095	17	47008	G	A	-26.7035	4.95078e-32	C17orf42	TSS1500	S_Shore	TRUE
cg01248855	rs999797	17	75176	A	G	-26.7035	4.95078e-32	C17orf42	TSS1500	S_Shore	TRUE
cg07741840	rs10849891	12	17833	C	A	-26.658	5.55874e-32	KDM2B;KDM2B	Body;Body	S_Shelf	TRUE
cg27500337	rs16942504	17	6306	G	A	-26.6563	5.58333e-32	CUEDC1	5'UTR	S_Shelf	TRUE
cg01871025	rs28614002	X	13709	A	G	-26.6522	5.64194e-32				TRUE
cg27230769	rs1362126	6	15029	A	G	26.6499	5.67443e-32	LOC285830;LOC285830	Body;Body		TRUE
cg27230769	rs2394159	6	3369	G	A	26.6499	5.67443e-32	LOC285830;LOC285830	Body;Body		TRUE
cg27230769	rs2394160	6	2786	G	A	26.6499	5.67443e-32	LOC285830;LOC285830	Body;Body		TRUE
cg27230769	rs2523395	6	3538	A	G	26.6499	5.67443e-32	LOC285830;LOC285830	Body;Body		TRUE
cg27230769	rs2523402	6	6892	G	A	26.6499	5.67443e-32	LOC285830;LOC285830	Body;Body		TRUE
cg27230769	rs2735051	6	360	A	G	26.6499	5.67443e-32	LOC285830;LOC285830	Body;Body		TRUE
cg27230769	rs2735052	6	4484	A	G	26.6499	5.67443e-32	LOC285830;LOC285830	Body;Body		TRUE
cg27230769	rs2844831	6	229	G	A	26.6499	5.67443e-32	LOC285830;LOC285830	Body;Body		TRUE
cg13782322	rs6496644	15	9965	A	G	-26.6381	5.84894e-32	SEMA4B;SEMA4B	Body;Body		TRUE
cg13402656	rs2956914	8	1093	A	C	-26.6028	6.3993e-32	DLGAP2	Body	Island	TRUE
cg17416722	rs28490179	6	35380	G	A	26.5787	6.80504e-32	HLA-DRB1	Body	S_Shelf	TRUE
cg17416722	rs9270986	6	19675	A	C	26.5787	6.80504e-32	HLA-DRB1	Body	S_Shelf	TRUE
cg17416722	rs9271055	6	20984	C	A	26.5787	6.80504e-32	HLA-DRB1	Body	S_Shelf	TRUE
cg14351440	rs6528647	X	9827	G	A	26.5683	6.98838e-32	MCF2;MCF2	Body;TSS1500		TRUE
cg21589417	rs10803844	2	88426	A	G	26.5627	7.0894e-32	UBR3	Body		TRUE
cg21589417	rs10930393	2	73780	A	G	26.5627	7.0894e-32	UBR3	Body		TRUE
cg21589417	rs12987772	2	25912	A	G	26.5627	7.0894e-32	UBR3	Body		TRUE
cg21589417	rs7599582	2	569	G	A	26.5627	7.0894e-32	UBR3	Body		TRUE
cg26846609	rs9930187	16	55078	A	G	26.5392	7.52798e-32	THUMPD1	Body	N_Shelf	TRUE
cg13564529	rs648353	9	525	G	A	-26.5358	7.59426e-32	VAV2;VAV2	Body;Body		TRUE
cg16954525	rs2017549	11	1	G	A	26.5263	7.78215e-32	MS4A4A;MS4A4A	Body;TSS1500		TRUE
cg20459037	rs274899	17	1	A	G	-26.5236	7.83587e-32	WDR16;WDR16	3'UTR;3'UTR	N_Shore	TRUE
cg12310025	rs645279	6	1987	A	G	26.5172	7.96492e-32			Island	TRUE
cg22466012	rs6801138	3	2928	C	A	-26.5108	8.09551e-32	PLD1;PLD1	5'UTR;5'UTR		TRUE
cg04610028	rs2913968	19	2697	G	A	-26.4809	8.74172e-32	RAB11B	Body	N_Shore	TRUE
cg08210706	rs1475938	14	330	A	G	-26.4715	8.95324e-32	SERPINA5	TSS1500		TRUE
cg08210706	rs8019792	14	1124	G	A	-26.4715	8.95324e-32	SERPINA5	TSS1500		TRUE
cg05331763	rs11658011	17	11009	G	A	-26.4699	8.99105e-32	FOXK2	Body	S_Shore	TRUE
cg01111179	rs2232316	2	1	A	G	-26.4643	9.1212e-32	G6PC2;G6PC2	TSS200;TSS200		TRUE
cg08146865	rs11718350	3	25135	C	A	-26.4557	9.32447e-32	NME6	3'UTR		TRUE
cg25150572	rs11247790	1	67239	A	C	-26.4509	9.43865e-32	PHACTR4;PHACTR4	TSS1500;Body		TRUE
cg12259892	rs12232757	18	2440	A	G	-26.4474	9.52372e-32	CPLX4	3'UTR		TRUE
cg12259892	rs4940456	18	0	A	G	-26.4474	9.52372e-32	CPLX4	3'UTR		TRUE
cg13226272	rs7425380	2	8464	A	G	26.4382	9.75223e-32				TRUE
cg26177096	rs16899480	8	6361	A	C	-26.4372	9.77611e-32				TRUE
cg07216619	rs7497801	15	1858	A	G	-26.4352	9.82688e-32				TRUE
cg17056069	rs7602301	2	301	A	G	-26.4342	9.85223e-32	ASAP2;ASAP2	Body;Body		TRUE
cg15591727	rs16837490	3	1897	A	G	-26.4217	1.01731e-31	ZXDC	Body		TRUE
cg10942914	rs28330	5	3580	A	G	-26.4159	1.03269e-31				TRUE
cg18828306	rs2237959	11	1153	G	A	-26.392	1.09791e-31	USH1C;USH1C	Body;Body		TRUE
cg26846609	rs1013950	16	12314	A	G	26.3548	1.20815e-31	THUMPD1	Body	N_Shelf	TRUE
cg26846609	rs1058902	16	4592	A	G	26.3548	1.20815e-31	THUMPD1	Body	N_Shelf	TRUE
cg26846609	rs11074476	16	136342	A	C	26.3548	1.20815e-31	THUMPD1	Body	N_Shelf	TRUE
cg26846609	rs8044864	16	3722	A	G	26.3548	1.20815e-31	THUMPD1	Body	N_Shelf	TRUE
cg26846609	rs9925428	16	108886	G	A	26.3548	1.20815e-31	THUMPD1	Body	N_Shelf	TRUE
cg17965552	rs9887450	X	1	A	C	-26.3503	1.22227e-31			N_Shore	TRUE
cg06749524	rs10787149	10	64001	G	A	-26.3393	1.25725e-31				TRUE
cg22007216	rs11099953	4	17157	G	A	-26.337	1.26462e-31	DCHS2;DCHS2	Body;1stExon		TRUE
cg16788857	rs2133865	3	14636	G	A	-26.3263	1.30017e-31	C3orf59	Body		TRUE
cg02379549	rs12202755	6	2626	A	G	-26.3262	1.30053e-31	C6orf89	Body		TRUE
cg02379549	rs12213912	6	27215	A	G	-26.3262	1.30053e-31	C6orf89	Body		TRUE
cg02379549	rs2272276	6	1	A	G	-26.3262	1.30053e-31	C6orf89	Body		TRUE
cg02379549	rs3074	6	4914	G	A	-26.3262	1.30053e-31	C6orf89	Body		TRUE
cg02379549	rs3734333	6	5776	G	A	-26.3262	1.30053e-31	C6orf89	Body		TRUE
cg00045070	rs2479409	1	1	G	A	26.3259	1.30149e-31	PCSK9	TSS1500	N_Shore	TRUE
cg23169584	rs17167289	7	127476	A	G	-26.3251	1.30397e-31	EXOC4	Body		TRUE
cg23169584	rs17167309	7	64473	A	G	-26.3251	1.30397e-31	EXOC4	Body		TRUE
cg23169584	rs17167332	7	50637	A	G	-26.3251	1.30397e-31	EXOC4	Body		TRUE
cg23169584	rs2551009	7	129084	G	A	-26.3251	1.30397e-31	EXOC4	Body		TRUE
cg08996597	rs9492587	6	1	A	G	-26.319	1.32479e-31				TRUE
cg04132418	rs2281490	6	4115	A	G	-26.3032	1.37987e-31	LOC285733	Body		TRUE
cg23687434	rs12529684	6	17146	G	A	-26.3015	1.38586e-31				TRUE
cg23687434	rs768994	6	6995	G	A	-26.3015	1.38586e-31				TRUE
cg24699914	rs1342970	1	2501	A	C	-26.2966	1.40339e-31				TRUE
cg23019589	rs1910995	5	4414	A	G	-26.2935	1.41469e-31				TRUE
cg14308648	rs7086377	10	27577	A	C	-26.2849	1.44657e-31				TRUE
cg26846076	rs7215432	17	116439	A	G	-26.2475	1.59297e-31	CYTSB;CYTSB;CYTSB;CYTSB	Body;Body;Body;Body		TRUE
cg26864661	rs10777160	12	10725	G	A	26.2344	1.64763e-31				TRUE
cg26864661	rs10777198	12	6936	G	A	26.2344	1.64763e-31				TRUE
cg26864661	rs1517725	12	8177	G	A	26.2344	1.64763e-31				TRUE
cg16792234	rs1029391	7	11266	C	A	26.2212	1.70469e-31	SLC25A13;SLC25A13;SLC25A13	Body;Body;Body		TRUE
cg16569309	rs12459634	19	33855	G	A	-26.2155	1.73021e-31			N_Shelf	TRUE
cg16569309	rs2871921	19	31609	A	G	-26.2155	1.73021e-31			N_Shelf	TRUE
cg15845365	rs6877325	5	205	G	A	26.2102	1.75375e-31	MYO10	Body		TRUE
cg24872173	rs1046615	11	1	A	G	-26.2063	1.77185e-31	HPS5;HPS5;HPS5	3'UTR;3'UTR;3'UTR		TRUE
cg01356752	rs3734534	6	2280	A	G	-26.2045	1.77978e-31			S_Shore	TRUE
cg23098789	rs7918741	10	4337	G	A	-26.198	1.81011e-31	GPR123	Body	S_Shore	TRUE
cg26387458	rs10835363	11	15148	G	A	-26.189	1.85284e-31				TRUE
cg00443543	rs1045806	17	3604	A	G	-26.1858	1.86817e-31	SERPINF2;SERPINF2;SERPINF2	TSS1500;TSS1500;TSS1500		TRUE
cg00443543	rs2070863	17	3092	A	G	-26.1858	1.86817e-31	SERPINF2;SERPINF2;SERPINF2	TSS1500;TSS1500;TSS1500		TRUE
cg00443543	rs8065251	17	7952	A	G	-26.1858	1.86817e-31	SERPINF2;SERPINF2;SERPINF2	TSS1500;TSS1500;TSS1500		TRUE
cg00443543	rs9912287	17	14418	A	G	-26.1858	1.86817e-31	SERPINF2;SERPINF2;SERPINF2	TSS1500;TSS1500;TSS1500		TRUE
cg02464073	rs1721	21	0	A	G	-26.173	1.93071e-31	ITGB2	TSS1500	N_Shore	TRUE
cg23186955	rs842416	3	1	G	A	26.1676	1.95834e-31	RFTN1	Body		TRUE
cg12403190	rs11708083	3	1	A	G	-26.163	1.98141e-31	MAGI1;MAGI1;MAGI1	Body;Body;3'UTR	S_Shelf	TRUE
cg09583302	rs7946331	11	13915	G	A	26.1608	1.99293e-31	LDHA;LDHA;LDHA;LDHA;LDHA	TSS1500;TSS1500;TSS1500;TSS1500;TSS1500	N_Shore	TRUE
cg16191297	rs11986292	8	5370	G	A	-26.1255	2.1833e-31	TRAPPC9;TRAPPC9	Body;Body		TRUE
cg01278975	rs12525618	6	1263	A	G	-26.1153	2.2418e-31	MDGA1	Body	N_Shore	TRUE
cg22276800	rs627152	2	16041	A	G	26.1119	2.26188e-31	HK2	TSS1500	N_Shore	TRUE
cg22276800	rs642247	2	17139	A	G	26.1119	2.26188e-31	HK2	TSS1500	N_Shore	TRUE
cg25044524	rs16960672	17	80791	A	G	26.0892	2.39869e-31	CYTSB;CYTSB;CYTSB;CYTSB	Body;TSS1500;TSS1500;Body	N_Shore	TRUE
cg25150572	rs4908400	1	72702	G	A	-26.0765	2.47912e-31	PHACTR4;PHACTR4	TSS1500;Body		TRUE
cg05471616	rs7955592	12	1	A	G	-26.0728	2.50319e-31	TMTC1	Body		TRUE
cg09864671	rs1883847	20	37213	A	G	-26.0604	2.5852e-31	DIDO1;DIDO1;DIDO1	5'UTR;5'UTR;5'UTR	N_Shelf	TRUE
cg09864671	rs3746755	20	13126	A	G	-26.0604	2.5852e-31	DIDO1;DIDO1;DIDO1	5'UTR;5'UTR;5'UTR	N_Shelf	TRUE
cg19484093	rs12509365	4	3614	G	A	-26.05	2.65586e-31				TRUE
cg18721307	rs8091725	18	1	G	A	26.0419	2.71198e-31			N_Shore	TRUE
cg10738003	rs723937	11	79211	A	G	-26.0252	2.83225e-31	ARHGEF12	Body		TRUE
cg02074316	rs8023729	15	1	G	A	26.0239	2.84177e-31				TRUE
cg03723481	rs3823624	7	38623	G	A	-26.0217	2.85845e-31	MAD1L1;MAD1L1;MAD1L1	Body;Body;Body		TRUE
cg03201165	rs874865	X	7178	A	G	26.021	2.86375e-31			Island	TRUE
cg19084031	rs16966213	15	85	A	G	26.0126	2.92644e-31			N_Shelf	TRUE
cg02140517	rs12761718	10	871	A	G	-25.9874	3.12471e-31				TRUE
cg00332305	rs12207246	6	1	A	G	-25.9874	3.12507e-31	TIAM2	TSS1500		TRUE
cg04520693	rs11616903	13	676	A	G	25.9849	3.14541e-31			S_Shelf	TRUE
cg04520693	rs9526615	13	18325	A	G	25.9849	3.14541e-31			S_Shelf	TRUE
cg00254095	rs11082756	18	10369	A	G	-25.9802	3.18378e-31	RPL17;SNORD58C;U58;RPL17	Body;TSS1500;TSS1500;Body	N_Shelf	TRUE
cg00254095	rs6507920	18	172	G	A	-25.9802	3.18378e-31	RPL17;SNORD58C;U58;RPL17	Body;TSS1500;TSS1500;Body	N_Shelf	TRUE
cg17662493	rs7284306	22	17413	A	G	-25.9669	3.29658e-31	SMC1B	Body	N_Shelf	TRUE
cg05455372	rs12534485	7	83636	G	A	-25.9664	3.30076e-31	LOC168474	TSS200		TRUE
cg05455372	rs1568910	7	11640	A	G	-25.9664	3.30076e-31	LOC168474	TSS200		TRUE
cg05455372	rs4718163	7	50086	A	C	-25.9664	3.30076e-31	LOC168474	TSS200		TRUE
cg05455372	rs6460206	7	33184	C	A	-25.9664	3.30076e-31	LOC168474	TSS200		TRUE
cg13239126	rs12141413	1	1075	C	A	-25.9621	3.3378e-31	KIAA1026;KIAA1026;KIAA1026;KIAA1026	Body;TSS200;Body;Body		TRUE
cg05225083	rs11091720	X	1076	A	G	-25.9599	3.35699e-31	GPR173	3'UTR	N_Shelf	TRUE
cg14252149	rs2799434	1	21105	A	G	25.9528	3.419e-31	LGALS8;LGALS8;LGALS8;LGALS8	Body;Body;Body;Body		TRUE
cg13031029	rs17412104	7	29197	A	G	-25.9432	3.5059e-31	LAMB1	Body		TRUE
cg13031029	rs2237686	7	379	A	G	-25.9432	3.5059e-31	LAMB1	Body		TRUE
cg13031029	rs3177964	7	5266	G	A	-25.9432	3.5059e-31	LAMB1	Body		TRUE
cg13031029	rs6944829	7	49051	A	C	-25.9432	3.5059e-31	LAMB1	Body		TRUE
cg09900440	rs7905	6	337	G	A	-25.9354	3.5777e-31	HLA-DPA1	3'UTR		TRUE
cg11965913	rs708727	1	51521	A	G	25.9318	3.61188e-31	PM20D1	TSS200	S_Shore	TRUE
cg17134286	rs630967	X	2985	A	G	25.9318	3.61198e-31	ARHGEF6	Body	Island	TRUE
cg17134286	rs6528389	X	22069	G	A	25.9318	3.61198e-31	ARHGEF6	Body	Island	TRUE
cg26465155	rs678679	11	2769	A	G	-25.9272	3.65527e-31				TRUE
cg05225083	rs10855213	X	17405	G	A	-25.9242	3.68382e-31	GPR173	3'UTR	N_Shelf	TRUE
cg05225083	rs12011862	X	48622	G	A	-25.9242	3.68382e-31	GPR173	3'UTR	N_Shelf	TRUE
cg05225083	rs12389413	X	7351	A	G	-25.9242	3.68382e-31	GPR173	3'UTR	N_Shelf	TRUE
cg05225083	rs12390489	X	20465	G	A	-25.9242	3.68382e-31	GPR173	3'UTR	N_Shelf	TRUE
cg05225083	rs12689423	X	43393	A	G	-25.9242	3.68382e-31	GPR173	3'UTR	N_Shelf	TRUE
cg11802299	rs4792312	17	4730	G	A	-25.9196	3.72815e-31	ELAC2;ELAC2;ELAC2	TSS1500;TSS1500;TSS1500	S_Shore	TRUE
cg11802299	rs8077923	17	1148	C	A	-25.9196	3.72815e-31	ELAC2;ELAC2;ELAC2	TSS1500;TSS1500;TSS1500	S_Shore	TRUE
cg03109913	rs743117	1	3342	G	A	25.8935	3.99144e-31				TRUE
cg02193806	rs11074471	16	31931	A	C	-25.8753	4.18557e-31	ACSM3;ACSM3	5'UTR;5'UTR		TRUE
cg02193806	rs11643502	16	67724	A	G	-25.8753	4.18557e-31	ACSM3;ACSM3	5'UTR;5'UTR		TRUE
cg02193806	rs11647477	16	5343	A	G	-25.8753	4.18557e-31	ACSM3;ACSM3	5'UTR;5'UTR		TRUE
cg02193806	rs11648370	16	11244	A	C	-25.8753	4.18557e-31	ACSM3;ACSM3	5'UTR;5'UTR		TRUE
cg02193806	rs11648835	16	29021	A	C	-25.8753	4.18557e-31	ACSM3;ACSM3	5'UTR;5'UTR		TRUE
cg02193806	rs16970587	16	39745	A	G	-25.8753	4.18557e-31	ACSM3;ACSM3	5'UTR;5'UTR		TRUE
cg26035071	rs1044516	1	22793	A	C	-25.8568	4.39238e-31			S_Shelf	TRUE
cg26035071	rs17015259	1	516	A	G	-25.8568	4.39238e-31			S_Shelf	TRUE
cg05074385	rs885913	6	37220	T	A	-25.8358	4.63959e-31	TRIM15	Body	N_Shelf	TRUE
cg24087071	rs2232700	14	6159	A	T	-25.8356	4.64208e-31	SERPINA10;SERPINA10	3'UTR;3'UTR		TRUE
cg24087071	rs941591	14	6459	G	A	-25.8356	4.64208e-31	SERPINA10;SERPINA10	3'UTR;3'UTR		TRUE
cg23052585	rs4417190	10	2414	A	G	-25.808	4.99031e-31				TRUE
cg23052585	rs4620641	10	1813	C	A	-25.808	4.99031e-31				TRUE
cg03264133	rs645279	6	1969	A	G	25.7959	5.1499e-31			Island	TRUE
cg21272897	rs897471	1	1	G	A	25.7915	5.20965e-31	HSPG2	Body	Island	TRUE
cg09438069	rs7672047	4	387	A	G	-25.7758	5.42797e-31	FAT1	Body		TRUE
cg13604933	rs940362	6	1	A	G	-25.7438	5.90244e-31				TRUE
cg23499373	rs11673436	19	2220	A	C	-25.7392	5.97421e-31	ZNF135;ZNF135;ZNF135;ZNF135	Body;Body;Body;3'UTR		TRUE
cg05182217	rs12056143	7	5414	G	A	25.7374	6.00323e-31				TRUE
cg05182217	rs2134955	7	3660	A	C	25.7374	6.00323e-31				TRUE
cg22481673	rs11587632	1	686	G	A	-25.7242	6.21521e-31	RD3;RD3	TSS1500;TSS1500		TRUE
cg22676075	rs9385708	6	11538	A	G	25.707	6.50128e-31				TRUE
cg27154731	rs9455487	6	1	A	G	-25.7039	6.55395e-31				TRUE
cg00983705	rs12204969	6	3191	G	A	-25.6583	7.38876e-31	ATXN1;ATXN1	5'UTR;5'UTR		TRUE
cg06437931	rs11264087	1	16969	A	G	-25.6468	7.61451e-31				TRUE
cg23209353	rs9506624	13	1	A	G	-25.6459	7.63265e-31	SKA3;SKA3	3'UTR;3'UTR		TRUE
cg08407901	rs7280392	21	1512	G	A	25.6316	7.92529e-31	SLC37A1	Body	Island	TRUE
cg00474373	rs9679409	2	1	A	G	-25.6243	8.07902e-31				TRUE
cg05412957	rs10946793	6	1718	G	A	-25.6191	8.19022e-31	SCGN	3'UTR		TRUE
cg27376941	rs9607351	22	3611	C	A	-25.6145	8.29017e-31			S_Shelf	TRUE
cg17628491	rs12232521	17	5131	A	G	-25.5989	8.63763e-31	RPTOR;RPTOR	Body;Body	N_Shelf	TRUE
cg17723206	rs10886047	10	5534	A	G	-25.5939	8.75106e-31			N_Shelf	TRUE
cg17723206	rs10886048	10	7722	G	A	-25.5939	8.75106e-31			N_Shelf	TRUE
cg17723206	rs7908165	10	16005	A	G	-25.5939	8.75106e-31			N_Shelf	TRUE
cg09084244	rs28533432	12	115382	G	A	25.5842	8.97904e-31	CDK2AP1	TSS1500	S_Shore	TRUE
cg21624311	rs10208216	2	3517	A	G	-25.5838	8.98754e-31				TRUE
cg21624311	rs10210313	2	4204	A	C	-25.5838	8.98754e-31				TRUE
cg21624311	rs13432469	2	2980	A	G	-25.5838	8.98754e-31				TRUE
cg07258983	rs16978131	18	15049	G	A	-25.5762	9.16934e-31			N_Shelf	TRUE
cg20300784	rs11126017	2	1	A	G	-25.5738	9.22734e-31			S_Shelf	TRUE
cg26864826	rs1112841	11	19194	A	G	25.5591	9.5929e-31			S_Shelf	TRUE
cg26864826	rs1522085	11	14945	G	A	25.5591	9.5929e-31			S_Shelf	TRUE
cg26864826	rs831592	11	2714	A	G	25.5591	9.5929e-31			S_Shelf	TRUE
cg26278987	rs3733190	4	1	A	G	-25.5586	9.60596e-31	C4orf50	3'UTR		TRUE
cg11251367	rs10926272	1	4505	A	G	25.5519	9.77506e-31	FMN2	Body		TRUE
cg11251367	rs12403071	1	46	G	A	25.5519	9.77506e-31	FMN2	Body		TRUE
cg02380521	rs12979056	19	1	A	G	-25.5372	1.01625e-30	FCHO1;FCHO1;FCHO1;FCHO1	5'UTR;TSS200;TSS200;5'UTR	S_Shelf	TRUE
cg13589109	rs17263801	7	1	A	G	-25.5268	1.04461e-30				TRUE
cg24100293	rs9358465	6	6944	A	G	-25.5247	1.05038e-30	FLJ22536	Body		TRUE
cg26258120	rs856277	14	1120	G	A	-25.4992	1.12337e-30				TRUE
cg22802014	rs2292165	1	1	A	G	-25.4928	1.14266e-30	SNRNP40	3'UTR		TRUE
cg04131969	rs11684598	2	974	A	G	-25.476	1.19449e-30	MYADML	Body	N_Shore	TRUE
cg11585022	rs10038177	5	9104	A	G	-25.4471	1.28952e-30	WDR36	TSS1500	N_Shore	TRUE
cg11585022	rs10045255	5	11011	G	A	-25.4471	1.28952e-30	WDR36	TSS1500	N_Shore	TRUE
cg11585022	rs10051830	5	25499	A	G	-25.4471	1.28952e-30	WDR36	TSS1500	N_Shore	TRUE
cg11585022	rs10055177	5	23238	C	A	-25.4471	1.28952e-30	WDR36	TSS1500	N_Shore	TRUE
cg11585022	rs1379300	5	14093	G	A	-25.4471	1.28952e-30	WDR36	TSS1500	N_Shore	TRUE
cg02179473	rs13271980	8	1	A	G	-25.4346	1.3327e-30				TRUE
cg19086603	rs3093253	13	934	A	G	-25.4342	1.33409e-30	F7;F7	Body;Body	S_Shore	TRUE
cg19086603	rs6046	13	1	A	G	-25.4342	1.33409e-30	F7;F7	Body;Body	S_Shore	TRUE
cg03457281	rs2572349	4	1	A	G	-25.4094	1.42479e-30			S_Shelf	TRUE
cg03457281	rs2605242	4	1057	G	A	-25.4094	1.42479e-30			S_Shelf	TRUE
cg14494781	rs1545849	6	7570	G	A	-25.4051	1.44096e-30				TRUE
cg21903981	rs8017937	14	1	A	G	-25.4039	1.44571e-30	PAPLN	Body		TRUE
cg06548479	rs17579732	8	1089	A	C	25.4015	1.45485e-30				TRUE
cg24801230	rs2469933	17	306998	A	G	-25.3994	1.46305e-30	MAPT;MAPT;MAPT;MAPT;MAPT;MAPT	5'UTR;5'UTR;5'UTR;5'UTR;5'UTR;5'UTR	S_Shelf	TRUE
cg24801230	rs418891	17	284995	A	C	-25.3994	1.46305e-30	MAPT;MAPT;MAPT;MAPT;MAPT;MAPT	5'UTR;5'UTR;5'UTR;5'UTR;5'UTR;5'UTR	S_Shelf	TRUE
cg00231519	rs1925943	10	35431	A	G	-25.3966	1.47372e-30	C10orf46	TSS1500	S_Shore	TRUE
cg08146865	rs3197223	3	0	A	G	-25.3964	1.47446e-30	NME6	3'UTR		TRUE
cg14655569	rs10821009	9	14696	A	C	-25.3934	1.48649e-30	BICD2;BICD2	3'UTR;3'UTR	N_Shelf	TRUE
cg14655569	rs10821012	9	28853	A	G	-25.3934	1.48649e-30	BICD2;BICD2	3'UTR;3'UTR	N_Shelf	TRUE
cg14655569	rs10992427	9	6607	G	A	-25.3934	1.48649e-30	BICD2;BICD2	3'UTR;3'UTR	N_Shelf	TRUE
cg14655569	rs3203916	9	3240	G	A	-25.3934	1.48649e-30	BICD2;BICD2	3'UTR;3'UTR	N_Shelf	TRUE
cg14655569	rs556	9	1	A	G	-25.3934	1.48649e-30	BICD2;BICD2	3'UTR;3'UTR	N_Shelf	TRUE
cg20325573	rs10202641	2	3839	A	G	-25.3805	1.53814e-30				TRUE
cg20823859	rs1264888	1	3308	A	G	-25.3657	1.59965e-30	OVGP1	TSS1500		TRUE
cg23564471	rs12036722	1	10237	A	G	-25.3452	1.68914e-30	NFASC;NFASC;NFASC;NFASC	Body;Body;Body;Body	Island	TRUE
cg00597225	rs9677367	2	3931	G	A	-25.3324	1.74746e-30				TRUE
cg02823625	rs11688382	2	336	C	A	-25.3296	1.76027e-30	KLHL30	TSS1500	N_Shore	TRUE
cg01543583	rs12433783	14	28137	A	G	-25.3278	1.76889e-30	C14orf149	Body	N_Shelf	TRUE
cg01543583	rs4901937	14	47777	A	G	-25.3278	1.76889e-30	C14orf149	Body	N_Shelf	TRUE
cg01543583	rs4901940	14	79810	C	A	-25.3278	1.76889e-30	C14orf149	Body	N_Shelf	TRUE
cg01543583	rs8660	14	7946	G	A	-25.3278	1.76889e-30	C14orf149	Body	N_Shelf	TRUE
cg03651054	rs9535274	13	249	G	A	-25.3204	1.80413e-30				TRUE
cg12391372	rs4932304	15	5719	A	G	-25.3198	1.80687e-30	SEMA4B;SEMA4B	Body;Body		TRUE
cg12391372	rs4932305	15	8287	A	G	-25.3198	1.80687e-30	SEMA4B;SEMA4B	Body;Body		TRUE
cg10931884	rs10072375	5	11	A	G	-25.2834	1.99056e-30	KCNIP1;KCNIP1;KCNIP1	Body;Body;Body		TRUE
cg10931884	rs10072376	5	1	A	G	-25.2834	1.99056e-30	KCNIP1;KCNIP1;KCNIP1	Body;Body;Body		TRUE
cg10931884	rs10076552	5	2003	A	G	-25.2834	1.99056e-30	KCNIP1;KCNIP1;KCNIP1	Body;Body;Body		TRUE
cg21243064	rs10781497	9	1	A	G	-25.2722	2.05046e-30	SEC16A	Body	S_Shelf	TRUE
cg21243064	rs1128877	9	48032	G	A	-25.2722	2.05046e-30	SEC16A	Body	S_Shelf	TRUE
cg05867245	rs6062521	20	2001	G	A	-25.2709	2.05754e-30	ZBTB46	Body	Island	TRUE
cg06870118	rs293784	3	22855	A	G	-25.2647	2.09184e-30	TTLL3	TSS1500	N_Shore	TRUE
cg16380681	rs9926714	16	575	A	C	-25.2632	2.10003e-30				TRUE
cg20976286	rs4778192	15	25716	G	A	25.2613	2.111e-30	OCA2	Body	S_Shelf	TRUE
cg02502145	rs297158	2	9193	A	G	25.2555	2.14358e-30	SOS1	Body		TRUE
cg20592836	rs6119534	20	149131	A	G	25.2493	2.17938e-30	TP53INP2	TSS200	Island	TRUE
cg20704148	rs2712811	11	3296	G	A	25.249	2.18083e-30	SLCO2B1;SLCO2B1	TSS1500;TSS1500		TRUE
cg20704148	rs2851069	11	923	A	G	25.249	2.18083e-30	SLCO2B1;SLCO2B1	TSS1500;TSS1500		TRUE
cg20704148	rs2851071	11	4283	A	G	25.249	2.18083e-30	SLCO2B1;SLCO2B1	TSS1500;TSS1500		TRUE
cg00197266	rs10485011	6	39219	A	C	-25.246	2.19861e-30			N_Shore	TRUE
cg01282508	rs11666504	19	10550	A	G	-25.2444	2.2082e-30			S_Shore	TRUE
cg04486839	rs1133805	1	76	C	A	-25.2397	2.23585e-30	C1orf192	3'UTR		TRUE
cg04486839	rs3935401	1	1176	G	A	-25.2397	2.23585e-30	C1orf192	3'UTR		TRUE
cg04486839	rs4077631	1	25701	A	G	-25.2397	2.23585e-30	C1orf192	3'UTR		TRUE
cg04486839	rs4600063	1	1543	G	A	-25.2397	2.23585e-30	C1orf192	3'UTR		TRUE
cg20981163	rs2064476	6	23339	G	A	-25.239	2.23998e-30	HLA-DPB1	Body	S_Shore	TRUE
cg20981163	rs3091282	6	7215	C	G	-25.239	2.23998e-30	HLA-DPB1	Body	S_Shore	TRUE
cg20981163	rs3097652	6	7852	A	G	-25.239	2.23998e-30	HLA-DPB1	Body	S_Shore	TRUE
cg20981163	rs3117225	6	7728	A	G	-25.239	2.23998e-30	HLA-DPB1	Body	S_Shore	TRUE
cg20981163	rs3117228	6	6452	A	C	-25.239	2.23998e-30	HLA-DPB1	Body	S_Shore	TRUE
cg20981163	rs3130188	6	7193	G	A	-25.239	2.23998e-30	HLA-DPB1	Body	S_Shore	TRUE
cg20981163	rs9277426	6	1927	A	C	-25.239	2.23998e-30	HLA-DPB1	Body	S_Shore	TRUE
cg20981163	rs9277469	6	3485	A	C	-25.239	2.23998e-30	HLA-DPB1	Body	S_Shore	TRUE
cg20981163	rs9277471	6	3699	A	G	-25.239	2.23998e-30	HLA-DPB1	Body	S_Shore	TRUE
cg20981163	rs9277533	6	4738	A	G	-25.239	2.23998e-30	HLA-DPB1	Body	S_Shore	TRUE
cg20981163	rs9277546	6	5363	C	A	-25.239	2.23998e-30	HLA-DPB1	Body	S_Shore	TRUE
cg20981163	rs9277554	6	5555	A	G	-25.239	2.23998e-30	HLA-DPB1	Body	S_Shore	TRUE
cg16964206	rs9691116	7	35291	A	G	-25.2385	2.24292e-30	LOC401387	TSS1500		TRUE
cg12466610	rs337147	1	9794	G	A	25.2191	2.362e-30	MOSC2	Body		TRUE
cg01223071	rs12361769	11	10008	G	A	-25.2127	2.40275e-30				TRUE
cg01223071	rs4944630	11	120	A	G	-25.2127	2.40275e-30				TRUE
cg13725087	rs9942933	9	1	A	G	-25.1925	2.53559e-30				TRUE
cg19504860	rs1781867	19	25021	G	A	25.1913	2.5435e-30	ZNF708;ZNF708	1stExon;5'UTR		TRUE
cg02418195	rs4761879	12	8305	A	G	-25.1853	2.58481e-30	KRT82	Body		TRUE
cg22068589	rs3842752	11	1	A	G	-25.1736	2.66624e-30	INS-IGF2;INS-IGF2;INS	Body;Body;3'UTR		TRUE
cg13966843	rs2143462	6	956	A	G	-25.1703	2.68987e-30	C6orf10	Body		TRUE
cg05893845	rs7435060	4	1	A	C	-25.1614	2.75497e-30			S_Shelf	TRUE
cg17040924	rs4910628	11	6293	C	A	-25.151	2.83215e-30	OR52M1	TSS1500		TRUE
cg16748433	rs11136431	8	1325	G	A	25.147	2.86238e-30	ARHGEF10	Body		TRUE
cg02491947	rs4245270	18	4291	A	G	25.1418	2.90291e-30	MIR122	TSS1500		TRUE
cg15627180	rs2276123	11	5093	A	G	-25.1141	3.12572e-30	TMPRSS4;TMPRSS4	Body;Body		TRUE
cg15627180	rs2276125	11	5042	A	G	-25.1141	3.12572e-30	TMPRSS4;TMPRSS4	Body;Body		TRUE
cg26893861	rs1230397	17	722	G	A	25.1074	3.18216e-30	DUSP3	3'UTR		TRUE
cg17763566	rs9277682	6	4227	G	A	-25.0956	3.28423e-30	HLA-DPB2	Body	N_Shore	TRUE
cg20485607	rs639216	1	282	G	A	-25.0953	3.28685e-30				TRUE
cg27567580	rs554298	1	1673	A	G	-25.0951	3.28826e-30	GIPC2	3'UTR		TRUE
cg27567580	rs624766	1	8789	C	A	-25.0951	3.28826e-30	GIPC2	3'UTR		TRUE
cg23771949	rs2295273	10	14470	C	A	-25.0941	3.29742e-30	LRRC27;LRRC27;LRRC27;LRRC27;LRRC27	3'UTR;Body;Body;Body;Body	Island	TRUE
cg26642774	rs1870063	19	579	A	G	-25.0812	3.41299e-30	IL12RB1	3'UTR		TRUE
cg11290949	rs7752119	6	180	A	G	-25.0715	3.50284e-30				TRUE
cg14885973	rs7222579	17	38638	G	A	-25.0642	3.57175e-30			N_Shelf	TRUE
cg14885973	rs8081333	17	73224	G	A	-25.0642	3.57175e-30			N_Shelf	TRUE
cg14885973	rs9911226	17	72184	A	C	-25.0642	3.57175e-30			N_Shelf	TRUE
cg14885973	rs9911870	17	73432	G	A	-25.0642	3.57175e-30			N_Shelf	TRUE
cg00122779	rs2239689	6	2722	A	G	-25.0637	3.57687e-30	TNXB	Body		TRUE
cg00122779	rs7766862	6	1	A	G	-25.0637	3.57687e-30	TNXB	Body		TRUE
cg17763566	rs2395349	6	323	A	G	-25.0634	3.57977e-30	HLA-DPB2	Body	N_Shore	TRUE
cg17763566	rs9277656	6	691	A	C	-25.0634	3.57977e-30	HLA-DPB2	Body	N_Shore	TRUE
cg00023507	rs2073525	6	14360	A	G	25.0569	3.64282e-30	TAPBP;TAPBP;TAPBP	Body;Body;Body		TRUE
cg02907150	rs221904	14	22009	A	C	25.0553	3.65812e-30	PCNX	3'UTR		TRUE
cg02907150	rs221917	14	12524	G	A	25.0553	3.65812e-30	PCNX	3'UTR		TRUE
cg02907150	rs221924	14	3299	G	A	25.0553	3.65812e-30	PCNX	3'UTR		TRUE
cg02907150	rs2286311	14	54524	G	A	25.0553	3.65812e-30	PCNX	3'UTR		TRUE
cg12342501	rs12616139	2	7870	A	G	-25.036	3.85228e-30				TRUE
cg16655343	rs1362126	6	10544	A	G	-25.0191	4.03124e-30	LOC285830;LOC285830	Body;Body		TRUE
cg16655343	rs2394159	6	1116	G	A	-25.0191	4.03124e-30	LOC285830;LOC285830	Body;Body		TRUE
cg16655343	rs2394160	6	1699	G	A	-25.0191	4.03124e-30	LOC285830;LOC285830	Body;Body		TRUE
cg16655343	rs2523395	6	947	A	G	-25.0191	4.03124e-30	LOC285830;LOC285830	Body;Body		TRUE
cg16655343	rs2523402	6	2407	G	A	-25.0191	4.03124e-30	LOC285830;LOC285830	Body;Body		TRUE
cg16655343	rs2735051	6	4125	A	G	-25.0191	4.03124e-30	LOC285830;LOC285830	Body;Body		TRUE
cg16655343	rs2735052	6	1	A	G	-25.0191	4.03124e-30	LOC285830;LOC285830	Body;Body		TRUE
cg16655343	rs2844831	6	4714	G	A	-25.0191	4.03124e-30	LOC285830;LOC285830	Body;Body		TRUE
cg07825433	rs1250116	4	9488	A	G	25.014	4.08693e-30	CTBP1;CTBP1	Body;Body	N_Shelf	TRUE
cg07825433	rs884421	4	12370	G	A	25.014	4.08693e-30	CTBP1;CTBP1	Body;Body	N_Shelf	TRUE
cg20089799	rs525157	12	88	G	A	25.0129	4.09853e-30	TSPAN9;TSPAN9	Body;Body		TRUE
cg16792234	rs12667395	7	7365	A	G	25.0061	4.17334e-30	SLC25A13;SLC25A13;SLC25A13	Body;Body;Body		TRUE
cg22741595	rs1544274	11	130288	G	A	25.006	4.17534e-30	C11orf67;RSF1	5'UTR;TSS1500	S_Shore	TRUE
cg22741595	rs1893901	11	54879	G	A	25.006	4.17534e-30	C11orf67;RSF1	5'UTR;TSS1500	S_Shore	TRUE
cg22741595	rs2186564	11	50559	A	G	25.006	4.17534e-30	C11orf67;RSF1	5'UTR;TSS1500	S_Shore	TRUE
cg22741595	rs2276415	11	231366	A	G	25.006	4.17534e-30	C11orf67;RSF1	5'UTR;TSS1500	S_Shore	TRUE
cg22741595	rs2298820	11	159293	C	A	25.006	4.17534e-30	C11orf67;RSF1	5'UTR;TSS1500	S_Shore	TRUE
cg22741595	rs4944176	11	20280	G	A	25.006	4.17534e-30	C11orf67;RSF1	5'UTR;TSS1500	S_Shore	TRUE
cg22741595	rs4945197	11	154319	G	A	25.006	4.17534e-30	C11orf67;RSF1	5'UTR;TSS1500	S_Shore	TRUE
cg22741595	rs4945203	11	123139	G	A	25.006	4.17534e-30	C11orf67;RSF1	5'UTR;TSS1500	S_Shore	TRUE
cg22741595	rs7109527	11	191401	A	G	25.006	4.17534e-30	C11orf67;RSF1	5'UTR;TSS1500	S_Shore	TRUE
cg22741595	rs7119934	11	281795	A	G	25.006	4.17534e-30	C11orf67;RSF1	5'UTR;TSS1500	S_Shore	TRUE
cg22741595	rs720383	11	92601	G	A	25.006	4.17534e-30	C11orf67;RSF1	5'UTR;TSS1500	S_Shore	TRUE
cg02502145	rs6544183	2	133108	G	A	25.0038	4.19931e-30	SOS1	Body		TRUE
cg09672255	rs10464075	5	1	A	G	-24.9892	4.36756e-30	ZNF879	Body	S_Shelf	TRUE
cg11607219	rs2949743	7	51940	A	G	-24.9823	4.44956e-30	TAS2R60	TSS1500		TRUE
cg12744694	rs10504846	8	27498	A	G	-24.9734	4.55625e-30	MMP16;MMP16	Body;Body		TRUE
cg12744694	rs10504847	8	82030	A	G	-24.9734	4.55625e-30	MMP16;MMP16	Body;Body		TRUE
cg12744694	rs1519941	8	91126	A	G	-24.9734	4.55625e-30	MMP16;MMP16	Body;Body		TRUE
cg12744694	rs17666351	8	75594	G	A	-24.9734	4.55625e-30	MMP16;MMP16	Body;Body		TRUE
cg12744694	rs17722347	8	90275	A	G	-24.9734	4.55625e-30	MMP16;MMP16	Body;Body		TRUE
cg24769381	rs1046780	11	126094	G	A	-24.9732	4.55931e-30	GAB2;GAB2;GAB2	Body;1stExon;5'UTR		TRUE
cg24769381	rs2450138	11	127993	A	G	-24.9732	4.55931e-30	GAB2;GAB2;GAB2	Body;1stExon;5'UTR		TRUE
cg18032705	rs4810831	20	27030	G	A	-24.9646	4.66591e-30	PREX1	Body	Island	TRUE
cg11867651	rs9264602	6	316	G	A	24.9633	4.68233e-30	HLA-C	Body	N_Shore	TRUE
cg18757828	rs6731616	2	1202	G	A	-24.9628	4.68836e-30	TUBA3D	Body	Island	TRUE
cg06458771	rs3129039	6	4175	A	G	-24.9307	5.11122e-30				TRUE
cg10989317	rs10786353	10	4173	G	A	-24.9238	5.20628e-30	UBTD1	Body		TRUE
cg10989317	rs11189249	10	5780	G	A	-24.9238	5.20628e-30	UBTD1	Body		TRUE
cg26659797	rs16844498	1	6574	G	A	-24.9207	5.25062e-30	C1orf105	3'UTR		TRUE
cg03201165	rs4828611	X	28876	A	G	24.9178	5.29105e-30			Island	TRUE
cg00935895	rs4665114	2	13945	C	A	24.908	5.43304e-30	RBM43	Body	N_Shore	TRUE
cg26725552	rs3781476	10	283	A	G	-24.8973	5.59054e-30	FAM53B	Body		TRUE
cg02246922	rs3749970	6	1	G	A	24.8914	5.68081e-30	OR12D3	1stExon		TRUE
cg02246922	rs4598109	6	1880	G	A	24.8914	5.68081e-30	OR12D3	1stExon		TRUE
cg02246922	rs5003266	6	1259	A	G	24.8914	5.68081e-30	OR12D3	1stExon		TRUE
cg00993903	rs3783394	14	3470	A	G	-24.8818	5.82929e-30	MARK3;MARK3;MARK3;MARK3;MARK3	Body;Body;Body;Body;Body		TRUE
cg07791065	rs10484457	6	585	A	C	-24.8782	5.88618e-30				TRUE
cg25817503	rs16841209	4	5908	G	A	-24.878	5.88979e-30	AFAP1;AFAP1	Body;Body		TRUE
cg25817503	rs877707	4	4320	G	A	-24.878	5.88979e-30	AFAP1;AFAP1	Body;Body		TRUE
cg22274196	rs2992907	13	1711	G	A	24.8695	6.02628e-30			S_Shelf	TRUE
cg02246922	rs9295804	6	6677	G	A	24.8542	6.27917e-30	OR12D3	1stExon		TRUE
cg11047442	rs12682375	8	10722	G	A	24.8465	6.41105e-30				TRUE
cg13653328	rs11168092	5	0	A	G	-24.8436	6.4605e-30	ABLIM3	TSS1500	N_Shore	TRUE
cg27341708	rs11100449	4	1	G	A	24.8429	6.47303e-30	MAML3	Body		TRUE
cg07792871	rs2523946	6	763	A	G	-24.8254	6.786e-30	HCG9	TSS200	N_Shore	TRUE
cg07792871	rs2844804	6	580	C	A	-24.8254	6.786e-30	HCG9	TSS200	N_Shore	TRUE
cg03187614	rs9261535	6	1	A	G	-24.8101	7.07196e-30	TRIM10;TRIM10	Body;Body		TRUE
cg21743925	rs7722713	5	15010	A	G	-24.8027	7.21568e-30	PDLIM4;PDLIM4	Body;Body	N_Shelf	TRUE
cg20673830	rs11210628	1	7171	G	A	-24.7931	7.4054e-30			N_Shelf	TRUE
cg20673830	rs12119170	1	12928	A	G	-24.7931	7.4054e-30			N_Shelf	TRUE
cg22853855	rs2115374	19	7067	A	G	-24.7908	7.45112e-30	CHST8;CHST8	TSS1500;TSS1500	N_Shore	TRUE
cg02275226	rs7943044	11	480	A	G	-24.7745	7.78696e-30			S_Shelf	TRUE
cg00159953	rs2839112	21	3408	G	A	-24.7699	7.88304e-30	COL6A2;COL6A2;COL6A2	Body;Body;Body	N_Shore	TRUE
cg13251750	rs11626091	14	1647	A	G	-24.7537	8.23705e-30	SERPINA9;SERPINA9	TSS1500;TSS1500		TRUE
cg03988092	rs6842514	4	7501	G	A	24.7471	8.38568e-30			S_Shore	TRUE
cg19592003	rs17736782	6	1	A	G	-24.7451	8.43054e-30	DEFB114	Body		TRUE
cg19592003	rs9473701	6	12406	G	A	-24.7451	8.43054e-30	DEFB114	Body		TRUE
cg22710156	rs17136428	10	17148	G	A	-24.7419	8.50435e-30				TRUE
cg22710156	rs7902512	10	4741	A	G	-24.7419	8.50435e-30				TRUE
cg19787013	rs1063739	8	7786	A	C	-24.7306	8.76659e-30	RECQL4	Body	N_Shore	TRUE
cg19787013	rs13254911	8	8778	A	G	-24.7306	8.76659e-30	RECQL4	Body	N_Shore	TRUE
cg21202759	rs13028057	2	1	A	G	-24.7279	8.83198e-30				TRUE
cg24801230	rs17690703	17	53236	A	G	-24.7186	9.05579e-30	MAPT;MAPT;MAPT;MAPT;MAPT;MAPT	5'UTR;5'UTR;5'UTR;5'UTR;5'UTR;5'UTR	S_Shelf	TRUE
cg11946618	rs10206264	2	603	A	G	-24.7054	9.38631e-30				TRUE
cg00616572	rs9932893	16	4274	A	G	-24.7042	9.41623e-30	TEKT5	Body		TRUE
cg24407607	rs549262	6	1	A	G	-24.7028	9.45337e-30	DSE;DSE	Body;Body		TRUE
cg22741595	rs6592742	11	156460	A	G	24.701	9.49874e-30	C11orf67;RSF1	5'UTR;TSS1500	S_Shore	TRUE
cg02309026	rs1057304	10	1954	G	A	-24.6927	9.71574e-30			N_Shore	TRUE
cg02309026	rs7071801	10	1049	G	A	-24.6927	9.71574e-30			N_Shore	TRUE
cg24801230	rs1635291	17	226620	G	A	-24.6895	9.80023e-30	MAPT;MAPT;MAPT;MAPT;MAPT;MAPT	5'UTR;5'UTR;5'UTR;5'UTR;5'UTR;5'UTR	S_Shelf	TRUE
cg24801230	rs1724400	17	222662	A	C	-24.6895	9.80023e-30	MAPT;MAPT;MAPT;MAPT;MAPT;MAPT	5'UTR;5'UTR;5'UTR;5'UTR;5'UTR;5'UTR	S_Shelf	TRUE
cg24801230	rs7215239	17	210760	G	A	-24.6895	9.80023e-30	MAPT;MAPT;MAPT;MAPT;MAPT;MAPT	5'UTR;5'UTR;5'UTR;5'UTR;5'UTR;5'UTR	S_Shelf	TRUE
cg14460215	rs12378318	9	3268	A	G	-24.675	1.01923e-29	APBA1	5'UTR	S_Shore	TRUE
cg22578373	rs17687258	10	9015	G	A	-24.675	1.01932e-29	PLXDC2	Body		TRUE
cg27179498	rs10483104	22	158466	A	G	-24.6706	1.03137e-29	PI4KA;PI4KA	3'UTR;3'UTR	S_Shelf	TRUE
cg27179498	rs16988764	22	42988	G	A	-24.6706	1.03137e-29	PI4KA;PI4KA	3'UTR;3'UTR	S_Shelf	TRUE
cg27179498	rs5751852	22	43788	A	G	-24.6706	1.03137e-29	PI4KA;PI4KA	3'UTR;3'UTR	S_Shelf	TRUE
cg09795688	rs2273549	11	18296	G	A	-24.6591	1.06403e-29	LOC283267	Body		TRUE
cg06052372	rs9922459	16	997	G	A	-24.6563	1.07223e-29				TRUE
cg06052372	rs9923900	16	339	A	G	-24.6563	1.07223e-29				TRUE
cg00935895	rs2271811	2	758	G	A	24.6483	1.0957e-29	RBM43	Body	N_Shore	TRUE
cg23187802	rs12358729	10	0	A	G	-24.6389	1.12415e-29	ZCCHC24	Body		TRUE
cg08624915	rs4889545	16	17442	A	G	-24.6298	1.15224e-29	AHSP	TSS1500		TRUE
cg22671798	rs10402530	19	92261	A	G	24.6211	1.17968e-29	ZNF573	3'UTR		TRUE
cg22671798	rs10404031	19	193423	G	A	24.6211	1.17968e-29	ZNF573	3'UTR		TRUE
cg22671798	rs10404567	19	167836	G	A	24.6211	1.17968e-29	ZNF573	3'UTR		TRUE
cg22671798	rs10406379	19	192652	A	G	24.6211	1.17968e-29	ZNF573	3'UTR		TRUE
cg22671798	rs10409487	19	55734	G	A	24.6211	1.17968e-29	ZNF573	3'UTR		TRUE
cg22671798	rs11083432	19	46744	A	G	24.6211	1.17968e-29	ZNF573	3'UTR		TRUE
cg22671798	rs12974225	19	10721	C	A	24.6211	1.17968e-29	ZNF573	3'UTR		TRUE
cg22671798	rs2287229	19	40725	G	A	24.6211	1.17968e-29	ZNF573	3'UTR		TRUE
cg22671798	rs2291002	19	195451	A	G	24.6211	1.17968e-29	ZNF573	3'UTR		TRUE
cg22671798	rs2927747	19	69847	G	A	24.6211	1.17968e-29	ZNF573	3'UTR		TRUE
cg22671798	rs353407	19	215567	G	A	24.6211	1.17968e-29	ZNF573	3'UTR		TRUE
cg22671798	rs958305	19	39937	A	G	24.6211	1.17968e-29	ZNF573	3'UTR		TRUE
cg07084345	rs2264288	15	1539	G	A	-24.618	1.18977e-29				TRUE
cg16871435	rs3858126	10	29043	A	G	-24.6175	1.1911e-29				TRUE
cg05084668	rs2017409	3	14338	A	G	-24.6166	1.19416e-29	ALG1L	5'UTR		TRUE
cg05084668	rs7611945	3	22133	A	G	-24.6166	1.19416e-29	ALG1L	5'UTR		TRUE
cg04858090	rs9478086	6	6390	G	A	-24.6153	1.19852e-29	WDR27	Body	N_Shore	TRUE
cg14778922	rs10063514	5	1883	A	G	-24.6146	1.20069e-29	SLC6A7	TSS1500	N_Shore	TRUE
cg18319941	rs4122883	7	30061	G	A	-24.6082	1.22161e-29				TRUE
cg17171259	rs285364	1	9508	G	A	24.6032	1.23836e-29	ROR1;ROR1	Body;Body		TRUE
cg17171259	rs285370	1	6445	G	A	24.6032	1.23836e-29	ROR1;ROR1	Body;Body		TRUE
cg17171259	rs285386	1	1139	A	G	24.6032	1.23836e-29	ROR1;ROR1	Body;Body		TRUE
cg19787013	rs6989368	8	75944	G	A	-24.6013	1.24468e-29	RECQL4	Body	N_Shore	TRUE
cg05111645	rs2107192	6	6423	A	G	-24.5962	1.26221e-29	OR2H1	5'UTR		TRUE
cg05111645	rs2523439	6	1	A	G	-24.5962	1.26221e-29	OR2H1	5'UTR		TRUE
cg14210114	rs12402888	1	1665	A	C	-24.5874	1.29261e-29	IGSF8	3'UTR		TRUE
cg09664314	rs4147264	1	16193	A	G	-24.5789	1.32291e-29	NEGR1	Body		TRUE
cg22505202	rs10874867	1	4724	A	G	-24.5762	1.33258e-29				TRUE
cg19191272	rs10850256	12	103	G	A	-24.5688	1.35967e-29	RBM19;RBM19;RBM19	Body;Body;Body		TRUE
cg19191272	rs12321179	12	11897	A	G	-24.5688	1.35967e-29	RBM19;RBM19;RBM19	Body;Body;Body		TRUE
cg19191272	rs2279050	12	39523	A	G	-24.5688	1.35967e-29	RBM19;RBM19;RBM19	Body;Body;Body		TRUE
cg19191272	rs7966348	12	8909	G	A	-24.5688	1.35967e-29	RBM19;RBM19;RBM19	Body;Body;Body		TRUE
cg01097406	rs8059821	16	59	C	A	24.5683	1.36162e-29				TRUE
cg13661648	rs1042190	6	1715	G	A	-24.5528	1.4205e-29	HLA-DPA1	3'UTR		TRUE
cg13661648	rs17214519	6	3096	A	G	-24.5528	1.4205e-29	HLA-DPA1	3'UTR		TRUE
cg13661648	rs2395309	6	9038	G	A	-24.5528	1.4205e-29	HLA-DPA1	3'UTR		TRUE
cg13661648	rs3077	6	2262	G	A	-24.5528	1.4205e-29	HLA-DPA1	3'UTR		TRUE
cg22710156	rs11253863	10	996	A	G	-24.5488	1.43591e-29				TRUE
cg20987072	rs17589700	1	16788	A	G	-24.5291	1.51506e-29				TRUE
cg14123034	rs2729741	18	29	G	A	-24.5289	1.51567e-29	L3MBTL4	Body	N_Shore	TRUE
cg14123034	rs403814	18	474	C	A	-24.5289	1.51567e-29	L3MBTL4	Body	N_Shore	TRUE
cg02096220	rs11726595	4	23137	G	A	-24.524	1.53612e-29			S_Shelf	TRUE
cg19039925	rs1354803	11	24513	A	G	-24.5225	1.54246e-29	GVIN1	TSS1500		TRUE
cg19039925	rs16917433	11	383	G	A	-24.5225	1.54246e-29	GVIN1	TSS1500		TRUE
cg15406319	rs11079029	17	442	G	A	-24.5172	1.56496e-29	DNAJC7;DNAJC7;DNAJC7;DNAJC7;NKIRAS2	TSS1500;5'UTR;Body;1stExon;TSS200	Island	TRUE
cg15406319	rs11652600	17	18939	G	A	-24.5172	1.56496e-29	DNAJC7;DNAJC7;DNAJC7;DNAJC7;NKIRAS2	TSS1500;5'UTR;Body;1stExon;TSS200	Island	TRUE
cg15406319	rs9894001	17	4333	A	C	-24.5172	1.56496e-29	DNAJC7;DNAJC7;DNAJC7;DNAJC7;NKIRAS2	TSS1500;5'UTR;Body;1stExon;TSS200	Island	TRUE
cg06961873	rs1053438	1	137879	G	A	-24.516	1.57012e-29	TMEM57	3'UTR		TRUE
cg25388952	rs4789671	17	45374	A	G	24.5129	1.58315e-29	CCDC57	Body	N_Shore	TRUE
cg15290312	rs2889529	17	336	G	A	-24.5096	1.59749e-29	TIMP2	Body	Island	TRUE
cg17302580	rs885484	8	205	A	G	-24.5019	1.6313e-29				TRUE
cg07056794	rs1130635	9	440	G	A	-24.4952	1.66134e-29			Island	TRUE
cg11036359	rs1362068	6	16970	G	A	-24.4748	1.75679e-29	HCG4	Body	N_Shore	TRUE
cg11036359	rs1362070	6	16779	G	A	-24.4748	1.75679e-29	HCG4	Body	N_Shore	TRUE
cg11036359	rs1610657	6	11988	G	A	-24.4748	1.75679e-29	HCG4	Body	N_Shore	TRUE
cg11036359	rs1610669	6	21015	A	T	-24.4748	1.75679e-29	HCG4	Body	N_Shore	TRUE
cg11036359	rs1610719	6	1599	G	A	-24.4748	1.75679e-29	HCG4	Body	N_Shore	TRUE
cg11036359	rs1610723	6	2395	C	A	-24.4748	1.75679e-29	HCG4	Body	N_Shore	TRUE
cg11036359	rs1610724	6	2438	G	A	-24.4748	1.75679e-29	HCG4	Body	N_Shore	TRUE
cg11036359	rs1611220	6	2757	G	A	-24.4748	1.75679e-29	HCG4	Body	N_Shore	TRUE
cg11036359	rs1632995	6	10543	T	A	-24.4748	1.75679e-29	HCG4	Body	N_Shore	TRUE
cg11036359	rs1633003	6	5681	G	A	-24.4748	1.75679e-29	HCG4	Body	N_Shore	TRUE
cg08629394	rs7133053	12	1	A	G	-24.4744	1.75834e-29			S_Shelf	TRUE
cg27450744	rs4073782	8	14371	A	G	-24.4719	1.77054e-29			Island	TRUE
cg08146865	rs745116	3	63321	C	A	-24.4613	1.82233e-29	NME6	3'UTR		TRUE
cg08412936	rs3823418	6	3891	A	G	-24.4483	1.88845e-29	PSORS1C1	5'UTR		TRUE
cg15114076	rs7306456	12	83	C	A	24.4458	1.90103e-29	GALNT9	Body		TRUE
cg21158163	rs6027940	20	3222	A	G	-24.4398	1.93281e-29			Island	TRUE
cg21158163	rs6027947	20	10251	A	G	-24.4398	1.93281e-29			Island	TRUE
cg16241932	rs9347275	6	794	A	G	-24.4326	1.97097e-29	ZDHHC14;ZDHHC14	Body;Body		TRUE
cg05509820	rs11969350	6	6408	G	A	-24.4319	1.97486e-29			S_Shelf	TRUE
cg05509820	rs17053086	6	4326	A	G	-24.4319	1.97486e-29			S_Shelf	TRUE
cg05509820	rs6569422	6	12057	A	G	-24.4319	1.97486e-29			S_Shelf	TRUE
cg01876809	rs6424243	1	1434	A	G	-24.4134	2.07712e-29			S_Shelf	TRUE
cg01876809	rs9424568	1	3896	A	G	-24.4134	2.07712e-29			S_Shelf	TRUE
cg03088219	rs13140287	4	1	G	A	24.398	2.16661e-29	GPM6A;GPM6A;GPM6A	Body;Body;Body		TRUE
cg03570263	rs4947244	6	85927	G	C	-24.3745	2.3104e-29	RNF39;RNF39	Body;Body	S_Shore	TRUE
cg27098685	rs1494014	3	15973	A	G	-24.3698	2.34014e-29				TRUE
cg25909532	rs1062610	7	0	G	A	24.3617	2.39255e-29	VIPR2	3'UTR	N_Shelf	TRUE
cg25909532	rs2040897	7	17327	G	A	24.3617	2.39255e-29	VIPR2	3'UTR	N_Shelf	TRUE
cg25909532	rs885863	7	206	G	A	24.3617	2.39255e-29	VIPR2	3'UTR	N_Shelf	TRUE
cg11645539	rs2073211	6	2845	G	A	-24.3607	2.39939e-29	DDO;DDO	Body;Body		TRUE
cg15947697	rs1052989	6	180	A	G	-24.3602	2.40267e-29	PSORS1C3	TSS1500	N_Shore	TRUE
cg15947697	rs9380220	6	1	A	C	-24.3602	2.40267e-29	PSORS1C3	TSS1500	N_Shore	TRUE
cg15706692	rs9343264	6	1	C	A	24.3574	2.421e-29				TRUE
cg24906015	rs13411119	2	4588	A	G	-24.3534	2.44772e-29			S_Shelf	TRUE
cg12897067	rs10056462	5	7974	A	G	24.353	2.4502e-29			S_Shore	TRUE
cg12897067	rs7728385	5	738	A	C	24.353	2.4502e-29			S_Shore	TRUE
cg11281224	rs1354254	4	81188	G	A	24.3387	2.54823e-29				TRUE
cg18285337	rs4846029	1	190	C	A	24.333	2.58815e-29			S_Shelf	TRUE
cg11035303	rs965928	3	177781	A	G	24.3249	2.64678e-29	ANO10	Body		TRUE
cg12466610	rs6657944	1	930	G	A	24.3219	2.66814e-29	MOSC2	Body		TRUE
cg02623234	rs10275341	7	1609	G	A	-24.314	2.7268e-29	WDR60	Body	N_Shore	TRUE
cg02623234	rs10279428	7	667	G	A	-24.314	2.7268e-29	WDR60	Body	N_Shore	TRUE
cg02623234	rs12154715	7	15659	G	A	-24.314	2.7268e-29	WDR60	Body	N_Shore	TRUE
cg02623234	rs9654726	7	1372	A	G	-24.314	2.7268e-29	WDR60	Body	N_Shore	TRUE
cg17749961	rs829573	2	12767	A	T	24.3118	2.74338e-29	LCLAT1;LCLAT1	TSS1500;TSS1500	N_Shore	TRUE
cg15114076	rs10751711	12	3405	A	G	24.3087	2.76693e-29	GALNT9	Body		TRUE
cg08629394	rs2117915	12	3191	G	A	-24.3048	2.79619e-29			S_Shelf	TRUE
cg00597225	rs6715338	2	10496	G	A	-24.3027	2.81246e-29				TRUE
cg17009574	rs12199613	6	1873	A	G	24.3011	2.82517e-29	BTN3A2	TSS200		TRUE
cg17009574	rs9393709	6	198	A	G	24.3011	2.82517e-29	BTN3A2	TSS200		TRUE
cg03965172	rs2880892	4	1	A	G	-24.285	2.95263e-29			N_Shore	TRUE
cg26445985	rs685182	7	2261	G	A	24.2802	2.99163e-29	DENND2A	Body		TRUE
cg02502145	rs297136	2	13958	C	A	24.2802	2.99176e-29	SOS1	Body		TRUE
cg02502145	rs297151	2	7064	A	C	24.2802	2.99176e-29	SOS1	Body		TRUE
cg00067141	rs12903027	15	24290	G	A	-24.2781	3.00901e-29	ARHGAP11B	3'UTR		TRUE
cg00067141	rs12910011	15	28436	G	A	-24.2781	3.00901e-29	ARHGAP11B	3'UTR		TRUE
cg00067141	rs2046362	15	5786	G	A	-24.2781	3.00901e-29	ARHGAP11B	3'UTR		TRUE
cg13160852	rs515449	11	262	A	G	-24.2769	3.01936e-29	LOC399959	Body		TRUE
cg13160852	rs6589913	11	9299	C	A	-24.2769	3.01936e-29	LOC399959	Body		TRUE
cg21885112	rs3735170	7	7617	G	A	-24.2724	3.05681e-29	C7orf29;LRRC61;LRRC61	TSS1500;5'UTR;5'UTR		TRUE
cg21885112	rs3735172	7	2391	G	A	-24.2724	3.05681e-29	C7orf29;LRRC61;LRRC61	TSS1500;5'UTR;5'UTR		TRUE
cg04145681	rs1043483	6	5434	G	A	24.2703	3.07419e-29	SFTA2	3'UTR		TRUE
cg04145681	rs885905	6	8731	A	G	24.2703	3.07419e-29	SFTA2	3'UTR		TRUE
cg14293674	rs12573176	10	1399	A	C	-24.2657	3.1136e-29			N_Shelf	TRUE
cg18669022	rs6969532	7	168	A	G	-24.2508	3.24341e-29			S_Shelf	TRUE
cg10100585	rs10884244	10	1554	A	G	-24.247	3.27695e-29				TRUE
cg23175573	rs1036747	10	2885	G	A	-24.2446	3.29926e-29			S_Shelf	TRUE
cg23175573	rs4881173	10	903	A	G	-24.2446	3.29926e-29			S_Shelf	TRUE
cg05809586	rs2832772	21	38268	A	G	-24.2432	3.31213e-29	KRTAP27-1	1stExon		TRUE
cg05809586	rs2832790	21	18919	A	G	-24.2432	3.31213e-29	KRTAP27-1	1stExon		TRUE
cg21149357	rs4395639	5	30005	A	G	-24.2399	3.34223e-29			S_Shelf	TRUE
cg24801230	rs417968	17	250157	G	A	-24.2258	3.47422e-29	MAPT;MAPT;MAPT;MAPT;MAPT;MAPT	5'UTR;5'UTR;5'UTR;5'UTR;5'UTR;5'UTR	S_Shelf	TRUE
cg08922148	rs202983	12	6206	A	G	-24.2184	3.54558e-29	CIT	Body		TRUE
cg11124135	rs17435276	8	847	C	A	-24.2181	3.54855e-29	LSM1	Body	N_Shore	TRUE
cg27057480	rs10776601	10	0	G	A	24.2171	3.55785e-29	ARHGAP22	Body	S_Shore	TRUE
cg27057480	rs4838592	10	2106	A	G	24.2171	3.55785e-29	ARHGAP22	Body	S_Shore	TRUE
cg15600437	rs9435732	1	1381	A	G	-24.2151	3.57765e-29	MFAP2;MFAP2	TSS1500;TSS1500	S_Shelf	TRUE
cg08146865	rs11709691	3	32188	G	A	-24.2071	3.65723e-29	NME6	3'UTR		TRUE
cg08146865	rs11710861	3	38297	A	G	-24.2071	3.65723e-29	NME6	3'UTR		TRUE
cg08146865	rs11718329	3	26029	G	C	-24.2071	3.65723e-29	NME6	3'UTR		TRUE
cg08146865	rs13059037	3	47978	G	A	-24.2071	3.65723e-29	NME6	3'UTR		TRUE
cg08146865	rs13068265	3	34243	C	A	-24.2071	3.65723e-29	NME6	3'UTR		TRUE
cg08146865	rs3937	3	23455	G	A	-24.2071	3.65723e-29	NME6	3'UTR		TRUE
cg11035303	rs3755603	3	161838	A	G	24.2031	3.69773e-29	ANO10	Body		TRUE
cg11035303	rs4462942	3	98654	G	A	24.2031	3.69773e-29	ANO10	Body		TRUE
cg11035303	rs4682689	3	127896	G	A	24.2031	3.69773e-29	ANO10	Body		TRUE
cg19555075	rs12433744	14	505	A	G	-24.1959	3.77166e-29				TRUE
cg14167033	rs11236708	11	371	A	G	-24.1949	3.78266e-29	SHANK2;SHANK2	Body;Body		TRUE
cg04814784	rs779803	3	1	G	A	24.1927	3.8052e-29	VHL;VHL	TSS1500;TSS1500	N_Shore	TRUE
cg04814784	rs779805	3	776	G	A	24.1927	3.8052e-29	VHL;VHL	TSS1500;TSS1500	N_Shore	TRUE
cg22671798	rs1725477	19	235035	A	C	24.1852	3.88446e-29	ZNF573	3'UTR		TRUE
cg11645539	rs9398235	6	1	A	G	-24.1832	3.90609e-29	DDO;DDO	Body;Body		TRUE
cg26864826	rs12224154	11	18250	G	A	24.1725	4.02252e-29			S_Shelf	TRUE
cg05601623	rs827235	10	45839	G	A	24.1711	4.03809e-29	PCBD1	Body	N_Shore	TRUE
cg24413826	rs806711	19	31415	A	G	-24.1643	4.11421e-29	SAFB2	3'UTR	N_Shore	TRUE
cg00095677	rs35299172	17	859	G	A	-24.1613	4.14901e-29	ATP2A3;ATP2A3;ATP2A3;ATP2A3;ATP2A3;ATP2A3;ATP2A3	Body;Body;Body;Body;Body;Body;Body		TRUE
cg15210622	rs1568350	3	125675	G	A	-24.1587	4.17911e-29	PPP2R3A;PPP2R3A	Body;Body		TRUE
cg15210622	rs9875948	3	132456	G	A	-24.1587	4.17911e-29	PPP2R3A;PPP2R3A	Body;Body		TRUE
cg02836767	rs17842543	6	26439	A	G	-24.1517	4.26067e-29	SYNE1;SYNE1	Body;Body		TRUE
cg12611007	rs10516047	5	24193	A	G	-24.1438	4.35398e-29			S_Shelf	TRUE
cg12611007	rs2305725	5	46753	A	C	-24.1438	4.35398e-29			S_Shelf	TRUE
cg12611007	rs2305727	5	40486	G	A	-24.1438	4.35398e-29			S_Shelf	TRUE
cg12611007	rs9647573	5	39487	A	C	-24.1438	4.35398e-29			S_Shelf	TRUE
cg18828268	rs753765	17	31242	G	A	-24.1391	4.41051e-29	BRIP1	Body	N_Shelf	TRUE
cg18828268	rs9910451	17	159323	A	G	-24.1391	4.41051e-29	BRIP1	Body	N_Shelf	TRUE
cg19195077	rs17544941	7	1195	A	G	-24.1308	4.51309e-29				TRUE
cg12279734	rs11724478	4	18615	A	G	-24.1016	4.89193e-29	MORF4	TSS1500		TRUE
cg12279734	rs11945239	4	7698	G	A	-24.1016	4.89193e-29	MORF4	TSS1500		TRUE
cg12279734	rs13110724	4	7850	A	G	-24.1016	4.89193e-29	MORF4	TSS1500		TRUE
cg12279734	rs13143445	4	2160	A	G	-24.1016	4.89193e-29	MORF4	TSS1500		TRUE
cg15029183	rs892713	6	1	A	G	-24.0982	4.93736e-29	AIG1	Body		TRUE
cg17455348	rs7355673	2	2571	G	A	-24.0933	5.00469e-29			S_Shelf	TRUE
cg03201165	rs2097251	X	22954	A	G	24.0908	5.03923e-29			Island	TRUE
cg07621697	rs566750	5	4789	A	G	-24.0905	5.044e-29				TRUE
cg19787013	rs3816732	8	13238	G	A	-24.0692	5.3492e-29	RECQL4	Body	N_Shore	TRUE
cg17056069	rs2666212	2	17614	A	G	-24.0508	5.62916e-29	ASAP2;ASAP2	Body;Body		TRUE
cg10978526	rs2949743	7	51688	A	G	-24.0482	5.66937e-29	TAS2R60	TSS200		TRUE
cg10738003	rs11217821	11	31436	G	A	-24.0378	5.8338e-29	ARHGEF12	Body		TRUE
cg10738003	rs12806740	11	29907	A	G	-24.0378	5.8338e-29	ARHGEF12	Body		TRUE
cg03570263	rs3903160	6	107394	A	G	-24.0265	6.01973e-29	RNF39;RNF39	Body;Body	S_Shore	TRUE
cg03570263	rs4713275	6	102711	C	A	-24.0265	6.01973e-29	RNF39;RNF39	Body;Body	S_Shore	TRUE
cg09307883	rs28451678	9	1919	G	A	-24.0245	6.05298e-29	ANAPC2	Body	N_Shore	TRUE
cg09307883	rs28544087	9	5955	G	A	-24.0245	6.05298e-29	ANAPC2	Body	N_Shore	TRUE
cg26773954	rs2391932	13	1020	A	G	-24.0173	6.17559e-29				TRUE
cg13885788	rs13207432	6	204	C	A	-24.0155	6.20553e-29				TRUE
cg07474670	rs2271139	12	8523	A	C	-24.0083	6.33168e-29	NCOR2;NCOR2	Body;Body	N_Shore	TRUE
cg14175932	rs1263654	14	1	A	G	-24.0008	6.46384e-29				TRUE
cg14408831	rs12607283	18	8711	A	G	-23.9857	6.73956e-29			S_Shore	TRUE
cg16906346	rs9356940	6	6586	G	A	23.9844	6.76484e-29	KIAA0319;KIAA0319;KIAA0319;KIAA0319;KIAA0319	TSS1500;TSS1500;TSS1500;TSS1500;TSS1500	S_Shore	TRUE
cg16906346	rs9366573	6	18310	G	A	23.9844	6.76484e-29	KIAA0319;KIAA0319;KIAA0319;KIAA0319;KIAA0319	TSS1500;TSS1500;TSS1500;TSS1500;TSS1500	S_Shore	TRUE
cg18873965	rs1045979	12	39460	A	G	-23.9805	6.837e-29	GOLGA3	Body	Island	TRUE
cg18873965	rs2306537	12	45086	G	A	-23.9805	6.837e-29	GOLGA3	Body	Island	TRUE
cg18873965	rs3741486	12	6255	A	G	-23.9805	6.837e-29	GOLGA3	Body	Island	TRUE
cg04003990	rs1062748	2	27545	G	A	-23.9785	6.87558e-29	PASK	Body		TRUE
cg19195077	rs17172896	7	554	A	G	-23.9782	6.8821e-29				TRUE
cg00993903	rs2010281	14	179	A	G	-23.976	6.92414e-29	MARK3;MARK3;MARK3;MARK3;MARK3	Body;Body;Body;Body;Body		TRUE
cg00993903	rs2273703	14	55886	G	C	-23.976	6.92414e-29	MARK3;MARK3;MARK3;MARK3;MARK3	Body;Body;Body;Body;Body		TRUE
cg16645815	rs3793673	10	9260	C	A	-23.959	7.25725e-29	INPP5A	Body	S_Shore	TRUE
cg12186981	rs502464	11	14440	G	A	-23.9571	7.297e-29	OR2AG1	TSS1500		TRUE
cg17869311	rs7613392	3	14	G	A	-23.9448	7.54906e-29	GXYLT2	Body		TRUE
cg16964206	rs11769780	7	61453	A	G	-23.9427	7.59417e-29	LOC401387	TSS1500		TRUE
cg26597838	rs11253495	10	101449	A	G	23.9414	7.62157e-29			N_Shelf	TRUE
cg26597838	rs12249828	10	59223	A	G	23.9414	7.62157e-29			N_Shelf	TRUE
cg26597838	rs1341741	10	52458	G	A	23.9414	7.62157e-29			N_Shelf	TRUE
cg19750824	rs3922812	1	1	A	G	-23.9332	7.79585e-29				TRUE
cg19750824	rs4532794	1	522	A	G	-23.9332	7.79585e-29				TRUE
cg05900567	rs533863	19	30727	A	G	23.9321	7.81938e-29			S_Shelf	TRUE
cg07741840	rs10444489	12	17512	A	C	-23.9318	7.82591e-29	KDM2B;KDM2B	Body;Body	S_Shelf	TRUE
cg07741840	rs10444491	12	17211	G	A	-23.9318	7.82591e-29	KDM2B;KDM2B	Body;Body	S_Shelf	TRUE
cg07741840	rs1064951	12	15110	A	G	-23.9318	7.82591e-29	KDM2B;KDM2B	Body;Body	S_Shelf	TRUE
cg07741840	rs10774594	12	51049	G	A	-23.9318	7.82591e-29	KDM2B;KDM2B	Body;Body	S_Shelf	TRUE
cg07741840	rs10849880	12	33925	C	A	-23.9318	7.82591e-29	KDM2B;KDM2B	Body;Body	S_Shelf	TRUE
cg07741840	rs10849882	12	22065	A	G	-23.9318	7.82591e-29	KDM2B;KDM2B	Body;Body	S_Shelf	TRUE
cg07741840	rs951498	12	27904	A	G	-23.9318	7.82591e-29	KDM2B;KDM2B	Body;Body	S_Shelf	TRUE
cg07741840	rs9634167	12	19750	A	G	-23.9318	7.82591e-29	KDM2B;KDM2B	Body;Body	S_Shelf	TRUE
cg03531388	rs2102070	13	10542	G	A	-23.928	7.90857e-29				TRUE
cg11747817	rs6505683	18	1356	A	G	-23.9181	8.12973e-29			S_Shelf	TRUE
cg02884661	rs6928810	6	27593	A	G	-23.9164	8.16827e-29	MICA	3'UTR		TRUE
cg26429017	rs12052869	2	143269	A	G	-23.9108	8.29564e-29	C2orf82	TSS200		TRUE
cg26429017	rs9288676	2	95072	A	C	-23.9108	8.29564e-29	C2orf82	TSS200		TRUE
cg16854281	rs425974	4	1014	A	C	-23.8837	8.94601e-29				TRUE
cg06034203	rs12646898	4	2387	G	A	-23.8825	8.97445e-29	SORCS2	Body		TRUE
cg13603318	rs16958694	17	17640	A	G	-23.8503	9.81638e-29	CCDC46	Body		TRUE
cg13603318	rs2028616	17	29816	A	C	-23.8503	9.81638e-29	CCDC46	Body		TRUE
cg02113055	rs11239157	10	5650	A	G	-23.8499	9.82667e-29				TRUE
cg02113055	rs899889	10	299	A	G	-23.8499	9.82667e-29				TRUE
cg10771931	rs7259160	19	12166	A	G	-23.8408	1.00794e-28	WTIP	TSS1500	Island	TRUE
cg07167872	rs708727	1	51578	A	G	23.8286	1.04285e-28	PM20D1	TSS200	S_Shore	TRUE
cg23423607	rs2295726	14	15494	A	C	-23.8127	1.08996e-28	NDUFB1	Body	N_Shelf	TRUE
cg12858166	rs1042190	6	3823	G	A	-23.8097	1.09925e-28	HLA-DPA1	3'UTR		TRUE
cg12858166	rs17214519	6	988	A	G	-23.8097	1.09925e-28	HLA-DPA1	3'UTR		TRUE
cg12858166	rs2395309	6	6930	G	A	-23.8097	1.09925e-28	HLA-DPA1	3'UTR		TRUE
cg12858166	rs3077	6	154	G	A	-23.8097	1.09925e-28	HLA-DPA1	3'UTR		TRUE
cg11331837	rs295848	17	1	G	A	23.805	1.11374e-28			N_Shelf	TRUE
cg01836455	rs4708042	6	1685	G	A	-23.8034	1.11861e-28	KHDC1	TSS1500	S_Shore	TRUE
cg14068184	rs10759238	9	647	A	G	-23.7979	1.13583e-28			S_Shelf	TRUE
cg14068184	rs7035256	9	5679	G	A	-23.7979	1.13583e-28			S_Shelf	TRUE
cg26764761	rs888647	16	662	A	G	-23.7963	1.14088e-28	JPH3	Body	S_Shelf	TRUE
cg18873965	rs7968230	12	103308	A	G	-23.7882	1.1669e-28	GOLGA3	Body	Island	TRUE
cg11008123	rs10836020	11	4916	A	G	-23.7841	1.18046e-28	LOC283267	TSS1500		TRUE
cg20131219	rs11713044	3	866	G	A	-23.7814	1.18935e-28	PHLDB2;PHLDB2;PHLDB2;PHLDB2	Body;Body;Body;Body		TRUE
cg20131219	rs6804475	3	7029	A	G	-23.7814	1.18935e-28	PHLDB2;PHLDB2;PHLDB2;PHLDB2	Body;Body;Body;Body		TRUE
cg07482223	rs10947114	6	2948	A	G	-23.7813	1.18975e-28	SFTA2	3'UTR		TRUE
cg18618432	rs8110630	19	12225	G	A	-23.7681	1.23437e-28			N_Shelf	TRUE
cg09404428	rs12706348	7	4515	A	G	23.7676	1.23589e-28				TRUE
cg09404428	rs2697188	7	4946	A	G	23.7676	1.23589e-28				TRUE
cg09404428	rs2697189	7	5399	G	A	23.7676	1.23589e-28				TRUE
cg09672255	rs11741906	5	6397	A	G	-23.7588	1.26685e-28	ZNF879	Body	S_Shelf	TRUE
cg09672255	rs7732931	5	757	G	A	-23.7588	1.26685e-28	ZNF879	Body	S_Shelf	TRUE
cg14874216	rs7310689	12	1	A	G	-23.7585	1.26796e-28	LRRC43	TSS1500		TRUE
cg07152869	rs12447120	16	10580	A	G	-23.7504	1.29677e-28	KIAA0556	Body		TRUE
cg07152869	rs12447703	16	36014	G	A	-23.7504	1.29677e-28	KIAA0556	Body		TRUE
cg07152869	rs12923861	16	48720	A	G	-23.7504	1.29677e-28	KIAA0556	Body		TRUE
cg07152869	rs12929558	16	39424	G	A	-23.7504	1.29677e-28	KIAA0556	Body		TRUE
cg07152869	rs1468169	16	149402	G	A	-23.7504	1.29677e-28	KIAA0556	Body		TRUE
cg07152869	rs232068	16	239134	C	A	-23.7504	1.29677e-28	KIAA0556	Body		TRUE
cg07152869	rs232075	16	225804	G	A	-23.7504	1.29677e-28	KIAA0556	Body		TRUE
cg07152869	rs4787969	16	179971	G	A	-23.7504	1.29677e-28	KIAA0556	Body		TRUE
cg07152869	rs7199329	16	150215	A	C	-23.7504	1.29677e-28	KIAA0556	Body		TRUE
cg07152869	rs9922282	16	23616	A	G	-23.7504	1.29677e-28	KIAA0556	Body		TRUE
cg07152869	rs9923148	16	28452	A	G	-23.7504	1.29677e-28	KIAA0556	Body		TRUE
cg16655343	rs2743951	6	7671	A	G	-23.7501	1.29792e-28	LOC285830;LOC285830	Body;Body		TRUE
cg15550113	rs11700192	20	5923	A	G	-23.7317	1.36654e-28	OGFR	Body	N_Shore	TRUE
cg04798314	rs4654117	1	371	A	G	-23.7305	1.37093e-28	SMYD3	Body	N_Shore	TRUE
cg24503407	rs708727	1	51607	A	G	23.728	1.38071e-28	PM20D1	TSS1500	S_Shore	TRUE
cg11039913	rs16898614	6	661	G	A	-23.7185	1.41781e-28	HCG22	Body		TRUE
cg26813483	rs1359428	13	0	A	G	-23.7082	1.4591e-28	C13orf16	Body	S_Shore	TRUE
cg16416584	rs2005180	15	1	A	G	-23.7058	1.46915e-28	CHSY1	Body		TRUE
cg03987818	rs10931227	2	21523	A	C	-23.6976	1.50307e-28				TRUE
cg03987818	rs12373744	2	8588	A	C	-23.6976	1.50307e-28				TRUE
cg19367293	rs3791511	2	3852	A	G	-23.6953	1.51258e-28	HDAC4	Body		TRUE
cg17821453	rs10489815	1	58961	A	C	-23.6927	1.52358e-28	OMA1	5'UTR	N_Shelf	TRUE
cg10006614	rs7140309	14	1	G	A	23.6818	1.57088e-28	C14orf139	TSS1500		TRUE
cg10919109	rs9525356	13	53130	A	G	-23.6794	1.58145e-28	RASA3	Body	Island	TRUE
cg07909498	rs1966537	4	7045	A	C	23.6792	1.58238e-28				TRUE
cg07909498	rs7694971	4	1873	A	C	23.6792	1.58238e-28				TRUE
cg06812795	rs1351383	6	6756	C	A	-23.6787	1.58461e-28				TRUE
cg06812795	rs1383267	6	4621	A	G	-23.6787	1.58461e-28				TRUE
cg06812795	rs1871667	6	5204	G	A	-23.6787	1.58461e-28				TRUE
cg06812795	rs2071477	6	3677	G	A	-23.6787	1.58461e-28				TRUE
cg06812795	rs4713600	6	6167	A	C	-23.6787	1.58461e-28				TRUE
cg06812795	rs7767288	6	988	A	G	-23.6787	1.58461e-28				TRUE
cg24801230	rs2532329	17	371557	A	G	-23.665	1.64676e-28	MAPT;MAPT;MAPT;MAPT;MAPT;MAPT	5'UTR;5'UTR;5'UTR;5'UTR;5'UTR;5'UTR	S_Shelf	TRUE
cg04835511	rs1223870	1	0	G	A	23.6557	1.69001e-28			N_Shelf	TRUE
cg02096220	rs4975200	4	36130	A	G	-23.6506	1.71431e-28			S_Shelf	TRUE
cg17279365	rs11117737	1	42281	G	A	-23.6483	1.72531e-28	ESRRG;ESRRG;ESRRG	5'UTR;5'UTR;5'UTR		TRUE
cg17811452	rs2664543	20	11662	C	A	23.6471	1.73148e-28	TP53TG5;SYS1-DBNDD2	TSS1500;Body		TRUE
cg17811452	rs2664583	20	11542	G	A	23.6471	1.73148e-28	TP53TG5;SYS1-DBNDD2	TSS1500;Body		TRUE
cg17811452	rs3827039	20	10867	G	A	23.6471	1.73148e-28	TP53TG5;SYS1-DBNDD2	TSS1500;Body		TRUE
cg17811452	rs7098	20	10172	G	A	23.6471	1.73148e-28	TP53TG5;SYS1-DBNDD2	TSS1500;Body		TRUE
cg12475092	rs10514271	5	57809	A	G	-23.6448	1.74254e-28				TRUE
cg10771931	rs6510419	19	14780	G	A	-23.644	1.7461e-28	WTIP	TSS1500	Island	TRUE
cg02301128	rs10447854	7	3639	G	A	-23.6424	1.75404e-28				TRUE
cg04610028	rs754671	19	5578	G	A	-23.6334	1.79896e-28	RAB11B	Body	N_Shore	TRUE
cg03071582	rs493605	6	23613	A	G	-23.6321	1.80581e-28			N_Shore	TRUE
cg03071582	rs587114	6	21973	A	G	-23.6321	1.80581e-28			N_Shore	TRUE
cg27230769	rs2743951	6	3186	A	G	23.6317	1.80778e-28	LOC285830;LOC285830	Body;Body		TRUE
cg00023507	rs3130266	6	27524	G	A	23.624	1.84701e-28	TAPBP;TAPBP;TAPBP	Body;Body;Body		TRUE
cg00023507	rs3130270	6	31756	A	G	23.624	1.84701e-28	TAPBP;TAPBP;TAPBP	Body;Body;Body		TRUE
cg06193597	rs11886565	2	1610	A	G	23.6048	1.94918e-28				TRUE
cg06193597	rs4430951	2	2577	G	A	23.6048	1.94918e-28				TRUE
cg06193597	rs4464265	2	5111	A	G	23.6048	1.94918e-28				TRUE
cg06193597	rs4675841	2	20330	A	G	23.6048	1.94918e-28				TRUE
cg03697076	rs7093648	10	2271	G	A	-23.5756	2.1158e-28				TRUE
cg09884893	rs7302	16	6016	A	C	23.5755	2.11624e-28	UBE2I;UBE2I;UBE2I;UBE2I	Body;Body;Body;Body	Island	TRUE
cg13926174	rs10864327	1	1669	A	G	-23.5705	2.14635e-28				TRUE
cg17658874	rs4680833	3	47	C	A	-23.5702	2.14793e-28	RBMS3;RBMS3;RBMS3	Body;Body;Body		TRUE
cg25614253	rs6583634	8	11617	A	G	23.5675	2.1642e-28	BAI1	Body	S_Shelf	TRUE
cg08292959	rs613075	17	1543	G	A	-23.5528	2.25591e-28	MGAT5B;MGAT5B	Body;Body	Island	TRUE
cg08292959	rs656024	17	1112	A	G	-23.5528	2.25591e-28	MGAT5B;MGAT5B	Body;Body	Island	TRUE
cg26234233	rs11601517	11	3383	G	A	-23.5442	2.31105e-28	GALNTL4	Body		TRUE
cg26234233	rs7482771	11	8730	A	G	-23.5442	2.31105e-28	GALNTL4	Body		TRUE
cg26234233	rs901545	11	13958	A	G	-23.5442	2.31105e-28	GALNTL4	Body		TRUE
cg23052585	rs12255055	10	10054	A	G	-23.5379	2.35219e-28				TRUE
cg23052585	rs13088	10	12645	G	A	-23.5379	2.35219e-28				TRUE
cg23069046	rs742341	6	1519	A	G	-23.5354	2.36868e-28	LOC285780	Body	N_Shelf	TRUE
cg23069046	rs742342	6	1235	A	C	-23.5354	2.36868e-28	LOC285780	Body	N_Shelf	TRUE
cg26422465	rs12408890	1	0	G	A	23.5354	2.36893e-28	WDR8	Body	Island	TRUE
cg24801230	rs2532274	17	268631	G	A	-23.5204	2.47062e-28	MAPT;MAPT;MAPT;MAPT;MAPT;MAPT	5'UTR;5'UTR;5'UTR;5'UTR;5'UTR;5'UTR	S_Shelf	TRUE
cg01594260	rs13021734	2	1	G	A	23.519	2.48028e-28	LOC339788	TSS1500		TRUE
cg14351440	rs4824955	X	1258	G	A	23.5179	2.48837e-28	MCF2;MCF2	Body;TSS1500		TRUE
cg06447436	rs757016	X	2161	A	G	-23.5102	2.54255e-28	FAM9C	TSS1500		TRUE
cg18663897	rs13409568	2	68604	G	A	-23.5086	2.55418e-28	NDUFA10	3'UTR		TRUE
cg02355653	rs1610602	6	8769	A	C	-23.5048	2.58152e-28	LOC285830;LOC285830	Body;Body		TRUE
cg02355653	rs1736915	6	6514	A	G	-23.5048	2.58152e-28	LOC285830;LOC285830	Body;Body		TRUE
cg19117063	rs2894253	6	20013	C	A	-23.489	2.6987e-28	BTNL2	Body		TRUE
cg19117063	rs6930777	6	13987	A	G	-23.489	2.6987e-28	BTNL2	Body		TRUE
cg00540941	rs6913008	6	0	A	G	-23.4797	2.77066e-28	HLA-DOA	Body	N_Shore	TRUE
cg02658043	rs13252406	8	5229	A	G	23.474	2.8158e-28	NRBP2	3'UTR	N_Shore	TRUE
cg07152869	rs756950	16	154475	A	G	-23.4725	2.82733e-28	KIAA0556	Body		TRUE
cg19681352	rs12685	1	174430	G	A	-23.4613	2.91774e-28	C1orf172	5'UTR	N_Shelf	TRUE
cg19681352	rs12741472	1	61066	G	A	-23.4613	2.91774e-28	C1orf172	5'UTR	N_Shelf	TRUE
cg19681352	rs12742376	1	2520	A	G	-23.4613	2.91774e-28	C1orf172	5'UTR	N_Shelf	TRUE
cg19681352	rs12743862	1	254454	G	A	-23.4613	2.91774e-28	C1orf172	5'UTR	N_Shelf	TRUE
cg19681352	rs12748152	1	144282	A	G	-23.4613	2.91774e-28	C1orf172	5'UTR	N_Shelf	TRUE
cg19681352	rs17340509	1	7975	G	A	-23.4613	2.91774e-28	C1orf172	5'UTR	N_Shelf	TRUE
cg19681352	rs17360994	1	4102	G	A	-23.4613	2.91774e-28	C1orf172	5'UTR	N_Shelf	TRUE
cg19681352	rs34460334	1	67596	G	A	-23.4613	2.91774e-28	C1orf172	5'UTR	N_Shelf	TRUE
cg19681352	rs34889971	1	94618	A	G	-23.4613	2.91774e-28	C1orf172	5'UTR	N_Shelf	TRUE
cg19681352	rs6659176	1	42755	C	G	-23.4613	2.91774e-28	C1orf172	5'UTR	N_Shelf	TRUE
cg24051749	rs10890491	1	14320	A	G	-23.4533	2.98428e-28	MYCBP;GJA9	TSS1500;Body	S_Shore	TRUE
cg24051749	rs12127091	1	833	A	G	-23.4533	2.98428e-28	MYCBP;GJA9	TSS1500;Body	S_Shore	TRUE
cg24051749	rs2147914	1	11989	A	C	-23.4533	2.98428e-28	MYCBP;GJA9	TSS1500;Body	S_Shore	TRUE
cg24051749	rs880303	1	0	A	G	-23.4533	2.98428e-28	MYCBP;GJA9	TSS1500;Body	S_Shore	TRUE
cg22671798	rs12979640	19	50221	A	G	23.4467	3.04105e-28	ZNF573	3'UTR		TRUE
cg24018148	rs1109798	6	840	A	G	-23.4427	3.07499e-28	KCNK16;KCNK16;KCNK16;KCNK16	TSS1500;TSS1500;TSS1500;TSS1500		TRUE
cg24018148	rs3734619	6	515	A	G	-23.4427	3.07499e-28	KCNK16;KCNK16;KCNK16;KCNK16	TSS1500;TSS1500;TSS1500;TSS1500		TRUE
cg01655658	rs1579219	6	3278	A	G	23.4427	3.07553e-28	HLA-L	Body	Island	TRUE
cg01655658	rs2394779	6	25023	C	A	23.4427	3.07553e-28	HLA-L	Body	Island	TRUE
cg01655658	rs9366755	6	59146	A	G	23.4427	3.07553e-28	HLA-L	Body	Island	TRUE
cg01655658	rs9368628	6	10976	G	A	23.4427	3.07553e-28	HLA-L	Body	Island	TRUE
cg01655658	rs9391806	6	186	A	G	23.4427	3.07553e-28	HLA-L	Body	Island	TRUE
cg24697433	rs2006758	6	26126	G	A	-23.417	3.30674e-28	TRIM27	Body		TRUE
cg24697433	rs2269553	6	1	A	G	-23.417	3.30674e-28	TRIM27	Body		TRUE
cg01013522	rs12711674	2	17781	C	A	-23.4153	3.32243e-28	CNTNAP5	Body		TRUE
cg01013522	rs12711676	2	521	C	A	-23.4153	3.32243e-28	CNTNAP5	Body		TRUE
cg18674961	rs2103655	20	12865	G	A	23.412	3.35311e-28	PPP1R16B	5'UTR	S_Shelf	TRUE
cg11035303	rs7628317	3	66516	A	G	23.4053	3.4176e-28	ANO10	Body		TRUE
cg09998151	rs2383302	14	23284	A	G	23.393	3.53834e-28	AKAP6	Body		TRUE
cg05522042	rs16975222	16	2059	A	G	-23.3792	3.67927e-28	KIAA0513	3'UTR		TRUE
cg04613734	rs2721965	8	1883	C	A	-23.3761	3.71159e-28	TRPS1	5'UTR	S_Shelf	TRUE
cg21139150	rs3827266	21	327	A	G	23.3708	3.76759e-28			Island	TRUE
cg02978201	rs737008	16	1	C	A	23.3694	3.78192e-28	PRM1	Body		TRUE
cg25977769	rs10256379	7	612	G	A	-23.3652	3.82754e-28				TRUE
cg06352538	rs4374022	12	5536	A	G	-23.3565	3.92308e-28	KIAA0748;KIAA0748	Body;Body		TRUE
cg03272499	rs17501421	13	1	A	G	-23.3483	4.01493e-28	PCDH9;PCDH9	Body;Body		TRUE
cg27308738	rs10883887	10	794	A	G	-23.3401	4.10913e-28	SH3PXD2A	3'UTR	N_Shelf	TRUE
cg22996768	rs8106375	19	5187	G	A	23.3365	4.15114e-28			S_Shore	TRUE
cg09762182	rs6671356	1	6138	G	A	-23.3325	4.1984e-28	C1orf159	5'UTR	Island	TRUE
cg13211008	rs2602542	7	19368	A	C	23.3323	4.20063e-28	ESYT2	Body		TRUE
cg13211008	rs710422	7	5290	G	A	23.3323	4.20063e-28	ESYT2	Body		TRUE
cg12349837	rs6735744	2	4187	A	G	-23.3288	4.24309e-28	COL4A3;COL4A3;COL4A3;COL4A3	Body;Body;Body;Body	S_Shelf	TRUE
cg07146321	rs12292212	11	1	A	G	-23.3196	4.35495e-28				TRUE
cg07146321	rs7946543	11	2354	G	A	-23.3196	4.35495e-28				TRUE
cg24686902	rs10491082	17	644	A	G	-23.3163	4.39592e-28			Island	TRUE
cg24686902	rs9911968	17	98	G	A	-23.3163	4.39592e-28			Island	TRUE
cg01021334	rs9729366	1	7794	G	A	-23.3037	4.55497e-28	FMN2	Body		TRUE
cg00035449	rs7757988	6	7207	A	G	-23.2873	4.77167e-28			Island	TRUE
cg00035449	rs9355132	6	19086	A	G	-23.2873	4.77167e-28			Island	TRUE
cg24730756	rs4765821	12	924	A	C	23.2849	4.80374e-28	LOC100292680	Body		TRUE
cg23576855	rs11745733	5	12560	A	G	-23.284	4.81705e-28	AHRR	Body	N_Shore	TRUE
cg10815671	rs10022932	4	2	G	A	-23.2828	4.83276e-28				TRUE
cg18442075	rs11079029	17	440	G	A	-23.2825	4.83723e-28	DNAJC7;DNAJC7;DNAJC7;DNAJC7;NKIRAS2	TSS1500;5'UTR;Body;1stExon;TSS200	Island	TRUE
cg18442075	rs11652600	17	18941	G	A	-23.2825	4.83723e-28	DNAJC7;DNAJC7;DNAJC7;DNAJC7;NKIRAS2	TSS1500;5'UTR;Body;1stExon;TSS200	Island	TRUE
cg18442075	rs9894001	17	4331	A	C	-23.2825	4.83723e-28	DNAJC7;DNAJC7;DNAJC7;DNAJC7;NKIRAS2	TSS1500;5'UTR;Body;1stExon;TSS200	Island	TRUE
cg22947402	rs10948722	6	26200	G	A	-23.2775	4.906e-28				TRUE
cg22947402	rs4715326	6	32461	G	A	-23.2775	4.906e-28				TRUE
cg22947402	rs4715332	6	20828	C	A	-23.2775	4.906e-28				TRUE
cg22947402	rs4715318	6	54682	A	G	-23.2763	4.92329e-28				TRUE
cg14091595	rs2089091	3	19466	A	G	-23.273	4.96982e-28	CBLB	TSS200	Island	TRUE
cg14091595	rs3996189	3	11157	G	A	-23.273	4.96982e-28	CBLB	TSS200	Island	TRUE
cg12981577	rs1569283	3	1824	A	G	-23.2706	5.00253e-28			S_Shelf	TRUE
cg11188103	rs11120342	1	4060	G	A	-23.2697	5.01618e-28	PTPN14	5'UTR		TRUE
cg03373519	rs7662817	4	8499	A	G	-23.269	5.02538e-28				TRUE
cg05792312	rs7935835	11	1	A	G	-23.2583	5.18141e-28				TRUE
cg00881894	rs6731591	2	32272	G	A	-23.2525	5.26609e-28	SCN1A;SCN1A;SCN1A	TSS1500;TSS1500;TSS1500		TRUE
cg01521131	rs9264602	6	258	G	A	23.226	5.67783e-28	HLA-C	Body	N_Shore	TRUE
cg11897887	rs2247337	20	2231	G	A	-23.2229	5.72907e-28	CST9L	TSS1500		TRUE
cg04843821	rs10827071	10	200711	G	A	-23.2182	5.806e-28	C10orf68	Body		TRUE
cg04843821	rs10827163	10	209920	A	G	-23.2182	5.806e-28	C10orf68	Body		TRUE
cg04843821	rs11009027	10	55839	A	G	-23.2182	5.806e-28	C10orf68	Body		TRUE
cg04843821	rs16933819	10	210845	G	A	-23.2182	5.806e-28	C10orf68	Body		TRUE
cg04843821	rs2298141	10	198170	G	A	-23.2182	5.806e-28	C10orf68	Body		TRUE
cg04843821	rs4145862	10	1	A	G	-23.2182	5.806e-28	C10orf68	Body		TRUE
cg23681001	rs11579521	1	1	A	G	-23.1976	6.15554e-28				TRUE
cg05407200	rs7122140	11	1305	G	A	-23.1922	6.25065e-28			S_Shelf	TRUE
cg22181382	rs6044121	20	13272	A	G	-23.1811	6.45158e-28			S_Shelf	TRUE
cg22181382	rs997972	20	1797	G	A	-23.1811	6.45158e-28			S_Shelf	TRUE
cg09284209	rs825490	12	6233	A	G	-23.1787	6.49615e-28				TRUE
cg03392100	rs2242653	6	56116	A	G	-23.1778	6.51206e-28	C6orf26	Body		TRUE
cg25174338	rs17053273	8	16371	A	G	-23.1746	6.57215e-28	DOCK5	Body		TRUE
cg07759478	rs17375690	3	1	A	G	-23.17	6.6578e-28	SYNPR	Body		TRUE
cg06690085	rs33926252	3	37342	G	A	-23.1548	6.95297e-28	KALRN;KALRN	Body;Body		TRUE
cg17095460	rs7950231	11	1729	G	A	23.1477	7.09344e-28				TRUE
cg25543264	rs9649865	7	1568	A	G	23.1432	7.18631e-28	COBL	Body		TRUE
cg12551908	rs13230948	7	35930	A	G	-23.1323	7.41215e-28	STAG3L4	3'UTR		TRUE
cg20106077	rs3800544	6	169	A	G	-23.1305	7.45003e-28	WDR27	Body	N_Shore	TRUE
cg07741840	rs10744763	12	10127	A	G	-23.1227	7.61742e-28	KDM2B;KDM2B	Body;Body	S_Shelf	TRUE
cg13748354	rs33922585	7	4710	A	G	-23.1193	7.69258e-28	NUDT1;NUDT1;NUDT1;NUDT1;NUDT1;NUDT1;NUDT1	Body;Body;Body;Body;Body;Body;Body	N_Shelf	TRUE
cg26038514	rs13258946	8	90734	A	C	-23.1147	7.79334e-28	ASAP1	Body		TRUE
cg26038514	rs4733571	8	25006	C	A	-23.1147	7.79334e-28	ASAP1	Body		TRUE
cg26038514	rs4733780	8	30597	G	A	-23.1147	7.79334e-28	ASAP1	Body		TRUE
cg26038514	rs7832651	8	440	G	A	-23.1147	7.79334e-28	ASAP1	Body		TRUE
cg19178509	rs1264333	6	6267	G	A	-23.1036	8.04527e-28	DDR1	TSS1500	N_Shore	TRUE
cg19178509	rs2535327	6	23677	G	A	-23.1036	8.04527e-28	DDR1	TSS1500	N_Shore	TRUE
cg19178509	rs2535331	6	34311	A	G	-23.1036	8.04527e-28	DDR1	TSS1500	N_Shore	TRUE
cg19178509	rs2844654	6	11893	C	A	-23.1036	8.04527e-28	DDR1	TSS1500	N_Shore	TRUE
cg14112997	rs2895332	22	1	G	A	23.0889	8.38778e-28	IL17RA	3'UTR	S_Shore	TRUE
cg18557837	rs9858242	3	1	G	A	23.084	8.50587e-28			N_Shelf	TRUE
cg17181941	rs3731935	2	15209	G	A	-23.0804	8.59433e-28	NCAPH	Body	S_Shelf	TRUE
cg07795447	rs10795033	10	109	G	A	23.0784	8.64266e-28				TRUE
cg07795447	rs7079024	10	1295	G	A	23.0784	8.64266e-28				TRUE
cg07764059	rs12536183	7	642	A	G	-23.0779	8.65689e-28	PPP1R9A;PPP1R9A;PPP1R9A;PPP1R9A;PPP1R9A	TSS1500;5'UTR;TSS1500;TSS1500;5'UTR	S_Shore	TRUE
cg07764059	rs35429726	7	3006	A	G	-23.0779	8.65689e-28	PPP1R9A;PPP1R9A;PPP1R9A;PPP1R9A;PPP1R9A	TSS1500;5'UTR;TSS1500;TSS1500;5'UTR	S_Shore	TRUE
cg22902288	rs12669325	7	35674	G	A	-23.0693	8.87239e-28	C7orf20	Body		TRUE
cg03004222	rs7152250	14	12188	A	C	-23.0678	8.90936e-28			S_Shelf	TRUE
cg21624311	rs12328538	2	5946	G	A	-23.0655	8.96833e-28				TRUE
cg07456585	rs11845833	14	2465	A	G	-23.0493	9.3921e-28	VSX2	TSS1500	N_Shore	TRUE
cg07456585	rs1860714	14	638	A	G	-23.0493	9.3921e-28	VSX2	TSS1500	N_Shore	TRUE
cg22706458	rs11203184	21	2519	G	A	-23.0464	9.47099e-28	UMODL1;UMODL1;C21orf128	Body;Body;TSS1500	S_Shelf	TRUE
cg17181941	rs11903461	2	5260	G	A	-23.0364	9.74463e-28	NCAPH	Body	S_Shelf	TRUE
cg17181941	rs2279105	2	11083	A	G	-23.0364	9.74463e-28	NCAPH	Body	S_Shelf	TRUE
cg17181941	rs2305935	2	25407	G	A	-23.0364	9.74463e-28	NCAPH	Body	S_Shelf	TRUE
cg20823859	rs1264899	1	20471	A	G	-23.0358	9.76154e-28	OVGP1	TSS1500		TRUE
cg20823859	rs1270853	1	20221	A	C	-23.0358	9.76154e-28	OVGP1	TSS1500		TRUE
cg00571519	rs10228503	7	91518	G	A	-23.0357	9.76369e-28	SRPK2;SRPK2	Body;Body	N_Shelf	TRUE
cg00571519	rs4727622	7	153755	C	A	-23.0357	9.76369e-28	SRPK2;SRPK2	Body;Body	N_Shelf	TRUE
cg12606694	rs3903759	6	2	A	C	23.0295	9.93872e-28	AKAP7	Body		TRUE
cg13989295	rs11654986	17	18396	A	G	23.0264	1.00271e-27	SKA2;SKA2	3'UTR;3'UTR	S_Shelf	TRUE
cg25692928	rs9875299	3	1	G	A	23.0226	1.01365e-27	CLSTN2	Body		TRUE
cg11897887	rs6083190	20	17286	G	A	-23.0189	1.02464e-27	CST9L	TSS1500		TRUE
cg23943944	rs2080867	5	1	A	G	-23.0181	1.02687e-27				TRUE
cg13871921	rs28451678	9	638	G	A	-23.0081	1.05671e-27	ANAPC2	Body	S_Shore	TRUE
cg13871921	rs28544087	9	4674	G	A	-23.0081	1.05671e-27	ANAPC2	Body	S_Shore	TRUE
cg09084244	rs1879379	12	30417	G	A	22.9972	1.09028e-27	CDK2AP1	TSS1500	S_Shore	TRUE
cg10764750	rs6974091	7	164583	A	G	-22.9959	1.09426e-27				TRUE
cg00272795	rs6518204	21	32776	A	G	-22.9949	1.09717e-27	UBE2G2;UBE2G2	5'UTR;Body	N_Shore	TRUE
cg20503657	rs11253495	10	101559	A	G	22.9906	1.11083e-27				TRUE
cg20503657	rs12249828	10	59333	A	G	22.9906	1.11083e-27				TRUE
cg20503657	rs1341741	10	52568	G	A	22.9906	1.11083e-27				TRUE
cg09533869	rs2319924	8	25846	G	A	22.9879	1.11952e-27	PGCP	5'UTR		TRUE
cg13306870	rs139412	22	25420	G	A	22.987	1.12258e-27	CBX7	3'UTR		TRUE
cg13306870	rs713841	22	1446	A	G	22.987	1.12258e-27	CBX7	3'UTR		TRUE
cg24167747	rs16985367	19	562	G	A	-22.9861	1.12543e-27	TFPT	Body	N_Shelf	TRUE
cg24167747	rs16985368	19	242	G	A	-22.9861	1.12543e-27	TFPT	Body	N_Shelf	TRUE
cg27481428	rs721347	7	1822	A	G	-22.9833	1.1343e-27			Island	TRUE
cg14159672	rs708727	1	51294	A	G	22.9787	1.14957e-27	PM20D1	1stExon	Island	TRUE
cg14245898	rs4808217	19	7720	A	G	-22.9719	1.17206e-27			N_Shelf	TRUE
cg23630179	rs4255644	13	236	A	G	-22.9708	1.17556e-27	COL4A2	Body	N_Shore	TRUE
cg20960322	rs6424828	1	95429	A	G	-22.9643	1.19764e-27			S_Shelf	TRUE
cg23636571	rs1351383	6	6727	C	A	-22.964	1.19894e-27				TRUE
cg23636571	rs1383267	6	4650	A	G	-22.964	1.19894e-27				TRUE
cg23636571	rs1871667	6	5233	G	A	-22.964	1.19894e-27				TRUE
cg23636571	rs2071477	6	3648	G	A	-22.964	1.19894e-27				TRUE
cg23636571	rs4713600	6	6138	A	C	-22.964	1.19894e-27				TRUE
cg23636571	rs7767288	6	1017	A	G	-22.964	1.19894e-27				TRUE
cg10738003	rs1893261	11	35442	A	G	-22.9571	1.2227e-27	ARHGEF12	Body		TRUE
cg06296184	rs3116998	6	1098	A	G	22.9558	1.22739e-27	HLA-DPB2	Body		TRUE
cg06296184	rs3117008	6	141	A	G	22.9558	1.22739e-27	HLA-DPB2	Body		TRUE
cg06296184	rs3117021	6	4084	G	A	22.9558	1.22739e-27	HLA-DPB2	Body		TRUE
cg06296184	rs4713607	6	5297	A	G	22.9558	1.22739e-27	HLA-DPB2	Body		TRUE
cg16618979	rs11767557	7	298	G	A	-22.9553	1.22926e-27				TRUE
cg24122364	rs7996442	13	2115	G	A	22.948	1.25498e-27	DOCK9;DOCK9;DOCK9;DOCK9	Body;Body;Body;Body		TRUE
cg19949776	rs2306331	15	18943	G	A	-22.9365	1.2971e-27	LOC100132724;AP4E1	TSS200;Body		TRUE
cg19949776	rs2614790	15	29099	A	G	-22.9365	1.2971e-27	LOC100132724;AP4E1	TSS200;Body		TRUE
cg25997988	rs36000196	5	56524	G	A	-22.9269	1.3334e-27				TRUE
cg16455339	rs2236421	6	1	A	G	-22.9241	1.3441e-27	ARID1B;ARID1B;ARID1B	Body;Body;Body		TRUE
cg09766355	rs3904696	1	1	A	C	-22.9231	1.34788e-27	NPL	TSS1500	S_Shore	TRUE
cg27225663	rs1407514	6	10299	C	A	-22.9139	1.38398e-27				TRUE
cg16970850	rs13270447	8	1320	A	C	-22.911	1.39563e-27	PINX1	Body		TRUE
cg16970850	rs6993753	8	66975	A	G	-22.911	1.39563e-27	PINX1	Body		TRUE
cg12214399	rs7662388	4	11973	G	A	-22.9032	1.42709e-27				TRUE
cg07227024	rs1035142	2	10404	A	C	22.8964	1.45514e-27	ALS2CR12;ALS2CR12	Body;Body		TRUE
cg27452255	rs17123650	1	8355	A	G	-22.8927	1.47097e-27				TRUE
cg24051749	rs7527128	1	37289	A	G	-22.8922	1.47281e-27	MYCBP;GJA9	TSS1500;Body	S_Shore	TRUE
cg10030633	rs1558461	7	1	A	G	-22.8894	1.48468e-27	MAD1L1;MAD1L1;MAD1L1	Body;Body;Body		TRUE
cg24753094	rs7176825	15	1	A	G	-22.8881	1.4903e-27	THSD4	Body		TRUE
cg22933800	rs17843604	6	14579	G	A	22.8797	1.52674e-27	HLA-DQA1	Body		TRUE
cg04627110	rs1318631	6	1	A	G	-22.8785	1.53227e-27	MOG;MOG;MOG;MOG;MOG;MOG;MOG;MOG;MOG;MOG;MOG	3'UTR;Body;3'UTR;Body;Body;Body;Body;Body;Body;Body;Body		TRUE
cg04627110	rs2256266	6	3189	A	G	-22.8785	1.53227e-27	MOG;MOG;MOG;MOG;MOG;MOG;MOG;MOG;MOG;MOG;MOG	3'UTR;Body;3'UTR;Body;Body;Body;Body;Body;Body;Body;Body		TRUE
cg04627110	rs439812	6	18900	G	A	-22.8785	1.53227e-27	MOG;MOG;MOG;MOG;MOG;MOG;MOG;MOG;MOG;MOG;MOG	3'UTR;Body;3'UTR;Body;Body;Body;Body;Body;Body;Body;Body		TRUE
cg24307368	rs7948284	11	1	A	G	-22.8746	1.54953e-27	SLN	TSS200		TRUE
cg18586262	rs9572058	13	19220	G	A	-22.8732	1.55537e-27			N_Shore	TRUE
cg18586262	rs9572068	13	8018	C	A	-22.8732	1.55537e-27			N_Shore	TRUE
cg02702444	rs974655	X	2076	G	A	-22.8724	1.55915e-27	KAL1	Body	N_Shore	TRUE
cg08250118	rs2275171	1	73985	A	G	-22.8679	1.57949e-27				TRUE
cg15971518	rs555097	11	3542	A	C	22.8642	1.59655e-27	PRG2	TSS1500		TRUE
cg13569207	rs7782781	7	640	G	A	-22.8608	1.61202e-27	ZNF862	Body	S_Shore	TRUE
cg11420142	rs2657191	8	58991	A	G	22.8453	1.68523e-27				TRUE
cg13224161	rs2855430	6	1	A	G	-22.8453	1.68542e-27	COL11A2;COL11A2;COL11A2	Body;Body;Body		TRUE
cg04467639	rs10832275	11	16825	C	A	-22.8412	1.70547e-27	COPB1;COPB1;COPB1	Body;Body;Body		TRUE
cg04467639	rs12295888	11	44518	G	A	-22.8412	1.70547e-27	COPB1;COPB1;COPB1	Body;Body;Body		TRUE
cg11314779	rs2912231	15	1	A	C	-22.8391	1.7159e-27			S_Shelf	TRUE
cg21241195	rs2143462	6	45847	A	G	-22.838	1.7212e-27	C6orf10	Body		TRUE
cg17117718	rs1052551	17	405716	A	G	22.8326	1.74806e-27			Island	TRUE
cg17117718	rs1052587	17	439396	G	A	22.8326	1.74806e-27			Island	TRUE
cg17117718	rs12185235	17	260495	A	G	22.8326	1.74806e-27			Island	TRUE
cg17117718	rs12185268	17	260475	G	A	22.8326	1.74806e-27			Island	TRUE
cg17117718	rs12373123	17	260865	G	A	22.8326	1.74806e-27			Island	TRUE
cg17117718	rs12373142	17	260992	C	G	22.8326	1.74806e-27			Island	TRUE
cg17117718	rs1396862	17	239789	A	G	22.8326	1.74806e-27			Island	TRUE
cg17117718	rs16940665	17	244688	G	A	22.8326	1.74806e-27			Island	TRUE
cg17117718	rs17334797	17	162704	G	A	22.8326	1.74806e-27			Island	TRUE
cg17117718	rs17426064	17	165490	A	G	22.8326	1.74806e-27			Island	TRUE
cg17117718	rs17574361	17	444994	G	A	22.8326	1.74806e-27			Island	TRUE
cg17117718	rs17574604	17	448405	G	A	22.8326	1.74806e-27			Island	TRUE
cg17117718	rs17650901	17	376483	G	A	22.8326	1.74806e-27			Island	TRUE
cg17117718	rs17651549	17	398070	A	G	22.8326	1.74806e-27			Island	TRUE
cg17117718	rs17652121	17	410765	G	A	22.8326	1.74806e-27			Island	TRUE
cg17117718	rs17691610	17	307454	A	C	22.8326	1.74806e-27			Island	TRUE
cg17117718	rs17763596	17	258002	A	C	22.8326	1.74806e-27			Island	TRUE
cg17117718	rs7350928	17	444892	A	G	22.8326	1.74806e-27			Island	TRUE
cg10357885	rs889125	19	1429	C	A	-22.8252	1.78602e-27	COL5A3	TSS1500	S_Shore	TRUE
cg27286614	rs12666575	7	45980	A	G	-22.8214	1.80546e-27	MAD1L1;MAD1L1;MAD1L1	Body;Body;Body	N_Shelf	TRUE
cg17099656	rs5769126	22	34	C	A	22.8196	1.81487e-27	CERK	TSS1500		TRUE
cg00345083	rs7517857	1	1	A	G	-22.8186	1.82018e-27	AJAP1;AJAP1	Body;Body	N_Shore	TRUE
cg14351440	rs12558975	X	5730	A	G	22.8182	1.82234e-27	MCF2;MCF2	Body;TSS1500		TRUE
cg14351440	rs2143401	X	4550	C	A	22.8182	1.82234e-27	MCF2;MCF2	Body;TSS1500		TRUE
cg07128503	rs400694	16	4793	A	G	-22.8161	1.83313e-27	C16orf74	Body	S_Shelf	TRUE
cg22931151	rs2546424	5	0	A	G	-22.8149	1.83927e-27	OR2V2	TSS200		TRUE
cg15897435	rs4577601	4	5833	A	G	22.8109	1.86065e-27	MRPL1	Body		TRUE
cg26846609	rs12325560	16	159361	G	A	22.8036	1.90022e-27	THUMPD1	Body	N_Shelf	TRUE
cg11008123	rs7127229	11	25	G	A	-22.7886	1.98449e-27	LOC283267	TSS1500		TRUE
cg22926869	rs10933936	3	1	A	G	-22.788	1.98749e-27	HHLA2	TSS200		TRUE
cg22926869	rs1531191	3	51209	A	G	-22.788	1.98749e-27	HHLA2	TSS200		TRUE
cg22926869	rs9637380	3	2182	G	A	-22.788	1.98749e-27	HHLA2	TSS200		TRUE
cg07731336	rs4072617	16	656	A	C	-22.7865	1.99637e-27				TRUE
cg02507579	rs4376074	3	31531	A	G	22.7855	2.00195e-27	OR5H15	1stExon		TRUE
cg00122779	rs2071295	6	5694	A	G	-22.7757	2.05964e-27	TNXB	Body		TRUE
cg00122779	rs6902493	6	10108	A	G	-22.7757	2.05964e-27	TNXB	Body		TRUE
cg01561758	rs1433089	19	7460	G	A	-22.7672	2.11051e-27			S_Shelf	TRUE
cg13996562	rs17268583	9	2030	G	A	-22.7586	2.16325e-27			N_Shore	TRUE
cg23905015	rs340739	2	15242	C	A	22.7418	2.27076e-27				TRUE
cg04297660	rs11501062	11	10823	A	G	-22.7224	2.4016e-27				TRUE
cg04297660	rs17111731	11	11494	A	G	-22.7224	2.4016e-27				TRUE
cg00023507	rs3130099	6	5716	A	G	22.7212	2.41013e-27	TAPBP;TAPBP;TAPBP	Body;Body;Body		TRUE
cg25817165	rs8084410	18	1273	G	A	-22.708	2.5039e-27	CNDP2;CNDP2	1stExon;Body	S_Shelf	TRUE
cg02527811	rs11886874	2	14406	G	A	-22.7061	2.51757e-27	C2orf54	1stExon		TRUE
cg13821051	rs10183360	2	21474	A	G	-22.697	2.58446e-27				TRUE
cg13821051	rs17024409	2	21613	G	A	-22.697	2.58446e-27				TRUE
cg00532122	rs2048564	4	1	A	G	-22.6954	2.59647e-27	TMEM165	Body		TRUE
cg22947402	rs10948723	6	23608	G	A	-22.6798	2.71607e-27				TRUE
cg06688803	rs3760627	19	126	G	A	-22.6793	2.72015e-27	CLPTM1	TSS1500	N_Shore	TRUE
cg23713600	rs11584024	1	14886	G	A	-22.6747	2.75656e-27	POMGNT1;C1orf190	Body;Body	S_Shelf	TRUE
cg05131771	rs10795033	10	77	G	A	22.6744	2.7588e-27				TRUE
cg05131771	rs7079024	10	1327	G	A	22.6744	2.7588e-27				TRUE
cg26893861	rs2074143	17	12655	G	A	22.6737	2.76445e-27	DUSP3	3'UTR		TRUE
cg03570263	rs3823355	6	98208	A	G	-22.6734	2.767e-27	RNF39;RNF39	Body;Body	S_Shore	TRUE
cg03570263	rs3823358	6	98086	A	G	-22.6734	2.767e-27	RNF39;RNF39	Body;Body	S_Shore	TRUE
cg03570263	rs6904029	6	97224	A	G	-22.6734	2.767e-27	RNF39;RNF39	Body;Body	S_Shore	TRUE
cg11620135	rs4969355	17	1207	A	G	-22.6635	2.84745e-27	BAIAP2;BAIAP2;BAIAP2;BAIAP2	Body;Body;Body;Body	S_Shore	TRUE
cg05393861	rs1075653	3	3100	G	A	-22.6558	2.91178e-27	ITIH3	TSS200		TRUE
cg05393861	rs1076425	3	3166	G	A	-22.6558	2.91178e-27	ITIH3	TSS200		TRUE
cg05393861	rs2071508	3	1782	A	G	-22.6558	2.91178e-27	ITIH3	TSS200		TRUE
cg05393861	rs9324	3	3043	G	A	-22.6558	2.91178e-27	ITIH3	TSS200		TRUE
cg03448017	rs9928306	16	24	A	G	-22.6532	2.93348e-27				TRUE
cg24655476	rs4620721	11	16991	A	G	-22.6521	2.94279e-27	FOLH1B	TSS1500		TRUE
cg19218082	rs1983931	13	6930	G	A	22.6455	2.99958e-27	COL4A2	Body	S_Shore	TRUE
cg19218082	rs3803232	13	8124	A	G	22.6455	2.99958e-27	COL4A2	Body	S_Shore	TRUE
cg19218082	rs3803236	13	6573	G	A	22.6455	2.99958e-27	COL4A2	Body	S_Shore	TRUE
cg16112880	rs7542768	1	1581	G	A	22.6369	3.0751e-27	TMEM9	TSS200	Island	TRUE
cg03868770	rs5997629	22	1648	G	A	-22.6251	3.18257e-27	RNF215	TSS1500	S_Shore	TRUE
cg18770452	rs4547872	4	21186	A	G	22.6245	3.18745e-27	COL25A1;COL25A1	Body;Body		TRUE
cg22305850	rs11689201	2	3672	G	A	-22.6228	3.20385e-27				TRUE
cg17369694	rs28490179	6	33609	G	A	22.6186	3.24318e-27	HLA-DRB5	3'UTR		TRUE
cg17369694	rs9270986	6	88664	A	C	22.6186	3.24318e-27	HLA-DRB5	3'UTR		TRUE
cg17369694	rs9271055	6	89973	C	A	22.6186	3.24318e-27	HLA-DRB5	3'UTR		TRUE
cg15129815	rs9961740	18	5308	A	G	-22.6176	3.25238e-27	FAM69C	3'UTR		TRUE
cg06961873	rs9689	1	137504	A	G	-22.6115	3.30971e-27	TMEM57	3'UTR		TRUE
cg11585022	rs7723819	5	1	A	G	-22.6064	3.35954e-27	WDR36	TSS1500	N_Shore	TRUE
cg17393140	rs798536	7	2254	A	G	-22.6023	3.39941e-27				TRUE
cg17393140	rs798544	7	1027	A	G	-22.6023	3.39941e-27				TRUE
cg07152869	rs12919017	16	266645	G	A	-22.5849	3.57521e-27	KIAA0556	Body		TRUE
cg07152869	rs12930355	16	21354	A	G	-22.5849	3.57521e-27	KIAA0556	Body		TRUE
cg11897887	rs4815220	20	15146	G	A	-22.5822	3.6035e-27	CST9L	TSS1500		TRUE
cg24961286	rs266335	15	17041	G	A	-22.5756	3.67387e-27	SMAD3	Body	S_Shelf	TRUE
cg16688533	rs12546342	8	30162	G	A	-22.5671	3.76519e-27	STC1	TSS1500		TRUE
cg11036359	rs1611205	6	745	G	A	-22.5641	3.79805e-27	HCG4	Body	N_Shore	TRUE
cg10306192	rs1939015	11	1	G	A	22.5624	3.81636e-27	MMP27	1stExon		TRUE
cg06202802	rs6850206	4	518	A	G	-22.5622	3.81944e-27	PSAPL1;SORCS2	1stExon;Body		TRUE
cg15600437	rs2076600	1	27852	A	G	-22.5572	3.87464e-27	MFAP2;MFAP2	TSS1500;TSS1500	S_Shelf	TRUE
cg15177604	rs3789724	2	13511	G	A	22.5541	3.90963e-27	POLR1B;POLR1B	Body;Body	Island	TRUE
cg27406070	rs2021749	6	22553	A	G	-22.5537	3.91402e-27	GABBR1;GABBR1;GABBR1	Body;Body;Body		TRUE
cg27406070	rs29223	6	12978	C	A	-22.5537	3.91402e-27	GABBR1;GABBR1;GABBR1	Body;Body;Body		TRUE
cg27406070	rs29225	6	5475	G	A	-22.5537	3.91402e-27	GABBR1;GABBR1;GABBR1	Body;Body;Body		TRUE
cg27406070	rs29226	6	5445	C	A	-22.5537	3.91402e-27	GABBR1;GABBR1;GABBR1	Body;Body;Body		TRUE
cg27406070	rs29253	6	4870	G	A	-22.5537	3.91402e-27	GABBR1;GABBR1;GABBR1	Body;Body;Body		TRUE
cg27406070	rs29257	6	2464	G	A	-22.5537	3.91402e-27	GABBR1;GABBR1;GABBR1	Body;Body;Body		TRUE
cg27406070	rs29258	6	2051	A	G	-22.5537	3.91402e-27	GABBR1;GABBR1;GABBR1	Body;Body;Body		TRUE
cg27406070	rs29262	6	1026	G	A	-22.5537	3.91402e-27	GABBR1;GABBR1;GABBR1	Body;Body;Body		TRUE
cg27406070	rs6919973	6	12308	A	G	-22.5537	3.91402e-27	GABBR1;GABBR1;GABBR1	Body;Body;Body		TRUE
cg27406070	rs740882	6	110	A	G	-22.5537	3.91402e-27	GABBR1;GABBR1;GABBR1	Body;Body;Body		TRUE
cg27406070	rs881284	6	481	A	G	-22.5537	3.91402e-27	GABBR1;GABBR1;GABBR1	Body;Body;Body		TRUE
cg15392147	rs1453541	11	15444	G	A	22.5525	3.92832e-27	OR5A1	TSS1500		TRUE
cg05123933	rs4348337	6	1	A	G	-22.5514	3.9411e-27			S_Shelf	TRUE
cg14351440	rs5954048	X	7802	A	C	22.5474	3.98723e-27	MCF2;MCF2	Body;TSS1500		TRUE
cg03449867	rs11638265	15	1920	G	A	22.5386	4.09042e-27	OCA2	Body		TRUE
cg04481077	rs3922641	7	2666	G	A	22.5374	4.1047e-27	HEATR2	Body	S_Shelf	TRUE
cg09084244	rs6488868	12	42114	A	G	22.5366	4.11366e-27	CDK2AP1	TSS1500	S_Shore	TRUE
cg23936477	rs4622605	18	734	G	A	-22.5358	4.12366e-27	C18orf62	TSS200		TRUE
cg05450979	rs1641769	16	2684	G	A	-22.5248	4.25672e-27	NUBP1	Body		TRUE
cg03570263	rs9357092	6	56039	A	G	-22.5205	4.31058e-27	RNF39;RNF39	Body;Body	S_Shore	TRUE
cg24801230	rs17660132	17	187270	G	A	-22.5177	4.34591e-27	MAPT;MAPT;MAPT;MAPT;MAPT;MAPT	5'UTR;5'UTR;5'UTR;5'UTR;5'UTR;5'UTR	S_Shelf	TRUE
cg17386240	rs3805700	5	5299	G	A	-22.5124	4.41384e-27	TGFBI	Body		TRUE
cg03187614	rs1029237	6	11340	A	G	-22.5118	4.42099e-27	TRIM10;TRIM10	Body;Body		TRUE
cg03187614	rs4711211	6	35487	G	A	-22.5118	4.42099e-27	TRIM10;TRIM10	Body;Body		TRUE
cg03187614	rs7843	6	25045	G	A	-22.5118	4.42099e-27	TRIM10;TRIM10	Body;Body		TRUE
cg03187614	rs957765	6	15368	A	G	-22.5118	4.42099e-27	TRIM10;TRIM10	Body;Body		TRUE
cg26589251	rs12324301	15	1	A	G	-22.5084	4.4651e-27	ADAMTS17	Body		TRUE
cg10632144	rs9535292	13	8523	A	G	22.508	4.47069e-27	EBPL	Body		TRUE
cg26162637	rs10487164	7	61810	A	G	-22.5076	4.47527e-27	RELN;RELN	Body;Body		TRUE
cg26162637	rs720078	7	22951	A	G	-22.5076	4.47527e-27	RELN;RELN	Body;Body		TRUE
cg26162637	rs997447	7	5314	G	A	-22.5076	4.47527e-27	RELN;RELN	Body;Body		TRUE
cg19181528	rs6027940	20	3211	A	G	-22.5056	4.50179e-27			Island	TRUE
cg19181528	rs6027947	20	10240	A	G	-22.5056	4.50179e-27			Island	TRUE
cg25057035	rs2064476	6	19433	G	A	-22.5041	4.52095e-27	HLA-DPB1	Body		TRUE
cg25057035	rs3091282	6	3309	C	G	-22.5041	4.52095e-27	HLA-DPB1	Body		TRUE
cg25057035	rs3097652	6	3946	A	G	-22.5041	4.52095e-27	HLA-DPB1	Body		TRUE
cg25057035	rs3117225	6	3822	A	G	-22.5041	4.52095e-27	HLA-DPB1	Body		TRUE
cg25057035	rs3117228	6	2546	A	C	-22.5041	4.52095e-27	HLA-DPB1	Body		TRUE
cg25057035	rs3130188	6	3287	G	A	-22.5041	4.52095e-27	HLA-DPB1	Body		TRUE
cg25057035	rs9277426	6	1979	A	C	-22.5041	4.52095e-27	HLA-DPB1	Body		TRUE
cg25057035	rs9277469	6	421	A	C	-22.5041	4.52095e-27	HLA-DPB1	Body		TRUE
cg25057035	rs9277471	6	207	A	G	-22.5041	4.52095e-27	HLA-DPB1	Body		TRUE
cg25057035	rs9277533	6	832	A	G	-22.5041	4.52095e-27	HLA-DPB1	Body		TRUE
cg25057035	rs9277546	6	1457	C	A	-22.5041	4.52095e-27	HLA-DPB1	Body		TRUE
cg25057035	rs9277554	6	1649	A	G	-22.5041	4.52095e-27	HLA-DPB1	Body		TRUE
cg01356752	rs11753610	6	8672	G	A	-22.504	4.52228e-27			S_Shore	TRUE
cg13506281	rs7329194	13	21136	G	A	-22.503	4.53602e-27	MTUS2	Body	Island	TRUE
cg12475092	rs1428901	5	60614	A	G	-22.4988	4.59218e-27				TRUE
cg17370616	rs10144431	14	1	A	C	-22.4969	4.61765e-27	RPL13AP3	Body	Island	TRUE
cg23840008	rs7180766	15	68124	G	A	22.4933	4.66599e-27				TRUE
cg01127608	rs3829849	9	12946	A	G	22.4923	4.67938e-27	LMX1B	Body	Island	TRUE
cg02772171	rs17681645	5	2589	A	G	-22.4876	4.7434e-27			N_Shelf	TRUE
cg22710156	rs7087787	10	41727	G	A	-22.4838	4.79573e-27				TRUE
cg03868770	rs757660	22	9400	A	G	-22.477	4.89258e-27	RNF215	TSS1500	S_Shore	TRUE
cg12307373	rs520039	11	13588	G	A	-22.4673	5.0318e-27	DYNC2H1;DYNC2H1	Body;Body		TRUE
cg12307373	rs589523	11	1228	G	A	-22.4673	5.0318e-27	DYNC2H1;DYNC2H1	Body;Body		TRUE
cg20274978	rs9577281	13	1849	G	A	-22.4642	5.07773e-27			Island	TRUE
cg08549829	rs4443716	9	5312	G	A	-22.4624	5.10444e-27	MIR548Q	TSS200		TRUE
cg11585022	rs3806932	5	21671	G	A	-22.4461	5.35231e-27	WDR36	TSS1500	N_Shore	TRUE
cg11585022	rs3806933	5	20604	A	G	-22.4461	5.35231e-27	WDR36	TSS1500	N_Shore	TRUE
cg14221851	rs10744391	12	4243	A	G	-22.4358	5.51547e-27			N_Shore	TRUE
cg22098780	rs3744262	17	1	G	A	22.4338	5.54758e-27	EFNB3	3'UTR		TRUE
cg27406070	rs29227	6	5022	A	C	-22.4299	5.61156e-27	GABBR1;GABBR1;GABBR1	Body;Body;Body		TRUE
cg21463262	rs1278766	13	5140	A	G	22.424	5.70919e-27	ATP11A;ATP11A	3'UTR;3'UTR	N_Shore	TRUE
cg09663736	rs2135533	11	4587	A	G	-22.4214	5.75309e-27	NTM	Body		TRUE
cg09663736	rs2658827	11	6306	C	A	-22.4214	5.75309e-27	NTM	Body		TRUE
cg09663736	rs2658828	11	6235	A	G	-22.4214	5.75309e-27	NTM	Body		TRUE
cg10764750	rs1842993	7	75261	G	A	-22.4171	5.82524e-27				TRUE
cg00023507	rs1059288	6	8793	A	G	22.4161	5.84264e-27	TAPBP;TAPBP;TAPBP	Body;Body;Body		TRUE
cg08912652	rs11602545	11	13254	G	A	-22.416	5.84446e-27	SNX19	Body		TRUE
cg08912652	rs2276097	11	1666	A	G	-22.416	5.84446e-27	SNX19	Body		TRUE
cg08912652	rs3751035	11	5726	A	G	-22.416	5.84446e-27	SNX19	Body		TRUE
cg14252149	rs2799410	1	38	G	A	22.3993	6.13529e-27	LGALS8;LGALS8;LGALS8;LGALS8	Body;Body;Body;Body		TRUE
cg03900028	rs7780100	7	8522	G	A	22.3931	6.24703e-27	ZNF117	TSS200		TRUE
cg00122779	rs17421624	6	33171	G	A	-22.3922	6.26498e-27	TNXB	Body		TRUE
cg00122779	rs2071293	6	29681	A	G	-22.3922	6.26498e-27	TNXB	Body		TRUE
cg10890644	rs7477466	10	148	G	A	22.3824	6.44587e-27	TUBAL3	TSS200		TRUE
cg19539986	rs3809452	14	67428	G	A	-22.3753	6.58183e-27	SNX6;SNX6	3'UTR;3'UTR		TRUE
cg04033559	rs11904158	2	1	A	G	-22.3707	6.66947e-27	PDK1	3'UTR		TRUE
cg07870920	rs13138888	4	12859	C	A	-22.3683	6.71718e-27				TRUE
cg03706056	rs1005696	21	5915	A	C	22.3668	6.74632e-27	SETD4	TSS1500		TRUE
cg03706056	rs2835267	21	9460	A	G	22.3668	6.74632e-27	SETD4	TSS1500		TRUE
cg19498042	rs2197205	3	634	A	G	-22.3661	6.75944e-27	TMPRSS7;TMPRSS7	TSS1500;TSS1500		TRUE
cg24769381	rs10793302	11	11902	A	G	-22.3639	6.80385e-27	GAB2;GAB2;GAB2	Body;1stExon;5'UTR		TRUE
cg24769381	rs7117238	11	12604	A	G	-22.3639	6.80385e-27	GAB2;GAB2;GAB2	Body;1stExon;5'UTR		TRUE
cg00532122	rs12649507	4	106353	A	G	-22.3636	6.80951e-27	TMEM165	Body		TRUE
cg15145296	rs11925965	3	30653	A	G	22.3602	6.87745e-27			S_Shore	TRUE
cg15145296	rs12633421	3	50609	A	G	22.3602	6.87745e-27			S_Shore	TRUE
cg15145296	rs3804587	3	27881	A	G	22.3602	6.87745e-27			S_Shore	TRUE
cg15145296	rs883207	3	23341	A	C	22.3602	6.87745e-27			S_Shore	TRUE
cg05340744	rs842454	7	21625	G	A	22.3527	7.03059e-27	ESYT2	Body	S_Shore	TRUE
cg26446133	rs8084410	18	1299	G	A	-22.3406	7.28278e-27	CNDP2;CNDP2;CNDP2	5'UTR;1stExon;5'UTR	S_Shelf	TRUE
cg25198316	rs10128967	12	145339	G	A	-22.3296	7.52259e-27	OR10AD1	TSS1500		TRUE
cg25198316	rs10506276	12	3534	A	G	-22.3296	7.52259e-27	OR10AD1	TSS1500		TRUE
cg25198316	rs11830617	12	9085	G	A	-22.3296	7.52259e-27	OR10AD1	TSS1500		TRUE
cg25198316	rs17224828	12	984	G	A	-22.3296	7.52259e-27	OR10AD1	TSS1500		TRUE
cg25198316	rs17823193	12	1158	A	G	-22.3296	7.52259e-27	OR10AD1	TSS1500		TRUE
cg25198316	rs7297558	12	9548	G	A	-22.3296	7.52259e-27	OR10AD1	TSS1500		TRUE
cg10662047	rs12291891	11	1	A	C	-22.3294	7.52666e-27	GRAMD1B	Body		TRUE
cg20149571	rs3810115	19	65202	A	C	-22.3192	7.75436e-27	ZNF816A	5'UTR	Island	TRUE
cg15828613	rs4929908	11	1	A	G	-22.3178	7.78677e-27			S_Shelf	TRUE
cg17240976	rs12694997	2	14222	A	G	-22.3154	7.84091e-27	HDLBP	5'UTR		TRUE
cg20992733	rs7378101	4	60	G	A	-22.3058	8.06533e-27				TRUE
[truncated: 63,536 more rows]

## Sheet: b) SNP Annotation
SNP	CHR	Minor Allele	Major Allele	MAF	MAPINFO	Transcript	Gene	Mutation	Gene Locations
rs7782777	7	A	G	0.3571	1245798
rs2077670	8	A	C	0.395	125948898
rs2250888	8	A	G	0.2353	129082378	NR_003367	PVT1	Silent	INTRON
rs2648889	8	A	G	0.2353	129095863	NR_003367	PVT1	Silent	INTRON
rs10846783	12	A	G	0.2605	125443020	NM_032656	DHX37	Silent	INTRON
rs13259873	8	A	G	0.3277	22266292	NM_015359,NM_001128431,NM_001135154,NM_001135153	SLC39A14,SLC39A14,SLC39A14,SLC39A14	Silent,Silent,Silent,Silent	INTRON
rs1033498	6	G	A	0.4397	32307869	NM_006781	C6orf10	Silent	INTRON
rs7136813	12	A	G	0.3235	8995966	NM_144670	A2ML1	Silent	INTRON
rs1033500	6	A	G	0.4364	32307382	NM_006781	C6orf10	Missense_P128L	EXON
rs10807100	6	A	G	0.4412	32303068	NM_006781	C6orf10	Silent	INTRON
rs2022533	6	C	A	0.4412	32307260	NM_006781	C6orf10	Silent	INTRON
rs2073046	6	A	G	0.4412	32336074	NM_006781	C6orf10	Silent	INTRON
rs2076538	6	C	A	0.4412	32317471	NM_006781	C6orf10	Silent	INTRON
rs2143465	6	G	A	0.4412	32309352	NM_006781	C6orf10	Silent	INTRON
rs2395114	6	G	A	0.4412	32233547
rs3817982	6	G	A	0.4412	32306262	NM_006781	C6orf10	Silent	INTRON
rs4576282	6	G	A	0.4412	32312796	NM_006781	C6orf10	Silent	INTRON
rs4713518	6	G	A	0.4412	32257337
rs485774	6	G	A	0.4412	32290954	NM_006781	C6orf10	Silent	INTRON
rs4959096	6	A	G	0.4412	32314676	NM_006781	C6orf10	Silent	INTRON
rs501545	6	A	G	0.4412	32294566	NM_006781	C6orf10	Silent	INTRON
rs502626	6	G	A	0.4412	32278266	NM_006781	C6orf10	Silent	INTRON
rs524578	6	A	G	0.4412	32295357	NM_006781	C6orf10	Silent	INTRON
rs525607	6	A	G	0.4412	32292084	NM_006781	C6orf10	Silent	INTRON
rs531094	6	A	T	0.4412	32286102	NM_006781	C6orf10	Silent	INTRON
rs533885	6	G	A	0.4412	32293152	NM_006781	C6orf10	Silent	INTRON
rs537757	6	A	T	0.4412	32268501	NM_006781	C6orf10	Silent	INTRON
rs547077	6	G	A	0.4412	32289318	NM_006781	C6orf10	Silent	INTRON
rs547261	6	A	G	0.4412	32282033	NM_006781	C6orf10	Silent	INTRON
rs574710	6	G	A	0.4407	32288190	NM_006781	C6orf10	Silent	INTRON
rs6930681	6	A	G	0.4412	32304031	NM_006781	C6orf10	Silent	INTRON
rs742582	6	A	G	0.4412	32299715	NM_006781	C6orf10	Silent	INTRON
rs9268132	6	G	A	0.4412	32254654
rs9268326	6	G	A	0.4412	32330153	NM_006781	C6orf10	Silent	INTRON
rs9268368	6	G	A	0.4364	32333955	NM_006781	C6orf10	Missense_Y69C	EXON
rs9268384	6	G	A	0.4412	32336586	NM_006781	C6orf10	Missense_Y36H	EXON
rs9368713	6	G	A	0.4412	32297337	NM_006781	C6orf10	Silent	INTRON
rs9405090	6	G	A	0.4412	32298372	NM_006781	C6orf10	Silent	INTRON
rs2814452	10	G	A	0.2754	134406401	NM_005539	INPP5A	Silent	INTRON
rs4767413	12	A	C	0.1597	116951069
rs1195903	12	G	A	0.3277	131505942	NM_198827	GPR133	Silent	INTRON
rs1195904	12	A	G	0.3277	131505850	NM_198827	GPR133	Silent	INTRON
rs1195906	12	G	A	0.3277	131505066	NM_198827	GPR133	Silent	INTRON
rs1046724	5	A	G	0.2059	178315686
rs7448421	5	G	A	0.2059	178303868	NM_058230	ZNF354B	Silent	INTRON
rs7519414	1	A	G	0.1891	220945483	NM_017898	MARC2	Silent	INTRON
rs1290177	13	A	G	0.4664	113536132	NM_032189,NM_015205	ATP11A,ATP11A	Synonymous_N1110N,Silent	INTRON,EXON
rs17197552	3	G	A	0.2605	135722264	NM_002718,NM_001190447	PPP2R3A,PPP2R3A	Missense_S642G,Silent	INTRON,EXON
rs6771997	3	G	A	0.2605	135731314	NM_002718,NM_001190447	PPP2R3A,PPP2R3A	Silent,Silent	INTRON,EXON
rs2840758	1	A	G	0.3529	28833494	NR_030725,NM_001048199,NR_002909,NR_030726,NR_036473	RCC1,RCC1,SNHG3,RCC1,SNHG3	Silent,Silent,Silent,Silent,Silent	INTRON,EXON
rs1191030	14	A	C	0.2143	100441224
rs2608049	8	G	A	0.2331	129078802	NR_003367	PVT1	Silent	INTRON
rs2292488	12	A	G	0.07563	22697423	NM_014802	KIAA0528	Silent	UTR
rs7967059	12	A	G	0.07563	22664803	NM_014802	KIAA0528	Silent	INTRON
rs7260065	19	G	A	0.2269	21516977
rs10170348	2	A	G	0.1765	3673648	NM_001255984,NR_045659,NM_001255983,NM_001255982,NM_199235,NM_024027,NM_001255985,NM_001255987,NM_001255988,NM_001255989,NM_001255986	COLEC11,COLEC11,COLEC11,COLEC11,COLEC11,COLEC11,COLEC11,COLEC11,COLEC11,COLEC11,COLEC11	Silent,Silent,Silent,Silent,Synonymous_K53K,Silent,Silent,Silent,Silent,Silent,Silent	INTRON,EXON
rs731034	2	G	A	0.1765	3677022	NM_001255984,NR_045659,NM_001255983,NM_001255982,NM_199235,NM_024027,NM_001255985,NM_001255987,NM_001255988,NM_001255989,NM_001255986	COLEC11,COLEC11,COLEC11,COLEC11,COLEC11,COLEC11,COLEC11,COLEC11,COLEC11,COLEC11,COLEC11	Silent,Silent,Silent,Silent,Silent,Silent,Silent,Silent,Silent,Silent,Silent	INTRON,EXON
rs9330298	1	C	A	0.4832	153590254
rs4777346	15	A	G	0.3361	71532067	NM_024817	THSD4	Silent	INTRON
rs2131463	4	A	G	0.3487	108855776	NM_183075	CYP2U1	Silent	INTRON
rs3756271	4	C	A	0.3487	108874039	NM_183075	CYP2U1	Silent	UTR
rs3134799	6	A	G	0.4244	32184221	NM_004557	NOTCH4	Silent	INTRON
rs394657	6	G	A	0.4244	32187023	NM_004557	NOTCH4	Silent	INTRON
rs13013413	2	A	G	0.1933	43053772
rs9355580	6	A	G	0.2521	166853513	NM_001006932,NM_021135	RPS6KA2,RPS6KA2	Silent,Silent	INTRON
rs7520924	1	G	A	0.458	62500555	NM_176877	INADL	Silent	INTRON
rs4330650	8	A	G	0.4496	91684009
rs4623371	8	C	A	0.4496	91682497
rs6471246	8	A	G	0.4496	91692022
rs11905650	20	G	A	0.1429	47229587
rs6019328	20	A	G	0.1429	47252752	NM_020820	PREX1	Silent	INTRON
rs4072425	1	G	A	0.4873	153588843
rs10445830	2	A	G	0.2605	232263973	NM_145236	B3GNT7	Silent	UTR
rs2290130	2	A	G	0.2605	232263127	NM_145236	B3GNT7	Missense_V233I	EXON
rs9872542	3	G	A	0.2627	135720673	NM_002718,NM_001190447	PPP2R3A,PPP2R3A	Synonymous_D111D,Silent	INTRON,EXON
rs10202253	2	G	A	0.3613	200793205
rs6435036	2	A	G	0.3613	200795571	NM_001039693,NR_004862	TYW5,TYW5	Silent,Silent	UTR,EXON
rs5987171	X	A	G	0.2857	153123411
rs7877342	X	G	A	0.3025	153101092
rs28560209	9	G	A	0.2857	140073120	NM_013366	ANAPC2	Silent	INTRON
rs28665875	9	G	A	0.2857	140076439	NM_013366	ANAPC2	Silent	INTRON
rs552339	6	A	G	0.4449	32292715	NM_006781	C6orf10	Silent	INTRON
rs28571612	9	A	G	0.105	136290672	NR_024514,NM_139027,NM_139026,NM_139025	ADAMTS13,ADAMTS13,ADAMTS13,ADAMTS13	Silent,Synonymous_P118P,Synonymous_P118P,Synonymous_P118P	EXON
rs11160165	14	A	C	0.1891	94689200	NM_058237,NM_020958	PPP4R4,PPP4R4	Silent,Silent	INTRON
rs4335713	14	A	G	0.1891	94747968
rs2242664	6	G	A	0.4706	31839331	NM_001178045,NM_025257,NM_001178044	SLC44A4,SLC44A4,SLC44A4	Synonymous_G103G,Synonymous_G179G,Synonymous_G137G	EXON
rs644774	6	G	A	0.4664	31838490	NM_001178045,NM_025257,NM_001178044	SLC44A4,SLC44A4,SLC44A4	Silent,Silent,Silent	INTRON
rs644827	6	A	G	0.4664	31838441	NM_001178045,NM_025257,NM_001178044	SLC44A4,SLC44A4,SLC44A4	Missense_M250V,Missense_M326V,Missense_M284V	EXON
rs660550	6	C	A	0.4664	31837277	NM_001178045,NM_025257,NM_001178044	SLC44A4,SLC44A4,SLC44A4	Silent,Silent,Silent	INTRON
rs10906418	10	A	G	0.1387	13633273	NM_003675	PRPF18	Silent	INTRON
rs4851518	2	A	G	0.3109	102601271
rs6715873	2	G	A	0.3109	102589726
rs1054038	10	A	G	0.2754	134188874	NM_030626,NM_001143757	LRRC27,LRRC27	Silent,Silent	UTR
rs17513917	1	A	G	0.3697	92205197	NM_001195684,NM_003243,NR_036634,NM_001195683	TGFBR3,TGFBR3,TGFBR3,TGFBR3	Silent,Silent,Silent,Silent	INTRON
rs17674109	5	A	G	0.4706	31106256
rs1012049	6	A	G	0.2521	128530307	NM_002844,NM_001135648	PTPRK,PTPRK	Silent,Silent	INTRON
rs2076540	6	G	A	0.4286	32317276	NM_006781	C6orf10	Silent	INTRON
rs477005	6	G	A	0.4286	32270500	NM_006781	C6orf10	Silent	INTRON
rs560505	6	G	A	0.4286	32261771	NM_006781	C6orf10	Missense_I144T	EXON
rs565571	6	A	G	0.4286	32266535	NM_006781	C6orf10	Silent	INTRON
rs13346641	19	A	G	0.2288	21592283	NM_175910,NM_001076678	ZNF493,ZNF493	Silent,Silent	INTRON
rs2280550	7	A	G	0.3277	1976556	NM_001013837,NM_003550,NM_001013836	MAD1L1,MAD1L1,MAD1L1	Silent,Silent,Silent	INTRON
rs7582271	2	A	G	0.1891	239574950
rs6913896	6	T	A	0.2311	33093365	NR_001435	HLA-DPB2	Silent	INTRON
rs9277723	6	A	G	0.2311	33091454	NR_001435	HLA-DPB2	Silent	INTRON
rs710010	14	A	C	0.3361	59183573
rs12730301	1	A	C	0.3193	54767767	NM_001009955,NM_145716,NM_018070	SSBP3,SSBP3,SSBP3	Silent,Silent,Silent	INTRON
rs4927086	1	G	A	0.3235	54766101	NM_001009955,NM_145716,NM_018070	SSBP3,SSBP3,SSBP3	Silent,Silent,Silent	INTRON
rs5751591	22	G	A	0.395	23489042	NM_004914	RAB36	Silent	INTRON
rs9890618	17	A	G	0.2479	14936231
rs12293167	11	C	A	0.4832	4387760
rs4910623	11	G	A	0.479	4389639
rs2055486	4	G	A	0.4076	60010116
rs4963867	12	A	G	0.458	25454578
rs3825422	13	G	A	0.2857	98017211	NM_207304,NM_144778	MBNL2,MBNL2	Silent,Silent	INTRON
rs8000986	13	G	A	0.2857	98024933	NM_207304,NM_144778	MBNL2,MBNL2	Silent,Silent	INTRON
rs28694742	4	A	G	0.1891	89299174
rs10489831	1	G	A	0.1639	158446532
rs3820678	1	A	G	0.1639	158450238	NM_001004472	OR10R2	Missense_A191T	EXON
rs1047910	6	A	G	0.2185	169857451	NM_182552,NM_001202550	WDR27,WDR27	Silent,Silent	UTR
rs1040961	13	G	A	0.05042	40108008	NM_005780	LHFP	Silent	INTRON
rs7841372	8	C	A	0.3655	61191590	NM_004056	CA8	Silent	INTRON
rs9894913	17	A	G	0.3319	76503527	NM_173628	DNAH17	Silent	INTRON
rs4472223	5	A	G	0.2689	54087671
rs11794	6	A	G	0.2689	25701718	NM_006998	SCGN	Silent	UTR
rs4711095	6	C	A	0.2647	25726774	NM_170745	HIST1H2AA	Silent	UTR
rs4711096	6	G	A	0.2647	25727054
rs4711097	6	A	G	0.2647	25732314
rs4712960	6	A	G	0.2647	25727265	NM_170610	HIST1H2BA	Synonymous_I43I	EXON
rs4712961	6	A	G	0.2647	25727334	NM_170610	HIST1H2BA	Synonymous_S66S	EXON
rs4712963	6	A	G	0.2647	25740502
rs9358872	6	A	G	0.2647	25727517	NM_170610	HIST1H2BA	Synonymous_K127K	EXON
rs9358876	6	G	A	0.2647	25738956
rs9358883	6	G	A	0.2647	25755515	NM_005495	SLC17A4	Silent	INTRON
rs9379784	6	G	A	0.2689	25725506
rs7213172	17	C	A	0.4237	80085703	NM_198082	CCDC57	Missense_Q810K	EXON
rs17628732	10	A	G	0.07563	123506701	NM_001001976,NM_007041	ATE1,ATE1	Silent,Silent	INTRON
rs11077969	17	A	G	0.4244	80085633	NM_198082	CCDC57	Missense_M833T	EXON
rs4625783	17	A	G	0.4244	80086395	NM_198082	CCDC57	Missense_R774G	EXON
rs7209474	17	A	G	0.4202	80136418	NM_198082	CCDC57	Missense_V480M	EXON
rs748112	10	A	G	0.4703	862889	NM_015155	LARP4B	Silent	INTRON
rs7956437	12	C	A	0.07563	11697835
rs7929006	11	C	A	0.4034	123048162	NM_024769	CLMP	Silent	INTRON
rs3999821	7	A	G	0.458	105399253	NM_020725	ATXN7L1	Silent	INTRON
rs12454625	18	A	G	0.3361	74128751	NM_014643	ZNF516	Silent	INTRON
rs8132	17	A	G	0.2689	78093353	NM_000152,NM_001079804,NM_001079803	GAA,GAA,GAA	Silent,Silent,Silent	UTR
rs10198127	2	G	A	0.09664	177912203
rs4893924	2	A	G	0.09664	177928171
rs10517522	4	G	A	0.3908	39453790
rs4975017	4	A	C	0.3908	39450229	NM_175737	KLB	Missense_Q1020K	EXON
rs10510007	10	G	A	0.3445	116636721	NM_001135051	FAM160B1	Silent	INTRON
rs17092542	10	A	G	0.3403	116630289	NM_001135051	FAM160B1	Silent	INTRON
rs1966384	10	A	C	0.3403	116627910	NM_001135051	FAM160B1	Silent	INTRON
rs4499252	16	G	A	0.1933	31538982
rs2241502	11	A	G	0.3403	125479363	NM_152713	STT3A	Synonymous_S332S	EXON
rs2281959	1	A	C	0.2521	167097739	NM_001080426	DUSP27	Missense_T1124N	EXON
rs2535967	7	G	A	0.1134	152601631
rs2535969	7	A	G	0.1134	152600817
rs12007458	X	A	G	0.1681	44162284	NM_025184	EFHC2	Silent	INTRON
rs12009688	X	G	A	0.1849	44173821	NM_025184	EFHC2	Silent	INTRON
rs4958945	5	C	A	0.07143	177377648
rs7705931	5	G	A	0.07143	177378845
rs1109559	12	G	A	0.2857	123757861
rs1160318	1	A	C	0.3235	95703444	NM_001199691,NM_001128142,NM_015485,NM_001199682,NR_037643	TMEM56-RWDD3,RWDD3,RWDD3,RWDD3,RWDD3	Silent,Silent,Silent,Silent,Silent	INTRON
rs2134677	X	A	C	0.1864	51142852
rs736017	10	A	G	0.1849	134917297	NM_001083909	GPR123	Silent	INTRON
rs2379234	17	A	G	0.2773	80396801	NM_173620	HEXDC	Silent	INTRON
rs2655226	3	G	A	0.1807	13555665
rs13404290	2	A	G	0.3908	237991777
rs1076860	4	G	A	0.1723	96760945
rs1836899	4	A	G	0.1723	96747103
rs6819078	4	A	G	0.1723	96743973
rs6597948	11	G	A	0.4244	1005308	NM_001242837,NM_012305	AP2A2,AP2A2	Silent,Silent	INTRON
rs7950955	11	G	A	0.4244	1011490	NM_001242837,NM_012305	AP2A2,AP2A2	Silent,Silent	UTR
rs1278774	13	G	A	0.4706	113543884				EXON
rs2410341	8	G	A	0.2101	15807735
rs10225245	7	A	G	0.3235	148100862	NM_014141	CNTNAP2	Silent	INTRON,EXON
rs12242690	10	C	A	0.2185	134219852	NM_138499,NM_001098637	PWWP2B,PWWP2B	Silent,Silent	INTRON
rs4148874	6	G	A	0.2857	32797488	NM_018833,NM_000544	TAP2,TAP2	Silent,Silent	INTRON
rs10874868	1	C	A	0.2479	95087398
rs11136268	8	A	G	0.1597	144294773
rs16870123	6	A	G	0.1597	32359460	NR_044996	HCG23	Silent	EXON
rs17202259	6	C	A	0.1597	32357489
rs17423649	6	A	G	0.1597	32357133
rs3817969	6	A	G	0.1597	32361388	NR_044996	HCG23	Silent	EXON
rs7740342	6	A	G	0.4496	156954566
rs10256467	7	G	A	0.3025	13841798
rs10486070	7	A	G	0.2983	13833814
rs9577762	13	A	G	0.3487	113105795
rs4321312	19	G	A	0.2308	21519416
rs6759804	2	A	G	0.395	69812069	NM_014911	AAK1	Silent	INTRON
rs4665083	2	G	A	0.4328	160430127	NM_013450	BAZ2B	Silent	INTRON
rs7563368	2	G	A	0.4286	160457075	NM_013450	BAZ2B	Silent	INTRON
rs1052551	17	A	G	0.1723	44068924	NM_001123067,NM_001203251,NM_005910,NM_016835,NM_001203252,NM_016834,NM_001123066,NM_016841	MAPT,MAPT,MAPT,MAPT,MAPT,MAPT,MAPT,MAPT	Synonymous_P147P,Synonymous_P147P,Synonymous_P176P,Synonymous_P493P,Synonymous_P176P,Synonymous_P118P,Synonymous_P493P,Synonymous_P118P	EXON
rs1052587	17	G	A	0.1723	44102604	NM_001123067,NM_001203251,NM_005910,NM_016835,NM_001203252,NM_016834,NM_001123066,NM_016841	MAPT,MAPT,MAPT,MAPT,MAPT,MAPT,MAPT,MAPT	Silent,Silent,Silent,Silent,Silent,Silent,Silent,Silent	UTR
rs12185235	17	A	G	0.1723	43923703	NR_024559,NM_175882	MAPT-AS1,SPPL2C	Silent,Synonymous_T477T	INTRON,EXON
rs12185268	17	G	A	0.1723	43923683	NR_024559,NM_175882	MAPT-AS1,SPPL2C	Silent,Missense_I471V	INTRON,EXON
rs12373123	17	G	A	0.1723	43924073	NR_024559,NM_175882	MAPT-AS1,SPPL2C	Silent,Missense_S601P	INTRON,EXON
rs12373142	17	C	G	0.1723	43924200	NR_024559,NM_175882	MAPT-AS1,SPPL2C	Silent,Missense_P643R	INTRON,EXON
rs1396862	17	A	G	0.1723	43902997	NM_001256299,NR_037772,NM_001145148,NM_001145146,NM_004382,NM_001145147	CRHR1,CRHR1,CRHR1,CRHR1,CRHR1,CRHR1	Silent,Silent,Silent,Silent,Silent,Silent	INTRON
rs16940665	17	G	A	0.1723	43907896	NM_001256299,NR_037772,NM_001145148,NM_001145146,NM_004382,NM_001145147	CRHR1,CRHR1,CRHR1,CRHR1,CRHR1,CRHR1	Synonymous_T48T,Silent,Synonymous_T223T,Synonymous_T252T,Synonymous_T223T,Synonymous_T183T	EXON
rs17334797	17	G	A	0.1723	43825912	NM_001256299,NR_037772	CRHR1,CRHR1	Silent,Silent	INTRON
rs17426064	17	A	G	0.1723	43828698	NM_001256299,NR_037772	CRHR1,CRHR1	Silent,Silent	INTRON
rs17574361	17	G	A	0.1723	44108202	NM_001193465,NM_001193466,NM_015443	KANSL1,KANSL1,KANSL1	Silent,Silent,Silent	UTR
rs17574604	17	G	A	0.1723	44111613	NM_001193465,NM_001193466,NM_015443	KANSL1,KANSL1,KANSL1	Synonymous_F859F,Synonymous_F860F,Synonymous_F860F	EXON
rs17577094	17	G	A	0.1723	44187492	NM_001193465,NM_001193466,NM_015443	KANSL1,KANSL1,KANSL1	Silent,Silent,Silent	INTRON
rs17650901	17	G	A	0.1723	44039691	NM_001123067,NM_001203251,NM_005910,NM_016835,NM_001203252,NM_016834,NM_001123066,NM_016841	MAPT,MAPT,MAPT,MAPT,MAPT,MAPT,MAPT,MAPT	Silent,Silent,Silent,Silent,Silent,Silent,Silent,Silent	UTR,EXON
rs17651549	17	A	G	0.1723	44061278	NM_001123067,NM_001203251,NM_005910,NM_016835,NM_001203252,NM_016834,NM_001123066,NM_016841	MAPT,MAPT,MAPT,MAPT,MAPT,MAPT,MAPT,MAPT	Silent,Silent,Silent,Missense_R370W,Silent,Silent,Missense_R370W,Silent	INTRON,EXON
rs17652121	17	G	A	0.1723	44073973	NM_001123067,NM_001203251,NM_005910,NM_016835,NM_001203252,NM_016834,NM_001123066,NM_016841	MAPT,MAPT,MAPT,MAPT,MAPT,MAPT,MAPT,MAPT	Synonymous_N226N,Synonymous_N226N,Synonymous_N255N,Synonymous_N572N,Synonymous_N255N,Synonymous_N197N,Synonymous_N590N,Synonymous_N197N	EXON
rs17660464	17	A	C	0.1723	44177993	NM_001193465,NM_001193466,NM_015443	KANSL1,KANSL1,KANSL1	Silent,Silent,Silent	INTRON
rs17691610	17	A	C	0.1723	43970662	NR_024559	MAPT-AS1	Silent	INTRON,EXON
rs17763596	17	A	C	0.1723	43921210	NR_024559	MAPT-AS1	Silent	EXON
rs7350928	17	A	G	0.1723	44108100	NM_001193465,NM_001193466,NM_015443	KANSL1,KANSL1,KANSL1	Silent,Silent,Silent	UTR
rs3793371	8	A	G	0.09664	144664299	NM_001960,NM_001130053,NM_032378,NM_001130055,NM_001130056,NM_001130057,NM_001195203	EEF1D,EEF1D,EEF1D,EEF1D,EEF1D,EEF1D,EEF1D	Silent,Silent,Silent,Silent,Silent,Silent,Silent	INTRON
rs9478125	6	G	A	0.2161	169806814
rs10745	6	A	G	0.07143	30030057	NM_170783,NM_014596	ZNRD1,ZNRD1	Synonymous_Q101Q,Synonymous_Q101Q	EXON
rs2232239	6	G	A	0.07143	29942866
rs2301751	6	A	G	0.07143	30039484	NM_170769,NM_025236	RNF39,RNF39	Silent,Silent	INTRON
rs3734836	6	G	A	0.07143	29980073	NR_026751	ZNRD1-AS1	Silent	INTRON,EXON
rs3807030	6	A	C	0.07143	30033690
rs3807036	6	A	G	0.07143	30044914
rs3823384	6	G	A	0.07143	29945368	NR_028032	HCG9	Silent	INTRON
rs3901554	6	G	A	0.07143	29955025
rs6904120	6	G	A	0.07143	29967742
rs6923832	6	A	G	0.07143	30062058
rs6923856	6	A	G	0.07143	29967529
rs6925061	6	A	G	0.07143	29992286	NR_026751	ZNRD1-AS1	Silent	INTRON,EXON
rs6940082	6	G	C	0.07143	29975095	NR_026751,NR_024240	ZNRD1-AS1,HLA-J	Silent,Silent	INTRON
rs7770505	6	A	G	0.07143	30028913	NR_026751	ZNRD1-AS1	Silent	EXON
rs9258525	6	G	A	0.07143	29806341
rs9258866	6	A	C	0.07143	29836524
rs9259705	6	C	G	0.07143	29881038
rs9260860	6	A	G	0.07143	29945508	NR_028032	HCG9	Silent	INTRON
rs9260915	6	A	G	0.07143	29948557
rs9260916	6	A	G	0.07143	29948708
rs9260930	6	G	A	0.07143	29956953
rs9260984	6	A	G	0.07143	29962268
rs9260998	6	G	A	0.07143	29963622
rs9261040	6	G	A	0.07143	29966620
rs9261079	6	A	G	0.07143	29968764
rs9261081	6	G	A	0.07143	29969040	NR_026751	ZNRD1-AS1	Silent	EXON
rs9261091	6	A	C	0.07143	29969973	NR_026751	ZNRD1-AS1	Silent	EXON
rs9261093	6	G	A	0.07143	29970685	NR_026751	ZNRD1-AS1	Silent	INTRON
rs9261108	6	A	G	0.07143	29975587	NR_026751,NR_024240	ZNRD1-AS1,HLA-J	Silent,Silent	INTRON
rs9261130	6	A	G	0.07143	29980445	NR_026751	ZNRD1-AS1	Silent	INTRON,EXON
rs9261138	6	A	G	0.07143	29981515	NR_026751	ZNRD1-AS1	Silent	INTRON,EXON
rs9261151	6	A	G	0.07143	29987738	NR_026751	ZNRD1-AS1	Silent	INTRON,EXON
rs9261156	6	A	C	0.07143	29991538	NR_026751	ZNRD1-AS1	Silent	INTRON,EXON
rs9261171	6	G	A	0.07143	29996121	NR_026751	ZNRD1-AS1	Silent	INTRON,EXON
rs9261193	6	G	A	0.07143	30002173	NR_026751	ZNRD1-AS1	Silent	INTRON,EXON
rs9261203	6	G	A	0.07143	30005043	NR_026751	ZNRD1-AS1	Silent	INTRON
rs9261257	6	A	G	0.07143	30022425	NR_026751	ZNRD1-AS1	Silent	INTRON
rs9261263	6	C	G	0.07143	30024749	NR_026751	ZNRD1-AS1	Silent	INTRON
rs9261265	6	G	A	0.07143	30026350	NR_026751	ZNRD1-AS1	Silent	INTRON
rs9261270	6	A	G	0.07143	30030135	NM_170783,NM_014596	ZNRD1,ZNRD1	Silent,Silent	INTRON
rs9261285	6	A	C	0.07143	30036083	NM_021959	PPP1R11	Silent	INTRON
rs9261316	6	A	G	0.07143	30047837
rs9261361	6	G	A	0.07143	30055933
rs17498164	7	A	G	0.3824	101837149	NM_001202543,NM_001202545,NM_001913,NM_001202544,NM_181500,NM_001202546,NM_181552	CUX1,CUX1,CUX1,CUX1,CUX1,CUX1,CUX1	Synonymous_P379P,Synonymous_P333P,Synonymous_P379P,Synonymous_P363P,Synonymous_P377P,Synonymous_P340P,Synonymous_P368P	EXON
rs385417	7	A	C	0.3782	101864836	NM_001202543,NM_001202545,NM_001913,NM_001202544,NM_181500,NM_001202546,NM_181552	CUX1,CUX1,CUX1,CUX1,CUX1,CUX1,CUX1	Silent,Silent,Silent,Silent,Silent,Silent,Silent	INTRON
rs409224	7	C	A	0.3782	101865210	NM_001202543,NM_001202545,NM_001913,NM_001202544,NM_181500,NM_001202546,NM_181552	CUX1,CUX1,CUX1,CUX1,CUX1,CUX1,CUX1	Silent,Silent,Silent,Silent,Silent,Silent,Silent	INTRON
rs2144746	6	A	G	0.3571	168918704	NM_001166412,NM_022138	SMOC2,SMOC2	Silent,Silent	INTRON
rs4358331	3	A	G	0.4739	97903374
rs6772614	3	A	C	0.4748	97883653
rs6804026	3	G	A	0.4748	97889348
rs7615262	3	C	A	0.4748	97901263
rs7623031	3	G	A	0.4748	97888197	NM_001005515	OR5H15	Synonymous_Y218Y	EXON
rs1881194	17	A	G	0.1737	44248814	NM_001193465,NM_001193466,NM_015443	KANSL1,KANSL1,KANSL1	Synonymous_S232S,Synonymous_S232S,Synonymous_S232S	EXON
rs17456596	8	G	A	0.4202	80783998
rs761187	6	G	A	0.4322	32318036	NM_006781	C6orf10	Silent	INTRON
rs9848661	3	A	C	0.2966	131578097	NM_130808	CPNE4	Silent	INTRON
rs3760341	17	C	A	0.1008	39094977
rs847394	7	A	G	0.4286	16969731
rs7192116	16	C	A	0.08824	1426994	NM_001193388,NM_001193389,NM_023076	UNKL,UNKL,UNKL	Silent,Silent,Silent	INTRON
rs741847	14	G	A	0.2353	75722496
rs9260497	6	G	A	0.07203	29920566
rs735683	5	A	C	0.2983	141485168
rs1046407	18	A	G	0.2311	72102997	NM_001044369	FAM69C	Silent	UTR
rs2233327	8	A	G	0.1218	134271506	NM_001135242,NM_006096	NDRG1,NDRG1	Silent,Silent	INTRON
rs12675535	8	A	G	0.437	18435816	NM_206909,NM_015310	PSD3,PSD3	Silent,Silent	INTRON
rs800153	11	A	G	0.1597	2373515
rs4658284	1	A	C	0.1891	92444125	NM_001242806,NM_001242805,NM_207189,NM_001242808,NM_001242807,NM_001242810,NM_001726	BRDT,BRDT,BRDT,BRDT,BRDT,BRDT,BRDT	Silent,Silent,Silent,Silent,Silent,Silent,Silent	INTRON,EXON
rs6666624	1	G	A	0.1891	92416821	NM_001242806,NM_001242805,NM_207189,NM_001242808,NM_001242807,NM_001242810	BRDT,BRDT,BRDT,BRDT,BRDT,BRDT	Silent,Silent,Silent,Silent,Silent,Silent	INTRON
rs662453	11	G	A	0.3655	100760936	NM_152432	ARHGAP42	Silent	INTRON
rs6766414	3	C	A	0.2647	31488222
rs870387	3	A	G	0.2647	31466659
rs7771476	6	G	A	0.07203	30016573	NR_026751	ZNRD1-AS1	Silent	INTRON
rs13342054	17	G	A	0.1176	6530904	NM_014804	KIAA0753	Silent	INTRON
rs12628411	22	A	G	0.3992	43170492
rs14056	3	A	G	0.2101	64080489	NR_045697,NM_198859	LOC100652759,PRICKLE2	Silent,Silent	INTRON,EXON
rs2861545	13	G	A	0.395	24782729	NM_001166271,NM_153023	SPATA13,SPATA13	Silent,Silent	INTRON
rs6827536	4	A	G	0.1176	3679491	NR_034136	LOC100133461	Silent	EXON
rs7127111	11	G	A	0.3319	33097267
rs3891156	6	A	G	0.07203	29988740	NR_026751	ZNRD1-AS1	Silent	INTRON,EXON
rs11749950	5	G	A	0.3529	84995031
rs7496640	15	A	G	0.3067	100821467	NM_139057	ADAMTS17	Synonymous_A252A	EXON
rs7496668	15	A	G	0.3067	100821576	NM_139057	ADAMTS17	Missense_S216L	EXON
rs3749953	6	G	A	0.1387	31713124	NM_172165,NM_002441,NM_025259,NR_037846,NM_172166	MSH5,MSH5,MSH5,MSH5-SAPCD1,MSH5	Silent,Silent,Silent,Silent,Silent	INTRON
rs6905572	6	A	G	0.1303	31731881	NR_037846,NM_001039651	MSH5-SAPCD1,SAPCD1	Silent,Missense_P99L	EXON
rs3129939	6	G	A	0.1723	32336766	NM_006781	C6orf10	Silent	INTRON
rs9268220	6	A	G	0.1723	32284340	NM_006781	C6orf10	Silent	INTRON
rs12843640	X	G	A	0.1849	51145013
rs1052553	17	G	A	0.1737	44073889	NM_001123067,NM_001203251,NM_005910,NM_016835,NM_001203252,NM_016834,NM_001123066,NM_016841	MAPT,MAPT,MAPT,MAPT,MAPT,MAPT,MAPT,MAPT	Synonymous_A198A,Synonymous_A198A,Synonymous_A227A,Synonymous_A544A,Synonymous_A227A,Synonymous_A169A,Synonymous_A562A,Synonymous_A169A	EXON
rs619850	2	G	A	0.4664	75059013
rs656489	2	A	G	0.4664	75060099	NM_000189	HK2	Silent	UTR
rs611744	8	G	A	0.4958	109228008	NM_001568	EIF3E	Silent	INTRON
rs661036	8	A	G	0.4958	109213088
rs13090335	3	C	A	0.05882	23463722	NM_152653,NR_039621	UBE2E2,MIR548AC	Silent,Silent	INTRON
rs10838395	11	A	G	0.2101	44994060
rs362313	4	A	G	0.1134	3235589	NM_002111	HTT	Silent	INTRON
rs4908400	1	G	A	0.3487	28690628
rs17413333	1	A	G	0.3866	161675580
rs3945761	9	A	G	0.3856	115747393
rs198750	11	A	G	0.1303	61388090	NR_002775	RPLP0P2	Silent	INTRON
rs10790316	11	A	G	0.3025	119468994
rs7121550	11	A	G	0.3025	119469211
rs11633619	15	A	G	0.2983	60644074	NM_001136015,NM_004039,NM_001002857,NM_001002858	ANXA2,ANXA2,ANXA2,ANXA2	Silent,Silent,Silent,Silent	INTRON
rs6754391	2	A	G	0.4412	24369019	NM_001145710	LOC375190	Silent	INTRON
rs746362	1	A	G	0.3178	160121746	NM_144699	ATP1A4	Silent	UTR
rs7076351	10	G	A	0.4916	91457904
rs1533055	15	G	A	0.3655	81410106
rs2250029	15	G	A	0.3571	81410488
rs2076312	6	A	C	0.1471	33142162	NM_080679,NM_080681,NM_080680	COL11A2,COL11A2,COL11A2	Silent,Silent,Silent	INTRON
rs2362979	5	G	A	0.3571	36262551	NM_001161429,NM_145000	RANBP3L,RANBP3L	Silent,Silent	INTRON
rs1020852	2	A	G	0.2143	166927659	NM_006920,NM_001202435,NM_001165964,NM_001165963	SCN1A,SCN1A,SCN1A,SCN1A	Silent,Silent,Silent,Silent	INTRON
rs13397210	2	A	G	0.2143	166922028	NM_006920,NM_001202435,NM_001165964,NM_001165963	SCN1A,SCN1A,SCN1A,SCN1A	Silent,Silent,Silent,Silent	INTRON
rs1841548	2	G	A	0.2143	166920430	NM_006920,NM_001202435,NM_001165964,NM_001165963	SCN1A,SCN1A,SCN1A,SCN1A	Silent,Silent,Silent,Silent	INTRON
rs7688651	4	A	G	0.4034	87259805	NM_138982,NM_138980,NM_002753	MAPK10,MAPK10,MAPK10	Silent,Silent,Silent	INTRON
rs2369476	1	A	C	0.3193	160121488	NM_144699	ATP1A4	Silent	UTR
rs6427504	1	G	A	0.3151	160124875	NM_144699	ATP1A4	Missense_G83D	EXON
rs1057304	10	G	A	0.4832	853106
rs7071801	10	G	A	0.4706	854011
rs11197797	10	A	G	0.2941	118454499	NM_025015	HSPA12A	Silent	INTRON
rs2420330	10	A	G	0.2941	118457481	NM_025015	HSPA12A	Silent	INTRON
rs5944761	X	G	A	0.1513	24453217
rs407302	16	A	G	0.3347	85746080	NM_206967	C16orf74	Silent	INTRON
rs3768921	2	A	G	0.4412	237027593	NM_001037131,NM_014914	AGAP1,AGAP1	Silent,Silent	INTRON
rs401099	22	G	A	0.2017	18477024	NM_015241,NM_001122731,NM_001136004	MICAL3,MICAL3,MICAL3	Silent,Silent,Silent	INTRON
rs433576	22	A	G	0.2059	18448960	NM_015241,NM_001122731,NM_001136004	MICAL3,MICAL3,MICAL3	Silent,Silent,Silent	INTRON
rs437526	22	A	C	0.2017	18462418	NM_015241,NM_001122731,NM_001136004	MICAL3,MICAL3,MICAL3	Silent,Silent,Silent	INTRON
rs6774289	3	A	C	0.2607	135714105	NM_002718,NM_001190447	PPP2R3A,PPP2R3A	Silent,Silent	INTRON
rs2190358	2	A	G	0.2899	102581224
rs2709182	11	A	G	0.4538	4566711	NM_001004137	OR52M1	Synonymous_D97D	EXON
rs11842177	13	A	G	0.2373	112821684
rs9295346	6	A	G	0.2605	166859080	NM_001006932,NM_021135	RPS6KA2,RPS6KA2	Silent,Silent	INTRON
rs12318582	12	A	G	0.1681	131252551
rs1105429	18	G	A	0.2437	77112179	NM_198531	ATP9B	Silent	INTRON
rs2062181	18	A	G	0.2437	77100844	NM_198531	ATP9B	Silent	INTRON
rs12673692	7	A	G	0.2815	11568530	NM_015204	THSD7A	Silent	INTRON
rs11656096	17	A	G	0.3361	19622643
rs5944042	X	G	A	0.1525	24468830
rs220159	21	A	G	0.3235	43547873	NM_001199528,NM_001199527,NM_173568,NM_001004416	UMODL1,UMODL1,UMODL1,UMODL1	Missense_D1136N,Missense_D1264N,Missense_D1336N,Missense_D1208N	EXON
rs689902	18	A	G	0.339	74119969	NM_014643	ZNF516	Silent	INTRON
rs1339988	1	G	A	0.4202	248511674
rs10829730	10	A	C	0.05462	132159651
rs12085417	1	A	G	0.06303	203277053	NM_006763	BTG2	Silent	UTR
rs10240752	7	A	C	0.4958	16469491
rs977911	3	A	C	0.06303	43433557	NM_001204834,NM_001204831,NM_001204833,NM_018075,NM_001204832	ANO10,ANO10,ANO10,ANO10,ANO10	Silent,Silent,Silent,Silent,Silent	INTRON
rs4865908	5	G	A	0.2017	54316028
rs11247790	1	A	C	0.3571	28696091
rs318481	6	G	A	0.5	2888213	NM_004155	SERPINB9	Silent	UTR
rs10920610	1	G	A	0.06356	203291735
rs7605998	2	A	G	0.3432	207803548
rs883124	12	A	G	0.2857	125813494	NM_052907	TMEM132B	Silent	INTRON
rs2036851	5	A	G	0.4244	17361908
rs2532941	6	G	A	0.2521	30892521	NM_001167733,NM_020442,NM_001167734	VARS2,VARS2,VARS2	Silent,Silent,Silent	INTRON
rs721906	15	A	G	0.2101	101499281	NM_024652	LRRK1	Silent	INTRON
rs7827800	8	G	A	0.2059	1116638
rs2532925	6	G	A	0.2563	30899163	NM_205854	SFTA2	Silent	UTR
rs10463007	5	G	A	0.3824	170843198
rs11134696	5	G	A	0.3824	170816401	NM_001037738,NM_199185,NM_002520	NPM1,NPM1,NPM1	Silent,Silent,Silent	INTRON
rs4325021	8	G	A	0.1639	143374261	NM_145003	TSNARE1	Silent	INTRON
rs2227349	19	A	G	0.416	17001551	NM_003950	F2RL3	Silent	UTR
rs2227356	19	A	G	0.416	17003405
rs773863	19	A	G	0.4244	17015428	NM_015692	CPAMD8	Silent	INTRON
rs2298752	4	A	G	0.1886	103177071	NM_001135147	SLC39A8	Silent	INTRON
rs28688712	9	A	G	0.3025	140247365	NM_017820	EXD3	Silent	INTRON
rs2902317	19	A	G	0.2563	12532330
rs11156673	14	G	A	0.4874	31904160
rs8012658	14	A	C	0.4874	31918957	NM_080664	C14orf126	Silent	INTRON
rs10846489	12	G	A	0.2881	123743927
rs1041934	1	A	G	0.2899	236700823	NM_201545,NM_006499,NM_201543,NM_201544	LGALS8,LGALS8,LGALS8,LGALS8	Synonymous_P24P,Synonymous_P24P,Synonymous_P24P,Synonymous_P24P	EXON
rs1124907	1	G	A	0.2899	236707816	NM_201545,NM_006499,NM_201543,NM_201544	LGALS8,LGALS8,LGALS8,LGALS8	Silent,Silent,Silent,Silent	INTRON,EXON
rs1126627	1	A	G	0.2899	236718620	NM_018072	HEATR1	Missense_N1967D	EXON
rs15701	1	A	G	0.2899	236711323	NM_201545,NM_006499,NM_201543,NM_201544	LGALS8,LGALS8,LGALS8,LGALS8	Synonymous_Y314Y,Synonymous_Y314Y,Synonymous_Y272Y,Synonymous_Y272Y	EXON
rs2275685	1	G	A	0.2899	236716959	NM_018072	HEATR1	Synonymous_S2053S	EXON
rs2275687	1	A	G	0.2899	236717926	NM_018072	HEATR1	Missense_E2017G	EXON
rs2472124	1	G	A	0.2899	236701862	NM_201545,NM_006499,NM_201543,NM_201544	LGALS8,LGALS8,LGALS8,LGALS8	Silent,Silent,Silent,Silent	INTRON
rs6989	1	A	C	0.2899	236714064	NM_201545,NM_006499,NM_201543,NM_201544,NM_018072	LGALS8,LGALS8,LGALS8,LGALS8,HEATR1	Silent,Silent,Silent,Silent,Silent	UTR
rs11700304	20	G	A	0.339	42574362	NM_001098797,NM_032883,NM_001098796	TOX2,TOX2,TOX2	Silent,Silent,Silent	INTRON
rs12886909	14	G	A	0.1471	92588192
rs4548800	14	A	G	0.1471	92586567	NM_004545	NDUFB1	Silent	INTRON
rs10512064	9	G	A	0.1218	79776332
rs17785751	9	G	A	0.1218	79790425
rs116016	14	G	A	0.4286	71577480	NM_014982	PCNX	Silent	UTR
rs13171869	5	A	G	0.2017	178335516	NM_030613	ZFP2	Silent	INTRON
rs3803538	15	G	A	0.2143	90891771	NR_028287	GABARAPL3	Silent	EXON
rs8023776	15	A	G	0.2143	90897952	NM_001004309	ZNF774	Synonymous_L20L	EXON
rs10431006	11	G	A	0.06303	49010832
rs10839224	11	G	A	0.06303	49146066
rs10839229	11	A	G	0.06303	49162948
rs16906158	11	G	A	0.06303	49170774	NM_001014986,NM_001193473,NM_001193471,NM_001193472,NM_004476	FOLH1,FOLH1,FOLH1,FOLH1,FOLH1	Silent,Silent,Silent,Silent,Silent	INTRON
rs6996219	8	G	A	0.1849	143656021
rs12487334	3	G	A	0.1218	119291419
rs3915166	3	G	A	0.1218	119279281
rs4330287	3	A	C	0.1218	119288848
rs6438537	3	G	A	0.1218	119277846	NM_005191	CD80	Silent	INTRON
rs10099996	8	A	G	0.4118	144396396	NM_052963	TOP1MT	Silent	INTRON
rs724037	8	A	C	0.4118	144401846	NM_052963	TOP1MT	Silent	INTRON
rs10779415	1	A	G	0.1849	220935808	NM_017898	MARC2	Silent	INTRON
rs3749374	3	A	G	0.2983	22422856
rs1195915	12	C	A	0.3319	131503119	NM_198827	GPR133	Silent	INTRON
rs1714345	11	G	A	0.3992	15180923	NM_001031853,NM_001042536	INSC,INSC	Silent,Silent	INTRON
rs1061807	6	A	G	0.2563	32136838	NM_006411,NM_032741	AGPAT1,AGPAT1	Silent,Silent	UTR
rs2269424	6	A	G	0.2563	32132233	NR_037861	PPT2-EGFL8	Silent	INTRON
rs9267810	6	G	A	0.2563	32121594	NR_037170,NR_037169,NR_037172,NR_037171,NM_138717	LOC100507547,LOC100507547,LOC100507547,LOC100507547,PPT2	Silent,Silent,Silent,Silent,Silent	INTRON,EXON
rs10936996	3	A	G	0.05462	178977074	NR_028135,NM_001163677,NM_171829,NM_171828	KCNMB3,KCNMB3,KCNMB3,KCNMB3	Silent,Silent,Silent,Silent	INTRON,EXON
rs10934301	3	G	A	0.4034	115375972	NM_002045,NM_001130064	GAP43,GAP43	Silent,Silent	INTRON
rs7703	10	A	G	0.4916	858394	NM_015155	LARP4B	Silent	UTR
rs2295353	20	A	G	0.4076	33356511	NM_014071,NM_001242539	NCOA6,NCOA6	Silent,Silent	INTRON
rs910869	20	A	G	0.416	33292777	NM_021202	TP53INP2	Silent	INTRON
rs6656566	1	A	G	0.2227	53878651
rs10102933	8	A	G	0.1017	102480148
rs2143468	6	A	T	0.4359	32309003	NM_006781	C6orf10	Silent	INTRON
rs4843230	16	C	A	0.08403	87248963
rs10205187	2	A	G	0.07983	113333410	NM_001137604,NM_019014	POLR1B,POLR1B	Silent,Silent	UTR
rs13395779	2	G	A	0.07983	113329522	NM_001137604,NM_019014	POLR1B,POLR1B	Silent,Silent	INTRON
rs1046515	7	A	G	0.09664	140394587	NM_052853	ADCK2	Missense_P622L	EXON
rs12375245	7	A	G	0.09664	140390656	NM_052853	ADCK2	Silent	INTRON
rs12207298	6	G	A	0.1303	166570112
rs2028791	6	G	A	0.1303	166573544	NM_003181	T	Silent	INTRON
rs3127328	6	A	G	0.1303	166572045	NM_003181	T	Missense_G356S	EXON
rs3733876	5	A	G	0.1975	176382995	NM_016290,NM_001199297,NM_001199298	UIMC1,UIMC1,UIMC1	Missense_P435L,Missense_P435L,Missense_P435L	EXON
rs1061783	6	G	A	0.4748	33282628	NM_005453,NM_001145338	ZBTB22,ZBTB22	Silent,Silent	UTR
rs2650706	10	C	A	0.416	63240300
rs2993425	10	G	A	0.416	63237913
rs3129937	6	A	C	0.1752	32336364	NM_006781	C6orf10	Silent	INTRON
rs10006389	4	G	A	0.4412	186550283	NM_001145671,NM_003603,NM_001145672,NM_001145675,NM_001145673,NM_001145674,NM_021069,NM_001145670	SORBS2,SORBS2,SORBS2,SORBS2,SORBS2,SORBS2,SORBS2,SORBS2	Silent,Silent,Silent,Silent,Silent,Silent,Silent,Silent	INTRON
rs16887303	6	G	A	0.1008	169128147
rs9525356	13	A	G	0.1933	114817751	NM_007368	RASA3	Silent	INTRON
rs2018399	4	A	G	0.1597	7771634	NR_026892,NM_198595,NM_001134647	AFAP1-AS1,AFAP1,AFAP1	Silent,Silent,Silent	INTRON,EXON
rs4251689	8	A	G	0.458	145741130	NM_004260	RECQL4	Silent	INTRON
rs4925811	8	C	A	0.4664	145802447	NM_025251	ARHGAP39	Silent	INTRON
rs9071	8	A	G	0.4622	145750506	NM_014665,NM_001024678	LRRC14,LRRC24	Silent,Silent	INTRON
rs3786182	18	A	G	0.2479	77134275	NM_198531	ATP9B	Silent	INTRON
rs678050	1	G	A	0.1303	230313911	NM_004481	GALNT2	Silent	INTRON
rs4438744	4	G	A	0.4407	119992822
rs6767354	3	A	G	0.2059	23784303
rs12995964	2	A	C	0.188	43056072
rs2403278	11	G	A	0.4538	18415687
rs2076183	6	A	G	0.1092	29691303	NM_018950,NM_001098478,NM_001098479	HLA-F,HLA-F,HLA-F	Synonymous_A21A,Synonymous_A21A,Synonymous_A21A	EXON
rs2235383	6	G	A	0.1092	29693499	NM_018950,NM_001098478,NM_001098479	HLA-F,HLA-F,HLA-F	Silent,Silent,Silent	INTRON
rs2272874	6	G	A	0.1092	29696245	NR_026973,NR_026972	HLA-F-AS1,HLA-F-AS1	Silent,Silent	INTRON,EXON
rs3736694	6	C	A	0.1092	29696849	NR_026973,NR_026972	HLA-F-AS1,HLA-F-AS1	Silent,Silent	INTRON,EXON
rs3757324	6	A	C	0.1092	29689127
rs7773358	6	A	G	0.1134	29701800	NR_026973,NR_026972	HLA-F-AS1,HLA-F-AS1	Silent,Silent	INTRON,EXON
rs9258170	6	C	A	0.1092	29689590
rs9258186	6	G	A	0.1092	29692334	NM_018950,NM_001098478,NM_001098479	HLA-F,HLA-F,HLA-F	Silent,Silent,Silent	INTRON
rs9258207	6	A	G	0.1134	29704443	NR_026973,NR_026972	HLA-F-AS1,HLA-F-AS1	Silent,Silent	INTRON,EXON
rs9258208	6	A	G	0.1134	29704545	NR_026973,NR_026972	HLA-F-AS1,HLA-F-AS1	Silent,Silent	INTRON,EXON
rs9258211	6	A	G	0.1134	29706180	NR_026973,NR_026972	HLA-F-AS1,HLA-F-AS1	Silent,Silent	INTRON,EXON
rs9258218	6	A	G	0.1134	29708028	NR_026973,NR_026972	HLA-F-AS1,HLA-F-AS1	Silent,Silent	INTRON,EXON
rs1054190	3	A	G	0.1597	119536718	NM_033013,NM_003889,NM_022002	NR1I2,NR1I2,NR1I2	Silent,Silent,Silent	UTR
rs11579620	1	A	G	0.1765	7432615	NM_015215	CAMTA1	Silent	INTRON
rs4908626	1	A	C	0.1765	7422216	NM_015215	CAMTA1	Silent	INTRON
rs1662955	2	G	A	0.2269	30670973	NM_182551,NM_001002257	LCLAT1,LCLAT1	Silent,Silent	INTRON
rs829584	2	G	A	0.2269	30677275	NM_182551,NM_001002257	LCLAT1,LCLAT1	Silent,Silent	INTRON
rs1518574	11	G	A	0.3277	93726072
rs2462741	11	A	C	0.3277	93725384
rs5025124	8	A	G	0.3403	135494243	NM_020863,NM_001174157,NM_001174158,NM_001167583,NM_001029939	ZFAT,ZFAT,ZFAT,ZFAT,ZFAT	Silent,Silent,Silent,Silent,Silent	INTRON
rs330570	13	A	G	0.1092	111293847	NM_024537	CARS2	Silent	UTR
rs2075032	12	G	A	0.1555	717138	NM_016533	NINJ2	Silent	INTRON
rs4767418	12	A	G	0.1639	116966294
rs12310185	12	A	G	0.3992	76022150
rs4662223	2	A	G	0.1933	145235108	NM_014795,NM_001171653	ZEB2,ZEB2	Silent,Silent	INTRON
rs2362974	5	G	A	0.1229	36156654	NM_001243120,NM_032637,NM_005983	SKP2,SKP2,SKP2	Silent,Silent,Silent	INTRON
rs521081	11	G	A	0.1261	35644794
rs13243638	7	A	C	0.1303	98780395	NM_001145715	KPNA7	Silent	INTRON
rs6735337	2	A	C	0.1891	101098494	NM_001011717	NMS	Silent	INTRON
rs869840	2	A	G	0.1933	101131552
rs10010994	4	C	A	0.1723	16076784	NM_001145849,NM_001145851,NM_001145847,NM_001145852,NM_006017,NM_001145850,NM_001145848	PROM1,PROM1,PROM1,PROM1,PROM1,PROM1,PROM1	Silent,Silent,Silent,Silent,Silent,Silent,Silent	INTRON
rs10194520	2	A	G	0.4496	5611779
rs10929979	2	A	G	0.3025	161214857	NM_002897,NM_016836	RBMS1,RBMS1	Silent,Silent	INTRON
rs6708182	2	A	G	0.3025	161180007	NM_002897,NM_016836	RBMS1,RBMS1	Silent,Silent	INTRON
rs2651927	1	C	A	0.2479	3101762	NM_199454,NM_022114	PRDM16,PRDM16	Silent,Silent	INTRON
rs6715806	2	G	A	0.2521	80690431	NM_004389,NM_001164883	CTNNA2,CTNNA2	Silent,Silent	INTRON,EXON
rs1410583	1	A	G	0.1923	92462296	NM_001242806,NM_001242805,NM_207189,NM_001242808,NM_001242807,NM_001242810,NM_001726	BRDT,BRDT,BRDT,BRDT,BRDT,BRDT,BRDT	Silent,Silent,Silent,Silent,Silent,Silent,Silent	INTRON
rs10899496	11	G	A	0.1849	78123831	NM_080491	GAB2	Silent	INTRON
rs10899500	11	G	A	0.1849	78125246	NM_080491	GAB2	Silent	INTRON
rs12277648	11	A	G	0.1849	78054336	NM_080491	GAB2	Silent	INTRON
rs2292572	11	A	C	0.1849	78052864	NM_012296,NM_080491	GAB2,GAB2	Silent,Silent	INTRON
rs2420640	10	C	A	0.4958	91431298
rs10173538	2	A	G	0.4244	160569276	NM_022826	MARCH7	Silent	INTRON
rs4789670	17	G	A	0.416	80151805	NM_198082	CCDC57	Silent	INTRON
rs7217625	17	G	A	0.4202	80157766	NM_198082	CCDC57	Silent	INTRON
rs12614700	2	G	A	0.1008	168671309
rs1281958	6	A	C	0.3908	153457680
rs6546118	2	G	A	0.1849	65212178
rs6712664	2	A	G	0.1849	65213104
rs929157	6	A	G	0.1368	30137209	NM_033229	TRIM15	Silent	INTRON
rs17524161	1	G	A	0.2773	169622927
rs11138329	9	A	G	0.3655	82298324	NM_007005	TLE4	Silent	INTRON
rs13116208	4	C	A	0.3529	15430626	NM_001135170,NM_001135171,NM_031911	C1QTNF7,C1QTNF7,C1QTNF7	Silent,Silent,Silent	INTRON
rs2192356	4	A	G	0.3529	15424591	NM_001135170,NM_001135171	C1QTNF7,C1QTNF7	Silent,Silent	INTRON
rs10264093	7	A	G	0.1975	22138141
rs12539524	7	A	G	0.1933	22115454
rs10424200	19	A	C	0.2395	39283558
rs7577630	2	G	A	0.3941	237992613
rs17826595	14	A	G	0.1849	95109833	NR_015340	SERPINA13	Silent	EXON
rs11070295	15	A	G	0.3487	41098339	NM_018163	DNAJC17	Silent	INTRON
rs3736286	15	A	G	0.3529	41105658	NM_001077268	ZFYVE19	Silent	INTRON
rs17753970	18	A	G	0.339	49865271
rs11583008	1	A	G	0.4832	101085094
rs871151	1	G	A	0.4832	101123737
rs33198	5	A	C	0.4958	76789265
rs2277482	14	A	G	0.2941	24587795	NM_001163484,NM_025230,NR_028099,NR_028100,NM_181357	DCAF11,DCAF11,DCAF11,DCAF11,DCAF11	Silent,Silent,Silent,Silent,Silent	INTRON
rs7843385	8	G	A	0.3739	61187018	NM_004056	CA8	Silent	INTRON
rs11046050	12	G	A	0.4958	21593809	NM_024854	PYROXD1	Silent	INTRON
rs3782660	12	A	G	0.4958	21615664	NM_024854	PYROXD1	Silent	INTRON
rs1385600	11	G	A	0.1891	77936166	NM_012296,NM_080491	GAB2,GAB2	Synonymous_V392V,Synonymous_V430V	EXON
rs1485483	11	G	A	0.1891	77930138	NM_012296,NM_080491	GAB2,GAB2	Silent,Silent	UTR
rs2248407	11	A	G	0.1891	77937800	NM_012296,NM_080491	GAB2,GAB2	Synonymous_F268F,Synonymous_F306F	EXON
rs2450122	11	G	A	0.1891	77930345	NM_012296,NM_080491	GAB2,GAB2	Synonymous_S630S,Synonymous_S668S	EXON
rs2510045	11	A	C	0.1891	77920563	NM_020798	USP35	Synonymous_P554P	EXON
rs10519477	2	A	G	0.1723	1431590	NM_001206744,NM_001206745,NM_175719,NM_000547,NM_175721,NM_175722	TPO,TPO,TPO,TPO,TPO,TPO	Silent,Silent,Silent,Silent,Silent,Silent	INTRON
rs13030174	2	C	A	0.2647	232271284
rs3787419	20	C	A	0.5	60501522	NM_001794,NM_001252338,NM_001252339	CDH4,CDH4,CDH4	Silent,Silent,Silent	INTRON
rs6142884	20	A	G	0.4958	60503350	NM_001794,NM_001252338,NM_001252339	CDH4,CDH4,CDH4	Missense_K625R,Missense_K588R,Missense_K551R	EXON
rs12263012	10	A	G	0.3613	124768583	NM_001609	ACADSB	Missense_R13K	EXON
rs1033717	11	G	A	0.3291	33066571	NM_018393,NM_001145541	TCP11L1,TCP11L1	Silent,Silent	INTRON
rs7169250	15	A	G	0.2899	81661639	NM_001080532	TMC3	Silent	INTRON
rs1063355	6	A	C	0.4706	32627714	NM_001243961,NM_002123	HLA-DQB1,HLA-DQB1	Silent,Silent	UTR
rs9273349	6	A	G	0.4706	32625869
rs12405585	1	A	C	0.1513	109397229	NM_152763	AKNAD1	Silent	INTRON
rs7523050	1	A	C	0.1483	109417679
rs2295882	14	G	A	0.2227	91874956	NM_001080414	CCDC88C	Silent	INTRON
rs9544996	13	G	A	0.5	79692676
rs10903129	1	A	G	0.4202	25768937	NM_018202	TMEM57	Silent	INTRON
rs11249248	1	A	G	0.428	25753051
rs11802413	1	G	A	0.4237	25760920	NM_018202	TMEM57	Silent	INTRON
rs926438	1	G	A	0.428	25753638
rs13437290	6	G	A	0.1441	167211690	NM_001006932	RPS6KA2	Silent	INTRON
rs6913892	6	A	G	0.1387	167199572	NM_001006932	RPS6KA2	Silent	INTRON
rs6919216	6	G	A	0.1387	167190753	NM_001006932	RPS6KA2	Silent	INTRON
rs9457204	6	A	C	0.1387	167192368	NM_001006932	RPS6KA2	Silent	INTRON
rs4700135	5	A	G	0.4958	65891203
rs2188100	6	A	G	0.1345	30181883
rs2517612	6	G	A	0.1345	30169092	NM_001242783,NM_003449	TRIM26,TRIM26	Silent,Silent	INTRON
rs2517613	6	A	G	0.1345	30165662	NM_001242783,NM_003449	TRIM26,TRIM26	Silent,Silent	INTRON
rs2517645	6	G	A	0.1387	30122623	NM_006778,NM_052828	TRIM10,TRIM10	Silent,Silent	INTRON
rs2523719	6	A	C	0.1345	30168319	NM_001242783,NM_003449	TRIM26,TRIM26	Silent,Silent	INTRON
rs885916	6	A	G	0.1345	30202571
rs11059553	12	A	G	0.2143	128643267
rs10739779	9	A	C	0.1807	101882199	NM_004612,NM_001130916	TGFBR1,TGFBR1	Silent,Silent	INTRON
rs334362	9	A	G	0.1807	101926594
rs385057	9	A	G	0.1807	101922412
rs4770628	13	A	G	0.3983	24782064	NM_001166271,NM_153023	SPATA13,SPATA13	Silent,Silent	INTRON
rs10139324	14	G	A	0.3908	56240420
rs1150704	6	C	A	0.1429	28184371	NR_002936	TOB2P1	Silent	EXON
rs1233664	6	A	G	0.1429	28185726	NR_002936	TOB2P1	Silent	EXON
rs1736890	6	G	A	0.1429	28189389
rs1736894	6	A	C	0.1429	28186554	NR_002936	TOB2P1	Silent	EXON
rs2253588	6	G	C	0.2585	30899377	NM_205854	SFTA2	Silent	INTRON
rs4727459	7	G	A	0.2415	100276821
rs7130836	11	A	G	0.3193	124439147
rs829573	2	A	T	0.2328	30682630	NM_182551,NM_001002257	LCLAT1,LCLAT1	Silent,Silent	INTRON
rs984543	7	A	G	0.1807	155445053	NM_053043	RBM33	Silent	INTRON
rs11145366	9	A	G	0.1186	79897117	NM_033305,NM_001018037,NM_015186,NM_001018038	VPS13A,VPS13A,VPS13A,VPS13A	Synonymous_P1015P,Synonymous_P1015P,Synonymous_P1015P,Synonymous_P1015P	EXON
rs9258205	6	G	A	0.1144	29703823	NR_026973,NR_026972	HLA-F-AS1,HLA-F-AS1	Silent,Silent	INTRON,EXON
rs5017053	1	A	G	0.4454	217167698	NM_001243505,NM_001243507,NM_001134285,NM_206594,NM_206595,NM_001243506,NM_001243509	ESRRG,ESRRG,ESRRG,ESRRG,ESRRG,ESRRG,ESRRG	Silent,Silent,Silent,Silent,Silent,Silent,Silent	INTRON
rs10193614	2	G	A	0.08824	240940636	NM_004544	NDUFA10	Silent	INTRON
rs13396556	2	A	G	0.08824	240900097	NM_004544	NDUFA10	Silent	UTR
rs3910312	6	C	A	0.2941	30008746	NR_026751	ZNRD1-AS1	Silent	INTRON
rs4711206	6	A	G	0.2941	29987184	NR_026751	ZNRD1-AS1	Silent	INTRON,EXON
rs4711207	6	A	C	0.2924	30005754	NR_026751	ZNRD1-AS1	Silent	INTRON
rs4711209	6	A	G	0.2941	30047403
rs4713281	6	A	G	0.2941	29978352	NR_026751	ZNRD1-AS1	Silent	INTRON,EXON
rs9295829	6	G	A	0.2941	30028800	NR_026751	ZNRD1-AS1	Silent	INTRON
rs9393989	6	A	G	0.2941	30040084	NM_170769,NM_025236	RNF39,RNF39	Silent,Silent	INTRON
rs2238464	16	A	G	0.2941	2332577	NM_001089	ABCA3	Silent	INTRON
rs11828777	11	A	G	0.4076	123046705	NM_024769	CLMP	Silent	INTRON
rs2236270	20	A	C	0.416	33523155	NM_000178	GSS	Silent	INTRON,EXON
rs10793311	11	C	G	0.1864	78104399	NM_080491	GAB2	Silent	INTRON
rs9535274	13	G	A	0.3403	50194394
rs10853967	19	G	A	0.4664	3912951	NM_033064	ATCAY	Silent	INTRON
rs10835128	11	A	C	0.2311	27226591
rs7799245	7	G	A	0.437	105306556	NM_138495,NM_020725	ATXN7L1,ATXN7L1	Silent,Silent	INTRON
rs2298222	1	A	G	0.3193	3659657	NR_033709,NR_033708,NR_033711,NR_033710,NR_033712	TP73-AS1,TP73-AS1,TP73-AS1,TP73-AS1,TP73-AS1	Silent,Silent,Silent,Silent,Silent	EXON
rs9402653	6	A	G	0.5	135138360
rs6603568	X	G	A	0.1261	118904737
rs7647446	3	A	G	0.1975	121970020	NM_000388,NM_001178065	CASR,CASR	Silent,Silent	INTRON
rs997868	12	A	G	0.2731	4699232
rs10155614	5	A	G	0.105	153148731	NM_001114183,NM_000827	GRIA1,GRIA1	Silent,Silent	INTRON
rs10082235	1	A	G	0.08824	153656650	NM_000906	NPR1	Silent	INTRON
rs7533987	1	G	A	0.08824	153660989	NM_000906	NPR1	Silent	INTRON
rs7536700	1	A	G	0.09244	153640827	NM_004515	ILF2	Silent	INTRON
rs12185233	17	G	C	0.1709	43923654	NR_024559,NM_175882	MAPT-AS1,SPPL2C	Silent,Missense_R461P	INTRON,EXON
rs11783967	8	G	A	0.3277	38036165	NM_001204878,NM_004874	BAG4,BAG4	Silent,Silent	INTRON
rs16887244	8	G	A	0.3277	38031345	NM_014462,NR_045492,NR_045493	LSM1,LSM1,LSM1	Silent,Silent,Silent	INTRON
rs7836805	8	A	C	0.3277	38063235	NM_001204878,NM_004874	BAG4,BAG4	Silent,Silent	INTRON
rs11861975	16	G	A	0.105	1716294	NM_020825	CRAMP1L	Silent	INTRON
rs12445978	16	G	A	0.105	1721241	NM_020825	CRAMP1L	Silent	INTRON
rs12922553	16	G	A	0.105	1760091	NM_001040439,NM_015133	MAPK8IP3,MAPK8IP3	Silent,Silent	INTRON
rs17135416	16	G	A	0.1008	1645745	NM_014714	IFT140	Silent	INTRON
rs2294445	16	G	A	0.105	1725105	NM_020825	CRAMP1L	Silent	UTR
rs7186654	16	G	A	0.105	1726951	NM_020825	CRAMP1L	Silent	UTR
rs7199342	16	G	A	0.105	1715454	NM_020825	CRAMP1L	Silent	INTRON
rs9927202	16	G	A	0.1008	1633100	NM_014714	IFT140	Silent	INTRON
rs2848958	18	G	A	0.3487	74157068	NM_014643	ZNF516	Silent	INTRON
rs1046988	1	A	G	0.3814	40219065	NR_036543,NM_001195007,NR_036544,NM_006112,NM_203456	PPIE,PPIE,PPIE,PPIE,PPIE	Silent,Silent,Silent,Silent,Silent	INTRON,EXON
rs12850	7	A	G	0.3529	127950725	NM_001166135,NM_018077	RBM28,RBM28	Silent,Silent	UTR
rs3813199	1	A	G	0.09244	1158277	NM_016176,NM_016547	SDF4,SDF4	Silent,Silent	INTRON,EXON
rs12542071	8	A	G	0.1807	10464161	NM_178857	RP1L1	Silent	UTR
rs12542075	8	A	G	0.1807	10464206	NM_178857	RP1L1	Silent	UTR
rs10283455	9	A	C	0.1822	101905643	NM_004612,NM_001130916	TGFBR1,TGFBR1	Silent,Silent	INTRON
rs12193066	6	A	G	0.3866	41311367	NM_001199509,NM_004828,NM_001199510	NCR2,NCR2,NCR2	Silent,Silent,Silent	INTRON
rs1194596	1	A	G	0.4832	154238383	NM_014847	UBAP2L	Silent	INTRON
rs10774555	12	A	G	0.2479	120971978
rs10849753	12	A	G	0.2479	120910813	NM_001037494	DYNLL1	Silent	INTRON,EXON
rs10849754	12	C	A	0.2479	120940418				EXON
rs11065145	12	G	A	0.2479	120947419	NM_032314	COQ5	Silent	INTRON
rs11065154	12	G	A	0.2479	120971417
rs2235217	12	A	G	0.2479	120884328	NR_033684,NM_176818	GATC,GATC	Silent,Synonymous_G15G	EXON
rs509445	12	C	A	0.2479	121017243	NM_015918,NM_198202	POP5,POP5	Silent,Silent	INTRON
rs7471	12	G	A	0.2479	120941215	NM_032314	COQ5	Silent	UTR
rs11260566	1	A	G	0.07563	1178245	NM_001014980	FAM132A	Synonymous_T260T	EXON
rs12093154	1	A	G	0.07983	1178925	NM_001014980	FAM132A	Missense_A180V	EXON
rs9357723	6	G	A	0.4748	51953097
rs4940703	18	A	G	0.2227	56115386
rs6566969	18	A	G	0.2227	56118999
rs6867643	5	A	G	0.2689	54055062
rs9380150	6	G	A	0.2966	30010492	NR_026751	ZNRD1-AS1	Silent	INTRON
rs2198685	17	A	G	0.2542	39650010
rs978769	11	A	G	0.3319	110888484
rs7160161	14	G	A	0.2563	23570422
rs10908684	1	C	A	0.1597	158523671
rs3791543	2	A	G	0.1134	240103967	NM_006037	HDAC4	Silent	INTRON
rs10827730	10	A	G	0.416	37105314
rs12257945	10	A	G	0.416	37107000
rs2289109	16	A	C	0.4748	8992828	NM_003470	USP7	Silent	INTRON
rs11520986	7	G	A	0.2395	100276994
rs11974395	7	A	G	0.2395	100282538	NM_022574	GIGYF1	Silent	INTRON
rs11979818	7	A	G	0.2395	100293639
rs4729606	7	G	A	0.2395	100321790
rs2381387	4	G	A	0.3529	39531928
rs836717	2	A	G	0.2143	168673957
rs836722	2	A	G	0.2143	168675188	NM_020981	B3GALT1	Silent	UTR
rs2294942	1	G	A	0.4118	19578192	NM_016183	MRTO4	Silent	UTR
rs388090	17	G	A	0.3109	75379439	NM_001113491,NM_001113492,NM_006640,NM_001113493,NM_001113494	SEPT9,SEPT9,SEPT9,SEPT9,SEPT9	Silent,Silent,Silent,Silent,Silent	INTRON
rs3759165	12	A	G	0.2227	55367715	NM_001136030,NM_001098815	KIAA0748,KIAA0748	Silent,Silent	INTRON
rs10485438	20	G	A	0.2143	44708638	NM_020967	NCOA5	Silent	INTRON
rs11086996	20	A	G	0.2143	44723663
rs1005531	X	G	A	0.1261	42608897
rs11798791	X	A	G	0.1261	42630403
rs7055495	X	A	G	0.1513	42615009
rs7065559	X	A	C	0.1513	42638572
rs734329	X	C	A	0.1513	42613351
rs660594	6	G	A	0.4698	31837250	NM_001178045,NM_025257,NM_001178044	SLC44A4,SLC44A4,SLC44A4	Silent,Silent,Silent	INTRON
rs10887032	10	G	A	0.1975	123715402
rs12240306	10	A	G	0.1975	123722906	NM_017615,NM_001167865	NSMCE4A,NSMCE4A	Silent,Silent	INTRON
rs12244199	10	C	G	0.2017	123724632	NM_017615,NM_001167865	NSMCE4A,NSMCE4A	Silent,Silent	INTRON
rs6591536	11	G	A	0.3571	59211188	NM_001004728	OR5A1	Missense_D183N	EXON
rs246174	16	A	G	0.3277	14379931
rs2898681	4	A	G	0.2017	53757000	NM_152540	SCFD2	Silent	INTRON
rs2993586	13	A	G	0.3109	95962578
rs17170777	7	A	G	0.3025	147695550	NM_014141,NR_031644,NR_036093	CNTNAP2,MIR548F3,MIR548T	Silent,Silent,Silent	INTRON,EXON
rs2863984	7	A	G	0.431	64314296
rs7481521	11	G	A	0.4202	1027811	NM_005961	MUC6	Missense_V619M	EXON
rs13010027	2	A	G	0.1387	149326704
rs16828836	2	G	A	0.1387	149312728
rs7578059	2	A	G	0.1387	149312470
rs7606475	2	A	G	0.1387	149325251
rs1153699	2	A	C	0.2371	175922786
rs2302312	17	A	G	0.09664	56282763
rs2302313	17	A	G	0.09664	56283026	NM_017777,NM_001165927	MKS1,MKS1	Silent,Silent	UTR
rs2272720	8	A	C	0.3445	2021421	NM_003970	MYOM2	Missense_V321L	EXON
rs1150699	6	A	G	0.141	28181675
rs11728139	4	A	G	0.07563	88792438
rs238250	13	A	C	0.1387	42914646
rs3094086	6	A	G	0.1303	30919391	NM_080870	DPCR1	Synonymous_S1050S	EXON
rs3131921	6	G	A	0.1387	30907335
rs833016	7	A	C	0.2017	136874568
rs833018	7	G	A	0.2101	136872377
rs11660592	18	G	A	0.1513	34333952	NM_025135	FHOD3	Silent	INTRON
rs8083264	18	A	G	0.1513	34327499	NM_025135	FHOD3	Silent	INTRON
rs2277868	20	G	A	0.2563	17680544	NM_001159495	BANF2	Silent	INTRON
rs3194551	20	A	G	0.2563	17680672	NM_001159495,NM_178477,NM_001014977	BANF2,BANF2,BANF2	Silent,Silent,Silent	INTRON
rs922733	8	A	G	0.1807	26727370
rs2074479	6	G	A	0.1261	30041009	NM_170769,NM_025236	RNF39,RNF39	Missense_S203P,Missense_S203P	EXON
rs2074480	6	C	A	0.1261	30040810	NM_170769,NM_025236	RNF39,RNF39	Silent,Silent	INTRON
rs2074482	6	A	C	0.1261	30036471	NM_021959	PPP1R11	Synonymous_S58S	EXON
rs2301753	6	A	C	0.1261	30039240	NM_170769,NM_025236	RNF39,RNF39	Missense_A304E,Missense_A304E	EXON
rs3765604	6	G	C	0.1261	29976024	NR_026751,NR_024240	ZNRD1-AS1,HLA-J	Silent,Silent	INTRON,EXON
rs3869067	6	G	A	0.1261	30003797	NR_026751	ZNRD1-AS1	Silent	INTRON
rs3869068	6	A	G	0.1261	30004052	NR_026751	ZNRD1-AS1	Silent	INTRON
rs4448133	6	G	A	0.1271	29999534	NR_026751	ZNRD1-AS1	Silent	INTRON,EXON
rs6910898	6	G	A	0.1261	29963179
rs6919617	6	G	A	0.1261	29991699	NR_026751	ZNRD1-AS1	Silent	INTRON,EXON
rs6926792	6	A	G	0.1261	29985849	NR_026751	ZNRD1-AS1	Silent	INTRON,EXON
rs6931776	6	G	A	0.1261	29986427	NR_026751	ZNRD1-AS1	Silent	INTRON,EXON
rs6941318	6	G	A	0.1261	29966850
rs7758512	6	C	A	0.1197	29970589	NR_026751	ZNRD1-AS1	Silent	INTRON
rs9260961	6	A	C	0.1261	29960999
rs9260967	6	A	G	0.1261	29961367
rs9261105	6	G	A	0.1261	29974500	NR_026751,NR_024240	ZNRD1-AS1,HLA-J	Silent,Silent	INTRON
rs9261115	6	C	G	0.1261	29977973	NR_026751	ZNRD1-AS1	Silent	INTRON,EXON
rs9261129	6	G	A	0.1282	29979579	NR_026751	ZNRD1-AS1	Silent	INTRON,EXON
rs9261145	6	A	G	0.1261	29984865	NR_026751	ZNRD1-AS1	Silent	INTRON,EXON
rs9261174	6	G	A	0.1261	29996855	NR_026751	ZNRD1-AS1	Silent	INTRON,EXON
rs9261189	6	A	G	0.1261	30000280	NR_026751	ZNRD1-AS1	Silent	INTRON,EXON
rs9261216	6	G	A	0.1261	30010139	NR_026751	ZNRD1-AS1	Silent	INTRON
rs225133	1	A	G	0.4328	8098462
rs299872	1	G	A	0.2017	55014160	NM_015547,NM_147161	ACOT11,ACOT11	Silent,Silent	INTRON
rs1039037	15	A	G	0.3067	101936157	NM_002570,NM_138319,NM_138321,NM_138320,NM_138323,NM_138324,NM_138325,NM_138322	PCSK6,PCSK6,PCSK6,PCSK6,PCSK6,PCSK6,PCSK6,PCSK6	Silent,Silent,Silent,Silent,Silent,Silent,Silent,Silent	INTRON
rs11741246	5	A	G	0.4958	43333193
rs10805673	5	A	G	0.4958	43348023
rs11742712	5	C	A	0.4958	43322747
rs12514393	5	G	A	0.4958	43313531	NM_002130,NM_001098272	HMGCS1,HMGCS1	Silent,Silent	UTR
rs12514399	5	G	A	0.4958	43313570	NM_002130,NM_001098272	HMGCS1,HMGCS1	Silent,Silent	UTR
rs13659	5	T	A	0.4958	43290700	NM_002130,NM_001098272	HMGCS1,HMGCS1	Silent,Silent	UTR
rs4866818	5	G	A	0.4958	43337534
rs4866822	5	A	G	0.4958	43358094
rs10237340	7	A	G	0.05042	1987092	NM_001013837,NM_003550,NM_001013836	MAD1L1,MAD1L1,MAD1L1	Silent,Silent,Silent	INTRON
rs1554506	7	A	G	0.05042	1984122	NM_001013837,NM_003550,NM_001013836	MAD1L1,MAD1L1,MAD1L1	Silent,Silent,Silent	INTRON
rs6826681	4	G	A	0.1891	77927538	NM_018243	SEPT11	Silent	INTRON
rs10086636	8	A	G	0.458	126604637
rs1454616	8	G	A	0.458	126611214
rs4870946	8	A	G	0.458	126603194
rs1810472	6	G	A	0.2353	33083121	NR_001435	HLA-DPB2	Silent	INTRON
rs3866223	5	A	G	0.105	128794080
rs17809342	18	A	G	0.2311	72104514	NM_001044369	FAM69C	Silent	INTRON
rs3819981	1	A	G	0.3151	241800324	NM_014322	OPN3	Silent	INTRON,EXON
rs13200360	6	A	C	0.3655	169539647
rs2229375	19	A	G	0.3445	58578578	NM_003436,NM_001164530,NM_007134,NM_001164529	ZNF135,ZNF135,ZNF135,ZNF135	Synonymous_Y254Y,Synonymous_Y254Y,Synonymous_Y266Y,Silent	UTR,EXON
rs4981849	14	G	A	0.4916	31944490
rs4786494	16	G	A	0.2941	4506232	NM_005147,NM_001135110	DNAJA3,DNAJA3	Silent,Silent	UTR
rs16982311	19	A	G	0.1681	49342188	NM_020904,NM_001161354	PLEKHA4,PLEKHA4	Silent,Silent	INTRON
rs7861530	9	A	G	0.1176	109848914				EXON
rs2042449	5	A	G	0.2059	1416646	NM_001044	SLC6A3	Silent	INTRON
rs10950788	7	A	G	0.2857	20010778
rs4271951	3	G	A	0.4874	97862651
rs4302408	3	G	A	0.4832	97867846
rs4317139	3	G	A	0.4832	97816039
rs4449360	3	G	A	0.4832	97854334
rs9837490	3	G	A	0.4832	97824577
rs928993	12	G	A	0.4328	52798364	NM_033033	KRT82	Silent	INTRON
rs13134467	4	G	A	0.3824	59998696
rs10851114	13	A	G	0.4622	100984693	NM_000282,NM_001178004,NM_001127692	PCCA,PCCA,PCCA	Silent,Silent,Silent	INTRON
rs7765991	6	G	A	0.07983	138710524
rs527118	12	A	G	0.105	371410	NM_016615,NM_001190997,NM_001243392	SLC6A13,SLC6A13,SLC6A13	Silent,Silent,Silent	INTRON
rs541273	12	G	A	0.1008	374402
rs12186177	4	A	G	0.2059	8258650
rs1294229	1	G	A	0.395	233520144	NM_032435	KIAA1804	Silent	UTR
rs1294230	1	A	G	0.395	233519825	NM_032435	KIAA1804	Silent	UTR
rs1294233	1	A	G	0.395	233518998	NM_032435	KIAA1804	Silent	UTR
rs318473	6	G	A	0.4916	2886795
rs318477	6	A	G	0.4916	2887652	NM_004155	SERPINB9	Silent	UTR
rs10508877	10	A	G	0.1218	44482885
rs10899964	10	G	A	0.1218	44501813
rs3130018	6	G	A	0.479	33290402	NM_001254717,NM_001350,NM_001141969,NM_001141970	DAXX,DAXX,DAXX,DAXX	Silent,Silent,Silent,Silent	INTRON
rs409484	3	G	A	0.4916	60420417	NM_002012,NM_001166243	FHIT,FHIT	Silent,Silent	INTRON
rs12375023	7	G	A	0.2479	127553442	NM_014390	SND1	Silent	INTRON
rs17151466	7	A	G	0.2437	127506080	NM_014390	SND1	Silent	INTRON
rs11867053	16	A	C	0.1134	66606901	NM_001204099,NM_001204098,NM_001202509,NM_181271,NM_181296,NM_181283,NM_181272,NM_181270,NM_181269,NM_052999,NM_181268	CKLF-CMTM1,CKLF-CMTM1,CKLF-CMTM1,CMTM1,CMTM1,CMTM1,CMTM1,CMTM1,CMTM1,CMTM1,CMTM1	Silent,Silent,Silent,Silent,Silent,Silent,Silent,Silent,Silent,Silent,Silent	INTRON,EXON
rs1428106	16	G	A	0.1134	66536257
rs2290182	16	G	A	0.1134	66614008	NM_144673,NM_001199317	CMTM2,CMTM2	Missense_I122T,Silent	INTRON,EXON
rs7193473	16	A	G	0.1134	66600479	NM_001204099,NM_001204098,NM_001202509,NM_181271,NM_181296,NM_181283,NM_181272,NM_181270,NM_181269,NM_052999,NM_181268	CKLF-CMTM1,CKLF-CMTM1,CKLF-CMTM1,CMTM1,CMTM1,CMTM1,CMTM1,CMTM1,CMTM1,CMTM1,CMTM1	Silent,Silent,Silent,Synonymous_P21P,Synonymous_P21P,Synonymous_P21P,Synonymous_P21P,Synonymous_P21P,Synonymous_P21P,Synonymous_P21P,Synonymous_P21P	INTRON,EXON
rs1131904	6	G	A	0.2269	31383071	NR_036524,NM_000247,NM_001177519	MICA,MICA,MICA	Silent,Silent,Silent	UTR,EXON
rs6932236	6	G	A	0.2269	31383979				EXON
rs9266845	6	G	A	0.2269	31384792
rs9295993	6	G	A	0.2269	31388595
rs10952250	7	G	A	0.2353	150025966	NM_023942,NM_001142928	LRRC61,LRRC61	Silent,Silent	INTRON
rs11764936	7	A	C	0.2353	150025915	NM_023942,NM_001142928	LRRC61,LRRC61	Silent,Silent	INTRON
rs10952368	7	G	A	0.479	152332052
rs4796640	17	C	A	0.105	39597602
rs7811473	7	A	G	0.4832	158947104
rs2831893	21	A	C	0.06723	29899760
rs8132365	21	A	G	0.06723	29859121
rs9982652	21	A	G	0.06723	29915806
rs11097172	4	G	A	0.2941	88752878	NM_001184694	MEPE	Silent	INTRON
rs2291822	4	G	A	0.06303	167020644	NM_012464	TLL1	Missense_T958A	EXON
rs2286405	6	G	A	0.1271	29973392	NR_026751	ZNRD1-AS1	Silent	INTRON
rs13258621	8	A	G	0.2966	2014196	NM_003970	MYOM2	Silent	INTRON
rs7774029	6	G	A	0.06723	29341623	NM_030959	OR12D3	Silent	UTR
rs9799	17	A	G	0.3235	77910156
rs1317522	12	A	G	0.2605	133007812
rs4773321	13	C	A	0.4958	111745599
rs4772278	13	G	A	0.4664	100934275	NM_000282,NM_001178004,NM_001127692	PCCA,PCCA,PCCA	Silent,Silent,Silent	INTRON
rs9518047	13	G	A	0.4664	100966036	NM_000282,NM_001178004,NM_001127692	PCCA,PCCA,PCCA	Silent,Silent,Silent	INTRON
rs1909083	4	A	C	0.0641	167023760	NM_012464	TLL1	Silent	UTR
rs10277259	7	C	A	0.3193	75802674
rs10476	7	G	A	0.3193	75696420
rs10952840	7	A	G	0.3193	75772878
rs1104878	7	A	C	0.3193	75685593	NM_005918	MDH2	Silent	INTRON
rs6953665	7	A	G	0.3193	75769049
rs7785025	7	G	A	0.3193	75628101	NM_016086	STYXL1	Silent	INTRON
rs10833460	11	A	C	0.2353	3225964
rs2040639	7	G	A	0.4788	152375188
rs9821040	3	G	A	0.1822	115751126	NM_002338	LSAMP	Silent	INTRON
rs12373168	17	C	A	0.1765	43924337	NR_024559,NM_175882	MAPT-AS1,SPPL2C	Silent,Silent	INTRON,EXON
rs13152740	4	A	G	0.2983	46381221	NM_000807,NM_001114175	GABRA2,GABRA2	Silent,Silent	INTRON
rs9291283	4	A	G	0.2983	46371833	NM_000807,NM_001114175	GABRA2,GABRA2	Silent,Silent	INTRON
rs10450419	10	A	C	0.1218	111083188
rs7084219	10	A	C	0.1218	111162621
rs7090906	10	G	A	0.1218	111094179
rs7919912	10	G	A	0.1218	111089907
rs11058785	12	A	G	0.2017	122651255
rs3935814	5	G	A	0.2731	54140573
rs3897927	13	A	G	0.4874	28562901
rs12195643	6	A	G	0.1429	55754378
rs9396162	6	G	A	0.1429	55766417
rs9965323	18	G	A	0.2605	11912236
rs645279	6	A	G	0.2815	25880494
rs1230400	17	G	A	0.2773	41845451	NM_004090	DUSP3	Silent	UTR
rs1234612	17	G	A	0.2773	41840802
rs1044013	1	G	A	0.4788	154243115	NM_014847	UBAP2L	Silent	UTR
rs10488761	11	A	G	0.3992	103453573
rs12804615	11	A	C	0.3992	103453861
rs986475	6	G	A	0.1008	31556709	NM_001145466,NM_147130	NCR3,NCR3	Silent,Silent	UTR,EXON
rs1971043	17	G	A	0.1807	20043515	NM_001243439,NM_152904,NM_001033553	SPECC1,SPECC1,SPECC1	Silent,Silent,Silent	INTRON
rs6587061	17	A	G	0.1849	20188028	NM_001243439,NM_001033553,NM_001033555	SPECC1,SPECC1,SPECC1	Silent,Silent,Silent	INTRON
rs9899514	17	G	A	0.1849	20174526	NM_001243439,NM_001033553,NM_001033555	SPECC1,SPECC1,SPECC1	Silent,Silent,Silent	INTRON
rs7257082	19	A	G	0.2437	12527851
rs7077176	10	A	G	0.09746	121146290	NM_005308	GRK5	Silent	INTRON
rs13019681	2	A	G	0.3445	227560786
rs3823419	6	A	G	0.1807	31101001	NM_014068	PSORS1C1	Silent	INTRON,EXON
rs4084091	6	A	G	0.1807	31101401	NM_014068	PSORS1C1	Silent	INTRON,EXON
rs6929464	6	G	A	0.1807	31097918	NM_014068	PSORS1C1	Silent	INTRON,EXON
rs6871272	5	A	G	0.4916	13668821
rs5980741	X	A	C	0.3814	70314419
rs2074511	6	G	A	0.1555	30889389	NM_001167733,NM_020442,NM_001167734	VARS2,VARS2,VARS2	Synonymous_V412V,Synonymous_V552V,Synonymous_V582V	EXON
rs2239518	6	A	G	0.1555	30865725	NM_001954,NM_013993,NM_001202523,NM_001202522,NM_001202521,NM_013994	DDR1,DDR1,DDR1,DDR1,DDR1,DDR1	Silent,Silent,Silent,Silent,Silent,Silent	INTRON,EXON
rs2286655	6	A	G	0.1555	30899746	NM_205854	SFTA2	Silent	INTRON
rs2286656	6	A	G	0.1471	30899571	NM_205854	SFTA2	Synonymous_G21G	EXON
rs3213644	6	A	G	0.1555	30861225	NM_001954,NM_013993,NM_001202523,NM_001202522,NM_001202521,NM_013994	DDR1,DDR1,DDR1,DDR1,DDR1,DDR1	Silent,Silent,Silent,Silent,Silent,Silent	INTRON
rs3873332	6	G	A	0.1555	30895990
rs4711249	6	A	G	0.1555	30908266
rs4713402	6	A	G	0.1555	30899233	NM_205854	SFTA2	Silent	UTR
rs9501035	6	A	G	0.1555	30912414	NM_080870	DPCR1	Silent	INTRON
rs9277378	6	G	A	0.2227	33050279	NM_002121	HLA-DPB1	Silent	INTRON
rs756136	9	G	A	0.4832	120512266
rs6598927	1	A	G	0.3445	28650377
rs2532316	17	A	G	0.1709	44213712	NM_001193465,NM_001193466,NM_015443	KANSL1,KANSL1,KANSL1	Silent,Silent,Silent	INTRON
rs12523816	6	G	A	0.3613	133642013	NM_172103,NM_172105,NM_004100	EYA4,EYA4,EYA4	Silent,Silent,Silent	INTRON
rs2045837	4	A	G	0.2983	88756675	NM_001184694,NM_001184695,NM_001184696,NM_020203,NM_001184697	MEPE,MEPE,MEPE,MEPE,MEPE	Silent,Silent,Silent,Silent,Silent	INTRON
rs11706277	3	G	A	0.2815	48360433	NM_001080525	SPINK8	Silent	INTRON
rs11716371	3	A	G	0.2815	48362750	NM_001080525	SPINK8	Silent	INTRON
rs13085251	3	A	G	0.2815	48340045	NM_005793	NME6	Silent	INTRON
rs4479622	3	A	G	0.2815	48338173	NM_005793	NME6	Silent	INTRON
rs1032537	10	A	G	0.2143	107739028
rs6749402	2	A	C	0.3025	225443901	NM_003590	CUL3	Silent	INTRON
rs6634066	X	A	G	0.1525	138514971
rs267193	6	C	A	0.4454	7846500	NM_001718	BMP6	Silent	INTRON
rs3895063	11	A	G	0.09664	755659	NM_006755	TALDO1	Silent	INTRON
rs11190	10	C	A	0.3529	124749740	NM_153336	PSTK	Silent	UTR
rs11657205	17	A	G	0.3403	19623023
rs17150554	9	A	G	0.105	136269143	NM_153710	C9orf96	Missense_R568Q	EXON
rs6785251	3	A	G	0.2773	149421197
rs2155425	11	G	A	0.07563	71217959
rs2186778	11	A	G	0.07983	71185518	NM_018161	NADSYN1	Synonymous_I248I	EXON
rs17345690	13	G	A	0.1807	21735998	NM_001166017,NM_145061	SKA3,SKA3	Missense_T254A,Missense_T254A	EXON
rs7230298	18	G	A	0.4874	43312519	NM_001128588,NM_015865,NM_001146036,NM_001146037	SLC14A1,SLC14A1,SLC14A1,SLC14A1	Silent,Silent,Silent,Silent	INTRON
rs11135858	8	A	G	0.1008	25116072	NM_024940	DOCK5	Silent	INTRON
rs12549196	8	G	A	0.1008	25115730	NM_024940	DOCK5	Silent	INTRON
rs7162912	15	A	C	0.3319	67361308	NM_005902	SMAD3	Silent	INTRON
rs2686527	7	A	G	0.2857	22482415	NM_207342,NM_001164460	STEAP1B,STEAP1B	Silent,Silent	INTRON
rs12465205	2	G	A	0.4316	170914784	NM_172070	UBR3	Silent	INTRON
rs10177371	2	G	A	0.2479	26462730	NM_000182	HADHA	Silent	INTRON
rs10445947	2	A	G	0.2479	26491392	NM_000183	HADHB	Silent	INTRON
rs7593175	2	A	G	0.2479	26454996	NM_000182	HADHA	Silent	INTRON
rs6537949	9	C	A	0.1471	137673861	NM_000093	COL5A1	Silent	INTRON
rs7464181	8	G	A	0.3782	61178574	NM_004056	CA8	Synonymous_E109E	EXON
rs10892563	11	G	A	0.4034	120224544	NM_001198665,NM_015313	ARHGEF12,ARHGEF12	Silent,Silent	INTRON
rs11966104	6	G	A	0.06723	109459287	NM_001083535,NM_173830	CEP57L1,CEP57L1	Silent,Silent	INTRON
rs1547325	6	C	A	0.06723	109461506	NM_001083535,NM_173830	CEP57L1,CEP57L1	Silent,Silent	INTRON
rs3813499	6	A	C	0.06723	109497085
rs1476713	12	G	A	0.1429	126467243	NR_034132	LOC400084	Silent	INTRON
rs4750963	10	A	G	0.3992	130279912
rs2286735	10	A	G	0.3151	115389366	NM_006175,NM_198060	NRAP,NRAP	Missense_A639V,Missense_A674V	EXON
rs2286736	10	A	G	0.3151	115389356	NM_006175,NM_198060	NRAP,NRAP	Synonymous_L642L,Synonymous_L677L	EXON
rs2286741	10	G	A	0.3151	115388588	NM_006175,NM_198060	NRAP,NRAP	Silent,Silent	INTRON
rs11080138	17	G	A	0.1176	29224542
rs11650271	17	A	G	0.1176	29213943	NM_024857	ATAD5	Silent	INTRON
rs11650305	17	C	A	0.1176	29229361	NM_024683	TEFM	Silent	INTRON
rs11655623	17	G	A	0.1176	29162173	NM_024857	ATAD5	Synonymous_P358P	EXON
rs11657270	17	G	A	0.1176	29214387	NM_024857	ATAD5	Missense_Y1419H	EXON
rs11658435	17	G	A	0.1176	29228561	NM_024683	TEFM	Silent	INTRON
rs2269916	17	G	A	0.1176	29233763
rs2433	17	G	A	0.1176	29226228	NM_024683	TEFM	Missense_I348V	EXON
rs3764421	17	C	A	0.1176	29167653	NM_024857	ATAD5	Missense_N699H	EXON
rs3816780	17	A	G	0.1176	29161358	NM_024857	ATAD5	Missense_P87S	EXON
rs9889755	17	A	G	0.1176	29234505
rs9895684	17	A	G	0.1176	29242600
rs9896095	17	G	A	0.1176	29187497	NM_024857	ATAD5	Synonymous_V1001V	EXON
rs999797	17	A	G	0.1176	29159329	NM_024857	ATAD5	Silent	UTR
rs10849891	12	C	A	0.3487	121911602	NM_001005366,NM_032590	KDM2B,KDM2B	Silent,Silent	INTRON
rs16942504	17	G	A	0.2143	55972309	NM_017949	CUEDC1	Silent	INTRON
rs28614002	X	A	G	0.3697	76634943
rs1362126	6	A	G	0.3866	29691019
rs2394159	6	G	A	0.3866	29702679	NR_026973,NR_026972	HLA-F-AS1,HLA-F-AS1	Silent,Silent	INTRON,EXON
rs2394160	6	G	A	0.3908	29703262	NR_026973,NR_026972	HLA-F-AS1,HLA-F-AS1	Silent,Silent	INTRON,EXON
rs2523395	6	A	G	0.3908	29702510	NR_026973,NR_026972	HLA-F-AS1,HLA-F-AS1	Silent,Silent	INTRON,EXON
rs2523402	6	G	A	0.3908	29699156	NR_026973,NR_026972	HLA-F-AS1,HLA-F-AS1	Silent,Silent	INTRON,EXON
rs2735051	6	A	G	0.3866	29705688	NR_026973,NR_026972	HLA-F-AS1,HLA-F-AS1	Silent,Silent	INTRON,EXON
rs2735052	6	A	G	0.3908	29701564	NR_026973,NR_026972	HLA-F-AS1,HLA-F-AS1	Silent,Silent	INTRON,EXON
rs2844831	6	G	A	0.3908	29706277	NR_026973,NR_026972	HLA-F-AS1,HLA-F-AS1	Silent,Silent	INTRON,EXON
rs6496644	15	A	G	0.1471	90746156	NM_020210,NM_198925	SEMA4B,SEMA4B	Silent,Silent	INTRON
rs2956914	8	A	C	0.4538	1512571	NM_004745	DLGAP2	Silent	INTRON
rs28490179	6	G	A	0.1795	32519005
rs9270986	6	A	C	0.1891	32574060
rs9271055	6	C	A	0.1891	32575369
rs6528647	X	G	A	0.339	138716383	NM_001099855,NM_001171879,NM_001171876,NM_001171877,NM_001171878,NM_005369	MCF2,MCF2,MCF2,MCF2,MCF2,MCF2	Silent,Silent,Silent,Silent,Silent,Silent	INTRON
rs10803844	2	A	G	0.4244	170746427	NM_172070	UBR3	Silent	INTRON
rs10930393	2	A	G	0.4286	170908633	NM_172070	UBR3	Silent	INTRON
rs12987772	2	A	G	0.4244	170860765	NM_172070	UBR3	Silent	INTRON
rs7599582	2	G	A	0.4244	170835422	NM_172070	UBR3	Silent	INTRON
rs9930187	16	A	G	0.4025	20694965	NM_052956	ACSM1	Silent	INTRON
rs648353	9	G	A	0.3824	136822827	NM_001134398,NM_003371	VAV2,VAV2	Silent,Silent	INTRON
rs2017549	11	G	A	0.4202	60049098	NM_148975,NM_001243266,NM_024021	MS4A4A,MS4A4A,MS4A4A	Silent,Silent,Silent	INTRON
rs274899	17	A	G	0.2353	9546551	NM_145054,NM_001080556	WDR16,WDR16	Silent,Silent	UTR
rs6801138	3	C	A	0.3739	171463272	NM_002662,NM_001130081	PLD1,PLD1	Silent,Silent	INTRON
rs2913968	19	G	A	0.2857	8467235	NM_004218	RAB11B	Silent	INTRON
rs1475938	14	A	G	0.3277	95047016
rs8019792	14	G	A	0.3277	95047810	NM_000624	SERPINA5	Silent	UTR
rs11658011	17	G	A	0.2059	80524358	NM_004514	FOXK2	Silent	INTRON
rs2232316	2	A	G	0.1261	169757562
rs11718350	3	C	A	0.2839	48360992	NM_001080525	SPINK8	Missense_K78N	EXON
rs12232757	18	A	G	0.3361	56966182	NM_181654	CPLX4	Silent	INTRON
rs4940456	18	A	G	0.3319	56963742	NM_181654	CPLX4	Silent	UTR
rs7425380	2	A	G	0.1849	173198175
rs16899480	8	A	C	0.1849	125268122
rs7497801	15	A	G	0.3739	27033387
rs7602301	2	A	G	0.2353	9409543	NM_001135191,NM_003887	ASAP2,ASAP2	Silent,Silent	INTRON
rs16837490	3	A	G	0.105	126167775	NM_025112	ZXDC	Silent	INTRON
rs28330	5	A	G	0.4454	134352534
rs2237959	11	G	A	0.3866	17557017	NM_005709,NM_153676	USH1C,USH1C	Silent,Silent	INTRON
rs1013950	16	A	G	0.4034	20737729
rs1058902	16	A	G	0.4034	20745451	NM_017736	THUMPD1	Silent	UTR
rs11074476	16	A	C	0.4034	20886385	NM_173475	DCUN1D3	Silent	INTRON
rs8044864	16	A	G	0.4034	20746321	NM_017736	THUMPD1	Silent	UTR
rs9925428	16	G	A	0.4034	20858929	NM_001199053,NM_001144924,NM_030941	LOC81691,LOC81691,LOC81691	Silent,Silent,Silent	INTRON
rs9887450	X	A	C	0.3782	70313664
rs10787149	10	G	A	0.1229	111088928
rs11099953	4	G	A	0.1807	155329567	NM_001142552	DCHS2	Silent	INTRON,EXON
rs2133865	3	G	A	0.3235	192592587	NM_178496	MB21D2	Silent	INTRON
rs12202755	6	A	G	0.2269	36884681	NM_152734	C6orf89	Silent	INTRON
rs12213912	6	A	G	0.2269	36860092	NM_152734	C6orf89	Silent	INTRON
rs2272276	6	A	G	0.2269	36887308	NM_152734	C6orf89	Silent	INTRON
rs3074	6	G	A	0.2269	36892221	NM_152734	C6orf89	Silent	UTR
rs3734333	6	G	A	0.2269	36893083	NM_152734	C6orf89	Silent	UTR
rs2479409	1	G	A	0.3319	55504650
rs17167289	7	A	G	0.09664	133492717	NM_021807	EXOC4	Silent	INTRON
rs17167309	7	A	G	0.09244	133555720	NM_021807	EXOC4	Silent	INTRON
rs17167332	7	A	G	0.09244	133569556	NM_021807	EXOC4	Silent	INTRON
rs2551009	7	G	A	0.09664	133491109	NM_021807	EXOC4	Silent	INTRON
rs9492587	6	A	G	0.1891	130747461
rs2281490	6	A	G	0.3025	131152851	NM_001195597	LOC100507203	Silent	INTRON
rs12529684	6	G	A	0.09664	159375207
rs768994	6	G	A	0.09664	159399348	NM_031924	RSPH3	Missense_M439T	EXON
rs1342970	1	A	C	0.2185	53876149
rs1910995	5	A	G	0.4706	10087511
rs7086377	10	A	C	0.3739	3596526
rs7215432	17	A	G	0.178	20012558	NM_001243439,NM_152904,NM_001033553	SPECC1,SPECC1,SPECC1	Silent,Silent,Silent	INTRON
rs10777160	12	G	A	0.1975	76650456
rs10777198	12	G	A	0.1975	76654245
rs1517725	12	G	A	0.1975	76653004
rs1029391	7	C	A	0.3432	95817231	NM_014251,NR_027662,NM_001160210	SLC25A13,SLC25A13,SLC25A13	Silent,Silent,Silent	INTRON
rs12459634	19	G	A	0.2101	36230174	NM_024660	IGFLR1	Silent	UTR
rs2871921	19	A	G	0.2101	36232420	NM_024660	IGFLR1	Silent	INTRON
rs6877325	5	G	A	0.1513	16785604	NM_012334	MYO10	Silent	INTRON
rs1046615	11	A	G	0.3487	18300954	NM_181508,NM_007216,NM_181507	HPS5,HPS5,HPS5	Silent,Silent,Silent	UTR
rs3734534	6	A	G	0.1261	26240649
rs7918741	10	G	A	0.1891	134916045	NM_001083909	GPR123	Silent	INTRON
rs10835363	11	G	A	0.3151	28627504
rs1045806	17	A	G	0.1513	1641806	NM_001163673,NM_152348,NM_001163811,NM_001163809	WDR81,WDR81,WDR81,WDR81	Silent,Silent,Silent,Silent	UTR
rs2070863	17	A	G	0.1513	1648502	NM_000934,NM_001165921,NM_001165920	SERPINF2,SERPINF2,SERPINF2	Missense_R33W,Missense_R33W,Missense_R33W	EXON
rs8065251	17	A	G	0.1513	1637458	NM_001163673,NM_152348,NM_001163811,NM_001163809	WDR81,WDR81,WDR81,WDR81	Synonymous_P506P,Synonymous_P658P,Synonymous_P482P,Synonymous_P1709P	EXON
rs9912287	17	A	G	0.1525	1630992	NM_001163673,NM_152348,NM_001163811,NM_001163809	WDR81,WDR81,WDR81,WDR81	Silent,Silent,Silent,Synonymous_L913L	INTRON,EXON
rs1721	21	A	G	0.395	46349496	NR_038313,NR_038312,NR_038311,NR_038316,NR_038315,NR_038314	LOC100505746,LOC100505746,LOC100505746,LOC100505746,LOC100505746,LOC100505746	Silent,Silent,Silent,Silent,Silent,Silent	EXON
rs842416	3	G	A	0.3025	16420794	NM_015150	RFTN1	Silent	INTRON
rs11708083	3	A	G	0.05462	65345028	NM_015520,NM_001033057,NM_004742	MAGI1,MAGI1,MAGI1	Silent,Silent,Silent	INTRON
rs7946331	11	G	A	0.4454	18400973
rs11986292	8	G	A	0.1723	140921339	NM_031466,NM_001160372	TRAPPC9,TRAPPC9	Silent,Silent	INTRON
rs12525618	6	A	G	0.1229	37661386	NM_153487	MDGA1	Silent	INTRON
rs627152	2	A	G	0.4706	75042972
rs642247	2	A	G	0.4706	75041874
rs16960672	17	A	G	0.09664	19978028	NM_001243439	SPECC1	Silent	INTRON
rs7955592	12	A	G	0.2815	29778035	NM_175861,NM_001193451	TMTC1,TMTC1	Silent,Silent	INTRON
rs1883847	20	A	G	0.2269	61528271	NM_033081,NM_001193369,NM_001193370,NM_080797	DIDO1,DIDO1,DIDO1,DIDO1	Missense_A556T,Missense_A556T,Missense_A556T,Missense_A556T	EXON
rs3746755	20	A	G	0.2311	61578610	NM_017896	C20orf11	Silent	UTR
rs12509365	4	G	A	0.4328	119994554
rs8091725	18	G	A	0.3109	45660778	NM_001039360	ZBTB7C	Silent	INTRON
rs723937	11	A	G	0.4076	120312746	NM_001198665,NM_015313	ARHGEF12,ARHGEF12	Silent,Silent	INTRON
rs8023729	15	G	A	0.2143	94147556
rs3823624	7	G	A	0.1345	2110346	NM_001013837,NM_003550,NM_001013836	MAD1L1,MAD1L1,MAD1L1	Silent,Silent,Silent	INTRON
rs874865	X	A	G	0.2373	152577772
rs16966213	15	A	G	0.05462	38361447
rs12761718	10	A	G	0.1471	79492970
rs12207246	6	A	G	0.09664	155410710
rs11616903	13	A	G	0.3992	50424677
rs9526615	13	A	G	0.3992	50443678
rs11082756	18	A	G	0.3992	47026587
rs6507920	18	G	A	0.3992	47016046	NM_001199356,NM_001199355,NM_001199345,NM_001199341,NM_001199340,NM_001199344,NM_001199343,NM_001199342,NM_001035006,NM_000985	RPL17-C18ORF32,RPL17-C18ORF32,RPL17,RPL17,RPL17,RPL17,RPL17,RPL17,RPL17,RPL17	Silent,Silent,Silent,Silent,Silent,Silent,Silent,Silent,Silent,Silent	INTRON
rs7284306	22	A	G	0.2647	45788896	NM_148674	SMC1B	Silent	INTRON
rs12534485	7	G	A	0.437	64397931
rs1568910	7	A	G	0.437	64325935
rs4718163	7	A	C	0.4412	64364381	NM_021148,NR_003099	ZNF273,ZNF273	Silent,Silent	INTRON
rs6460206	7	C	A	0.437	64347479
rs12141413	1	C	A	0.1134	15257211	NM_015209,NM_201628,NM_001018000,NM_001018001	KAZN,KAZN,KAZN,KAZN	Silent,Silent,Silent,Silent	INTRON
rs11091720	X	A	G	0.161	53106865	NM_018969	GPR173	Synonymous_H354H	EXON
rs2799434	1	A	G	0.2941	236728150	NM_018072	HEATR1	Silent	INTRON
rs17412104	7	A	G	0.416	107545586	NM_000108	DLD	Silent	INTRON
rs2237686	7	A	G	0.416	107575162	NM_002291	LAMB1	Silent	INTRON
rs3177964	7	G	A	0.4202	107569517	NM_002291	LAMB1	Synonymous_L1627L	EXON
rs6944829	7	A	C	0.416	107525732
rs7905	6	G	A	0.105	33032975	NM_001242524,NM_033554,NM_001242525	HLA-DPA1,HLA-DPA1,HLA-DPA1	Silent,Silent,Silent	UTR
rs708727	1	A	G	0.4244	205767885	NM_173854	SLC41A1	Synonymous_N252N	EXON
rs630967	X	A	G	0.2437	135847004	NM_004840	ARHGEF6	Silent	INTRON
rs6528389	X	G	A	0.2437	135872058
rs678679	11	A	G	0.09244	35608275
rs10855213	X	G	A	0.1513	53090536	NM_018969	GPR173	Silent	INTRON
rs12011862	X	G	A	0.1513	53059319
rs12389413	X	A	G	0.1513	53100590	NM_018969	GPR173	Silent	INTRON
rs12390489	X	G	A	0.1513	53087476	NM_018969	GPR173	Silent	INTRON
rs12689423	X	A	G	0.1513	53064548
rs4792312	17	G	A	0.2059	12918109	NM_001165962,NM_018127,NM_173717	ELAC2,ELAC2,ELAC2	Silent,Silent,Silent	INTRON,EXON
rs8077923	17	C	A	0.2101	12923987
rs743117	1	G	A	0.3403	94441950
rs11074471	16	A	C	0.1303	20748331	NM_017736	THUMPD1	Missense_E311D	EXON
rs11643502	16	A	G	0.1303	20712538
rs11647477	16	A	G	0.1303	20774919
rs11648370	16	A	C	0.1303	20791506	NM_005622,NM_202000	ACSM3,ACSM3	Silent,Silent	INTRON
rs11648835	16	A	C	0.1303	20809283	NM_080663,NM_001142725	ERI2,ERI2	Silent,Synonymous_P613P	INTRON,EXON
rs16970587	16	A	G	0.1303	20740517
rs1044516	1	A	C	0.1891	209959614	NM_006147,NM_001206696	IRF6,IRF6	Silent,Silent	UTR
rs17015259	1	A	G	0.1933	209982923
rs885913	6	T	A	0.1379	30174428	NM_001242783,NM_003449	TRIM26,TRIM26	Silent,Silent	INTRON
rs2232700	14	A	T	0.1849	94756450	NM_001100607,NM_016186	SERPINA10,SERPINA10	Missense_T161S,Missense_T161S	EXON
rs941591	14	G	A	0.1849	94756750	NM_001100607,NM_016186	SERPINA10,SERPINA10	Missense_S61G,Missense_S61G	EXON
rs4417190	10	A	G	0.416	50326124
rs4620641	10	C	A	0.416	50326725
rs897471	1	G	A	0.3008	22191454	NM_005529	HSPG2	Missense_A1503V	EXON
rs7672047	4	A	G	0.3992	187580706	NM_005245	FAT1	Silent	INTRON
rs940362	6	A	G	0.2059	40145994
rs11673436	19	A	C	0.3462	58576358	NM_003436,NM_001164530,NM_007134,NM_001164529	ZNF135,ZNF135,ZNF135,ZNF135	Silent,Silent,Silent,Silent	INTRON
rs12056143	7	G	A	0.2185	138797842
rs2134955	7	A	C	0.2185	138799596
rs11587632	1	G	A	0.2773	211668437
rs9385708	6	A	G	0.2689	135192075
rs9455487	6	A	G	0.4832	169248186
rs12204969	6	G	A	0.105	16694177	NM_001128164,NM_000332	ATXN1,ATXN1	Silent,Silent	INTRON
rs11264087	1	A	G	0.1975	38163387	NM_018101	CDCA8	Silent	INTRON
rs9506624	13	A	G	0.1709	21728945	NM_001166017,NM_145061	SKA3,SKA3	Silent,Missense_P528L	UTR
rs7280392	21	G	A	0.4496	43988437	NM_018964	SLC37A1	Silent	INTRON
rs9679409	2	A	G	0.3445	1625269
rs10946793	6	G	A	0.2647	25699999	NM_006998	SCGN	Silent	INTRON
rs9607351	22	C	A	0.2311	36925738
rs12232521	17	A	G	0.1849	78872953	NM_020761,NM_001163034	RPTOR,RPTOR	Silent,Silent	INTRON
rs10886047	10	A	G	0.2605	118936694
rs10886048	10	G	A	0.2605	118938882
rs7908165	10	A	G	0.2647	118947165
rs28533432	12	G	A	0.2773	123873242	NM_020382	SETD8	Silent	INTRON
rs10208216	2	A	G	0.1092	112413845
rs10210313	2	A	C	0.1092	112421566
rs13432469	2	A	G	0.1092	112414382
rs16978131	18	G	A	0.1681	42240410
rs11126017	2	A	G	0.3487	64839959	NR_034023	LOC339807	Silent	EXON
rs1112841	11	A	G	0.3277	33779673	NM_012175,NM_033406	FBXO3,FBXO3	Silent,Silent	INTRON
rs1522085	11	G	A	0.3277	33775424	NM_012175,NM_033406	FBXO3,FBXO3	Silent,Silent	INTRON
rs831592	11	A	G	0.3277	33763193	NM_012175	FBXO3	Silent	UTR
rs3733190	4	A	G	0.3739	5960352
rs10926272	1	A	G	0.2311	240624682	NM_020066	FMN2	Silent	INTRON
rs12403071	1	G	A	0.2311	240620131	NM_020066	FMN2	Silent	INTRON
rs12979056	19	A	G	0.4958	17862131	NM_001161358,NM_001161357	FCHO1,FCHO1	Silent,Silent	INTRON
rs17263801	7	A	G	0.1555	36124844
rs9358465	6	A	G	0.1387	21923512	NR_015410	LINC00340	Silent	INTRON
rs856277	14	G	A	0.1807	97432284
rs2292165	1	A	G	0.1639	31732892	NM_004814	SNRNP40	Silent	UTR
rs11684598	2	A	G	0.4664	33952621	NR_003143	MYADML	Silent	EXON
rs10038177	5	A	G	0.416	110436450	NM_139281	WDR36	Silent	INTRON
rs10045255	5	G	A	0.416	110438357	NM_139281	WDR36	Silent	INTRON
rs10051830	5	A	G	0.4118	110452845	NM_139281	WDR36	Silent	INTRON
rs10055177	5	C	A	0.4118	110450584	NM_139281	WDR36	Silent	INTRON
rs1379300	5	G	A	0.416	110441439	NM_139281	WDR36	Silent	INTRON
rs13271980	8	A	G	0.1345	126711943
rs3093253	13	A	G	0.07563	113774092	NM_000131,NM_019616	F7,F7	Silent,Silent	UTR
rs6046	13	A	G	0.07563	113773159	NM_000131,NM_019616	F7,F7	Missense_R413Q,Missense_R391Q	EXON
rs2572349	4	A	G	0.1134	48912028
rs2605242	4	G	A	0.1134	48910970
rs1545849	6	G	A	0.2185	2622911
rs8017937	14	A	G	0.08403	73719303	NM_173462	PAPLN	Silent	INTRON
rs17579732	8	A	C	0.2101	15808823
rs2469933	17	A	G	0.1681	44285531	NM_001193465	KANSL1	Silent	INTRON
rs418891	17	A	C	0.1681	43693538
rs1925943	10	A	G	0.3151	120480688	NM_153810	C10orf46	Silent	INTRON
rs3197223	3	A	G	0.2778	48335857	NM_005793	NME6	Silent	UTR
rs10821009	9	A	C	0.2479	95488414	NM_001003800,NM_015250	BICD2,BICD2	Silent,Silent	INTRON
rs10821012	9	A	G	0.2458	95502571	NM_001003800,NM_015250	BICD2,BICD2	Silent,Silent	INTRON
rs10992427	9	G	A	0.2479	95467111
rs3203916	9	G	A	0.2479	95476958	NM_001003800,NM_015250	BICD2,BICD2	Silent,Silent	INTRON
rs556	9	A	G	0.2479	95473719	NM_001003800,NM_015250	BICD2,BICD2	Silent,Silent	UTR
rs10202641	2	A	G	0.07143	236238043
rs1264888	1	A	G	0.4244	111968316	NM_002557	OVGP1	Silent	INTRON
rs12036722	1	A	G	0.2983	204940972	NM_001160333,NM_001005388,NM_001160332,NM_001005389,NM_015090,NM_001160331	NFASC,NFASC,NFASC,NFASC,NFASC,NFASC	Silent,Silent,Silent,Silent,Silent,Silent	INTRON
rs9677367	2	G	A	0.3729	128653761
rs11688382	2	C	A	0.1345	239047020
rs12433783	14	A	G	0.4454	59975810	NM_001164399	C14orf38	Silent	INTRON
rs4901937	14	A	G	0.437	59995450	NM_001164399	C14orf38	Silent	INTRON
rs4901940	14	C	A	0.4454	60027483	NM_001164399	C14orf38	Silent	INTRON
rs8660	14	G	A	0.4412	59939727	NM_144581	C14orf149	Missense_I341V	EXON
rs4932304	15	A	G	0.1471	90761651	NM_020210,NM_198925	SEMA4B,SEMA4B	Silent,Silent	INTRON
rs4932305	15	A	G	0.1471	90764219	NM_020210,NM_198925	SEMA4B,SEMA4B	Missense_M163I,Missense_M163I	EXON
rs10072375	5	A	G	0.1176	169960814	NM_001034838,NM_014592,NM_001034837	KCNIP1,KCNIP1,KCNIP1	Silent,Silent,Silent	INTRON,EXON
rs10072376	5	A	G	0.1134	169960826	NM_001034838,NM_014592,NM_001034837	KCNIP1,KCNIP1,KCNIP1	Silent,Silent,Silent	INTRON,EXON
rs10076552	5	A	G	0.1134	169962828	NM_001034838,NM_014592,NM_001034837	KCNIP1,KCNIP1,KCNIP1	Silent,Silent,Silent	INTRON,EXON
rs10781497	9	A	G	0.1681	139371234	NM_014866	SEC16A	Synonymous_D278D	EXON
rs1128877	9	G	A	0.1681	139323201	NM_019892	INPP5E	Silent	UTR
rs6062521	20	G	A	0.2941	62404416	NM_025224	ZBTB46	Silent	INTRON
rs293784	3	A	G	0.1933	9827574	NM_006354,NM_133480	TADA3,TADA3	Silent,Silent	INTRON
rs9926714	16	A	C	0.07983	66154700
rs4778192	15	G	A	0.4958	28080061	NM_000275	OCA2	Silent	INTRON
rs297158	2	A	G	0.07563	39328640	NM_005633	SOS1	Silent	INTRON
rs6119534	20	A	G	0.4076	33441257	NM_178026	GGT7	Silent	INTRON
rs2712811	11	G	A	0.3824	74864729	NM_001145212,NM_007256	SLCO2B1,SLCO2B1	Silent,Silent	INTRON
rs2851069	11	A	G	0.3824	74862356	NM_001145212,NM_007256	SLCO2B1,SLCO2B1	Silent,Silent	UTR
rs2851071	11	A	G	0.3824	74865716	NM_001145212,NM_007256	SLCO2B1,SLCO2B1	Silent,Silent	INTRON
rs10485011	6	A	C	0.05882	22606942
rs11666504	19	A	G	0.1891	41309240	NR_037791,NM_080732,NM_053046	RAB4B-EGLN2,EGLN2,EGLN2	Silent,Silent,Silent	INTRON
rs1133805	1	C	A	0.08824	161334658	NM_001013625	C1orf192	Silent	UTR
rs3935401	1	G	A	0.08824	161333558	NM_001035512,NM_001035513,NM_003001,NM_001035511	SDHC,SDHC,SDHC,SDHC	Silent,Silent,Silent,Silent	UTR
rs4077631	1	A	G	0.08824	161360435
rs4600063	1	G	A	0.08824	161333191	NM_001035512,NM_001035513,NM_003001,NM_001035511	SDHC,SDHC,SDHC,SDHC	Silent,Silent,Silent,Silent	UTR
rs2064476	6	G	A	0.2311	33073322
rs3091282	6	C	G	0.2311	33057198	NM_002121	HLA-DPB1	Silent	UTR
rs3097652	6	A	G	0.2311	33057835
rs3117225	6	A	G	0.2311	33057711
rs3117228	6	A	C	0.2311	33056435	NM_002121	HLA-DPB1	Silent	UTR
rs3130188	6	G	A	0.2311	33057176	NM_002121	HLA-DPB1	Silent	UTR
rs9277426	6	A	C	0.2288	33051910	NM_002121	HLA-DPB1	Silent	INTRON
rs9277469	6	A	C	0.2311	33053468	NM_002121	HLA-DPB1	Silent	INTRON
rs9277471	6	A	G	0.2311	33053682	NM_002121	HLA-DPB1	Silent	INTRON
rs9277533	6	A	G	0.2311	33054721	NM_002121	HLA-DPB1	Silent	UTR
rs9277546	6	C	A	0.2311	33055346	NM_002121	HLA-DPB1	Silent	UTR
rs9277554	6	A	G	0.2311	33055538	NM_002121	HLA-DPB1	Silent	UTR
rs9691116	7	A	G	0.09664	91760072	NM_001146152,NM_000786	CYP51A1,CYP51A1	Silent,Silent	INTRON
rs337147	1	G	A	0.1891	220940411	NM_017898	MARC2	Silent	INTRON
rs12361769	11	G	A	0.3529	86482912
rs4944630	11	A	G	0.3529	86472784
rs9942933	9	A	G	0.4832	135879020
rs1781867	19	G	A	0.2143	21487170	NM_021269	ZNF708	Silent	INTRON
rs4761879	12	A	G	0.07983	52807590
rs3842752	11	A	G	0.2227	2181073	NR_003512,NM_001042376,NM_001185098,NM_001185097,NM_000207	INS-IGF2,INS-IGF2,INS,INS,INS	Silent,Silent,Silent,Silent,Silent	INTRON,EXON
rs2143462	6	A	G	0.1849	32335204	NM_006781	C6orf10	Silent	INTRON
rs7435060	4	A	C	0.1092	94759826
rs4910628	11	C	A	0.4661	4571782
rs11136431	8	G	A	0.3992	1791433	NM_014629	ARHGEF10	Silent	INTRON
rs4245270	18	A	G	0.2203	56112854
rs2276123	11	A	G	0.3403	117965595	NM_001083947,NM_001173551,NM_001173552,NM_019894	TMPRSS4,TMPRSS4,TMPRSS4,TMPRSS4	Silent,Silent,Silent,Silent	INTRON
rs2276125	11	A	G	0.3361	117965646	NM_001083947,NM_001173551,NM_001173552,NM_019894	TMPRSS4,TMPRSS4,TMPRSS4,TMPRSS4	Silent,Silent,Silent,Silent	INTRON
rs1230397	17	G	A	0.2778	41844689	NM_004090	DUSP3	Silent	UTR
rs9277682	6	G	A	0.1907	33087684	NR_001435	HLA-DPB2	Silent	INTRON
rs639216	1	G	A	0.3771	120217414
rs554298	1	A	G	0.2353	78604614
rs624766	1	C	A	0.2311	78611730
rs2295273	10	C	A	0.1092	134150920	NM_001143758,NM_001143759,NM_030626,NM_001143757,NR_026559	LRRC27,LRRC27,LRRC27,LRRC27,LRRC27	Silent,Silent,Silent,Silent,Silent	INTRON,EXON
rs1870063	19	A	G	0.3803	18170962	NM_005535	IL12RB1	Silent	INTRON
rs7752119	6	A	G	0.4496	55778771
rs7222579	17	G	A	0.08403	3247652
rs8081333	17	G	A	0.08403	3213066
rs9911226	17	A	C	0.08403	3214106	NR_024128	OR3A4P	Silent	EXON
rs9911870	17	G	A	0.08403	3212858
rs2239689	6	A	G	0.3487	32030284	NM_019105	TNXB	Silent	INTRON
rs7766862	6	A	G	0.3487	32033007	NM_019105	TNXB	Silent	INTRON
rs2395349	6	A	G	0.1891	33083134	NR_001435	HLA-DPB2	Silent	INTRON
rs9277656	6	A	C	0.1891	33084148	NR_001435	HLA-DPB2	Silent	INTRON
rs2073525	6	A	G	0.4664	33290825
rs221904	14	A	C	0.4202	71599488
rs221917	14	G	A	0.4202	71590003
rs221924	14	G	A	0.4202	71580778	NM_014982	PCNX	Silent	UTR
rs2286311	14	G	A	0.4202	71522955	NM_014982	PCNX	Silent	INTRON
rs12616139	2	A	G	0.437	8522651
rs1250116	4	A	G	0.1471	1224587	NM_001328,NM_001012614	CTBP1,CTBP1	Silent,Silent	INTRON
rs884421	4	G	A	0.1471	1227469	NM_001328,NM_001012614	CTBP1,CTBP1	Silent,Silent	INTRON
rs525157	12	G	A	0.3109	3384986	NM_006675,NM_001168320	TSPAN9,TSPAN9	Silent,Silent	INTRON
rs12667395	7	A	G	0.3403	95835862	NM_014251,NR_027662,NM_001160210	SLC25A13,SLC25A13,SLC25A13	Silent,Silent,Silent	INTRON
rs1544274	11	G	A	0.09664	77402419	NM_016578	RSF1	Silent	INTRON
rs1893901	11	G	A	0.09664	77477828	NM_016578	RSF1	Silent	INTRON
rs2186564	11	A	G	0.09664	77583266	NM_024684	C11orf67	Missense_V92M	EXON
rs2276415	11	A	G	0.09664	77301341	NM_173039	AQP11	Missense_G102S	EXON
rs2298820	11	C	A	0.09746	77373414
rs4944176	11	G	A	0.09664	77552987	NM_024684	C11orf67	Silent	INTRON
rs4945197	11	G	A	0.09664	77378388	NM_016578	RSF1	Synonymous_L1300L	EXON
rs4945203	11	G	A	0.09664	77409568	NM_016578	RSF1	Synonymous_P893P	EXON
rs7109527	11	A	G	0.09664	77341306	NM_001293	CLNS1A	Silent	INTRON
rs7119934	11	A	G	0.09664	77250912
rs720383	11	G	A	0.09664	77440106	NM_016578	RSF1	Silent	INTRON
rs6544183	2	G	A	0.07203	39186339	NM_001145451	ARHGEF33	Silent	INTRON
rs10464075	5	A	G	0.3248	178455198	NM_001136116	ZNF879	Silent	INTRON
rs2949743	7	A	G	0.2269	143192104	NR_033897	LOC285965	Silent	INTRON,EXON
rs10504846	8	A	G	0.05042	89327738	NM_005941	MMP16	Silent	INTRON
rs10504847	8	A	G	0.05882	89218210	NM_005941	MMP16	Silent	INTRON
rs1519941	8	A	G	0.05882	89209114	NM_005941	MMP16	Silent	INTRON
rs17666351	8	G	A	0.05882	89224646	NM_005941	MMP16	Silent	INTRON
rs17722347	8	A	G	0.05882	89209965	NM_005941	MMP16	Silent	INTRON
rs1046780	11	G	A	0.2017	77926769	NM_012296,NM_080491	GAB2,GAB2	Silent,Silent	UTR
rs2450138	11	A	G	0.2017	77924870	NM_020798	USP35	Silent	UTR
rs4810831	20	G	A	0.1303	47226012
rs9264602	6	G	A	0.3487	31237406	NM_002117,NM_001243042	HLA-C,HLA-C	Silent,Silent	INTRON
rs6731616	2	G	A	0.07143	132234986	NM_080386	TUBA3D	Silent	INTRON
rs3129039	6	A	G	0.2185	29658864
rs10786353	10	G	A	0.4496	99274276	NM_024954	UBTD1	Silent	INTRON
rs11189249	10	G	A	0.4496	99272669	NM_024954	UBTD1	Silent	INTRON
rs16844498	1	G	A	0.08824	172431333	NM_139240	C1orf105	Missense_M97V	EXON
rs4828611	X	A	G	0.2353	152613826	NM_001080485	ZNF275	Silent	UTR
rs4665114	2	C	A	0.4696	152103077
rs3781476	10	A	G	0.2395	126314475	NM_014661	FAM53B	Silent	INTRON
rs3749970	6	G	A	0.4916	29342825	NM_030959	OR12D3	Synonymous_L80L	EXON
rs4598109	6	G	A	0.4916	29344704
rs5003266	6	A	G	0.4916	29344083
rs3783394	14	A	G	0.3319	103858673	NM_001128920,NM_002376,NM_001128919,NM_001128918,NM_001128921	MARK3,MARK3,MARK3,MARK3,MARK3	Silent,Silent,Silent,Silent,Silent	INTRON
rs10484457	6	A	C	0.3403	113786636
rs16841209	4	G	A	0.1134	7782434	NM_198595,NM_001134647	AFAP1,AFAP1	Silent,Silent	INTRON,EXON
rs877707	4	G	A	0.1176	7792662	NM_198595,NM_001134647	AFAP1,AFAP1	Silent,Silent	INTRON,EXON
rs2992907	13	G	A	0.3151	95959901
rs9295804	6	G	A	0.4915	29336147
rs12682375	8	G	A	0.4118	142841497
rs11168092	5	A	G	0.395	148520669
rs11100449	4	G	A	0.4874	140952110	NM_018717	MAML3	Silent	INTRON
rs2523946	6	A	G	0.4449	29941943
rs2844804	6	C	A	0.4496	29942126
rs9261535	6	A	G	0.2458	30127323	NM_006778,NM_052828	TRIM10,TRIM10	Silent,Silent	INTRON
rs7722713	5	A	G	0.1008	131589890
rs11210628	1	G	A	0.4449	42850403	NM_173642	RIMKLA	Silent	INTRON
rs12119170	1	A	G	0.4407	42856160	NM_173642	RIMKLA	Silent	INTRON
rs2115374	19	A	G	0.2521	34118467	NM_001127895,NM_001127896	CHST8,CHST8	Silent,Silent	INTRON
rs7943044	11	A	G	0.1429	134608118
rs2839112	21	G	A	0.07143	47544388	NM_058175,NM_001849,NM_058174	COL6A2,COL6A2,COL6A2	Silent,Silent,Silent	INTRON
rs11626091	14	A	G	0.479	94941587	NM_175739,NM_001042518	SERPINA9,SERPINA9	Silent,Silent	INTRON
rs6842514	4	G	A	0.1261	190243940
rs17736782	6	A	G	0.1345	49928116	NM_001037499	DEFB114	Synonymous_Y33Y	EXON
rs9473701	6	G	A	0.1345	49915709	NM_001166478	DEFB133	Silent	INTRON
rs17136428	10	G	A	0.09664	16268673
rs7902512	10	A	G	0.09664	16281080
rs1063739	8	A	C	0.4538	145729727	NM_005309	GPT	Missense_H14N	EXON
rs13254911	8	A	G	0.4538	145728735
rs13028057	2	A	G	0.2017	241085044
rs17690703	17	A	G	0.1933	43925297	NR_024559	MAPT-AS1	Silent	INTRON,EXON
rs10206264	2	A	G	0.2227	240727833
rs9932893	16	A	G	0.1261	10776523	NM_144674	TEKT5	Silent	INTRON
rs549262	6	A	G	0.3824	116753995	NM_001080976,NM_013352	DSE,DSE	Silent,Silent	INTRON
rs6592742	11	A	G	0.09746	77376247
rs1635291	17	G	A	0.1891	43751913	NM_001256299,NR_037772	CRHR1,CRHR1	Silent,Silent	INTRON
rs1724400	17	A	C	0.1891	43755871	NM_001256299,NR_037772	CRHR1,CRHR1	Silent,Silent	INTRON
rs7215239	17	G	A	0.1891	43767773	NM_001256299,NR_037772	CRHR1,CRHR1	Silent,Silent	INTRON
rs12378318	9	A	G	0.4706	72136263	NM_001163	APBA1	Silent	INTRON
rs17687258	10	G	A	0.07627	20259437	NM_032812	PLXDC2	Silent	INTRON
rs10483104	22	A	G	0.08403	21220733	NM_004782	SNAP29	Silent	INTRON
rs16988764	22	G	A	0.08403	21105255	NM_058004	PI4KA	Silent	INTRON
rs5751852	22	A	G	0.08403	21106055	NM_058004	PI4KA	Silent	INTRON
rs2273549	11	G	A	0.1639	33079580	NM_018393,NM_001145541	TCP11L1,TCP11L1	Missense_K178R,Missense_K178R	EXON
rs9922459	16	G	A	0.2941	83968805
rs9923900	16	A	G	0.2941	83967469
rs2271811	2	G	A	0.4748	152117780	NM_198557	RBM43	Silent	INTRON
rs12358729	10	A	G	0.3151	81173663	NM_153367	ZCCHC24	Silent	INTRON
rs4889545	16	A	G	0.1891	31521276
rs10402530	19	A	G	0.1723	38321638	NR_040015	LOC100631378	Silent	INTRON
rs10404031	19	G	A	0.1807	38035954
rs10404567	19	G	A	0.1723	38397213	NM_031951	WDR87	Silent	UTR
rs10406379	19	A	G	0.1807	38036725
rs10409487	19	G	A	0.1723	38285111
rs11083432	19	A	G	0.1765	38182633	NM_152605	ZNF781	Silent	INTRON
rs12974225	19	C	A	0.1723	38240098	NM_001172692,NM_001172690,NM_001172689,NM_152360,NM_001172691	ZNF573,ZNF573,ZNF573,ZNF573,ZNF573	Silent,Silent,Silent,Silent,Silent	INTRON
rs2287229	19	G	A	0.1765	38188652	NM_001172677,NM_032689	ZNF607,ZNF607	Silent,Silent	UTR
rs2291002	19	A	G	0.1807	38033926	NM_001013659	ZNF793	Silent	UTR
rs2927747	19	G	A	0.1765	38159530	NM_152605	ZNF781	Silent	UTR
rs353407	19	G	A	0.1723	38444944	NM_015073	SIPA1L3	Silent	INTRON
rs958305	19	A	G	0.1765	38189440	NM_001172677,NM_032689	ZNF607,ZNF607	Missense_K530R,Missense_K531R	EXON
rs2264288	15	G	A	0.1345	61971428
rs3858126	10	A	G	0.3445	65711686
rs2017409	3	A	G	0.1513	125669719
rs7611945	3	A	G	0.1513	125677514
rs9478086	6	G	A	0.1345	170052049	NM_182552,NM_001202550	WDR27,WDR27	Synonymous_S486S,Synonymous_S359S	EXON
rs10063514	5	A	G	0.08403	149566309
rs4122883	7	G	A	0.1597	64864800	NM_007139,NM_152626	ZNF92,ZNF92	Silent,Silent	UTR
rs285364	1	G	A	0.2101	64459519	NM_005012,NM_001083592	ROR1,ROR1	Silent,Silent	INTRON
rs285370	1	G	A	0.2101	64462582	NM_005012,NM_001083592	ROR1,ROR1	Silent,Silent	INTRON
rs285386	1	A	G	0.2101	64470166	NM_005012,NM_001083592	ROR1,ROR1	Silent,Silent	INTRON
rs6989368	8	G	A	0.4748	145813457	NM_025251	ARHGAP39	Silent	INTRON
rs2107192	6	A	G	0.3403	29433942
rs2523439	6	A	G	0.3403	29427520	NM_030883	OR2H1	Silent	INTRON
rs12402888	1	A	C	0.08403	160059748
rs4147264	1	A	G	0.4118	72206799	NM_173808	NEGR1	Silent	INTRON
rs10874867	1	A	G	0.2353	95083836
rs10850256	12	G	A	0.09664	114395651	NM_001146699,NM_016196,NM_001146698	RBM19,RBM19,RBM19	Missense_K259R,Missense_K259R,Missense_K259R	EXON
rs12321179	12	A	G	0.1008	114383651	NM_001146699,NM_016196,NM_001146698	RBM19,RBM19,RBM19	Synonymous_K536K,Synonymous_K536K,Synonymous_K536K	EXON
rs2279050	12	A	G	0.1008	114356025	NM_001146699,NM_016196,NM_001146698	RBM19,RBM19,RBM19	Silent,Silent,Silent	INTRON
rs7966348	12	G	A	0.09664	114386639	NM_001146699,NM_016196,NM_001146698	RBM19,RBM19,RBM19	Synonymous_Y425Y,Synonymous_Y425Y,Synonymous_Y425Y	EXON
rs8059821	16	C	A	0.4916	89675068
rs1042190	6	G	A	0.1218	33036999	NM_001242524,NM_033554,NM_001242525	HLA-DPA1,HLA-DPA1,HLA-DPA1	Missense_K142R,Missense_K142R,Missense_K142R	EXON
rs17214519	6	A	G	0.1218	33032188
rs2395309	6	G	A	0.1218	33026246
rs3077	6	G	A	0.1218	33033022	NM_001242524,NM_033554,NM_001242525	HLA-DPA1,HLA-DPA1,HLA-DPA1	Silent,Silent,Silent	UTR
rs11253863	10	A	G	0.09746	16284825
rs17589700	1	A	G	0.2941	169614949
rs2729741	18	G	A	0.1765	6283038	NM_173464	L3MBTL4	Silent	INTRON
rs403814	18	C	A	0.1765	6282593	NM_173464	L3MBTL4	Silent	INTRON
rs11726595	4	G	A	0.2605	129189040
rs1354803	11	A	G	0.08824	6768561
rs16917433	11	G	A	0.09244	6743665
rs11079029	17	G	A	0.1218	40169960	NM_001001349	NKIRAS2	Silent	INTRON
rs11652600	17	G	A	0.1176	40150579	NR_029431,NM_003315,NM_001144766	DNAJC7,DNAJC7,DNAJC7	Silent,Silent,Silent	INTRON
rs9894001	17	A	C	0.1176	40173851	NM_001001349,NM_001144928,NM_001144929,NM_017595,NM_001144927	NKIRAS2,NKIRAS2,NKIRAS2,NKIRAS2,NKIRAS2	Silent,Silent,Silent,Silent,Silent	INTRON
rs1053438	1	G	A	0.4237	25687901	NM_014313	TMEM50A	Silent	UTR
rs4789671	17	A	G	0.4118	80129970	NM_198082	CCDC57	Silent	INTRON
rs2889529	17	G	A	0.4664	76897475	NM_003255,NM_001243541,NM_001243540	TIMP2,LOC100653515,LOC100653515	Silent,Silent,Silent	INTRON
rs885484	8	A	G	0.1723	856874
rs1130635	9	G	A	0.2857	139317869	NM_015160	PMPCA	Silent	UTR
rs1362068	6	G	A	0.3403	29742108
rs1362070	6	G	A	0.3403	29742299
rs1610657	6	G	A	0.3403	29771066
rs1610669	6	A	T	0.3403	29780093
rs1610719	6	G	A	0.3361	29760677	NR_002139,NM_001207043	HCG4,LOC554223	Silent,Silent	INTRON,EXON
rs1610723	6	C	A	0.3361	29761473	NM_001207043	LOC554223	Silent	INTRON,EXON
rs1610724	6	G	A	0.3361	29761516	NM_001207043	LOC554223	Silent	INTRON,EXON
rs1611220	6	G	A	0.3403	29761835	NM_001207043	LOC554223	Silent	INTRON,EXON
rs1632995	6	T	A	0.3403	29769621
rs1633003	6	G	A	0.3403	29764759	NM_001207043	LOC554223	Silent	INTRON,EXON
rs7133053	12	A	G	0.3941	96188934
rs4073782	8	A	G	0.1891	143660032
rs745116	3	C	A	0.2881	48272536
rs3823418	6	A	G	0.1765	31100942	NM_014068	PSORS1C1	Silent	INTRON,EXON
rs7306456	12	C	A	0.4286	132703218	NM_001122636	GALNT9	Silent	INTRON
rs6027940	20	A	G	0.2773	59545800
rs6027947	20	A	G	0.2773	59552829
rs9347275	6	A	G	0.3109	157876121	NM_024630,NM_153746	ZDHHC14,ZDHHC14	Silent,Silent	INTRON
rs11969350	6	G	A	0.07627	125694182
rs17053086	6	A	G	0.07563	125692100
rs6569422	6	A	G	0.07143	125699831
rs6424243	1	A	G	0.4622	232768148
rs9424568	1	A	G	0.4622	232773478
rs13140287	4	G	A	0.4244	176711191	NM_201592,NM_005277,NM_201591	GPM6A,GPM6A,GPM6A	Silent,Silent,Silent	INTRON
rs4947244	6	G	C	0.3	29954364
rs1494014	3	A	G	0.2353	151883510
rs1062610	7	G	A	0.4286	158821175	NM_003382	VIPR2	Silent	UTR
rs2040897	7	G	A	0.4286	158803848	NR_024394	LOC154822	Silent	INTRON
rs885863	7	G	A	0.4286	158820969	NM_003382	VIPR2	Silent	UTR
rs2073211	6	G	A	0.1597	110729270	NM_003649,NM_004032	DDO,DDO	Silent,Silent	INTRON
rs1052989	6	A	G	0.2521	31146403
rs9380220	6	A	C	0.2521	31146584
rs9343264	6	C	A	0.1429	75775381
rs13411119	2	A	G	0.2773	58478179
rs10056462	5	A	G	0.1134	135426282
rs7728385	5	A	C	0.1134	135419046
rs1354254	4	G	A	0.3908	60082188
rs4846029	1	C	A	0.4034	11783484
rs965928	3	A	G	0.05508	43643284	NM_001204834,NM_001204831,NM_001204833,NM_018075,NM_001204832	ANO10,ANO10,ANO10,ANO10,ANO10	Silent,Silent,Silent,Silent,Silent	INTRON
rs6657944	1	G	A	0.1807	220951135	NM_017898	MARC2	Silent	INTRON
rs10275341	7	G	A	0.2119	158710642	NM_018051	WDR60	Silent	INTRON
rs10279428	7	G	A	0.2101	158711584	NM_018051	WDR60	Silent	INTRON
rs12154715	7	G	A	0.2101	158727910	NM_018051	WDR60	Silent	INTRON
rs9654726	7	A	G	0.2101	158710879	NM_018051	WDR60	Silent	INTRON
rs10751711	12	A	G	0.428	132699896	NM_001122636	GALNT9	Silent	INTRON
rs2117915	12	G	A	0.3992	96185742
rs6715338	2	G	A	0.3782	128660326
rs12199613	6	A	G	0.3109	26367218	NM_001197249,NM_001197247,NM_007047,NM_001197248	BTN3A2,BTN3A2,BTN3A2,BTN3A2	Silent,Silent,Silent,Silent	INTRON
rs9393709	6	A	G	0.3109	26365147
rs2880892	4	A	G	0.1144	3683269
rs685182	7	G	A	0.3992	140265434	NM_015689	DENND2A	Silent	INTRON
rs297136	2	C	A	0.08403	39305489	NM_005633	SOS1	Silent	INTRON
rs297151	2	A	C	0.08403	39326511	NM_005633	SOS1	Silent	INTRON
rs12903027	15	G	A	0.479	30954789	NR_038253,NR_038254,NR_038255	LOC100288637,LOC100288637,LOC100288637	Silent,Silent,Silent	INTRON
rs12910011	15	G	A	0.479	30958935	NR_038253,NR_038254,NR_038255	LOC100288637,LOC100288637,LOC100288637	Silent,Silent,Silent	INTRON
rs2046362	15	G	A	0.4831	30936285
rs515449	11	A	G	0.458	122047290	NR_024430	MIR100HG	Silent	INTRON,EXON
rs6589913	11	C	A	0.4622	122056327	NR_024430	MIR100HG	Silent	INTRON,EXON
rs3735170	7	G	A	0.2395	150034184	NM_023942,NM_001142928	LRRC61,LRRC61	Synonymous_A78A,Synonymous_A78A	EXON
rs3735172	7	G	A	0.2395	150028958	NM_023942,NM_001142928,NM_138434	LRRC61,LRRC61,C7orf29	Silent,Silent,Silent	INTRON
rs1043483	6	G	A	0.2479	30893728	NM_001167733,NM_020442,NM_001167734	VARS2,VARS2,VARS2	Synonymous_D871D,Synonymous_D1011D,Synonymous_D1041D	EXON
rs885905	6	A	G	0.2479	30890431	NM_001167733,NM_020442,NM_001167734	VARS2,VARS2,VARS2	Silent,Silent,Silent	INTRON
rs12573176	10	A	C	0.1681	18996761
rs6969532	7	A	G	0.1345	39875108
rs10884244	10	A	G	0.2119	107735306
rs1036747	10	G	A	0.105	3506070
rs4881173	10	A	G	0.105	3502282
rs2832772	21	A	G	0.4622	31671422
rs2832790	21	A	G	0.4622	31690771
rs4395639	5	A	G	0.4958	43286463
rs417968	17	G	A	0.1992	43728376	NM_001256299,NR_037772	CRHR1,CRHR1	Silent,Silent	INTRON
rs202983	12	A	G	0.2815	120162346	NM_001206999,NM_007174	CIT,CIT	Silent,Silent	INTRON
rs17435276	8	C	A	0.3487	38033004	NM_014462,NR_045492,NR_045493	LSM1,LSM1,LSM1	Silent,Silent,Silent	INTRON
rs10776601	10	G	A	0.06723	49659559	NM_001256027,NR_045675,NM_021226,NM_001256025,NM_001256026,NM_001256024	ARHGAP22,ARHGAP22,ARHGAP22,ARHGAP22,ARHGAP22,ARHGAP22	Silent,Silent,Silent,Silent,Silent,Silent	INTRON,EXON
rs4838592	10	A	G	0.05882	49661665	NM_001256027,NR_045675,NM_021226,NM_001256025,NM_001256026,NM_001256024	ARHGAP22,ARHGAP22,ARHGAP22,ARHGAP22,ARHGAP22,ARHGAP22	Silent,Silent,Silent,Silent,Silent,Silent	INTRON,EXON
rs9435732	1	A	G	0.2458	17308158
rs11709691	3	G	A	0.2899	48303669	NM_016089	ZNF589	Silent	INTRON
rs11710861	3	A	G	0.2899	48297560	NM_016089	ZNF589	Silent	INTRON
rs11718329	3	G	C	0.2899	48309828	NM_016089	ZNF589	Missense_T216R	EXON
rs13059037	3	G	A	0.2899	48287879	NM_016089	ZNF589	Silent	INTRON
rs13068265	3	C	A	0.2899	48301614	NM_016089	ZNF589	Silent	INTRON
rs3937	3	G	A	0.2899	48312402	NM_016089	ZNF589	Silent	UTR
rs3755603	3	A	G	0.05462	43627341	NM_001204834,NM_001204831,NM_001204833,NM_018075,NM_001204832	ANO10,ANO10,ANO10,ANO10,ANO10	Silent,Silent,Silent,Silent,Silent	INTRON
rs4462942	3	G	A	0.05462	43564157	NM_001204834,NM_001204831,NM_001204833,NM_018075,NM_001204832	ANO10,ANO10,ANO10,ANO10,ANO10	Silent,Silent,Silent,Silent,Silent	INTRON
rs4682689	3	G	A	0.05462	43593399	NM_001204834,NM_001204831,NM_001204833,NM_018075,NM_001204832	ANO10,ANO10,ANO10,ANO10,ANO10	Silent,Silent,Silent,Silent,Silent	INTRON
rs12433744	14	A	G	0.2185	96038182
rs11236708	11	A	G	0.2269	70424188	NM_133266,NM_012309	SHANK2,SHANK2	Silent,Silent	INTRON
rs779803	3	G	A	0.3067	10182562
rs779805	3	G	A	0.3067	10183337	NM_000551,NM_198156	VHL,VHL	Silent,Silent	UTR
rs1725477	19	A	C	0.1737	38464412	NM_015073	SIPA1L3	Silent	INTRON
rs9398235	6	A	G	0.161	110732116	NM_003649,NM_004032	DDO,DDO	Silent,Silent	INTRON
rs12224154	11	G	A	0.3248	33778729	NM_012175,NM_033406	FBXO3,FBXO3	Silent,Silent	INTRON
rs827235	10	G	A	0.1933	72601813	NM_003901	SGPL1	Silent	INTRON
rs806711	19	A	G	0.08403	5618654	NM_014649	SAFB2	Silent	INTRON
rs35299172	17	G	A	0.1639	3834598	NM_174955,NM_174954,NM_174956,NM_174957,NM_174958,NM_005173,NM_174953	ATP2A3,ATP2A3,ATP2A3,ATP2A3,ATP2A3,ATP2A3,ATP2A3	Silent,Silent,Silent,Silent,Silent,Silent,Silent	INTRON,EXON
rs1568350	3	G	A	0.2605	135648685
rs9875948	3	G	A	0.2605	135641904
rs17842543	6	A	G	0.06723	152831248	NM_033071,NM_182961	SYNE1,SYNE1	Silent,Silent	INTRON
rs10516047	5	A	G	0.2059	167936019	NM_002887	RARS	Silent	INTRON
rs2305725	5	A	C	0.2059	167913459
rs2305727	5	G	A	0.2059	167919726	NM_002887	RARS	Synonymous_Q81Q	EXON
rs9647573	5	A	C	0.2059	167920725	NM_002887	RARS	Silent	INTRON
rs753765	17	G	A	0.06723	59969000	NM_020748,NR_026641	INTS2,INTS2	Synonymous_Q591Q,Silent	EXON
rs9910451	17	A	G	0.06723	60097081	NM_005121	MED13	Silent	INTRON
rs17544941	7	A	G	0.1017	47777685
rs11724478	4	A	G	0.2773	174519735
rs11945239	4	G	A	0.2773	174530652
rs13110724	4	A	G	0.2773	174530500
rs13143445	4	A	G	0.2773	174540510
rs892713	6	A	G	0.3067	143586007	NM_016108	AIG1	Silent	INTRON
rs7355673	2	G	A	0.4496	213404389
rs2097251	X	A	G	0.2373	152607904	NM_001080485	ZNF275	Silent	INTRON
rs566750	5	A	G	0.3613	134485285
rs3816732	8	G	A	0.4701	145724275	NM_032902	PPP1R16A	Silent	INTRON
rs2666212	2	A	G	0.2479	9391628	NM_001135191,NM_003887	ASAP2,ASAP2	Silent,Silent	INTRON
rs11217821	11	G	A	0.3992	120202099	NM_001198674,NM_001198670,NM_001198671,NM_174926,NM_001198673,NM_001198675,NM_001198672	TMEM136,TMEM136,TMEM136,TMEM136,TMEM136,TMEM136,TMEM136	Silent,Silent,Silent,Silent,Silent,Silent,Silent	UTR,EXON
rs12806740	11	A	G	0.3992	120203628	NM_001198674,NM_001198670,NM_001198671,NM_174926,NM_001198673,NM_001198675,NM_001198672	TMEM136,TMEM136,TMEM136,TMEM136,TMEM136,TMEM136,TMEM136	Silent,Silent,Silent,Silent,Silent,Silent,Silent	UTR,EXON
rs3903160	6	A	G	0.2899	29932897
rs4713275	6	C	A	0.2857	29937580
rs28451678	9	G	A	0.3067	140075719	NM_013366	ANAPC2	Silent	INTRON
rs28544087	9	G	A	0.3109	140071683	NM_013366	ANAPC2	Silent	INTRON
rs2391932	13	A	G	0.1176	111971000
rs13207432	6	C	A	0.3025	52454094
rs2271139	12	A	C	0.2899	124839540	NM_001077261,NM_001206654,NM_006312	NCOR2,NCOR2,NCOR2	Silent,Silent,Silent	INTRON
rs1263654	14	A	G	0.2227	23018808
rs12607283	18	A	G	0.1891	77827644
rs9356940	6	G	A	0.428	24640196	NM_001168377,NM_001168376,NM_001168375,NM_014809,NM_001168374	KIAA0319,KIAA0319,KIAA0319,KIAA0319,KIAA0319	Silent,Silent,Silent,Silent,Silent	INTRON
rs9366573	6	G	A	0.4286	24628472	NM_001168377,NM_001168376,NM_001168375,NM_014809,NM_001168374	KIAA0319,KIAA0319,KIAA0319,KIAA0319,KIAA0319	Silent,Silent,Silent,Silent,Silent	INTRON
rs1045979	12	A	G	0.3403	133418069	NM_001161345,NM_018223,NM_001161347,NM_001161346,NM_001161344	CHFR,CHFR,CHFR,CHFR,CHFR	Silent,Silent,Silent,Silent,Silent	UTR
rs2306537	12	G	A	0.3403	133423695	NM_001161345,NM_018223,NM_001161347,NM_001161346,NM_001161344	CHFR,CHFR,CHFR,CHFR,CHFR	Synonymous_L568L,Synonymous_L528L,Synonymous_L477L,Synonymous_L557L,Synonymous_L569L	EXON
rs3741486	12	A	G	0.3403	133384864	NM_005895,NM_001172557	GOLGA3,GOLGA3	Missense_P264L,Missense_P264L	EXON
rs1062748	2	G	A	0.1807	242028741	NM_001080437,NR_028049,NR_028051,NR_028050	SNED1,MTERFD2,MTERFD2,MTERFD2	Silent,Silent,Silent,Silent	INTRON,EXON
rs17172896	7	A	G	0.1017	47778326
rs2010281	14	A	G	0.3347	103862322	NM_001128920,NM_002376,NM_001128919,NM_001128918,NM_001128921	MARK3,MARK3,MARK3,MARK3,MARK3	Silent,Silent,Silent,Silent,Silent	INTRON
rs2273703	14	G	C	0.3347	103918029	NM_001128920,NM_002376,NM_001128919,NM_001128918,NM_001128921	MARK3,MARK3,MARK3,MARK3,MARK3	Silent,Silent,Silent,Silent,Silent	INTRON
rs3793673	10	C	A	0.2773	134547732	NM_005539	INPP5A	Silent	INTRON
rs502464	11	G	A	0.1765	6819423
rs7613392	3	G	A	0.1303	72956987	NM_001080393	GXYLT2	Silent	INTRON
rs11769780	7	A	G	0.09402	91856816	NM_194456,NM_194454,NM_194455,NM_004912,NM_001013406	KRIT1,KRIT1,KRIT1,KRIT1,KRIT1	Silent,Silent,Silent,Silent,Silent	INTRON
rs11253495	10	A	G	0.1975	937064
rs12249828	10	A	G	0.1975	894838	NM_015155	LARP4B	Silent	INTRON
rs1341741	10	G	A	0.1975	888073	NM_015155	LARP4B	Silent	INTRON
rs3922812	1	A	G	0.416	178659933
rs4532794	1	A	G	0.416	178659410
rs533863	19	A	G	0.4496	37436213	NM_001204838,NM_198539,NM_001204836,NM_001204837,NM_001204839,NM_001204835	ZNF568,ZNF568,ZNF568,ZNF568,ZNF568,ZNF568	Silent,Silent,Silent,Silent,Silent,Silent	INTRON
rs10444489	12	A	C	0.3445	121876257	NM_001005366,NM_032590	KDM2B,KDM2B	Silent,Silent	INTRON
rs10444491	12	G	A	0.3487	121876558	NM_001005366,NM_032590	KDM2B,KDM2B	Silent,Silent	INTRON
rs1064951	12	A	G	0.3445	121878659	NM_001005366,NM_032590	KDM2B,KDM2B	Synonymous_Q1121Q,Synonymous_Q1190Q	EXON
rs10774594	12	G	A	0.3445	121842720	NM_194271,NM_025126	RNF34,RNF34	Silent,Silent	INTRON
rs10849880	12	C	A	0.3445	121859844	NM_194271,NM_025126	RNF34,RNF34	Silent,Silent	INTRON
rs10849882	12	A	G	0.3445	121871704	NM_001005366,NM_032590	KDM2B,KDM2B	Silent,Silent	INTRON
rs951498	12	A	G	0.3445	121865865
rs9634167	12	A	G	0.3445	121874019	NM_001005366,NM_032590	KDM2B,KDM2B	Silent,Silent	INTRON
rs2102070	13	G	A	0.1429	27066997
rs6505683	18	A	G	0.2689	11911060
rs6928810	6	A	G	0.2395	31410524
rs12052869	2	A	G	0.1975	233591551	NM_001103148,NM_001103147,NM_015575,NM_001103146	GIGYF2,GIGYF2,GIGYF2,GIGYF2	Silent,Silent,Silent,Silent	INTRON
rs9288676	2	A	C	0.1975	233639748	NM_001103148,NM_001103147,NM_015575,NM_001103146,NM_002242,NM_001172416,NM_001172417	GIGYF2,GIGYF2,GIGYF2,GIGYF2,KCNJ13,KCNJ13,KCNJ13	Silent,Silent,Silent,Silent,Silent,Silent,Silent	INTRON,EXON
rs425974	4	A	C	0.2017	189377718	NR_033869	LOC401164	Silent	INTRON
rs12646898	4	G	A	0.2017	7221071	NM_020777	SORCS2	Silent	INTRON
rs16958694	17	A	G	0.4496	63944513	NM_001199165,NM_145036	CEP112,CEP112	Silent,Silent	INTRON
rs2028616	17	A	C	0.4496	63956689	NM_001199165,NM_145036	CEP112,CEP112	Silent,Silent	INTRON
rs11239157	10	A	G	0.479	45078170
rs899889	10	A	G	0.479	45072819
rs7259160	19	A	G	0.1695	34959979	NM_005499	UBA2	Synonymous_S592S	EXON
rs2295726	14	A	C	0.1597	92600798	NM_017437	CPSF2	Silent	INTRON
rs295848	17	G	A	0.3655	35161826
rs4708042	6	G	A	0.2269	73975404	NM_001251874	KHDC1	Silent	INTRON
rs10759238	9	A	G	0.3235	110231170
rs7035256	9	G	A	0.3235	110226138
rs888647	16	A	G	0.479	87682804	NM_020655	JPH3	Silent	INTRON
rs7968230	12	A	G	0.3487	133481917
rs10836020	11	A	G	0.3376	33102251
rs11713044	3	G	A	0.2815	111677526	NM_001134437,NM_145753,NM_001134438,NM_001134439	PHLDB2,PHLDB2,PHLDB2,PHLDB2	Silent,Silent,Silent,Silent	INTRON
rs6804475	3	A	G	0.2773	111669631	NM_001134437,NM_145753,NM_001134438,NM_001134439	PHLDB2,PHLDB2,PHLDB2,PHLDB2	Silent,Silent,Silent,Silent	INTRON
rs10947114	6	A	G	0.1513	30902181
rs8110630	19	G	A	0.3319	34609682
rs12706348	7	A	G	0.2689	121082818
rs2697188	7	A	G	0.2689	121073357
rs2697189	7	G	A	0.2689	121072904
rs11741906	5	A	G	0.3277	178461594
rs7732931	5	G	A	0.3277	178455954	NM_001136116	ZNF879	Silent	INTRON
rs7310689	12	A	G	0.1992	122651624
rs12447120	16	A	G	0.1429	27752135	NM_015202	KIAA0556	Synonymous_D839D	EXON
rs12447703	16	G	A	0.1429	27705541	NM_015202	KIAA0556	Silent	INTRON
rs12923861	16	A	G	0.1429	27692835	NM_015202	KIAA0556	Synonymous_Q308Q	EXON
rs12929558	16	G	A	0.1471	27702131	NM_015202	KIAA0556	Silent	INTRON
rs1468169	16	G	A	0.1387	27592153	NM_015202	KIAA0556	Silent	INTRON
rs232068	16	C	A	0.1387	27502421	NM_001520	GTF3C1	Silent	INTRON
rs232075	16	G	A	0.1387	27515751	NM_001520	GTF3C1	Silent	INTRON
rs4787969	16	G	A	0.1387	27561584	NM_015202	KIAA0556	Silent	INTRON
rs7199329	16	A	C	0.1471	27591340	NM_015202	KIAA0556	Silent	INTRON
rs9922282	16	A	G	0.1429	27717939	NM_015202	KIAA0556	Silent	INTRON
rs9923148	16	A	G	0.1429	27713103	NM_015202	KIAA0556	Silent	INTRON
rs2743951	6	A	G	0.3992	29709234	NR_026973,NR_026972	HLA-F-AS1,HLA-F-AS1	Silent,Silent	INTRON,EXON
rs11700192	20	A	G	0.07983	61435047
rs4654117	1	A	G	0.416	246668230	NM_001167740	SMYD3	Silent	INTRON
rs16898614	6	G	A	0.08824	31023840	NR_003948	HCG22	Silent	EXON
rs1359428	13	A	G	0.4832	111980537	NM_152324	TEX29	Synonymous_D22D	EXON
rs2005180	15	A	G	0.0678	101718700	NM_014918	CHSY1	Synonymous_Y434Y	EXON
rs10931227	2	A	C	0.1471	187010476
rs12373744	2	A	C	0.1471	186997541
rs3791511	2	A	G	0.1059	240080540	NM_006037	HDAC4	Silent	INTRON
rs10489815	1	A	C	0.1765	58949510	NM_145243	OMA1	Silent	INTRON
rs7140309	14	G	A	0.4698	95877337
rs1966537	4	A	C	0.4328	79634522
rs7694971	4	A	C	0.4328	79629350
rs1351383	6	C	A	0.3571	32822269	NM_002800	PSMB9	Silent	INTRON
rs1383267	6	A	G	0.3571	32833646
rs1871667	6	G	A	0.3571	32834229
rs2071477	6	G	A	0.3571	32825348	NM_002800	PSMB9	Silent	INTRON
rs4713600	6	A	C	0.3571	32822858	NM_002800	PSMB9	Silent	INTRON
rs7767288	6	A	G	0.3571	32830013
rs2532329	17	A	G	0.1695	44350090
rs1223870	1	G	A	0.4202	244140051	NR_033883	LOC339529	Silent	INTRON
rs4975200	4	A	G	0.2627	129176047
rs11117737	1	G	A	0.4412	217126354	NM_001243505,NM_001243507,NM_001134285,NM_206594,NM_206595,NM_001243506,NM_001243509	ESRRG,ESRRG,ESRRG,ESRRG,ESRRG,ESRRG,ESRRG	Silent,Silent,Silent,Silent,Silent,Silent,Silent	INTRON
rs2664543	20	C	A	0.3487	43996012	NM_001197129,NM_033542,NM_001099791,NR_003189	SYS1,SYS1,SYS1,SYS1-DBNDD2	Silent,Silent,Silent,Silent	INTRON
rs2664583	20	G	A	0.3487	43996132	NM_001197129,NM_033542,NM_001099791,NR_003189	SYS1,SYS1,SYS1,SYS1-DBNDD2	Silent,Silent,Silent,Silent	INTRON
rs3827039	20	G	A	0.3487	43996807	NM_001197129,NM_033542,NM_001099791,NR_003189	SYS1,SYS1,SYS1,SYS1-DBNDD2	Silent,Silent,Silent,Silent	INTRON
rs7098	20	G	A	0.3487	43997502	NM_001197129,NM_033542,NM_001099791,NR_003189	SYS1,SYS1,SYS1,SYS1-DBNDD2	Silent,Silent,Silent,Silent	INTRON
rs10514271	5	A	G	0.3445	84876628
rs6510419	19	G	A	0.1695	34957365	NM_005499	UBA2	Silent	INTRON
rs10447854	7	G	A	0.2689	127795804
rs754671	19	G	A	0.2941	8458960	NM_004218	RAB11B	Silent	INTRON
rs493605	6	A	G	0.2185	164416580
rs587114	6	A	G	0.2227	164414940
rs3130266	6	G	A	0.4832	33303989
rs3130270	6	A	G	0.4832	33308221
rs11886565	2	A	G	0.3739	241898520	NR_033841	LOC200772	Silent	EXON
rs4430951	2	G	A	0.3739	241894333	NR_033841	LOC200772	Silent	EXON
rs4464265	2	A	G	0.3739	241891799
rs4675841	2	A	G	0.3739	241876580
rs7093648	10	G	A	0.105	122526973	NR_033850	LOC283089	Silent	INTRON
rs7302	16	A	C	0.1008	1375263	NM_194260,NM_194261,NM_194259,NM_003345	UBE2I,UBE2I,UBE2I,UBE2I	Silent,Silent,Silent,Silent	UTR
rs10864327	1	A	G	0.4534	8154547
rs4680833	3	C	A	0.1387	29456714	NM_001177711,NM_001003792,NM_014483,NM_001003793,NM_001177712	RBMS3,RBMS3,RBMS3,RBMS3,RBMS3	Silent,Silent,Silent,Silent,Silent	INTRON
rs6583634	8	A	G	0.1513	143549588	NM_001702	BAI1	Silent	INTRON
rs613075	17	G	A	0.2269	74879963	NM_144677,NM_001199172,NM_198955	MGAT5B,MGAT5B,MGAT5B	Silent,Silent,Silent	INTRON
rs656024	17	A	G	0.2269	74877308	NM_144677,NM_001199172,NM_198955	MGAT5B,MGAT5B,MGAT5B	Silent,Silent,Silent	INTRON,EXON
rs11601517	11	G	A	0.1092	11434915	NM_198516	GALNTL4	Silent	INTRON,EXON
rs7482771	11	A	G	0.1092	11440262	NM_198516	GALNTL4	Silent	INTRON,EXON
rs901545	11	A	G	0.1092	11445490	NM_198516	GALNTL4	Silent	INTRON,EXON
rs12255055	10	A	G	0.4244	50318484	NM_001031746,NM_144984	VSTM4,VSTM4	Silent,Silent	INTRON
rs13088	10	G	A	0.4286	50315893	NM_001031746,NM_144984	VSTM4,VSTM4	Missense_F68S,Missense_F68S	EXON
rs742341	6	A	G	0.05042	6541883	NR_026970	LY86-AS1	Silent	INTRON
rs742342	6	A	C	0.05042	6542167	NR_026970	LY86-AS1	Silent	INTRON
rs12408890	1	G	A	0.4118	3561008	NM_017818	WRAP73	Silent	INTRON
rs2532274	17	G	A	0.1752	44247164	NM_001193465,NM_001193466,NM_015443	KANSL1,KANSL1,KANSL1	Silent,Silent,Silent	INTRON
rs13021734	2	G	A	0.2627	8118123
rs4824955	X	G	A	0.3361	138727468	NM_001099855,NM_001171876	MCF2,MCF2	Silent,Silent	INTRON
rs757016	X	A	G	0.4538	13065175
rs13409568	2	G	A	0.08824	240968700
rs1610602	6	A	C	0.2731	29702061	NR_026973,NR_026972	HLA-F-AS1,HLA-F-AS1	Silent,Silent	INTRON,EXON
rs1736915	6	A	G	0.2731	29704316	NR_026973,NR_026972	HLA-F-AS1,HLA-F-AS1	Silent,Silent	INTRON,EXON
rs2894253	6	C	A	0.1261	32345540
rs6930777	6	A	G	0.1261	32351566
rs6913008	6	A	G	0.1144	32974843	NM_002119	HLA-DOA	Silent	INTRON
rs13252406	8	A	G	0.4034	144912303
rs756950	16	A	G	0.1398	27587080	NM_015202	KIAA0556	Silent	INTRON
rs12685	1	G	A	0.07563	27108245	NM_139135,NM_006015	ARID1A,ARID1A	Silent,Silent	UTR
rs12741472	1	G	A	0.07143	27221609	NM_022078	GPATCH3	Silent	INTRON
rs12742376	1	A	G	0.07143	27285195	NM_152365	C1orf172	Silent	INTRON
rs12743862	1	G	A	0.07563	27028221	NM_139135,NM_006015	ARID1A,ARID1A	Silent,Silent	INTRON
rs12748152	1	A	G	0.07563	27138393
rs17340509	1	G	A	0.07143	27274700
rs17360994	1	G	A	0.07143	27278573	NM_152365	C1orf172	Missense_Q100R	EXON
rs34460334	1	G	A	0.07563	27215079	NM_018066	GPN2	Silent	INTRON
rs34889971	1	A	G	0.07563	27188057
rs6659176	1	C	G	0.07203	27239920	NM_021969	NR0B2	Missense_G171A	EXON
rs10890491	1	A	G	0.4706	39354602	NM_017821	RHBDL2	Silent	INTRON
rs12127091	1	A	G	0.4706	39339449	NR_037634,NR_037636,NR_037637,NR_037635,NR_037633	GJA9-MYCBP,GJA9-MYCBP,GJA9-MYCBP,GJA9-MYCBP,GJA9-MYCBP	Silent,Silent,Silent,Silent,Silent	INTRON,EXON
rs2147914	1	A	C	0.4706	39352271	NM_017821	RHBDL2	Missense_L273M	EXON
rs880303	1	A	G	0.4706	39340282	NR_037634,NR_037636,NR_037637,NR_037635,NR_037633,NM_030772	GJA9-MYCBP,GJA9-MYCBP,GJA9-MYCBP,GJA9-MYCBP,GJA9-MYCBP,GJA9	Silent,Silent,Silent,Silent,Silent,Missense_V497I	INTRON,EXON
rs12979640	19	A	G	0.178	38179156	NM_152605	ZNF781	Silent	INTRON
rs1109798	6	A	G	0.3866	39289875	NM_001135105,NM_032115,NM_001135107,NM_001135106	KCNK16,KCNK16,KCNK16,KCNK16	Silent,Silent,Silent,Silent	INTRON,EXON
rs3734619	6	A	G	0.3866	39290200	NM_001135105,NM_032115,NM_001135107,NM_001135106	KCNK16,KCNK16,KCNK16,KCNK16	Synonymous_A39A,Synonymous_A39A,Synonymous_A39A,Synonymous_A39A	EXON
rs1579219	6	A	G	0.1345	30224305
rs2394779	6	C	A	0.1303	30252606
rs9366755	6	A	G	0.1303	30286729	NR_024053,NR_024052	HCG18,HCG18	Silent,Silent	INTRON
rs9368628	6	G	A	0.1303	30238559
rs9391806	6	A	G	0.1345	30227397	NR_027822	HLA-L	Silent	EXON
rs2006758	6	G	A	0.2143	28850382
rs2269553	6	A	G	0.2143	28876509	NM_006510	TRIM27	Silent	INTRON
rs12711674	2	C	A	0.2689	124953763	NM_130773	CNTNAP5	Silent	INTRON
rs12711676	2	C	A	0.2689	124971023	NM_130773	CNTNAP5	Silent	INTRON
rs2103655	20	G	A	0.3109	37425958
rs7628317	3	A	G	0.05556	43532019	NM_001204834,NM_001204831,NM_001204833,NM_018075,NM_001204832	ANO10,ANO10,ANO10,ANO10,ANO10	Silent,Silent,Silent,Silent,Silent	INTRON
rs2383302	14	A	G	0.4454	32903616	NM_004274	AKAP6	Silent	INTRON
rs16975222	16	A	G	0.2731	85126460	NM_014732	KIAA0513	Silent	UTR
rs2721965	8	C	A	0.3992	116662038	NM_014112	TRPS1	Silent	INTRON
rs3827266	21	A	G	0.2353	46975848
rs737008	16	C	A	0.2605	11374866	NM_002761	PRM1	Synonymous_R47R	EXON
rs10256379	7	G	A	0.4286	140955139	NM_001195278	LOC100507421	Silent	INTRON
rs4374022	12	A	G	0.2185	55373780	NM_001136030,NM_001098815	KIAA0748,KIAA0748	Silent,Silent	INTRON
rs17501421	13	A	G	0.0678	66919913	NM_020403,NM_203487	PCDH9,PCDH9	Silent,Silent	INTRON
rs10883887	10	A	G	0.3866	105357181	NM_014631	SH3PXD2A	Silent	UTR
rs8106375	19	G	A	0.1092	33714562	NM_019849	SLC7A10	Silent	INTRON
rs6671356	1	G	A	0.1429	1040026	NM_017891	C1orf159	Silent	INTRON
rs2602542	7	A	C	0.2353	158560621	NM_020728	ESYT2	Silent	INTRON
rs710422	7	G	A	0.2353	158546543	NM_020728	ESYT2	Silent	INTRON
rs6735744	2	A	G	0.06303	228036202	NM_000091	COL4A3	Silent	INTRON
rs12292212	11	A	G	0.06303	2222913
rs7946543	11	G	A	0.06303	2220558
rs10491082	17	A	G	0.4832	6557587
rs9911968	17	G	A	0.4832	6558329
rs9729366	1	G	A	0.2395	240639611
rs7757988	6	A	G	0.3571	169532439
rs9355132	6	A	G	0.3529	169520560
rs4765821	12	A	C	0.3529	1611846	NR_028415	LOC100292680	Silent	EXON
rs11745733	5	A	G	0.1134	360739	NM_001242412,NM_020731	AHRR,AHRR	Silent,Silent	INTRON,EXON
rs10022932	4	G	A	0.1849	168824533
rs10948722	6	G	A	0.3866	52663813	NM_145740	GSTA1	Silent	INTRON
rs4715326	6	G	A	0.3866	52657552	NM_145740	GSTA1	Silent	INTRON
rs4715332	6	C	A	0.3866	52669185
rs4715318	6	A	G	0.3908	52635331
rs2089091	3	A	G	0.1933	105568602	NM_170662	CBLB	Silent	INTRON
rs3996189	3	G	A	0.2101	105576911	NM_170662	CBLB	Silent	INTRON
rs1569283	3	A	G	0.2101	131754721
rs11120342	1	G	A	0.1218	214664556	NM_005401	PTPN14	Silent	INTRON
rs7662817	4	A	G	0.06723	53712304
rs7935835	11	A	G	0.3445	61781117
rs6731591	2	G	A	0.2101	166898249	NM_006920,NM_001202435,NM_001165964,NM_001165963	SCN1A,SCN1A,SCN1A,SCN1A	Silent,Silent,Silent,Silent	INTRON
rs2247337	20	G	A	0.3445	23548401	NM_080610	CST9L	Silent	INTRON
rs10827071	10	G	A	0.1429	32815921	NM_145023,NM_001026383	CCDC7,CCDC7	Silent,Silent	INTRON
rs10827163	10	A	G	0.1429	33226552	NM_002211,NM_133376	ITGB1,ITGB1	Silent,Silent	INTRON
rs11009027	10	A	G	0.1429	32960793	NM_024688	C10orf68	Silent	INTRON,EXON
rs16933819	10	G	A	0.1429	33227477	NM_002211,NM_133376	ITGB1,ITGB1	Silent,Silent	INTRON
rs2298141	10	G	A	0.1429	33214802	NM_002211,NM_133376,NM_033668	ITGB1,ITGB1,ITGB1	Synonymous_C261C,Synonymous_C261C,Synonymous_C261C	EXON
rs4145862	10	A	G	0.1429	33016633	NM_024688	C10orf68	Silent	INTRON,EXON
rs11579521	1	A	G	0.2059	53936383
rs7122140	11	G	A	0.4153	93585420
rs6044121	20	A	G	0.1429	16546134	NM_001199865,NM_024704,NM_001199866	KIF16B,KIF16B,KIF16B	Silent,Silent,Silent	INTRON
rs997972	20	G	A	0.1429	16561203
rs825490	12	A	G	0.3992	124591385	NM_001204299	ZNF664-FAM101A	Silent	INTRON
rs2242653	6	A	G	0.1429	31675765	NM_001003693	LY6G6F	Missense_R167K	EXON
rs17053273	8	A	G	0.1026	25123492	NM_024940	DOCK5	Silent	INTRON
rs17375690	3	A	G	0.1218	63273928	NM_001130003	SYNPR	Silent	INTRON
rs33926252	3	G	A	0.1218	124269532	NM_001024660	KALRN	Silent	INTRON
rs7950231	11	G	A	0.3025	119470389
rs9649865	7	A	G	0.4454	51292344	NM_015198	COBL	Silent	INTRON
rs13230948	7	A	G	0.416	66821067
rs3800544	6	A	G	0.07563	170058374	NM_182552,NM_001202550	WDR27,WDR27	Missense_R467H,Missense_R340H	EXON
rs10744763	12	A	G	0.3403	121883642	NM_001005366,NM_032590	KDM2B,KDM2B	Silent,Silent	INTRON
rs33922585	7	A	G	0.3655	2285178	NM_198949,NM_198948,NM_002452,NM_198952,NM_198950,NM_198953,NM_198954	NUDT1,NUDT1,NUDT1,NUDT1,NUDT1,NUDT1,NUDT1	Silent,Silent,Silent,Silent,Silent,Silent,Silent	INTRON
rs13258946	8	A	C	0.4076	131356392	NM_001247996,NM_018482	ASAP1,ASAP1	Silent,Silent	INTRON
rs4733571	8	C	A	0.395	131290664	NM_001247996,NM_018482	ASAP1,ASAP1	Silent,Silent	INTRON
rs4733780	8	G	A	0.4076	131296255	NM_001247996,NM_018482	ASAP1,ASAP1	Silent,Silent	INTRON
rs7832651	8	G	A	0.4076	131265218	NM_001247996,NM_018482	ASAP1,ASAP1	Silent,Silent	INTRON
rs1264333	6	G	A	0.3445	30844314
rs2535327	6	G	A	0.3403	30826904
rs2535331	6	A	G	0.3445	30816270
rs2844654	6	C	A	0.3445	30838688
rs2895332	22	G	A	0.3109	17591089	NM_014339	IL17RA	Silent	UTR
rs9858242	3	G	A	0.1555	39847606
rs3731935	2	G	A	0.2395	97020049	NM_015341	NCAPH	Synonymous_D377D	EXON
rs10795033	10	G	A	0.3866	3447072
rs7079024	10	G	A	0.3866	3445668
rs12536183	7	A	G	0.07143	94539536	NM_001166160,NM_017650,NM_001166161,NM_001166162,NM_001166163	PPP1R9A,PPP1R9A,PPP1R9A,PPP1R9A,PPP1R9A	Synonymous_P37P,Synonymous_P37P,Synonymous_P37P,Synonymous_P37P,Synonymous_P37P	EXON
rs35429726	7	A	G	0.07627	94535888
rs12669325	7	G	A	0.1597	889358	NM_001171944,NM_025154,NM_001130965	SUN1,SUN1,SUN1	Silent,Silent,Silent	INTRON
rs7152250	14	A	C	0.2983	90983296
rs12328538	2	G	A	0.1134	112411416
rs11845833	14	A	G	0.3739	74702249
rs1860714	14	A	G	0.3739	74705352
rs11203184	21	G	A	0.3067	43526430	NM_001199528,NM_001199527,NM_173568,NM_001004416,NR_027243	UMODL1,UMODL1,UMODL1,UMODL1,C21orf128	Silent,Silent,Silent,Silent,Silent	INTRON,EXON
rs11903461	2	G	A	0.2563	96999580
rs2279105	2	A	G	0.2563	96993757	NM_001008949,NM_001163523,NM_178495,NM_001163524	ITPRIPL1,ITPRIPL1,ITPRIPL1,ITPRIPL1	Missense_T463M,Missense_T455M,Missense_T471M,Missense_T455M	EXON
rs2305935	2	G	A	0.2563	97030247	NM_015341	NCAPH	Missense_V539A	EXON
rs1264899	1	A	G	0.4286	111992095	NM_001688	ATP5F1	Silent	UTR
rs1270853	1	A	C	0.4286	111991845	NM_001688	ATP5F1	Silent	UTR
rs10228503	7	G	A	0.1471	104972800	NM_182692	SRPK2	Silent	INTRON
rs4727622	7	C	A	0.1513	105035037
rs3903759	6	A	C	0.1387	131520994	NM_016377	AKAP7	Silent	INTRON
rs11654986	17	A	G	0.4496	57206124	NM_182620,NM_001100595	SKA2,SKA2	Silent,Silent	INTRON
rs9875299	3	G	A	0.458	139724111	NM_022131	CLSTN2	Silent	INTRON
rs6083190	20	G	A	0.3403	23567918
rs2080867	5	A	G	0.2227	116197865
rs1879379	12	G	A	0.3025	123727443	NM_152269,NM_001194995,NM_001143905	C12orf65,C12orf65,C12orf65	Silent,Silent,Silent	INTRON
rs6974091	7	A	G	0.3487	57878853
rs6518204	21	A	G	0.3655	46187385
rs2319924	8	G	A	0.3517	97772970	NM_016134	CPQ	Silent	INTRON
rs139412	22	G	A	0.3908	39553003
rs713841	22	A	G	0.395	39529029	NM_175709	CBX7	Silent	UTR
rs16985367	19	G	A	0.1513	54614270	NM_013342	TFPT	Silent	INTRON
rs16985368	19	G	A	0.1513	54614590	NM_013342	TFPT	Silent	INTRON
rs721347	7	A	G	0.3559	155625512
rs4808217	19	A	G	0.1176	15240815
rs4255644	13	A	G	0.2185	111089573	NM_001846	COL4A2	Silent	INTRON
rs6424828	1	A	G	0.1891	181906592
rs1893261	11	A	G	0.395	120198093	NM_001198674,NM_001198670,NM_001198671,NM_174926,NM_001198673,NM_001198675,NM_001198672	TMEM136,TMEM136,TMEM136,TMEM136,TMEM136,TMEM136,TMEM136	Silent,Synonymous_Q3Q,Silent,Synonymous_Q3Q,Silent,Silent,Silent	INTRON,EXON
rs3116998	6	A	G	0.4412	33097231
rs3117008	6	A	G	0.4412	33096274	NR_001435	HLA-DPB2	Silent	INTRON
rs3117021	6	G	A	0.4412	33092049	NR_001435	HLA-DPB2	Silent	INTRON
rs4713607	6	A	G	0.4412	33090836	NR_001435	HLA-DPB2	Silent	INTRON
rs11767557	7	G	A	0.1849	143109139	NR_033897	LOC285965	Silent	INTRON
rs7996442	13	G	A	0.2269	99576851	NM_001130048,NM_015296,NM_001130050,NM_001130049	DOCK9,DOCK9,DOCK9,DOCK9	Silent,Silent,Silent,Silent	INTRON
rs2306331	15	G	A	0.4496	51217361	NM_001252127,NM_007347	AP4E1,AP4E1	Missense_C88R,Missense_C163R	EXON
rs2614790	15	A	G	0.4496	51207205	NM_001252127,NM_007347	AP4E1,AP4E1	Silent,Silent	INTRON
rs36000196	5	G	A	0.2479	54174285
rs2236421	6	A	G	0.1134	157264716	NM_020732,NM_017519	ARID1B,ARID1B	Silent,Silent	INTRON
rs3904696	1	A	C	0.07563	182760859	NM_001200052,NM_001200051,NM_001200050,NM_030769,NM_001200056	NPL,NPL,NPL,NPL,NPL	Silent,Silent,Silent,Silent,Silent	INTRON
rs1407514	6	C	A	0.1092	169153014
rs13270447	8	A	C	0.06723	10624854	NM_017884	PINX1	Silent	INTRON
rs6993753	8	A	G	0.06723	10690509	NM_017884	PINX1	Silent	INTRON
rs7662388	4	G	A	0.4958	53222633
rs1035142	2	A	C	0.4322	202153078
rs17123650	1	A	G	0.1891	85694671
rs7527128	1	A	G	0.4664	39302993
rs1558461	7	A	G	0.1471	2121156	NM_001013837,NM_003550,NM_001013836	MAD1L1,MAD1L1,MAD1L1	Silent,Silent,Silent	INTRON
rs7176825	15	A	G	0.1387	71890067	NM_024817	THSD4	Silent	INTRON
rs17843604	6	G	A	0.4916	32620283
rs1318631	6	A	G	0.2017	29635508	NM_206812,NM_001008229,NM_206809,NM_001170418,NM_206811,NM_206814,NM_001008228,NM_206810,NM_002433	MOG,MOG,MOG,MOG,MOG,MOG,MOG,MOG,MOG	Silent,Silent,Silent,Silent,Silent,Silent,Silent,Silent,Silent	INTRON
rs2256266	6	A	G	0.2017	29632318	NM_206812,NM_001008229,NM_206809,NM_001170418,NM_206811,NM_206814,NM_001008228,NM_206810,NM_002433	MOG,MOG,MOG,MOG,MOG,MOG,MOG,MOG,MOG	Silent,Silent,Silent,Silent,Silent,Silent,Silent,Silent,Silent	INTRON
rs439812	6	G	A	0.2017	29616607
rs7948284	11	A	G	0.3277	107582885
rs9572058	13	G	A	0.2311	69538740
rs9572068	13	C	A	0.2311	69549942
rs974655	X	G	A	0.3866	8694839	NM_000216	KAL1	Silent	INTRON
rs2275171	1	A	G	0.3908	182784022	NM_001200052,NM_001200051,NM_001200050,NM_030769,NM_001200056	NPL,NPL,NPL,NPL,NPL	Silent,Silent,Silent,Silent,Silent	INTRON
rs555097	11	A	C	0.3487	57162716
rs7782781	7	G	A	0.4118	149536214	NM_001099220	ZNF862	Silent	INTRON
rs2657191	8	A	G	0.4622	92629886
rs2855430	6	A	G	0.1345	33141280	NM_080679,NM_080681,NM_080680	COL11A2,COL11A2,COL11A2	Missense_P787L,Missense_P808L,Missense_P894L	EXON
rs10832275	11	C	A	0.3445	14478224
rs12295888	11	G	A	0.3445	14450531
rs2912231	15	A	C	0.2185	72567957
rs889125	19	C	A	0.1807	10120571	NM_015719	COL5A3	Silent	INTRON
rs12666575	7	A	G	0.3445	2004421	NM_001013837,NM_003550,NM_001013836	MAD1L1,MAD1L1,MAD1L1	Silent,Silent,Silent	INTRON
rs5769126	22	C	A	0.4622	47135205
rs7517857	1	A	G	0.4407	4725585	NM_001042478,NM_018836	AJAP1,AJAP1	Silent,Silent	INTRON
rs12558975	X	A	G	0.3361	138720480	NM_001099855,NM_001171879,NM_001171876,NM_001171877,NM_001171878,NM_005369	MCF2,MCF2,MCF2,MCF2,MCF2,MCF2	Silent,Silent,Silent,Silent,Silent,Silent	INTRON
rs2143401	X	C	A	0.3361	138721660	NM_001099855,NM_001171879,NM_001171876,NM_001171877,NM_001171878,NM_005369	MCF2,MCF2,MCF2,MCF2,MCF2,MCF2	Silent,Silent,Silent,Silent,Silent,Silent	INTRON
rs400694	16	A	G	0.3403	85742631	NM_206967	C16orf74	Silent	INTRON
rs2546424	5	A	G	0.1429	180581761
rs4577601	4	A	G	0.3403	78858515	NM_020236	MRPL1	Silent	INTRON
rs12325560	16	G	A	0.395	20909404	NM_173475	DCUN1D3	Silent	INTRON
rs7127229	11	G	A	0.3613	33097360
rs10933936	3	A	G	0.08824	108021294
rs1531191	3	A	G	0.08824	107970084
rs9637380	3	G	A	0.08824	108019111
rs4072617	16	A	C	0.08824	20178590
rs4376074	3	A	G	0.4873	97856333
rs2071295	6	A	G	0.3445	32038700	NM_019105	TNXB	Silent	INTRON
rs6902493	6	A	G	0.3445	32022898	NM_019105	TNXB	Silent	INTRON
rs1433089	19	G	A	0.1723	52506985	NM_198480,NM_001199324	ZNF615,ZNF615	Silent,Silent	UTR
rs17268583	9	G	A	0.07143	128779162
rs340739	2	C	A	0.4958	16469662
rs11501062	11	A	G	0.1387	110638732
rs17111731	11	A	G	0.1345	110616415
rs3130099	6	A	G	0.4874	33282181
rs8084410	18	G	A	0.2479	72168486	NM_018235,NM_001168499	CNDP2,CNDP2	Silent,Silent	INTRON
rs11886874	2	G	A	0.07143	241820501
rs10183360	2	A	G	0.1849	101103384
rs17024409	2	G	A	0.1849	101103245
rs2048564	4	A	G	0.3025	56274132	NM_018475	TMEM165	Silent	INTRON
rs10948723	6	G	A	0.3846	52666405	NM_145740	GSTA1	Silent	INTRON
rs3760627	19	G	A	0.4034	45457180
rs11584024	1	G	A	0.1639	46656964	NM_017739,NM_001243766	POMGNT1,POMGNT1	Silent,Silent	INTRON
rs2074143	17	G	A	0.2815	41856622
rs3823355	6	A	G	0.3067	29942083
rs3823358	6	A	G	0.3067	29942205
rs6904029	6	A	G	0.3067	29943067	NR_028032	HCG9	Silent	EXON
rs4969355	17	A	G	0.09244	79012347	NM_006340,NM_017451,NM_001144888,NM_017450	BAIAP2,BAIAP2,BAIAP2,BAIAP2	Silent,Silent,Silent,Silent	INTRON
rs1075653	3	G	A	0.395	52825528	NM_002215,NM_001166434,NM_001166435,NM_001166436	ITIH1,ITIH1,ITIH1,ITIH1	Silent,Silent,Silent,Silent	INTRON
rs1076425	3	G	A	0.395	52825462	NM_002215,NM_001166434,NM_001166435,NM_001166436	ITIH1,ITIH1,ITIH1,ITIH1	Silent,Silent,Silent,Silent	INTRON
rs2071508	3	A	G	0.395	52826846
rs9324	3	G	A	0.395	52825585	NM_002215,NM_001166434,NM_001166435,NM_001166436	ITIH1,ITIH1,ITIH1,ITIH1	Synonymous_S849S,Synonymous_S707S,Synonymous_S561S,Synonymous_S561S	EXON
rs9928306	16	A	G	0.08403	83979991
rs4620721	11	A	G	0.3866	89374850
rs1983931	13	G	A	0.4286	111118102	NM_001846	COL4A2	Silent	INTRON
rs3803232	13	A	G	0.4286	111119296	NM_001846	COL4A2	Silent	INTRON
rs3803236	13	G	A	0.4286	111117745	NM_001846	COL4A2	Silent	INTRON
rs7542768	1	G	A	0.4328	201125326
rs5997629	22	G	A	0.3008	30782089	NM_001017981	RNF215	Synonymous_L157L	EXON
rs4547872	4	A	G	0.1429	109926806	NR_045756,NM_198721,NM_001256074,NM_032518	COL25A1,COL25A1,COL25A1,COL25A1	Silent,Silent,Silent,Silent	INTRON,EXON
rs11689201	2	G	A	0.4202	100820431
rs9961740	18	A	G	0.2269	72108304	NM_001044369	FAM69C	Silent	INTRON
rs9689	1	A	G	0.4274	25688276	NM_014313	TMEM50A	Silent	UTR
rs7723819	5	A	G	0.411	110427347
rs798536	7	A	G	0.2647	2766383
rs798544	7	A	G	0.2647	2763102
rs12919017	16	G	A	0.1345	27474910	NM_001520	GTF3C1	Missense_F1959S	EXON
rs12930355	16	A	G	0.1387	27720201	NM_015202	KIAA0556	Missense_T522M	EXON
rs4815220	20	G	A	0.3432	23565778
rs266335	15	G	A	0.3277	67344732
rs12546342	8	G	A	0.07983	23743178
rs1611205	6	G	A	0.3448	29759823	NR_002139,NM_001207043	HCG4,LOC554223	Silent,Synonymous_L13L	EXON
rs1939015	11	G	A	0.1723	102576375	NM_022122	MMP27	Missense_T24M	EXON
rs6850206	4	A	G	0.1639	7435721	NM_020777,NM_001085382	SORCS2,PSAPL1	Silent,Missense_V296M	INTRON,EXON
rs2076600	1	A	G	0.25	17337391	NM_001141973,NM_022089,NM_001141974	ATP13A2,ATP13A2,ATP13A2	Silent,Silent,Silent	INTRON
rs3789724	2	G	A	0.08403	113313794	NM_001137604,NM_019014	POLR1B,POLR1B	Silent,Silent	INTRON
rs2021749	6	A	G	0.09244	29598119	NM_001470,NM_021904	GABBR1,GABBR1	Silent,Silent	INTRON
rs29223	6	C	A	0.09664	29588544	NM_021903,NM_001470,NM_021904	GABBR1,GABBR1,GABBR1	Silent,Silent,Silent	INTRON
rs29225	6	G	A	0.09664	29581041	NM_021903,NM_001470,NM_021904	GABBR1,GABBR1,GABBR1	Synonymous_S398S,Synonymous_S515S,Synonymous_S453S	EXON
rs29226	6	C	A	0.09664	29581011	NM_021903,NM_001470,NM_021904	GABBR1,GABBR1,GABBR1	Silent,Silent,Silent	INTRON
rs29253	6	G	A	0.09664	29580436	NM_021903,NM_001470,NM_021904	GABBR1,GABBR1,GABBR1	Silent,Silent,Silent	INTRON
rs29257	6	G	A	0.09664	29578030	NM_021903,NM_001470,NM_021904	GABBR1,GABBR1,GABBR1	Silent,Silent,Silent	INTRON
rs29258	6	A	G	0.09664	29577617	NM_021903,NM_001470,NM_021904	GABBR1,GABBR1,GABBR1	Silent,Silent,Silent	INTRON
rs29262	6	G	A	0.09664	29576592	NM_021903,NM_001470,NM_021904	GABBR1,GABBR1,GABBR1	Silent,Silent,Silent	INTRON
rs6919973	6	A	G	0.09664	29587874	NM_021903,NM_001470,NM_021904	GABBR1,GABBR1,GABBR1	Silent,Silent,Silent	INTRON
rs740882	6	A	G	0.09664	29575456	NM_021903,NM_001470,NM_021904	GABBR1,GABBR1,GABBR1	Silent,Silent,Silent	INTRON
rs881284	6	A	G	0.09664	29576047	NM_021903,NM_001470,NM_021904	GABBR1,GABBR1,GABBR1	Silent,Silent,Silent	INTRON
rs1453541	11	G	A	0.3529	59225221	NM_001004708	OR4D6	Missense_M263T	EXON
rs4348337	6	A	G	0.1261	139017780	NR_033896	FLJ46906	Silent	EXON
rs5954048	X	A	C	0.339	138718408	NM_001099855,NM_001171879,NM_001171876,NM_001171877,NM_001171878,NM_005369	MCF2,MCF2,MCF2,MCF2,MCF2,MCF2	Silent,Silent,Silent,Silent,Silent,Silent	INTRON
rs11638265	15	G	A	0.2101	28202573	NM_000275	OCA2	Silent	INTRON
rs3922641	7	G	A	0.416	814788	NM_017802	HEATR2	Missense_R743K	EXON
rs6488868	12	A	G	0.2563	123799974	NM_018183,NM_001167856	SBNO1,SBNO1	Synonymous_G1021G,Synonymous_G1022G	EXON
rs4622605	18	G	A	0.3093	73139008	NM_001037331	C18orf62	Silent	INTRON
rs1641769	16	G	A	0.2797	10853054	NM_002484	NUBP1	Silent	INTRON
rs9357092	6	A	G	0.2983	29984252	NR_026751	ZNRD1-AS1	Silent	INTRON,EXON
rs17660132	17	G	A	0.1653	44165803	NM_001193465,NM_001193466,NM_015443	KANSL1,KANSL1,KANSL1	Silent,Silent,Silent	INTRON
rs3805700	5	G	A	0.2437	135378781	NM_000358	TGFBI	Silent	INTRON
rs1029237	6	A	G	0.2479	30138662	NM_033229	TRIM15	Silent	INTRON
rs4711211	6	G	A	0.2479	30162809	NM_001242783,NM_003449	TRIM26,TRIM26	Silent,Silent	INTRON
rs7843	6	G	A	0.2479	30152367	NM_001242783,NM_003449	TRIM26,TRIM26	Silent,Silent	UTR
rs957765	6	A	G	0.2479	30142690
rs12324301	15	A	G	0.2059	100786493	NM_139057	ADAMTS17	Silent	INTRON
rs9535292	13	A	G	0.2899	50244041	NM_032565	EBPL	Silent	INTRON
rs10487164	7	A	G	0.1597	103321872	NM_173054,NM_005045	RELN,RELN	Silent,Silent	INTRON
rs720078	7	A	G	0.1597	103283013	NM_173054,NM_005045	RELN,RELN	Silent,Silent	INTRON
rs997447	7	G	A	0.1597	103265376	NM_173054,NM_005045	RELN,RELN	Silent,Silent	INTRON
rs11753610	6	G	A	0.1218	26251601
rs7329194	13	G	A	0.1723	29935336	NM_001033602	MTUS2	Silent	INTRON
rs1428901	5	A	G	0.3782	84873823
rs10144431	14	A	C	0.3846	56233069	NR_004844	RPL13AP3	Silent	EXON
rs7180766	15	G	A	0.395	60774493
rs3829849	9	A	G	0.3277	129390800	NM_002316,NM_001174147,NM_001174146	LMX1B,LMX1B,LMX1B	Silent,Silent,Silent	INTRON
rs17681645	5	A	G	0.4412	171057231
rs7087787	10	G	A	0.1008	16244094
rs757660	22	A	G	0.2983	30793137	NM_001204204,NM_012429,NM_033382	SEC14L2,SEC14L2,SEC14L2	Missense_R11K,Missense_R11K,Missense_R11K	EXON
rs520039	11	G	A	0.4748	103292021	NM_001377,NM_001080463	DYNC2H1,DYNC2H1	Silent,Silent	INTRON
rs589523	11	G	A	0.4748	103304381	NM_001377,NM_001080463	DYNC2H1,DYNC2H1	Silent,Silent	INTRON
rs9577281	13	G	A	0.2899	114212852
rs4443716	9	G	A	0.1092	109843602	NR_031752	MIR548Q	Silent	INTRON,EXON
rs3806932	5	G	A	0.4118	110405675
rs3806933	5	A	G	0.4076	110406742	NR_045089	TSLP	Silent	EXON
rs10744391	12	A	G	0.3319	129324938
rs3744262	17	G	A	0.3941	7613765	NM_001406	EFNB3	Silent	UTR
rs29227	6	A	C	0.09746	29580588	NM_021903,NM_001470,NM_021904	GABBR1,GABBR1,GABBR1	Silent,Silent,Silent	INTRON
rs1278766	13	A	G	0.4534	113534382	NM_032189,NM_015205	ATP11A,ATP11A	Silent,Silent	INTRON
rs2135533	11	A	G	0.2311	131549535	NM_001048209	NTM	Silent	INTRON
rs2658827	11	C	A	0.2311	131547816	NM_001048209	NTM	Silent	INTRON
rs2658828	11	A	G	0.2311	131547887	NM_001048209	NTM	Silent	INTRON
rs1842993	7	G	A	0.3289	57789531
rs1059288	6	A	G	0.458	33267672	NM_172209,NM_003190	TAPBP,TAPBP	Silent,Silent	UTR,EXON
rs11602545	11	G	A	0.2101	130766225	NM_014758	SNX19	Silent	INTRON
rs2276097	11	A	G	0.2101	130777813	NM_014758	SNX19	Silent	INTRON
rs3751035	11	A	G	0.2101	130785205	NM_014758	SNX19	Synonymous_T210T	EXON
rs2799410	1	G	A	0.3193	236707007	NM_201545,NM_006499,NM_201543,NM_201544	LGALS8,LGALS8,LGALS8,LGALS8	Silent,Silent,Silent,Silent	INTRON,EXON
rs7780100	7	G	A	0.4328	64442904	NM_015852	ZNF117	Silent	INTRON
rs17421624	6	G	A	0.3361	32066177	NM_019105	TNXB	Silent	INTRON
rs2071293	6	A	G	0.3361	32062687	NM_019105	TNXB	Silent	INTRON
rs7477466	10	G	A	0.3193	5446794
rs3809452	14	G	A	0.3277	35099597
rs11904158	2	A	G	0.1218	173461820	NM_002610	PDK1	Silent	UTR
rs13138888	4	C	A	0.2246	121582628
rs1005696	21	A	C	0.3655	37443480	NR_040084,NM_001757	LOC100133286,CBR1	Silent,Silent	INTRON
rs2835267	21	A	G	0.3655	37447025	NR_040084	LOC100133286	Silent	INTRON,EXON
rs2197205	3	A	G	0.3992	111758076
rs10793302	11	A	G	0.1807	78040961	NM_012296,NM_080491	GAB2,GAB2	Silent,Silent	INTRON
rs7117238	11	A	G	0.1807	78040259	NM_012296,NM_080491	GAB2,GAB2	Silent,Silent	INTRON
rs12649507	4	A	G	0.2957	56380484	NM_004898	CLOCK	Silent	INTRON
rs11925965	3	A	G	0.2731	125740393	NM_017836,NM_001008486,NM_001008487,NM_001164475,NM_001008485	SLC41A3,SLC41A3,SLC41A3,SLC41A3,SLC41A3	Silent,Silent,Silent,Silent,Silent	INTRON
rs12633421	3	A	G	0.2731	125760349	NM_017836,NM_001008486,NM_001008487,NM_001164475,NM_001008485	SLC41A3,SLC41A3,SLC41A3,SLC41A3,SLC41A3	Silent,Silent,Silent,Silent,Silent	INTRON
rs3804587	3	A	G	0.2731	125737621	NM_017836,NM_001008486,NM_001008487,NM_001164475,NM_001008485	SLC41A3,SLC41A3,SLC41A3,SLC41A3,SLC41A3	Silent,Silent,Silent,Silent,Silent	INTRON
rs883207	3	A	C	0.2731	125733081	NM_017836,NM_001008486,NM_001008487,NM_001164475,NM_001008485	SLC41A3,SLC41A3,SLC41A3,SLC41A3,SLC41A3	Silent,Silent,Silent,Silent,Silent	INTRON,EXON
rs842454	7	G	A	0.3571	158577140	NM_020728	ESYT2	Silent	INTRON
rs10128967	12	G	A	0.07143	48452709	NM_014554	SENP1	Silent	INTRON
rs10506276	12	A	G	0.07143	48594514
rs11830617	12	G	A	0.07143	48607133
rs17224828	12	G	A	0.07143	48597064	NM_001004134	OR10AD1	Synonymous_N4N	EXON
rs17823193	12	A	G	0.07143	48596890	NM_001004134	OR10AD1	Synonymous_F62F	EXON
rs7297558	12	G	A	0.07143	48607596
rs12291891	11	A	C	0.3361	123472547	NM_020716	GRAMD1B	Silent	INTRON
rs3810115	19	A	C	0.5	53400760
rs4929908	11	A	G	0.3739	8714325
rs12694997	2	A	G	0.2353	242262986	NM_006155,NM_001008491,NM_004404,NM_001008492	SEPT2,SEPT2,SEPT2,SEPT2	Silent,Silent,Silent,Silent	INTRON
rs7378101	4	G	A	0.07143	7113986
rs13236112	7	A	G	0.1092	93207873				EXON
rs552305	3	A	G	0.3941	177295215
rs2883456	17	G	A	0.2941	40552794
rs2044181	17	A	C	0.4538	63968191	NM_001199165,NM_145036	CEP112,CEP112	Silent,Silent	INTRON
rs4239074	17	A	C	0.4538	63994078	NM_001199165,NM_145036	CEP112,CEP112	Silent,Silent	INTRON
rs9303494	17	G	A	0.4538	63980605	NM_001199165,NM_145036	CEP112,CEP112	Silent,Silent	INTRON
rs2990987	10	A	G	0.1379	32836249	NM_145023,NM_001026383	CCDC7,CCDC7	Silent,Silent	INTRON
rs8071404	17	A	G	0.09244	56232435
rs4509682	10	A	G	0.4328	50313621	NM_001031746,NM_144984	VSTM4,VSTM4	Silent,Silent	INTRON
rs17031027	4	G	A	0.3151	154951725
rs9578085	13	A	G	0.1597	29913808	NM_001033602	MTUS2	Silent	INTRON
rs11580467	1	A	G	0.09244	153377503
rs12035710	1	G	A	0.09244	153354406
rs3006475	1	C	A	0.09244	153344636
rs3006483	1	C	A	0.09244	153356513
rs3006488	1	G	A	0.09244	153362507
rs4772	1	G	A	0.09244	153346263	NM_005621	S100A12	Silent	UTR
rs4845346	1	G	A	0.09244	153367113
rs28381348	6	G	A	0.09664	31708910	NM_172165,NM_002441,NM_025259,NR_037846,NM_172166	MSH5,MSH5,MSH5,MSH5-SAPCD1,MSH5	Silent,Silent,Silent,Silent,Silent	INTRON
rs3732136	2	A	G	0.2731	58387000	NM_001130482,NR_036441,NM_001130480,NM_001130483,NM_006296,NM_001130481,NM_018062,NM_001114636	VRK2,VRK2,VRK2,VRK2,VRK2,VRK2,FANCL,FANCL	Silent,Silent,Silent,Silent,Silent,Silent,Silent,Silent	INTRON,EXON
rs3788017	21	A	G	0.1723	43930016	NM_018964	SLC37A1	Silent	INTRON
rs3788018	21	C	A	0.1723	43935157	NM_018964	SLC37A1	Silent	INTRON
rs4975853	5	G	A	0.09244	1818127
rs972890	5	C	A	0.09244	1800436
rs16913844	11	A	G	0.1303	88090476
rs7931982	11	G	A	0.1303	88106243
rs11253444	10	G	A	0.1822	836115
rs17621851	1	A	G	0.1387	109400835	NR_034168	SRG7	Silent	EXON
rs7519293	1	G	A	0.1387	109399543	NM_152763	AKNAD1	Silent	INTRON
rs7551142	1	A	C	0.1387	109399710	NM_152763	AKNAD1	Silent	UTR
rs11854632	15	A	G	0.2647	41682094	NR_045620,NM_016013	NDUFAF1,NDUFAF1	Silent,Silent	INTRON
rs11858812	15	A	G	0.2605	41731550	NM_015138	RTF1	Silent	INTRON
rs1899	15	A	G	0.2647	41689232	NR_045620,NM_016013	NDUFAF1,NDUFAF1	Silent,Missense_R9H	EXON
rs7168431	15	G	A	0.2647	41672384	NM_018454,NM_016359,NM_001243142,NM_001243144,NM_001243143	NUSAP1,NUSAP1,NUSAP1,NUSAP1,NUSAP1	Synonymous_X441X,Synonymous_X442X,Synonymous_X440X,Synonymous_X379X,Synonymous_X427X	EXON
rs12533700	7	G	A	0.4202	2399179	NM_001037283,NM_003751	EIF3B,EIF3B	Silent,Silent	INTRON
rs3807430	7	A	G	0.4202	2395509	NM_001037283,NM_003751	EIF3B,EIF3B	Silent,Silent	INTRON
rs7174755	15	G	A	0.3193	68597127	NM_001004439	ITGA11	Silent	INTRON
rs12023	3	A	C	0.2773	119348586	NM_001206961,NM_001206960,NM_015900	PLA1A,PLA1A,PLA1A	Silent,Silent,Silent	UTR,EXON
rs9469341	6	G	A	0.1186	33035877	NM_001242524,NM_033554,NM_001242525	HLA-DPA1,HLA-DPA1,HLA-DPA1	Silent,Silent,Silent	INTRON
rs1361565	1	G	A	0.07983	158985135	NM_001206567,NM_005531	IFI16,IFI16	Silent,Silent	INTRON
rs1467313	6	A	G	0.2059	40128942
rs2279216	10	A	G	0.2689	3180951	NM_014889,NM_001242307,NM_001242309	PITRM1,PITRM1,PITRM1	Silent,Silent,Silent	INTRON
rs12927869	16	G	A	0.4916	80230224
rs11101913	10	A	G	0.2143	134907239	NM_001083909	GPR123	Silent	INTRON
rs9517301	13	G	A	0.3697	99095088	NM_005766	FARP1	Silent	INTRON
rs9563287	13	A	G	0.2437	33852233	NM_178006,NM_001243476	STARD13,STARD13	Silent,Silent	INTRON,EXON
rs4766497	12	A	G	0.3361	110950376	NM_152442	RAD9B	Silent	INTRON
rs2885	1	A	G	0.2479	233119951	NM_014801	PCNXL2	Silent	UTR
rs12822389	12	G	A	0.1555	131640896
rs28892580	6	A	C	0.09664	33188223
rs11965524	6	A	T	0.1229	29973187	NR_026751	ZNRD1-AS1	Silent	INTRON
rs9834063	3	A	G	0.2689	14596864
rs4957044	5	C	A	0.08898	499071	NM_004174	SLC9A3	Silent	INTRON
rs1007837	11	G	A	0.1849	77941076	NM_012296,NM_080491	GAB2,GAB2	Silent,Silent	INTRON
rs11602622	11	G	A	0.1849	78010830	NM_012296,NM_080491	GAB2,GAB2	Silent,Silent	INTRON
rs1318241	11	A	G	0.1765	77930792	NM_012296,NM_080491	GAB2,GAB2	Silent,Silent	INTRON
rs2510054	11	A	G	0.1849	77959659	NM_012296,NM_080491	GAB2,GAB2	Silent,Silent	INTRON
rs948662	11	G	A	0.1849	77979829	NM_012296,NM_080491	GAB2,GAB2	Silent,Silent	INTRON
rs2180824	20	A	G	0.2647	17686945	NM_001159495,NM_178477,NM_001014977	BANF2,BANF2,BANF2	Silent,Silent,Silent	INTRON
rs5982588	X	C	A	0.1008	2743627
rs10163112	15	A	G	0.3697	76015397
rs4499105	13	A	C	0.4748	100913437	NM_000282,NM_001178004,NM_001127692	PCCA,PCCA,PCCA	Silent,Silent,Silent	INTRON
rs3815087	6	A	G	0.2269	31093587	NM_014068	PSORS1C1	Silent	UTR,EXON
rs9263699	6	A	G	0.2269	31093699	NM_014068	PSORS1C1	Silent	INTRON,EXON
rs9263715	6	A	G	0.2269	31095801	NM_014068	PSORS1C1	Silent	INTRON,EXON
rs10516690	4	A	G	0.4286	84465613	NM_001256422,NM_001256421,NM_032717	AGPAT9,AGPAT9,AGPAT9	Silent,Silent,Silent	INTRON
rs4959044	6	A	G	0.2373	30114666	NM_138700	TRIM40	Silent	INTRON
rs17184526	14	A	G	0.1176	24667051
rs2888600	7	G	A	0.3529	148908562	NM_003575	ZNF282	Silent	INTRON
rs2072499	1	G	A	0.3109	156169610	NM_014655	SLC25A44	Silent	INTRON
rs11071529	15	G	A	0.3908	60709904
rs733539	6	A	G	0.1345	31807489	NM_001040437,NM_001040438	C6orf48,C6orf48	Silent,Silent	UTR
rs2306899	8	A	G	0.3193	38095662	NM_001164234,NM_015214,NM_001164232	DDHD2,DDHD2,DDHD2	Missense_T186M,Missense_T186M,Missense_T186M	EXON
rs35265698	6	G	C	0.2269	32561334
rs8068013	17	G	A	0.416	11498751
rs7305632	12	G	A	0.1723	132268961	NM_004592	SFSWAP	Silent	INTRON
rs655089	11	C	A	0.4286	69448575
rs11640559	16	A	G	0.2185	66098651
rs10766662	11	G	A	0.1303	20401007	NM_006410,NM_001098521,NM_001098520,NM_001098522	HTATIP2,HTATIP2,HTATIP2,HTATIP2	Silent,Silent,Silent,Silent	INTRON
rs10460962	3	A	G	0.1218	52343679
rs11706515	3	A	G	0.1218	52396944	NM_015512	DNAH1	Silent	INTRON
rs11707056	3	A	C	0.1218	52321976	NR_026702,NR_026699,NM_001144951,NR_026701,NM_145262,NR_026700	GLYCTK,GLYCTK,GLYCTK,GLYCTK,GLYCTK,GLYCTK	Silent,Silent,Silent,Silent,Silent,Silent	INTRON
rs11708581	3	A	C	0.1218	52428988	NM_015512	DNAH1	Synonymous_V3627V	EXON
rs11711974	3	A	G	0.1218	52432214	NM_015512	DNAH1	Silent	INTRON
rs1769	3	G	A	0.1229	52290550	NM_025222	WDR82	Silent	UTR
rs7633687	3	A	G	0.1218	52382822	NM_015512	DNAH1	Silent	INTRON
rs7563889	2	A	C	0.07983	49129890
rs2857440	6	G	A	0.2373	30106493	NM_138700	TRIM40	Silent	INTRON
rs4877146	9	G	A	0.3655	82280362	NM_007005	TLE4	Silent	INTRON
rs9394782	6	A	G	0.4118	41303592	NM_001199509,NM_004828,NM_001199510	NCR2,NCR2,NCR2	Silent,Silent,Silent	UTR
rs7182756	15	A	C	0.1345	65669304	NM_004884	IGDCC3	Silent	INTRON
rs719387	17	G	A	0.1387	3978031	NM_015113	ZZEF1	Silent	INTRON
rs7222392	17	G	A	0.1387	4008021	NM_015113	ZZEF1	Synonymous_L493L	EXON
rs8065185	17	A	G	0.1387	3979982	NM_015113	ZZEF1	Synonymous_L1061L	EXON
rs9890881	17	A	C	0.1387	4012739	NM_015113	ZZEF1	Silent	INTRON
rs7332	10	A	G	0.4661	81114060	NM_005729	PPIF	Silent	UTR
rs11720063	3	A	G	0.3361	139411031
rs1445500	11	C	A	0.2101	85542482
rs17744711	11	G	A	0.2101	85600724	NM_173556	CCDC83	Silent	INTRON
rs17817230	11	G	A	0.2101	85554057
rs17817254	11	C	A	0.2101	85564826
rs7943104	11	C	A	0.2101	85545180
[truncated: 34,910 more rows]

## Sheet: c) CpG Annotation
CpG SITE	CHR	MAPINFO	UCSC_REFGENE_NAME	UCSC_REFGENE_GROUP	RELATION_TO_UCSC_CPG_ISLAND	Number of cross-reactive targets with 47 bases match	Number of cross-reactive targets with 48 bases match	Number of cross-reactive targets with 49 bases match	Number of cross-reactive targets with 50 bases match
cg08570077	7	1245797				0	0	0	0
cg04028540	8	125935564				0	0	0	0
cg02901522	8	129082086	PVT1	Body		0	0	0	0
cg17530337	12	125450666	DHX37	Body		0	0	0	0
cg27467876	8	22266134	SLC39A14;SLC39A14;SLC39A14;SLC39A14	Body;Body;Body;Body		0	0	0	0
cg18698799	6	32301513	C6orf10	Body		0	0	0	0
cg24309769	12	8995965	A2ML1	Body		0	0	0	0
cg12501287	10	134411480	INPP5A	Body	Island	0	0	0	0
cg10363118	12	116948928			S_Shelf	0	0	0	0
cg21046080	12	131506092	GPR133	Body		0	0	0	0
cg07021532	5	178322737	ZFP2	TSS200	Island	0	0	0	0
cg12466610	1	220950205	MOSC2	Body		0	0	0	0
cg21463262	13	113539522	ATP11A;ATP11A	3'UTR;3'UTR	N_Shore	0	0	0	0
cg15210622	3	135774360	PPP2R3A;PPP2R3A	Body;Body		0	0	1	0
cg20696674	1	28826586	PHACTR4;PHACTR4	3'UTR;3'UTR		0	1	0	0
cg11857805	14	100441223			S_Shelf	0	0	0	0
cg18618674	12	22694215	KIAA0528	Body	N_Shelf	0	0	0	0
cg19504860	19	21512191	ZNF708;ZNF708	1stExon;5'UTR		0	0	0	0
cg15730644	2	3680222	COLEC11;COLEC11	Body;Body	N_Shelf	0	0	0	0
cg08477332	1	153590243	S100A14	TSS1500		0	0	0	0
cg03020684	15	71532066	THSD4	Body		0	0	0	0
cg17004290	4	108853384	CYP2U1	Body	Island	0	0	0	0
cg00366603	6	32186049	NOTCH4	Body		0	0	0	0
cg14883135	2	43051175			N_Shelf	0	0	0	0
cg11082635	6	166856074	RPS6KA2;RPS6KA2	Body;Body		0	0	0	0
cg13462557	1	62499140	INADL	Body		0	0	0	0
cg16814680	8	91681699				0	0	0	0
cg18032705	20	47253042	PREX1	Body	Island	0	0	0	0
cg00424152	2	232263126	B3GNT7	Body	Island	0	0	0	0
cg23649088	2	200775458	C2orf69	TSS1500	N_Shore	0	0	0	0
cg02907689	X	153093784	PDZD4	Body	N_Shore	0	0	0	0
cg09307883	9	140077638	ANAPC2	Body	N_Shore	0	0	0	0
cg13633881	9	136297879	ADAMTS13;ADAMTS13;ADAMTS13;ADAMTS13	Body;Body;Body;Body	S_Shelf	0	0	0	0
cg24087071	14	94750291	SERPINA10;SERPINA10	3'UTR;3'UTR		0	0	0	0
cg20370184	6	31838544	SLC44A4	Body		0	0	0	0
cg09387681	10	13688165	FRMD4A	3'UTR		0	0	0	0
cg04316537	2	102589889				0	0	0	0
cg15083522	10	134188873	LRRC27;LRRC27	3'UTR;3'UTR		0	0	0	0
cg13078798	1	92203667	TGFBR3	Body		0	0	0	0
cg12908908	5	31106255				0	0	0	0
cg09247979	6	128530306	PTPRK;PTPRK	Body;Body		0	0	0	0
cg03075889	7	1976457	MAD1L1;MAD1L1;MAD1L1	Body;Body;Body	Island	0	0	0	0
cg14795227	2	239565255				0	0	0	0
cg09510698	6	33092130	HLA-DPB2	Body		0	0	0	0
cg13972423	14	59183596				0	0	0	0
cg20775316	1	54763942	SSBP3;SSBP3;SSBP3	Body;Body;Body		0	0	0	0
cg05338731	22	23489041	RAB36	Body	S_Shore	0	0	0	0
cg19079513	17	14936230				0	0	0	0
cg27079096	11	4389638	OR52B4	TSS200		0	0	0	0
cg11281224	4	60001000				0	0	1	0
cg25134647	12	25454990				0	0	0	0
cg03372334	13	98002933	MBNL2;MBNL2	Body;Body	S_Shelf	0	0	0	0
cg08684066	4	89299173	HERC6;HERC6	TSS1500;TSS1500	N_Shore	0	0	0	0
cg04132017	1	158450237	OR10R2	1stExon		0	0	0	0
cg01591343	6	169857450	WDR27	3'UTR		0	0	0	0
cg17707870	13	40108007	LHFP	Body		0	0	0	0
cg16576930	8	61197710			S_Shelf	0	0	0	0
cg15132295	17	76503526	DNAH17	Body		0	0	0	0
cg25997988	5	54117761				0	0	0	0
cg05412957	6	25701717	SCGN	3'UTR		0	0	0	0
cg25388952	17	80084596	CCDC57	Body	N_Shore	0	0	0	0
cg03293837	10	123506700	ATE1;ATE1	Body;Body		0	0	0	0
cg21587006	10	839609			Island	0	0	0	0
cg18232235	12	11700321				0	0	0	0
cg18847598	11	123048161	ASAM	Body		0	0	0	0
cg16963093	7	105399252	ATXN7L1	Body		0	0	0	0
cg24786174	18	74118243	ZNF516	Body	S_Shelf	0	0	0	0
cg05813498	17	78093353	GAA;GAA;GAA	3'UTR;3'UTR;3'UTR		0	0	0	0
cg22140756	2	177895827				0	0	0	0
cg19311470	4	39460490	RPL9;RPL9;LIAS;LIAS	TSS1500;5'UTR;TSS200;TSS200	Island	0	0	0	0
cg14964115	10	116634877	FAM160B1	Body		0	0	0	0
cg08624915	16	31538718	AHSP	TSS1500		0	0	0	0
cg13871921	9	140076357	ANAPC2	Body	S_Shore	0	0	0	0
cg16956665	11	125479362	STT3A	Body		0	0	0	0
cg10818676	1	167098094	DUSP27	3'UTR		0	0	0	0
cg15765638	7	152600816			Island	0	0	0	0
cg23532648	X	44169550	EFHC2	Body	Island	0	0	0	0
cg03871140	5	177387597			N_Shore	0	0	0	0
cg09084244	12	123757860	CDK2AP1	TSS1500	S_Shore	0	0	0	0
cg00123214	1	95703607	RWDD3;RWDD3	Body;Body	S_Shelf	0	0	0	0
cg08960045	X	51136134			N_Shelf	0	0	0	0
cg23098789	10	134920382	GPR123	Body	S_Shore	0	0	0	0
cg20756026	17	80394529	HEXDC	Body	S_Shore	0	0	0	0
cg26845082	3	13555664				0	0	0	0
cg16995742	2	237992612	COPS8;COPS8	TSS1500;TSS1500	N_Shore	0	0	0	0
cg10590622	4	96760945	PDHA2	TSS1500		0	0	0	0
cg16999994	11	1001560	AP2A2	Body		0	0	0	0
cg06548479	8	15807734				0	0	0	0
cg21823080	7	148096241	CNTNAP2	Body		0	0	0	0
cg23657215	10	134220016	PWWP2B;PWWP2B	3'UTR;Body	S_Shore	0	0	0	0
cg24080129	6	32797488	TAP2;TAP2	Body;Body		0	0	0	0
cg22505202	1	95088560				0	0	0	0
cg23283667	8	144293742	GPIHBP1	TSS1500		0	0	0	0
cg04970287	6	32362638	BTNL2	Body		0	0	0	0
cg25099095	6	156954565			S_Shelf	0	0	0	0
cg13824456	7	13837775				0	0	0	0
cg27625131	13	113105794			N_Shore	0	0	0	0
cg17149911	2	69812277	AAK1	Body		0	0	0	0
cg04506342	2	160463692	BAZ2B	5'UTR		0	0	0	0
cg24801230	17	43978533	MAPT;MAPT;MAPT;MAPT;MAPT;MAPT	5'UTR;5'UTR;5'UTR;5'UTR;5'UTR;5'UTR	S_Shelf	0	0	0	0
cg03978067	8	144668756	EEF1D;EEF1D;EEF1D;EEF1D;EEF1D;EEF1D;EEF1D	Body;Body;Body;Body;Body;Body;Body		0	0	0	0
cg08072458	6	29944931	HCG9	Body	Island	1	2	0	0
cg18088486	7	101837148	CUX1;CUX1;CUX1	Body;Body;Body	N_Shore	0	0	0	0
cg05509228	6	168918703	SMOC2;SMOC2	Body;Body	Island	0	0	0	0
cg02507579	3	97887864	OR5H15	1stExon		0	0	0	0
cg06002687	8	80783997				0	0	0	0
cg05531409	3	131637172	CPNE4	5'UTR		0	0	0	0
cg12432807	17	39094308	KRT23	TSS1500		0	0	0	0
cg23727079	7	16966323				0	0	0	0
cg05873017	16	1426992	UNKL	5'UTR	S_Shore	0	0	0	0
cg13749548	14	75722495			N_Shelf	0	0	0	0
cg13905298	5	141485167			N_Shelf	0	0	0	0
cg15129815	18	72102996	FAM69C	3'UTR		0	0	0	0
cg14044167	8	134271505	NDRG1;NDRG1	Body;Body		0	0	0	0
cg10695549	8	18432000	PSD3;PSD3	Body;Body		0	0	0	0
cg03271487	11	2365581				0	0	0	0
cg01081438	1	92417998	BRDT;BRDT	5'UTR;5'UTR	S_Shelf	0	0	0	0
cg25203245	11	100760935	FLJ32810	Body		0	0	0	0
cg04461143	3	31494586				0	0	0	0
cg20215438	17	6541725	KIAA0753	5'UTR	N_Shore	0	0	0	0
cg24694833	22	43168851			S_Shelf	0	0	0	0
cg05799088	3	64080488	PRICKLE2	3'UTR		0	0	0	0
cg07271471	13	24788196	SPATA13;SPATA13	5'UTR;5'UTR		0	0	0	0
cg03965172	4	3683268			N_Shore	0	0	0	0
cg11008123	11	33097335	LOC283267	TSS1500		0	0	0	0
cg12475092	5	84934437				0	0	0	0
cg16398051	15	100821466	ADAMTS17	Body		0	0	0	0
cg03392100	6	31731881	C6orf26	Body		0	0	0	0
cg13966843	6	32336160	C6orf10	Body		0	0	0	0
cg22276800	2	75059013	HK2	TSS1500	N_Shore	0	0	0	0
cg08603678	8	109235928	EIF3E	Body		0	0	0	0
cg03455225	3	23313729	UBE2E2	Body		0	0	0	0
cg26853071	11	44994634	LOC221122	TSS1500		0	0	0	0
cg26128129	4	3235589	HTT	Body		0	0	0	0
cg04888234	1	161675579	FCRLA	TSS1500		0	0	0	0
cg14056849	9	115771599	LOC169834	5'UTR	N_Shelf	0	0	0	0
cg17271269	11	61388864	RPLP0P2	Body		0	0	0	0
cg17095460	11	119468660				0	0	0	0
cg09785377	15	60644157	ANXA2;ANXA2;ANXA2;ANXA2	Body;Body;Body;Body		0	0	0	0
cg11716267	2	24367828	LOC375190	Body		0	0	0	0
cg00084271	1	160121487	ATP1A4;ATP1A4	1stExon;5'UTR		0	0	0	0
cg10058204	10	91453851	FLJ37201	Body		0	0	0	0
cg08049519	15	81412880			S_Shore	0	0	0	0
cg11960243	6	33143135	COL11A2;COL11A2;COL11A2	Body;Body;Body		0	0	0	0
cg11791078	5	36273196	RANBP3L;RANBP3L	Body;Body		0	0	0	0
cg00881894	2	166930521	SCN1A;SCN1A;SCN1A	TSS1500;TSS1500;TSS1500		0	0	0	0
cg05093818	4	87282697	MAPK10;MAPK10;MAPK10	TSS1500;TSS1500;5'UTR		0	0	0	0
cg03854098	10	118459383	HSPA12A	Body		0	0	0	0
cg02990147	X	24329623	FAM48B2	1stExon	N_Shelf	0	1	0	0
cg07128503	16	85747424	C16orf74	Body	S_Shelf	0	0	0	0
cg00004073	2	237027592	AGAP1;AGAP1	Body;Body	N_Shore	0	0	0	0
cg19021236	22	18479382	MICAL3;MICAL3;MICAL3	5'UTR;5'UTR;5'UTR	N_Shelf	0	0	0	0
cg17040924	11	4565489	OR52M1	TSS1500		0	0	0	0
cg11723923	13	112820997			N_Shelf	0	0	0	0
cg23667563	12	131258209				0	0	0	0
cg09636756	18	77134251	ATP9B	Body	Island	0	0	0	0
cg07846874	7	11568529	THSD7A	Body		0	0	0	0
cg08102564	17	19620263	SLC47A2;SLC47A2	TSS1500;TSS1500	S_Shelf	0	0	0	0
cg08880261	21	43547872	UMODL1;UMODL1	Body;Body	Island	0	0	0	0
cg10155537	1	248512094	OR14C36	1stExon		0	0	0	0
cg05210213	10	132154994				0	0	0	0
cg23371584	1	203275927	BTG2	Body	S_Shore	0	0	0	0
cg11973981	7	16457583	ISPD;ISPD	Body;Body	N_Shelf	0	0	0	0
cg11035303	3	43465503	ANO10	Body		0	0	0	0
cg03979311	5	54319996	GZMK	TSS200		0	0	0	0
cg19577958	6	2888212	SERPINB9	3'UTR	N_Shelf	0	0	0	0
cg17600943	2	207803547	CPO	TSS1500		0	0	0	0
cg02668233	12	125813494	TMEM132B	Body	N_Shelf	0	0	0	0
cg15909443	5	17381798				0	0	0	0
cg04145681	6	30899162	SFTA2	3'UTR		0	0	0	0
cg25450321	15	101509442	LRRK1	Body	N_Shelf	0	0	0	0
cg12293347	8	1117672			S_Shelf	0	0	0	0
cg00546757	5	170845058			N_Shore	0	0	0	0
cg24849373	8	143376371	TSNARE1	Body	N_Shelf	0	0	0	0
cg22508145	19	17015427	CPAMD8	Body		0	0	0	0
cg26184765	4	103172826	SLC39A8	3'UTR		0	0	0	0
cg03466780	9	140247365	EXD3	Body	N_Shore	0	0	0	0
cg13935315	19	12547760	ZNF443	Body	N_Shelf	0	0	1	0
cg16706502	14	31927974	C14orf126	TSS1500	S_Shore	0	0	0	0
cg14252149	1	236707045	LGALS8;LGALS8;LGALS8;LGALS8	Body;Body;Body;Body		0	0	0	0
cg26365090	20	42574362	TOX2;TOX2;TOX2;TOX2	5'UTR;Body;TSS200;5'UTR		0	0	0	0
cg23423607	14	92585304	NDUFB1	Body	N_Shelf	0	0	0	0
cg10975354	9	79792074	VPS13A;VPS13A;LOC100286938;VPS13A;VPS13A	TSS1500;TSS1500;Body;TSS1500;TSS1500	Island	0	0	0	0
cg02907150	14	71577479	PCNX	3'UTR		0	0	0	0
cg22142142	15	90891614	GABARAPL3	Body	N_Shelf	0	0	0	0
cg27281836	11	49229833	FOLH1;FOLH1	Body;Body	Island	0	0	0	0
cg27450744	8	143645661			Island	0	0	0	0
cg06300880	3	119279147	CD80	TSS1500		0	0	0	0
cg00033213	8	144399335	TOP1MT	Body	Island	0	0	0	0
cg20979384	3	22422855				0	0	0	0
cg24136292	11	15180922	INSC;INSC	Body;Body		0	0	0	0
cg00689685	6	32139812	AGPAT1;AGPAT1	5'UTR;5'UTR		0	0	0	0
cg12687426	3	178977073	KCNMB3;KCNMB3;KCNMB3;KCNMB3;KCNMB3	5'UTR;1stExon;Body;Body;Body	N_Shore	0	0	0	0
cg25150572	1	28763330	PHACTR4;PHACTR4	TSS1500;Body		0	0	0	0
cg01055691	3	115376349	GAP43;GAP43	Body;5'UTR	N_Shore	0	0	0	0
cg20592836	20	33292126	TP53INP2	TSS200	Island	0	0	0	0
cg24699914	1	53878650				0	0	0	0
cg11476907	8	102480147				0	0	0	0
cg09916840	16	87248612			N_Shore	0	0	0	0
cg15177604	2	113300283	POLR1B;POLR1B	Body;Body	Island	0	0	0	0
cg24022528	7	140393175	ADCK2	Body	N_Shelf	0	0	0	0
cg24871596	6	166572045	T	Body	Island	0	0	0	0
cg25184502	5	176435980			S_Shelf	0	0	0	0
cg00023507	6	33276465	TAPBP;TAPBP;TAPBP	Body;Body;Body		0	0	0	0
cg00696044	10	63240299				0	0	0	0
cg09120722	4	186549051	SORBS2;SORBS2;SORBS2;SORBS2;SORBS2;SORBS2;SORBS2;SORBS2	Body;Body;Body;Body;Body;Body;Body;Body	S_Shelf	0	0	0	0
cg27225663	6	169142715				0	0	0	0
cg00502469	13	114774991	RASA3	Body	Island	0	0	0	0
cg19601530	4	7788250	AFAP1;AFAP1	Body;Body		0	0	0	0
cg19787013	8	145737513	RECQL4	Body	N_Shore	0	0	0	0
cg26303777	1	230311676	GALNT2	Body		0	0	0	0
cg19484093	4	119990940				1	0	0	0
cg07478795	3	23782847				0	0	0	0
cg09583302	11	18414888	LDHA;LDHA;LDHA;LDHA;LDHA	TSS1500;TSS1500;TSS1500;TSS1500;TSS1500	N_Shore	0	0	0	0
cg09723088	6	29691140	HLA-F;HLA-F;HLA-F;HLA-F;HLA-F;HLA-F	1stExon;5'UTR;1stExon;5'UTR;5'UTR;1stExon	Island	0	0	0	0
cg12414339	3	119536718	NR1I2;NR1I2;NR1I2	3'UTR;3'UTR;3'UTR		0	0	0	0
cg16652920	1	7432614	CAMTA1	Body		0	0	0	0
cg15652532	2	30669759	LCLAT1;LCLAT1	TSS1500;TSS1500	N_Shore	0	0	0	0
cg13740636	11	93754223	HEPHL1	TSS200		0	0	0	0
cg21927991	8	135494242	ZFAT;ZFAT	Body;Body	S_Shelf	0	0	0	0
cg21241195	6	32289357	C6orf10	Body		0	0	0	0
cg10993865	13	111293846	CARS2	3'UTR	N_Shore	0	0	0	0
cg12161182	12	727334	NINJ2	Body		0	0	0	0
cg26941787	12	76023400				0	0	0	0
cg26995506	2	145226929	ZEB2;ZEB2	Body;Body		0	0	0	0
cg06653140	5	36157329	SKP2;SKP2	Body;Body		0	0	0	0
cg13916633	11	35644854			S_Shelf	0	0	0	0
cg13322072	7	98784083	KPNA7	Body		0	0	0	0
cg13821051	2	101124858				0	0	0	0
cg17858192	4	16077807	PROM1;PROM1;PROM1;PROM1;PROM1;PROM1;PROM1	TSS200;TSS200;TSS200;5'UTR;TSS200;TSS200;5'UTR		0	0	0	0
cg23233416	2	5605864				0	0	0	0
cg18172516	2	161214856	RBMS1;RBMS1	Body;Body		0	0	0	0
cg04882216	1	3101820	PRDM16;PRDM16	Body;Body	N_Shore	0	0	0	0
cg23392381	2	80688129	CTNNA2;CTNNA2	Body;Body		0	0	0	0
cg24769381	11	78052863	GAB2;GAB2;GAB2	Body;1stExon;5'UTR		0	0	0	0
cg10224537	2	168673805	B3GALT1	TSS1500		0	0	0	0
cg02956194	6	153455993			S_Shelf	0	0	0	0
cg11016420	2	65212362			N_Shelf	0	0	0	0
cg05074385	6	30137208	TRIM15	Body	N_Shelf	0	0	0	0
cg20987072	1	169631737				5	3	0	0
cg14179288	9	82286351	TLE4	Body		0	0	0	0
cg18075755	4	15429967	C1QTNF7;C1QTNF7;C1QTNF7	5'UTR;Body;5'UTR		0	0	0	0
cg24208588	7	22122872			Island	0	0	0	0
cg22336867	19	39265241	LGALS7	TSS1500	S_Shelf	0	0	0	0
cg15876198	14	95106927	SERPINA13	TSS200		0	0	0	0
cg27224751	15	41096921	DNAJC17	Body	N_Shelf	0	0	0	0
cg05416337	18	49865270	DCC	TSS1500	N_Shelf	0	0	0	0
cg01821635	1	101089253				0	0	0	0
cg25420101	5	76785615	WDR41	Body	N_Shelf	0	1	0	0
cg24976563	14	24587638	DCAF11;DCAF11;DCAF11;DCAF11;DCAF11	Body;Body;Body;Body;Body	S_Shelf	0	0	0	0
cg18443741	12	21594328	PYROXD1	Body	S_Shelf	0	0	0	0
cg01957222	2	1426786	TPO;TPO;TPO;TPO	Body;Body;Body;Body		0	0	0	0
cg00704664	20	60500578	CDH4	Body	N_Shore	0	0	0	0
cg03643559	10	124757121	IKZF5	Body		0	0	0	0
cg24534774	1	101106533				0	0	0	0
cg27639199	15	81666528	TMC3	TSS200		0	0	0	0
cg22933800	6	32605704	HLA-DQA1	Body		0	0	0	0
cg02896926	1	109398916	AKNAD1	5'UTR		0	0	0	0
cg23165913	14	91880061	CCDC88C	Body	N_Shelf	0	0	0	0
cg24941469	13	79694063				11	3	0	0
cg06961873	1	25825780	TMEM57	3'UTR		0	0	0	0
cg06330797	6	167195910	RPS6KA2	Body	N_Shore	0	0	0	0
cg22851875	5	65888284			N_Shelf	0	0	0	0
cg00459509	12	128642467				0	0	0	0
cg01758122	13	114783503	RASA3	Body	Island	0	0	0	0
cg13431688	9	101869277	TGFBR1;TGFBR1	Body;Body	S_Shore	0	0	0	0
cg17370616	14	56233068	RPL13AP3	Body	Island	0	0	0	0
cg03115532	6	28185726	LOC222699	Body	N_Shore	0	0	0	0
cg12952561	7	100300649			N_Shelf	0	0	0	0
cg27049594	11	124439146	OR8A1	TSS1500		0	0	0	0
cg12454169	2	30669597	LCLAT1;LCLAT1	TSS1500;TSS1500	N_Shore	0	0	0	0
cg13295089	7	155492281	RBM33	Body		0	0	0	0
cg11334097	6	32362407				0	0	0	0
cg17279365	1	217168635	ESRRG;ESRRG;ESRRG	5'UTR;5'UTR;5'UTR		0	0	0	0
cg18663897	2	240900096	NDUFA10	3'UTR		0	0	0	0
cg03570263	6	30040291	RNF39;RNF39	Body;Body	S_Shore	0	0	0	0
cg01491428	16	2334163	ABCA3	Body	Island	0	0	0	0
cg08779649	13	50194554				0	0	0	0
cg01567113	19	3910932	ATCAY	Body	S_Shelf	0	0	0	0
cg11075353	11	27224020				0	0	0	0
cg11957130	7	105306555	ATXN7L1;ATXN7L1	Body;5'UTR		0	0	0	0
cg12417704	1	3659656	KIAA0495	3'UTR	N_Shelf	0	0	0	0
cg22274273	6	135137590				0	0	0	0
cg03885028	X	118890879			N_Shore	0	0	0	0
cg19996396	3	121946297	CASR	5'UTR	N_Shelf	0	0	0	0
cg09581911	12	4699232	DYRK4	TSS200		0	0	0	0
cg07601741	5	153160425	GRIA1;GRIA1	Body;Body		0	0	0	0
cg21860360	1	153662339	NPR1	Body	Island	0	0	0	0
cg11124135	8	38032157	LSM1	Body	N_Shore	0	0	0	0
cg04245870	16	1722957	CRAMP1L	Body		0	0	0	0
cg06202470	12	11700489				24	3	0	0
cg07703391	1	40226045	BMP8B;PPIE	3'UTR;Body		0	0	0	0
cg03119308	7	127950724	RBM28;RBM28	3'UTR;3'UTR		0	0	0	0
cg25282454	1	1158325	SDF4;SDF4	Body;Body	N_Shore	0	0	0	0
cg18626958	8	10464160	RP1L1	3'UTR		0	0	0	0
cg17770035	6	41312735	NCR2	Body		0	0	0	0
cg14859874	1	154238265	UBAP2L	Body		0	0	0	0
cg22138998	12	120903935	SFRS9	Body	N_Shelf	0	0	0	0
cg24345856	1	1178245	FAM132A	Body	S_Shore	0	0	0	0
cg26820259	6	51953096	PKHD1;PKHD1	TSS1500;TSS1500		0	0	0	0
cg02491947	18	56117145	MIR122	TSS1500		0	0	0	0
cg05138546	17	39646298	KRT36	TSS200		0	0	0	0
cg10415021	11	110890228				0	0	0	0
cg08253809	14	23568017	C14orf119	3'UTR	S_Shelf	0	0	0	0
cg19367293	2	240084392	HDAC4	Body		0	0	0	0
cg06971224	10	37106999				1	0	0	0
cg01891583	16	8995926	USP7	Body		0	0	0	0
cg11956442	4	39531927			S_Shelf	0	0	0	0
cg12624040	2	168675205	B3GALT1;B3GALT1	5'UTR;1stExon		0	0	0	0
cg05704942	1	19581542	MRTO4	Body	S_Shelf	0	0	0	0
cg05161773	17	75378036	SEPT9;SEPT9;SEPT9;SEPT9;SEPT9	5'UTR;5'UTR;Body;Body;Body		0	0	0	0
cg06352538	12	55368244	KIAA0748;KIAA0748	Body;Body		0	0	0	0
cg19223824	20	44682963	SLC12A5;SLC12A5	Body;Body	N_Shelf	0	0	0	0
cg01740135	X	42638571	PPP1R2P9	TSS1500	S_Shore	0	0	0	0
cg19360212	10	123731471	NSMCE4A;NSMCE4A	Body;Body	N_Shelf	0	0	0	0
cg15392147	11	59209777	OR5A1	TSS1500		14	4	0	0
cg03940883	16	14380714			S_Shore	0	0	0	0
cg08669168	4	53757661	SCFD2	Body		0	0	0	0
cg22274196	13	95958190			S_Shelf	0	0	0	0
cg24927769	7	147732939	MIR548F3;CNTNAP2	Body;Body		0	0	0	0
cg05455372	7	64314295	LOC168474	TSS200		0	0	0	0
cg09714315	2	149310951				0	0	0	0
cg23128510	2	175922785				0	0	0	0
cg19759847	17	56283364	MKS1;MKS1	3'UTR;3'UTR		0	0	0	0
cg00295418	8	2021420	MYOM2	Body		0	0	0	0
cg02674186	4	88784891				0	0	0	0
cg01952012	13	42851862	AKAP11	5'UTR		0	0	0	0
cg04559908	6	30920123	DPCR1	Body	N_Shelf	0	0	0	0
cg05364766	7	136832262				0	0	0	0
cg21367586	18	34327498	FHOD3	Body	S_Shore	0	0	0	0
cg24859648	20	17680544	BANF2;BANF2;BANF2	TSS200;TSS200;Body		0	0	0	0
cg27596172	8	26727369			S_Shelf	0	0	0	0
cg17929630	6	30038712	RNF39;RNF39	3'UTR;3'UTR	N_Shore	0	0	0	0
cg21294301	1	8120055				0	0	0	0
cg01802772	1	55014160	ACOT11;ACOT11	Body;Body		0	0	0	0
cg21566433	15	101936156	PCSK6;PCSK6;PCSK6;PCSK6;PCSK6;PCSK6;PCSK6;PCSK6	Body;Body;Body;Body;Body;Body;Body;Body	N_Shelf	0	0	0	0
cg21149357	5	43316468			S_Shelf	0	0	0	0
cg05675570	7	2040555	MAD1L1;MAD1L1;MAD1L1	Body;Body;Body		0	0	0	0
cg09413645	4	77933741	SEPT11	Body		0	0	0	0
cg08775595	8	126608642				0	0	0	0
cg22664298	5	128795827	ADAMTS19	TSS1500	Island	0	0	0	0
cg03964373	1	241800323	CHML;OPN3	TSS1500;Body	N_Shelf	0	0	0	0
cg00035449	6	169539646			Island	0	0	0	0
cg23499373	19	58578578	ZNF135;ZNF135;ZNF135;ZNF135	Body;Body;Body;3'UTR		0	0	0	0
cg07437923	16	4506231	DNAJA3;DNAJA3	3'UTR;3'UTR		0	0	0	0
cg15549821	19	49342101	PLEKHA4;PLEKHA4	Body;Body	S_Shore	0	0	0	0
cg08549829	9	109848914	MIR548Q	TSS200		0	0	0	0
cg07664579	5	1420305	SLC6A3	Body	S_Shelf	0	0	0	0
cg04456492	7	20010777				0	0	0	0
cg19393008	12	52798363	KRT82	Body		0	0	0	0
cg20536971	13	100989375	PCCA;PCCA	Body;Body		0	0	0	0
cg26576978	6	138718522				0	0	0	0
cg05134736	12	378771				0	0	0	0
cg06318935	4	8253470				0	0	0	0
cg16675926	1	233518998	KIAA1804	3'UTR		0	0	0	0
cg19921651	10	44494208				0	0	0	0
cg16140565	3	60420416	FHIT;FHIT	Body;Body		0	0	0	0
cg07304760	7	127514192	SND1	Body		0	0	0	0
cg05477582	16	66600478	CMTM1;CMTM1;CMTM1;CMTM1;CMTM1;CMTM1;CMTM1;CMTM1	1stExon;1stExon;1stExon;1stExon;1stExon;1stExon;1stExon;1stExon	Island	0	0	0	0
cg02884661	6	31382931	MICA	3'UTR		1	0	0	0
cg21885112	7	150026567	C7orf29;LRRC61;LRRC61	TSS1500;5'UTR;5'UTR		0	0	0	0
cg17196155	7	152345227	XRCC2	3'UTR		0	0	0	0
cg25929399	17	39597601	KRT38	TSS200		0	0	0	0
cg00413030	7	158947138				0	0	0	0
cg06212876	21	29911755	NCRNA00161;NCRNA00161	Body;Body		0	0	0	0
cg11379315	4	88755207	MEPE	5'UTR		0	0	0	0
cg04331561	4	167021679	TLL1	Body		0	0	0	0
cg05891136	8	2014195	MYOM2	Body		0	0	0	0
cg16035267	6	29342630	OR12D3	1stExon		0	0	0	0
cg19791271	17	77906735			S_Shelf	0	0	0	0
cg20040891	12	133007812			N_Shore	0	0	0	0
cg26705599	13	111745598			Island	0	0	0	0
cg06093861	7	75780412			S_Shore	0	0	0	0
cg26658509	11	3225550			S_Shore	0	0	0	0
cg20364183	3	115758614	LSAMP	Body		0	0	0	0
cg00675157	4	46381220	GABRA2;GABRA2	Body;Body		0	0	0	0
cg06749524	10	111152929				0	0	0	0
cg17749961	2	30669863	LCLAT1;LCLAT1	TSS1500;TSS1500	N_Shore	0	0	0	0
cg14874216	12	122651623	LRRC43	TSS1500		0	0	0	0
cg16088894	X	44169621	EFHC2	Body	Island	0	0	0	0
cg08600378	13	28562900	PRHOXNB	TSS200		0	0	0	0
cg17273096	6	55761410				0	0	0	0
cg11747817	18	11912416			S_Shelf	0	0	0	0
cg03517284	6	25882590			S_Shore	0	0	0	0
cg26893861	17	41843967	DUSP3	3'UTR		0	0	0	0
cg04998327	11	103453960				0	0	0	0
cg19367859	6	31529897				0	0	0	0
cg26846076	17	20128997	CYTSB;CYTSB;CYTSB;CYTSB	Body;Body;Body;Body		0	0	0	0
cg18001722	10	121146289	GRK5	Body		0	0	0	0
cg22304519	2	227560785				0	0	0	0
cg08412936	6	31097051	PSORS1C1	5'UTR		0	0	0	0
cg27586797	5	13664584				0	0	0	0
cg17965552	X	70313663			N_Shore	0	0	0	0
cg07482223	6	30899233	SFTA2	3'UTR		0	0	0	0
cg20981163	6	33049983	HLA-DPB1	Body	S_Shore	0	0	0	0
cg21242448	9	120510294			S_Shelf	0	0	0	0
cg00156497	6	133663589	EYA4;EYA4;EYA4	Body;Body;Body		0	0	0	0
cg08146865	3	48335857	NME6	3'UTR		0	0	0	0
cg10100585	10	107733752				0	0	0	0
cg11229715	2	225441832	CUL3	Body		0	0	0	0
cg09148853	X	138525808			N_Shelf	0	0	0	0
cg08198851	6	7847437	BMP6	Body		0	0	0	0
cg03188793	11	755658	TALDO1	Body		0	0	0	0
cg04156077	3	149421196	WWTR1	TSS200		0	0	0	0
cg06894070	11	71238205	KRTAP5-7	TSS200		0	0	0	0
cg23209353	13	21728944	SKA3;SKA3	3'UTR;3'UTR		0	0	0	0
cg01016092	18	43305784	SLC14A1;SLC14A1;SLC14A1;SLC14A1	5'UTR;5'UTR;TSS1500;5'UTR		0	0	0	0
cg25174338	8	25107121	DOCK5	Body		0	0	0	0
cg24961286	15	67361773	SMAD3	Body	S_Shelf	0	0	0	0
cg18673341	7	22481962	MGC87042;MGC87042	Body;Body		0	0	0	0
cg21589417	2	170834853	UBR3	Body		0	0	0	0
cg01188578	2	26464058	HADHA	Body	N_Shelf	0	0	0	0
cg14227731	9	137673708	COL5A1	Body		0	0	0	0
cg10738003	11	120233535	ARHGEF12	Body		0	0	0	0
cg02309026	10	855060			N_Shore	0	0	0	0
cg10991855	6	109450463	C6orf182;C6orf182	TSS200;5'UTR		0	0	0	0
cg13011003	12	126465510				0	0	0	0
cg02533724	10	130279912				0	0	0	0
cg19415746	10	115388944	NRAP;NRAP	Body;Body		0	0	0	0
cg01248855	17	29234505	C17orf42	TSS1500	S_Shore	0	0	0	0
cg07741840	12	121893769	KDM2B;KDM2B	Body;Body	S_Shelf	0	0	0	0
cg27500337	17	55966003	CUEDC1	5'UTR	S_Shelf	0	0	0	0
cg01871025	X	76648652				0	0	0	0
cg27230769	6	29706048	LOC285830;LOC285830	Body;Body		0	0	0	0
cg13782322	15	90756121	SEMA4B;SEMA4B	Body;Body		0	0	0	0
cg13402656	8	1511478	DLGAP2	Body	Island	7	7	0	0
cg17416722	6	32554385	HLA-DRB1	Body	S_Shelf	0	0	0	0
cg14351440	X	138726210	MCF2;MCF2	Body;TSS1500		0	0	0	0
cg26846609	16	20750043	THUMPD1	Body	N_Shelf	0	0	0	0
cg13564529	9	136822302	VAV2;VAV2	Body;Body		0	0	0	0
cg16954525	11	60049097	MS4A4A;MS4A4A	Body;TSS1500		0	0	0	0
cg20459037	17	9546550	WDR16;WDR16	3'UTR;3'UTR	N_Shore	0	0	0	0
cg12310025	6	25882481			Island	0	0	0	0
cg22466012	3	171466200	PLD1;PLD1	5'UTR;5'UTR		0	0	0	0
cg04610028	19	8464538	RAB11B	Body	N_Shore	0	0	0	0
cg08210706	14	95046686	SERPINA5	TSS1500		0	0	0	0
cg05331763	17	80535367	FOXK2	Body	S_Shore	0	0	0	0
cg01111179	2	169757561	G6PC2;G6PC2	TSS200;TSS200		0	0	0	0
cg12259892	18	56963742	CPLX4	3'UTR		0	0	0	0
cg13226272	2	173189711				0	0	0	0
cg26177096	8	125274483				0	0	0	0
cg07216619	15	27035245				0	0	0	0
cg17056069	2	9409242	ASAP2;ASAP2	Body;Body		0	0	0	0
cg15591727	3	126165878	ZXDC	Body		0	0	0	0
cg10942914	5	134356114				0	0	0	0
cg18828306	11	17555864	USH1C;USH1C	Body;Body		0	0	0	0
cg22007216	4	155312410	DCHS2;DCHS2	Body;1stExon		0	0	0	0
cg16788857	3	192577951	C3orf59	Body		0	0	0	0
cg02379549	6	36887307	C6orf89	Body		0	0	0	0
cg00045070	1	55504649	PCSK9	TSS1500	N_Shore	0	0	0	0
cg23169584	7	133620193	EXOC4	Body		0	0	0	0
cg08996597	6	130747460				0	0	0	0
cg04132418	6	131148736	LOC285733	Body		0	0	0	0
cg23687434	6	159392353				0	0	0	0
cg23019589	5	10091925				0	0	0	0
cg14308648	10	3568949				0	0	0	0
cg26864661	12	76661181				0	0	0	0
cg16792234	7	95828497	SLC25A13;SLC25A13;SLC25A13	Body;Body;Body		0	0	0	0
cg16569309	19	36264029			N_Shelf	0	0	0	0
cg15845365	5	16785399	MYO10	Body		0	0	0	0
cg24872173	11	18300953	HPS5;HPS5;HPS5	3'UTR;3'UTR;3'UTR		0	0	0	0
cg01356752	6	26242929			S_Shore	0	0	0	0
cg26387458	11	28642652				1	0	0	0
cg00443543	17	1645410	SERPINF2;SERPINF2;SERPINF2	TSS1500;TSS1500;TSS1500		0	0	0	0
cg02464073	21	46349496	ITGB2	TSS1500	N_Shore	0	0	0	0
cg23186955	3	16420793	RFTN1	Body		0	0	1	0
cg12403190	3	65345027	MAGI1;MAGI1;MAGI1	Body;Body;3'UTR	S_Shelf	0	0	0	0
cg16191297	8	140926709	TRAPPC9;TRAPPC9	Body;Body		0	0	0	0
cg01278975	6	37662649	MDGA1	Body	N_Shore	0	0	0	0
cg25044524	17	20058819	CYTSB;CYTSB;CYTSB;CYTSB	Body;TSS1500;TSS1500;Body	N_Shore	0	0	0	0
cg05471616	12	29778034	TMTC1	Body		0	0	0	0
cg09864671	20	61565484	DIDO1;DIDO1;DIDO1	5'UTR;5'UTR;5'UTR	N_Shelf	0	0	0	0
cg18721307	18	45660777			N_Shore	0	0	0	0
cg02074316	15	94147555				0	0	0	0
cg03723481	7	2071723	MAD1L1;MAD1L1;MAD1L1	Body;Body;Body		0	0	0	0
cg03201165	X	152584950			Island	1	0	0	0
cg19084031	15	38361362			N_Shelf	0	0	0	0
cg02140517	10	79492099				0	1	0	0
cg00332305	6	155410709	TIAM2	TSS1500		0	0	0	0
cg04520693	13	50425353			S_Shelf	0	0	0	0
cg00254095	18	47016218	RPL17;SNORD58C;U58;RPL17	Body;TSS1500;TSS1500;Body	N_Shelf	0	0	0	0
cg17662493	22	45806309	SMC1B	Body	N_Shelf	0	0	0	0
cg13239126	1	15256136	KIAA1026;KIAA1026;KIAA1026;KIAA1026	Body;TSS200;Body;Body		0	0	0	0
cg05225083	X	53107941	GPR173	3'UTR	N_Shelf	0	0	0	0
cg13031029	7	107574783	LAMB1	Body		0	0	0	0
cg09900440	6	33033312	HLA-DPA1	3'UTR		0	0	0	0
cg11965913	1	205819406	PM20D1	TSS200	S_Shore	0	0	0	0
cg17134286	X	135849989	ARHGEF6	Body	Island	0	0	0	0
cg26465155	11	35611044				0	0	0	0
cg11802299	17	12922839	ELAC2;ELAC2;ELAC2	TSS1500;TSS1500;TSS1500	S_Shore	0	0	0	0
cg03109913	1	94445292				0	0	0	0
cg02193806	16	20780262	ACSM3;ACSM3	5'UTR;5'UTR		0	0	0	0
cg26035071	1	209982407			S_Shelf	0	0	0	0
cg23052585	10	50328538				0	0	0	0
cg03264133	6	25882463			Island	0	0	0	0
cg21272897	1	22191453	HSPG2	Body	Island	0	0	0	0
cg09438069	4	187581093	FAT1	Body		0	0	0	0
cg13604933	6	40145993				0	0	0	0
cg05182217	7	138803256				0	0	0	0
cg22481673	1	211667751	RD3;RD3	TSS1500;TSS1500		0	0	0	0
cg22676075	6	135203613				0	0	0	0
cg27154731	6	169248185				0	0	0	0
cg00983705	6	16690986	ATXN1;ATXN1	5'UTR;5'UTR		0	0	0	0
cg06437931	1	38180356				0	0	0	0
cg08407901	21	43989949	SLC37A1	Body	Island	0	0	0	0
cg00474373	2	1625268				0	0	0	0
cg27376941	22	36929349			S_Shelf	0	0	0	0
cg17628491	17	78867822	RPTOR;RPTOR	Body;Body	N_Shelf	0	0	0	0
cg17723206	10	118931160			N_Shelf	0	0	0	0
cg21624311	2	112417362				0	0	0	0
cg07258983	18	42255459			N_Shelf	0	0	0	0
cg20300784	2	64839958			S_Shelf	0	0	0	0
cg26864826	11	33760479			S_Shelf	0	0	0	0
cg26278987	4	5960351	C4orf50	3'UTR		0	0	0	0
cg11251367	1	240620177	FMN2	Body		0	0	0	0
cg02380521	19	17862130	FCHO1;FCHO1;FCHO1;FCHO1	5'UTR;TSS200;TSS200;5'UTR	S_Shelf	0	0	0	0
cg13589109	7	36124843				0	0	0	0
cg24100293	6	21916568	FLJ22536	Body		0	0	0	0
cg26258120	14	97431164				0	0	0	0
cg22802014	1	31732891	SNRNP40	3'UTR		0	0	0	0
cg04131969	2	33951647	MYADML	Body	N_Shore	0	0	0	0
cg11585022	5	110427346	WDR36	TSS1500	N_Shore	0	0	0	0
cg02179473	8	126711942				0	0	0	0
cg19086603	13	113773158	F7;F7	Body;Body	S_Shore	0	0	0	0
cg03457281	4	48912027			S_Shelf	0	0	0	0
cg14494781	6	2615341				0	0	0	0
cg21903981	14	73719302	PAPLN	Body		0	0	0	0
cg00231519	10	120516119	C10orf46	TSS1500	S_Shore	0	0	0	0
cg14655569	9	95473718	BICD2;BICD2	3'UTR;3'UTR	N_Shelf	0	0	0	0
cg20325573	2	236234204				0	0	0	0
cg20823859	1	111971624	OVGP1	TSS1500		0	0	0	0
cg23564471	1	204951209	NFASC;NFASC;NFASC;NFASC	Body;Body;Body;Body	Island	0	0	0	0
cg00597225	2	128649830				0	0	0	0
cg02823625	2	239046684	KLHL30	TSS1500	N_Shore	0	0	0	0
cg01543583	14	59947673	C14orf149	Body	N_Shelf	0	0	0	0
cg03651054	13	50194643				0	0	0	0
cg12391372	15	90755932	SEMA4B;SEMA4B	Body;Body		0	0	0	0
cg10931884	5	169960825	KCNIP1;KCNIP1;KCNIP1	Body;Body;Body		0	0	0	0
cg21243064	9	139371233	SEC16A	Body	S_Shelf	0	0	0	0
cg05867245	20	62402415	ZBTB46	Body	Island	0	0	0	0
cg06870118	3	9850429	TTLL3	TSS1500	N_Shore	0	0	0	0
cg16380681	16	66155275				0	0	0	0
cg20976286	15	28054345	OCA2	Body	S_Shelf	0	0	0	0
cg02502145	2	39319447	SOS1	Body		0	0	0	0
cg20704148	11	74861433	SLCO2B1;SLCO2B1	TSS1500;TSS1500		0	0	0	0
cg00197266	6	22567723			N_Shore	0	0	0	0
cg01282508	19	41319790			S_Shore	2	0	0	0
cg04486839	1	161334734	C1orf192	3'UTR		0	0	0	0
cg16964206	7	91795363	LOC401387	TSS1500		0	0	0	0
cg01223071	11	86472904				0	0	0	0
cg13725087	9	135879019				0	0	0	0
cg02418195	12	52799285	KRT82	Body		0	0	0	0
cg22068589	11	2181072	INS-IGF2;INS-IGF2;INS	Body;Body;3'UTR		0	0	0	0
cg05893845	4	94759825			S_Shelf	0	0	0	0
cg16748433	8	1792758	ARHGEF10	Body		0	0	0	0
cg15627180	11	117970688	TMPRSS4;TMPRSS4	Body;Body		0	0	0	0
cg17763566	6	33083457	HLA-DPB2	Body	N_Shore	0	0	0	0
cg20485607	1	120217696				0	0	0	0
cg27567580	1	78602941	GIPC2	3'UTR		0	0	0	0
cg23771949	10	134165390	LRRC27;LRRC27;LRRC27;LRRC27;LRRC27	3'UTR;Body;Body;Body;Body	Island	0	0	0	0
cg26642774	19	18170383	IL12RB1	3'UTR		0	0	0	0
cg11290949	6	55778951				0	0	0	0
cg14885973	17	3286290			N_Shelf	0	0	0	0
cg00122779	6	32033006	TNXB	Body		0	0	0	0
cg12342501	2	8530521				0	0	0	0
cg16655343	6	29701563	LOC285830;LOC285830	Body;Body		0	0	0	0
cg07825433	4	1215099	CTBP1;CTBP1	Body;Body	N_Shelf	0	0	0	0
cg20089799	12	3384898	TSPAN9;TSPAN9	Body;Body		0	0	0	0
cg22741595	11	77532707	C11orf67;RSF1	5'UTR;TSS1500	S_Shore	0	0	0	0
cg09672255	5	178455197	ZNF879	Body	S_Shelf	0	0	0	0
cg11607219	7	143140164	TAS2R60	TSS1500		0	0	0	0
cg12744694	8	89300240	MMP16;MMP16	Body;Body		0	0	0	0
cg11867651	6	31237722	HLA-C	Body	N_Shore	1	1	1	0
cg18757828	2	132233784	TUBA3D	Body	Island	0	0	1	0
cg06458771	6	29663039				0	0	0	0
cg10989317	10	99278449	UBTD1	Body		0	0	0	0
cg26659797	1	172437907	C1orf105	3'UTR		0	0	0	0
cg00935895	2	152117022	RBM43	Body	N_Shore	0	0	0	0
cg26725552	10	126314758	FAM53B	Body		0	0	0	0
cg02246922	6	29342824	OR12D3	1stExon		0	0	0	0
cg00993903	14	103862143	MARK3;MARK3;MARK3;MARK3;MARK3	Body;Body;Body;Body;Body		0	0	0	0
cg07791065	6	113786051				0	0	0	0
cg25817503	4	7788342	AFAP1;AFAP1	Body;Body		0	0	0	0
cg11047442	8	142852219				0	0	0	0
cg13653328	5	148520669	ABLIM3	TSS1500	N_Shore	0	0	0	0
cg27341708	4	140952109	MAML3	Body		0	0	0	0
cg07792871	6	29942706	HCG9	TSS200	N_Shore	0	0	0	0
cg03187614	6	30127322	TRIM10;TRIM10	Body;Body		0	0	0	0
cg21743925	5	131604900	PDLIM4;PDLIM4	Body;Body	N_Shelf	0	0	0	0
cg20673830	1	42843232			N_Shelf	0	0	0	0
cg22853855	19	34111400	CHST8;CHST8	TSS1500;TSS1500	N_Shore	0	0	0	0
cg02275226	11	134608598			S_Shelf	0	0	0	0
cg00159953	21	47547796	COL6A2;COL6A2;COL6A2	Body;Body;Body	N_Shore	0	0	0	0
cg13251750	14	94943234	SERPINA9;SERPINA9	TSS1500;TSS1500		0	0	0	0
cg03988092	4	190236439			S_Shore	0	0	0	0
cg19592003	6	49928115	DEFB114	Body		0	0	0	0
cg22710156	10	16285821				0	0	0	0
cg21202759	2	241085043				0	0	0	0
cg11946618	2	240727230				0	0	0	0
cg00616572	16	10772249	TEKT5	Body		0	0	0	0
cg24407607	6	116753994	DSE;DSE	Body;Body		0	0	0	0
cg14460215	9	72132995	APBA1	5'UTR	S_Shore	0	0	0	0
cg22578373	10	20268452	PLXDC2	Body		3	0	0	0
cg27179498	22	21062267	PI4KA;PI4KA	3'UTR;3'UTR	S_Shelf	2	0	0	0
cg09795688	11	33097876	LOC283267	Body		0	1	0	0
cg06052372	16	83967808				0	0	0	0
cg23187802	10	81173663	ZCCHC24	Body		0	0	0	0
cg22671798	19	38229377	ZNF573	3'UTR		0	0	0	0
cg07084345	15	61972967				0	0	0	0
cg16871435	10	65682643				0	0	0	0
cg05084668	3	125655381	ALG1L	5'UTR		0	0	0	0
cg04858090	6	170058439	WDR27	Body	N_Shore	0	0	0	0
cg14778922	5	149568192	SLC6A7	TSS1500	N_Shore	0	0	0	0
cg18319941	7	64894861				0	0	0	0
cg17171259	1	64469027	ROR1;ROR1	Body;Body		0	0	0	0
cg05111645	6	29427519	OR2H1	5'UTR		0	0	0	0
cg14210114	1	160061413	IGSF8	3'UTR		0	0	0	0
cg09664314	1	72190606	NEGR1	Body		0	0	0	0
cg19191272	12	114395548	RBM19;RBM19;RBM19	Body;Body;Body		0	0	0	0
cg01097406	16	89675127				0	0	0	0
cg13661648	6	33035284	HLA-DPA1	3'UTR		0	0	0	0
cg14123034	18	6283067	L3MBTL4	Body	N_Shore	0	0	0	0
cg02096220	4	129212177			S_Shelf	0	0	0	0
cg19039925	11	6744048	GVIN1	TSS1500		0	0	0	0
cg15406319	17	40169518	DNAJC7;DNAJC7;DNAJC7;DNAJC7;NKIRAS2	TSS1500;5'UTR;Body;1stExon;TSS200	Island	0	0	0	0
cg15290312	17	76897139	TIMP2	Body	Island	0	0	0	0
cg17302580	8	857079				0	0	0	0
cg07056794	9	139318309			Island	0	0	0	0
cg11036359	6	29759078	HCG4	Body	N_Shore	2	0	0	0
cg08629394	12	96188933			S_Shelf	0	0	0	0
cg15114076	12	132703301	GALNT9	Body		0	0	0	0
cg21158163	20	59542578			Island	0	0	0	0
cg16241932	6	157876915	ZDHHC14;ZDHHC14	Body;Body		0	0	0	0
cg05509820	6	125687774			S_Shelf	0	0	0	0
cg01876809	1	232769582			S_Shelf	0	0	0	0
cg03088219	4	176711190	GPM6A;GPM6A;GPM6A	Body;Body;Body		0	0	0	0
cg27098685	3	151867537				0	0	0	0
cg25909532	7	158821175	VIPR2	3'UTR	N_Shelf	0	0	0	0
cg11645539	6	110732115	DDO;DDO	Body;Body		0	0	0	0
cg15947697	6	31146583	PSORS1C3	TSS1500	N_Shore	0	0	0	0
cg15706692	6	75775380				0	0	0	0
cg24906015	2	58482767			S_Shelf	0	0	0	0
cg12897067	5	135418308			S_Shore	0	0	0	0
cg18285337	1	11783294			S_Shelf	0	0	0	0
cg02623234	7	158712251	WDR60	Body	N_Shore	0	0	0	0
cg17009574	6	26365345	BTN3A2	TSS200		1	0	1	0
cg26445985	7	140263173	DENND2A	Body		0	0	0	0
cg00067141	15	30930499	ARHGAP11B	3'UTR		0	0	0	0
cg13160852	11	122047028	LOC399959	Body		0	0	0	0
cg14293674	10	18995362			N_Shelf	0	0	0	0
cg18669022	7	39875276			S_Shelf	0	0	0	0
cg23175573	10	3503185			S_Shelf	0	0	0	0
cg05809586	21	31709690	KRTAP27-1	1stExon		0	0	0	0
cg08922148	12	120156140	CIT	Body		0	0	0	0
cg27057480	10	49659559	ARHGAP22	Body	S_Shore	0	0	0	0
cg15600437	1	17309539	MFAP2;MFAP2	TSS1500;TSS1500	S_Shelf	0	0	0	0
cg19555075	14	96038687				0	0	0	0
cg14167033	11	70424559	SHANK2;SHANK2	Body;Body		0	0	0	0
cg04814784	3	10182561	VHL;VHL	TSS1500;TSS1500	N_Shore	0	0	0	0
cg05601623	10	72647652	PCBD1	Body	N_Shore	0	0	0	0
cg24413826	19	5587239	SAFB2	3'UTR	N_Shore	0	0	0	0
cg00095677	17	3833739	ATP2A3;ATP2A3;ATP2A3;ATP2A3;ATP2A3;ATP2A3;ATP2A3	Body;Body;Body;Body;Body;Body;Body		0	0	0	0
cg02836767	6	152804809	SYNE1;SYNE1	Body;Body		0	0	0	0
cg12611007	5	167960212			S_Shelf	85	8	0	0
cg18828268	17	59937758	BRIP1	Body	N_Shelf	0	0	0	0
cg19195077	7	47778880				0	0	0	0
cg12279734	4	174538350	MORF4	TSS1500		0	0	0	0
cg15029183	6	143586006	AIG1	Body		0	0	0	0
cg17455348	2	213406960			S_Shelf	0	0	0	0
cg07621697	5	134490074				0	0	0	0
cg10978526	7	143140416	TAS2R60	TSS200		0	0	0	0
cg26773954	13	111969980				0	0	0	0
cg13885788	6	52454298				0	0	0	0
cg07474670	12	124831017	NCOR2;NCOR2	Body;Body	N_Shore	0	0	0	0
cg14175932	14	23018807				0	0	0	0
cg14408831	18	77836355			S_Shore	0	0	0	0
cg16906346	6	24646782	KIAA0319;KIAA0319;KIAA0319;KIAA0319;KIAA0319	TSS1500;TSS1500;TSS1500;TSS1500;TSS1500	S_Shore	0	0	0	0
cg18873965	12	133378609	GOLGA3	Body	Island	0	0	0	0
cg04003990	2	242056286	PASK	Body		0	0	0	0
cg16645815	10	134556992	INPP5A	Body	S_Shore	0	0	0	0
cg12186981	11	6804983	OR2AG1	TSS1500		0	0	0	0
cg17869311	3	72956973	GXYLT2	Body		0	0	0	0
cg26597838	10	835615			N_Shelf	0	0	0	0
cg19750824	1	178659932				0	0	0	0
cg05900567	19	37466940			S_Shelf	0	0	0	0
cg03531388	13	27077539				0	0	0	0
cg26429017	2	233734820	C2orf82	TSS200		0	0	0	0
cg16854281	4	189376704				0	0	0	0
cg06034203	4	7218684	SORCS2	Body		0	0	0	0
cg13603318	17	63926873	CCDC46	Body		0	0	0	0
cg02113055	10	45072520				0	0	0	0
cg10771931	19	34972145	WTIP	TSS1500	Island	0	0	0	0
cg07167872	1	205819463	PM20D1	TSS200	S_Shore	0	0	0	0
cg12858166	6	33033176	HLA-DPA1	3'UTR		0	0	0	0
cg11331837	17	35161825			N_Shelf	0	0	0	0
cg01836455	6	73973719	KHDC1	TSS1500	S_Shore	2	0	0	0
cg14068184	9	110231817			S_Shelf	0	0	0	0
cg26764761	16	87682142	JPH3	Body	S_Shelf	0	0	0	0
cg20131219	3	111676660	PHLDB2;PHLDB2;PHLDB2;PHLDB2	Body;Body;Body;Body		0	0	0	0
cg18618432	19	34621907			N_Shelf	0	0	0	0
cg09404428	7	121078303				0	0	0	0
cg07152869	16	27741555	KIAA0556	Body		0	0	0	0
cg15550113	20	61440970	OGFR	Body	N_Shore	0	0	0	0
cg04798314	1	246668601	SMYD3	Body	N_Shore	0	0	0	0
cg24503407	1	205819492	PM20D1	TSS1500	S_Shore	0	0	0	0
cg11039913	6	31024501	HCG22	Body		0	0	0	0
cg26813483	13	111980537	C13orf16	Body	S_Shore	0	0	0	0
cg16416584	15	101718699	CHSY1	Body		0	0	0	0
cg03987818	2	186988953				0	0	0	0
cg17821453	1	59008471	OMA1	5'UTR	N_Shelf	0	0	0	0
cg10006614	14	95877336	C14orf139	TSS1500		0	0	0	0
cg10919109	13	114764621	RASA3	Body	Island	0	0	0	0
cg07909498	4	79627477				0	0	0	0
cg06812795	6	32829025				0	0	0	0
cg04835511	1	244140051			N_Shelf	0	0	0	0
cg17811452	20	44007674	TP53TG5;SYS1-DBNDD2	TSS1500;Body		0	0	0	0
cg02301128	7	127792165				0	0	0	0
cg03071582	6	164392967			N_Shore	0	0	0	0
cg06193597	2	241896910				0	0	0	0
cg03697076	10	122524702				0	0	0	1
cg09884893	16	1369247	UBE2I;UBE2I;UBE2I;UBE2I	Body;Body;Body;Body	Island	0	0	0	0
cg13926174	1	8152878				0	0	0	0
cg17658874	3	29456667	RBMS3;RBMS3;RBMS3	Body;Body;Body		0	0	0	0
cg25614253	8	143561205	BAI1	Body	S_Shelf	0	0	0	0
cg08292959	17	74878420	MGAT5B;MGAT5B	Body;Body	Island	0	0	0	0
cg26234233	11	11431532	GALNTL4	Body		0	0	0	0
cg23069046	6	6543402	LOC285780	Body	N_Shelf	0	0	0	0
cg26422465	1	3561008	WDR8	Body	Island	0	0	0	0
cg01594260	2	8118122	LOC339788	TSS1500		0	0	0	0
cg06447436	X	13063014	FAM9C	TSS1500		2	1	0	0
cg02355653	6	29710830	LOC285830;LOC285830	Body;Body		0	0	0	0
cg19117063	6	32365553	BTNL2	Body		0	0	0	0
cg00540941	6	32974843	HLA-DOA	Body	N_Shore	0	0	0	0
cg02658043	8	144917532	NRBP2	3'UTR	N_Shore	0	0	0	0
cg19681352	1	27282675	C1orf172	5'UTR	N_Shelf	0	0	0	0
cg24051749	1	39340282	MYCBP;GJA9	TSS1500;Body	S_Shore	0	0	0	0
cg24018148	6	39290715	KCNK16;KCNK16;KCNK16;KCNK16	TSS1500;TSS1500;TSS1500;TSS1500		0	0	0	0
cg01655658	6	30227583	HLA-L	Body	Island	0	0	0	0
cg24697433	6	28876508	TRIM27	Body		0	0	0	0
cg01013522	2	124971544	CNTNAP5	Body		0	0	0	0
cg18674961	20	37438823	PPP1R16B	5'UTR	S_Shelf	0	0	0	0
cg09998151	14	32926900	AKAP6	Body		0	0	0	0
cg05522042	16	85124401	KIAA0513	3'UTR		0	0	0	0
cg04613734	8	116663921	TRPS1	5'UTR	S_Shelf	0	0	0	0
cg21139150	21	46976175			Island	0	0	0	0
cg02978201	16	11374865	PRM1	Body		0	0	0	0
cg25977769	7	140955751				0	0	0	0
cg03272499	13	66919912	PCDH9;PCDH9	Body;Body		0	0	0	0
cg27308738	10	105357975	SH3PXD2A	3'UTR	N_Shelf	0	0	0	0
cg22996768	19	33719749			S_Shore	0	0	0	0
cg09762182	1	1046164	C1orf159	5'UTR	Island	0	0	0	0
cg13211008	7	158541253	ESYT2	Body		0	0	0	0
cg12349837	2	228032015	COL4A3;COL4A3;COL4A3;COL4A3	Body;Body;Body;Body	S_Shelf	0	0	0	0
cg07146321	11	2222912				0	0	0	0
cg24686902	17	6558231			Island	0	0	0	0
cg01021334	1	240631817	FMN2	Body		0	0	0	0
cg24730756	12	1612770	LOC100292680	Body		0	0	0	0
cg23576855	5	373299	AHRR	Body	N_Shore	0	0	0	0
cg10815671	4	168824531				0	0	0	0
cg18442075	17	40169520	DNAJC7;DNAJC7;DNAJC7;DNAJC7;NKIRAS2	TSS1500;5'UTR;Body;1stExon;TSS200	Island	0	0	0	0
cg22947402	6	52690013				12	9	2	0
cg14091595	3	105588068	CBLB	TSS200	Island	0	0	0	0
cg12981577	3	131756545			S_Shelf	0	0	0	0
cg11188103	1	214668616	PTPN14	5'UTR		0	0	0	0
cg03373519	4	53720803				0	0	0	0
cg05792312	11	61781116				0	0	0	0
cg01521131	6	31237664	HLA-C	Body	N_Shore	0	0	0	0
cg11897887	20	23550632	CST9L	TSS1500		0	0	0	0
cg04843821	10	33016632	C10orf68	Body		0	0	0	0
cg23681001	1	53936382				0	0	0	0
cg05407200	11	93586725			S_Shelf	0	0	0	0
cg22181382	20	16559406			S_Shelf	0	0	0	0
cg09284209	12	124585152				0	0	0	0
cg07759478	3	63273927	SYNPR	Body		0	0	0	0
cg06690085	3	124232190	KALRN;KALRN	Body;Body		0	0	0	0
cg25543264	7	51293912	COBL	Body		0	0	0	0
cg12551908	7	66785137	STAG3L4	3'UTR		0	0	0	0
cg20106077	6	170058205	WDR27	Body	N_Shore	0	0	0	0
cg13748354	7	2289888	NUDT1;NUDT1;NUDT1;NUDT1;NUDT1;NUDT1;NUDT1	Body;Body;Body;Body;Body;Body;Body	N_Shelf	0	0	0	0
cg26038514	8	131265658	ASAP1	Body		0	0	0	0
cg19178509	6	30850581	DDR1	TSS1500	N_Shore	0	0	0	0
cg14112997	22	17591088	IL17RA	3'UTR	S_Shore	0	0	0	0
cg18557837	3	39847605			N_Shelf	0	0	0	0
cg17181941	2	97004840	NCAPH	Body	S_Shelf	0	0	0	0
cg07795447	10	3446963				0	0	0	0
cg07764059	7	94538894	PPP1R9A;PPP1R9A;PPP1R9A;PPP1R9A;PPP1R9A	TSS1500;5'UTR;TSS1500;TSS1500;5'UTR	S_Shore	0	0	0	0
cg22902288	7	925032	C7orf20	Body		0	0	0	0
cg03004222	14	90995484			S_Shelf	1	0	0	0
cg07456585	14	74704714	VSX2	TSS1500	N_Shore	0	0	0	0
cg22706458	21	43528949	UMODL1;UMODL1;C21orf128	Body;Body;TSS1500	S_Shelf	0	0	0	0
cg00571519	7	104881282	SRPK2;SRPK2	Body;Body	N_Shelf	0	0	0	0
cg12606694	6	131520996	AKAP7	Body		0	0	0	0
cg13989295	17	57187728	SKA2;SKA2	3'UTR;3'UTR	S_Shelf	0	0	0	0
cg25692928	3	139724110	CLSTN2	Body		0	0	0	0
cg23943944	5	116197864				0	0	0	0
cg10764750	7	57714270				0	0	0	0
cg00272795	21	46220161	UBE2G2;UBE2G2	5'UTR;Body	N_Shore	0	0	0	0
cg20503657	10	835505				0	0	0	0
cg09533869	8	97747124	PGCP	5'UTR		0	0	0	0
cg13306870	22	39527583	CBX7	3'UTR		0	0	0	0
cg24167747	19	54614832	TFPT	Body	N_Shelf	0	0	0	0
cg27481428	7	155623690			Island	0	0	0	0
cg14159672	1	205819179	PM20D1	1stExon	Island	0	0	0	0
cg14245898	19	15248535			N_Shelf	0	0	0	0
cg23630179	13	111089337	COL4A2	Body	N_Shore	0	0	0	0
cg20960322	1	182002021			S_Shelf	0	0	0	0
cg23636571	6	32828996				0	0	0	0
cg06296184	6	33096133	HLA-DPB2	Body		0	0	0	0
cg16618979	7	143108841				0	0	0	0
cg24122364	13	99574736	DOCK9;DOCK9;DOCK9;DOCK9	Body;Body;Body;Body		0	0	0	0
cg19949776	15	51236304	LOC100132724;AP4E1	TSS200;Body		0	0	0	0
cg16455339	6	157264715	ARID1B;ARID1B;ARID1B	Body;Body;Body		0	0	0	0
cg09766355	1	182760858	NPL	TSS1500	S_Shore	0	0	0	0
cg16970850	8	10623534	PINX1	Body		0	0	0	0
cg12214399	4	53210660				0	0	0	0
cg07227024	2	202163482	ALS2CR12;ALS2CR12	Body;Body		0	0	0	0
cg27452255	1	85686316				0	0	0	0
cg10030633	7	2121155	MAD1L1;MAD1L1;MAD1L1	Body;Body;Body		0	0	0	0
cg24753094	15	71890066	THSD4	Body		0	0	0	0
cg04627110	6	29635507	MOG;MOG;MOG;MOG;MOG;MOG;MOG;MOG;MOG;MOG;MOG	3'UTR;Body;3'UTR;Body;Body;Body;Body;Body;Body;Body;Body		0	0	0	0
cg24307368	11	107582884	SLN	TSS200		0	0	0	0
cg18586262	13	69557960			N_Shore	0	0	0	0
cg02702444	X	8696915	KAL1	Body	N_Shore	0	0	0	0
cg08250118	1	182858007				0	0	0	0
cg15971518	11	57159174	PRG2	TSS1500		0	0	0	0
cg13569207	7	149536854	ZNF862	Body	S_Shore	0	0	0	0
cg11420142	8	92570895				0	0	0	0
cg13224161	6	33141279	COL11A2;COL11A2;COL11A2	Body;Body;Body		0	0	0	0
cg04467639	11	14495049	COPB1;COPB1;COPB1	Body;Body;Body		0	0	0	0
cg11314779	15	72567956			S_Shelf	0	0	0	0
cg17117718	17	43663208			Island	0	0	0	0
cg10357885	19	10122000	COL5A3	TSS1500	S_Shore	0	0	0	0
cg27286614	7	2050401	MAD1L1;MAD1L1;MAD1L1	Body;Body;Body	N_Shelf	0	0	0	0
cg17099656	22	47135171	CERK	TSS1500		0	0	0	0
cg00345083	1	4725584	AJAP1;AJAP1	Body;Body	N_Shore	0	0	0	0
cg22931151	5	180581761	OR2V2	TSS200		0	0	0	0
cg15897435	4	78852682	MRPL1	Body		0	1	0	0
cg22926869	3	108021293	HHLA2	TSS200		0	0	0	0
cg07731336	16	20177934				0	0	0	0
cg01561758	19	52514445			S_Shelf	0	0	0	0
cg13996562	9	128777132			N_Shore	0	0	0	0
cg23905015	2	16484904				0	0	0	0
cg04297660	11	110627909				0	0	0	0
cg25817165	18	72167213	CNDP2;CNDP2	1stExon;Body	S_Shelf	0	0	0	0
cg02527811	2	241834907	C2orf54	1stExon		0	0	0	0
cg00532122	4	56274131	TMEM165	Body		0	0	0	0
cg06688803	19	45457306	CLPTM1	TSS1500	N_Shore	0	0	0	0
cg23713600	1	46671850	POMGNT1;C1orf190	Body;Body	S_Shelf	0	0	0	0
cg05131771	10	3446995				0	0	0	0
cg11620135	17	79011140	BAIAP2;BAIAP2;BAIAP2;BAIAP2	Body;Body;Body;Body	S_Shore	0	0	0	0
cg05393861	3	52828628	ITIH3	TSS200		0	0	0	0
cg03448017	16	83980015				0	0	0	0
cg24655476	11	89391841	FOLH1B	TSS1500		0	0	1	0
cg19218082	13	111111172	COL4A2	Body	S_Shore	0	0	0	0
cg16112880	1	201123745	TMEM9	TSS200	Island	0	0	0	0
cg03868770	22	30783737	RNF215	TSS1500	S_Shore	0	0	0	0
cg18770452	4	109905620	COL25A1;COL25A1	Body;Body		0	0	0	0
cg22305850	2	100824103				0	0	0	0
cg17369694	6	32485396	HLA-DRB5	3'UTR		0	0	0	0
cg17393140	7	2764129				0	0	0	0
cg16688533	8	23713016	STC1	TSS1500		0	0	0	0
cg10306192	11	102576374	MMP27	1stExon		0	0	0	0
cg06202802	4	7436239	PSAPL1;SORCS2	1stExon;Body		0	0	0	0
cg27406070	6	29575566	GABBR1;GABBR1;GABBR1	Body;Body;Body		0	0	0	0
cg05123933	6	139017779			S_Shelf	0	0	0	0
cg03449867	15	28200653	OCA2	Body		0	0	0	0
cg04481077	7	817454	HEATR2	Body	S_Shelf	0	0	0	0
cg23936477	18	73139742	C18orf62	TSS200		0	0	0	0
cg05450979	16	10855738	NUBP1	Body		0	0	0	0
cg17386240	5	135384080	TGFBI	Body		0	0	0	0
cg26589251	15	100786492	ADAMTS17	Body		0	0	0	0
cg10632144	13	50252564	EBPL	Body		0	0	0	0
cg26162637	7	103260062	RELN;RELN	Body;Body		0	0	0	0
cg19181528	20	59542589			Island	0	0	0	0
cg25057035	6	33053889	HLA-DPB1	Body		0	0	1	0
cg13506281	13	29914200	MTUS2	Body	Island	0	0	0	0
cg23840008	15	60706369				0	0	0	0
cg01127608	9	129377854	LMX1B	Body	Island	0	0	0	0
cg02772171	5	171054642			N_Shelf	0	0	0	0
cg12307373	11	103305609	DYNC2H1;DYNC2H1	Body;Body		0	0	0	0
cg20274978	13	114214701			Island	0	0	1	0
cg14221851	12	129329181			N_Shore	0	0	0	0
cg22098780	17	7613764	EFNB3	3'UTR		0	0	0	0
cg09663736	11	131554122	NTM	Body		0	0	0	0
cg08912652	11	130779479	SNX19	Body		0	0	0	0
cg03900028	7	64451426	ZNF117	TSS200		0	0	0	0
cg10890644	10	5446942	TUBAL3	TSS200		0	0	0	0
cg19539986	14	35032169	SNX6;SNX6	3'UTR;3'UTR		0	0	0	0
cg04033559	2	173461819	PDK1	3'UTR		0	0	0	0
cg07870920	4	121569769				0	0	0	0
cg03706056	21	37437565	SETD4	TSS1500		0	0	0	0
cg19498042	3	111757442	TMPRSS7;TMPRSS7	TSS1500;TSS1500		0	0	0	0
cg15145296	3	125709740			S_Shore	0	0	0	0
cg05340744	7	158598765	ESYT2	Body	S_Shore	0	0	0	0
cg26446133	18	72167187	CNDP2;CNDP2;CNDP2	5'UTR;1stExon;5'UTR	S_Shelf	0	0	0	0
cg25198316	12	48598048	OR10AD1	TSS1500		0	0	0	0
cg10662047	11	123472546	GRAMD1B	Body		0	0	0	0
cg20149571	19	53465962	ZNF816A	5'UTR	Island	0	1	1	0
cg15828613	11	8714324			S_Shelf	0	0	0	0
cg17240976	2	242248764	HDLBP	5'UTR		0	0	0	0
cg20992733	4	7114046				6	0	0	0
cg07270289	7	93207872			S_Shelf	0	0	0	0
cg25649515	3	177309023				0	0	0	0
cg11144103	17	40561514	PTRF	Body	S_Shelf	0	0	0	0
cg14893161	1	205819251	PM20D1;PM20D1	5'UTR;1stExon	S_Shore	0	0	0	0
cg11189272	17	56232674	OR4D1	1stExon	N_Shore	0	0	0	0
cg22436195	4	154951775				0	0	0	0
cg00666641	1	153353168				1	0	0	0
cg08373989	6	31780239	HSPA1L	5'UTR	N_Shelf	0	0	0	0
cg12993026	21	43934831	SLC37A1	5'UTR	Island	0	0	0	0
cg19687193	5	1809712	NDUFS6	Body		0	0	0	0
cg02622846	11	88096346				0	0	0	0
cg18705301	15	41695430	NDUFAF1	TSS1500	S_Shore	0	0	0	0
cg03122926	7	2425741				0	0	0	0
cg26217827	15	68594860	ITGA11	3'UTR		0	0	0	0
cg10666341	3	119348585	PLA1A	3'UTR		0	0	0	0
cg07196514	1	158984321	IFI16	5'UTR		0	0	0	0
cg05659314	1	153590020	S100A14	TSS1500		0	0	0	0
cg06995503	10	3178915	PFKP	3'UTR	N_Shore	0	0	0	0
cg02316445	16	80231787				0	0	0	0
cg23713909	10	134910285	GPR123	Body	N_Shore	0	0	0	0
cg05730108	13	99095003	FARP1	Body		0	0	0	0
cg15405588	13	33854227	STARD13	Body		0	0	0	0
cg10738648	12	110888857	ARPC3	TSS1500	S_Shore	0	0	0	0
cg00069771	1	233089275	C1orf57	Body	S_Shelf	0	0	0	0
cg07374109	12	131645153			N_Shelf	0	0	0	0
cg17018201	6	33269769	TAPBP;TAPBP	Body;Body	S_Shelf	0	0	0	0
cg21529591	3	14596904			N_Shore	0	0	0	0
cg09434603	5	499552	SLC9A3	Body	N_Shore	0	0	0	0
cg21028156	X	2743660			N_Shelf	0	0	0	0
cg19495614	15	76016056	ODF3L1	TSS1500		0	0	0	0
cg01203766	6	31095800	PSORS1C1	5'UTR		0	0	0	0
cg04073914	4	84461507	AGPAT9	Body	S_Shelf	0	0	0	0
cg23418075	14	24665079	TM9SF1;TM9SF1	TSS200;TSS200	Island	0	0	0	0
cg23583168	7	148888333				1	1	1	0
cg25208724	1	156163844	SLC25A44;SLC25A44	5'UTR;1stExon	Island	0	0	0	0
cg05428452	6	32712979	HLA-DQA2	Body		0	0	1	0
cg08002427	17	11503508	DNAH9	Body	S_Shore	0	0	0	0
cg18997918	12	132263618	SFRS8	Body	Island	0	0	0	0
cg07686394	11	69448444			N_Shelf	0	0	0	0
cg07903626	16	66098650				0	0	0	0
cg26155681	11	20384377	HTATIP2;HTATIP2;HTATIP2;HTATIP2;HTATIP2	TSS1500;TSS1500;TSS1500;TSS1500;TSS1500	N_Shore	0	0	0	0
cg16364629	3	52303212	WDR82;MIRLET7G	Body;TSS1500		0	0	0	0
cg25448687	2	49143534				2	0	0	0
cg25536002	15	65670881	IGDCC3	TSS1500	S_Shore	0	0	0	0
cg04417708	17	4043867	ZZEF1	Body	N_Shore	0	0	0	0
cg26584456	10	81114059	PPIF	3'UTR		0	0	0	0
cg15295200	3	139397901	NMNAT3	TSS1500	S_Shore	0	0	0	0
cg24166175	11	85596390	CCDC83	Body		0	0	0	0
cg25879395	15	65272560	SPG21;SPG21;SPG21	Body;Body;Body		0	0	0	0
cg06657028	6	30080495	TRIM31	Body		0	0	0	0
cg20273576	17	79108139	AATK;MIR1250	Body;TSS1500	N_Shore	0	0	0	0
cg01528832	10	65225240	JMJD1C;LOC84989	Body;Body	Island	0	0	0	0
cg19384241	2	55393977				0	0	0	0
cg09122588	13	97422029	HS6ST3	Body		0	0	0	0
cg04497611	17	80860250	TBCD	Body	N_Shelf	0	0	0	0
cg02355809	7	150412715	GIMAP1	TSS1500		0	0	0	0
cg11663691	4	119759900			S_Shelf	0	0	0	0
cg25013753	10	49654342	ARHGAP22	3'UTR	N_Shelf	0	0	0	0
cg11842073	13	31585928				0	0	0	0
cg08717807	16	85531414			S_Shore	0	0	0	0
cg26822728	1	202164063	LGR6	Body	S_Shore	0	0	1	0
cg14698238	19	18091245	KCNN1	Body	N_Shore	0	0	0	0
cg21234082	9	124363848	DAB2IP	Body	S_Shore	0	0	0	0
cg10146442	7	884056	UNC84A;UNC84A	Body;Body	N_Shelf	0	0	0	0
cg23102195	5	28927606			Island	0	0	0	0
cg00247094	17	77922972	TBC1D16	Body	Island	0	0	0	0
cg05865327	14	102274741	PPP2R5C;PPP2R5C;PPP2R5C;PPP2R5C;PPP2R5C	Body;TSS1500;Body;TSS1500;TSS1500		0	0	0	0
cg01290755	12	129554587				0	0	0	0
cg10576459	17	7544280				1	0	0	0
cg13284789	3	113254986	SIDT1	Body	S_Shelf	0	0	0	0
cg22785556	7	1081061	C7orf50;C7orf50;C7orf50	Body;Body;Body	Island	0	0	0	0
cg00570635	2	65355269	RAB1A;RAB1A	Body;Body	N_Shore	0	0	0	0
cg14061069	19	46274453	DMPK;DMPK;DMPK;DMPK	Body;Body;Body;Body	Island	0	0	0	0
cg12087615	12	53070144	KRT1	Body		3	0	0	0
cg10565645	18	33234532	GALNT1;GALNT1	5'UTR;1stExon		0	0	0	0
cg00192046	22	20284604			N_Shore	0	0	0	0
cg24185656	7	2643340	IQCE;IQCE	Body;Body	N_Shelf	0	0	0	0
cg13215060	2	219229146	C2orf62	Body	N_Shelf	0	0	0	0
cg07941628	10	115510107	C10orf81	TSS1500		0	0	0	0
cg05957781	22	48727673			N_Shelf	0	0	0	0
cg06813297	12	132537251	EP400	Body		0	0	0	0
cg25046571	6	29794657	HLA-G	TSS200	N_Shore	1	0	0	0
cg27114706	12	92527244				0	0	0	0
cg26908356	1	94929484	ABCD3;ABCD3	Body;Body		0	0	0	0
cg23333490	6	33050741	HLA-DPB1	Body	S_Shore	0	0	0	0
cg26969150	8	43147397	POTEA;POTEA	TSS200;TSS200		0	0	0	0
cg25601713	10	92720690				0	0	0	0
cg06199753	6	33333563	LYPLA2P1	Body		1	0	0	0
cg27141807	3	140786844	SPSB4	Body	S_Shore	0	0	0	0
cg04990378	20	61160996	C20orf166;MIR133A2	Body;TSS1500		0	0	0	0
cg16303742	3	15540471	COLQ;COLQ;COLQ	TSS200;Body;Body		0	0	0	0
cg08891829	4	56231727	SRD5A3	Body		0	0	0	0
cg25709790	7	24742552	DFNA5;DFNA5;DFNA5	Body;Body;Body		0	0	0	0
cg17341969	20	1287050	SNPH	3'UTR	S_Shore	0	0	0	0
cg23584176	6	29365078	OR12D2	1stExon		0	0	0	0
cg07157834	1	205819609	PM20D1	TSS1500	S_Shore	0	0	0	0
cg19285525	2	161209326	RBMS1;RBMS1	Body;Body		0	0	0	0
cg07576186	3	58413668	PDHB	3'UTR		0	0	0	0
cg11019791	22	48896579	FAM19A5	Body	Island	0	0	0	0
cg06432309	16	51558544				0	0	0	0
cg26889118	15	49342629			S_Shelf	0	0	0	0
cg24509916	11	133809895	IGSF9B	Body		0	1	2	0
cg20205188	10	1251771	ADARB2	Body	N_Shore	0	0	0	0
cg26168224	5	2018326				0	0	0	0
cg20086657	17	33734664			Island	0	0	0	0
cg03066009	8	65640259	CYP7B1	Body		0	0	0	0
cg15625495	1	151163316	VPS72	TSS1500		0	0	0	0
cg06737308	4	185021514	ENPP6	Body	S_Shelf	0	0	0	0
cg02248103	16	62984521				0	0	0	0
cg16503053	13	47214871	LRCH1;LRCH1;LRCH1	Body;Body;Body		0	0	0	0
cg09934002	5	257420			N_Shore	0	0	0	0
cg15033013	1	2082458	PRKCZ;PRKCZ;PRKCZ	Body;Body;Body	Island	0	0	0	0
cg27292220	6	30980847				0	0	0	0
cg22071943	5	1225434	SLC6A18	TSS200	N_Shore	0	0	0	0
cg17157129	X	106362429	RBM41;RBM41	TSS1500;TSS1500	S_Shore	0	0	0	0
cg19707653	22	25571929	KIAA1671	Body	N_Shelf	0	0	0	0
cg05868365	7	1584479	TMEM184A	3'UTR	S_Shore	0	0	0	0
cg17839758	21	46077562	C21orf29;KRTAP12-3	Body;TSS1500		0	0	0	0
cg23764766	12	1459744	ERC1;ERC1;ERC1;ERC1;ERC1	Body;Body;Body;Body;Body		0	0	0	0
cg12819537	14	22370643				0	0	0	0
cg06120313	11	3174092	OSBPL5;OSBPL5;OSBPL5	5'UTR;5'UTR;5'UTR		0	0	0	0
cg24166916	5	78282669	ARSB;ARSB	TSS1500;TSS1500	S_Shore	0	0	0	0
cg23622129	1	214328927				0	0	0	0
cg06378561	3	120151283	FSTL1	Body		0	0	0	0
cg04735660	1	176999916	MIR488;ASTN1;ASTN1	TSS1500;Body;Body		0	0	0	0
cg11818589	10	134800741			N_Shelf	0	0	0	0
cg05096415	10	85985331	LRIT2	TSS200		0	0	0	0
cg10098373	11	68550390	CPT1A;CPT1A	Body;Body	Island	0	0	0	0
cg10370109	10	133918102	JAKMIP3	TSS1500		0	0	0	0
cg16043227	6	167529765	CCR6	5'UTR		0	0	0	0
cg03146649	16	57094643	NLRC5	Body		0	0	0	0
cg23117085	17	39662375	KRT13;KRT13	TSS1500;TSS1500		0	0	0	0
cg16576544	7	129410227	MIR182	Body		0	0	0	0
cg05419622	6	6001380	NRN1	Body	N_Shore	0	0	0	0
cg24450063	1	156163899	SLC25A44;SLC25A44	5'UTR;1stExon	Island	0	0	0	0
cg15532640	12	129554566				0	0	0	0
cg12999291	6	31123569	CCHCR1;CCHCR1;CCHCR1	Body;Body;Body	N_Shelf	1	0	0	0
cg11074353	6	153066907				0	0	0	0
cg02401352	15	89354338	ACAN;ACAN	5'UTR;5'UTR		0	0	0	0
cg22953510	3	114089570	ZBTB20;ZBTB20;ZBTB20;ZBTB20;ZBTB20;ZBTB20;ZBTB20	5'UTR;5'UTR;5'UTR;5'UTR;5'UTR;Body;5'UTR		0	1	0	0
cg26567385	11	5384517				0	0	0	0
cg04354002	17	8777762				0	0	0	0
cg23741255	15	31090995				1	9	0	0
cg22244940	12	132335942	MMP17	3'UTR	S_Shore	0	0	0	0
cg07421169	8	27142646	TRIM35	3'UTR	N_Shelf	4	4	0	0
cg10167891	6	74007703	C6orf147	Body	N_Shore	0	0	0	0
cg08508887	5	79605859				51	16	2	0
cg15877769	4	1062280			N_Shore	0	0	0	0
cg04061372	17	40805777			Island	0	0	0	0
cg11015768	2	86106058	ST3GAL5	Body		0	0	0	0
cg06035200	8	123819362	ZHX2	5'UTR		0	0	0	0
cg07796016	1	152779584	LCE1C	TSS1500		0	0	0	0
cg25354587	12	3590738				0	0	0	0
cg10309386	10	13515334	BEND7;BEND7	Body;Body	Island	0	0	0	0
cg11472030	5	160357337				0	0	0	0
cg00713204	16	88016632	BANP;BANP	Body;Body	N_Shore	1	0	0	0
cg18572898	6	32712103	HLA-DQA2	Body		0	0	0	0
cg19236328	6	32141882	AGPAT1;AGPAT1	5'UTR;5'UTR		0	0	0	0
cg13728604	9	132627095	USP20;USP20;USP20	Body;Body;Body	N_Shelf	0	0	0	0
cg12543766	7	77672208	MAGI2	Body	S_Shelf	0	0	0	0
cg00779294	3	87325752	POU1F1;POU1F1	TSS200;TSS200		0	0	0	0
cg09737095	11	128787688	KCNJ5	3'UTR		0	0	0	0
cg04563766	9	71627524	PRKACG;PRKACG	3'UTR;1stExon	N_Shore	1	0	0	0
cg25089544	3	33141679			S_Shelf	0	0	0	0
cg02184540	6	30022807	NCRNA00171	Body		0	0	0	0
cg11685249	5	112771341	TSSK1B;MCC	TSS1500;Body		0	0	0	0
cg02059823	2	240872433			S_Shelf	0	0	0	0
cg15360451	12	131057032				0	0	0	0
cg10954330	10	122262397	PPAPDC1A	Body		0	0	0	0
cg05865331	14	102682062	WDR20	Body	S_Shore	0	0	0	0
cg12134602	7	129856472	C7orf45	3'UTR		0	0	0	0
cg21028319	8	38847958	TM2D2;TM2D2;TM2D2;TM2D2	3'UTR;3'UTR;3'UTR;3'UTR		0	0	0	0
cg07973125	17	54858770			S_Shore	0	0	0	0
cg09993319	10	131529435	MGMT	Body		0	0	0	0
cg21783012	1	2710376			S_Shelf	0	0	0	0
cg10000492	8	15496541	TUSC3;TUSC3	Body;Body		0	0	1	0
cg17885684	8	15496638	TUSC3;TUSC3	Body;Body		0	1	0	0
cg06494135	16	85968843				0	0	0	0
cg00017157	1	167127353				0	0	0	0
cg25548582	13	52598798	UTP14C;ALG11	TSS200;Body		0	0	0	0
cg20549290	7	150263322	GIMAP4	TSS1500		0	0	0	0
cg14598846	8	145008909	PLEC1;PLEC1;PLEC1;PLEC1;PLEC1;PLEC1;PLEC1;PLEC1	Body;Body;Body;Body;Body;Body;Body;Body	Island	0	0	0	0
cg15387567	12	132170153			N_Shore	3	0	0	0
cg12169700	7	1923695	MAD1L1;MAD1L1;MAD1L1	Body;Body;Body		0	0	0	0
cg12967864	19	54677166	MBOAT7;MBOAT7;TMC4;MBOAT7;TMC4	3'UTR;3'UTR;TSS1500;3'UTR;TSS1500		0	0	0	0
cg18121901	2	240135921	HDAC4	Body		0	0	0	0
cg03951394	11	660455	DEAF1	Body	Island	0	0	0	0
cg20859841	8	1400221			S_Shore	0	0	0	0
cg13591052	5	97873389				0	0	0	0
cg01236565	20	11869467			N_Shore	0	0	0	0
cg21550804	8	74282865				0	0	0	0
cg13992444	6	149368110	UST	Body		0	0	0	0
cg15247483	3	111853297	GCET2;GCET2	TSS1500;TSS1500		0	0	0	0
cg19778375	12	297831			N_Shore	0	0	0	0
cg19779893	10	72451501	ADAMTS14;ADAMTS14	Body;Body		0	0	0	0
cg25638870	11	89224717	NOX4;NOX4;NOX4;NOX4	5'UTR;TSS200;TSS200;TSS200	Island	0	0	0	0
cg10879348	2	109251064	LIMS1	5'UTR		0	0	0	0
cg13452812	9	2234921				0	0	0	0
cg01624173	14	75981868				0	0	0	0
cg04843568	5	87389026				0	0	0	0
cg07678010	12	100582528	MIR1827	TSS1500		0	0	0	0
cg07525313	6	116262856	FRK	3'UTR		0	0	0	0
cg24861399	2	135072000	MGAT5	Body		0	0	0	0
cg13071508	1	24373210				0	0	0	0
cg03834567	2	218808745	TNS1;TNS1	1stExon;5'UTR		0	0	0	0
cg12471283	5	107120132				0	0	0	0
cg20791291	8	30087400				0	0	0	0
cg02614045	5	169129494	DOCK2	Body		0	0	0	0
cg22796025	1	227509201			S_Shelf	0	0	0	0
cg00667948	13	100651721			S_Shore	0	0	0	0
cg04993605	1	28573052			N_Shore	0	0	0	0
cg06618134	5	31379132				0	0	0	0
cg05876883	16	58704495	SLC38A7	Body		0	0	0	0
cg06767339	8	22011787	LGI3	Body	N_Shelf	0	0	0	0
cg26542892	7	1133730	C7orf50;C7orf50;C7orf50	Body;Body;Body	S_Shore	0	0	0	0
cg22543924	12	9065171			N_Shore	0	0	0	0
cg25674027	12	103325781				0	0	0	0
cg19978674	4	57523826	HOPX;HOPX;HOPX;HOPX;HOPX	5'UTR;Body;Body;TSS1500;TSS1500	S_Shore	0	0	0	0
cg18137779	1	56163457				0	0	0	0
cg06520095	16	66458043			N_Shelf	0	0	0	0
cg20409752	1	7122726	CAMTA1	Body	Island	0	0	0	0
cg01835922	11	121626930				0	0	0	0
cg04118610	4	62707027	LPHN3	Body		0	0	0	0
cg16541353	6	18126484			S_Shelf	4	0	0	0
cg01296877	1	2274955	MORN1	Body	N_Shore	0	0	0	0
cg01023242	1	221056674	HLX	Body	N_Shore	0	0	0	0
cg03489016	2	230124603	PID1;PID1	Body;Body		0	0	0	0
cg12798853	10	50714434	ERCC6	Body		0	0	0	0
cg09301498	7	57324701			Island	0	0	0	0
cg26077133	8	10049871	MSRA;MSRA;MSRA	Body;Body;Body		0	0	0	0
cg18273401	14	55600338	LGALS3	5'UTR	S_Shelf	0	0	0	0
cg20982046	8	74282931				0	0	0	0
cg07696842	12	105089508	CHST11	Body		0	0	0	0
cg08963013	2	77235218	LRRTM4	Body		0	0	0	0
cg20188490	12	11080457	PRH2;PRH2;PRR4;PRH1	TSS1500;TSS1500;Body;5'UTR		0	1	0	0
cg11660815	20	61924423	COL20A1	TSS200	N_Shelf	0	0	0	0
cg11752699	6	32526669	HLA-DRB6	Body		0	0	0	0
cg25809561	17	30822961	MYO1D	Body	Island	0	0	0	0
cg12814117	2	108157524			N_Shelf	0	0	0	0
cg19225953	19	13276344			S_Shelf	0	0	0	0
cg18584561	2	11682017	GREB1;GREB1;GREB1	TSS1500;5'UTR;5'UTR		0	0	0	0
cg08103472	15	40731325			N_Shore	0	0	0	0
cg16464924	17	78079668	GAA;GAA;GAA	Body;Body;Body	Island	0	0	0	0
cg14168573	11	6007899	OR52L1	1stExon		0	0	1	0
cg05126514	3	49697458	BSN	Body		0	0	0	0
cg02228913	17	44058016	MAPT;MAPT;MAPT;MAPT;MAPT;MAPT	Body;Body;Body;Body;Body;Body	N_Shelf	0	0	0	0
cg08657228	20	170641	DEFB128	TSS1500		0	0	0	0
cg02955484	10	129845903	PTPRE;PTPRE;PTPRE	5'UTR;Body;1stExon		0	0	0	0
cg07133434	3	128395694			N_Shelf	0	0	0	0
cg18486231	14	21156471	RNASE4;ANG;ANG;RNASE4	TSS1500;TSS1500;5'UTR;5'UTR	S_Shelf	0	0	0	0
cg24126361	8	23398346	SLC25A37	Body		0	0	0	0
cg06353428	16	71660113	MARVELD3;MARVELD3;MARVELD3;MARVELD3	5'UTR;1stExon;1stExon;5'UTR	Island	0	0	0	0
cg08755490	11	65554678	OVOL1;OVOL1	5'UTR;1stExon	Island	0	0	0	0
cg07665217	7	121840731				0	0	0	0
cg23836570	12	133078117	FBRSL1	Body		0	0	0	0
cg09035930	12	129282057	SLC15A4	Body	S_Shore	0	0	0	0
cg27076160	10	64431533	ZNF365;ZNF365	3'UTR;3'UTR		0	0	0	0
cg10492935	16	2032066	NOXO1;NOXO1;NOXO1	TSS1500;TSS1500;TSS1500	N_Shore	0	0	0	0
cg13301327	20	62387416	ZBTB46	Body	S_Shelf	0	0	0	0
cg08355157	7	158809128	LOC154822	Body		0	0	0	0
cg00814218	14	37445440	SLC25A21;SLC25A21	Body;Body		0	0	0	0
cg03754882	8	124688770				0	0	0	0
cg17178900	1	205818956	PM20D1	Body	Island	0	0	0	0
cg22841866	12	58013174	SLC26A10	TSS1500	Island	0	0	0	0
cg20795417	17	76179594	TK1	Body	N_Shelf	0	0	0	0
cg20036791	13	112508324				0	0	0	0
cg15031384	6	97247867	GPR63;GPR63	5'UTR;5'UTR		0	0	0	0
cg24426391	11	20384886	HTATIP2;HTATIP2;HTATIP2;HTATIP2;HTATIP2	TSS1500;TSS1500;TSS1500;TSS1500;TSS1500	N_Shore	0	0	0	0
cg20073472	6	31146845	PSORS1C3	TSS1500	N_Shore	0	0	0	0
cg22645355	10	52002547	ASAH2;ASAH2	Body;Body		0	0	0	0
cg01388693	3	187664092				0	0	0	0
cg16145187	17	53684393				0	0	0	0
cg22781764	19	35720295	FAM187B	TSS1500		0	0	0	0
cg17225604	17	22193895			S_Shore	0	0	0	0
cg04055096	16	49642818	ZNF423	Body		0	0	0	0
cg04263740	7	65375514	VKORC1L1	Body		0	0	0	0
cg04832245	6	32829144				0	0	0	0
cg21438527	6	26189355	HIST1H4D	TSS200	S_Shore	0	0	0	0
cg00320354	4	99501119	TSPAN5	Body		0	0	0	0
cg00377727	14	39573919	SEC23A	TSS1500	S_Shore	0	0	0	0
cg26781321	8	58131602				0	0	0	0
cg26281303	8	110706375			S_Shelf	0	0	0	0
cg13730219	13	21896301			S_Shore	0	0	1	0
cg23719516	2	102870456			S_Shelf	0	0	0	0
cg02254261	7	158964346			Island	0	2	5	0
cg05092371	2	204731519	CTLA4;CTLA4	TSS1500;TSS1500		0	0	0	0
cg22724854	11	55737072	OR10AG1	TSS1500		0	0	0	0
cg11508056	12	122220429	RHOF	Body		0	0	0	0
cg08786370	4	8527460				0	0	0	0
cg06281714	6	32415210				0	0	0	0
cg20231299	19	49202858	FUT2;FUT2	5'UTR;5'UTR	N_Shelf	0	0	0	0
cg22337626	1	46420220	MAST2	Body		0	0	0	0
cg20618087	22	50250283	ZBED4	5'UTR	Island	0	0	0	0
cg07235057	7	50700296	GRB10;GRB10;GRB10;GRB10	Body;Body;Body;Body		0	0	0	0
cg19272349	13	37681255	CSNK1A1L	TSS1500		0	0	0	0
cg05286348	19	16641544	CHERP	Body	Island	0	0	0	0
cg23334467	15	86126275	AKAP13;AKAP13	Body;Body		0	0	0	0
cg22216157	7	157643037	PTPRN2;PTPRN2;PTPRN2	Body;Body;Body		0	0	0	0
cg16802892	14	32413698				0	0	0	0
cg11494091	17	61959527	GH2;GH2;GH2;GH2	TSS1500;TSS1500;TSS1500;TSS1500		0	3	0	0
cg12227626	6	151196753	MTHFD1L	Body		0	0	0	0
cg12208638	11	66317822	ACTN3	Body	S_Shelf	0	0	0	0
cg00119778	6	32466447				0	0	0	0
cg03816081	10	29577743	LYZL1	TSS1500		0	0	1	0
cg08977311	3	168308798	C3orf50	Body		0	0	0	0
cg02940070	22	43343608	PACSIN2	TSS1500		0	0	0	0
cg07844021	17	55038529	COIL	TSS200	Island	0	0	0	0
cg03294149	16	57625229				0	0	0	0
cg22863700	5	28928346			Island	0	0	1	0
cg07699771	8	1153329			S_Shelf	0	0	0	0
cg13829625	19	16989699	SIN3B	3'UTR	Island	0	0	0	0
cg17348244	7	786861	HEATR2	Body		0	0	0	0
cg23603995	6	157198648	ARID1B;ARID1B;ARID1B	Body;Body;Body		0	0	0	0
cg06634228	11	15438255				0	0	0	0
cg26354017	1	205819088	PM20D1	1stExon	Island	0	0	0	0
cg04497820	5	158086454				0	0	0	0
cg14240646	10	27532245	ACBD5;ACBD5	TSS1500;TSS1500	S_Shore	0	0	0	0
cg17042243	17	77136834	HRNBP3	5'UTR	S_Shelf	0	0	0	0
cg08356028	10	80217969				0	0	0	0
cg23513018	10	65670534				0	0	0	0
cg19848641	10	14439215				0	0	0	0
cg17129519	6	30618299	C6orf136;C6orf136;C6orf136	Body;Body;Body	S_Shelf	0	0	0	0
cg03084184	10	133981681	JAKMIP3	3'UTR		0	0	0	0
cg01230320	2	19549980			N_Shore	0	0	0	0
cg17716961	12	120105711	PRKAB1	TSS200	Island	0	0	0	0
cg24451872	1	32177995			N_Shelf	0	0	0	0
cg20187719	3	13691967	LOC285375	TSS1500		0	0	0	0
cg27288829	19	3771880	RAX2	5'UTR	S_Shore	0	0	0	0
cg03126739	6	150211725	RAET1E	Body		0	0	0	0
cg09422696	8	144626190			S_Shelf	0	0	0	0
cg07638368	21	43526571	UMODL1;UMODL1;C21orf128	Body;Body;Body	Island	0	0	0	0
cg01997599	19	49689673	TRPM4	Body	S_Shelf	0	0	0	0
cg08469752	22	50243719			Island	1	0	0	0
cg03036702	6	41528198	FOXP4;FOXP4;FOXP4	5'UTR;5'UTR;5'UTR	N_Shore	0	0	0	0
cg03467235	20	21003839			S_Shelf	0	0	0	0
cg23159970	12	2690385	CACNA1C;CACNA1C;CACNA1C;CACNA1C;CACNA1C;CACNA1C;CACNA1C;CACNA1C;CACNA1C;CACNA1C;CACNA1C;CACNA1C;CACNA1C;CACNA1C;CACNA1C;CACNA1C;CACNA1C;CACNA1C;CACNA1C;CACNA1C;CACNA1C;CACNA1C;CACNA1C	Body;Body;Body;Body;Body;Body;Body;Body;Body;Body;Body;Body;Body;Body;Body;Body;Body;Body;Body;Body;Body;Body;Body		0	0	0	0
cg02814135	11	119887950				0	0	0	0
cg26653091	1	38062058	GNL2	TSS1500	S_Shore	0	0	0	0
cg16744961	12	9885998	CLECL1	TSS200		0	0	0	0
cg02070028	11	73661250	DNAJB13	TSS200		1	0	0	0
cg22026089	12	41830372	PDZRN4;PDZRN4	TSS1500;Body		0	0	0	0
cg24955829	6	32297615	C6orf10	Body		0	0	0	0
cg14877834	10	34151366				0	0	0	0
cg26287822	X	111621927	ZCCHC16	5'UTR	N_Shore	0	0	0	0
cg04034577	2	241836375	C2orf54	TSS1500		0	0	0	0
cg03639185	4	144207789				0	0	0	0
cg24925741	1	2245221			N_Shore	0	0	0	0
cg22410568	6	166355632	C6orf176;C6orf176	Body;Body	S_Shore	0	0	0	0
cg25619287	1	1164537	SDF4;SDF4	5'UTR;5'UTR	S_Shore	0	0	0	0
cg02722613	4	25162898	SEPSECS;SEPSECS;SEPSECS	TSS1500;TSS1500;TSS1500	S_Shore	0	0	0	0
cg14533999	5	178564971	ADAMTS2	Body	Island	0	0	0	0
cg04090468	7	156181990				0	0	0	0
cg18709904	14	50474530	C14orf182	TSS1500		0	0	0	0
cg19389973	7	36692197	AOAH	Body		0	0	0	0
cg21881798	11	8931708	C11orf17;C11orf17;ST5	TSS1500;TSS1500;5'UTR	N_Shore	0	0	0	0
cg12221642	13	113434887	ATP11A;ATP11A	Body;Body		0	0	0	0
cg23885472	2	136878267			S_Shore	0	0	0	0
cg21795255	4	10009916	SLC2A9;SLC2A9	Body;Body		0	0	0	0
cg11395062	17	14139857	CDRT15	Body		0	0	1	0
cg10174063	6	29645038	ZFP57	TSS200		0	0	0	0
cg16827215	11	11292635	GALNTL4	3'UTR		0	0	0	0
cg25319564	13	114214573			Island	0	0	1	0
cg24088508	1	38156462	C1orf109	TSS1500	N_Shore	0	0	0	0
cg24254837	3	51990929	GPR62;GPR62	3'UTR;1stExon	S_Shore	0	0	0	0
cg26679884	10	94136	TUBB8;TUBB8	Body;Body	N_Shore	0	0	0	0
cg02389264	16	88757755				0	0	0	0
cg08239933	8	22451687	PDLIM2;PDLIM2;PDLIM2	3'UTR;Body;3'UTR		0	0	0	0
cg26882525	5	150677867	SLC36A3;SLC36A3	Body;Body		0	0	0	0
cg04212500	17	27184533	ERAL1	Body	S_Shelf	0	0	0	0
cg10327440	1	227177885	CDC42BPA;CDC42BPA	3'UTR;3'UTR		0	0	0	0
cg08506672	5	3959743			N_Shelf	0	0	0	0
cg18336825	11	236787	PSMD13;SIRT3;PSMD13;SIRT3	TSS200;TSS1500;TSS200;TSS1500	Island	0	0	0	0
cg11276189	7	158815080	LOC154822	Body	N_Shore	0	0	0	0
cg05472380	15	77643229				0	0	0	0
cg14011987	6	32066446	TNXB	5'UTR	S_Shore	8	2	1	0
cg27649396	11	111148753	C11orf53	5'UTR		0	0	0	0
cg27005118	17	13972210	COX10	TSS1500	N_Shore	0	0	0	0
cg20382622	14	75330790	PROX2	TSS1500		0	0	0	0
cg05057827	14	98670848				0	0	0	0
cg15421137	5	153372524	FAM114A2	3'UTR		0	0	0	0
cg26179400	2	153355619	FMNL2	Body		0	0	0	0
cg06344265	11	120530973	GRIK4	TSS200		0	0	0	0
cg02848996	10	1209463	NCRNA00200	Body	Island	0	0	0	0
cg09324608	17	30823087	MYO1D	Body	Island	0	0	0	0
cg06503981	6	29860039			S_Shelf	0	0	0	0
cg01012836	12	125810767	TMEM132B	TSS1500		0	0	0	0
cg01387905	5	178565001	ADAMTS2	Body	N_Shore	0	0	0	0
cg13232075	1	204556835				0	0	0	0
cg24401199	19	3159786	GNA15	Body	N_Shelf	0	0	0	0
cg05971102	2	3753297			S_Shore	0	0	0	0
cg08146708	1	167393634				0	0	0	0
cg03329597	3	108125523	MYH15	Body		0	0	0	0
cg01334504	21	44513500	U2AF1;U2AF1;U2AF1	Body;Body;Body	N_Shore	0	0	0	0
cg24137123	5	178404926				0	0	0	0
cg23688827	1	18767776				0	0	0	0
cg07389699	6	32728786	HLA-DQB2	Body	N_Shore	0	1	0	0
cg21862099	20	60692839			N_Shelf	0	0	0	0
cg01191920	7	158217561	PTPRN2;PTPRN2;PTPRN2	Body;Body;Body	N_Shore	0	0	0	0
cg08522473	3	111730545	TAGLN3;TAGLN3;TAGLN3	Body;Body;Body		0	0	0	0
cg09746326	13	114127141	DCUN1D2	Body		0	0	0	0
cg05832050	4	187887742			Island	1	15	4	0
cg23209941	1	232086152	DISC1;DISC1;DISC1;DISC1;DISC1;TSNAX-DISC1;DISC1;DISC1;DISC1;DISC1	Body;Body;Body;Body;Body;Body;Body;Body;Body;Body		0	0	0	0
cg25593194	1	17394374	PADI2	3'UTR		0	0	0	0
cg12564102	2	108086048				0	0	0	0
cg17287107	2	108904503	SULT1C2;SULT1C2	TSS1500;TSS1500		0	0	0	0
cg13561028	6	30899649	SFTA2	Body		0	0	0	0
cg18436272	17	9677572	DHRS7C	Body	S_Shelf	0	0	0	0
cg24693760	1	167509918				0	0	0	0
cg22857670	14	50084155			N_Shelf	0	0	0	0
cg02351362	17	7527668	SHBG	Body	N_Shelf	0	0	0	0
cg22532079	3	100712058	ABI3BP	Body		0	0	0	0
cg20312418	10	10403467				0	0	0	0
cg03183215	10	1252341	ADARB2	Body	Island	0	0	0	0
cg14609104	10	111989324	MXI1;MXI1;MXI1	Body;Body;Body	S_Shelf	0	0	0	0
cg06484169	6	33052354	HLA-DPB1	Body	S_Shelf	0	0	0	0
cg00257789	2	3451506	TTC15	Body	N_Shore	0	0	0	0
cg24643105	11	113928473			N_Shore	0	0	0	0
cg08495860	11	1220171			N_Shore	0	0	0	0
cg06609049	19	2785107	THOP1	TSS1500	N_Shore	0	0	0	0
cg18093448	4	184060895	WWC2	Body		0	0	0	0
cg17800788	1	21766015	NBPF3	TSS1500	N_Shore	0	0	0	0
cg25347356	6	130007252	ARHGAP18	Body		0	0	0	0
cg23323926	19	13251159	NACC1	3'UTR	S_Shore	0	0	1	0
cg04426802	10	126314680	FAM53B	Body		0	0	0	0
cg13469777	6	29978621	NCRNA00171	Body	S_Shelf	0	0	1	0
cg09219280	1	61869782	NFIA;NFIA;NFIA;NFIA	Body;Body;Body;Body		0	0	0	0
cg01987525	14	95883697				0	0	0	0
cg02106072	9	94182501	NFIL3	5'UTR	N_Shore	0	0	0	0
cg17876294	15	90115219			N_Shelf	0	0	0	0
cg10091792	1	2844356			N_Shelf	0	0	0	0
cg00009523	2	1165351	SNTG2	Body	S_Shore	0	0	0	0
cg17172308	6	168533631			S_Shelf	0	0	0	0
cg13167158	1	1562535	MIB2;MIB2;MIB2;MIB2;MIB2;MIB2	Body;Body;Body;Body;Body;Body	N_Shore	0	0	0	0
cg17406915	19	52456033			S_Shelf	0	0	0	0
cg05097165	14	101874838				0	0	0	0
cg08959396	16	1922216	C16orf73;C16orf73	TSS200;TSS200	Island	0	0	0	0
cg26839410	11	131715325	NTM	Body		0	0	0	0
cg07028768	16	1022650			S_Shore	0	0	0	0
cg10288111	7	112062682	IFRD1	TSS1500		0	0	0	0
cg17118775	8	74282812				0	0	0	0
cg25608061	2	177027291			N_Shore	0	0	0	0
cg25495606	19	40315401			S_Shore	0	0	0	0
cg18203203	12	113939171				0	0	0	0
cg11136592	10	5246625	AKR1C4	Body		0	0	0	0
cg09399439	2	216593517				0	0	0	0
cg17971895	20	13830102	SEL1L2	3'UTR		0	0	0	0
cg01461235	3	191050604	CCDC50;CCDC50	Body;Body	S_Shelf	0	0	0	0
cg16655091	13	26590097	ATP8A2	Body	S_Shelf	0	0	0	0
cg07189582	4	110358288	SEC24B;SEC24B	Body;Body	S_Shelf	0	0	0	0
cg15557840	20	658949			S_Shelf	0	0	0	0
cg24127310	10	102502104			Island	0	0	0	0
cg18825221	14	68749962	RAD51L1;RAD51L1;RAD51L1	Body;Body;Body		0	0	0	0
cg04350215	1	94559714	ABCA4	Body		0	0	0	0
cg01394167	4	9479622				0	0	0	0
cg07495405	18	34325827	FHOD3	Body	Island	0	0	0	0
cg24861747	5	1228214	SLC6A18	Body	S_Shore	0	0	0	0
cg23961843	1	183623675	RGL1;APOBEC4	5'UTR;TSS1500		0	0	0	0
cg01158657	6	52109385	IL17F	TSS200		0	0	0	0
cg18805164	19	36265700	SNX26	TSS1500	N_Shore	0	0	0	0
cg26138821	11	89956704	CHORDC1;CHORDC1	TSS200;TSS200	S_Shore	0	0	0	0
cg13048645	2	200715389			Island	0	0	0	0
cg04029134	17	66728982				2	1	0	0
cg26512469	13	113688268	MCF2L;MCF2L	Body;Body	S_Shore	0	0	0	0
cg04363536	3	49466872	NICN1	TSS200	S_Shore	15	2	0	0
cg09562018	16	90035945			N_Shelf	0	0	0	0
cg10926851	5	146253830	PPP2R2B;PPP2R2B;PPP2R2B;PPP2R2B;PPP2R2B;PPP2R2B;PPP2R2B	Body;Body;Body;5'UTR;Body;Body;Body	N_Shelf	0	0	0	0
cg10914192	5	158531879			N_Shore	0	0	0	0
cg01502301	4	139477187				0	0	0	0
cg06776907	1	40714009	TMCO2	Body		0	0	0	0
cg03444934	16	83171314	CDH13	Body		0	0	0	0
cg16046605	1	152596413	LCE3A	TSS1500		0	0	0	0
cg25140213	6	32522683	HLA-DRB6	Body		0	0	0	0
cg15958422	2	150845309				0	0	0	0
cg24433844	6	31019494				0	0	0	0
cg00325917	1	169671116	SELL;SELL	Body;Body		0	0	0	0
cg18457108	3	194800853	C3orf21	Body		0	0	0	0
cg13178198	10	1511228	ADARB2	Body		0	0	0	0
cg24850178	X	106362074	RBM41;RBM41	TSS200;TSS200	S_Shore	0	0	0	0
cg02950621	16	3635098	BTBD12	Body	N_Shelf	0	0	0	0
cg05283992	11	25794249				0	0	0	0
cg13245593	1	119522425	TBX15	5'UTR	Island	0	0	0	0
cg23391173	19	57989282	ZNF772;ZNF772	TSS1500;TSS1500		0	0	0	0
cg04390683	6	30900149	SFTA2	TSS200		0	0	0	0
cg05062939	6	32829303				0	0	0	0
cg00154902	8	1245703			Island	0	0	0	0
cg11418607	15	67323243			N_Shelf	0	0	0	0
cg07557024	2	3663715	COLEC11;COLEC11	Body;Body		36	9	0	0
cg09829645	2	71723690	DYSF;DYSF;DYSF;DYSF;DYSF;DYSF;DYSF;DYSF;DYSF;DYSF;DYSF;DYSF;DYSF;DYSF	Body;Body;Body;Body;Body;Body;Body;Body;Body;Body;Body;Body;Body;Body		0	0	0	0
cg22109827	7	30727326				0	0	0	0
cg04123498	8	142283564				0	0	0	0
cg07240846	10	12438782	CAMK1D;CAMK1D	Body;Body		0	0	0	0
cg04130408	7	73703236	CLIP2;CLIP2	TSS1500;TSS1500	N_Shore	0	0	0	0
cg22955899	14	55617843	DLGAP5;DLGAP5	Body;Body		0	0	0	0
cg04852271	X	140787063	SPANXD;SPANXE	TSS1500;TSS1500		0	0	5	0
cg14195178	17	80849463	TBCD	Body		0	0	0	0
cg01741372	11	783889				0	0	0	0
cg09721595	11	77773924	THRSP	TSS1500		0	0	0	0
cg04741880	19	51362954	KLK3;KLK3;KLK3;KLK3	Body;Body;Body;3'UTR		0	0	0	0
cg11733135	1	81878937				0	0	0	0
cg19613915	5	170921824				0	0	0	0
cg08031982	16	87577539				0	0	0	0
cg05279330	13	26776254				0	0	0	0
cg20252997	1	4481995	LOC284661	Body		0	0	0	0
cg14689365	7	158441557	NCAPG2	Body		0	2	1	0
cg09756125	7	158250978	PTPRN2;PTPRN2;PTPRN2	Body;Body;Body	S_Shore	0	0	0	0
cg16535752	17	57448097	YPEL2	Body		0	0	0	0
cg24014558	8	142192568	DENND3	Body		0	0	0	0
cg11383134	6	29648590				0	0	0	0
cg19504605	8	144339106	ZFP41	3'UTR	S_Shore	0	0	0	0
cg21427119	20	30132790	HM13;HM13;HM13	Body;Body;Body	N_Shelf	0	0	0	0
cg18299950	11	18720304	TMEM86A	TSS200	Island	0	0	0	0
cg14638919	9	138065530			N_Shelf	0	0	0	0
cg07460842	6	66804631			Island	0	0	1	0
cg16178271	7	1948755	MAD1L1;MAD1L1;MAD1L1	Body;Body;Body	N_Shore	0	0	0	0
cg05468156	2	106885926			N_Shore	0	0	0	0
cg14100496	9	117163862			S_Shelf	0	0	0	0
cg20421295	2	233749913	NGEF;NGEF	Body;Body		0	0	0	0
cg26400546	1	205499355	CDK18;CDK18;CDK18	Body;Body;Body	S_Shore	0	0	0	0
cg07732331	6	132945530	TAAR2	TSS200		0	0	0	0
cg11976736	19	40031368	EID2	TSS1500	S_Shore	0	0	0	0
cg14704780	6	32305106	C6orf10	Body		0	0	0	0
cg14111685	2	242930205			Island	0	0	0	0
cg19014289	17	568442	VPS53;VPS53	Body;Body		0	0	0	0
cg06917450	1	38156652	C1orf109	TSS1500	N_Shore	0	0	0	0
cg22494932	6	29648379				0	0	0	0
cg25169180	11	61511132	DAGLA	Body	Island	0	0	0	0
cg16607197	16	968643	LMF1	Body	S_Shore	0	0	0	0
cg02403292	5	168728193	SLIT3	TSS200	Island	0	0	0	0
cg18527716	17	77038216	C1QTNF1;C1QTNF1;C1QTNF1	5'UTR;5'UTR;5'UTR		0	0	0	0
cg09993718	11	117670657			S_Shelf	0	0	0	0
cg17332295	X	101853476	ARMCX5;ARMCX5;ARMCX5;ARMCX5;ARMCX5;ARMCX5	TSS1500;TSS1500;TSS1500;TSS1500;TSS1500;TSS1500	N_Shore	2	1	0	0
cg13033971	13	46291973			S_Shelf	0	0	0	0
cg14067524	13	109439124	MYO16	Body		0	0	0	0
cg00569813	8	8483549				0	0	0	0
cg13066461	11	19078052	MRGPRX2	5'UTR		0	0	0	0
cg02504993	6	170703522	FAM120B	Body	Island	0	0	0	0
cg20027946	4	154174325	TRIM2;TRIM2	Body;5'UTR	S_Shelf	0	0	0	0
cg22251955	11	118022607	SCN4B;SCN4B	Body;Body	N_Shore	0	0	0	0
cg11460778	1	145385299			Island	5	0	0	0
cg00598125	6	32555411	HLA-DRB1	Body	S_Shelf	1	0	0	0
cg21358336	17	6558440			Island	0	0	0	0
cg21720265	6	31464955	MICB	TSS1500	N_Shore	0	1	0	0
cg11755407	11	62370490	EML3;MTA2	Body;TSS1500	Island	0	0	0	0
cg08033130	3	45983597	CXCR6;FYCO1	TSS1500;Body		0	0	0	0
cg09102030	3	164659583				0	0	0	0
cg09677945	13	43597657	DNAJC15;DNAJC15	5'UTR;1stExon	Island	0	0	0	0
cg24284539	10	12999599	CCDC3	Body		0	0	0	0
cg08964730	6	32634009	HLA-DQB1	Body	S_Shore	0	0	0	0
cg02372404	10	131209556				0	0	0	0
cg12076115	6	14916230				0	0	0	0
cg12445775	18	24445692	C18orf16;AQP4;AQP4	Body;5'UTR;1stExon	S_Shelf	0	0	0	0
cg14456004	13	21872349			Island	0	0	0	0
cg10466124	6	32498285	HLA-DRB5	TSS1500		0	0	0	0
cg24398793	7	15651770	MEOX2	3'UTR		0	0	0	0
cg20356878	3	121714668	ILDR1	Body	S_Shelf	0	0	0	0
cg04012354	4	143771325			S_Shelf	0	0	0	0
cg07422412	5	6585532	LOC255167;LOC255167	Body;Body	S_Shore	0	0	0	0
cg08634464	19	2901147	ZNF57	Body	Island	0	0	0	0
cg09381666	16	88757816				0	0	0	0
cg22675702	17	20026062	CYTSB;CYTSB	Body;Body		0	0	0	0
cg25094735	19	50848024	NAPSB	TSS200		0	0	0	0
cg05660106	1	15850417	CASP9;CASP9	Body;Body	N_Shore	0	0	0	0
cg19300401	6	16962712				0	0	0	0
cg11936536	11	133784410			N_Shelf	0	0	0	0
cg00277334	10	82204260				0	0	0	0
cg19959041	11	115451985				0	0	0	0
cg26398228	4	33062845				0	0	0	0
cg18662228	2	236867804	AGAP1;AGAP1	Body;Body	Island	0	0	0	0
cg08121686	1	2981840	FLJ42875;FLJ42875	Body;Body	S_Shore	0	0	0	0
cg16338278	11	67432957	ALDH3B2;ALDH3B2	Body;Body	Island	0	0	1	0
cg12928933	3	57680278	FAM116A	TSS1500	S_Shore	0	0	0	0
cg12195446	13	110424497	IRS2	Body		0	0	0	0
cg04461101	6	32515251				5	2	0	0
cg23691223	1	57785036	DAB1	5'UTR		0	0	0	0
cg12386614	1	33608053				0	0	0	0
cg04985482	6	31382065	MICA	Body		0	0	0	0
cg10556349	10	835070				0	0	0	0
cg02375585	6	33091111	HLA-DPB2	Body		0	0	0	0
cg19119382	7	101998514				0	3	1	0
cg22681709	2	178499509	PDE11A;PDE11A;PDE11A;PDE11A	Body;Body;Body;Body		0	0	0	0
cg23786747	10	64320150	ZNF365;ZNF365	5'UTR;Body		0	0	0	0
cg15118514	13	113499073	ATP11A;ATP11A	Body;Body	S_Shore	1	0	0	0
cg05843944	14	74873358	TMEM90A	3'UTR		0	0	0	0
cg25838465	1	92012736			S_Shore	0	0	0	0
cg19508790	12	34547604				0	0	0	0
cg10788927	21	47419697	COL6A1	Body	N_Shore	0	0	0	0
cg15663948	13	113030673	C13orf28;C13orf28	1stExon;5'UTR		0	0	0	0
cg06258939	11	1985287			N_Shore	0	0	0	0
cg13045913	15	41100308	DNAJC17;ZFYVE19	TSS1500;Body	S_Shore	0	0	0	0
cg19182537	13	43598038	DNAJC15	Body	S_Shore	0	0	0	0
cg22586603	8	129985596				0	0	0	0
cg21330272	3	16922923			N_Shelf	0	0	0	0
cg07326602	11	68495403	MTL5	Body		0	0	0	0
cg01097011	20	46987304	LOC284749	TSS1500		1	0	0	0
cg13295614	2	239330383				0	0	0	0
cg14117565	19	51850506	ETFB;ETFB	Body;Body		0	0	0	0
cg07711085	20	61877875	NKAIN4	Body	Island	0	0	0	0
cg11218432	10	3150898	PFKP	Body	S_Shelf	0	0	0	0
cg04553112	3	125709451			Island	0	0	0	0
cg07930587	6	32823566	PSMB9;PSMB9	Body;Body	S_Shore	0	0	0	0
cg00352468	2	10687659				0	0	0	0
cg21227060	5	178195589	AACSL	Body		1	0	0	0
cg14539730	X	151809946	GABRQ	Body	S_Shelf	0	0	0	0
cg14729962	13	43597565	DNAJC15;DNAJC15	5'UTR;1stExon	Island	0	0	0	0
cg00204262	19	39323158	ECH1	TSS1500	S_Shore	0	0	0	0
cg10701801	1	52082593	OSBPL9;OSBPL9;OSBPL9;OSBPL9	TSS200;TSS200;TSS200;TSS200		0	0	0	0
cg24097094	6	170467790				0	0	0	0
cg14818701	8	19540453	CSGALNACT1;CSGALNACT1	TSS1500;TSS200		0	0	0	0
cg07882838	15	67417607	SMAD3;SMAD3	Body;TSS1500		0	0	0	0
cg05340866	7	148032668	CNTNAP2	Body	N_Shelf	0	0	0	0
cg20618651	4	56718365	EXOC1;EXOC1;EXOC1	TSS1500;TSS1500;TSS1500	N_Shore	0	0	0	0
cg14661431	19	35736529			N_Shelf	1	0	0	0
cg06634576	2	36782386	FEZ2;FEZ2	Body;Body		0	0	0	0
cg03028786	2	224897425	SERPINE2;SERPINE2;SERPINE2;SERPINE2	5'UTR;TSS1500;Body;5'UTR		0	0	0	0
cg07895329	6	154821545	CNKSR3	Body		0	0	0	0
cg05848894	13	110640814				0	0	0	0
cg26834418	11	89957033	CHORDC1;CHORDC1	TSS1500;TSS1500	S_Shore	0	0	0	0
cg05049822	4	103171630				0	0	0	0
cg17820060	1	103343469	COL11A1;COL11A1;COL11A1;COL11A1	3'UTR;3'UTR;3'UTR;3'UTR		0	0	0	0
cg26261358	15	24043142				0	0	0	0
cg24928141	1	92154087	TGFBR3	Body		0	0	0	0
cg03120558	17	58165865	LOC645638	TSS200		0	0	0	0
cg06027927	5	50259733				0	0	0	0
cg13655986	10	129197384	DOCK1	Body	S_Shore	0	0	0	0
cg00582897	5	149675782			N_Shore	0	0	0	0
cg08344634	8	1938530	KBTBD11	5'UTR	Island	0	0	0	0
cg24524099	7	157643007	PTPRN2;PTPRN2;PTPRN2	Body;Body;Body		0	0	0	0
cg12177207	3	159943101	LOC401097	TSS1500	Island	0	0	0	0
cg10288030	3	190985870	UTS2D	3'UTR		47	39	1	0
cg07341137	6	33129778			S_Shore	0	0	0	0
cg08950364	1	108039344				0	0	0	0
cg03036047	6	32362744	BTNL2	Body		0	0	0	0
cg05007442	5	3594275			N_Shore	0	0	0	0
cg00645020	16	84693148	KLHL36	Body	S_Shore	0	0	0	0
cg16329085	1	82062214				1	0	0	0
cg16848221	19	6362787	CLPP	Body	S_Shore	0	0	0	0
cg26450240	11	49003361				0	0	0	0
cg27200895	4	7763703	AFAP1;AFAP1;LOC84740	3'UTR;3'UTR;Body		0	0	0	0
cg06394820	11	60608291	CCDC86	TSS1500	N_Shore	0	0	0	0
cg20867674	6	163768411				0	0	0	0
cg11399582	15	74345103				0	0	0	0
cg13939291	4	383159			S_Shelf	1	0	1	0
cg16906555	7	54728016			N_Shelf	0	0	0	0
cg02922510	7	156869431			N_Shore	0	0	0	0
cg18223430	12	12223841	BCL2L14;BCL2L14;BCL2L14	TSS200;TSS1500;TSS1500		0	0	0	0
cg21598190	7	2099404	MAD1L1;MAD1L1;MAD1L1	Body;Body;Body	N_Shore	0	0	0	0
cg06201763	11	111692181	ALG9;ALG9;ALG9;ALG9	Body;Body;Body;Body		0	0	0	0
cg21743826	4	976412	SLC26A1	Body		0	0	0	0
cg19767548	11	18433554	LDHC;LDHC	TSS1500;TSS1500		0	0	0	0
cg25932869	7	102107737	LRWD1	Body	S_Shore	0	0	0	0
cg22464447	15	91054211				18	3	0	0
cg26089705	20	43371550			N_Shelf	0	0	0	0
cg25188166	3	119420208			N_Shore	0	0	0	0
cg13285319	6	35265417	DEF6	TSS200		0	0	0	0
cg07973026	4	103553119	MANBA	3'UTR		0	0	0	0
cg23091117	3	112929830			N_Shore	0	0	0	0
cg08022281	6	29648345				0	0	0	0
cg13011109	5	167955758	FBLL1	TSS1500	N_Shore	0	0	0	0
cg08466034	17	16318930	TRPV2;TRPV2	1stExon;5'UTR		0	0	0	0
cg23601664	12	75780994			N_Shelf	0	0	0	0
cg03595348	2	95999906	KCNIP3	Body		0	0	0	0
cg14920808	13	25690829				2	0	0	0
cg05818501	10	1451648	ADARB2	Body		0	0	0	0
cg19862839	17	59543726	TBX4	Body	S_Shelf	0	0	0	0
cg05890457	8	1905131	ARHGEF10	Body		0	0	0	0
cg19729930	2	74357872			Island	0	0	0	0
cg20905796	11	122376861				0	0	0	0
cg10668121	2	68968418	ARHGAP25;ARHGAP25	Body;Body		0	0	0	0
cg18663259	2	2757161			S_Shelf	0	0	0	0
cg10095033	15	94898125	MCTP2;MCTP2;MCTP2	Body;Body;TSS1500		0	0	0	0
cg17829936	6	132910681	TAAR5	1stExon		0	0	0	0
cg09065629	16	1709722	CRAMP1L	Body	S_Shelf	0	0	0	0
cg19265641	15	85113338	UBE2QP1	Body	N_Shore	9	0	0	0
cg15988970	13	43597736	DNAJC15;DNAJC15	5'UTR;1stExon	Island	0	0	0	0
cg14252237	2	137077233				0	0	0	0
cg16154810	22	47135258	CERK	TSS1500		0	0	0	0
cg21655171	7	1097952	C7orf50;C7orf50;C7orf50;GPR146	Body;Body;Body;1stExon	Island	0	0	0	0
cg13071618	8	144599125	ZC3H3	Body	N_Shelf	0	0	0	0
cg14802609	10	20182208	PLXDC2	Body		0	0	0	0
cg24705404	1	58602196	DAB1	5'UTR		0	0	0	0
cg15820961	6	32558459	HLA-DRB1	TSS1500		0	0	0	0
cg08103988	17	6558365			Island	0	0	0	0
cg21806669	4	17438618				0	0	0	0
cg18513344	3	195531298	MUC4;MUC4;MUC4	Body;Body;Body		0	0	0	0
cg16713625	12	124968359	NCOR2;NCOR2	Body;Body		0	0	0	0
cg22775138	10	135008819	KNDC1	Body		0	0	0	0
cg04226110	21	45246164			N_Shore	0	0	0	0
cg06601891	12	15038788	MGP;MGP	1stExon;5'UTR		0	0	0	0
cg13560919	6	33536144			N_Shelf	0	0	0	0
cg19491478	20	59543708			S_Shore	0	0	0	0
cg24084927	10	6316599				0	0	0	0
cg09349613	10	126686762	CTBP2;CTBP2;CTBP2	Body;Body;Body	Island	0	0	0	0
cg20636526	6	32305145	C6orf10	Body		0	0	0	0
cg06032337	6	29648468				0	0	0	0
cg01050429	5	72596646			S_Shore	0	0	0	0
cg06498468	16	82203702	MPHOSPH6	Body	Island	0	0	0	0
cg03834261	12	96336532	CCDC38;AMDHD1	TSS200;TSS1500	Island	0	0	0	0
cg20026367	7	130875551	MKLN1	Body		0	0	0	0
cg26805579	6	32372962	BTNL2	Body		0	0	0	0
cg22457110	15	32162415				0	0	0	0
cg10074506	10	106035131	GSTO2	Body	S_Shore	0	0	0	0
cg23081194	21	46219184	UBE2G2;UBE2G2	5'UTR;Body	N_Shelf	0	0	0	0
cg05422022	6	168533689			S_Shelf	0	0	0	0
cg04259832	19	20162966			Island	0	0	0	0
cg10482512	6	167524238	CCR6	TSS1500		0	0	0	0
cg01350803	7	157260189			N_Shore	0	0	0	0
cg06210526	19	41619850	CYP2F1	TSS1500		0	0	0	0
cg09551502	4	7148851				0	0	0	0
cg26296069	1	53336249	ZYG11A	Body		444	99	0	0
cg04168479	2	152872424	CACNB4;CACNB4;CACNB4	Body;Body;Body		0	0	0	0
cg02419716	7	150948324	SMARCD3;SMARCD3	Body;Body	N_Shore	0	0	0	0
cg07750638	6	166807114				35	16	3	0
cg17048834	6	30080230	TRIM31	Body		0	0	0	0
cg11611505	10	3373478			N_Shore	0	0	0	0
cg10776061	19	12768390	MAN2B1	Body	S_Shore	0	0	0	0
cg01341801	6	32489203	HLA-DRB5	Body	N_Shore	0	0	0	0
cg21385522	1	16154831				1	2	0	0
cg26294955	5	152502171				0	0	0	0
cg23813394	2	238252272	COL6A3;COL6A3;COL6A3	Body;Body;Body		0	0	0	0
cg10898776	7	92100819				0	0	0	0
cg14521987	9	129236500	FAM125B	Body		0	0	0	0
cg10526897	5	140184441	PCDHA2;PCDHA1;PCDHA1;PCDHA3	Body;Body;Body;Body	S_Shore	0	0	0	0
cg10158182	6	32188822	NOTCH4	Body		0	0	0	0
cg02376916	6	53219672				9	1	0	0
cg23022053	14	52733243	PTGDR	TSS1500	N_Shore	0	0	0	0
cg11400068	5	6700750				0	0	0	0
cg16151959	13	42704154	DGKH;DGKH	Body;Body		0	0	0	0
cg20825710	11	1620352	HCCA2;KRTAP5-2;LOC338651	Body;TSS1500;Body		0	0	0	0
cg13399791	5	177986646	COL23A1	Body		0	0	2	0
cg20228636	6	29648525				0	0	0	0
cg26490758	10	3372937			N_Shore	0	0	0	0
cg08605899	7	105969911				0	0	0	0
cg08821998	3	37562371	ITGA9	Body		0	0	0	0
cg05779406	7	1198841	ZFAND2A	5'UTR	N_Shore	0	0	0	0
cg16490124	1	235292369	SNORA14B;TOMM20	TSS1500;TSS200	Island	0	0	0	0
cg18861767	10	82189478	C10orf58;C10orf58	Body;Body		0	0	0	0
cg23162598	7	157345746	PTPRN2;PTPRN2;PTPRN2	Body;Body;Body	N_Shore	0	0	0	0
cg01601712	7	150018095	ACTR3C	5'UTR	N_Shore	0	0	0	0
cg21440084	1	34615965	CSMD2	Body		0	0	0	0
cg02157463	16	87648182	JPH3	Body	Island	0	0	0	0
cg03693561	20	36974511	LBP	TSS1500		0	0	0	0
cg13387643	1	10737562	CASZ1;CASZ1	Body;Body		0	0	0	0
cg25007414	15	63250281				0	0	0	0
cg21139795	3	119243933	CD80	3'UTR		0	0	0	0
cg06855422	4	94566151	GRID2	Body		0	0	0	0
cg23281436	19	8403195	KANK3	5'UTR	S_Shelf	0	0	0	0
cg15768613	7	37484562	ELMO1	5'UTR	N_Shelf	0	0	0	0
cg26021304	6	29645117	ZFP57	TSS200		0	0	0	0
cg03958058	10	133761284	PPP2R2D;PPP2R2D;PPP2R2D	Body;Body;Body		0	0	0	0
cg22337407	1	11046185				0	0	0	0
cg23380672	11	45683401	CHST1	5'UTR	N_Shelf	0	0	0	0
cg16656875	6	108145930	SCML4	TSS1500		0	0	0	0
cg00793981	2	220199185	RESP18	TSS1500	S_Shelf	0	0	0	0
cg18281939	5	77783895	LHFPL2	3'UTR		0	0	0	0
cg26870999	2	25744763	DTNB;DTNB;DTNB;DTNB;DTNB	Body;Body;Body;Body;Body		0	0	0	0
cg01475387	X	37430689	LANCL3;LANCL3	TSS200;TSS200	N_Shore	1	0	0	0
cg03449857	6	29648623				0	0	0	0
cg22786333	7	801211	HEATR2	Body		0	0	0	0
cg19471911	11	102079985	YAP1;YAP1	Body;Body		0	0	0	0
cg18650659	6	31117380	CCHCR1;CCHCR1;CCHCR1	Body;Body;Body		2	0	0	0
cg10373733	6	25993375			S_Shore	0	0	0	0
cg18756931	1	20095795	TMCO4	Body		0	0	0	0
cg16788050	11	8053406			Island	0	0	0	0
cg18551877	11	58612087	GLYATL2	TSS200		0	0	0	0
cg25658612	3	40175622	MYRIP	Body		1	0	0	0
cg13838276	6	118158769				0	0	0	0
cg22687569	19	36439299			S_Shelf	0	0	0	0
cg04012681	10	1511277	ADARB2	Body		0	0	0	0
cg07480955	6	31038593				0	0	0	0
cg16702660	14	22361282				0	0	0	0
cg10797850	14	105213611	ADSSL1;ADSSL1	3'UTR;3'UTR		0	0	0	0
cg24184919	3	126877870				0	0	0	0
cg00901687	17	48585270	MYCBPAP	TSS1500	N_Shore	0	0	0	0
cg14048834	19	49990801	RPL13AP5;RPL13A	TSS200;TSS200	Island	0	0	0	0
cg06379361	12	120755460			Island	0	0	0	0
cg11405538	5	3177877				0	0	0	0
cg24923430	8	8679450	MFHAS1	Body		0	0	0	0
cg19373347	1	219634786				0	0	0	0
cg05740244	11	18434015	LDHC;LDHC	5'UTR;5'UTR		0	0	0	0
cg16908938	2	11728079	GREB1;GREB1;GREB1	3'UTR;Body;Body		0	0	0	0
cg08082355	20	56286441	PMEPA1;PMEPA1;PMEPA1;PMEPA1;PMEPA1	5'UTR;1stExon;TSS1500;TSS1500;TSS1500	S_Shore	0	0	0	0
cg26701510	6	29715062	LOC285830;LOC285830	Body;Body	N_Shore	1	0	0	0
cg24900563	11	10320161			S_Shelf	0	0	0	0
cg05366050	4	164092065			S_Shelf	0	0	0	0
cg21717724	9	123604514	PSMD5;LOC253039	Body;TSS1500	N_Shore	0	0	0	0
cg13956086	7	2434521				0	0	1	0
cg13332350	11	35239907	CD44;CD44;CD44;CD44;CD44	Body;Body;Body;Body;Body		10	1	0	0
cg03579624	3	75717248			N_Shore	0	0	0	1
cg00474091	12	19604192	AEBP2;AEBP2	Body;Body		0	0	0	0
cg17711541	6	26124704	HIST1H2AC;HIST1H2BC	1stExon;TSS1500	Island	2	4	0	0
cg13661397	10	5454459	NET1	TSS200	Island	0	0	0	0
cg22901347	3	171138553	TNIK;TNIK;TNIK;TNIK;TNIK;TNIK;TNIK;TNIK;TNIK	Body;Body;Body;Body;Body;Body;Body;Body;Body		0	0	0	0
cg22920501	2	26401640	FAM59B	Body	N_Shore	0	0	0	0
cg10295955	4	187884368			Island	7	9	6	0
cg23947654	2	160058036	TANC1;TANC1	Body;Body		0	0	0	0
cg06409856	19	10750786	SLC44A2;SLC44A2	Body;Body	S_Shelf	24	2	0	0
cg00125893	15	71747687	THSD4	Body		0	0	0	0
cg13968390	2	108904812	SULT1C2;SULT1C2	TSS1500;TSS1500		0	0	0	0
cg23047825	15	99317340	IGF1R	Body		0	0	0	0
cg16423096	14	22279816				0	0	0	0
cg04768488	16	70808233	VAC14	Body		0	0	0	0
cg04579183	15	88119834	NCRNA00052	TSS1500		0	0	0	0
cg26207657	10	112207327				0	0	0	0
cg04515524	19	17489148	PLVAP	TSS1500	S_Shore	0	0	0	0
cg01256987	12	42539512	GXYLT1;GXYLT1	TSS1500;TSS1500	S_Shore	0	0	0	0
cg24372256	21	43528868	UMODL1;UMODL1;C21orf128	Body;Body;TSS1500	S_Shelf	0	0	0	0
cg02912291	20	17944845	SNORD17;SNX5;SNX5	TSS1500;Body;Body	N_Shelf	0	0	0	0
cg09507561	16	16236430	ABCC1;ABCC1;ABCC1;ABCC1;ABCC1	3'UTR;3'UTR;3'UTR;3'UTR;3'UTR		0	0	0	0
cg07061783	6	25882402			Island	6	1	5	0
cg13724111	9	18825658	ADAMTSL1	Body		0	0	0	0
cg27581660	4	99700350				0	0	0	0
cg26856631	7	32526065	LSM5;LSM5;LSM5;LSM5	3'UTR;Body;3'UTR;3'UTR	N_Shelf	0	0	0	0
cg05977333	16	86029348				0	0	0	0
cg06954720	6	32525813	HLA-DRB6	Body		1	1	2	0
cg19486437	7	108108892				0	0	0	0
cg16659583	10	1209455	NCRNA00200	Body	Island	0	0	0	0
cg19214707	7	3157722				0	0	0	0
cg12728543	1	175961687	RFWD2;RFWD2	Body;Body		132	2	0	0
cg14007688	9	136522927	DBH	Body		0	0	0	0
cg18053688	3	158500698				0	0	0	0
cg07537917	2	241836409	C2orf54	TSS1500		0	0	0	0
cg05718771	8	9182010				0	0	0	0
cg12483005	1	23474871	LUZP1;LUZP1	5'UTR;5'UTR		0	0	0	0
cg07876831	13	114161463	TMCO3	Body	N_Shelf	0	0	0	0
cg03452623	4	187889614			Island	0	3	19	0
cg07365741	6	170478434			S_Shelf	0	0	0	0
cg03891843	10	135030439	KNDC1	Body	S_Shore	0	0	0	0
cg12440927	7	157791721	PTPRN2;PTPRN2;PTPRN2	Body;Body;Body		0	0	0	0
cg06755258	5	1462729	LPCAT1	3'UTR	N_Shore	0	0	0	0
cg03198009	6	29648604				0	0	0	0
cg06231519	16	969599	LMF1	Body	N_Shore	0	0	0	0
cg17729655	6	31038609				0	0	0	0
cg12050358	17	36612909	ARHGAP23	TSS1500	S_Shelf	0	0	0	0
cg15570656	6	29648628				0	0	0	0
cg03644281	6	41068752	NFYA;NFYA;LOC221442	3'UTR;3'UTR;TSS200	Island	0	0	0	0
cg12401798	20	62098002	KCNQ2;KCNQ2;KCNQ2;KCNQ2;KCNQ2	Body;Body;Body;Body;Body	Island	0	0	0	0
cg11519708	7	1981254	MAD1L1;MAD1L1;MAD1L1	Body;Body;Body	S_Shelf	0	0	0	0
cg07319199	2	69273285	ANTXR1;ANTXR1;ANTXR1	Body;Body;Body		0	0	0	0
cg13370086	1	55260950	TTC22;TTC22	Body;Body		0	0	0	0
cg16387046	12	55248207	MUCL1	TSS200		0	0	0	0
cg00051154	2	237079099			N_Shore	0	0	0	0
cg18624102	19	39523840	FBXO27	TSS1500	S_Shore	0	0	0	0
cg24241305	13	114826075	RASA3	Body		0	0	0	0
cg05990366	12	124773693	FAM101A	TSS200		0	0	0	0
cg23489630	19	44645078	ZNF234;ZNF234	TSS1500;TSS1500	N_Shore	0	0	0	0
cg14350224	11	63885769	FLRT1;MACROD1	3'UTR;Body	Island	0	0	0	0
cg15697160	1	24743492	NIPAL3	5'UTR	S_Shore	0	0	0	0
cg09969882	2	239348400	ASB1	Body	S_Shelf	0	0	0	0
cg19766460	21	43528205	UMODL1;UMODL1;C21orf128	Body;Body;Body	S_Shore	0	0	0	0
cg26006214	19	18405615			S_Shelf	0	0	0	0
cg06737250	2	201042953				0	0	0	0
cg12339131	15	90927939			N_Shelf	0	0	0	0
cg16471877	6	99817927	COQ3	Body		0	0	0	0
cg04787784	16	930179	LMF1	Body	S_Shore	0	0	0	0
cg23261375	1	163437170				0	0	0	0
cg26944245	16	421049	TMEM8A;MRPL28	3'UTR;TSS1500	S_Shore	0	0	0	0
cg24586205	1	222162028				0	0	0	0
cg15773148	12	49579630	TUBA1A	Body	N_Shelf	1	0	2	0
cg25754956	12	51612065	POU6F1	TSS1500	S_Shore	0	0	0	0
cg09654669	8	57350985			Island	0	0	0	0
cg13264672	7	39993440	CDK13;CDK13	Body;Body	S_Shore	0	0	0	0
cg11440486	17	48585216	MYCBPAP	TSS1500	N_Shore	0	0	0	0
cg18200150	17	30822561	MYO1D	Body	N_Shore	0	0	0	0
cg21498375	8	143897436				0	0	0	0
cg18565762	3	39321867	CX3CR1;CX3CR1;CX3CR1;CX3CR1;CX3CR1	Body;1stExon;5'UTR;TSS1500;5'UTR		0	0	0	0
cg03307177	3	196347230				0	0	0	0
cg00681003	20	23586547	CST9;CST9	5'UTR;1stExon		0	0	0	0
cg16989719	2	238392110			N_Shelf	0	0	0	0
cg06937619	6	31104593	PSORS1C1	Body		0	0	0	0
cg15854548	4	4643278				0	0	0	0
cg24077401	19	40372977	FCGBP	Body	N_Shelf	0	1	0	0
cg07498088	10	134672797			S_Shore	0	0	0	0
cg21926612	6	163149169	PACRG;PACRG;PACRG;PACRG;PARK2;PARK2;PARK2	5'UTR;1stExon;5'UTR;5'UTR;TSS1500;TSS1500;TSS1500	S_Shore	0	0	0	0
cg16002799	19	55669872	TNNI3	TSS1500	S_Shore	0	0	0	0
cg18875674	11	73026651	ARHGEF17	Body		0	0	0	0
cg18353405	7	148764182			S_Shore	0	0	0	0
cg08355045	6	80787529				0	0	0	0
cg25607249	19	47288039	SLC1A5;SLC1A5;SLC1A5;SLC1A5	1stExon;5'UTR;Body;5'UTR	N_Shelf	0	0	0	0
cg24640182	6	32305068	C6orf10	Body		0	0	0	0
cg24524379	3	46600244	LRRC2;LRRC2	5'UTR;5'UTR		0	0	0	0
cg19415003	7	154455411	DPP6;DPP6;DPP6	Body;Body;Body		5	8	2	0
cg13720395	7	75957902	YWHAG	3'UTR	N_Shore	0	0	0	0
cg12296127	15	76868964	SCAPER;SCAPER	Body;Body		0	0	0	0
cg05570109	2	39812572				0	0	0	0
cg12406683	1	146548032			N_Shore	1	1	0	0
cg00164335	22	31503579	SELM	TSS200	Island	0	0	0	0
cg10855427	2	235732349				0	0	0	0
cg00007810	12	49113738			S_Shelf	10	1	0	0
cg17603288	5	14405747	TRIO	Body		0	0	0	0
cg02745784	2	178970574	PDE11A	5'UTR		0	0	0	0
cg21588594	6	32917979	HLA-DMA	Body		0	0	0	0
cg14021192	2	27616791	PPM1G;FTHL3;PPM1G	Body;TSS1500;Body	S_Shore	0	0	0	0
cg06937348	6	31474185	MICB	Body		0	0	1	0
cg00243527	22	30640594	LIF	Body	N_Shore	0	0	0	0
cg07984614	10	126314798	FAM53B	Body		0	0	0	0
cg21220214	8	57350948			Island	0	0	0	0
cg03078816	8	143361320	TSNARE1	Body	Island	0	0	0	0
cg16769976	16	89900194	SPIRE2	Body	N_Shore	0	0	0	0
cg01581037	8	33342441	MAK16	TSS1500	Island	0	0	0	0
cg12292084	X	48242838	SSX4B;SSX4B;SSX4;SSX4	TSS200;TSS200;TSS200;TSS200		2	2	0	1
cg15625791	20	30224355	COX4I2	TSS1500	N_Shore	5	1	0	0
cg10977910	1	84465055	TTLL7	TSS1500	Island	0	0	0	0
cg24158878	6	33137570	COL11A2;COL11A2;COL11A2	Body;Body;Body		0	0	0	0
cg16810310	11	66104993	BRMS1;BRMS1;RIN1	3'UTR;3'UTR;TSS1500	S_Shelf	0	0	0	0
cg26262232	6	32920995	HLA-DMA	TSS200		0	0	0	0
cg26117369	13	113104975			N_Shore	0	0	0	0
cg10187601	7	116789933	ST7;ST7	Body;Body		0	0	0	0
cg12759024	6	97372267	KLHL32	TSS1500	Island	0	0	0	0
cg09430642	8	128427306	POU5F1B	TSS1500		0	0	0	0
cg26348696	1	22425642				0	0	0	0
cg12532878	13	114837593	RASA3	Body	N_Shore	0	0	0	0
cg07673080	2	240241154	HDAC4	Body		0	0	0	0
cg02945674	9	107687711	ABCA1	5'UTR	N_Shore	0	0	0	0
cg20904336	14	100618491	DEGS2	Body	S_Shelf	0	0	0	0
cg03493087	6	32036356	TNXB	Body		0	1	0	0
cg14488913	3	195402182	SDHAP2	Body		0	0	1	0
cg12339802	1	38156545	C1orf109	TSS1500	N_Shore	0	0	0	0
cg08476485	3	122684038	SEMA5B	5'UTR		0	0	0	0
cg08914678	16	334889	PDIA2	Body	N_Shore	0	0	0	0
cg12568536	11	85873778				0	0	0	0
cg01813171	6	29762010	HCG4	TSS1500	S_Shore	0	1	0	0
cg08693745	12	132286231			Island	0	0	0	0
cg03070989	19	34311482			Island	0	0	0	0
cg00773700	8	144557035	ZC3H3	Body		0	0	0	0
cg02489157	21	43529162	UMODL1;UMODL1;C21orf128	Body;Body;TSS1500	S_Shelf	0	0	0	0
cg14418922	10	70824840				0	0	0	0
cg21005683	4	159191054				0	0	0	0
cg10690467	12	70047752	BEST3;BEST3	3'UTR;3'UTR		0	0	0	0
cg07729230	6	32295859	C6orf10	Body		0	0	0	0
cg04034998	10	127843646	ADAM12;ADAM12	Body;Body		0	0	0	0
cg00523628	6	164137946				0	0	0	0
cg14041812	4	169645874	PALLD;PALLD;PALLD	Body;Body;Body		0	0	0	0
cg18309183	3	134373303			S_Shelf	0	0	0	0
cg18689402	3	4630986	ITPR1;ITPR1;ITPR1	Body;Body;Body		0	0	0	0
cg14115431	4	41314429				1	0	0	0
cg05645661	16	29329490	RUNDC2C	Body		0	0	0	0
cg11317459	13	21872234			Island	0	0	0	0
cg10336025	3	140987789	ACPL2;ACPL2	Body;Body		0	0	0	0
cg24669311	17	20747058			Island	0	0	7	0
cg03698374	4	1362912	KIAA1530	Body	N_Shore	0	0	0	0
cg03039315	6	118973136	C6orf204;C6orf204	TSS200;TSS200	Island	0	0	0	0
cg02244970	11	55135222	OR4A15	TSS200		0	0	0	0
cg20130989	8	143992652	CYP11B2	3'UTR		0	1	0	0
cg14058359	19	16610600	C19orf44	5'UTR	S_Shelf	0	0	0	0
cg13384923	1	5918400				0	0	0	0
cg20221094	6	29913098	HLA-A	Body	S_Shore	1	0	0	0
cg09504384	10	72113560	LRRC20;LRRC20;LRRC20	Body;Body;Body		0	0	0	0
cg20492230	14	86577671				74	3	0	0
cg09908042	15	102025217	PCSK6;PCSK6;PCSK6;PCSK6;PCSK6;PCSK6;PCSK6;PCSK6	Body;Body;Body;Body;Body;Body;Body;Body	N_Shelf	0	0	0	0
cg13877915	19	58951672	ZNF132	TSS200	Island	0	0	0	0
cg20506807	6	170547656			S_Shore	0	0	0	0
cg14554788	3	99842452	C3orf26;C3orf26	Body;Body		0	0	0	0
cg06334689	16	30018720	DOC2A	Body	N_Shelf	0	0	0	0
cg15251140	8	8770972				46	11	0	0
cg11294620	4	157119935				0	0	0	0
cg12035144	6	29718093	LOC285830;LOC285830	TSS1500;TSS1500	S_Shore	0	1	0	0
cg18228076	17	43983362	MAPT;MAPT;MAPT;MAPT;MAPT;MAPT	5'UTR;5'UTR;5'UTR;5'UTR;5'UTR;5'UTR		0	0	0	0
cg13362719	5	295041	PDCD6	Body	S_Shore	0	0	1	0
cg24149364	14	50085410	RPL36AL	3'UTR	N_Shore	0	0	0	0
cg09272385	4	190345698				0	0	0	0
cg20442191	5	2564514			Island	0	0	0	0
cg26824678	1	19777949	CAPZB	Body		0	0	0	0
cg18428180	6	24646492	KIAA0319;KIAA0319;KIAA0319;KIAA0319;KIAA0319	TSS1500;TSS200;TSS200;TSS200;TSS1500	Island	0	0	0	0
cg03607220	6	32526263	HLA-DRB6	Body		0	0	0	0
cg25542007	11	89323282	NOX4	TSS1500		0	0	0	1
cg21134859	6	53228363			S_Shelf	0	0	0	0
cg09719342	5	146716604	STK32A;STK32A	Body;Body		0	0	0	0
cg16885113	6	29648507				0	0	0	0
cg08373250	8	120438409				0	0	0	0
cg24805360	5	77930038	LHFPL2	5'UTR		0	0	0	0
cg16432908	10	13544863	BEND7;BEND7;BEND7;BEND7	1stExon;1stExon;5'UTR;5'UTR		0	0	0	0
cg07187202	6	14917345				1	0	0	0
cg04011368	2	241586870			Island	0	0	0	0
cg10280308	2	128965706				0	0	0	0
cg02272576	6	43868964	LOC100132354	Body		0	0	0	0
cg22968622	17	43663579			Island	0	0	0	0
cg04398451	17	18023971	MYO15A	Body	Island	0	0	0	0
cg08869066	19	40872963	PLD3;PLD3	Body;Body	S_Shore	0	0	0	0
cg19636627	6	29649084				0	0	0	0
cg01401135	17	76522783	DNAH17	Body		0	0	0	0
cg08403010	16	30381303	TBC1D10B	1stExon	Island	0	0	0	0
cg11747594	6	29648225				0	0	0	0
cg24247132	7	64458642				0	0	0	0
cg00318166	4	190230730			Island	0	0	0	0
cg00753924	9	137298813	RXRA	Body	N_Shore	0	0	0	0
cg10034588	2	232392055	NMUR1	Body	N_Shelf	0	0	0	0
cg15574437	7	2019874	MAD1L1;MAD1L1;MAD1L1	Body;Body;Body	Island	0	0	0	0
cg01909103	12	129572610	TMEM132D	Body		0	1	0	0
cg22420257	16	9048074	USP7	Body	Island	3	2	2	0
cg03705235	16	1371463	UBE2I;UBE2I;UBE2I;UBE2I	Body;Body;Body;Body	S_Shore	0	0	0	0
cg14332815	11	18433564	LDHC;LDHC	TSS1500;TSS1500		0	0	0	0
cg06885757	1	42089581	HIVEP3;HIVEP3	5'UTR;5'UTR		0	0	0	0
cg15708526	6	29648271				0	0	0	0
cg11418303	1	71511514	PTGER3;PTGER3;PTGER3;PTGER3;PTGER3;PTGER3;PTGER3;PTGER3;PTGER3;PTGER3	Body;Body;Body;Body;Body;Body;Body;Body;Body;Body	N_Shore	0	0	0	0
cg11199437	10	39023045			N_Shore	0	4	4	0
cg09639108	3	127006893				0	0	0	0
cg22283653	8	49824208			S_Shore	0	0	0	0
cg20419542	6	116726587	DSE;DSE	Body;Body		0	0	0	0
cg24867790	1	179545668	NPHS2	TSS1500	S_Shore	0	0	0	0
cg17343385	20	62552607	DNAJC5	5'UTR	S_Shore	0	0	0	0
cg26809488	16	87991343	BANP;BANP	5'UTR;5'UTR	Island	0	0	0	0
cg25206764	1	218847989				0	0	0	0
cg08101922	7	119909506			N_Shelf	1	0	0	0
cg06437446	17	80939885	B3GNTL1	Body		0	0	0	0
cg03938978	2	103052716	IL18RAP	Body		0	0	0	0
cg15034757	3	186617939				0	0	0	0
cg09619347	11	64107520	CCDC88B	TSS200	N_Shelf	0	0	0	0
cg00401665	7	77740624	MAGI2	Body		0	0	0	0
cg08863473	8	143162400				0	0	0	0
cg02333792	15	79269735	RASGRF1;RASGRF1;RASGRF1	Body;Body;Body		0	0	0	0
cg22717235	1	150554875			S_Shelf	0	0	0	0
cg04381865	16	15219673			N_Shore	0	0	0	0
cg00676572	8	17780336	PCM1	TSS200	Island	0	0	0	0
cg02898977	14	24662177	TM9SF1;TM9SF1	Body;Body	N_Shelf	0	0	0	0
cg25708755	7	157951411	PTPRN2;PTPRN2;PTPRN2	Body;Body;Body	Island	0	0	3	0
cg08693140	7	6653510			N_Shore	0	0	0	0
cg06792428	6	31087240	CDSN;PSORS1C1	Body;5'UTR		0	0	0	0
cg26296371	6	5442953	FARS2	Body		0	0	0	0
cg11881038	6	154408701	OPRM1;OPRM1;OPRM1;OPRM1;OPRM1;OPRM1;OPRM1;OPRM1;OPRM1;OPRM1;OPRM1;OPRM1;OPRM1;OPRM1	Body;Body;Body;1stExon;Body;Body;5'UTR;Body;Body;Body;Body;5'UTR;Body;Body		0	0	0	0
cg17113602	20	62110277			N_Shore	0	0	0	0
cg18479299	3	125709523			S_Shore	0	0	0	0
cg10092377	1	200880981	C1orf106;C1orf106	Body;Body	Island	0	0	0	0
cg27035997	14	70321227			S_Shelf	0	0	0	0
cg12012426	4	1366463	KIAA1530	Body	Island	0	0	0	0
cg15268920	11	133507035				0	0	0	0
cg15250633	17	80627638	RAB40B	Body		0	0	0	0
cg00337181	6	28548673	SCAND3	Body		0	0	0	0
cg02288345	5	16895511	MYO10	Body		0	0	0	0
cg05924882	15	40883034			N_Shelf	0	0	0	0
cg03810198	17	74679597	MXRA7;MXRA7;MXRA7	Body;3'UTR;Body		0	0	0	0
cg11219411	3	46661640				0	0	0	0
cg18307968	6	29080239	OR2J3	1stExon		0	2	0	0
cg12867728	6	32549283	HLA-DRB1	Body	N_Shelf	0	0	0	0
cg27134251	8	1365049			N_Shore	0	0	0	0
cg02157827	6	30711805	FLOT1;IER3	TSS1500;Body	Island	0	0	0	0
cg13171004	10	37936967			N_Shelf	0	0	0	0
cg23338516	10	134647225				0	0	0	0
cg20438820	5	1641593			N_Shelf	0	2	0	0
cg12474013	6	33095865	HLA-DPB2	Body		0	1	0	0
cg11680857	1	152635200	LCE2D	TSS1500		0	0	0	0
cg08320316	7	5812747	RNF216;RNF216	5'UTR;5'UTR		0	0	0	0
cg01033205	8	107876626				0	0	0	0
cg01153376	16	818807	MSLN;MIR662;MSLN	3'UTR;TSS1500;3'UTR		0	0	0	0
cg22489785	5	115298231	LVRN;LVRN	1stExon;5'UTR	N_Shore	0	0	0	0
cg11010380	7	101007190	EMID2	Body	Island	0	0	0	0
cg05237503	11	33797161	FBXO3;FBXO3	TSS1500;TSS1500	S_Shore	0	0	0	0
cg24196422	1	3716982			S_Shelf	0	0	0	0
cg12163532	8	101428643				0	0	0	0
cg00687383	13	48668791	MED4	Body	N_Shore	0	0	0	0
cg15800276	7	154958660				0	0	0	0
cg08308162	16	8889244	TMEM186	3'UTR	N_Shelf	0	0	0	0
cg09021430	5	549028				0	1	1	0
cg00843795	7	105163736	PUS7	TSS1500	S_Shore	0	0	0	0
cg14061270	5	178960377			S_Shelf	0	0	0	0
cg25498107	15	41100233	DNAJC17;ZFYVE19	TSS1500;Body	S_Shore	0	0	0	0
cg07093428	11	18433500	LDHC;LDHC	TSS1500;TSS1500		0	0	0	0
cg22355889	11	107461585	ELMOD1;LOC643923;ELMOD1	TSS1500;TSS1500;TSS1500	N_Shore	0	0	0	0
cg19383211	6	32527588	HLA-DRB6	Body		0	0	0	0
cg14652524	7	129299889	NRF1;NRF1	Body;Body		0	0	0	0
cg17611936	7	151411526	PRKAG2;PRKAG2	Body;Body		0	0	0	0
cg19145607	3	45983792	CXCR6;FYCO1	TSS1500;Body		0	0	0	0
cg06300469	12	125383138				0	0	0	0
cg12994228	8	125193955				1	0	0	0
cg09835421	16	68378352	PRMT7	Body		0	0	0	0
cg01765152	8	129005526	PVT1	Body		0	0	0	0
cg06804873	1	40419732	MFSD2A;MFSD2A	TSS1500;TSS1500	N_Shore	0	0	0	0
cg14144366	10	61764026				0	0	0	0
cg20725493	19	15740067	CYP4F8	Body		2	1	1	0
cg08768472	16	85689701	KIAA0182;KIAA0182	Body;Body		0	0	0	0
cg23497020	12	50616562	LIMA1;LIMA1;LIMA1	Body;TSS200;Body		0	0	0	0
cg23021160	2	73869666	NAT8	TSS200		0	0	0	0
cg07073561	17	79615824			S_Shore	0	0	0	0
cg09592546	17	78652902	RPTOR;RPTOR	Body;Body		0	0	0	0
cg11960655	8	129696418				0	0	0	0
cg01137672	3	71380336	FOXP1;FOXP1	5'UTR;5'UTR		4	0	0	0
cg22582999	8	134594669				0	0	0	0
cg14645244	6	32552205	HLA-DRB1	Body	Island	0	0	0	0
cg05069835	7	76139338	UPK3B;UPK3B	TSS1500;TSS1500		0	0	0	0
cg00588198	6	29648452				0	0	0	0
cg25699073	6	29648381				0	0	0	0
cg03224005	1	232729619				0	0	0	0
cg01819759	13	79234251	RNF219	TSS1500	S_Shore	0	0	0	0
cg24087438	17	3704482	ITGAE;ITGAE	1stExon;5'UTR		0	0	0	0
cg21874902	5	33727007	ADAMTS12	Body		0	0	0	0
cg14642338	11	35547903	PAMR1;PAMR1	TSS1500;TSS1500	S_Shore	0	0	0	0
cg02262162	3	50878734	DOCK3	Body		0	0	0	0
cg19650706	5	140594406	PCDHB13	1stExon	N_Shore	0	0	1	0
cg11031660	14	83852380				2	0	0	0
cg08016336	4	41181318	APBB2;APBB2;APBB2	5'UTR;5'UTR;5'UTR		0	0	0	0
cg06176929	7	158331066	PTPRN2;PTPRN2;PTPRN2	Body;Body;Body		0	0	0	0
cg22037249	6	33037690	HLA-DPA1	Body		0	0	0	0
cg13069531	3	121796767	CD86;CD86;CD86	5'UTR;Body;1stExon		0	0	0	0
cg20176706	3	44803129	KIF15;KIAA1143;KIAA1143	TSS200;5'UTR;1stExon	Island	0	0	0	0
cg13655169	14	73929570				0	0	0	0
cg25919922	13	100150906			Island	0	0	0	0
cg16805553	11	118100503	MPZL3	3'UTR		0	0	0	0
cg03633114	21	27945841	CYYR1	TSS1500	S_Shore	0	0	0	0
cg07537133	20	59965634	CDH4	Body	Island	0	2	1	0
[truncated: 9,789 more rows]
