# Supplementary material for: A Genome-Wide mQTL Analysis in Human Adipose Tissue Identifies Genetic Variants Associated with DNA Methylation, Gene Expression and Metabolic Traits
Source: PLoS One. 2016 Jun 20;11(6):e0157776. doi: 10.1371/journal.pone.0157776 (PMC4913906; doi:10.1371/journal.pone.0157776)
Supplement: S17 Table — Sheet a: Identified trans-mQTL SNP-CpG pairs, including statistical results of associations and chromosomal location and relation to CpG islands and gene regions. Sheet b: Additional annotation data for SNPs present in sheet a, based on HumanOmniExpress-12v1_J_Gene_Annotation_build37 (Illumina). Sheet c: Additional annotation data for CpGs present in sheet a, based on Infinium HumanMethylation 450 BeadChip [25] and probe cross-reactivity info as reported by Chen et al [88]. (XLSX) [file pone.0157776.s017.xlsx]

## Sheet: a) trans-mQTLs
CpG Site_Illumina Probe ID	SNP	Chromosome	Distance Between SNP and CpG site (bp)	SNP_Minor Allele	SNP_Major Allele	T-Stat SNPvsCpG	Corrected P-Value SNPvsCpG	CpG Site_Relation To UCSC Refgene Name	CpG Site_Relation To UCSC Refgene Group	CpG Site_Relation To UCSC CPG Island	Is in the main analysis
cg27281836	rs10838987	11	582930	A	C	30.4595	1.18819e-32	FOLH1;FOLH1	Body;Body	Island	TRUE
cg23247274	rs11212749	13	86788955	A	G	28.0596	3.42709e-30	MRP63;MRP63;SKA3;SKA3;SKA3;SKA3	1stExon;5'UTR;5'UTR;1stExon;5'UTR;1stExon	Island	TRUE
cg23247274	rs1975910	13	86871745	A	G	28.0596	3.42709e-30	MRP63;MRP63;SKA3;SKA3;SKA3;SKA3	1stExon;5'UTR;5'UTR;1stExon;5'UTR;1stExon	Island	TRUE
cg23247274	rs2615760	13	86922649	A	G	28.0596	3.42709e-30	MRP63;MRP63;SKA3;SKA3;SKA3;SKA3	1stExon;5'UTR;5'UTR;1stExon;5'UTR;1stExon	Island	TRUE
cg13381631	rs10836478	10	45195771	G	A	26.5132	1.63809e-28			S_Shore	TRUE
cg13381631	rs1982827	10	45200720	G	A	26.285	2.94429e-28			S_Shore	TRUE
cg00902417	rs2856177	17	1391139	G	A	-23.762	2.55612e-25	CDRT1	3'UTR		TRUE
cg04842962	rs10758192	6	10523838	A	G	23.3385	8.40413e-25	MRPS18A	1stExon	Island	TRUE
cg05957603	rs2736866	22	93176682	A	G	-23.1225	1.55182e-24	XPNPEP3;ST13	TSS1500;TSS200	Island	TRUE
cg17117718	rs1881194	17	585606	A	G	22.9957	2.22882e-24			Island	TRUE
cg18984499	rs11847580	17	93871607	C	A	22.8741	3.15841e-24	RPL26	5'UTR	N_Shore	TRUE
cg18984499	rs3825559	17	93912430	A	G	22.8741	3.15841e-24	RPL26	5'UTR	N_Shore	TRUE
cg18984499	rs7149787	17	93924232	A	G	22.8741	3.15841e-24	RPL26	5'UTR	N_Shore	TRUE
cg18984499	rs7155050	17	93867232	G	A	22.8741	3.15841e-24	RPL26	5'UTR	N_Shore	TRUE
cg21818749	rs5953534	12	81931432	A	G	22.8571	3.31735e-24	B4GALNT1	5'UTR	Island	FALSE
cg17117718	rs17577094	17	524284	G	A	22.8326	3.55889e-24			Island	TRUE
cg17117718	rs17660464	17	514785	A	C	22.8326	3.55889e-24			Island	TRUE
cg22423821	rs12964779	5	41793260	A	G	22.1665	2.47112e-23				TRUE
cg21600908	rs1264706	12	103022233	G	C	-21.8218	6.85007e-23	FBRSL1	Body		TRUE
cg21600908	rs8321	12	103053363	C	A	-21.8218	6.85007e-23	FBRSL1	Body		TRUE
cg21600908	rs9261290	12	103047238	G	A	-21.8218	6.85007e-23	FBRSL1	Body		TRUE
cg20290983	rs10758192	6	10523819	A	G	21.7327	8.93237e-23	MRPS18A	1stExon	Island	TRUE
cg26043149	rs17198113	18	45115478	A	G	21.6316	1.20855e-22	FECH;FECH;FECH;FECH	5'UTR;5'UTR;1stExon;1stExon	Island	TRUE
cg26043149	rs881643	18	45119831	A	G	21.6316	1.20855e-22	FECH;FECH;FECH;FECH	5'UTR;5'UTR;1stExon;1stExon	Island	TRUE
cg14011486	rs2114582	1	152550587	G	A	21.4987	1.80068e-22	LIN28	TSS200	Island	TRUE
cg26518628	rs1818521	1	22271699	G	A	-21.3514	2.80775e-22				TRUE
cg12753165	rs2023876	1	162872610	A	G	-21.0815	6.37186e-22	TOMM20	3'UTR		TRUE
cg12753165	rs2362987	1	162847317	A	C	-21.0815	6.37186e-22	TOMM20	3'UTR		TRUE
cg12753165	rs6648146	1	162802890	G	A	-21.0815	6.37186e-22	TOMM20	3'UTR		TRUE
cg17117718	rs2532316	17	550504	A	G	21.0794	6.41365e-22			Island	TRUE
cg25548582	rs1036452	13	664468	G	A	-21.0475	7.06843e-22	UTP14C;ALG11	TSS200;Body		TRUE
cg25548582	rs1436724	13	679882	A	G	-21.0475	7.06843e-22	UTP14C;ALG11	TSS200;Body		TRUE
cg25548582	rs693991	13	604873	A	G	-21.0475	7.06843e-22	UTP14C;ALG11	TSS200;Body		TRUE
cg25548582	rs7319451	13	623666	A	G	-21.0475	7.06843e-22	UTP14C;ALG11	TSS200;Body		TRUE
cg25548582	rs9526957	13	592876	G	A	-21.0475	7.06843e-22	UTP14C;ALG11	TSS200;Body		TRUE
cg25548582	rs9536184	13	574789	A	G	-21.0475	7.06843e-22	UTP14C;ALG11	TSS200;Body		TRUE
cg01418896	rs6460195	7	88815989	A	G	-21.0342	7.36362e-22				TRUE
cg12805629	rs6586261	2	32753116	A	G	-21.0152	7.80197e-22				TRUE
cg13381631	rs11034930	10	45168570	A	C	20.9608	9.2172e-22			S_Shore	TRUE
cg09050820	rs2833916	6	133629844	G	A	20.6746	2.22431e-21	TCP10L2	Body	N_Shore	TRUE
cg17670477	rs5953534	8	115100114	A	G	20.5396	3.38008e-21			Island	FALSE
cg12093005	rs1264706	12	103022415	G	C	-20.5184	3.60998e-21	FBRSL1	Body		TRUE
cg12093005	rs8321	12	103053545	C	A	-20.5184	3.60998e-21	FBRSL1	Body		TRUE
cg12093005	rs9261290	12	103047420	G	A	-20.5184	3.60998e-21	FBRSL1	Body		TRUE
cg25548582	rs8000715	13	629321	G	A	-20.4206	4.89525e-21	UTP14C;ALG11	TSS200;Body		TRUE
cg17117718	rs17660132	17	502595	G	A	20.1895	1.0099e-20			Island	TRUE
cg17117718	rs2732674	17	617489	G	A	20.1893	1.01051e-20			Island	TRUE
cg15611600	rs6913344	13	21190885	A	C	19.9115	2.43053e-20	KIAA1704;NUFIP1	TSS1500;1stExon	Island	TRUE
cg15611600	rs9453585	13	21233268	G	A	19.9115	2.43053e-20	KIAA1704;NUFIP1	TSS1500;1stExon	Island	TRUE
cg08275631	rs7163739	13	49630441	G	A	19.8914	2.59148e-20				TRUE
cg27275811	rs9493450	11	58678614	A	G	-19.8041	3.42045e-20			N_Shelf	TRUE
cg19169023	rs1028694	15	2200122	C	A	-19.8019	3.44469e-20	TYRO3	Body	S_Shore	TRUE
cg19169023	rs9590769	15	2242531	A	G	-19.8019	3.44469e-20	TYRO3	Body	S_Shore	TRUE
cg19169023	rs9594966	15	2225332	C	A	-19.8019	3.44469e-20	TYRO3	Body	S_Shore	TRUE
cg19169023	rs983655	15	2204933	A	G	-19.8019	3.44469e-20	TYRO3	Body	S_Shore	TRUE
cg12805629	rs10595	2	32758712	G	A	-19.5442	7.86063e-20				TRUE
cg26356450	rs9791	13	27638720	A	G	-19.5075	8.84567e-20				TRUE
cg17117718	rs2532329	17	686882	A	G	19.4966	9.16175e-20			Island	TRUE
cg17117718	rs2469933	17	622323	A	G	19.4229	1.16213e-19			Island	TRUE
cg06606381	rs1264706	12	103021245	G	C	-19.3079	1.68621e-19	FBRSL1	Body		TRUE
cg06606381	rs8321	12	103052375	C	A	-19.3079	1.68621e-19	FBRSL1	Body		TRUE
cg06606381	rs9261290	12	103046250	G	A	-19.3079	1.68621e-19	FBRSL1	Body		TRUE
cg22724854	rs1807254	11	526467	A	G	-19.259	1.97602e-19	OR10AG1	TSS1500		TRUE
cg02947374	rs11150713	16	58984713	G	A	-19.1279	3.02765e-19			N_Shore	TRUE
cg12856521	rs1530489	11	1846236	G	A	19.1027	3.28771e-19	DGKZ;DGKZ;DGKZ;DGKZ	Body;Body;Body;Body	Island	TRUE
cg22724854	rs17630028	11	615345	A	G	-19.0628	3.74499e-19	OR10AG1	TSS1500		TRUE
cg22724854	rs1876924	11	610564	A	G	-19.0628	3.74499e-19	OR10AG1	TSS1500		TRUE
cg08275631	rs12903744	13	49624396	G	A	19.0112	4.43409e-19				TRUE
cg24801230	rs199533	17	850398	A	G	-18.8436	7.69067e-19	MAPT;MAPT;MAPT;MAPT;MAPT;MAPT	5'UTR;5'UTR;5'UTR;5'UTR;5'UTR;5'UTR	S_Shelf	TRUE
cg22968622	rs199533	17	1165352	A	G	18.8239	8.20647e-19			Island	TRUE
cg07817883	rs6838042	1	25565513	A	C	18.818	8.36795e-19	TMEM39B;TMEM39B	1stExon;5'UTR	Island	TRUE
cg21600908	rs2106072	12	102932522	A	G	-18.7401	1.08207e-18	FBRSL1	Body		TRUE
cg21600908	rs2517617	12	102924349	A	G	-18.7401	1.08207e-18	FBRSL1	Body		TRUE
cg21600908	rs3094064	12	102789632	A	G	-18.7401	1.08207e-18	FBRSL1	Body		TRUE
cg21600908	rs3094078	12	102860915	T	A	-18.7401	1.08207e-18	FBRSL1	Body		TRUE
cg21600908	rs3129830	12	102837174	A	G	-18.7401	1.08207e-18	FBRSL1	Body		TRUE
cg21600908	rs3130380	12	102806755	A	G	-18.7401	1.08207e-18	FBRSL1	Body		TRUE
cg26043149	rs881642	18	45120075	A	G	18.7063	1.21032e-18	FECH;FECH;FECH;FECH	5'UTR;5'UTR;1stExon;1stExon	Island	TRUE
cg01620082	rs1264706	3	95614755	G	C	-18.5009	2.3945e-18			Island	TRUE
cg01620082	rs8321	3	95645885	C	A	-18.5009	2.3945e-18			Island	TRUE
cg01620082	rs9261290	3	95639760	G	A	-18.5009	2.3945e-18			Island	TRUE
cg17239678	rs5953534	1	101683980	A	G	-18.4971	2.42572e-18	C1orf122;YRDC;C1orf122;C1orf122;C1orf122	1stExon;TSS200;5'UTR;5'UTR;1stExon	Island	FALSE
cg01418896	rs11760270	7	88854624	A	G	-18.3899	3.47051e-18				TRUE
cg05276469	rs10822396	17	50201820	A	C	18.3753	3.64348e-18			Island	TRUE
cg03429785	rs1009540	15	3916223	A	C	-18.2059	6.43677e-18	MYO1E;LDHAL6B	Body;TSS1500	N_Shore	TRUE
cg23085500	rs9304110	12	15135933	G	A	18.1884	6.82933e-18	WBP11	Body	N_Shelf	TRUE
cg08566640	rs2302767	11	56741191	G	A	18.1703	7.25918e-18				TRUE
cg08566640	rs3829603	11	56744693	A	C	18.1703	7.25918e-18				TRUE
cg12805629	rs4148973	2	32757937	A	C	-18.0837	9.72411e-18				TRUE
cg04657470	rs2274240	2	129639664	A	G	-18.0441	1.11226e-17	HSPE1;HSPE1;HSPD1;HSPD1	1stExon;5'UTR;TSS1500;TSS200	Island	TRUE
cg04657470	rs2296405	2	129643680	A	G	-18.0441	1.11226e-17	HSPE1;HSPE1;HSPD1;HSPD1	1stExon;5'UTR;TSS1500;TSS200	Island	TRUE
cg13381631	rs1038723	10	45214086	G	A	17.9789	1.38742e-17			S_Shore	TRUE
cg13381631	rs12278822	10	45254882	G	A	17.9789	1.38742e-17			S_Shore	TRUE
cg04657470	rs2296408	2	129651327	C	A	-17.9498	1.53157e-17	HSPE1;HSPE1;HSPD1;HSPD1	1stExon;5'UTR;TSS1500;TSS200	Island	TRUE
cg04657470	rs2296409	2	129651420	G	A	-17.9498	1.53157e-17	HSPE1;HSPE1;HSPD1;HSPD1	1stExon;5'UTR;TSS1500;TSS200	Island	TRUE
cg01418896	rs10949938	7	88853893	C	A	-17.9267	1.65697e-17				TRUE
cg03944143	rs3751742	17	29124604	C	A	-17.7935	2.60975e-17	KIAA0664	Body	Island	TRUE
cg03944143	rs8048741	17	29163122	G	A	-17.7935	2.60975e-17	KIAA0664	Body	Island	TRUE
cg03944143	rs929209	17	29148540	A	G	-17.7935	2.60975e-17	KIAA0664	Body	Island	TRUE
cg08275631	rs1511493	13	49625807	A	G	17.7728	2.80103e-17				TRUE
cg24573310	rs5953534	10	79928453	A	G	17.685	3.78344e-17	CISD1	Body	S_Shore	FALSE
cg16658931	rs10781530	19	88714887	C	A	17.6224	4.69094e-17	SHANK1	Body	Island	TRUE
cg16658931	rs10870158	19	88714759	C	A	17.6224	4.69094e-17	SHANK1	Body	Island	TRUE
cg08951186	rs7204265	16	59020066	G	A	-17.6104	4.88902e-17			N_Shelf	TRUE
cg13381631	rs1809668	10	45156892	G	A	17.5644	5.72694e-17			S_Shore	TRUE
cg17117718	rs2532274	17	583956	G	A	17.5055	7.01854e-17			Island	TRUE
cg16219302	rs5953534	15	49061971	A	G	17.4966	7.23692e-17	ZNF774	5'UTR	Island	FALSE
cg21600908	rs1235162	12	103548661	G	A	-17.4678	7.99508e-17	FBRSL1	Body		TRUE
cg12093005	rs1235162	12	103548843	G	A	-17.4589	8.2447e-17	FBRSL1	Body		TRUE
cg00160777	rs1510795	16	67737024	G	A	-17.2772	1.54858e-16	CHP2	TSS1500	N_Shore	TRUE
cg00160777	rs2008600	16	67735694	G	A	-17.2772	1.54858e-16	CHP2	TSS1500	N_Shore	TRUE
cg22968622	rs17585974	17	585620	C	A	17.256	1.66736e-16			Island	TRUE
cg10052190	rs10023401	16	14066093	G	A	17.2387	1.7709e-16	C16orf52	1stExon	Island	TRUE
cg12093005	rs2106072	12	102932704	A	G	-17.1964	2.05264e-16	FBRSL1	Body		TRUE
cg12093005	rs2517617	12	102924531	A	G	-17.1964	2.05264e-16	FBRSL1	Body		TRUE
cg12093005	rs3094064	12	102789814	A	G	-17.1964	2.05264e-16	FBRSL1	Body		TRUE
cg12093005	rs3094078	12	102861097	T	A	-17.1964	2.05264e-16	FBRSL1	Body		TRUE
cg12093005	rs3129830	12	102837356	A	G	-17.1964	2.05264e-16	FBRSL1	Body		TRUE
cg12093005	rs3130380	12	102806937	A	G	-17.1964	2.05264e-16	FBRSL1	Body		TRUE
cg17117718	rs17585974	17	585991	C	A	17.1161	2.7178e-16			Island	TRUE
cg18634211	rs2114582	1	152550572	G	A	17.1088	2.78765e-16	LIN28	TSS200	Island	TRUE
cg03944143	rs1304163	17	29142250	A	G	-17.0985	2.89033e-16	KIAA0664	Body	Island	TRUE
cg18391209	rs4842091	1	84800503	G	A	16.8769	6.2987e-16	CAPN8	Body	S_Shelf	TRUE
cg15830792	rs4631693	10	46502874	A	G	16.8272	7.50897e-16	NRBF2;NRBF2	1stExon;5'UTR	Island	TRUE
cg15830792	rs6672672	10	46503876	A	G	16.8272	7.50897e-16	NRBF2;NRBF2	1stExon;5'UTR	Island	TRUE
cg18540325	rs10273639	9	108661810	A	G	16.8225	7.63408e-16	PRSS3;PRSS3	TSS1500;Body		TRUE
cg16712639	rs11053821	X	13419193	G	A	-16.8144	7.8562e-16	EIF2S3	1stExon	Island	TRUE
cg16712639	rs11053849	X	13392874	A	G	-16.8144	7.8562e-16	EIF2S3	1stExon	Island	TRUE
cg00339687	rs12007458	1	117186611	A	G	-16.8124	7.91236e-16				TRUE
cg00339687	rs12009688	1	117175074	G	A	-16.8124	7.91236e-16				TRUE
cg22968622	rs2469933	17	621952	A	G	16.8031	8.17597e-16			Island	TRUE
cg04657470	rs8059194	2	129615487	G	A	-16.7932	8.46757e-16	HSPE1;HSPE1;HSPD1;HSPD1	1stExon;5'UTR;TSS1500;TSS200	Island	TRUE
cg01256320	rs1264706	12	103023555	G	C	-16.7572	9.62002e-16	FBRSL1	Body		TRUE
cg01256320	rs8321	12	103054685	C	A	-16.7572	9.62002e-16	FBRSL1	Body		TRUE
cg01256320	rs9261290	12	103048560	G	A	-16.7572	9.62002e-16	FBRSL1	Body		TRUE
cg08600765	rs414435	20	9473713	A	G	-16.7562	9.65241e-16	LOC647979	Body	Island	TRUE
cg07940072	rs16980091	14	8314453	A	G	16.7236	1.08379e-15	FOXA1	Body	Island	TRUE
cg17862947	rs1264706	12	103023274	G	C	-16.7159	1.1139e-15	FBRSL1	Body		TRUE
cg17862947	rs8321	12	103054404	C	A	-16.7159	1.1139e-15	FBRSL1	Body		TRUE
cg17862947	rs9261290	12	103048279	G	A	-16.7159	1.1139e-15	FBRSL1	Body		TRUE
cg12093005	rs3132685	12	103140118	A	G	-16.6035	1.66082e-15	FBRSL1	Body		TRUE
cg11707556	rs7928714	5	39231897	G	A	16.6029	1.66445e-15	ANKRD33B	3'UTR		TRUE
cg15556397	rs5953534	3	131241351	A	G	16.525	2.19841e-15				FALSE
cg26868306	rs10437416	10	1226279	G	A	16.4558	2.81552e-15	SVIL;SVIL	Body;Body		TRUE
cg06606381	rs1235162	12	103547673	G	A	-16.4305	3.08232e-15	FBRSL1	Body		TRUE
cg12805629	rs1573472	2	32747145	A	G	-16.4287	3.10243e-15				TRUE
cg22491629	rs1009540	6	94329668	A	C	-16.4149	3.26046e-15	C6orf35;C6orf35	5'UTR;1stExon	Island	TRUE
cg26450240	rs650021	11	526671	A	G	-16.351	4.10149e-15				TRUE
cg02228913	rs199533	17	770915	A	G	-16.3393	4.277e-15	MAPT;MAPT;MAPT;MAPT;MAPT;MAPT	Body;Body;Body;Body;Body;Body	N_Shelf	TRUE
cg13381631	rs9440	10	45285703	G	A	16.3006	4.91581e-15			S_Shore	TRUE
cg19508790	rs11168334	12	3414164	G	A	-16.2772	5.34842e-15				TRUE
cg19508790	rs11520277	12	3812007	A	G	-16.2772	5.34842e-15				TRUE
cg19508790	rs4002730	12	3328796	G	A	-16.2772	5.34842e-15				TRUE
cg19508790	rs4556621	12	3639632	A	C	-16.2772	5.34842e-15				TRUE
cg01369511	rs9271488	2	37939091	A	C	-16.2772	5.34946e-15	FAM136A	Body	N_Shore	TRUE
cg22968622	rs2732651	17	681484	A	G	16.1879	7.38474e-15			Island	TRUE
cg03054831	rs5953534	20	78452127	A	G	-16.1709	7.85275e-15			N_Shelf	FALSE
cg19508790	rs7295310	12	3570540	G	A	-16.1062	9.9253e-15				TRUE
cg01620082	rs2106072	3	95525044	A	G	-16.0754	1.1099e-14			Island	TRUE
cg01620082	rs2517617	3	95516871	A	G	-16.0754	1.1099e-14			Island	TRUE
cg01620082	rs3094064	3	95382154	A	G	-16.0754	1.1099e-14			Island	TRUE
cg01620082	rs3094078	3	95453437	T	A	-16.0754	1.1099e-14			Island	TRUE
cg01620082	rs3129830	3	95429696	A	G	-16.0754	1.1099e-14			Island	TRUE
cg01620082	rs3130380	3	95399277	A	G	-16.0754	1.1099e-14			Island	TRUE
cg21600908	rs3130350	12	102758046	A	C	-16.0587	1.17926e-14	FBRSL1	Body		TRUE
cg21600908	rs3130351	12	102757693	A	G	-16.0587	1.17926e-14	FBRSL1	Body		TRUE
cg21600908	rs3130352	12	102757528	A	G	-16.0587	1.17926e-14	FBRSL1	Body		TRUE
cg21600908	rs3132647	12	102755148	G	A	-16.0587	1.17926e-14	FBRSL1	Body		TRUE
cg01369511	rs28772724	2	38018734	A	C	-16.0523	1.20703e-14	FAM136A	Body	N_Shore	TRUE
cg12521634	rs6884951	11	164165698	G	A	-16.0454	1.23761e-14	SBF2	Body		TRUE
cg06606381	rs2106072	12	102931534	A	G	-16.0174	1.37011e-14	FBRSL1	Body		TRUE
cg06606381	rs2517617	12	102923361	A	G	-16.0174	1.37011e-14	FBRSL1	Body		TRUE
cg06606381	rs3094064	12	102788644	A	G	-16.0174	1.37011e-14	FBRSL1	Body		TRUE
cg06606381	rs3094078	12	102859927	T	A	-16.0174	1.37011e-14	FBRSL1	Body		TRUE
cg06606381	rs3129830	12	102836186	A	G	-16.0174	1.37011e-14	FBRSL1	Body		TRUE
cg06606381	rs3130380	12	102805767	A	G	-16.0174	1.37011e-14	FBRSL1	Body		TRUE
cg26043149	rs4619888	18	45126970	C	A	15.9841	1.54658e-14	FECH;FECH;FECH;FECH	5'UTR;5'UTR;1stExon;1stExon	Island	TRUE
cg26811252	rs11866841	16	58871847	G	A	15.9789	1.57606e-14	RRN3P2	Body		TRUE
cg26811252	rs4843285	16	58872731	A	G	15.9789	1.57606e-14	RRN3P2	Body		TRUE
cg26811252	rs7186168	16	58859296	A	G	15.9789	1.57606e-14	RRN3P2	Body		TRUE
cg24556754	rs9646416	1	37702255	A	C	15.9569	1.70803e-14				TRUE
cg03944143	rs1590067	17	29087409	G	A	-15.946	1.77715e-14	KIAA0664	Body	Island	TRUE
cg03944143	rs1609289	17	29080993	G	A	-15.946	1.77715e-14	KIAA0664	Body	Island	TRUE
cg17862947	rs1235162	12	103549702	G	A	-15.9257	1.9134e-14	FBRSL1	Body		TRUE
cg15850739	rs4702457	15	16368061	A	C	-15.9233	1.93031e-14				TRUE
cg11707556	rs4881666	5	39415356	A	G	15.9085	2.03744e-14	ANKRD33B	3'UTR		TRUE
cg11707556	rs7396854	5	37709668	A	G	15.9085	2.03744e-14	ANKRD33B	3'UTR		TRUE
cg11707556	rs1845861	5	39465415	A	C	15.885	2.22044e-14	ANKRD33B	3'UTR		TRUE
cg17117718	rs199533	17	1165723	A	G	15.8714	2.33291e-14			Island	TRUE
cg26868306	rs10763819	10	1220416	A	G	15.7798	3.2625e-14	SVIL;SVIL	Body;Body		TRUE
cg22724854	rs1216215	11	552568	A	G	-15.7677	3.41093e-14	OR10AG1	TSS1500		TRUE
cg22724854	rs17492571	11	607078	A	G	-15.7677	3.41093e-14	OR10AG1	TSS1500		TRUE
cg22724854	rs17493710	11	532314	C	A	-15.7677	3.41093e-14	OR10AG1	TSS1500		TRUE
cg22724854	rs6591439	11	557864	A	G	-15.7677	3.41093e-14	OR10AG1	TSS1500		TRUE
cg22724854	rs7109436	11	595723	G	A	-15.7677	3.41093e-14	OR10AG1	TSS1500		TRUE
cg22724854	rs7927370	11	600853	A	G	-15.7677	3.41093e-14	OR10AG1	TSS1500		TRUE
cg21600908	rs2844792	12	103004929	A	G	-15.7412	3.7595e-14	FBRSL1	Body		TRUE
cg08242859	rs7195732	7	117824433	A	C	-15.6966	4.42885e-14	IMPDH1;IMPDH1;IMPDH1;IMPDH1;IMPDH1;IMPDH1;IMPDH1	3'UTR;3'UTR;3'UTR;3'UTR;3'UTR;3'UTR;3'UTR		TRUE
cg21600908	rs3132685	12	103139936	A	G	-15.6842	4.63513e-14	FBRSL1	Body		TRUE
cg19508790	rs1672423	12	3577243	A	G	-15.6812	4.68664e-14				TRUE
cg19508790	rs7305703	12	3590777	G	A	-15.665	4.97455e-14				TRUE
cg07817883	rs1048009	1	25549885	A	G	15.6562	5.13861e-14	TMEM39B;TMEM39B	1stExon;5'UTR	Island	TRUE
cg19508790	rs10748382	12	3956925	A	G	-15.6525	5.2097e-14				TRUE
cg19508790	rs7969922	12	3981887	A	G	-15.6525	5.2097e-14				TRUE
cg02718200	rs1611738	6	1492563	A	C	15.6445	5.36583e-14	HLA-B	Body	Island	TRUE
cg02718200	rs2517855	6	1501105	A	G	15.6445	5.36583e-14	HLA-B	Body	Island	TRUE
cg02718200	rs2517862	6	1502332	A	G	15.6445	5.36583e-14	HLA-B	Body	Island	TRUE
cg22724854	rs2042591	11	514082	G	A	-15.6407	5.44067e-14	OR10AG1	TSS1500		TRUE
cg01796902	rs17524161	7	31791939	G	A	-15.6172	5.93304e-14				TRUE
cg00902417	rs12449610	17	1434080	G	A	-15.5679	7.11581e-14	CDRT1	3'UTR		TRUE
cg00902417	rs8073382	17	1443401	A	G	-15.5679	7.11581e-14	CDRT1	3'UTR		TRUE
cg01620082	rs1235162	3	96141183	G	A	-15.5412	7.85357e-14			Island	TRUE
cg00837290	rs1457338	16	7964184	A	G	-15.4671	1.03329e-13	ANKRD11	Body	S_Shore	TRUE
cg00837290	rs2010447	16	7922881	G	A	-15.4671	1.03329e-13	ANKRD11	Body	S_Shore	TRUE
cg21600908	rs2239529	12	103007555	A	G	-15.4578	1.06975e-13	FBRSL1	Body		TRUE
cg21600908	rs2249099	12	103006578	A	C	-15.4578	1.06975e-13	FBRSL1	Body		TRUE
cg21600908	rs2517597	12	103004696	A	G	-15.4578	1.06975e-13	FBRSL1	Body		TRUE
cg21600908	rs2517598	12	103005611	A	G	-15.4578	1.06975e-13	FBRSL1	Body		TRUE
cg21600908	rs2523979	12	103002370	A	T	-15.4578	1.06975e-13	FBRSL1	Body		TRUE
cg21600908	rs2523981	12	103002703	A	G	-15.4578	1.06975e-13	FBRSL1	Body		TRUE
cg21600908	rs2523984	12	103003882	A	G	-15.4578	1.06975e-13	FBRSL1	Body		TRUE
cg21600908	rs2523985	12	103004551	G	A	-15.4578	1.06975e-13	FBRSL1	Body		TRUE
cg21600908	rs2523986	12	103004639	A	G	-15.4578	1.06975e-13	FBRSL1	Body		TRUE
cg21600908	rs2523987	12	103005892	C	A	-15.4578	1.06975e-13	FBRSL1	Body		TRUE
cg21600908	rs2523988	12	103006756	G	A	-15.4578	1.06975e-13	FBRSL1	Body		TRUE
cg21600908	rs2523989	12	103007610	A	G	-15.4578	1.06975e-13	FBRSL1	Body		TRUE
cg21600908	rs2844793	12	103005389	A	G	-15.4578	1.06975e-13	FBRSL1	Body		TRUE
cg22968622	rs2957297	17	704633	A	C	15.455	1.08077e-13			Island	TRUE
cg24728468	rs9526814	8	29653265	C	A	-15.3763	1.44744e-13	FABP5;FABP5	1stExon;5'UTR	Island	TRUE
cg22968622	rs2532329	17	686511	A	G	15.3616	1.52921e-13			Island	TRUE
cg25299176	rs10211175	17	137751495	A	G	-15.3403	1.65513e-13	YWHAE;YWHAE	1stExon;Body	Island	TRUE
cg20584997	rs13169827	2	60233806	A	G	-15.3044	1.89191e-13	FLJ40330	TSS200	Island	TRUE
cg20584997	rs13183423	2	60191206	G	A	-15.3044	1.89191e-13	FLJ40330	TSS200	Island	TRUE
cg20584997	rs1587625	2	60215349	A	C	-15.3044	1.89191e-13	FLJ40330	TSS200	Island	TRUE
cg20584997	rs1818121	2	60162493	G	A	-15.3044	1.89191e-13	FLJ40330	TSS200	Island	TRUE
cg20584997	rs397425	2	60144059	A	G	-15.3044	1.89191e-13	FLJ40330	TSS200	Island	TRUE
cg20584997	rs434405	2	60138283	G	A	-15.3044	1.89191e-13	FLJ40330	TSS200	Island	TRUE
cg22968622	rs2463524	17	662666	G	A	15.2966	1.94744e-13			Island	TRUE
cg12093005	rs3130350	12	102758228	A	C	-15.2623	2.2132e-13	FBRSL1	Body		TRUE
cg12093005	rs3130351	12	102757875	A	G	-15.2623	2.2132e-13	FBRSL1	Body		TRUE
cg12093005	rs3130352	12	102757710	A	G	-15.2623	2.2132e-13	FBRSL1	Body		TRUE
cg12093005	rs3132647	12	102755330	G	A	-15.2623	2.2132e-13	FBRSL1	Body		TRUE
cg24556754	rs11650132	1	37604241	C	A	15.2457	2.35483e-13				TRUE
cg24556754	rs11651341	1	37706215	G	A	15.2457	2.35483e-13				TRUE
cg24556754	rs11651623	1	37608001	A	G	15.2457	2.35483e-13				TRUE
cg24556754	rs11653231	1	37609614	A	G	15.2457	2.35483e-13				TRUE
cg24556754	rs11653460	1	37609460	A	G	15.2457	2.35483e-13				TRUE
cg24556754	rs13851	1	37649998	G	A	15.2457	2.35483e-13				TRUE
cg24556754	rs4239149	1	37606249	A	G	15.2457	2.35483e-13				TRUE
cg24556754	rs4793230	1	37705557	C	A	15.2457	2.35483e-13				TRUE
cg14011486	rs4894020	1	152551443	C	A	15.2396	2.40947e-13	LIN28	TSS200	Island	TRUE
cg14011486	rs6753709	1	152582144	A	G	15.2396	2.40947e-13	LIN28	TSS200	Island	TRUE
cg14011486	rs7600176	1	152586778	A	G	15.2396	2.40947e-13	LIN28	TSS200	Island	TRUE
cg22968622	rs2532316	17	550133	A	G	15.2226	2.56723e-13			Island	TRUE
cg25995724	rs9526814	8	29653262	C	A	-15.2151	2.64091e-13	FABP5;FABP5	1stExon;5'UTR	Island	TRUE
cg01369511	rs28366298	2	37967232	C	A	-15.2028	2.76508e-13	FAM136A	Body	N_Shore	TRUE
cg04222842	rs2076006	1	58257664	A	G	15.1834	2.97294e-13	SRP9;SRP9	TSS200;TSS200	Island	TRUE
cg20587970	rs17182434	11	83279548	G	A	-15.1667	3.16512e-13			N_Shore	TRUE
cg19508790	rs7133706	12	3927861	G	A	-15.1586	3.26199e-13				TRUE
cg22968622	rs2732674	17	617118	G	A	15.1531	3.32961e-13			Island	TRUE
cg16105309	rs4238534	15	3474175	A	G	15.1309	3.6188e-13	ADAMTS7	Body	N_Shelf	TRUE
cg24212677	rs1241178	17	94043664	A	G	-15.1292	3.64257e-13	STX8	Body		TRUE
cg24212677	rs678426	17	93971034	A	C	-15.1292	3.64257e-13	STX8	Body		TRUE
cg24212677	rs932175	17	93813465	A	G	-15.1292	3.64257e-13	STX8	Body		TRUE
cg01256320	rs1235162	12	103549983	G	A	-15.086	4.28264e-13	FBRSL1	Body		TRUE
cg23085500	rs9965391	12	15138940	G	A	15.0504	4.89654e-13	WBP11	Body	N_Shelf	TRUE
cg13381631	rs7947734	10	45144619	C	A	15.0444	5.00732e-13			S_Shore	TRUE
cg05499111	rs10795202	15	23008762	G	A	-15.0439	5.01759e-13				TRUE
cg26099876	rs13123245	8	136416399	G	A	-15.0419	5.05561e-13	EIF2C2;EIF2C2	Body;Body	Island	TRUE
cg26518628	rs2631108	1	22320868	G	A	-15.019	5.51049e-13				TRUE
cg24436365	rs11142008	6	26541107	G	A	15.0181	5.5292e-13				TRUE
cg24436365	rs3935944	6	26530642	A	G	15.0181	5.5292e-13				TRUE
cg17660026	rs7823430	22	93184395	A	G	-14.9705	6.6148e-13	XPNPEP3;ST13;ST13	TSS1500;5'UTR;1stExon	Island	TRUE
cg00160777	rs2048398	16	67750294	A	G	-14.97	6.62762e-13	CHP2	TSS1500	N_Shore	TRUE
cg17862947	rs2106072	12	102933563	A	G	-14.9446	7.29278e-13	FBRSL1	Body		TRUE
cg17862947	rs2517617	12	102925390	A	G	-14.9446	7.29278e-13	FBRSL1	Body		TRUE
cg17862947	rs3094064	12	102790673	A	G	-14.9446	7.29278e-13	FBRSL1	Body		TRUE
cg17862947	rs3094078	12	102861956	T	A	-14.9446	7.29278e-13	FBRSL1	Body		TRUE
cg17862947	rs3129830	12	102838215	A	G	-14.9446	7.29278e-13	FBRSL1	Body		TRUE
cg17862947	rs3130380	12	102807796	A	G	-14.9446	7.29278e-13	FBRSL1	Body		TRUE
cg19510820	rs7018779	11	26319816	A	C	14.9163	8.11392e-13				TRUE
cg12441246	rs1150754	8	30077920	A	G	-14.9097	8.31876e-13			S_Shore	TRUE
cg12441246	rs1150755	8	30065712	A	G	-14.9097	8.31876e-13			S_Shore	TRUE
cg05276469	rs7097961	17	50283819	A	G	14.8993	8.6522e-13			Island	TRUE
cg09708560	rs17222272	12	36711843	A	C	-14.8814	9.25893e-13				TRUE
cg09708560	rs17250226	12	31706633	A	C	-14.8814	9.25893e-13				TRUE
cg09708560	rs17250803	12	45501191	C	A	-14.8814	9.25893e-13				TRUE
cg09708560	rs3853053	12	44904159	G	A	-14.8814	9.25893e-13				TRUE
cg09708560	rs4322180	12	32012836	A	G	-14.8814	9.25893e-13				TRUE
cg09708560	rs7067378	12	37508041	A	G	-14.8814	9.25893e-13				TRUE
cg09708560	rs7892876	12	39210558	G	A	-14.8814	9.25893e-13				TRUE
cg09708560	rs7893108	12	35999032	A	G	-14.8814	9.25893e-13				TRUE
cg09708560	rs9782806	12	45269294	G	A	-14.8814	9.25893e-13				TRUE
cg12805629	rs13047817	2	32776712	A	G	-14.8481	1.05033e-12				TRUE
cg09708560	rs17250740	12	45905099	A	C	-14.8071	1.22677e-12				TRUE
cg19508790	rs2320501	12	3597681	C	A	-14.7994	1.2632e-12				TRUE
cg11502921	rs2042286	1	16721341	A	G	14.7982	1.2687e-12				TRUE
cg22485774	rs5953534	8	97410495	A	G	-14.7471	1.54035e-12				FALSE
cg11502921	rs3786777	1	16718201	A	C	14.7446	1.55493e-12				TRUE
cg16973203	rs8079936	2	164812286	G	A	14.6875	1.93194e-12	FBXO36	3'UTR		TRUE
cg04222842	rs3010544	1	58254559	G	A	14.6814	1.97758e-12	SRP9;SRP9	TSS200;TSS200	Island	TRUE
cg23484087	rs5953534	19	81498811	A	G	-14.6594	2.15006e-12	ZNF256	TSS200	Island	FALSE
cg07940072	rs10406651	14	8300281	A	G	14.6477	2.24836e-12	FOXA1	Body	Island	TRUE
cg07940072	rs12327784	14	8280666	A	G	14.6477	2.24836e-12	FOXA1	Body	Island	TRUE
cg07940072	rs7251942	14	8265727	A	G	14.6477	2.24836e-12	FOXA1	Body	Island	TRUE
cg06606381	rs3132685	12	103138948	A	G	-14.6392	2.32206e-12	FBRSL1	Body		TRUE
cg19508790	rs12230545	12	3379510	G	A	-14.6339	2.36974e-12				TRUE
cg07817883	rs6852613	1	25502925	A	G	14.6173	2.52494e-12	TMEM39B;TMEM39B	1stExon;5'UTR	Island	TRUE
cg24556754	rs17600371	1	37653709	C	A	14.5755	2.96204e-12				TRUE
cg01796902	rs17589700	7	31783961	A	G	-14.5662	3.06889e-12				TRUE
cg13989295	rs302848	17	501274	G	A	14.5515	3.24569e-12	SKA2;SKA2	3'UTR;3'UTR	S_Shelf	TRUE
cg13989295	rs6503866	17	568147	A	G	14.5515	3.24569e-12	SKA2;SKA2	3'UTR;3'UTR	S_Shelf	TRUE
cg13989295	rs6503870	17	528710	G	A	14.5515	3.24569e-12	SKA2;SKA2	3'UTR;3'UTR	S_Shelf	TRUE
cg17332295	rs12164334	X	879476	A	G	-14.5487	3.28134e-12	ARMCX5;ARMCX5;ARMCX5;ARMCX5;ARMCX5;ARMCX5	TSS1500;TSS1500;TSS1500;TSS1500;TSS1500;TSS1500	N_Shore	TRUE
cg17332295	rs17282855	X	713718	A	G	-14.5487	3.28134e-12	ARMCX5;ARMCX5;ARMCX5;ARMCX5;ARMCX5;ARMCX5	TSS1500;TSS1500;TSS1500;TSS1500;TSS1500;TSS1500	N_Shore	TRUE
cg20584997	rs2652684	2	60212203	A	C	-14.5461	3.3138e-12	FLJ40330	TSS200	Island	TRUE
cg13989295	rs12453459	17	563437	A	G	14.5375	3.42431e-12	SKA2;SKA2	3'UTR;3'UTR	S_Shelf	TRUE
cg15830792	rs12730405	10	46503701	G	A	14.5113	3.78639e-12	NRBF2;NRBF2	1stExon;5'UTR	Island	TRUE
cg09708560	rs9341301	12	38524558	G	A	-14.5102	3.80224e-12				TRUE
cg21600908	rs3094054	12	102752380	A	C	-14.508	3.83388e-12	FBRSL1	Body		TRUE
cg09708560	rs17250345	12	46604400	A	G	-14.485	4.18727e-12				TRUE
cg01061520	rs17222272	Y	7357737	A	C	14.4767	4.32174e-12			Island	TRUE
cg01061520	rs17250226	Y	12362947	A	C	14.4767	4.32174e-12			Island	TRUE
cg01061520	rs17250803	Y	1431611	C	A	14.4767	4.32174e-12			Island	TRUE
cg01061520	rs3853053	Y	834579	G	A	14.4767	4.32174e-12			Island	TRUE
cg01061520	rs4322180	Y	12056744	A	G	14.4767	4.32174e-12			Island	TRUE
cg01061520	rs7067378	Y	6561539	A	G	14.4767	4.32174e-12			Island	TRUE
cg01061520	rs7892876	Y	4859022	G	A	14.4767	4.32174e-12			Island	TRUE
cg01061520	rs7893108	Y	8070548	A	G	14.4767	4.32174e-12			Island	TRUE
cg01061520	rs9782806	Y	1199714	G	A	14.4767	4.32174e-12			Island	TRUE
cg24556754	rs9912203	1	37723299	A	G	14.4641	4.53675e-12				TRUE
cg06606381	rs3130350	12	102757058	A	C	-14.4636	4.54505e-12	FBRSL1	Body		TRUE
cg06606381	rs3130351	12	102756705	A	G	-14.4636	4.54505e-12	FBRSL1	Body		TRUE
cg06606381	rs3130352	12	102756540	A	G	-14.4636	4.54505e-12	FBRSL1	Body		TRUE
cg06606381	rs3132647	12	102754160	G	A	-14.4636	4.54505e-12	FBRSL1	Body		TRUE
cg11502921	rs3745758	1	16676607	G	A	14.4577	4.64919e-12				TRUE
cg15184452	rs5953534	5	38622653	A	G	-14.4572	4.65793e-12	ADAMTS2;ADAMTS2	Body;Body		FALSE
cg01061520	rs2032597	Y	5369450	C	A	14.4538	4.71838e-12			Island	TRUE
cg17125897	rs13195836	1	143226450	A	G	14.4523	4.74666e-12	PIP5K1A;PIP5K1A;PIP5K1A;PIP5K1A	3'UTR;3'UTR;3'UTR;3'UTR		TRUE
cg23316923	rs4857258	20	44977758	G	A	-14.4367	5.03865e-12			Island	TRUE
cg23316923	rs6784670	20	44977328	A	G	-14.4367	5.03865e-12			Island	TRUE
cg23316923	rs6801975	20	44980514	A	G	-14.4367	5.03865e-12			Island	TRUE
cg18944383	rs7935661	4	61214815	A	C	-14.4311	5.14864e-12	ENPEP	TSS200	N_Shore	TRUE
cg09708560	rs2032597	12	38700130	C	A	-14.3988	5.82879e-12				TRUE
cg11199437	rs1548255	10	605852	G	A	-14.3932	5.95489e-12			N_Shore	TRUE
cg01620082	rs3130350	3	95350568	A	C	-14.3703	6.50268e-12			Island	TRUE
cg01620082	rs3130351	3	95350215	A	G	-14.3703	6.50268e-12			Island	TRUE
cg01620082	rs3130352	3	95350050	A	G	-14.3703	6.50268e-12			Island	TRUE
cg01620082	rs3132647	3	95347670	G	A	-14.3703	6.50268e-12			Island	TRUE
cg10154826	rs28772724	6	14908363	A	C	14.3196	7.90365e-12	FAM8A1	1stExon	Island	TRUE
cg03944143	rs1232539	17	29237999	A	G	-14.3143	8.06686e-12	KIAA0664	Body	Island	TRUE
cg03944143	rs4889554	17	29224043	A	G	-14.3143	8.06686e-12	KIAA0664	Body	Island	TRUE
cg01256320	rs2106072	12	102933844	A	G	-14.2972	8.61789e-12	FBRSL1	Body		TRUE
cg01256320	rs2517617	12	102925671	A	G	-14.2972	8.61789e-12	FBRSL1	Body		TRUE
cg01256320	rs3094064	12	102790954	A	G	-14.2972	8.61789e-12	FBRSL1	Body		TRUE
cg01256320	rs3094078	12	102862237	T	A	-14.2972	8.61789e-12	FBRSL1	Body		TRUE
cg01256320	rs3129830	12	102838496	A	G	-14.2972	8.61789e-12	FBRSL1	Body		TRUE
cg01256320	rs3130380	12	102808077	A	G	-14.2972	8.61789e-12	FBRSL1	Body		TRUE
cg02388795	rs2513929	12	27239711	A	G	-14.2691	9.60415e-12	NAP1L1;NAP1L1	5'UTR;5'UTR	N_Shelf	TRUE
cg24556754	rs12936831	1	37609970	A	G	14.2618	9.88048e-12				TRUE
cg04222842	rs2981962	1	58255067	C	A	14.2433	1.06124e-11	SRP9;SRP9	TSS200;TSS200	Island	TRUE
cg14294115	rs5953534	19	118269153	A	G	-14.195	1.27891e-11	ZNF429	Body	Island	FALSE
cg04657470	rs17715450	2	129635365	C	A	-14.1938	1.2846e-11	HSPE1;HSPE1;HSPD1;HSPD1	1stExon;5'UTR;TSS1500;TSS200	Island	TRUE
cg01369511	rs2395185	2	38094924	A	C	-14.1734	1.39056e-11	FAM136A	Body	N_Shore	TRUE
cg01369511	rs9268853	2	38098448	G	A	-14.1734	1.39056e-11	FAM136A	Body	N_Shore	TRUE
cg01369511	rs9286790	2	38088263	A	G	-14.1734	1.39056e-11	FAM136A	Body	N_Shore	TRUE
cg01369511	rs9405108	2	38089443	A	G	-14.1734	1.39056e-11	FAM136A	Body	N_Shore	TRUE
cg22423821	rs8093433	5	41827050	A	G	14.1637	1.4434e-11				TRUE
cg01061520	rs9341301	Y	5545022	G	A	14.1491	1.52768e-11			Island	TRUE
cg27412268	rs5937319	8	66579346	A	G	-14.1421	1.5696e-11	TRAPPC9;TRAPPC9	Body;Body		FALSE
cg02718200	rs1655900	6	1407651	A	G	14.127	1.66422e-11	HLA-B	Body	Island	TRUE
cg24007312	rs6877165	3	125950605	A	G	14.1163	1.73492e-11	WDR82	TSS200	Island	TRUE
cg12093005	rs3094054	12	102752562	A	C	-14.1071	1.79802e-11	FBRSL1	Body		TRUE
cg01787110	rs6870276	1	23453738	G	A	-14.1058	1.80697e-11	NBPF6;NBPF6	Body;Body		TRUE
cg13989295	rs9907940	17	523886	A	G	14.1019	1.8341e-11	SKA2;SKA2	3'UTR;3'UTR	S_Shelf	TRUE
cg25995724	rs1801243	8	29644648	C	A	-14.0846	1.96215e-11	FABP5;FABP5	1stExon;5'UTR	Island	TRUE
cg22968622	rs1881194	17	585235	A	G	14.0768	2.02204e-11			Island	TRUE
cg24728468	rs1051332	8	29685071	A	G	-14.0759	2.02936e-11	FABP5;FABP5	1stExon;5'UTR	Island	TRUE
cg10154826	rs9271488	6	14988006	A	C	14.059	2.16726e-11	FAM8A1	1stExon	Island	TRUE
cg02718200	rs1611545	6	1463842	A	G	14.0518	2.22812e-11	HLA-B	Body	Island	TRUE
cg23634079	rs1794282	6	954331	A	G	-14.045	2.28804e-11	MSH5;MSH5;MSH5;MSH5	Body;Body;Body;Body	S_Shelf	TRUE
cg23634079	rs2187668	6	893689	A	G	-14.045	2.28804e-11	MSH5;MSH5;MSH5;MSH5	Body;Body;Body;Body	S_Shelf	TRUE
cg23634079	rs2854275	6	916233	A	C	-14.045	2.28804e-11	MSH5;MSH5;MSH5;MSH5	Body;Body;Body;Body	S_Shelf	TRUE
cg23634079	rs2894254	6	633494	C	A	-14.045	2.28804e-11	MSH5;MSH5;MSH5;MSH5	Body;Body;Body;Body	S_Shelf	TRUE
cg23634079	rs3132971	6	518061	C	A	-14.045	2.28804e-11	MSH5;MSH5;MSH5;MSH5	Body;Body;Body;Body	S_Shelf	TRUE
cg23634079	rs7775397	6	549057	C	A	-14.045	2.28804e-11	MSH5;MSH5;MSH5;MSH5	Body;Body;Body;Body	S_Shelf	TRUE
cg23634079	rs9268235	6	578013	A	G	-14.045	2.28804e-11	MSH5;MSH5;MSH5;MSH5	Body;Body;Body;Body	S_Shelf	TRUE
cg23634079	rs9273327	6	911028	C	A	-14.045	2.28804e-11	MSH5;MSH5;MSH5;MSH5	Body;Body;Body;Body	S_Shelf	TRUE
cg12093005	rs2239529	12	103007737	A	G	-14.0234	2.48895e-11	FBRSL1	Body		TRUE
cg12093005	rs2249099	12	103006760	A	C	-14.0234	2.48895e-11	FBRSL1	Body		TRUE
cg12093005	rs2517597	12	103004878	A	G	-14.0234	2.48895e-11	FBRSL1	Body		TRUE
cg12093005	rs2517598	12	103005793	A	G	-14.0234	2.48895e-11	FBRSL1	Body		TRUE
cg12093005	rs2523979	12	103002552	A	T	-14.0234	2.48895e-11	FBRSL1	Body		TRUE
cg12093005	rs2523981	12	103002885	A	G	-14.0234	2.48895e-11	FBRSL1	Body		TRUE
cg12093005	rs2523984	12	103004064	A	G	-14.0234	2.48895e-11	FBRSL1	Body		TRUE
cg12093005	rs2523985	12	103004733	G	A	-14.0234	2.48895e-11	FBRSL1	Body		TRUE
cg12093005	rs2523986	12	103004821	A	G	-14.0234	2.48895e-11	FBRSL1	Body		TRUE
cg12093005	rs2523987	12	103006074	C	A	-14.0234	2.48895e-11	FBRSL1	Body		TRUE
cg12093005	rs2523988	12	103006938	G	A	-14.0234	2.48895e-11	FBRSL1	Body		TRUE
cg12093005	rs2523989	12	103007792	A	G	-14.0234	2.48895e-11	FBRSL1	Body		TRUE
cg12093005	rs2844793	12	103005571	A	G	-14.0234	2.48895e-11	FBRSL1	Body		TRUE
cg05036715	rs6031379	10	16048790	A	C	-14.0229	2.49361e-11				TRUE
cg06529477	rs5953534	17	83248411	A	G	14.0099	2.6228e-11	TEX14;TEX14	Body;Body		FALSE
cg19743820	rs1141108	5	116801494	G	A	13.9972	2.75546e-11	COX7C;COX7C	5'UTR;1stExon		TRUE
cg19743820	rs3196669	5	116819448	G	A	13.9972	2.75546e-11	COX7C;COX7C	5'UTR;1stExon		TRUE
cg21600908	rs404240	12	103561928	G	A	-13.9903	2.83061e-11	FBRSL1	Body		TRUE
cg25404033	rs11728139	7	19505554	A	G	-13.9857	2.8817e-11				TRUE
cg21600908	rs2245420	12	103003197	C	G	-13.9802	2.94475e-11	FBRSL1	Body		TRUE
cg10631902	rs510552	5	82239515	G	A	13.9774	2.97629e-11				TRUE
cg01061520	rs17250345	Y	2534820	A	G	13.9498	3.31483e-11			Island	TRUE
cg23634079	rs2647044	6	955715	A	G	-13.9466	3.35719e-11	MSH5;MSH5;MSH5;MSH5	Body;Body;Body;Body	S_Shelf	TRUE
cg24728468	rs1801243	8	29644651	C	A	-13.9405	3.43684e-11	FABP5;FABP5	1stExon;5'UTR	Island	TRUE
cg23762487	rs10745	6	1135616	A	G	13.9231	3.67963e-11	HCG27	Body	Island	TRUE
cg23762487	rs2232239	6	1222807	G	A	13.9231	3.67963e-11	HCG27	Body	Island	TRUE
cg23762487	rs2301751	6	1126189	A	G	13.9231	3.67963e-11	HCG27	Body	Island	TRUE
cg23762487	rs3734836	6	1185600	G	A	13.9231	3.67963e-11	HCG27	Body	Island	TRUE
cg23762487	rs3807030	6	1131983	A	C	13.9231	3.67963e-11	HCG27	Body	Island	TRUE
cg23762487	rs3807036	6	1120759	A	G	13.9231	3.67963e-11	HCG27	Body	Island	TRUE
cg23762487	rs3823384	6	1220305	G	A	13.9231	3.67963e-11	HCG27	Body	Island	TRUE
cg23762487	rs3901554	6	1210648	G	A	13.9231	3.67963e-11	HCG27	Body	Island	TRUE
cg23762487	rs6904120	6	1197931	G	A	13.9231	3.67963e-11	HCG27	Body	Island	TRUE
cg23762487	rs6923832	6	1103615	A	G	13.9231	3.67963e-11	HCG27	Body	Island	TRUE
cg23762487	rs6923856	6	1198144	A	G	13.9231	3.67963e-11	HCG27	Body	Island	TRUE
cg23762487	rs6925061	6	1173387	A	G	13.9231	3.67963e-11	HCG27	Body	Island	TRUE
cg23762487	rs6940082	6	1190578	G	C	13.9231	3.67963e-11	HCG27	Body	Island	TRUE
cg23762487	rs7770505	6	1136760	A	G	13.9231	3.67963e-11	HCG27	Body	Island	TRUE
cg23762487	rs9258525	6	1359332	G	A	13.9231	3.67963e-11	HCG27	Body	Island	TRUE
cg23762487	rs9258866	6	1329149	A	C	13.9231	3.67963e-11	HCG27	Body	Island	TRUE
cg23762487	rs9259705	6	1284635	C	G	13.9231	3.67963e-11	HCG27	Body	Island	TRUE
cg23762487	rs9260860	6	1220165	A	G	13.9231	3.67963e-11	HCG27	Body	Island	TRUE
cg23762487	rs9260915	6	1217116	A	G	13.9231	3.67963e-11	HCG27	Body	Island	TRUE
cg23762487	rs9260916	6	1216965	A	G	13.9231	3.67963e-11	HCG27	Body	Island	TRUE
cg23762487	rs9260930	6	1208720	G	A	13.9231	3.67963e-11	HCG27	Body	Island	TRUE
cg23762487	rs9260984	6	1203405	A	G	13.9231	3.67963e-11	HCG27	Body	Island	TRUE
cg23762487	rs9260998	6	1202051	G	A	13.9231	3.67963e-11	HCG27	Body	Island	TRUE
cg23762487	rs9261040	6	1199053	G	A	13.9231	3.67963e-11	HCG27	Body	Island	TRUE
cg23762487	rs9261079	6	1196909	A	G	13.9231	3.67963e-11	HCG27	Body	Island	TRUE
cg23762487	rs9261081	6	1196633	G	A	13.9231	3.67963e-11	HCG27	Body	Island	TRUE
cg23762487	rs9261091	6	1195700	A	C	13.9231	3.67963e-11	HCG27	Body	Island	TRUE
cg23762487	rs9261093	6	1194988	G	A	13.9231	3.67963e-11	HCG27	Body	Island	TRUE
cg23762487	rs9261108	6	1190086	A	G	13.9231	3.67963e-11	HCG27	Body	Island	TRUE
cg23762487	rs9261130	6	1185228	A	G	13.9231	3.67963e-11	HCG27	Body	Island	TRUE
cg23762487	rs9261138	6	1184158	A	G	13.9231	3.67963e-11	HCG27	Body	Island	TRUE
cg23762487	rs9261151	6	1177935	A	G	13.9231	3.67963e-11	HCG27	Body	Island	TRUE
cg23762487	rs9261156	6	1174135	A	C	13.9231	3.67963e-11	HCG27	Body	Island	TRUE
cg23762487	rs9261171	6	1169552	G	A	13.9231	3.67963e-11	HCG27	Body	Island	TRUE
cg23762487	rs9261193	6	1163500	G	A	13.9231	3.67963e-11	HCG27	Body	Island	TRUE
cg23762487	rs9261203	6	1160630	G	A	13.9231	3.67963e-11	HCG27	Body	Island	TRUE
cg23762487	rs9261257	6	1143248	A	G	13.9231	3.67963e-11	HCG27	Body	Island	TRUE
cg23762487	rs9261263	6	1140924	C	G	13.9231	3.67963e-11	HCG27	Body	Island	TRUE
cg23762487	rs9261265	6	1139323	G	A	13.9231	3.67963e-11	HCG27	Body	Island	TRUE
cg23762487	rs9261270	6	1135538	A	G	13.9231	3.67963e-11	HCG27	Body	Island	TRUE
cg23762487	rs9261285	6	1129590	A	C	13.9231	3.67963e-11	HCG27	Body	Island	TRUE
cg23762487	rs9261316	6	1117836	A	G	13.9231	3.67963e-11	HCG27	Body	Island	TRUE
cg23762487	rs9261361	6	1109740	G	A	13.9231	3.67963e-11	HCG27	Body	Island	TRUE
cg18071532	rs10256440	12	8216099	C	A	13.899	4.042e-11	TMEM106C;TMEM106C;TMEM106C;TMEM106C	TSS200;TSS200;TSS200;TSS200	Island	TRUE
cg18071532	rs13229926	12	8206039	G	A	13.899	4.042e-11	TMEM106C;TMEM106C;TMEM106C;TMEM106C	TSS200;TSS200;TSS200;TSS200	Island	TRUE
cg18071532	rs1906626	12	8248047	A	G	13.899	4.042e-11	TMEM106C;TMEM106C;TMEM106C;TMEM106C	TSS200;TSS200;TSS200;TSS200	Island	TRUE
cg13989295	rs8071916	17	527449	A	G	13.8897	4.19123e-11	SKA2;SKA2	3'UTR;3'UTR	S_Shelf	TRUE
cg15196058	rs1264353	4	100146556	A	C	-13.8542	4.81631e-11				TRUE
cg15196058	rs1264361	4	100156820	G	A	-13.8542	4.81631e-11				TRUE
cg15196058	rs886424	4	100152316	A	G	-13.8542	4.81631e-11				TRUE
cg02273106	rs10932241	2	1033370	C	A	13.8457	4.97857e-11			Island	TRUE
cg23762487	rs9260497	6	1245107	G	A	13.8387	5.11585e-11	HCG27	Body	Island	TRUE
cg18944383	rs4881659	4	61431849	A	C	-13.832	5.25247e-11	ENPEP	TSS200	N_Shore	TRUE
cg18944383	rs7934841	4	61572899	A	G	-13.832	5.25247e-11	ENPEP	TSS200	N_Shore	TRUE
cg23762487	rs3891156	6	1176933	A	G	13.8105	5.71435e-11	HCG27	Body	Island	TRUE
cg01061520	rs17250740	Y	1835519	A	C	13.7989	5.98102e-11			Island	TRUE
cg05557315	rs9785868	Y	1622132	G	A	13.7901	6.18912e-11			N_Shore	TRUE
cg05499111	rs3924661	15	22972553	G	A	-13.7901	6.18961e-11				TRUE
cg05499111	rs4460716	15	22982439	C	A	-13.7901	6.18961e-11				TRUE
cg05499111	rs7071257	15	22976072	A	G	-13.7901	6.18961e-11				TRUE
cg23762487	rs7771476	6	1149100	G	A	13.7821	6.38576e-11	HCG27	Body	Island	TRUE
cg23634079	rs3129843	6	683531	G	A	-13.7814	6.40456e-11	MSH5;MSH5;MSH5;MSH5	Body;Body;Body;Body	S_Shelf	TRUE
cg22964396	rs7437149	11	62119728	G	A	-13.7793	6.45702e-11			Island	TRUE
cg08933160	rs10161111	12	694401	A	G	-13.7655	6.81568e-11	PTPN11	3'UTR		TRUE
cg01620082	rs3132685	3	95732458	A	G	-13.7645	6.84452e-11			Island	TRUE
cg12093005	rs2844792	12	103005111	A	G	-13.7565	7.06082e-11	FBRSL1	Body		TRUE
cg18228076	rs199533	17	845569	A	G	-13.7423	7.46757e-11	MAPT;MAPT;MAPT;MAPT;MAPT;MAPT	5'UTR;5'UTR;5'UTR;5'UTR;5'UTR;5'UTR		TRUE
cg24007312	rs7706887	3	125926673	C	A	13.7355	7.66806e-11	WDR82	TSS200	Island	TRUE
cg12805629	rs9974410	2	32697431	C	A	-13.7318	7.78108e-11				TRUE
cg21438527	rs13205911	6	1934759	A	G	13.7233	8.0457e-11	HIST1H4D	TSS200	S_Shore	TRUE
cg21438527	rs13207082	6	1062024	G	A	13.7233	8.0457e-11	HIST1H4D	TSS200	S_Shore	TRUE
cg21438527	rs13218875	6	1694657	A	G	13.7233	8.0457e-11	HIST1H4D	TSS200	S_Shore	TRUE
cg18493039	rs7587317	4	57344243	A	G	13.7179	8.21634e-11				TRUE
cg15704280	rs1411423	7	4561408	C	A	-13.7097	8.48594e-11	SEPT13	Body	Island	TRUE
cg15704280	rs4881718	7	4537115	A	G	-13.7097	8.48594e-11	SEPT13	Body	Island	TRUE
cg05557315	rs1558843	Y	13274039	A	C	13.7057	8.62077e-11			N_Shore	TRUE
cg05557315	rs17307070	Y	6113798	A	C	13.7057	8.62077e-11			N_Shore	TRUE
cg05557315	rs2032624	Y	5549880	C	A	13.7057	8.62077e-11			N_Shore	TRUE
cg05557315	rs28639779	Y	7467509	G	A	13.7057	8.62077e-11			N_Shore	TRUE
cg05557315	rs3853052	Y	842999	G	A	13.7057	8.62077e-11			N_Shore	TRUE
cg05557315	rs7067478	Y	1829187	A	G	13.7057	8.62077e-11			N_Shore	TRUE
cg05557315	rs7067486	Y	7265680	G	A	13.7057	8.62077e-11			N_Shore	TRUE
cg05557315	rs7892920	Y	9569008	A	G	13.7057	8.62077e-11			N_Shore	TRUE
cg05557315	rs9785717	Y	1705413	A	G	13.7057	8.62077e-11			N_Shore	TRUE
cg05557315	rs9785928	Y	13124524	G	A	13.7057	8.62077e-11			N_Shore	TRUE
cg05557315	rs9785959	Y	8305634	G	C	13.7057	8.62077e-11			N_Shore	TRUE
cg05557315	rs9786031	Y	12023325	A	C	13.7057	8.62077e-11			N_Shore	TRUE
cg05557315	rs9786197	Y	11641344	G	A	13.7057	8.62077e-11			N_Shore	TRUE
cg05557315	rs9786230	Y	6341865	G	A	13.7057	8.62077e-11			N_Shore	TRUE
cg05557315	rs9786232	Y	11689814	C	A	13.7057	8.62077e-11			N_Shore	TRUE
cg05557315	rs9786770	Y	12441288	G	A	13.7057	8.62077e-11			N_Shore	TRUE
cg22968622	rs2532274	17	583585	G	A	13.7006	8.79664e-11			Island	TRUE
cg09079882	rs10515477	16	124224197	G	A	13.6924	9.08535e-11	NUBP1	TSS1500	N_Shore	TRUE
cg13989295	rs1057068	17	589289	G	A	13.6616	1.02521e-10	SKA2;SKA2	3'UTR;3'UTR	S_Shelf	TRUE
cg12093005	rs1611545	12	103225640	A	G	-13.6462	1.08961e-10	FBRSL1	Body		TRUE
cg05777356	rs3123085	10	54024108	G	A	-13.6424	1.10574e-10	NPFFR1	1stExon		FALSE
cg21600908	rs1611545	12	103225458	A	G	-13.6412	1.11106e-10	FBRSL1	Body		TRUE
cg25995724	rs747781	8	29639686	A	G	-13.6347	1.14001e-10	FABP5;FABP5	1stExon;5'UTR	Island	TRUE
cg24556754	rs1060915	1	37512624	G	A	13.6339	1.14346e-10				TRUE
cg24556754	rs11657053	1	37469283	A	C	13.6339	1.14346e-10				TRUE
cg24556754	rs12516	1	37474562	A	G	13.6339	1.14346e-10				TRUE
cg24556754	rs12936816	1	37579863	A	G	13.6339	1.14346e-10				TRUE
cg24556754	rs12944458	1	37458926	A	G	13.6339	1.14346e-10				TRUE
cg24556754	rs16940	1	37523391	G	A	13.6339	1.14346e-10				TRUE
cg24556754	rs16941	1	37522589	G	A	13.6339	1.14346e-10				TRUE
cg24556754	rs16942	1	37522154	G	A	13.6339	1.14346e-10				TRUE
cg24556754	rs2298861	1	37454985	A	G	13.6339	1.14346e-10				TRUE
cg24556754	rs2298862	1	37454842	G	A	13.6339	1.14346e-10				TRUE
cg24556754	rs799912	1	37535288	G	A	13.6339	1.14346e-10				TRUE
cg24556754	rs799917	1	37523090	A	G	13.6339	1.14346e-10				TRUE
cg24556754	rs8176318	1	37475428	A	C	13.6339	1.14346e-10				TRUE
cg24556754	rs915945	1	37458018	A	G	13.6339	1.14346e-10				TRUE
cg24556754	rs9911630	1	37466496	G	A	13.6339	1.14346e-10				TRUE
cg08833952	rs2958464	22	1732609	C	A	-13.6228	1.19455e-10			Island	TRUE
cg01787110	rs10062043	1	23484390	A	G	13.6189	1.21345e-10	NBPF6;NBPF6	Body;Body		TRUE
cg10017982	rs5953534	6	107802125	A	G	13.6055	1.27888e-10	PBX2	Body		FALSE
cg15196058	rs3095336	4	100195872	A	G	-13.599	1.31232e-10				TRUE
cg15196058	rs3130641	4	100170237	A	G	-13.599	1.31232e-10				TRUE
cg15196058	rs3130673	4	100187799	A	C	-13.599	1.31232e-10				TRUE
cg15196058	rs3131050	4	100174293	G	A	-13.599	1.31232e-10				TRUE
cg15196058	rs3131060	4	100171027	A	G	-13.599	1.31232e-10				TRUE
cg12093005	rs404240	12	103562110	G	A	-13.5883	1.36867e-10	FBRSL1	Body		TRUE
cg26356450	rs2250672	13	27638468	G	A	-13.577	1.43133e-10				TRUE
cg24801230	rs415430	17	880611	G	A	-13.5732	1.45273e-10	MAPT;MAPT;MAPT;MAPT;MAPT;MAPT	5'UTR;5'UTR;5'UTR;5'UTR;5'UTR;5'UTR	S_Shelf	TRUE
cg06606381	rs2239529	12	103006567	A	G	-13.5499	1.5932e-10	FBRSL1	Body		TRUE
cg06606381	rs2249099	12	103005590	A	C	-13.5499	1.5932e-10	FBRSL1	Body		TRUE
cg06606381	rs2517597	12	103003708	A	G	-13.5499	1.5932e-10	FBRSL1	Body		TRUE
cg06606381	rs2517598	12	103004623	A	G	-13.5499	1.5932e-10	FBRSL1	Body		TRUE
cg06606381	rs2523979	12	103001382	A	T	-13.5499	1.5932e-10	FBRSL1	Body		TRUE
cg06606381	rs2523981	12	103001715	A	G	-13.5499	1.5932e-10	FBRSL1	Body		TRUE
cg06606381	rs2523984	12	103002894	A	G	-13.5499	1.5932e-10	FBRSL1	Body		TRUE
cg06606381	rs2523985	12	103003563	G	A	-13.5499	1.5932e-10	FBRSL1	Body		TRUE
cg06606381	rs2523986	12	103003651	A	G	-13.5499	1.5932e-10	FBRSL1	Body		TRUE
cg06606381	rs2523987	12	103004904	C	A	-13.5499	1.5932e-10	FBRSL1	Body		TRUE
cg06606381	rs2523988	12	103005768	G	A	-13.5499	1.5932e-10	FBRSL1	Body		TRUE
cg06606381	rs2523989	12	103006622	A	G	-13.5499	1.5932e-10	FBRSL1	Body		TRUE
cg06606381	rs2844793	12	103004401	A	G	-13.5499	1.5932e-10	FBRSL1	Body		TRUE
cg14159526	rs12662948	9	58458534	A	G	-13.5405	1.6531e-10				FALSE
cg05276469	rs10996176	17	50257157	A	G	13.5368	1.67754e-10			Island	TRUE
cg25299176	rs6710702	17	137725909	A	G	-13.5345	1.69302e-10	YWHAE;YWHAE	1stExon;Body	Island	TRUE
cg06606381	rs2844792	12	103003941	A	G	-13.531	1.7167e-10	FBRSL1	Body		TRUE
cg13679164	rs13193386	6	6509295	G	A	-13.5189	1.80073e-10				TRUE
cg25995724	rs1051332	8	29685068	A	G	-13.5161	1.82094e-10	FABP5;FABP5	1stExon;5'UTR	Island	TRUE
cg20054939	rs9695629	12	6590845	C	A	13.5014	1.92924e-10	ZNF84;ZNF84	5'UTR;5'UTR	Island	TRUE
cg21600908	rs3130141	12	102653708	A	C	-13.4918	2.00461e-10	FBRSL1	Body		TRUE
cg07817883	rs11546450	1	25506382	A	G	13.4797	2.10307e-10	TMEM39B;TMEM39B	1stExon;5'UTR	Island	TRUE
cg11707556	rs1928730	5	39640777	A	C	13.4741	2.15014e-10	ANKRD33B	3'UTR		TRUE
cg11707556	rs7130727	5	39577032	A	G	13.4741	2.15014e-10	ANKRD33B	3'UTR		TRUE
cg26321609	rs11925965	3	2059913	A	G	-13.4663	2.21754e-10	CCDC14	TSS1500	Island	TRUE
cg26321609	rs12633421	3	2079869	A	G	-13.4663	2.21754e-10	CCDC14	TSS1500	Island	TRUE
cg26321609	rs3804587	3	2057141	A	G	-13.4663	2.21754e-10	CCDC14	TSS1500	Island	TRUE
cg26321609	rs883207	3	2052601	A	C	-13.4663	2.21754e-10	CCDC14	TSS1500	Island	TRUE
cg15196058	rs3129974	4	100211149	G	A	-13.4245	2.61625e-10				TRUE
cg18944383	rs1070104	4	61047869	G	A	-13.4061	2.81513e-10	ENPEP	TSS200	N_Shore	TRUE
cg19862389	rs2274921	1	107259398	G	A	13.398	2.90679e-10	LGR6	Body	S_Shelf	TRUE
cg06606381	rs404240	12	103560940	G	A	-13.3951	2.94019e-10	FBRSL1	Body		TRUE
cg20054939	rs7027646	12	6607268	A	G	13.3927	2.96918e-10	ZNF84;ZNF84	5'UTR;5'UTR	Island	TRUE
cg06606381	rs3094054	12	102751392	A	C	-13.3899	3.00203e-10	FBRSL1	Body		TRUE
cg21600908	rs2523992	12	103010782	C	A	-13.3675	3.28149e-10	FBRSL1	Body		TRUE
cg21600908	rs1611738	12	103254179	A	C	-13.3628	3.34304e-10	FBRSL1	Body		TRUE
cg21600908	rs2517855	12	103262721	A	G	-13.3628	3.34304e-10	FBRSL1	Body		TRUE
cg21600908	rs2517862	12	103263948	A	G	-13.3628	3.34304e-10	FBRSL1	Body		TRUE
cg23247274	rs10502105	13	87058936	A	C	13.3584	3.4026e-10	MRP63;MRP63;SKA3;SKA3;SKA3;SKA3	1stExon;5'UTR;5'UTR;1stExon;5'UTR;1stExon	Island	TRUE
cg08933160	rs16941667	12	700188	A	G	-13.3539	3.46378e-10	PTPN11	3'UTR		TRUE
cg08933160	rs16941804	12	503603	G	A	-13.3539	3.46378e-10	PTPN11	3'UTR		TRUE
cg08933160	rs876896	12	646344	G	A	-13.3539	3.46378e-10	PTPN11	3'UTR		TRUE
cg24801230	rs199454	17	821577	G	A	-13.3475	3.5529e-10	MAPT;MAPT;MAPT;MAPT;MAPT;MAPT	5'UTR;5'UTR;5'UTR;5'UTR;5'UTR;5'UTR	S_Shelf	TRUE
cg12093005	rs2245420	12	103003379	C	G	-13.3284	3.83342e-10	FBRSL1	Body		TRUE
cg22968622	rs415430	17	1195565	G	A	13.3261	3.86783e-10			Island	TRUE
cg22968622	rs17577094	17	523913	G	A	13.3132	4.07266e-10			Island	TRUE
cg22968622	rs17660464	17	514414	A	C	13.3132	4.07266e-10			Island	TRUE
cg22111694	rs842164	2	1520928	C	A	13.2901	4.46477e-10			S_Shore	TRUE
cg22111694	rs859745	2	1649591	C	A	13.2901	4.46477e-10			S_Shore	TRUE
cg11199437	rs2472174	10	647663	G	A	-13.2643	4.94843e-10			N_Shore	TRUE
cg02718200	rs1633005	6	1559797	A	G	13.2581	5.0711e-10	HLA-B	Body	Island	TRUE
cg22724854	rs17559185	11	872647	A	G	-13.2517	5.20218e-10	OR10AG1	TSS1500		TRUE
cg22724854	rs7122752	11	877591	A	G	-13.2517	5.20218e-10	OR10AG1	TSS1500		TRUE
cg22724854	rs7925905	11	774803	G	A	-13.2517	5.20218e-10	OR10AG1	TSS1500		TRUE
cg12093005	rs1611738	12	103254361	A	C	-13.2424	5.39809e-10	FBRSL1	Body		TRUE
cg12093005	rs2517855	12	103262903	A	G	-13.2424	5.39809e-10	FBRSL1	Body		TRUE
cg12093005	rs2517862	12	103264130	A	G	-13.2424	5.39809e-10	FBRSL1	Body		TRUE
cg10631902	rs1980684	5	82238480	G	A	13.236	5.53851e-10				TRUE
cg25535652	rs758838	6	88321314	G	A	13.2355	5.54906e-10	EPHA7	Body		TRUE
cg24275100	rs9692345	3	88879847	A	G	-13.2348	5.5656e-10				TRUE
cg14835392	rs5953534	13	102324462	A	G	13.2241	5.80795e-10	FAM48A;FAM48A	5'UTR;5'UTR	Island	FALSE
cg01620082	rs3094054	3	95344902	A	C	-13.2005	6.38121e-10			Island	TRUE
cg13679164	rs13207753	6	6509334	A	C	-13.1942	6.54456e-10				TRUE
cg26868306	rs2047141	10	1254477	G	A	13.1765	7.02345e-10	SVIL;SVIL	Body;Body		TRUE
cg01620082	rs404240	3	96154450	G	A	-13.1681	7.26292e-10			Island	TRUE
cg10433390	rs1472413	17	56591246	C	A	-13.1674	7.28388e-10			N_Shelf	TRUE
cg10433390	rs2132895	17	56593458	A	G	-13.1674	7.28388e-10			N_Shelf	TRUE
cg08566640	rs7217258	11	56696186	G	A	13.1669	7.2987e-10				TRUE
cg17812503	rs6115458	12	11968504	G	A	-13.1198	8.81301e-10				TRUE
cg03944143	rs1881316	17	29098940	G	A	-13.1108	9.13682e-10	KIAA0664	Body	Island	TRUE
cg01620082	rs2239529	3	95600077	A	G	-13.1017	9.47464e-10			Island	TRUE
cg01620082	rs2249099	3	95599100	A	C	-13.1017	9.47464e-10			Island	TRUE
cg01620082	rs2517597	3	95597218	A	G	-13.1017	9.47464e-10			Island	TRUE
cg01620082	rs2517598	3	95598133	A	G	-13.1017	9.47464e-10			Island	TRUE
cg01620082	rs2523979	3	95594892	A	T	-13.1017	9.47464e-10			Island	TRUE
cg01620082	rs2523981	3	95595225	A	G	-13.1017	9.47464e-10			Island	TRUE
cg01620082	rs2523984	3	95596404	A	G	-13.1017	9.47464e-10			Island	TRUE
cg01620082	rs2523985	3	95597073	G	A	-13.1017	9.47464e-10			Island	TRUE
cg01620082	rs2523986	3	95597161	A	G	-13.1017	9.47464e-10			Island	TRUE
cg01620082	rs2523987	3	95598414	C	A	-13.1017	9.47464e-10			Island	TRUE
cg01620082	rs2523988	3	95599278	G	A	-13.1017	9.47464e-10			Island	TRUE
cg01620082	rs2523989	3	95600132	A	G	-13.1017	9.47464e-10			Island	TRUE
cg01620082	rs2844793	3	95597911	A	G	-13.1017	9.47464e-10			Island	TRUE
cg17862947	rs3132685	12	103140977	A	G	-13.0973	9.64318e-10	FBRSL1	Body		TRUE
cg19694781	rs11080356	19	13654556	G	A	13.097	9.65563e-10	TMEM160	Body	N_Shore	TRUE
cg19694781	rs9303690	19	13544352	G	A	13.097	9.65563e-10	TMEM160	Body	N_Shore	TRUE
cg19508790	rs1969363	12	3967268	G	A	-13.07	1.07583e-09				TRUE
cg13679164	rs2981984	6	6509508	G	A	-13.0695	1.07811e-09				TRUE
cg09270866	rs5953534	1	7848760	A	G	13.0416	1.20597e-09			N_Shore	FALSE
cg10154826	rs28366298	6	14959865	C	A	13.0379	1.22381e-09	FAM8A1	1stExon	Island	TRUE
cg06606381	rs2245420	12	103002209	C	G	-13.0302	1.26234e-09	FBRSL1	Body		TRUE
cg24728468	rs2296246	8	29672087	A	C	-13.0278	1.27448e-09	FABP5;FABP5	1stExon;5'UTR	Island	TRUE
cg24728468	rs9526812	8	29661802	G	A	-13.0278	1.27448e-09	FABP5;FABP5	1stExon;5'UTR	Island	TRUE
cg03923277	rs326387	12	21445416	A	G	-13.0188	1.32119e-09	TDG;TDG	1stExon;5'UTR	Island	TRUE
cg21274067	rs10814410	2	114294524	A	G	13.0089	1.37492e-09	WASH2P	TSS200	N_Shore	TRUE
cg01620082	rs1611545	3	95817980	A	G	-13.0047	1.39842e-09			Island	TRUE
cg01620082	rs2844792	3	95597451	A	G	-12.9843	1.51797e-09			Island	TRUE
cg22968622	rs199454	17	1136531	G	A	12.9774	1.56026e-09			Island	TRUE
cg01369511	rs2516049	2	37957691	G	A	-12.9748	1.57715e-09	FAM136A	Body	N_Shore	TRUE
cg01369511	rs477515	2	37958400	A	G	-12.9748	1.57715e-09	FAM136A	Body	N_Shore	TRUE
cg24801230	rs7224296	17	821513	G	A	-12.9646	1.64271e-09	MAPT;MAPT;MAPT;MAPT;MAPT;MAPT	5'UTR;5'UTR;5'UTR;5'UTR;5'UTR;5'UTR	S_Shelf	TRUE
cg13989295	rs2531725	17	669766	G	A	12.9626	1.65616e-09	SKA2;SKA2	3'UTR;3'UTR	S_Shelf	TRUE
cg24215973	rs1151564	2	95703691	A	C	12.9614	1.66402e-09	HDAC4	Body	Island	TRUE
cg05557315	rs35768594	Y	1805009	A	G	12.9589	1.68133e-09			N_Shore	TRUE
cg17862947	rs404240	12	103562969	G	A	-12.9439	1.78541e-09	FBRSL1	Body		TRUE
cg12093005	rs3129012	12	103097425	A	G	-12.943	1.79249e-09	FBRSL1	Body		TRUE
cg02646394	rs13169827	2	60233866	A	G	-12.9365	1.83959e-09	FLJ40330	TSS200	Island	TRUE
cg02646394	rs13183423	2	60191266	G	A	-12.9365	1.83959e-09	FLJ40330	TSS200	Island	TRUE
cg02646394	rs1587625	2	60215409	A	C	-12.9365	1.83959e-09	FLJ40330	TSS200	Island	TRUE
cg02646394	rs1818121	2	60162553	G	A	-12.9365	1.83959e-09	FLJ40330	TSS200	Island	TRUE
cg02646394	rs397425	2	60144119	A	G	-12.9365	1.83959e-09	FLJ40330	TSS200	Island	TRUE
cg02646394	rs434405	2	60138343	G	A	-12.9365	1.83959e-09	FLJ40330	TSS200	Island	TRUE
cg03929089	rs1411423	4	70006588	C	A	-12.908	2.06355e-09			Island	TRUE
cg03929089	rs4881718	4	70030881	A	G	-12.908	2.06355e-09			Island	TRUE
cg11430096	rs850522	6	63651802	G	A	12.9002	2.12906e-09	CDK19	Body	S_Shore	TRUE
cg25312636	rs13002993	6	97895769	G	A	12.8943	2.18028e-09	COL11A2;COL11A2;COL11A2	Body;Body;Body		TRUE
cg05557315	rs9785999	Y	7379813	G	A	12.8906	2.21359e-09			N_Shore	TRUE
cg23692497	rs5953534	11	62251726	A	G	12.8815	2.29611e-09	INTS4	TSS1500	S_Shore	FALSE
cg02244970	rs11826952	11	3660370	G	A	-12.8755	2.35259e-09	OR4A15	TSS200		TRUE
cg02244970	rs11827854	11	3733435	A	C	-12.8755	2.35259e-09	OR4A15	TSS200		TRUE
cg02244970	rs7106742	11	5364954	A	C	-12.8755	2.35259e-09	OR4A15	TSS200		TRUE
cg02244970	rs7940985	11	5017464	G	A	-12.8755	2.35259e-09	OR4A15	TSS200		TRUE
cg02244970	rs7941855	11	3718191	A	G	-12.8755	2.35259e-09	OR4A15	TSS200		TRUE
cg02244970	rs7943197	11	4687911	A	G	-12.8755	2.35259e-09	OR4A15	TSS200		TRUE
cg12093005	rs429511	12	103161236	G	A	-12.8747	2.36019e-09	FBRSL1	Body		TRUE
cg01061520	rs1498335	Y	13591181	G	A	12.8637	2.46744e-09			Island	TRUE
cg01061520	rs17250887	Y	919373	A	T	12.8637	2.46744e-09			Island	TRUE
cg01061520	rs17315772	Y	9559960	C	A	12.8637	2.46744e-09			Island	TRUE
cg01061520	rs17315821	Y	9688519	G	A	12.8637	2.46744e-09			Island	TRUE
cg01061520	rs7067303	Y	11982860	A	G	12.8637	2.46744e-09			Island	TRUE
cg01061520	rs7892893	Y	887590	A	G	12.8637	2.46744e-09			Island	TRUE
cg01061520	rs957431	Y	571985	A	G	12.8637	2.46744e-09			Island	TRUE
cg04657470	rs11642413	2	129574756	G	A	-12.8631	2.47326e-09	HSPE1;HSPE1;HSPD1;HSPD1	1stExon;5'UTR;TSS1500;TSS200	Island	TRUE
cg24728468	rs747781	8	29639689	A	G	-12.8542	2.56327e-09	FABP5;FABP5	1stExon;5'UTR	Island	TRUE
cg02244970	rs7120107	11	4886890	C	A	-12.8479	2.62933e-09	OR4A15	TSS200		TRUE
cg01256320	rs3132685	12	103141258	A	G	-12.8375	2.7421e-09	FBRSL1	Body		TRUE
cg07000267	rs6460195	2	19812702	A	G	12.8207	2.93473e-09				TRUE
cg11707556	rs3904275	5	39676339	G	A	12.8099	3.06526e-09	ANKRD33B	3'UTR		TRUE
cg01369511	rs9368726	2	38089549	G	A	-12.8089	3.07797e-09	FAM136A	Body	N_Shore	TRUE
cg12093005	rs3130116	12	102720619	G	A	-12.8001	3.18914e-09	FBRSL1	Body		TRUE
cg13150855	rs1061159	20	60977916	A	G	-12.8	3.19078e-09	AURKA;AURKA;AURKA;AURKA;AURKA;AURKA	3'UTR;3'UTR;3'UTR;3'UTR;3'UTR;3'UTR		TRUE
cg13150855	rs12265237	20	61041207	A	G	-12.8	3.19078e-09	AURKA;AURKA;AURKA;AURKA;AURKA;AURKA	3'UTR;3'UTR;3'UTR;3'UTR;3'UTR;3'UTR		TRUE
cg13150855	rs12778917	20	60911975	C	A	-12.8	3.19078e-09	AURKA;AURKA;AURKA;AURKA;AURKA;AURKA	3'UTR;3'UTR;3'UTR;3'UTR;3'UTR;3'UTR		TRUE
cg13150855	rs7095762	20	60966070	A	C	-12.8	3.19078e-09	AURKA;AURKA;AURKA;AURKA;AURKA;AURKA	3'UTR;3'UTR;3'UTR;3'UTR;3'UTR;3'UTR		TRUE
cg13150855	rs9664945	20	61063639	A	G	-12.8	3.19078e-09	AURKA;AURKA;AURKA;AURKA;AURKA;AURKA	3'UTR;3'UTR;3'UTR;3'UTR;3'UTR;3'UTR		TRUE
cg17117718	rs415430	17	1195936	G	A	12.7778	3.49053e-09			Island	TRUE
cg01256320	rs3130350	12	102759368	A	C	-12.7768	3.50474e-09	FBRSL1	Body		TRUE
cg01256320	rs3130351	12	102759015	A	G	-12.7768	3.50474e-09	FBRSL1	Body		TRUE
cg01256320	rs3130352	12	102758850	A	G	-12.7768	3.50474e-09	FBRSL1	Body		TRUE
cg01256320	rs3132647	12	102756470	G	A	-12.7768	3.50474e-09	FBRSL1	Body		TRUE
cg24212677	rs12026364	17	94045982	C	A	-12.7379	4.10222e-09	STX8	Body		TRUE
cg23483530	rs7210438	5	97699797	A	G	12.7375	4.11014e-09	LMAN2	Body	S_Shore	TRUE
cg26043149	rs7661555	18	45003922	G	A	12.7319	4.20377e-09	FECH;FECH;FECH;FECH	5'UTR;5'UTR;1stExon;1stExon	Island	TRUE
cg14315332	rs7209670	3	86685399	G	A	12.7277	4.27593e-09	PCNP	Body	S_Shelf	TRUE
cg05557315	rs1865680	Y	2608426	A	G	12.7225	4.36749e-09			N_Shore	TRUE
cg05557315	rs28609124	Y	7138869	A	C	12.7225	4.36749e-09			N_Shore	TRUE
cg05557315	rs7892999	Y	12000366	C	A	12.7225	4.36749e-09			N_Shore	TRUE
cg05557315	rs891407	Y	12366546	C	G	12.7225	4.36749e-09			N_Shore	TRUE
cg05557315	rs9785710	Y	2299355	A	G	12.7225	4.36749e-09			N_Shore	TRUE
cg05557315	rs9785743	Y	11742899	G	A	12.7225	4.36749e-09			N_Shore	TRUE
cg05557315	rs9786254	Y	11786485	A	G	12.7225	4.36749e-09			N_Shore	TRUE
cg05557315	rs9786821	Y	8540984	A	C	12.7225	4.36749e-09			N_Shore	TRUE
cg01027929	rs11855334	7	14673366	A	G	-12.7115	4.56584e-09	HNRNPA2B1;CBX3;CBX3;HNRNPA2B1;CBX3	TSS1500;1stExon;5'UTR;TSS1500;5'UTR	Island	TRUE
cg01027929	rs11858113	7	14672771	G	A	-12.7115	4.56584e-09	HNRNPA2B1;CBX3;CBX3;HNRNPA2B1;CBX3	TSS1500;1stExon;5'UTR;TSS1500;5'UTR	Island	TRUE
cg01027929	rs16970851	7	14643701	G	A	-12.7115	4.56584e-09	HNRNPA2B1;CBX3;CBX3;HNRNPA2B1;CBX3	TSS1500;1stExon;5'UTR;TSS1500;5'UTR	Island	TRUE
cg01027929	rs2412544	7	14708120	A	G	-12.7115	4.56584e-09	HNRNPA2B1;CBX3;CBX3;HNRNPA2B1;CBX3	TSS1500;1stExon;5'UTR;TSS1500;5'UTR	Island	TRUE
cg01027929	rs35047458	7	14718218	A	G	-12.7115	4.56584e-09	HNRNPA2B1;CBX3;CBX3;HNRNPA2B1;CBX3	TSS1500;1stExon;5'UTR;TSS1500;5'UTR	Island	TRUE
cg01027929	rs3751653	7	14645215	G	A	-12.7115	4.56584e-09	HNRNPA2B1;CBX3;CBX3;HNRNPA2B1;CBX3	TSS1500;1stExon;5'UTR;TSS1500;5'UTR	Island	TRUE
cg01027929	rs8041534	7	14673639	C	A	-12.7115	4.56584e-09	HNRNPA2B1;CBX3;CBX3;HNRNPA2B1;CBX3	TSS1500;1stExon;5'UTR;TSS1500;5'UTR	Island	TRUE
cg02244970	rs2077851	11	5126964	A	G	-12.7102	4.58933e-09	OR4A15	TSS200		TRUE
cg10801418	rs625998	19	820100	A	G	-12.6976	4.83104e-09	ZNF90	TSS200		TRUE
cg22177721	rs699171	6	60673916	C	A	12.6628	5.5626e-09				TRUE
cg06606381	rs1611545	12	103224470	A	G	-12.6509	5.83907e-09	FBRSL1	Body		TRUE
cg18944383	rs1608268	4	60909337	A	G	-12.6142	6.77689e-09	ENPEP	TSS200	N_Shore	TRUE
cg18944383	rs8186106	4	60845225	A	G	-12.6142	6.77689e-09	ENPEP	TSS200	N_Shore	TRUE
cg01620082	rs1611738	3	95846701	A	C	-12.5931	7.386e-09			Island	TRUE
cg01620082	rs2517855	3	95855243	A	G	-12.5931	7.386e-09			Island	TRUE
cg01620082	rs2517862	3	95856470	A	G	-12.5931	7.386e-09			Island	TRUE
cg13989295	rs3744108	17	601856	C	G	12.5907	7.45689e-09	SKA2;SKA2	3'UTR;3'UTR	S_Shelf	TRUE
cg02228913	rs199454	17	742094	G	A	-12.5893	7.50058e-09	MAPT;MAPT;MAPT;MAPT;MAPT;MAPT	Body;Body;Body;Body;Body;Body	N_Shelf	TRUE
cg10433390	rs16839611	17	56568157	G	A	-12.5836	7.67449e-09			N_Shelf	TRUE
cg01027929	rs6582	7	14604191	A	G	-12.583	7.69539e-09	HNRNPA2B1;CBX3;CBX3;HNRNPA2B1;CBX3	TSS1500;1stExon;5'UTR;TSS1500;5'UTR	Island	TRUE
cg01027929	rs8026605	7	14634178	G	A	-12.583	7.69539e-09	HNRNPA2B1;CBX3;CBX3;HNRNPA2B1;CBX3	TSS1500;1stExon;5'UTR;TSS1500;5'UTR	Island	TRUE
cg16301989	rs13223314	2	69004663	A	G	12.5731	8.0105e-09				TRUE
cg19508790	rs1872746	12	561761	G	A	-12.5608	8.42163e-09				TRUE
cg19508790	rs2087270	12	697495	A	G	-12.5608	8.42163e-09				TRUE
cg17704839	rs7208838	19	20529528	G	A	-12.5514	8.75024e-09	UBL5;UBL5	Body;Body	S_Shore	TRUE
cg17704839	rs9909295	19	20515682	G	A	-12.5514	8.75024e-09	UBL5;UBL5	Body;Body	S_Shore	TRUE
cg16658931	rs2049043	19	88706068	A	C	12.5335	9.41173e-09	SHANK1	Body	Island	TRUE
cg16658931	rs4880082	19	88707767	A	G	12.5335	9.41173e-09	SHANK1	Body	Island	TRUE
cg16658931	rs6926	19	88705080	A	C	12.5335	9.41173e-09	SHANK1	Body	Island	TRUE
cg21438527	rs10484399	6	1345173	G	A	12.5329	9.43648e-09	HIST1H4D	TSS200	S_Shore	TRUE
cg21438527	rs13194781	6	1626284	G	A	12.5329	9.43648e-09	HIST1H4D	TSS200	S_Shore	TRUE
cg21438527	rs13199772	6	1644730	G	A	12.5329	9.43648e-09	HIST1H4D	TSS200	S_Shore	TRUE
cg21438527	rs13212651	6	1617630	G	A	12.5329	9.43648e-09	HIST1H4D	TSS200	S_Shore	TRUE
cg21438527	rs17749927	6	1480621	G	A	12.5329	9.43648e-09	HIST1H4D	TSS200	S_Shore	TRUE
cg21438527	rs34706883	6	1615900	C	A	12.5329	9.43648e-09	HIST1H4D	TSS200	S_Shore	TRUE
cg21600908	rs3094621	12	102757132	G	A	-12.5328	9.441e-09	FBRSL1	Body		TRUE
cg21600908	rs3094622	12	102757933	G	A	-12.5328	9.441e-09	FBRSL1	Body		TRUE
cg08833952	rs4985929	22	1718313	A	G	-12.5309	9.51427e-09			Island	TRUE
cg06606381	rs1611738	12	103253191	A	C	-12.5282	9.61787e-09	FBRSL1	Body		TRUE
cg06606381	rs2517855	12	103261733	A	G	-12.5282	9.61787e-09	FBRSL1	Body		TRUE
cg06606381	rs2517862	12	103262960	A	G	-12.5282	9.61787e-09	FBRSL1	Body		TRUE
cg07422735	rs17152217	22	59160688	A	G	-12.5242	9.77582e-09	WNT7B	Body	N_Shelf	FALSE
cg18631743	rs6539856	22	57276577	A	G	12.5226	9.84087e-09	RANBP1;TRMT2A;TRMT2A	TSS200;TSS200;TSS200	Island	TRUE
cg12093005	rs3094032	12	102734520	A	G	-12.5164	1.00916e-08	FBRSL1	Body		TRUE
cg12093005	rs3094050	12	102727476	G	A	-12.5164	1.00916e-08	FBRSL1	Body		TRUE
cg12093005	rs3129809	12	102750446	G	A	-12.5164	1.00916e-08	FBRSL1	Body		TRUE
cg12093005	rs3129820	12	102742498	A	G	-12.5164	1.00916e-08	FBRSL1	Body		TRUE
cg12093005	rs3129822	12	102739859	A	C	-12.5164	1.00916e-08	FBRSL1	Body		TRUE
cg12093005	rs3130126	12	102732328	A	C	-12.5164	1.00916e-08	FBRSL1	Body		TRUE
cg12093005	rs3132625	12	102738347	G	A	-12.5164	1.00916e-08	FBRSL1	Body		TRUE
cg12093005	rs3132630	12	102740949	A	G	-12.5164	1.00916e-08	FBRSL1	Body		TRUE
cg12093005	rs3132631	12	102741422	A	G	-12.5164	1.00916e-08	FBRSL1	Body		TRUE
cg02273106	rs10497893	2	1032528	A	C	12.5112	1.0307e-08			Island	TRUE
cg27275811	rs755895	11	58693694	A	G	-12.5099	1.03646e-08			N_Shelf	TRUE
cg17862947	rs3130350	12	102759087	A	C	-12.5061	1.05259e-08	FBRSL1	Body		TRUE
cg17862947	rs3130351	12	102758734	A	G	-12.5061	1.05259e-08	FBRSL1	Body		TRUE
cg17862947	rs3130352	12	102758569	A	G	-12.5061	1.05259e-08	FBRSL1	Body		TRUE
cg17862947	rs3132647	12	102756189	G	A	-12.5061	1.05259e-08	FBRSL1	Body		TRUE
cg21600908	rs3094032	12	102734338	A	G	-12.5057	1.05409e-08	FBRSL1	Body		TRUE
cg21600908	rs3094050	12	102727294	G	A	-12.5057	1.05409e-08	FBRSL1	Body		TRUE
cg21600908	rs3129809	12	102750264	G	A	-12.5057	1.05409e-08	FBRSL1	Body		TRUE
cg21600908	rs3129820	12	102742316	A	G	-12.5057	1.05409e-08	FBRSL1	Body		TRUE
cg21600908	rs3129822	12	102739677	A	C	-12.5057	1.05409e-08	FBRSL1	Body		TRUE
cg21600908	rs3130126	12	102732146	A	C	-12.5057	1.05409e-08	FBRSL1	Body		TRUE
cg21600908	rs3132625	12	102738165	G	A	-12.5057	1.05409e-08	FBRSL1	Body		TRUE
cg21600908	rs3132630	12	102740767	A	G	-12.5057	1.05409e-08	FBRSL1	Body		TRUE
cg21600908	rs3132631	12	102741240	A	G	-12.5057	1.05409e-08	FBRSL1	Body		TRUE
cg19862616	rs10277259	7	9960871	C	A	12.503	1.06573e-08	NCRNA00174	Body	Island	TRUE
cg19862616	rs10476	7	9854617	G	A	12.503	1.06573e-08	NCRNA00174	Body	Island	TRUE
cg19862616	rs10952840	7	9931075	A	G	12.503	1.06573e-08	NCRNA00174	Body	Island	TRUE
cg19862616	rs1104878	7	9843790	A	C	12.503	1.06573e-08	NCRNA00174	Body	Island	TRUE
cg19862616	rs6953665	7	9927246	A	G	12.503	1.06573e-08	NCRNA00174	Body	Island	TRUE
cg19862616	rs7785025	7	9786298	G	A	12.503	1.06573e-08	NCRNA00174	Body	Island	TRUE
cg02646394	rs2652684	2	60212263	A	C	-12.4973	1.09121e-08	FLJ40330	TSS200	Island	TRUE
cg27117509	rs5953534	2	120406510	A	G	12.4892	1.12756e-08	OSR1	3'UTR	N_Shore	FALSE
cg01256320	rs1611545	12	103226780	A	G	-12.4858	1.14359e-08	FBRSL1	Body		TRUE
cg25995724	rs2296246	8	29672084	A	C	-12.4665	1.23736e-08	FABP5;FABP5	1stExon;5'UTR	Island	TRUE
cg25995724	rs9526812	8	29661799	G	A	-12.4665	1.23736e-08	FABP5;FABP5	1stExon;5'UTR	Island	TRUE
cg24515091	rs5953534	6	29437992	A	G	-12.4659	1.24024e-08				FALSE
cg08161449	rs10086650	15	36795771	G	A	-12.4589	1.27619e-08	MAP2K1;MAP2K1	1stExon;5'UTR	Island	TRUE
cg00102808	rs5953534	16	139337604	A	G	-12.4532	1.30609e-08	PIGQ;PIGQ	5'UTR;5'UTR	S_Shore	FALSE
cg14002781	rs2565777	X	148844706	G	A	12.4448	1.35196e-08	IDH3G;IDH3G	3'UTR;Body		FALSE
cg22713356	rs10904546	15	30005977	G	A	12.4331	1.41804e-08			Island	TRUE
cg01787110	rs2909867	1	23494140	G	A	-12.4177	1.51013e-08	NBPF6;NBPF6	Body;Body		TRUE
cg15196058	rs1059612	4	100225363	A	G	-12.3975	1.64043e-08				TRUE
cg15196058	rs3130117	4	100425362	A	G	-12.3975	1.64043e-08				TRUE
cg15196058	rs3130247	4	100419275	G	A	-12.3975	1.64043e-08				TRUE
cg15196058	rs3132582	4	100245317	T	A	-12.3975	1.64043e-08				TRUE
cg15196058	rs3132585	4	100246704	G	C	-12.3975	1.64043e-08				TRUE
cg15196058	rs3132610	4	100389917	G	A	-12.3975	1.64043e-08				TRUE
cg15196058	rs9262132	4	100322968	A	C	-12.3975	1.64043e-08				TRUE
cg15196058	rs9262135	4	100315412	G	A	-12.3975	1.64043e-08				TRUE
cg15196058	rs9262142	4	100284292	A	G	-12.3975	1.64043e-08				TRUE
cg15196058	rs9262143	4	100281537	A	G	-12.3975	1.64043e-08				TRUE
cg21659725	rs1049256	3	46541762	A	G	12.3967	1.64574e-08	CRBN	TSS200	Island	TRUE
cg21659725	rs11130218	3	46530796	G	A	12.3967	1.64574e-08	CRBN	TSS200	Island	TRUE
cg21659725	rs2234391	3	46621049	G	A	12.3967	1.64574e-08	CRBN	TSS200	Island	TRUE
cg21659725	rs6775384	3	46631497	A	G	12.3967	1.64574e-08	CRBN	TSS200	Island	TRUE
cg21659725	rs7634902	3	46541086	C	A	12.3967	1.64574e-08	CRBN	TSS200	Island	TRUE
cg21659725	rs9872864	3	46570447	A	G	12.3967	1.64574e-08	CRBN	TSS200	Island	TRUE
cg07880636	rs7981648	7	686468	C	A	12.3963	1.6483e-08	COBL	TSS200	Island	TRUE
cg18228076	rs415430	17	875782	G	A	-12.3927	1.67295e-08	MAPT;MAPT;MAPT;MAPT;MAPT;MAPT	5'UTR;5'UTR;5'UTR;5'UTR;5'UTR;5'UTR		TRUE
cg12093005	rs2523992	12	103010964	C	A	-12.3915	1.68071e-08	FBRSL1	Body		TRUE
cg18634211	rs4894020	1	152551428	C	A	12.3909	1.68476e-08	LIN28	TSS200	Island	TRUE
cg18634211	rs6753709	1	152582129	A	G	12.3909	1.68476e-08	LIN28	TSS200	Island	TRUE
cg18634211	rs7600176	1	152586763	A	G	12.3909	1.68476e-08	LIN28	TSS200	Island	TRUE
cg27534567	rs12968107	1	44864057	G	A	12.3788	1.77071e-08				TRUE
cg27534567	rs1631576	1	44834947	A	G	12.3788	1.77071e-08				TRUE
cg27534567	rs17813908	1	44801800	A	C	12.3788	1.77071e-08				TRUE
cg27534567	rs1792670	1	44841611	G	A	12.3788	1.77071e-08				TRUE
cg27534567	rs1792675	1	44819885	C	A	12.3788	1.77071e-08				TRUE
cg27534567	rs1981	1	44792455	A	G	12.3788	1.77071e-08				TRUE
cg27534567	rs3813068	1	44869530	A	G	12.3788	1.77071e-08				TRUE
cg21600908	rs3130116	12	102720437	G	A	-12.3787	1.77124e-08	FBRSL1	Body		TRUE
cg17704839	rs16967164	19	20594932	G	A	-12.3771	1.78315e-08	UBL5;UBL5	Body;Body	S_Shore	TRUE
cg01256320	rs2239529	12	103008877	A	G	-12.3768	1.78486e-08	FBRSL1	Body		TRUE
cg01256320	rs2249099	12	103007900	A	C	-12.3768	1.78486e-08	FBRSL1	Body		TRUE
cg01256320	rs2517597	12	103006018	A	G	-12.3768	1.78486e-08	FBRSL1	Body		TRUE
cg01256320	rs2517598	12	103006933	A	G	-12.3768	1.78486e-08	FBRSL1	Body		TRUE
cg01256320	rs2523979	12	103003692	A	T	-12.3768	1.78486e-08	FBRSL1	Body		TRUE
cg01256320	rs2523981	12	103004025	A	G	-12.3768	1.78486e-08	FBRSL1	Body		TRUE
cg01256320	rs2523984	12	103005204	A	G	-12.3768	1.78486e-08	FBRSL1	Body		TRUE
cg01256320	rs2523985	12	103005873	G	A	-12.3768	1.78486e-08	FBRSL1	Body		TRUE
cg01256320	rs2523986	12	103005961	A	G	-12.3768	1.78486e-08	FBRSL1	Body		TRUE
cg01256320	rs2523987	12	103007214	C	A	-12.3768	1.78486e-08	FBRSL1	Body		TRUE
cg01256320	rs2523988	12	103008078	G	A	-12.3768	1.78486e-08	FBRSL1	Body		TRUE
cg01256320	rs2523989	12	103008932	A	G	-12.3768	1.78486e-08	FBRSL1	Body		TRUE
cg01256320	rs2844793	12	103006711	A	G	-12.3768	1.78486e-08	FBRSL1	Body		TRUE
cg23247274	rs2466940	13	86968439	A	G	12.3735	1.8092e-08	MRP63;MRP63;SKA3;SKA3;SKA3;SKA3	1stExon;5'UTR;5'UTR;1stExon;5'UTR;1stExon	Island	TRUE
cg23247274	rs2726923	13	86973990	A	G	12.3735	1.8092e-08	MRP63;MRP63;SKA3;SKA3;SKA3;SKA3	1stExon;5'UTR;5'UTR;1stExon;5'UTR;1stExon	Island	TRUE
cg15196058	rs3129973	4	100213175	A	G	-12.371	1.82821e-08				TRUE
cg11038491	rs414435	20	9473709	A	G	-12.3628	1.89027e-08	LOC647979	Body	Island	TRUE
cg18944383	rs7934062	4	61668534	A	C	-12.3604	1.90951e-08	ENPEP	TSS200	N_Shore	TRUE
cg25536467	rs1050112	13	5048481	A	C	12.3602	1.91047e-08			N_Shelf	TRUE
cg01200482	rs28719520	7	38450245	A	G	12.359	1.91978e-08			N_Shore	TRUE
cg05557315	rs9785760	Y	6117979	G	A	12.3565	1.93958e-08			N_Shore	TRUE
cg18071532	rs11982909	12	8306031	A	G	12.356	1.94374e-08	TMEM106C;TMEM106C;TMEM106C;TMEM106C	TSS200;TSS200;TSS200;TSS200	Island	TRUE
cg18071532	rs6952857	12	8294194	A	G	12.356	1.94374e-08	TMEM106C;TMEM106C;TMEM106C;TMEM106C	TSS200;TSS200;TSS200;TSS200	Island	TRUE
cg11278311	rs10491082	17	2013080	A	G	-12.3545	1.95555e-08	ALOX15	Body	Island	TRUE
cg11278311	rs9911968	17	2013822	G	A	-12.3545	1.95555e-08	ALOX15	Body	Island	TRUE
cg21600908	rs3094061	12	102764696	C	A	-12.3545	1.95601e-08	FBRSL1	Body		TRUE
cg21600908	rs3130374	12	102764549	A	G	-12.3545	1.95601e-08	FBRSL1	Body		TRUE
cg21600908	rs3130375	12	102764153	A	C	-12.3545	1.95601e-08	FBRSL1	Body		TRUE
cg21600908	rs3132649	12	102764828	A	G	-12.3545	1.95601e-08	FBRSL1	Body		TRUE
cg02244970	rs17628164	11	1101413	A	C	-12.3516	1.97895e-08	OR4A15	TSS200		TRUE
cg03944143	rs1534507	17	29065304	C	A	-12.326	2.19851e-08	KIAA0664	Body	Island	TRUE
cg03944143	rs1919040	17	29081801	A	G	-12.326	2.19851e-08	KIAA0664	Body	Island	TRUE
cg03944143	rs7206101	17	29103160	A	G	-12.326	2.19851e-08	KIAA0664	Body	Island	TRUE
cg01620082	rs3129012	3	95689765	A	G	-12.3215	2.2387e-08			Island	TRUE
cg21438527	rs13195040	6	1224569	G	A	12.3213	2.2408e-08	HIST1H4D	TSS200	S_Shore	TRUE
cg00740803	rs1389531	4	81757048	G	A	-12.3191	2.26124e-08				TRUE
cg21600908	rs1535039	12	103674453	G	A	-12.3188	2.26417e-08	FBRSL1	Body		TRUE
cg21600908	rs2746149	12	103650530	G	A	-12.3188	2.26417e-08	FBRSL1	Body		TRUE
cg21600908	rs2746150	12	103643184	A	G	-12.3188	2.26417e-08	FBRSL1	Body		TRUE
cg21600908	rs442694	12	103729198	A	C	-12.3188	2.26417e-08	FBRSL1	Body		TRUE
cg12093005	rs1655900	12	103169449	A	G	-12.3182	2.26969e-08	FBRSL1	Body		TRUE
cg00740803	rs8097667	4	81756661	G	A	-12.3159	2.29108e-08				TRUE
cg01620082	rs2523992	3	95603304	C	A	-12.3083	2.36404e-08			Island	TRUE
cg19508790	rs7956626	12	645964	A	G	-12.3081	2.3652e-08				TRUE
cg21600908	rs1655900	12	103169267	A	G	-12.3056	2.38966e-08	FBRSL1	Body		TRUE
cg06606381	rs3130116	12	102719449	G	A	-12.3009	2.43666e-08	FBRSL1	Body		TRUE
cg07153826	rs16893404	20	44597190	A	G	-12.2967	2.47875e-08	RPS21	Body	Island	TRUE
cg07153826	rs2041540	20	44669178	G	A	-12.2967	2.47875e-08	RPS21	Body	Island	TRUE
cg07933656	rs617624	17	2162130	A	G	-12.2927	2.51949e-08				TRUE
cg27534567	rs1539872	1	44856942	C	A	12.285	2.60075e-08				TRUE
cg17862947	rs1611545	12	103226499	A	G	-12.2819	2.63354e-08	FBRSL1	Body		TRUE
cg02244970	rs1945242	11	1067445	G	A	-12.2801	2.65368e-08	OR4A15	TSS200		TRUE
cg12401798	rs6603540	20	56717697	A	G	-12.2795	2.66038e-08	KCNQ2;KCNQ2;KCNQ2;KCNQ2;KCNQ2	Body;Body;Body;Body;Body	Island	FALSE
cg22713356	rs1769242	15	29975303	G	A	12.2773	2.68402e-08			Island	TRUE
cg06606381	rs3130141	12	102652720	A	C	-12.2691	2.77652e-08	FBRSL1	Body		TRUE
cg19797896	rs709609	7	642310	A	G	12.2661	2.81033e-08			N_Shelf	TRUE
cg06942262	rs1566467	11	25526527	G	A	12.2652	2.82142e-08				TRUE
cg06942262	rs2062553	11	25508337	A	C	12.2652	2.82142e-08				TRUE
cg06942262	rs4785521	11	25506948	G	A	12.2652	2.82142e-08				TRUE
cg06942262	rs8063059	11	25516065	A	G	12.2652	2.82142e-08				TRUE
cg00740803	rs7238931	4	81808671	A	G	12.2622	2.85575e-08				TRUE
cg01105557	rs11881397	1	18664592	A	G	12.2588	2.89637e-08			S_Shore	TRUE
cg00736530	rs7906287	18	60119	A	G	12.2587	2.89684e-08			Island	TRUE
cg10420223	rs1264706	6	537091	G	C	-12.2506	2.99579e-08	UBD	Body		TRUE
cg10420223	rs8321	6	505961	C	A	-12.2506	2.99579e-08	UBD	Body		TRUE
cg10420223	rs9261290	6	512086	G	A	-12.2506	2.99579e-08	UBD	Body		TRUE
cg17862947	rs1535039	12	103675494	G	A	-12.2414	3.11066e-08	FBRSL1	Body		TRUE
cg17862947	rs2746149	12	103651571	G	A	-12.2414	3.11066e-08	FBRSL1	Body		TRUE
cg17862947	rs2746150	12	103644225	A	G	-12.2414	3.11066e-08	FBRSL1	Body		TRUE
cg17862947	rs442694	12	103730239	A	C	-12.2414	3.11066e-08	FBRSL1	Body		TRUE
cg02244970	rs17614327	11	978542	A	G	-12.2339	3.20827e-08	OR4A15	TSS200		TRUE
cg02244970	rs17630028	11	1217195	A	G	-12.2339	3.20827e-08	OR4A15	TSS200		TRUE
cg02244970	rs1876924	11	1212414	A	G	-12.2339	3.20827e-08	OR4A15	TSS200		TRUE
cg02244970	rs1945237	11	1094847	G	A	-12.2339	3.20827e-08	OR4A15	TSS200		TRUE
cg02244970	rs7111634	11	1050125	G	A	-12.2339	3.20827e-08	OR4A15	TSS200		TRUE
cg02244970	rs7123108	11	1050179	A	G	-12.2339	3.20827e-08	OR4A15	TSS200		TRUE
cg02244970	rs7126549	11	1075346	G	A	-12.2339	3.20827e-08	OR4A15	TSS200		TRUE
cg16875032	rs9604122	8	9156379	A	G	12.22	3.39672e-08	SNTB1	1stExon	Island	TRUE
cg12093005	rs3130141	12	102653890	A	C	-12.2188	3.41402e-08	FBRSL1	Body		TRUE
cg23505145	rs1060489	19	48669305	G	A	-12.2183	3.42114e-08	KLF1	Body	Island	TRUE
cg22724854	rs11826952	11	4262220	G	A	-12.2096	3.54558e-08	OR10AG1	TSS1500		TRUE
cg22724854	rs11827854	11	4335285	A	C	-12.2096	3.54558e-08	OR10AG1	TSS1500		TRUE
cg22724854	rs28826070	11	935523	A	G	-12.2096	3.54558e-08	OR10AG1	TSS1500		TRUE
cg22724854	rs7106742	11	5966804	A	C	-12.2096	3.54558e-08	OR10AG1	TSS1500		TRUE
cg22724854	rs7940985	11	5619314	G	A	-12.2096	3.54558e-08	OR10AG1	TSS1500		TRUE
cg22724854	rs7941855	11	4320041	A	G	-12.2096	3.54558e-08	OR10AG1	TSS1500		TRUE
cg22724854	rs7943197	11	5289761	A	G	-12.2096	3.54558e-08	OR10AG1	TSS1500		TRUE
cg00740803	rs9945976	4	81734350	G	A	-12.2084	3.56234e-08				TRUE
cg16875032	rs1277778	8	9157552	A	G	12.2043	3.62286e-08	SNTB1	1stExon	Island	TRUE
cg05557315	rs3907838	Y	13658352	A	G	12.204	3.62848e-08			N_Shore	TRUE
cg16972057	rs11982736	7	6662659	A	G	-12.1981	3.7168e-08			S_Shelf	TRUE
cg15196058	rs3132583	4	100245743	C	G	-12.1978	3.72226e-08				TRUE
cg22724854	rs7120107	11	5488740	C	A	-12.186	3.90661e-08	OR10AG1	TSS1500		TRUE
cg25536467	rs1816752	13	5020133	G	A	12.1763	4.06567e-08			N_Shelf	TRUE
cg25536467	rs4770676	13	5043067	G	A	12.1763	4.06567e-08			N_Shelf	TRUE
cg27275811	rs9389034	11	58680817	G	A	-12.1712	4.15148e-08			N_Shelf	TRUE
cg21600908	rs3129012	12	103097243	A	G	-12.1701	4.17085e-08	FBRSL1	Body		TRUE
cg22724854	rs2077851	11	5728814	A	G	-12.1644	4.26956e-08	OR10AG1	TSS1500		TRUE
cg02244970	rs1807254	11	1128317	A	G	-12.1588	4.36927e-08	OR4A15	TSS200		TRUE
cg16658931	rs7029565	19	88707256	G	A	12.1562	4.41636e-08	SHANK1	Body	Island	TRUE
cg06657028	rs1235162	6	543271	G	A	-12.1525	4.48409e-08	TRIM31	Body		TRUE
cg12093005	rs1535039	12	103674635	G	A	-12.1515	4.50291e-08	FBRSL1	Body		TRUE
cg12093005	rs2746149	12	103650712	G	A	-12.1515	4.50291e-08	FBRSL1	Body		TRUE
cg12093005	rs2746150	12	103643366	A	G	-12.1515	4.50291e-08	FBRSL1	Body		TRUE
cg12093005	rs442694	12	103729380	A	C	-12.1515	4.50291e-08	FBRSL1	Body		TRUE
cg03178781	rs10868668	7	14842568	G	A	12.1508	4.517e-08	STYXL1	Body		TRUE
cg23505145	rs6090206	19	48671747	G	A	-12.1498	4.53391e-08	KLF1	Body	Island	TRUE
cg01256320	rs3094054	12	102753702	A	C	-12.1459	4.60841e-08	FBRSL1	Body		TRUE
cg15704280	rs11245742	7	4714032	A	G	-12.1455	4.61675e-08	SEPT13	Body	Island	TRUE
cg09348012	rs758838	6	1754964	G	A	12.1233	5.05794e-08				TRUE
cg27349345	rs823376	7	5574531	A	G	-12.1206	5.11561e-08			Island	TRUE
cg26450240	rs11605627	11	666229	A	C	-12.1184	5.16139e-08				TRUE
cg16097532	rs5953534	14	34541742	A	G	-12.1181	5.16781e-08	AHNAK2	Body		FALSE
cg20587970	rs2470243	11	83368974	A	G	-12.1176	5.17936e-08			N_Shore	TRUE
cg20587970	rs8081016	11	83328178	G	A	-12.1176	5.17936e-08			N_Shore	TRUE
cg01256320	rs404240	12	103563250	G	A	-12.1127	5.28357e-08	FBRSL1	Body		TRUE
cg00740803	rs2000945	4	81778328	A	G	-12.0923	5.74773e-08				TRUE
cg00740803	rs1389532	4	81751341	A	G	12.0754	6.1638e-08				TRUE
cg20587970	rs17780080	11	83316783	A	G	-12.0527	6.76892e-08			N_Shore	TRUE
cg06606381	rs1535039	12	103673465	G	A	-12.0342	7.30763e-08	FBRSL1	Body		TRUE
cg06606381	rs2746149	12	103649542	G	A	-12.0342	7.30763e-08	FBRSL1	Body		TRUE
cg06606381	rs2746150	12	103642196	A	G	-12.0342	7.30763e-08	FBRSL1	Body		TRUE
cg06606381	rs442694	12	103728210	A	C	-12.0342	7.30763e-08	FBRSL1	Body		TRUE
cg15704280	rs2007068	7	4287285	G	A	12.0329	7.34675e-08	SEPT13	Body	Island	TRUE
cg15704280	rs7123100	7	4343039	G	A	12.0329	7.34675e-08	SEPT13	Body	Island	TRUE
cg15704280	rs9332434	7	4289142	A	G	12.0329	7.34675e-08	SEPT13	Body	Island	TRUE
cg27202466	rs5953534	3	42474157	A	G	12.0302	7.42941e-08	ARL6;ARL6;ARL6;ARL6	5'UTR;5'UTR;1stExon;1stExon	S_Shore	FALSE
cg13561028	rs3131618	6	534972	G	A	-12.03	7.43469e-08	SFTA2	Body		TRUE
cg17862947	rs2239529	12	103008596	A	G	-12.0267	7.5373e-08	FBRSL1	Body		TRUE
cg17862947	rs2249099	12	103007619	A	C	-12.0267	7.5373e-08	FBRSL1	Body		TRUE
cg17862947	rs2517597	12	103005737	A	G	-12.0267	7.5373e-08	FBRSL1	Body		TRUE
cg17862947	rs2517598	12	103006652	A	G	-12.0267	7.5373e-08	FBRSL1	Body		TRUE
cg17862947	rs2523979	12	103003411	A	T	-12.0267	7.5373e-08	FBRSL1	Body		TRUE
cg17862947	rs2523981	12	103003744	A	G	-12.0267	7.5373e-08	FBRSL1	Body		TRUE
cg17862947	rs2523984	12	103004923	A	G	-12.0267	7.5373e-08	FBRSL1	Body		TRUE
cg17862947	rs2523985	12	103005592	G	A	-12.0267	7.5373e-08	FBRSL1	Body		TRUE
cg17862947	rs2523986	12	103005680	A	G	-12.0267	7.5373e-08	FBRSL1	Body		TRUE
cg17862947	rs2523987	12	103006933	C	A	-12.0267	7.5373e-08	FBRSL1	Body		TRUE
cg17862947	rs2523988	12	103007797	G	A	-12.0267	7.5373e-08	FBRSL1	Body		TRUE
cg17862947	rs2523989	12	103008651	A	G	-12.0267	7.5373e-08	FBRSL1	Body		TRUE
cg17862947	rs2844793	12	103006430	A	G	-12.0267	7.5373e-08	FBRSL1	Body		TRUE
cg13989295	rs2302189	17	603523	C	A	12.0266	7.54098e-08	SKA2;SKA2	3'UTR;3'UTR	S_Shelf	TRUE
cg25979157	rs17002016	19	84335307	G	A	-12.0253	7.57922e-08	ZNF765	Body	S_Shelf	FALSE
cg04559908	rs3131618	6	514498	G	A	-12.0253	7.57951e-08	DPCR1	Body	N_Shelf	TRUE
cg17862947	rs3094054	12	102753421	A	C	-12.0143	7.93306e-08	FBRSL1	Body		TRUE
cg20587970	rs8066156	11	83298300	G	A	-12.0134	7.96364e-08			N_Shore	TRUE
cg00096104	rs5953534	13	39410011	A	G	12.0122	8.00103e-08	CLYBL	3'UTR	Island	FALSE
cg08161449	rs9297181	15	36803071	A	G	-12.0105	8.05829e-08	MAP2K1;MAP2K1	1stExon;5'UTR	Island	TRUE
cg01256320	rs2844792	12	103006251	A	G	-12.0105	8.06058e-08	FBRSL1	Body		TRUE
cg16658931	rs3814499	19	88698853	G	A	12.0087	8.12042e-08	SHANK1	Body	Island	TRUE
cg07817883	rs41410847	1	25581230	A	G	11.9759	9.29883e-08	TMEM39B;TMEM39B	1stExon;5'UTR	Island	TRUE
cg12093005	rs3094061	12	102764878	C	A	-11.9578	1.00251e-07	FBRSL1	Body		TRUE
cg12093005	rs3130374	12	102764731	A	G	-11.9578	1.00251e-07	FBRSL1	Body		TRUE
cg12093005	rs3130375	12	102764335	A	C	-11.9578	1.00251e-07	FBRSL1	Body		TRUE
cg12093005	rs3132649	12	102765010	A	G	-11.9578	1.00251e-07	FBRSL1	Body		TRUE
cg01017235	rs1063632	6	1665074	A	G	-11.9549	1.01446e-07	LOC285830;LOC285830	Body;Body	N_Shelf	TRUE
cg08242859	rs9927871	7	117838237	A	C	-11.9442	1.06063e-07	IMPDH1;IMPDH1;IMPDH1;IMPDH1;IMPDH1;IMPDH1;IMPDH1	3'UTR;3'UTR;3'UTR;3'UTR;3'UTR;3'UTR;3'UTR		TRUE
cg26811252	rs7191581	16	58897167	A	G	11.9391	1.08306e-07	RRN3P2	Body		TRUE
cg23634079	rs9268219	6	571913	C	A	-11.9353	1.10025e-07	MSH5;MSH5;MSH5;MSH5	Body;Body;Body;Body	S_Shelf	TRUE
cg01620082	rs3130141	3	95246230	A	C	-11.9316	1.11745e-07			Island	TRUE
cg21438527	rs401763	6	1593173	G	A	11.9245	1.15043e-07	HIST1H4D	TSS200	S_Shore	TRUE
cg24799729	rs4431008	5	124953950	A	C	-11.902	1.26299e-07				TRUE
cg24799729	rs4810915	5	124952718	G	A	-11.902	1.26299e-07				TRUE
cg24799729	rs6063367	5	124945409	A	G	-11.902	1.26299e-07				TRUE
cg19508790	rs10772111	12	704029	G	A	-11.8886	1.33527e-07				TRUE
cg24215973	rs800086	2	95768891	G	A	-11.8842	1.36024e-07	HDAC4	Body	Island	TRUE
cg07625774	rs5953534	16	50921851	A	G	11.8816	1.37467e-07	CBFA2T3	Body	S_Shore	FALSE
cg01418896	rs4718129	7	88811044	A	G	-11.877	1.40149e-07				TRUE
cg06606381	rs429511	12	103160066	G	A	-11.8755	1.40985e-07	FBRSL1	Body		TRUE
cg19508790	rs12312109	12	3680647	C	A	-11.8752	1.41144e-07				TRUE
cg19508790	rs10747823	12	3525169	G	A	-11.8677	1.45616e-07				TRUE
cg19508790	rs1663281	12	3573332	A	G	-11.8677	1.45616e-07				TRUE
cg19508790	rs1733410	12	3584568	G	A	-11.8677	1.45616e-07				TRUE
cg05926928	rs3902996	17	20332799	G	A	11.8568	1.52399e-07	GDPD1;GDPD1;GDPD1	TSS200;TSS200;TSS200	N_Shore	TRUE
cg07756148	rs5953534	19	125710281	A	G	11.8407	1.6294e-07	ASF1B	TSS200	Island	FALSE
cg06606381	rs2523992	12	103009794	C	A	-11.8405	1.63077e-07	FBRSL1	Body		TRUE
cg01620082	rs3094032	3	95326860	A	G	-11.8378	1.64882e-07			Island	TRUE
cg01620082	rs3094050	3	95319816	G	A	-11.8378	1.64882e-07			Island	TRUE
cg01620082	rs3129809	3	95342786	G	A	-11.8378	1.64882e-07			Island	TRUE
cg01620082	rs3129820	3	95334838	A	G	-11.8378	1.64882e-07			Island	TRUE
cg01620082	rs3129822	3	95332199	A	C	-11.8378	1.64882e-07			Island	TRUE
cg01620082	rs3130126	3	95324668	A	C	-11.8378	1.64882e-07			Island	TRUE
cg01620082	rs3132625	3	95330687	G	A	-11.8378	1.64882e-07			Island	TRUE
cg01620082	rs3132630	3	95333289	A	G	-11.8378	1.64882e-07			Island	TRUE
cg01620082	rs3132631	3	95333762	A	G	-11.8378	1.64882e-07			Island	TRUE
cg05557315	rs1348733	Y	8589612	A	G	11.8366	1.65701e-07			N_Shore	TRUE
cg17712092	rs653914	4	63400083	G	A	11.8297	1.70563e-07	LARP1B	Body		TRUE
cg12623145	rs13169827	2	68947414	A	G	-11.8241	1.74592e-07	ANKRD36	TSS1500	Island	TRUE
cg12623145	rs13183423	2	68904814	G	A	-11.8241	1.74592e-07	ANKRD36	TSS1500	Island	TRUE
cg12623145	rs1587625	2	68928957	A	C	-11.8241	1.74592e-07	ANKRD36	TSS1500	Island	TRUE
cg12623145	rs1818121	2	68876101	G	A	-11.8241	1.74592e-07	ANKRD36	TSS1500	Island	TRUE
cg12623145	rs397425	2	68857667	A	G	-11.8241	1.74592e-07	ANKRD36	TSS1500	Island	TRUE
cg12623145	rs434405	2	68851891	G	A	-11.8241	1.74592e-07	ANKRD36	TSS1500	Island	TRUE
cg21600908	rs429511	12	103161054	G	A	-11.8225	1.75723e-07	FBRSL1	Body		TRUE
cg08476390	rs785989	21	3803471	A	C	-11.8129	1.8288e-07	BAGE4;BAGE5;BAGE3;BAGE;BAGE2	TSS1500;TSS1500;TSS1500;TSS1500;TSS1500		TRUE
cg08476390	rs785993	21	3800486	A	G	-11.8129	1.8288e-07	BAGE4;BAGE5;BAGE3;BAGE;BAGE2	TSS1500;TSS1500;TSS1500;TSS1500;TSS1500		TRUE
cg17704839	rs9892952	19	20496739	C	A	-11.8081	1.86558e-07	UBL5;UBL5	Body;Body	S_Shore	TRUE
cg25535652	rs2309404	6	88313463	G	A	11.7963	1.95955e-07	EPHA7	Body		TRUE
cg10420223	rs2106072	6	626802	A	G	-11.7929	1.98718e-07	UBD	Body		TRUE
cg10420223	rs2517617	6	634975	A	G	-11.7929	1.98718e-07	UBD	Body		TRUE
cg10420223	rs3094064	6	769692	A	G	-11.7929	1.98718e-07	UBD	Body		TRUE
cg10420223	rs3094078	6	698409	T	A	-11.7929	1.98718e-07	UBD	Body		TRUE
cg10420223	rs3129830	6	722150	A	G	-11.7929	1.98718e-07	UBD	Body		TRUE
cg10420223	rs3130380	6	752569	A	G	-11.7929	1.98718e-07	UBD	Body		TRUE
cg10801418	rs2161459	19	926277	A	G	-11.7927	1.98915e-07	ZNF90	TSS200		TRUE
cg16658931	rs10114487	19	88698539	A	G	11.7858	2.04669e-07	SHANK1	Body	Island	TRUE
cg02273106	rs2601495	2	1019980	A	G	11.7836	2.06619e-07			Island	TRUE
cg24508713	rs5953534	6	108087125	A	G	-11.7791	2.10496e-07	ZBTB12	TSS1500	S_Shore	FALSE
cg26514337	rs12872598	18	55544489	G	A	-11.7738	2.15163e-07	LMAN1;LMAN1	1stExon;5'UTR	Island	TRUE
cg00339687	rs12559662	1	117193325	A	G	-11.7714	2.17344e-07				TRUE
cg17862947	rs1611738	12	103255220	A	C	-11.7677	2.20698e-07	FBRSL1	Body		TRUE
cg17862947	rs2517855	12	103263762	A	G	-11.7677	2.20698e-07	FBRSL1	Body		TRUE
cg17862947	rs2517862	12	103264989	A	G	-11.7677	2.20698e-07	FBRSL1	Body		TRUE
cg10154826	rs2516049	6	14969406	G	A	11.7677	2.20753e-07	FAM8A1	1stExon	Island	TRUE
cg10154826	rs477515	6	14968697	A	G	11.7677	2.20753e-07	FAM8A1	1stExon	Island	TRUE
cg15196058	rs1264352	4	100144671	C	G	-11.7669	2.21478e-07				TRUE
cg21600908	rs3129817	12	102743132	A	G	-11.7658	2.22455e-07	FBRSL1	Body		TRUE
cg01620082	rs3130116	3	95312959	G	A	-11.759	2.28881e-07			Island	TRUE
cg01620082	rs429511	3	95753576	G	A	-11.7503	2.3732e-07			Island	TRUE
cg04196064	rs12804958	11	3546647	C	A	-11.7446	2.43026e-07	TRIM48	1stExon		TRUE
cg12623145	rs2652684	2	68925811	A	C	-11.7433	2.44344e-07	ANKRD36	TSS1500	Island	TRUE
cg16301989	rs12703305	2	69042870	G	A	11.7417	2.4597e-07				TRUE
cg16301989	rs13230671	2	69040138	G	A	11.7417	2.4597e-07				TRUE
cg16301989	rs13233777	2	69040433	C	A	11.7417	2.4597e-07				TRUE
cg23085500	rs12605551	12	15133046	G	A	11.7346	2.53353e-07	WBP11	Body	N_Shelf	TRUE
cg19148731	rs10229363	2	30974297	G	A	-11.7272	2.61257e-07	LOXL3	5'UTR	N_Shore	TRUE
cg19148731	rs10231164	2	31070494	A	G	-11.7272	2.61257e-07	LOXL3	5'UTR	N_Shore	TRUE
cg19148731	rs10233697	2	31116031	G	A	-11.7272	2.61257e-07	LOXL3	5'UTR	N_Shore	TRUE
cg07387335	rs151237	15	19750253	A	G	-11.7225	2.66461e-07				TRUE
cg07387335	rs151240	15	19752861	A	G	-11.7225	2.66461e-07				TRUE
cg01620082	rs1655900	3	95761789	A	G	-11.7058	2.85701e-07			Island	TRUE
cg23224356	rs13169827	2	69375220	A	G	-11.6881	3.0759e-07	ANKRD36B	TSS1500	Island	TRUE
cg23224356	rs13183423	2	69332620	G	A	-11.6881	3.0759e-07	ANKRD36B	TSS1500	Island	TRUE
cg23224356	rs1587625	2	69356763	A	C	-11.6881	3.0759e-07	ANKRD36B	TSS1500	Island	TRUE
cg23224356	rs1818121	2	69303907	G	A	-11.6881	3.0759e-07	ANKRD36B	TSS1500	Island	TRUE
cg23224356	rs397425	2	69285473	A	G	-11.6881	3.0759e-07	ANKRD36B	TSS1500	Island	TRUE
cg23224356	rs434405	2	69279697	G	A	-11.6881	3.0759e-07	ANKRD36B	TSS1500	Island	TRUE
cg06942262	rs2173715	11	25535144	A	C	11.6872	3.08683e-07				TRUE
cg22968622	rs199501	17	1199034	A	G	11.6834	3.13588e-07			Island	TRUE
cg24845535	rs7113548	1	225600656	A	G	-11.6798	3.18397e-07				TRUE
cg06606381	rs1655900	12	103168279	A	G	-11.6645	3.39301e-07	FBRSL1	Body		TRUE
cg22177721	rs12213776	6	60545413	A	C	11.6614	3.43853e-07				TRUE
cg27275811	rs4897617	11	58711389	G	A	-11.6585	3.47999e-07			N_Shelf	TRUE
cg17862947	rs2844792	12	103005970	A	G	-11.6537	3.54982e-07	FBRSL1	Body		TRUE
cg06606381	rs3129012	12	103096255	A	G	-11.6488	3.62413e-07	FBRSL1	Body		TRUE
cg19797896	rs6952182	7	519554	A	C	11.6483	3.63051e-07			N_Shelf	TRUE
cg10154826	rs2395185	6	14832173	A	C	11.6476	3.6423e-07	FAM8A1	1stExon	Island	TRUE
cg10154826	rs9268853	6	14828649	G	A	11.6476	3.6423e-07	FAM8A1	1stExon	Island	TRUE
cg10154826	rs9286790	6	14838834	A	G	11.6476	3.6423e-07	FAM8A1	1stExon	Island	TRUE
cg10154826	rs9405108	6	14837654	A	G	11.6476	3.6423e-07	FAM8A1	1stExon	Island	TRUE
cg15196058	rs9262141	4	100290181	G	A	-11.647	3.65044e-07				TRUE
cg17164315	rs7960096	6	28322777	A	C	-11.6446	3.68742e-07				TRUE
cg01620082	rs3094621	3	95349654	G	A	-11.6411	3.74189e-07			Island	TRUE
cg01620082	rs3094622	3	95350455	G	A	-11.6411	3.74189e-07			Island	TRUE
cg02718200	rs429511	6	1399438	G	A	11.6343	3.84924e-07	HLA-B	Body	Island	TRUE
cg17117718	rs2732651	17	681855	A	G	11.6236	4.02555e-07			Island	TRUE
cg10433390	rs1566169	17	56558534	G	A	-11.62	4.08634e-07			N_Shelf	TRUE
cg01620082	rs2245420	3	95595719	C	G	-11.6183	4.11638e-07			Island	TRUE
cg15611600	rs207107	13	21230985	A	G	11.6025	4.39644e-07	KIAA1704;NUFIP1	TSS1500;1stExon	Island	TRUE
cg04222842	rs7773576	1	58301755	A	G	11.5981	4.47929e-07	SRP9;SRP9	TSS200;TSS200	Island	TRUE
cg12856521	rs1373905	11	1854522	C	A	11.5935	4.56461e-07	DGKZ;DGKZ;DGKZ;DGKZ	Body;Body;Body;Body	Island	TRUE
cg15611832	rs6877165	5	1837865	A	G	-11.5927	4.58027e-07			S_Shore	TRUE
cg25404033	rs7667813	7	19514815	G	A	-11.5848	4.73418e-07				TRUE
cg05418106	rs3777709	11	5870413	G	A	-11.5822	4.7867e-07				TRUE
cg01256320	rs1611738	12	103255501	A	C	-11.582	4.79127e-07	FBRSL1	Body		TRUE
cg01256320	rs2517855	12	103264043	A	G	-11.582	4.79127e-07	FBRSL1	Body		TRUE
cg01256320	rs2517862	12	103265270	A	G	-11.582	4.79127e-07	FBRSL1	Body		TRUE
cg25614269	rs7029539	11	88914445	G	A	-11.5816	4.79894e-07				TRUE
cg13563193	rs31243	19	42521716	G	A	11.5733	4.96729e-07	PDCD5	Body	Island	TRUE
cg03929089	rs11245742	4	69853964	A	G	-11.5724	4.98579e-07			Island	TRUE
cg23085500	rs11081772	12	15136841	A	G	11.571	5.01642e-07	WBP11	Body	N_Shelf	TRUE
cg09165441	rs4925318	10	42534315	A	G	11.5703	5.03167e-07			Island	TRUE
cg21600908	rs1633005	12	103321413	A	G	-11.5649	5.14675e-07	FBRSL1	Body		TRUE
cg02805052	rs12127155	2	42318699	A	G	11.562	5.20844e-07				TRUE
cg00998146	rs4748667	19	11172689	A	G	11.5594	5.26535e-07	IFI30	TSS200	Island	TRUE
cg16658931	rs17578859	19	88708109	A	G	11.5548	5.36875e-07	SHANK1	Body	Island	TRUE
cg12856521	rs7317491	11	1781970	A	G	11.545	5.59333e-07	DGKZ;DGKZ;DGKZ;DGKZ	Body;Body;Body;Body	Island	TRUE
cg07000267	rs11760270	2	19851337	A	G	11.542	5.6642e-07				TRUE
cg00812735	rs12398676	16	43702457	G	A	-11.5396	5.72079e-07				FALSE
cg02228913	rs7224296	17	742030	G	A	-11.5381	5.75698e-07	MAPT;MAPT;MAPT;MAPT;MAPT;MAPT	Body;Body;Body;Body;Body;Body	N_Shelf	TRUE
cg24801230	rs199501	17	884080	A	G	-11.5337	5.86475e-07	MAPT;MAPT;MAPT;MAPT;MAPT;MAPT	5'UTR;5'UTR;5'UTR;5'UTR;5'UTR;5'UTR	S_Shelf	TRUE
cg10467968	rs11212242	6	75454000	A	G	-11.5317	5.91406e-07	EHMT2;EHMT2	Body;Body	N_Shelf	TRUE
cg10467968	rs12291601	6	75478284	G	A	-11.5317	5.91406e-07	EHMT2;EHMT2	Body;Body	N_Shelf	TRUE
cg17164315	rs633159	6	28313260	A	G	-11.5197	6.21693e-07				TRUE
cg20826526	rs3790592	3	77708329	G	A	11.517	6.28777e-07	SSR3	Body		TRUE
cg20826526	rs630640	3	77709140	G	A	11.517	6.28777e-07	SSR3	Body		TRUE
cg12093005	rs1633005	12	103321595	A	G	-11.517	6.2881e-07	FBRSL1	Body		TRUE
cg23762487	rs9261403	6	1096148	A	C	11.5135	6.38106e-07	HCG27	Body	Island	TRUE
cg12753165	rs6647997	1	162831624	G	A	-11.5042	6.63446e-07	TOMM20	3'UTR		TRUE
cg12093005	rs3094621	12	102757314	G	A	-11.5026	6.67939e-07	FBRSL1	Body		TRUE
cg12093005	rs3094622	12	102758115	G	A	-11.5026	6.67939e-07	FBRSL1	Body		TRUE
cg01787110	rs1422116	1	23507922	G	A	-11.4997	6.76032e-07	NBPF6;NBPF6	Body;Body		TRUE
cg01256320	rs2245420	12	103004519	C	G	-11.4995	6.76751e-07	FBRSL1	Body		TRUE
cg05059571	rs4075631	16	93967484	A	C	-11.4966	6.85026e-07	KIAA1609	TSS1500	Island	TRUE
cg05059571	rs6664493	16	93955318	A	G	-11.4966	6.85026e-07	KIAA1609	TSS1500	Island	TRUE
cg01787110	rs7729431	1	23510410	G	A	-11.4955	6.88095e-07	NBPF6;NBPF6	Body;Body		TRUE
cg24924572	rs10734783	1	28787612	G	A	11.4894	7.05992e-07				TRUE
cg24924572	rs10843627	1	28780222	A	G	11.4894	7.05992e-07				TRUE
cg24924572	rs4930889	1	28790175	G	A	11.4894	7.05992e-07				TRUE
cg24924572	rs7297032	1	28772227	G	A	11.4894	7.05992e-07				TRUE
cg06606381	rs3094621	12	102756144	G	A	-11.4759	7.47088e-07	FBRSL1	Body		TRUE
cg06606381	rs3094622	12	102756945	G	A	-11.4759	7.47088e-07	FBRSL1	Body		TRUE
cg07153826	rs11721706	20	44681040	G	A	-11.4701	7.6566e-07	RPS21	Body	Island	TRUE
cg17164315	rs542736	6	28308089	G	A	-11.4683	7.71267e-07				TRUE
cg13150855	rs12773168	20	61075290	G	A	-11.4653	7.81026e-07	AURKA;AURKA;AURKA;AURKA;AURKA;AURKA	3'UTR;3'UTR;3'UTR;3'UTR;3'UTR;3'UTR		TRUE
cg13989295	rs3744093	17	694928	G	A	11.4627	7.89718e-07	SKA2;SKA2	3'UTR;3'UTR	S_Shelf	TRUE
cg23224356	rs2652684	2	69353617	A	C	-11.46	7.9881e-07	ANKRD36B	TSS1500	Island	TRUE
cg01256320	rs3094032	12	102735660	A	G	-11.4578	8.06171e-07	FBRSL1	Body		TRUE
cg01256320	rs3094050	12	102728616	G	A	-11.4578	8.06171e-07	FBRSL1	Body		TRUE
cg01256320	rs3129809	12	102751586	G	A	-11.4578	8.06171e-07	FBRSL1	Body		TRUE
cg01256320	rs3129820	12	102743638	A	G	-11.4578	8.06171e-07	FBRSL1	Body		TRUE
cg01256320	rs3129822	12	102740999	A	C	-11.4578	8.06171e-07	FBRSL1	Body		TRUE
cg01256320	rs3130126	12	102733468	A	C	-11.4578	8.06171e-07	FBRSL1	Body		TRUE
cg01256320	rs3132625	12	102739487	G	A	-11.4578	8.06171e-07	FBRSL1	Body		TRUE
cg01256320	rs3132630	12	102742089	A	G	-11.4578	8.06171e-07	FBRSL1	Body		TRUE
cg01256320	rs3132631	12	102742562	A	G	-11.4578	8.06171e-07	FBRSL1	Body		TRUE
cg11278311	rs9908147	17	2019268	A	G	-11.4562	8.11504e-07	ALOX15	Body	Island	TRUE
cg21936789	rs6027940	3	11925255	A	G	-11.4558	8.12907e-07	CSPG5	TSS200	Island	TRUE
cg21936789	rs6027947	3	11932284	A	G	-11.4558	8.12907e-07	CSPG5	TSS200	Island	TRUE
cg27275811	rs761125	11	58650796	G	A	-11.4526	8.23738e-07			N_Shelf	TRUE
cg18228076	rs199501	17	879251	A	G	-11.449	8.36416e-07	MAPT;MAPT;MAPT;MAPT;MAPT;MAPT	5'UTR;5'UTR;5'UTR;5'UTR;5'UTR;5'UTR		TRUE
cg25036920	rs5953534	20	107380216	A	G	-11.4452	8.49823e-07			N_Shelf	FALSE
cg07000267	rs10949938	2	19850606	C	A	11.4451	8.50115e-07				TRUE
cg16875032	rs942341	8	9135385	G	A	11.4341	8.90392e-07	SNTB1	1stExon	Island	TRUE
cg25548582	rs4885948	13	710635	G	A	-11.4337	8.91787e-07	UTP14C;ALG11	TSS200;Body		TRUE
cg23762487	rs4123016	6	1296563	G	A	11.4327	8.95733e-07	HCG27	Body	Island	TRUE
cg08476390	rs11661338	21	3817798	A	G	-11.4283	9.12237e-07	BAGE4;BAGE5;BAGE3;BAGE;BAGE2	TSS1500;TSS1500;TSS1500;TSS1500;TSS1500		TRUE
cg17117718	rs199454	17	1136902	G	A	11.4265	9.19443e-07			Island	TRUE
cg06606381	rs3094032	12	102733350	A	G	-11.4262	9.20367e-07	FBRSL1	Body		TRUE
cg06606381	rs3094050	12	102726306	G	A	-11.4262	9.20367e-07	FBRSL1	Body		TRUE
cg06606381	rs3129809	12	102749276	G	A	-11.4262	9.20367e-07	FBRSL1	Body		TRUE
cg06606381	rs3129820	12	102741328	A	G	-11.4262	9.20367e-07	FBRSL1	Body		TRUE
cg06606381	rs3129822	12	102738689	A	C	-11.4262	9.20367e-07	FBRSL1	Body		TRUE
cg06606381	rs3130126	12	102731158	A	C	-11.4262	9.20367e-07	FBRSL1	Body		TRUE
cg06606381	rs3132625	12	102737177	G	A	-11.4262	9.20367e-07	FBRSL1	Body		TRUE
cg06606381	rs3132630	12	102739779	A	G	-11.4262	9.20367e-07	FBRSL1	Body		TRUE
cg06606381	rs3132631	12	102740252	A	G	-11.4262	9.20367e-07	FBRSL1	Body		TRUE
cg00530593	rs5953534	18	96273762	A	G	11.4247	9.26218e-07	ATP5A1;ATP5A1;HAUS1;HAUS1	5'UTR;1stExon;TSS200;TSS200	Island	FALSE
cg26450240	rs10838818	11	802430	A	G	-11.4229	9.33167e-07				TRUE
cg26450240	rs12575187	11	805075	A	G	-11.4229	9.33167e-07				TRUE
cg17812503	rs6107104	12	12014776	A	G	-11.418	9.52844e-07				TRUE
cg17113602	rs6603540	20	56705422	A	G	-11.4029	1.01512e-06			N_Shore	FALSE
cg02228913	rs415430	17	801128	G	A	-11.4027	1.01585e-06	MAPT;MAPT;MAPT;MAPT;MAPT;MAPT	Body;Body;Body;Body;Body;Body	N_Shelf	TRUE
cg08476390	rs786002	21	3815423	A	G	-11.3939	1.05405e-06	BAGE4;BAGE5;BAGE3;BAGE;BAGE2	TSS1500;TSS1500;TSS1500;TSS1500;TSS1500		TRUE
cg24356473	rs13193386	21	133826171	G	A	-11.3916	1.06446e-06			N_Shore	TRUE
cg18228076	rs199454	17	816748	G	A	-11.3914	1.06523e-06	MAPT;MAPT;MAPT;MAPT;MAPT;MAPT	5'UTR;5'UTR;5'UTR;5'UTR;5'UTR;5'UTR		TRUE
cg07387335	rs334877	15	19736796	G	A	-11.3776	1.12916e-06				TRUE
cg07387335	rs455321	15	19731073	A	G	-11.3776	1.12916e-06				TRUE
cg17145862	rs1373903	1	167443254	A	C	11.3775	1.12956e-06	LPGAT1	3'UTR		TRUE
cg17117718	rs7224296	17	1136838	G	A	11.3772	1.13075e-06			Island	TRUE
cg26043149	rs4467562	18	45126807	A	G	11.3756	1.1383e-06	FECH;FECH;FECH;FECH	5'UTR;5'UTR;1stExon;1stExon	Island	TRUE
cg01620082	rs1535039	3	96266975	G	A	-11.3603	1.21435e-06			Island	TRUE
cg01620082	rs2746149	3	96243052	G	A	-11.3603	1.21435e-06			Island	TRUE
cg01620082	rs2746150	3	96235706	A	G	-11.3603	1.21435e-06			Island	TRUE
cg01620082	rs442694	3	96321720	A	C	-11.3603	1.21435e-06			Island	TRUE
cg07461501	rs17162102	17	53103503	G	A	-11.3431	1.30534e-06	HGS;ARL16	TSS1500;Body	Island	TRUE
cg05499111	rs2961576	15	23026186	A	C	-11.3416	1.31372e-06				TRUE
cg01256320	rs1535039	12	103675775	G	A	-11.3353	1.34905e-06	FBRSL1	Body		TRUE
cg01256320	rs2746149	12	103651852	G	A	-11.3353	1.34905e-06	FBRSL1	Body		TRUE
cg01256320	rs2746150	12	103644506	A	G	-11.3353	1.34905e-06	FBRSL1	Body		TRUE
cg01256320	rs442694	12	103730520	A	C	-11.3353	1.34905e-06	FBRSL1	Body		TRUE
cg01256320	rs2523992	12	103012104	C	A	-11.3333	1.36049e-06	FBRSL1	Body		TRUE
cg15704280	rs10769641	7	4151866	A	G	11.3331	1.36165e-06	SEPT13	Body	Island	TRUE
cg15704280	rs7483795	7	3896655	G	A	11.3331	1.36165e-06	SEPT13	Body	Island	TRUE
cg15704280	rs7946556	7	4136599	G	A	11.3325	1.36457e-06	SEPT13	Body	Island	TRUE
cg05276469	rs4133085	17	50215173	A	G	11.3275	1.39388e-06			Island	TRUE
cg03929089	rs2007068	4	70280711	G	A	11.324	1.41462e-06			Island	TRUE
cg03929089	rs7123100	4	70224957	G	A	11.324	1.41462e-06			Island	TRUE
cg03929089	rs9332434	4	70278854	A	G	11.324	1.41462e-06			Island	TRUE
cg18540325	rs6959895	9	108639842	A	G	11.3239	1.41523e-06	PRSS3;PRSS3	TSS1500;Body		TRUE
cg02800362	rs4798994	5	100977577	C	A	11.3234	1.41826e-06	HNRNPAB;HNRNPAB	Body;Body	Island	TRUE
cg19148731	rs1044220	2	31114729	G	A	-11.3094	1.50399e-06	LOXL3	5'UTR	N_Shore	TRUE
cg09753657	rs4487855	1	19187086	G	A	-11.2938	1.6065e-06	CCDC19	TSS200	Island	TRUE
cg14011486	rs7575643	1	152596203	G	A	11.278	1.717e-06	LIN28	TSS200	Island	TRUE
cg22968622	rs17660132	17	502224	G	A	11.275	1.73876e-06			Island	TRUE
cg04363536	rs4974088	3	568123	A	G	11.2747	1.74092e-06	NICN1	TSS200	S_Shore	TRUE
cg09753657	rs3123510	1	19233594	A	G	-11.2687	1.78573e-06	CCDC19	TSS200	Island	TRUE
cg16196077	rs1312568	10	62643310	G	A	11.2679	1.79182e-06	RTKN2	TSS200	Island	TRUE
cg01256320	rs429511	12	103162376	G	A	-11.2664	1.80332e-06	FBRSL1	Body		TRUE
cg21500063	rs17258448	14	72207203	A	G	11.2641	1.82058e-06				TRUE
cg15196058	rs1049633	4	100066791	A	G	-11.2626	1.83204e-06				TRUE
cg15196058	rs1264304	4	100051903	A	G	-11.2605	1.84858e-06				TRUE
cg15196058	rs1264308	4	100054331	A	G	-11.2605	1.84858e-06				TRUE
cg15196058	rs1264310	4	100060713	A	C	-11.2605	1.84858e-06				TRUE
cg15196058	rs1264322	4	100076424	A	G	-11.2605	1.84858e-06				TRUE
cg15196058	rs1264341	4	100131853	G	A	-11.2605	1.84858e-06				TRUE
cg15196058	rs1634721	4	99956638	A	G	-11.2605	1.84858e-06				TRUE
cg15196058	rs2535340	4	100095821	G	A	-11.2605	1.84858e-06				TRUE
cg15196058	rs886422	4	100070039	A	G	-11.2605	1.84858e-06				TRUE
cg21438527	rs6904596	6	1301944	A	G	11.2525	1.91194e-06	HIST1H4D	TSS200	S_Shore	TRUE
cg21438527	rs7749305	6	1257211	G	A	11.2525	1.91194e-06	HIST1H4D	TSS200	S_Shore	TRUE
cg06657028	rs404240	6	556538	G	A	-11.2524	1.91267e-06	TRIM31	Body		TRUE
cg19726460	rs11136139	8	3281710	C	A	-11.2461	1.96407e-06				TRUE
cg19726460	rs12543341	8	3333663	G	A	-11.2461	1.96407e-06				TRUE
cg19726460	rs1357818	8	3116134	A	G	-11.2461	1.96407e-06				TRUE
cg26321609	rs4314124	3	2107152	A	G	-11.2332	2.07413e-06	CCDC14	TSS1500	Island	TRUE
cg26321609	rs6796610	3	2117433	A	G	-11.2332	2.07413e-06	CCDC14	TSS1500	Island	TRUE
cg27423959	rs12983988	3	73648104	A	G	11.2329	2.07681e-06				TRUE
cg17171325	rs2285815	3	6516369	G	A	11.2246	2.15108e-06	LOC401052	TSS200	Island	TRUE
cg10467968	rs9787772	6	75388352	G	A	-11.2228	2.1676e-06	EHMT2;EHMT2	Body;Body	N_Shelf	TRUE
cg16196077	rs873927	10	62661691	G	A	11.2217	2.1776e-06	RTKN2	TSS200	Island	TRUE
cg04196064	rs12805992	11	3511267	G	A	-11.216	2.23006e-06	TRIM48	1stExon		TRUE
cg06904337	rs2042591	11	1158077	G	A	-11.2047	2.33944e-06	OR8U8;OR5M1	Body;TSS200		FALSE
cg07461501	rs10493028	17	53097305	G	A	-11.1986	2.40013e-06	HGS;ARL16	TSS1500;Body	Island	TRUE
cg05499111	rs7092190	15	22983898	A	G	-11.1971	2.41514e-06				TRUE
cg06606381	rs3094061	12	102763708	C	A	-11.1852	2.53959e-06	FBRSL1	Body		TRUE
cg06606381	rs3130374	12	102763561	A	G	-11.1852	2.53959e-06	FBRSL1	Body		TRUE
cg06606381	rs3130375	12	102763165	A	C	-11.1852	2.53959e-06	FBRSL1	Body		TRUE
cg06606381	rs3132649	12	102763840	A	G	-11.1852	2.53959e-06	FBRSL1	Body		TRUE
cg24674304	rs1204504	3	44441301	A	G	-11.1852	2.54007e-06	MIR564;TMEM42	TSS1500;TSS1500	Island	TRUE
cg24674304	rs3743890	3	44446647	C	A	-11.1852	2.54007e-06	MIR564;TMEM42	TSS1500;TSS1500	Island	TRUE
cg00998146	rs12357990	19	11193834	G	A	11.1813	2.58203e-06	IFI30	TSS200	Island	TRUE
cg00998146	rs1416290	19	11196282	A	G	11.1813	2.58203e-06	IFI30	TSS200	Island	TRUE
cg06904337	rs11827201	11	1142771	A	G	-11.179	2.60796e-06	OR8U8;OR5M1	Body;TSS200		FALSE
cg06904337	rs1216215	11	1196563	A	G	-11.179	2.60796e-06	OR8U8;OR5M1	Body;TSS200		FALSE
cg06904337	rs17492571	11	1251073	A	G	-11.179	2.60796e-06	OR8U8;OR5M1	Body;TSS200		FALSE
cg06904337	rs17493710	11	1176309	C	A	-11.179	2.60796e-06	OR8U8;OR5M1	Body;TSS200		FALSE
cg06904337	rs17496724	11	1058968	A	C	-11.179	2.60796e-06	OR8U8;OR5M1	Body;TSS200		FALSE
cg06904337	rs17580938	11	1069087	G	A	-11.179	2.60796e-06	OR8U8;OR5M1	Body;TSS200		FALSE
cg06904337	rs17581191	11	1065044	G	A	-11.179	2.60796e-06	OR8U8;OR5M1	Body;TSS200		FALSE
cg06904337	rs17581700	11	1058461	G	A	-11.179	2.60796e-06	OR8U8;OR5M1	Body;TSS200		FALSE
cg06904337	rs4537777	11	1139511	C	A	-11.179	2.60796e-06	OR8U8;OR5M1	Body;TSS200		FALSE
cg06904337	rs6591439	11	1201859	A	G	-11.179	2.60796e-06	OR8U8;OR5M1	Body;TSS200		FALSE
cg06904337	rs7109436	11	1239718	G	A	-11.179	2.60796e-06	OR8U8;OR5M1	Body;TSS200		FALSE
cg06904337	rs7927370	11	1244848	A	G	-11.179	2.60796e-06	OR8U8;OR5M1	Body;TSS200		FALSE
cg04944296	rs7094646	16	50705581	C	A	-11.174	2.66271e-06			N_Shelf	TRUE
cg05276469	rs10761867	17	50021993	G	A	11.1723	2.68233e-06			Island	TRUE
cg21600908	rs3129702	12	102853100	A	C	-11.1698	2.71122e-06	FBRSL1	Body		TRUE
cg18228076	rs7224296	17	816684	G	A	-11.1691	2.71921e-06	MAPT;MAPT;MAPT;MAPT;MAPT;MAPT	5'UTR;5'UTR;5'UTR;5'UTR;5'UTR;5'UTR		TRUE
cg00902417	rs1050223	17	1380253	A	G	-11.1578	2.85221e-06	CDRT1	3'UTR		TRUE
cg05036715	rs1055716	10	16037021	A	G	-11.1549	2.88737e-06				TRUE
cg00023288	rs5953534	2	95734624	A	G	11.1525	2.91705e-06	LRPPRC	TSS200	Island	FALSE
cg04559908	rs3094011	6	531713	G	A	-11.1492	2.95727e-06	DPCR1	Body	N_Shelf	TRUE
cg04559908	rs3099844	6	528853	A	C	-11.1492	2.95727e-06	DPCR1	Body	N_Shelf	TRUE
cg11340603	rs6810701	12	61899454	G	A	11.1475	2.97895e-06	SYT1;SYT1;SYT1	Body;Body;Body		TRUE
cg01620082	rs3094061	3	95357218	C	A	-11.1306	3.19932e-06			Island	TRUE
cg01620082	rs3130374	3	95357071	A	G	-11.1306	3.19932e-06			Island	TRUE
cg01620082	rs3130375	3	95356675	A	C	-11.1306	3.19932e-06			Island	TRUE
cg01620082	rs3132649	3	95357350	A	G	-11.1306	3.19932e-06			Island	TRUE
cg13561028	rs3094013	6	534717	A	G	-11.1184	3.36897e-06	SFTA2	Body		TRUE
cg09220050	rs11081560	20	28739183	A	G	11.1151	3.41635e-06	TMEM189;TMEM189;TMEM189;TMEM189-UBE2V1	TSS1500;TSS1500;TSS1500;TSS1500	Island	TRUE
cg09220050	rs11081561	20	28739388	G	A	11.1151	3.41635e-06	TMEM189;TMEM189;TMEM189;TMEM189-UBE2V1	TSS1500;TSS1500;TSS1500;TSS1500	Island	TRUE
cg09220050	rs571096	20	28730675	G	A	11.1151	3.41635e-06	TMEM189;TMEM189;TMEM189;TMEM189-UBE2V1	TSS1500;TSS1500;TSS1500;TSS1500	Island	TRUE
cg21600908	rs3094071	12	102854117	A	G	-11.1123	3.45636e-06	FBRSL1	Body		TRUE
cg21600908	rs3094073	12	102854661	A	G	-11.1123	3.45636e-06	FBRSL1	Body		TRUE
cg21600908	rs3094629	12	102852932	A	G	-11.1123	3.45636e-06	FBRSL1	Body		TRUE
cg21600908	rs3094630	12	102853449	A	G	-11.1123	3.45636e-06	FBRSL1	Body		TRUE
cg21600908	rs3129703	12	102852327	A	C	-11.1123	3.45636e-06	FBRSL1	Body		TRUE
cg21600908	rs3129705	12	102851164	A	G	-11.1123	3.45636e-06	FBRSL1	Body		TRUE
cg21600908	rs3129837	12	102779579	G	A	-11.1123	3.45636e-06	FBRSL1	Body		TRUE
cg21600908	rs3129840	12	102778543	G	C	-11.1123	3.45636e-06	FBRSL1	Body		TRUE
cg21600908	rs3130401	12	102854612	G	A	-11.1123	3.45636e-06	FBRSL1	Body		TRUE
cg21600908	rs3130403	12	102853876	C	A	-11.1123	3.45636e-06	FBRSL1	Body		TRUE
cg21600908	rs3130405	12	102851733	A	G	-11.1123	3.45636e-06	FBRSL1	Body		TRUE
cg21600908	rs3132658	12	102854219	G	A	-11.1123	3.45636e-06	FBRSL1	Body		TRUE
cg21600908	rs3132659	12	102854555	G	A	-11.1123	3.45636e-06	FBRSL1	Body		TRUE
cg21438527	rs13213152	6	2160343	G	A	11.1116	3.46709e-06	HIST1H4D	TSS200	S_Shore	TRUE
cg21438527	rs2232423	6	2176796	G	A	11.1116	3.46709e-06	HIST1H4D	TSS200	S_Shore	TRUE
cg17862947	rs1655900	12	103170308	A	G	-11.1029	3.59802e-06	FBRSL1	Body		TRUE
cg01369511	rs9274759	2	37889776	A	G	-11.0965	3.69586e-06	FAM136A	Body	N_Shore	TRUE
cg01027929	rs7494968	7	14570452	A	G	-11.0907	3.78824e-06	HNRNPA2B1;CBX3;CBX3;HNRNPA2B1;CBX3	TSS1500;1stExon;5'UTR;TSS1500;5'UTR	Island	TRUE
cg27275811	rs1408064	11	58731667	G	A	-11.0877	3.83706e-06			N_Shelf	TRUE
cg17862947	rs2523992	12	103011823	C	A	-11.0874	3.84131e-06	FBRSL1	Body		TRUE
cg21936789	rs6027936	3	11921321	G	A	-11.0814	3.93979e-06	CSPG5	TSS200	Island	TRUE
cg06437703	rs1002286	8	13657282	G	A	11.0801	3.96195e-06	EIF4EBP1	Body		TRUE
cg02818572	rs10475365	15	16375075	G	A	-11.0797	3.96907e-06				TRUE
cg02818572	rs6887339	15	16366457	G	A	-11.0797	3.96907e-06				TRUE
cg20587970	rs1557731	11	83338362	C	A	-11.0791	3.97929e-06			N_Shore	TRUE
cg20587970	rs537166	11	83333102	A	G	-11.0791	3.97929e-06			N_Shore	TRUE
cg20587970	rs7210970	11	83397760	A	G	-11.0791	3.97929e-06			N_Shore	TRUE
cg20587970	rs8077092	11	83377937	G	A	-11.0791	3.97929e-06			N_Shore	TRUE
cg01426208	rs3094065	6	561691	A	G	11.075	4.04841e-06			Island	TRUE
cg01426208	rs3094631	6	547107	G	A	11.075	4.04841e-06			Island	TRUE
cg15196058	rs3094086	4	100014927	A	G	-11.0725	4.09149e-06				TRUE
cg15196058	rs3131921	4	100026983	G	A	-11.0725	4.09149e-06				TRUE
cg22177721	rs818269	6	60584283	A	C	11.0719	4.10138e-06				TRUE
cg17862947	rs3094032	12	102735379	A	G	-11.0695	4.14441e-06	FBRSL1	Body		TRUE
cg17862947	rs3094050	12	102728335	G	A	-11.0695	4.14441e-06	FBRSL1	Body		TRUE
cg17862947	rs3129809	12	102751305	G	A	-11.0695	4.14441e-06	FBRSL1	Body		TRUE
cg17862947	rs3129820	12	102743357	A	G	-11.0695	4.14441e-06	FBRSL1	Body		TRUE
cg17862947	rs3129822	12	102740718	A	C	-11.0695	4.14441e-06	FBRSL1	Body		TRUE
cg17862947	rs3130126	12	102733187	A	C	-11.0695	4.14441e-06	FBRSL1	Body		TRUE
cg17862947	rs3132625	12	102739206	G	A	-11.0695	4.14441e-06	FBRSL1	Body		TRUE
cg17862947	rs3132630	12	102741808	A	G	-11.0695	4.14441e-06	FBRSL1	Body		TRUE
cg17862947	rs3132631	12	102742281	A	G	-11.0695	4.14441e-06	FBRSL1	Body		TRUE
cg19743820	rs1892164	5	116804412	G	A	11.0677	4.17558e-06	COX7C;COX7C	5'UTR;1stExon		TRUE
cg19743820	rs4351714	5	116846868	A	G	11.0677	4.17558e-06	COX7C;COX7C	5'UTR;1stExon		TRUE
cg20584997	rs1363873	2	60278475	A	G	11.0645	4.23249e-06	FLJ40330	TSS200	Island	TRUE
cg13989295	rs9889419	17	714469	G	A	11.0633	4.25431e-06	SKA2;SKA2	3'UTR;3'UTR	S_Shelf	TRUE
cg21600908	rs929157	12	102948676	A	G	-11.0628	4.26235e-06	FBRSL1	Body		TRUE
cg17164315	rs510714	6	28309304	A	G	-11.0589	4.33456e-06				TRUE
cg21041751	rs1389532	4	78541373	A	G	11.0543	4.42013e-06	COL25A1;COL25A1	Body;Body		TRUE
cg25042112	rs8112960	7	43063377	A	G	11.0511	4.47882e-06	ZNF92;ZNF92	TSS200;TSS200	N_Shore	TRUE
cg24801230	rs2074404	17	886906	C	A	-11.0492	4.51588e-06	MAPT;MAPT;MAPT;MAPT;MAPT;MAPT	5'UTR;5'UTR;5'UTR;5'UTR;5'UTR;5'UTR	S_Shelf	TRUE
cg23497020	rs2280503	12	522125	C	A	11.0442	4.61207e-06	LIMA1;LIMA1;LIMA1	Body;TSS200;Body		TRUE
cg17862947	rs2245420	12	103004238	C	G	-11.0307	4.88424e-06	FBRSL1	Body		TRUE
cg06094323	rs9366302	2	108531804	C	A	-11.029	4.91884e-06			Island	TRUE
cg21600908	rs3129832	12	102851228	G	A	-11.0238	5.02857e-06	FBRSL1	Body		TRUE
cg10856724	rs10748382	12	3949317	A	G	-11.0224	5.05897e-06				TRUE
cg10856724	rs7969922	12	3974279	A	G	-11.0224	5.05897e-06				TRUE
cg01418896	rs10155953	7	88840928	G	A	-11.0212	5.08535e-06				TRUE
cg01418896	rs7792444	7	88823725	G	A	-11.0212	5.08535e-06				TRUE
cg22111694	rs11904097	2	516658	G	A	11.0175	5.16554e-06			S_Shore	TRUE
cg17712092	rs1151523	4	63411399	G	A	11.0133	5.25754e-06	LARP1B	Body		TRUE
cg01871025	rs234249	X	692146	A	G	-11.0127	5.27209e-06				TRUE
cg21600908	rs3094067	12	102786640	C	A	-11.0074	5.39207e-06	FBRSL1	Body		TRUE
cg21600908	rs2188100	12	102904002	A	G	-10.9996	5.57295e-06	FBRSL1	Body		TRUE
cg21600908	rs2517612	12	102916793	G	A	-10.9996	5.57295e-06	FBRSL1	Body		TRUE
cg21600908	rs2517613	12	102920223	A	G	-10.9996	5.57295e-06	FBRSL1	Body		TRUE
cg21600908	rs2517645	12	102963262	G	A	-10.9996	5.57295e-06	FBRSL1	Body		TRUE
cg21600908	rs2523719	12	102917566	A	C	-10.9996	5.57295e-06	FBRSL1	Body		TRUE
cg21600908	rs885916	12	102883314	A	G	-10.9996	5.57295e-06	FBRSL1	Body		TRUE
cg19743820	rs4348778	5	116782457	G	A	10.9968	5.63849e-06	COX7C;COX7C	5'UTR;1stExon		TRUE
cg18540325	rs2734222	9	108692718	A	G	10.9937	5.71398e-06	PRSS3;PRSS3	TSS1500;Body		TRUE
cg09480837	rs2166181	10	13367174	G	A	10.9885	5.84157e-06	PLCE1	5'UTR		TRUE
cg01620082	rs3129817	3	95335654	A	G	-10.9851	5.92762e-06			Island	TRUE
cg06094323	rs1936905	2	108532584	A	G	-10.9844	5.94415e-06			Island	TRUE
cg21600908	rs3129831	12	102851258	T	A	-10.9723	6.25799e-06	FBRSL1	Body		TRUE
cg15196058	rs3130544	4	99875978	A	C	-10.9713	6.28362e-06				TRUE
cg15196058	rs3130557	4	99839615	A	G	-10.9713	6.28362e-06				TRUE
cg02244970	rs7110317	11	600844	G	A	-10.9677	6.38045e-06	OR4A15	TSS200		TRUE
cg02244970	rs10160392	11	891893	G	A	-10.9651	6.4522e-06	OR4A15	TSS200		TRUE
cg02244970	rs12270451	11	864281	A	G	-10.9651	6.4522e-06	OR4A15	TSS200		TRUE
cg02244970	rs17511601	11	546153	C	A	-10.9651	6.4522e-06	OR4A15	TSS200		TRUE
cg02244970	rs17511797	11	546720	A	C	-10.9651	6.4522e-06	OR4A15	TSS200		TRUE
cg02244970	rs17533114	11	808100	G	A	-10.9651	6.4522e-06	OR4A15	TSS200		TRUE
cg02244970	rs17596422	11	546194	G	A	-10.9651	6.4522e-06	OR4A15	TSS200		TRUE
cg02244970	rs17596519	11	546358	G	A	-10.9651	6.4522e-06	OR4A15	TSS200		TRUE
cg02244970	rs17597589	11	568544	G	A	-10.9651	6.4522e-06	OR4A15	TSS200		TRUE
cg02244970	rs17597625	11	568639	G	A	-10.9651	6.4522e-06	OR4A15	TSS200		TRUE
cg02244970	rs17603011	11	725931	G	A	-10.9651	6.4522e-06	OR4A15	TSS200		TRUE
cg02244970	rs2449155	11	729741	G	A	-10.9651	6.4522e-06	OR4A15	TSS200		TRUE
cg02244970	rs2512961	11	737654	G	A	-10.9651	6.4522e-06	OR4A15	TSS200		TRUE
cg02244970	rs4341556	11	602840	A	G	-10.9651	6.4522e-06	OR4A15	TSS200		TRUE
cg02244970	rs7113176	11	774625	A	G	-10.9651	6.4522e-06	OR4A15	TSS200		TRUE
cg02244970	rs7122000	11	864675	A	G	-10.9651	6.4522e-06	OR4A15	TSS200		TRUE
cg02244970	rs7122514	11	865066	A	G	-10.9651	6.4522e-06	OR4A15	TSS200		TRUE
cg02244970	rs9666086	11	568428	G	A	-10.9651	6.4522e-06	OR4A15	TSS200		TRUE
cg01426208	rs3129838	6	585912	G	A	10.9628	6.51436e-06			Island	TRUE
cg01692616	rs1554465	7	11113729	G	A	-10.9583	6.64055e-06			N_Shelf	TRUE
cg26450240	rs11606506	11	764812	A	G	-10.9567	6.68592e-06				TRUE
cg15329483	rs2005947	X	4392309	G	A	10.9439	7.05873e-06	SSX7	TSS200		TRUE
cg15704280	rs1928730	7	4488227	A	C	10.9428	7.09148e-06	SEPT13	Body	Island	TRUE
cg15704280	rs7130727	7	4424482	A	G	10.9428	7.09148e-06	SEPT13	Body	Island	TRUE
cg25470479	rs2283487	6	102093061	A	G	10.9426	7.0975e-06				TRUE
cg25470479	rs759274	6	102095536	A	G	10.9426	7.0975e-06				TRUE
cg07896225	rs5953534	16	109052771	A	G	10.9407	7.15555e-06	BCL7C;MIR762	Body;TSS200	N_Shore	FALSE
cg05059571	rs4650996	16	93978255	G	A	-10.9391	7.20372e-06	KIAA1609	TSS1500	Island	TRUE
cg23762487	rs9261207	6	1159191	G	A	10.9389	7.21159e-06	HCG27	Body	Island	TRUE
cg02244970	rs17531522	11	755227	G	A	-10.9377	7.24689e-06	OR4A15	TSS200		TRUE
cg02244970	rs1947923	11	769529	G	A	-10.9377	7.24689e-06	OR4A15	TSS200		TRUE
cg12074688	rs5915082	X	562610	A	G	10.93	7.48947e-06	SPIN2B;SPIN2B;SPIN2B;SPIN2B;SPIN2B;SPIN2B	5'UTR;1stExon;1stExon;5'UTR;5'UTR;1stExon	Island	TRUE
cg12074688	rs5988685	X	765767	A	G	10.93	7.48947e-06	SPIN2B;SPIN2B;SPIN2B;SPIN2B;SPIN2B;SPIN2B	5'UTR;1stExon;1stExon;5'UTR;5'UTR;1stExon	Island	TRUE
cg22177721	rs818237	6	60676347	G	A	10.9292	7.51527e-06				TRUE
cg22177721	rs818314	6	60593245	A	G	10.9292	7.51527e-06				TRUE
cg22177721	rs818316	6	60597001	A	C	10.9292	7.51527e-06				TRUE
cg18127682	rs758838	6	88321316	G	A	10.9269	7.58848e-06	EPHA7	Body		TRUE
cg03405491	rs1807512	3	58734624	G	A	-10.9267	7.5935e-06			Island	TRUE
cg01256320	rs3129012	12	103098565	A	G	-10.9131	8.04633e-06	FBRSL1	Body		TRUE
cg18944383	rs2193324	4	60767329	A	G	-10.912	8.0837e-06	ENPEP	TSS200	N_Shore	TRUE
cg11240425	rs4752183	22	81320004	A	C	10.909	8.18886e-06	TOMM22	Body	Island	FALSE
cg19148731	rs10281917	2	31079883	C	A	-10.8978	8.58893e-06	LOXL3	5'UTR	N_Shore	TRUE
cg05059571	rs10913567	16	93972831	C	A	-10.8946	8.70654e-06	KIAA1609	TSS1500	Island	TRUE
cg02805052	rs11240132	2	42312384	G	A	10.8937	8.73803e-06				TRUE
cg08309609	rs1270515	5	28078902	G	A	-10.8935	8.74676e-06				TRUE
cg01256320	rs3130116	12	102721759	G	A	-10.8933	8.75343e-06	FBRSL1	Body		TRUE
cg04559908	rs3094013	6	514243	A	G	-10.8925	8.78206e-06	DPCR1	Body	N_Shelf	TRUE
cg17117718	rs199501	17	1199405	A	G	10.8895	8.89436e-06			Island	TRUE
cg25427524	rs719569	10	585404	C	A	10.8887	8.92819e-06	LOC399744	Body	S_Shore	TRUE
cg01256320	rs1655900	12	103170589	A	G	-10.8872	8.98539e-06	FBRSL1	Body		TRUE
cg27333274	rs7426276	16	56214326	A	G	10.8765	9.40169e-06	ARL2BP	TSS200	Island	TRUE
cg02652978	rs1872667	16	52644886	G	A	10.8748	9.46921e-06	PLCG2	Body		TRUE
cg02652978	rs7204334	16	52641019	A	G	10.8748	9.46921e-06	PLCG2	Body		TRUE
cg10154826	rs9274759	6	15037321	A	G	10.8657	9.84427e-06	FAM8A1	1stExon	Island	TRUE
cg16301989	rs1444458	2	69015222	C	A	10.8651	9.87053e-06				TRUE
cg26225655	rs177023	7	52273361	C	A	-10.8648	9.88004e-06	NSUN5C;NSUN5C;NSUN5C	Body;Body;Body		FALSE
cg22968622	rs7224296	17	1136467	G	A	10.8624	9.98409e-06			Island	TRUE
cg02244970	rs17597337	11	554758	G	A	-10.8615	1.00204e-05	OR4A15	TSS200		TRUE
cg09753657	rs11789684	1	19163800	G	A	-10.8542	1.03399e-05	CCDC19	TSS200	Island	TRUE
cg10856724	rs11168334	12	3406556	G	A	-10.8539	1.0352e-05				TRUE
cg10856724	rs11520277	12	3804399	A	G	-10.8539	1.0352e-05				TRUE
cg10856724	rs4002730	12	3321188	G	A	-10.8539	1.0352e-05				TRUE
cg10856724	rs4556621	12	3632024	A	C	-10.8539	1.0352e-05				TRUE
cg12659254	rs1235162	12	103550197	G	A	-10.8528	1.03994e-05	FBRSL1	Body		TRUE
cg06094323	rs7745130	2	108577720	A	G	-10.8504	1.05059e-05			Island	TRUE
cg18540325	rs2367486	9	108697012	A	G	10.8468	1.06697e-05	PRSS3;PRSS3	TSS1500;Body		TRUE
cg18540325	rs3134902	9	108698011	C	A	10.8468	1.06697e-05	PRSS3;PRSS3	TSS1500;Body		TRUE
cg19508790	rs11182667	12	4040788	C	A	-10.8454	1.07329e-05				TRUE
cg22231329	rs11081560	19	26438516	A	G	-10.8369	1.11303e-05	LRRC4B	TSS200	S_Shore	TRUE
cg22231329	rs11081561	19	26438721	G	A	-10.8369	1.11303e-05	LRRC4B	TSS200	S_Shore	TRUE
cg22231329	rs571096	19	26430008	G	A	-10.8369	1.11303e-05	LRRC4B	TSS200	S_Shore	TRUE
cg16002248	rs17287497	1	16652225	G	A	-10.8368	1.11306e-05	DAP3;DAP3	Body;Body		TRUE
cg01692616	rs2280495	7	11120485	A	G	-10.8336	1.1287e-05			N_Shelf	TRUE
cg17862947	rs3130116	12	102721478	G	A	-10.8313	1.13983e-05	FBRSL1	Body		TRUE
cg07211511	rs17334039	3	4282756	G	A	-10.829	1.15063e-05	LOC729375	Body		TRUE
cg02527811	rs6988288	2	185642539	A	G	-10.8207	1.19242e-05	C2orf54	1stExon		FALSE
cg02527811	rs6998105	2	185611050	G	A	-10.8207	1.19242e-05	C2orf54	1stExon		FALSE
cg10438649	rs9289952	12	90787404	A	C	-10.8164	1.21438e-05			Island	TRUE
cg25404033	rs7672749	7	19499708	A	G	-10.8159	1.21696e-05				TRUE
cg19862616	rs6978677	7	9794437	A	G	10.8149	1.22215e-05	NCRNA00174	Body	Island	TRUE
cg17704839	rs2036376	19	20595273	G	A	-10.8132	1.23125e-05	UBL5;UBL5	Body;Body	S_Shore	TRUE
cg06606381	rs3117427	12	103810761	G	A	-10.81	1.24764e-05	FBRSL1	Body		TRUE
cg06606381	rs3117439	12	103818414	A	G	-10.81	1.24764e-05	FBRSL1	Body		TRUE
cg06606381	rs3749971	12	103742122	A	G	-10.81	1.24764e-05	FBRSL1	Body		TRUE
cg24845535	rs10839170	1	225586437	A	G	-10.8088	1.25419e-05				TRUE
cg26514337	rs9550062	18	55530362	C	A	-10.8069	1.26452e-05	LMAN1;LMAN1	1stExon;5'UTR	Island	TRUE
cg02246922	rs1233627	6	591097	G	A	10.8045	1.2775e-05	OR12D3	1stExon		TRUE
cg02246922	rs209164	6	506368	G	A	10.8045	1.2775e-05	OR12D3	1stExon		TRUE
cg02246922	rs209176	6	538638	G	A	10.8045	1.2775e-05	OR12D3	1stExon		TRUE
cg02246922	rs209184	6	551535	G	A	10.8045	1.2775e-05	OR12D3	1stExon		TRUE
cg02246922	rs2754767	6	567583	G	A	10.8045	1.2775e-05	OR12D3	1stExon		TRUE
cg02246922	rs2765219	6	572475	A	G	10.8045	1.2775e-05	OR12D3	1stExon		TRUE
cg02246922	rs377392	6	558083	C	A	10.8045	1.2775e-05	OR12D3	1stExon		TRUE
cg02246922	rs386628	6	558428	A	G	10.8045	1.2775e-05	OR12D3	1stExon		TRUE
cg02246922	rs526983	6	527611	C	A	10.8045	1.2775e-05	OR12D3	1stExon		TRUE
cg10467968	rs4754214	6	75324397	C	A	-10.7955	1.3273e-05	EHMT2;EHMT2	Body;Body	N_Shelf	TRUE
cg26043149	rs2241465	18	45094928	G	A	10.792	1.3471e-05	FECH;FECH;FECH;FECH	5'UTR;5'UTR;1stExon;1stExon	Island	TRUE
cg05152787	rs12910753	15	1931359	G	A	-10.7889	1.36505e-05			N_Shore	TRUE
cg16301989	rs13245532	2	69064607	G	A	10.7885	1.36776e-05				TRUE
cg16301989	rs7785341	2	69062502	A	G	10.7885	1.36776e-05				TRUE
cg19508790	rs8189525	12	3877378	C	A	-10.7827	1.40195e-05				TRUE
cg01620082	rs1633005	3	95913935	A	G	-10.7803	1.4164e-05			Island	TRUE
cg05059571	rs17361286	16	93982806	C	G	-10.7785	1.42695e-05	KIAA1609	TSS1500	Island	TRUE
cg05059571	rs4651000	16	93993113	G	A	-10.7785	1.42695e-05	KIAA1609	TSS1500	Island	TRUE
cg07570055	rs7968230	2	99905171	A	G	-10.7662	1.50428e-05			Island	TRUE
cg02944761	rs850015	7	3103261	G	A	-10.7601	1.54392e-05	MIR550-2	TSS1500	S_Shelf	TRUE
cg23505145	rs4809467	19	48675072	A	G	-10.7589	1.55156e-05	KLF1	Body	Island	TRUE
cg12074688	rs2179580	X	843754	G	A	10.7517	1.59988e-05	SPIN2B;SPIN2B;SPIN2B;SPIN2B;SPIN2B;SPIN2B	5'UTR;1stExon;1stExon;5'UTR;5'UTR;1stExon	Island	TRUE
cg03929089	rs7946556	4	70431397	G	A	10.7423	1.66551e-05			Island	TRUE
cg03929089	rs10769641	4	70416130	A	G	10.7415	1.6708e-05			Island	TRUE
cg03929089	rs7483795	4	70671341	G	A	10.7415	1.6708e-05			Island	TRUE
cg17930550	rs623546	1	10075754	A	G	10.7414	1.67219e-05	SLC35D1	Body	Island	TRUE
cg17117718	rs2463524	17	663037	G	A	10.741	1.67456e-05			Island	TRUE
cg01787110	rs1422119	1	23500289	A	G	-10.7349	1.71908e-05	NBPF6;NBPF6	Body;Body		TRUE
cg06606381	rs1633005	12	103320425	A	G	-10.7332	1.73115e-05	FBRSL1	Body		TRUE
cg17145862	rs9525855	1	167487108	G	A	10.7318	1.74174e-05	LPGAT1	3'UTR		TRUE
cg15704280	rs3904275	7	4523789	G	A	10.7308	1.74931e-05	SEPT13	Body	Island	TRUE
cg24845535	rs10838795	1	225669228	A	G	-10.7303	1.75331e-05				TRUE
cg24845535	rs3858526	1	225630192	C	A	-10.7303	1.75331e-05				TRUE
cg19508790	rs8186746	12	3800034	C	A	-10.7249	1.79357e-05				TRUE
cg08325307	rs1020223	7	123107460	G	A	10.724	1.80062e-05	CCDC129;CCDC129	1stExon;5'UTR		TRUE
cg26868306	rs4749589	10	1217042	A	G	10.7233	1.80641e-05	SVIL;SVIL	Body;Body		TRUE
cg00369151	rs6877165	10	155261093	A	G	10.7216	1.81889e-05	PIP4K2A	Body	Island	TRUE
cg14011486	rs12052983	1	152624634	A	C	10.7191	1.83904e-05	LIN28	TSS200	Island	TRUE
cg18396137	rs5953534	2	8444922	A	G	10.7171	1.8546e-05	FAM123C;FAM123C;FAM123C;FAM123C	TSS1500;TSS200;TSS1500;TSS1500	N_Shore	FALSE
cg22006699	rs2375754	5	10763206	G	A	-10.7168	1.85702e-05				TRUE
cg19508790	rs1352206	12	510936	A	G	-10.7153	1.86874e-05				TRUE
cg19508790	rs1608912	12	539030	A	G	-10.7153	1.86874e-05				TRUE
cg12093005	rs3129817	12	102743314	A	G	-10.7093	1.9173e-05	FBRSL1	Body		TRUE
cg09708560	rs1498335	12	30478399	G	A	-10.7076	1.93152e-05				TRUE
cg09708560	rs17250887	12	44988953	A	T	-10.7076	1.93152e-05				TRUE
cg09708560	rs17315772	12	34509620	C	A	-10.7076	1.93152e-05				TRUE
cg09708560	rs17315821	12	34381061	G	A	-10.7076	1.93152e-05				TRUE
cg09708560	rs7067303	12	32086720	A	G	-10.7076	1.93152e-05				TRUE
cg09708560	rs7892893	12	44957170	A	G	-10.7076	1.93152e-05				TRUE
cg09708560	rs957431	12	44641565	A	G	-10.7076	1.93152e-05				TRUE
cg10420223	rs3130350	6	801278	A	C	-10.7032	1.96835e-05	UBD	Body		TRUE
cg10420223	rs3130351	6	801631	A	G	-10.7032	1.96835e-05	UBD	Body		TRUE
cg10420223	rs3130352	6	801796	A	G	-10.7032	1.96835e-05	UBD	Body		TRUE
cg10420223	rs3132647	6	804176	G	A	-10.7032	1.96835e-05	UBD	Body		TRUE
cg00160777	rs10008997	16	67751120	A	C	-10.693	2.05524e-05	CHP2	TSS1500	N_Shore	TRUE
cg17225604	rs11080053	17	3194381	G	A	-10.6722	2.24643e-05			S_Shore	TRUE
cg17225604	rs11652849	17	3136054	A	G	-10.6722	2.24643e-05			S_Shore	TRUE
cg17225604	rs1521563	17	3182026	C	A	-10.6722	2.24643e-05			S_Shore	TRUE
cg17225604	rs2139942	17	3172533	A	G	-10.6722	2.24643e-05			S_Shore	TRUE
cg17225604	rs2313050	17	3152797	A	G	-10.6722	2.24643e-05			S_Shore	TRUE
cg19694781	rs17638867	19	13497352	A	G	10.6673	2.29448e-05	TMEM160	Body	N_Shore	TRUE
cg12659254	rs1264706	12	103023769	G	C	-10.6655	2.31187e-05	FBRSL1	Body		TRUE
cg12659254	rs8321	12	103054899	C	A	-10.6655	2.31187e-05	FBRSL1	Body		TRUE
cg12659254	rs9261290	12	103048774	G	A	-10.6655	2.31187e-05	FBRSL1	Body		TRUE
cg21665057	rs1049256	3	146532426	A	G	10.6621	2.34535e-05	WDR53;FBXO45;FBXO45	TSS1500;1stExon;5'UTR	Island	TRUE
cg21665057	rs11130218	3	146543392	G	A	10.6621	2.34535e-05	WDR53;FBXO45;FBXO45	TSS1500;1stExon;5'UTR	Island	TRUE
cg21665057	rs2234391	3	146453139	G	A	10.6621	2.34535e-05	WDR53;FBXO45;FBXO45	TSS1500;1stExon;5'UTR	Island	TRUE
cg21665057	rs6775384	3	146442691	A	G	10.6621	2.34535e-05	WDR53;FBXO45;FBXO45	TSS1500;1stExon;5'UTR	Island	TRUE
cg21665057	rs7634902	3	146533102	C	A	10.6621	2.34535e-05	WDR53;FBXO45;FBXO45	TSS1500;1stExon;5'UTR	Island	TRUE
cg21665057	rs9872864	3	146503741	A	G	10.6621	2.34535e-05	WDR53;FBXO45;FBXO45	TSS1500;1stExon;5'UTR	Island	TRUE
cg02527811	rs11786627	2	185633124	G	A	-10.6603	2.3634e-05	C2orf54	1stExon		FALSE
cg09357750	rs6909925	6	2446102	G	A	-10.6569	2.39836e-05				TRUE
cg09357750	rs9347131	6	2446805	G	A	-10.6569	2.39836e-05				TRUE
cg09357750	rs9348153	6	2455453	A	G	-10.6569	2.39836e-05				TRUE
cg21438527	rs200482	6	1584549	A	G	10.6554	2.4136e-05	HIST1H4D	TSS200	S_Shore	TRUE
cg21438527	rs200484	6	1586319	G	A	10.6554	2.4136e-05	HIST1H4D	TSS200	S_Shore	TRUE
cg21438527	rs200490	6	1607580	A	C	10.6554	2.4136e-05	HIST1H4D	TSS200	S_Shore	TRUE
cg21438527	rs200501	6	1599587	A	G	10.6554	2.4136e-05	HIST1H4D	TSS200	S_Shore	TRUE
cg21438527	rs200948	6	1645917	G	A	10.6554	2.4136e-05	HIST1H4D	TSS200	S_Shore	TRUE
cg21438527	rs200953	6	1647912	G	A	10.6554	2.4136e-05	HIST1H4D	TSS200	S_Shore	TRUE
cg21438527	rs200989	6	1627087	G	A	10.6554	2.4136e-05	HIST1H4D	TSS200	S_Shore	TRUE
cg21438527	rs200990	6	1626468	C	A	10.6554	2.4136e-05	HIST1H4D	TSS200	S_Shore	TRUE
cg21438527	rs201002	6	1618837	G	A	10.6554	2.4136e-05	HIST1H4D	TSS200	S_Shore	TRUE
cg21438527	rs2747054	6	1594004	G	A	10.6554	2.4136e-05	HIST1H4D	TSS200	S_Shore	TRUE
cg21438527	rs370155	6	1592676	C	A	10.6554	2.4136e-05	HIST1H4D	TSS200	S_Shore	TRUE
cg19508790	rs10880644	12	4007355	A	G	-10.6504	2.4657e-05				TRUE
cg19508790	rs9668847	12	4067065	A	G	-10.6504	2.4657e-05				TRUE
cg02703695	rs9879329	11	102375139	C	A	-10.6482	2.4892e-05				TRUE
cg10467968	rs17667107	6	75478098	A	G	-10.6454	2.51935e-05	EHMT2;EHMT2	Body;Body	N_Shelf	TRUE
cg01256320	rs3130141	12	102655030	A	C	-10.6452	2.52169e-05	FBRSL1	Body		TRUE
cg06942262	rs9925138	11	25485259	A	C	10.6449	2.52431e-05				TRUE
cg17862947	rs3130141	12	102654749	A	C	-10.6447	2.52671e-05	FBRSL1	Body		TRUE
cg13381631	rs11602013	10	45302868	G	A	10.6408	2.5689e-05			S_Shore	TRUE
cg21438527	rs3117143	6	2841787	A	C	10.6383	2.59664e-05	HIST1H4D	TSS200	S_Shore	TRUE
cg17862947	rs429511	12	103162095	G	A	-10.6369	2.61209e-05	FBRSL1	Body		TRUE
cg14791747	rs1048546	16	9491975	A	C	10.6345	2.6395e-05	THUMPD1	1stExon	Island	TRUE
cg24356473	rs13207753	21	133826210	A	C	-10.6252	2.74623e-05			N_Shore	TRUE
cg21438527	rs9380069	6	2013945	G	A	10.6224	2.77964e-05	HIST1H4D	TSS200	S_Shore	TRUE
cg04559908	rs9267445	6	563358	C	G	-10.622	2.78426e-05	DPCR1	Body	N_Shelf	TRUE
cg10154826	rs9368726	6	14837548	G	A	10.6166	2.84891e-05	FAM8A1	1stExon	Island	TRUE
cg17861914	rs10399991	1	133577386	A	G	-10.6074	2.96442e-05	NEK7	Body		FALSE
cg26043149	rs11929718	18	45097627	C	A	10.5999	3.06006e-05	FECH;FECH;FECH;FECH	5'UTR;5'UTR;1stExon;1stExon	Island	TRUE
cg12093005	rs3117427	12	103811931	G	A	-10.5896	3.19888e-05	FBRSL1	Body		TRUE
cg12093005	rs3117439	12	103819584	A	G	-10.5896	3.19888e-05	FBRSL1	Body		TRUE
cg12093005	rs3749971	12	103743292	A	G	-10.5896	3.19888e-05	FBRSL1	Body		TRUE
cg21438527	rs200995	6	1624339	G	A	10.5893	3.20237e-05	HIST1H4D	TSS200	S_Shore	TRUE
cg01570182	rs418891	17	643915	A	C	10.5752	3.40119e-05			Island	TRUE
cg04559908	rs3094061	6	598934	C	A	-10.574	3.41893e-05	DPCR1	Body	N_Shelf	TRUE
cg04559908	rs3130374	6	598787	A	G	-10.574	3.41893e-05	DPCR1	Body	N_Shelf	TRUE
cg04559908	rs3130375	6	598391	A	C	-10.574	3.41893e-05	DPCR1	Body	N_Shelf	TRUE
cg04559908	rs3132649	6	599066	A	G	-10.574	3.41893e-05	DPCR1	Body	N_Shelf	TRUE
cg02535924	rs7089520	10	714993	G	A	10.5726	3.44063e-05	ZNF37A;ZNF37A	TSS1500;TSS1500	N_Shore	TRUE
cg22718111	rs647596	7	113741887	A	C	-10.5689	3.49506e-05				TRUE
cg15704280	rs10902001	7	4780158	A	C	10.5611	3.61332e-05	SEPT13	Body	Island	TRUE
cg21041751	rs8097667	4	78546693	G	A	-10.5512	3.76929e-05	COL25A1;COL25A1	Body;Body		TRUE
cg21041751	rs1389531	4	78547080	G	A	-10.5488	3.80882e-05	COL25A1;COL25A1	Body;Body		TRUE
cg03318990	rs5953534	11	137086264	A	G	-10.5464	3.84911e-05			Island	FALSE
cg08476390	rs12964673	21	3674998	C	A	-10.5457	3.86044e-05	BAGE4;BAGE5;BAGE3;BAGE;BAGE2	TSS1500;TSS1500;TSS1500;TSS1500;TSS1500		TRUE
cg10573136	rs4861181	12	20574250	A	G	10.5438	3.8911e-05				TRUE
cg05276469	rs10996049	17	50010379	A	G	10.5413	3.93381e-05			Island	TRUE
cg05046858	rs5953534	3	100635262	A	G	-10.5409	3.94072e-05	CX3CR1;CX3CR1;CX3CR1;CX3CR1;CX3CR1	Body;5'UTR;TSS1500;TSS1500;1stExon		FALSE
cg22111694	rs859743	2	1650429	C	A	10.5332	4.07311e-05			S_Shore	TRUE
cg25960378	rs2050233	2	212661539	G	A	10.5284	4.15745e-05			Island	TRUE
cg15196058	rs1264376	4	100168739	A	C	-10.5264	4.19336e-05				TRUE
cg09348012	rs2309404	6	1747113	G	A	10.5259	4.20136e-05				TRUE
cg18540325	rs2734224	9	108693570	A	G	10.5256	4.20778e-05	PRSS3;PRSS3	TSS1500;Body		TRUE
cg21600908	rs885913	12	102911457	T	A	-10.5196	4.31655e-05	FBRSL1	Body		TRUE
cg19508790	rs4882324	12	3951576	A	G	-10.514	4.4216e-05				TRUE
cg06904337	rs17501535	11	819174	G	A	-10.5074	4.54802e-05	OR8U8;OR5M1	Body;TSS200		FALSE
cg13285009	rs1821429	X	144212619	G	A	10.5042	4.6109e-05			Island	TRUE
cg16652462	rs199533	17	1149264	A	G	10.5034	4.62808e-05	LOC644172	Body	Island	TRUE
cg25535652	rs12450514	6	88327663	A	G	10.4952	4.79281e-05	EPHA7	Body		TRUE
cg07812059	rs5953534	16	130969096	A	G	-10.4947	4.80212e-05	USP7	Body		FALSE
cg11700349	rs625998	7	43829854	A	G	-10.4939	4.82023e-05	ZNF92;ZNF92	TSS200;TSS200	N_Shore	TRUE
cg17862947	rs3129012	12	103098284	A	G	-10.4842	5.02451e-05	FBRSL1	Body		TRUE
cg05036715	rs6124622	10	16051515	A	G	-10.4765	5.19273e-05				TRUE
cg13561028	rs9267445	6	583832	C	G	-10.4694	5.35473e-05	SFTA2	Body		TRUE
cg03900028	rs1964363	7	506071	A	G	10.4686	5.37125e-05	ZNF117	TSS200		TRUE
cg13033054	rs909545	21	133806100	A	G	10.4646	5.46517e-05	TCP10L	3'UTR		TRUE
cg01046833	rs7120107	11	1267264	C	A	-10.4559	5.67372e-05	OR4C46	1stExon		TRUE
cg01256320	rs3117427	12	103813071	G	A	-10.4548	5.69955e-05	FBRSL1	Body		TRUE
cg01256320	rs3117439	12	103820724	A	G	-10.4548	5.69955e-05	FBRSL1	Body		TRUE
cg01256320	rs3749971	12	103744432	A	G	-10.4548	5.69955e-05	FBRSL1	Body		TRUE
cg26356450	rs4904977	13	27639280	A	C	10.453	5.74469e-05				TRUE
cg01017235	rs9266804	6	1664206	G	A	-10.4512	5.78747e-05	LOC285830;LOC285830	Body;Body	N_Shelf	TRUE
cg20584997	rs10039754	2	60078369	A	G	-10.449	5.84371e-05	FLJ40330	TSS200	Island	TRUE
cg05860111	rs5953534	5	125516647	A	G	-10.4481	5.86703e-05	TRIO	Body		FALSE
cg06799747	rs10838833	11	778671	A	G	-10.4412	6.04145e-05				TRUE
cg06799747	rs16905753	11	731645	A	G	-10.4412	6.04145e-05				TRUE
cg08339762	rs625998	19	1076201	A	G	-10.436	6.17961e-05	ZNF506;ZNF506	TSS200;TSS200		TRUE
cg01620082	rs929157	3	95541198	A	G	-10.4341	6.22985e-05			Island	TRUE
cg20158826	rs10498559	11	17076270	C	A	-10.4209	6.59387e-05	CCDC87;CCS	1stExon;TSS1500	N_Shore	FALSE
cg00394712	rs5953534	1	5631626	A	G	10.4205	6.60483e-05	NUDT17	TSS200	Island	FALSE
cg19797896	rs1167411	7	663607	C	G	10.4186	6.65857e-05			N_Shelf	TRUE
cg19797896	rs2220626	7	656809	G	A	10.4186	6.65857e-05			N_Shelf	TRUE
cg19797896	rs6946143	7	623149	C	A	10.4186	6.65857e-05			N_Shelf	TRUE
cg19797896	rs6961717	7	615334	G	A	10.4186	6.65857e-05			N_Shelf	TRUE
cg24212677	rs1934709	17	93688082	G	A	-10.4096	6.91976e-05	STX8	Body		TRUE
cg16519192	rs5953534	12	23920782	A	G	10.4084	6.95638e-05				FALSE
cg02718200	rs2517826	6	1490228	A	G	10.4075	6.98439e-05	HLA-B	Body	Island	TRUE
cg02718200	rs2734974	6	1490490	G	A	10.4075	6.98439e-05	HLA-B	Body	Island	TRUE
cg05059571	rs2147030	16	94033155	A	G	-10.4046	7.07035e-05	KIAA1609	TSS1500	Island	TRUE
cg00804048	rs5937319	17	67081552	A	G	10.4042	7.082e-05	EIF5A;EIF5A;EIF5A;EIF5A	TSS1500;TSS1500;TSS1500;Body	Island	FALSE
cg19508790	rs7315655	12	634735	A	G	-10.4008	7.18586e-05				TRUE
cg18127682	rs12450514	6	88327665	A	G	10.3984	7.26265e-05	EPHA7	Body		TRUE
cg15196058	rs1264312	4	100061336	A	G	-10.3935	7.41686e-05				TRUE
cg22177721	rs10455346	6	60497594	A	G	10.3849	7.696e-05				TRUE
cg22177721	rs10943540	6	60464297	G	A	10.3849	7.696e-05				TRUE
cg22177721	rs11754966	6	60472772	A	G	10.3849	7.696e-05				TRUE
cg06942262	rs1001872	11	25500697	A	G	10.3827	7.76691e-05				TRUE
cg10659770	rs647596	12	76766339	A	C	-10.3823	7.7808e-05	YEATS4	Body		TRUE
cg23634079	rs3132510	6	540044	G	A	-10.3758	8.00274e-05	MSH5;MSH5;MSH5;MSH5	Body;Body;Body;Body	S_Shelf	TRUE
cg09220050	rs551017	20	28755829	A	G	10.3701	8.19959e-05	TMEM189;TMEM189;TMEM189;TMEM189-UBE2V1	TSS1500;TSS1500;TSS1500;TSS1500	Island	TRUE
cg09220050	rs9946977	20	28745575	A	G	10.3701	8.19959e-05	TMEM189;TMEM189;TMEM189;TMEM189-UBE2V1	TSS1500;TSS1500;TSS1500;TSS1500	Island	TRUE
cg17164315	rs2075228	6	28307917	A	G	-10.3622	8.48317e-05				TRUE
cg17117718	rs2957297	17	705004	A	C	10.3617	8.50345e-05			Island	TRUE
cg17862947	rs1633005	12	103322454	A	G	-10.3605	8.54499e-05	FBRSL1	Body		TRUE
cg15611832	rs7706887	5	1861797	C	A	-10.3605	8.54585e-05			S_Shore	TRUE
cg02469655	rs1882753	6	53652044	G	A	10.3549	8.75624e-05				TRUE
cg02246922	rs1233602	6	609421	A	G	10.3517	8.87781e-05	OR12D3	1stExon		TRUE
cg08242859	rs1070484	7	117801093	G	A	-10.349	8.98128e-05	IMPDH1;IMPDH1;IMPDH1;IMPDH1;IMPDH1;IMPDH1;IMPDH1	3'UTR;3'UTR;3'UTR;3'UTR;3'UTR;3'UTR;3'UTR		TRUE
cg09348012	rs4985682	6	1767750	G	A	10.3474	9.04246e-05				TRUE
cg18516879	rs10888879	2	8256695	A	C	-10.347	9.0584e-05	SOCS5;SOCS5	Body;Body		FALSE
cg07881623	rs13166838	6	52066175	A	G	10.3464	9.08158e-05	TTK;TTK	Body;Body		TRUE
cg23634079	rs2227138	6	672305	A	G	-10.3421	9.25154e-05	MSH5;MSH5;MSH5;MSH5	Body;Body;Body;Body	S_Shelf	TRUE
cg23634079	rs3135353	6	680682	A	G	-10.3421	9.25154e-05	MSH5;MSH5;MSH5;MSH5	Body;Body;Body;Body	S_Shelf	TRUE
cg13561028	rs3094011	6	552187	G	A	-10.3388	9.3822e-05	SFTA2	Body		TRUE
cg13561028	rs3099844	6	549327	A	C	-10.3388	9.3822e-05	SFTA2	Body		TRUE
cg15830792	rs6676798	10	46500222	G	A	10.3375	9.43449e-05	NRBF2;NRBF2	1stExon;5'UTR	Island	TRUE
cg19848140	rs5953534	2	28864798	A	G	-10.3257	9.9264e-05	STK39	Body		FALSE
cg25427524	rs289638	10	816088	G	A	10.3241	9.99468e-05	LOC399744	Body	S_Shore	TRUE
cg02646394	rs1363873	2	60278535	A	G	10.3233	0.000100274	FLJ40330	TSS200	Island	TRUE
cg00337181	rs9468508	6	705083	A	G	-10.3229	0.000100485	SCAND3	Body		TRUE
cg27275811	rs9389037	11	58714639	G	A	-10.3177	0.000102749			N_Shelf	TRUE
cg00160777	rs17017247	16	67751832	A	G	-10.3128	0.00010493	CHP2	TSS1500	N_Shore	TRUE
cg18631743	rs12827341	22	57280225	G	A	10.3078	0.000107213	RANBP1;TRMT2A;TRMT2A	TSS200;TSS200;TSS200	Island	TRUE
cg16652462	rs2469933	17	605864	A	G	10.3053	0.00010839	LOC644172	Body	Island	TRUE
cg19510820	rs1215972	11	26302720	G	A	10.2895	0.000116009				TRUE
cg12074688	rs2105910	X	631016	C	A	10.2864	0.00011755	SPIN2B;SPIN2B;SPIN2B;SPIN2B;SPIN2B;SPIN2B	5'UTR;1stExon;1stExon;5'UTR;5'UTR;1stExon	Island	TRUE
cg01046833	rs28826070	11	3285953	A	G	-10.2855	0.000118019	OR4C46	1stExon		TRUE
cg01046833	rs7106742	11	1745328	A	C	-10.2855	0.000118019	OR4C46	1stExon		TRUE
cg01046833	rs7940985	11	1397838	G	A	-10.2855	0.000118019	OR4C46	1stExon		TRUE
cg01046833	rs7943197	11	1068285	A	G	-10.2855	0.000118019	OR4C46	1stExon		TRUE
cg03929089	rs1928730	4	70079769	A	C	10.2842	0.000118668			Island	TRUE
cg03929089	rs7130727	4	70143514	A	G	10.2842	0.000118668			Island	TRUE
cg06437703	rs2000468	8	13673008	C	A	10.2838	0.000118865	EIF4EBP1	Body		TRUE
cg16652462	rs2532329	17	670423	A	G	10.2762	0.000122831	LOC644172	Body	Island	TRUE
cg24924572	rs6487883	1	28767709	A	G	-10.2717	0.000125257				TRUE
cg21438527	rs149990	6	1808903	A	G	10.2716	0.000125284	HIST1H4D	TSS200	S_Shore	TRUE
cg02244970	rs7101891	11	5536965	A	C	-10.2696	0.000126364	OR4A15	TSS200		TRUE
cg02244970	rs7117247	11	5588447	A	G	-10.2696	0.000126364	OR4A15	TSS200		TRUE
cg00740803	rs10401087	4	81822948	G	A	10.2695	0.000126418				TRUE
cg00740803	rs9959347	4	81827495	A	G	10.2695	0.000126418				TRUE
cg05276469	rs4128743	17	50217673	A	C	10.2635	0.000129737			Island	TRUE
cg24363621	rs5944447	15	977155	A	C	-10.2629	0.00013005	SNORD115-9;SNORD115-10;SNORD115-5;SNORD115-12	TSS200;TSS200;TSS200;TSS200		FALSE
cg06437703	rs1007888	8	13673518	G	A	10.2629	0.000130065	EIF4EBP1	Body		TRUE
cg14732376	rs3777709	3	137055984	G	A	-10.2612	0.000131027				FALSE
cg25299176	rs11682582	17	137756819	G	A	-10.2611	0.000131108	YWHAE;YWHAE	1stExon;Body	Island	TRUE
cg01046833	rs2077851	11	1507338	A	G	-10.2604	0.000131457	OR4C46	1stExon		TRUE
cg12753165	rs5938194	1	162895490	A	G	-10.2585	0.000132583	TOMM20	3'UTR		TRUE
cg16652462	rs2532316	17	534045	A	G	10.2556	0.000134213	LOC644172	Body	Island	TRUE
cg04559908	rs9268219	6	1363985	C	A	-10.2532	0.000135622	DPCR1	Body	N_Shelf	TRUE
cg27201625	rs568752	10	139640468	G	A	-10.253	0.000135759	PRKCQ	TSS200	Island	TRUE
cg18127682	rs2309404	6	88313465	G	A	10.2443	0.000140905	EPHA7	Body		TRUE
cg21041751	rs9945976	4	78524382	G	A	-10.2426	0.000141991	COL25A1;COL25A1	Body;Body		TRUE
cg19169023	rs9525776	15	2177620	A	G	-10.2415	0.000142626	TYRO3	Body	S_Shore	TRUE
cg21438527	rs13211507	6	2068022	G	A	10.2415	0.000142637	HIST1H4D	TSS200	S_Shore	TRUE
cg16652462	rs2732651	17	665396	A	G	10.2396	0.000143809	LOC644172	Body	Island	TRUE
cg07368937	rs7887539	5	40894949	A	G	10.2369	0.000145498	IRX4	TSS200	Island	FALSE
cg13150855	rs12242939	20	60991768	G	A	-10.2364	0.00014583	AURKA;AURKA;AURKA;AURKA;AURKA;AURKA	3'UTR;3'UTR;3'UTR;3'UTR;3'UTR;3'UTR		TRUE
cg02622647	rs17698176	17	1240684	C	A	10.2356	0.000146304				TRUE
cg11945096	rs5953534	11	131834703	A	G	-10.2348	0.000146816	TUB;TUB	3'UTR;3'UTR		FALSE
cg03923277	rs551601	12	21451226	A	G	-10.2344	0.000147075	TDG;TDG	1stExon;5'UTR	Island	TRUE
cg13679164	rs9364476	6	6473710	G	A	-10.232	0.000148588				TRUE
cg04559908	rs3094054	6	586618	A	C	-10.232	0.000148616	DPCR1	Body	N_Shelf	TRUE
cg01256320	rs3129817	12	102744454	A	G	-10.2256	0.000152752	FBRSL1	Body		TRUE
cg17145862	rs8002861	1	167444251	A	G	10.2239	0.000153893	LPGAT1	3'UTR		TRUE
cg00740803	rs1493910	4	81825288	A	G	-10.2228	0.000154609				TRUE
cg00740803	rs4799355	4	81830540	C	A	-10.2228	0.000154609				TRUE
cg24439623	rs12387087	17	2677846	G	A	-10.219	0.000157161	ABR;ABR;ABR	Body;Body;Body	N_Shore	FALSE
cg24439623	rs6567583	17	2673025	G	A	-10.219	0.000157161	ABR;ABR;ABR	Body;Body;Body	N_Shore	FALSE
cg01620082	rs2188100	3	95496524	A	G	-10.2172	0.000158402			Island	TRUE
cg01620082	rs2517612	3	95509315	G	A	-10.2172	0.000158402			Island	TRUE
cg01620082	rs2517613	3	95512745	A	G	-10.2172	0.000158402			Island	TRUE
cg01620082	rs2517645	3	95555784	G	A	-10.2172	0.000158402			Island	TRUE
cg01620082	rs2523719	3	95510088	A	C	-10.2172	0.000158402			Island	TRUE
cg01620082	rs885916	3	95475836	A	G	-10.2172	0.000158402			Island	TRUE
cg17862947	rs3094061	12	102765737	C	A	-10.2151	0.000159835	FBRSL1	Body		TRUE
cg17862947	rs3130374	12	102765590	A	G	-10.2151	0.000159835	FBRSL1	Body		TRUE
cg17862947	rs3130375	12	102765194	A	C	-10.2151	0.000159835	FBRSL1	Body		TRUE
cg17862947	rs3132649	12	102765869	A	G	-10.2151	0.000159835	FBRSL1	Body		TRUE
cg25960378	rs742671	2	212670609	A	G	10.2113	0.000162461			Island	TRUE
cg27101157	rs11650469	17	17990554	G	A	-10.2089	0.000164133	TEX2	5'UTR	Island	TRUE
cg27101157	rs11651485	17	17996715	C	A	-10.2089	0.000164133	TEX2	5'UTR	Island	TRUE
cg27101157	rs11657043	17	17994583	G	A	-10.2089	0.000164133	TEX2	5'UTR	Island	TRUE
cg27101157	rs7502317	17	17993771	G	A	-10.2089	0.000164133	TEX2	5'UTR	Island	TRUE
cg25535652	rs4985682	6	88334100	G	A	10.2086	0.000164398	EPHA7	Body		TRUE
cg03923277	rs550677	12	21451324	A	G	-10.2005	0.000170238	TDG;TDG	1stExon;5'UTR	Island	TRUE
cg16652462	rs17585974	17	569532	C	A	10.1987	0.000171516	LOC644172	Body	Island	TRUE
cg13561028	rs9268219	6	1384459	C	A	-10.1977	0.000172293	SFTA2	Body		TRUE
cg24356473	rs2981984	21	133826384	G	A	-10.1971	0.000172701			N_Shore	TRUE
cg15704280	rs1916207	7	4653563	G	A	-10.1922	0.00017643	SEPT13	Body	Island	TRUE
cg05059571	rs2811314	16	94080073	G	A	-10.1886	0.000179142	KIAA1609	TSS1500	Island	TRUE
cg23085500	rs17664396	12	15130997	A	G	10.1868	0.000180592	WBP11	Body	N_Shelf	TRUE
cg23085500	rs4799646	12	15130366	A	G	10.1868	0.000180592	WBP11	Body	N_Shelf	TRUE
cg27275811	rs9402461	11	58707249	A	G	-10.1816	0.000184675			N_Shelf	TRUE
cg27281836	rs11039588	11	995476	A	G	10.1777	0.000187796	FOLH1;FOLH1	Body;Body	Island	TRUE
cg02718200	rs3132685	6	1378320	A	G	10.174	0.000190777	HLA-B	Body	Island	TRUE
cg15704280	rs1070104	7	4541035	G	A	10.1736	0.000191131	SEPT13	Body	Island	TRUE
cg21600908	rs3117427	12	103811749	G	A	-10.1733	0.0001914	FBRSL1	Body		TRUE
cg21600908	rs3117439	12	103819402	A	G	-10.1733	0.0001914	FBRSL1	Body		TRUE
cg21600908	rs3749971	12	103743110	A	G	-10.1733	0.0001914	FBRSL1	Body		TRUE
cg21567404	rs629535	3	42333324	A	G	-10.1682	0.000195661			Island	TRUE
cg14581475	rs10974442	20	44204331	A	G	10.1669	0.000196724	MMP9	Body	Island	FALSE
cg06606381	rs3129817	12	102742144	A	G	-10.1649	0.000198476	FBRSL1	Body		TRUE
cg09216620	rs2892978	3	158116344	A	G	-10.1628	0.000200277	KCNMB2;KCNMB2	5'UTR;5'UTR		TRUE
cg01027929	rs11070279	7	14619540	A	G	-10.1584	0.000204129	HNRNPA2B1;CBX3;CBX3;HNRNPA2B1;CBX3	TSS1500;1stExon;5'UTR;TSS1500;5'UTR	Island	TRUE
cg14581475	rs10974488	20	44198994	G	A	10.1574	0.000204942	MMP9	Body	Island	FALSE
cg24212677	rs7550150	17	93658472	G	A	-10.154	0.000208035	STX8	Body		TRUE
cg10420223	rs3094054	6	806944	A	C	-10.1527	0.000209208	UBD	Body		TRUE
cg10420223	rs2239529	6	551769	A	G	-10.1483	0.000213166	UBD	Body		TRUE
cg10420223	rs2249099	6	552746	A	C	-10.1483	0.000213166	UBD	Body		TRUE
cg10420223	rs2517597	6	554628	A	G	-10.1483	0.000213166	UBD	Body		TRUE
cg10420223	rs2517598	6	553713	A	G	-10.1483	0.000213166	UBD	Body		TRUE
cg10420223	rs2523979	6	556954	A	T	-10.1483	0.000213166	UBD	Body		TRUE
cg10420223	rs2523981	6	556621	A	G	-10.1483	0.000213166	UBD	Body		TRUE
cg10420223	rs2523984	6	555442	A	G	-10.1483	0.000213166	UBD	Body		TRUE
cg10420223	rs2523985	6	554773	G	A	-10.1483	0.000213166	UBD	Body		TRUE
cg10420223	rs2523986	6	554685	A	G	-10.1483	0.000213166	UBD	Body		TRUE
cg10420223	rs2523987	6	553432	C	A	-10.1483	0.000213166	UBD	Body		TRUE
cg10420223	rs2523988	6	552568	G	A	-10.1483	0.000213166	UBD	Body		TRUE
cg10420223	rs2523989	6	551714	A	G	-10.1483	0.000213166	UBD	Body		TRUE
cg10420223	rs2844793	6	553935	A	G	-10.1483	0.000213166	UBD	Body		TRUE
cg07880636	rs1063183	7	895538	G	A	10.1457	0.000215612	COBL	TSS200	Island	TRUE
cg19714940	rs903630	11	160101459	A	G	10.1452	0.00021607	ADM	TSS200	Island	TRUE
cg14222797	rs7898796	10	28860074	G	A	-10.1403	0.000220723	RSU1;RSU1	TSS1500;TSS1500	Island	TRUE
cg01256320	rs3094621	12	102758454	G	A	-10.1314	0.000229378	FBRSL1	Body		TRUE
cg01256320	rs3094622	12	102759255	G	A	-10.1314	0.000229378	FBRSL1	Body		TRUE
cg02246922	rs209160	6	502945	G	A	10.131	0.000229679	OR12D3	1stExon		TRUE
cg22705835	rs7162269	10	24967905	A	G	10.1294	0.000231298	REEP3	Body		TRUE
cg22705835	rs7181985	10	24986183	A	C	10.1294	0.000231298	REEP3	Body		TRUE
cg03929089	rs10902001	4	69787838	A	C	10.1273	0.000233461			Island	TRUE
cg01027929	rs12908114	7	14617871	A	G	-10.1216	0.000239224	HNRNPA2B1;CBX3;CBX3;HNRNPA2B1;CBX3	TSS1500;1stExon;5'UTR;TSS1500;5'UTR	Island	TRUE
cg01027929	rs9806410	7	14610349	G	A	-10.1216	0.000239224	HNRNPA2B1;CBX3;CBX3;HNRNPA2B1;CBX3	TSS1500;1stExon;5'UTR;TSS1500;5'UTR	Island	TRUE
cg11907102	rs5953534	2	61978561	A	G	10.1164	0.000244688	NDUFB3;NDUFB3;FAM126B	5'UTR;1stExon;TSS200	S_Shore	FALSE
cg15953767	rs5953534	X	9573204	A	G	10.1137	0.000247577			Island	FALSE
cg04559908	rs519417	6	958310	A	G	-10.1124	0.000248956	DPCR1	Body	N_Shelf	TRUE
cg10420223	rs2230683	6	635385	G	A	-10.1116	0.000249819	UBD	Body		TRUE
cg10420223	rs3129791	6	572268	A	G	-10.1116	0.000249819	UBD	Body		TRUE
cg10420223	rs3130838	6	660033	G	A	-10.1116	0.000249819	UBD	Body		TRUE
cg10420223	rs3130893	6	545854	G	A	-10.1116	0.000249819	UBD	Body		TRUE
cg10420223	rs3135309	6	670756	C	A	-10.1116	0.000249819	UBD	Body		TRUE
cg10420223	rs3135316	6	661712	G	A	-10.1116	0.000249819	UBD	Body		TRUE
cg27349345	rs11773326	7	5590044	G	A	-10.1087	0.000252974			Island	TRUE
cg05499111	rs10904368	15	22969995	A	G	-10.1004	0.000262199				TRUE
cg07570055	rs7134809	2	99997090	G	A	-10.0998	0.000262897			Island	TRUE
cg01620082	rs3117427	3	96404271	G	A	-10.0996	0.000263098			Island	TRUE
cg01620082	rs3117439	3	96411924	A	G	-10.0996	0.000263098			Island	TRUE
cg01620082	rs3749971	3	96335632	A	G	-10.0996	0.000263098			Island	TRUE
cg26487966	rs12933229	5	25286946	G	A	10.0994	0.00026329	CDC20B;MIR449C;CDC20B;CDC20B	TSS200;TSS1500;TSS200;TSS200	Island	TRUE
cg26487966	rs889688	5	25275798	A	G	10.0994	0.00026329	CDC20B;MIR449C;CDC20B;CDC20B	TSS200;TSS1500;TSS200;TSS200	Island	TRUE
cg16652462	rs2732674	17	601030	G	A	10.0983	0.000264607	LOC644172	Body	Island	TRUE
cg02718200	rs3129012	6	1335627	A	G	10.0974	0.000265657	HLA-B	Body	Island	TRUE
cg10856724	rs7295310	12	3562932	G	A	-10.0964	0.000266762				TRUE
cg04559908	rs1150753	6	1139744	G	A	-10.0908	0.000273303	DPCR1	Body	N_Shelf	TRUE
cg04559908	rs1270942	6	998737	G	A	-10.0908	0.000273303	DPCR1	Body	N_Shelf	TRUE
cg04559908	rs3101017	6	813343	G	A	-10.0908	0.000273303	DPCR1	Body	N_Shelf	TRUE
cg04559908	rs3101018	6	785741	A	G	-10.0908	0.000273303	DPCR1	Body	N_Shelf	TRUE
cg04559908	rs3117574	6	805107	A	G	-10.0908	0.000273303	DPCR1	Body	N_Shelf	TRUE
cg04559908	rs3117577	6	807351	G	A	-10.0908	0.000273303	DPCR1	Body	N_Shelf	TRUE
cg04559908	rs3117582	6	700397	C	A	-10.0908	0.000273303	DPCR1	Body	N_Shelf	TRUE
cg04559908	rs3130484	6	795759	G	A	-10.0908	0.000273303	DPCR1	Body	N_Shelf	TRUE
cg04559908	rs3131378	6	805162	G	A	-10.0908	0.000273303	DPCR1	Body	N_Shelf	TRUE
cg04559908	rs3131379	6	800910	A	G	-10.0908	0.000273303	DPCR1	Body	N_Shelf	TRUE
cg04559908	rs3132445	6	792073	A	G	-10.0908	0.000273303	DPCR1	Body	N_Shelf	TRUE
cg04559908	rs497309	6	972361	C	A	-10.0908	0.000273303	DPCR1	Body	N_Shelf	TRUE
cg04559908	rs558702	6	950203	A	G	-10.0908	0.000273303	DPCR1	Body	N_Shelf	TRUE
cg04559908	rs9267531	6	716619	G	A	-10.0908	0.000273303	DPCR1	Body	N_Shelf	TRUE
cg08339762	rs2161459	19	1182378	A	G	-10.0893	0.000275008	ZNF506;ZNF506	TSS200;TSS200		TRUE
cg02228913	rs199501	17	804597	A	G	-10.0893	0.000275116	MAPT;MAPT;MAPT;MAPT;MAPT;MAPT	Body;Body;Body;Body;Body;Body	N_Shelf	TRUE
cg21438527	rs9366717	6	2001702	A	G	10.0861	0.000278873	HIST1H4D	TSS200	S_Shore	FALSE
cg16005525	rs6633216	4	11447904	G	A	-10.0841	0.000281323	AFAP1;AFAP1	Body;Body		FALSE
cg19325487	rs2894083	2	84427236	G	A	-10.0829	0.000282716				TRUE
cg19325487	rs3129096	2	84426198	G	A	-10.0829	0.000282716				TRUE
cg19325487	rs3130813	2	84414533	G	A	-10.0829	0.000282716				TRUE
cg19325487	rs714470	2	84418133	C	A	-10.0829	0.000282716				TRUE
cg19325487	rs736466	2	84433248	G	A	-10.0829	0.000282716				TRUE
cg00902674	rs7522462	3	88976892	A	G	-10.0769	0.000290159	SLC9A10	Body	Island	TRUE
cg00902674	rs7554511	3	88972859	A	C	-10.0769	0.000290159	SLC9A10	Body	Island	TRUE
cg19726460	rs11136244	8	3903549	A	G	-10.0746	0.000293126				TRUE
cg12441246	rs519417	8	29905595	A	G	-10.0727	0.000295458			S_Shore	TRUE
cg22731440	rs519417	6	554927	A	G	-10.0684	0.000301024	HLA-B	Body	N_Shore	TRUE
cg03929089	rs3904275	4	70044207	G	A	10.0646	0.000306068			Island	TRUE
cg10631902	rs10489741	5	82290250	G	A	-10.0635	0.000307503				TRUE
cg01692616	rs4720522	7	11009519	A	G	-10.055	0.000318966			N_Shelf	TRUE
cg11869233	rs9302073	2	38992744	A	G	10.0538	0.000320643	MSH6	TSS1500	Island	FALSE
cg11869233	rs9805799	2	38993962	C	A	10.0538	0.000320643	MSH6	TSS1500	Island	FALSE
cg21438527	rs17720293	6	2025343	A	G	10.0531	0.000321665	HIST1H4D	TSS200	S_Shore	TRUE
cg12441246	rs1150753	8	30087029	G	A	-10.0384	0.000342696			S_Shore	TRUE
cg12441246	rs1270942	8	29946022	G	A	-10.0384	0.000342696			S_Shore	TRUE
cg12441246	rs3101017	8	29760628	G	A	-10.0384	0.000342696			S_Shore	TRUE
cg12441246	rs3101018	8	29733026	A	G	-10.0384	0.000342696			S_Shore	TRUE
cg12441246	rs3117574	8	29752392	A	G	-10.0384	0.000342696			S_Shore	TRUE
cg12441246	rs3117577	8	29754636	G	A	-10.0384	0.000342696			S_Shore	TRUE
cg12441246	rs3117582	8	29647682	C	A	-10.0384	0.000342696			S_Shore	TRUE
cg12441246	rs3130484	8	29743044	G	A	-10.0384	0.000342696			S_Shore	TRUE
cg12441246	rs3131378	8	29752447	G	A	-10.0384	0.000342696			S_Shore	TRUE
cg12441246	rs3131379	8	29748195	A	G	-10.0384	0.000342696			S_Shore	TRUE
cg12441246	rs3132445	8	29739358	A	G	-10.0384	0.000342696			S_Shore	TRUE
cg12441246	rs497309	8	29919646	C	A	-10.0384	0.000342696			S_Shore	TRUE
cg12441246	rs558702	8	29897488	A	G	-10.0384	0.000342696			S_Shore	TRUE
cg12441246	rs9267531	8	29663904	G	A	-10.0384	0.000342696			S_Shore	TRUE
cg17283857	rs11085455	10	81284270	A	G	10.0313	0.00035343	FLJ41350;LBX1	TSS200;TSS1500	Island	TRUE
cg17283857	rs1984771	10	81297518	A	G	10.0313	0.00035343	FLJ41350;LBX1	TSS200;TSS1500	Island	TRUE
cg17283857	rs2650778	10	81324327	G	A	10.0313	0.00035343	FLJ41350;LBX1	TSS200;TSS1500	Island	TRUE
cg17283857	rs8102854	10	81302665	G	A	10.0313	0.00035343	FLJ41350;LBX1	TSS200;TSS1500	Island	TRUE
cg17117718	rs2074404	17	1202231	C	A	10.0312	0.000353651			Island	TRUE
cg03178781	rs10780878	7	14844034	C	A	10.0303	0.000354946	STYXL1	Body		TRUE
cg06904337	rs17597337	11	691087	G	A	-10.0231	0.000366232	OR8U8;OR5M1	Body;TSS200		FALSE
cg12052203	rs1276033	11	42122283	A	C	-10.0227	0.000366813	B3GNT1;B3GNT1	1stExon;5'UTR	Island	TRUE
cg17862947	rs3094621	12	102758173	G	A	-10.0214	0.000368926	FBRSL1	Body		TRUE
cg17862947	rs3094622	12	102758974	G	A	-10.0214	0.000368926	FBRSL1	Body		TRUE
cg26043149	rs3756227	18	45165953	A	C	10.0204	0.000370567	FECH;FECH;FECH;FECH	5'UTR;5'UTR;1stExon;1stExon	Island	TRUE
cg26114043	rs868045	4	38441540	G	A	10.0201	0.000370948			Island	TRUE
cg26321609	rs2365011	3	2136738	A	G	-10.0196	0.000371813	CCDC14	TSS1500	Island	TRUE
cg20009356	rs4668424	21	116742638	A	G	-10.0196	0.000371839	C21orf57;C21orf57	3'UTR;Body		FALSE
cg14315332	rs12451369	3	86673594	G	A	10.0172	0.000375667	PCNP	Body	S_Shelf	TRUE
cg14315332	rs9893261	3	86672361	A	G	10.0172	0.000375667	PCNP	Body	S_Shelf	TRUE
cg14315332	rs9916805	3	86676538	A	G	10.0172	0.000375667	PCNP	Body	S_Shelf	TRUE
cg25042112	rs1401926	7	43097816	A	G	-10.0167	0.000376438	ZNF92;ZNF92	TSS200;TSS200	N_Shore	TRUE
cg06799747	rs7946766	11	1013182	A	G	-10.0131	0.000382458				TRUE
cg06437703	rs2739338	8	13617489	A	G	10.0128	0.000382866	EIF4EBP1	Body		TRUE
cg25299176	rs4311107	17	137748823	A	G	-10.0113	0.000385374	YWHAE;YWHAE	1stExon;Body	Island	TRUE
cg11340603	rs11727409	12	61903105	C	A	10.0104	0.000386886	SYT1;SYT1;SYT1	Body;Body;Body		TRUE
cg13150855	rs11196652	20	61004404	A	G	-10.0093	0.00038878	AURKA;AURKA;AURKA;AURKA;AURKA;AURKA	3'UTR;3'UTR;3'UTR;3'UTR;3'UTR;3'UTR		TRUE
cg03565013	rs7235315	2	200361002	G	A	-10.0069	0.000392757	D2HGDH	Body		FALSE
cg06904337	rs7110317	11	645001	G	A	-10.0058	0.000394619	OR8U8;OR5M1	Body;TSS200		FALSE
cg12623145	rs1363873	2	68992083	A	G	10.0032	0.0003991	ANKRD36	TSS1500	Island	TRUE
cg19726460	rs11136169	8	3461644	G	A	-10.0024	0.000400542				TRUE
cg19726460	rs11136174	8	3465404	G	A	-10.0024	0.000400542				TRUE
cg19726460	rs1603681	8	3452914	G	A	-10.0024	0.000400542				TRUE
cg06128195	rs10738332	6	153079336	A	G	10.0002	0.000404369	C6orf176;C6orf176;LOC441177	Body;Body;TSS200	N_Shore	FALSE
cg10154826	rs2647025	6	15034955	A	G	9.99985	0.000404936	FAM8A1	1stExon	Island	TRUE
cg12093005	rs9257809	12	103729736	G	A	-9.99435	0.000414692	FBRSL1	Body		TRUE
cg27215140	rs36039	4	22957916	A	C	-9.99342	0.000416357				TRUE
cg02718200	rs1264706	6	1260617	G	C	9.98716	0.000427791	HLA-B	Body	Island	TRUE
cg02718200	rs8321	6	1291747	C	A	9.98716	0.000427791	HLA-B	Body	Island	TRUE
cg02718200	rs9261290	6	1285622	G	A	9.98716	0.000427791	HLA-B	Body	Island	TRUE
cg09921291	rs1751956	10	1333920	C	A	9.9857	0.000430504	LYZL2	Body		TRUE
cg04559908	rs2734583	6	585357	G	A	-9.98559	0.00043071	DPCR1	Body	N_Shelf	TRUE
cg01620082	rs885913	3	95503979	T	A	-9.9848	0.000432192			Island	TRUE
cg24436365	rs7850237	6	26513481	G	A	9.98257	0.000436386				TRUE
cg06904337	rs17511601	11	699692	C	A	-9.98177	0.000437893	OR8U8;OR5M1	Body;TSS200		FALSE
cg06904337	rs17511797	11	699125	A	C	-9.98177	0.000437893	OR8U8;OR5M1	Body;TSS200		FALSE
cg06904337	rs17596422	11	699651	G	A	-9.98177	0.000437893	OR8U8;OR5M1	Body;TSS200		FALSE
cg06904337	rs17596519	11	699487	G	A	-9.98177	0.000437893	OR8U8;OR5M1	Body;TSS200		FALSE
cg06904337	rs17597589	11	677301	G	A	-9.98177	0.000437893	OR8U8;OR5M1	Body;TSS200		FALSE
cg06904337	rs17597625	11	677206	G	A	-9.98177	0.000437893	OR8U8;OR5M1	Body;TSS200		FALSE
cg06904337	rs17603011	11	519914	G	A	-9.98177	0.000437893	OR8U8;OR5M1	Body;TSS200		FALSE
cg06904337	rs2449155	11	516104	G	A	-9.98177	0.000437893	OR8U8;OR5M1	Body;TSS200		FALSE
cg06904337	rs2512961	11	508191	G	A	-9.98177	0.000437893	OR8U8;OR5M1	Body;TSS200		FALSE
cg06904337	rs4341556	11	643005	A	G	-9.98177	0.000437893	OR8U8;OR5M1	Body;TSS200		FALSE
cg06904337	rs9666086	11	677417	G	A	-9.98177	0.000437893	OR8U8;OR5M1	Body;TSS200		FALSE
cg07180897	rs3096697	6	594620	A	G	-9.9775	0.00044605	HLA-DQB2	Body	N_Shore	TRUE
cg07180897	rs3130284	6	588643	G	A	-9.9775	0.00044605	HLA-DQB2	Body	N_Shore	TRUE
cg07180897	rs3130347	6	594474	G	A	-9.9775	0.00044605	HLA-DQB2	Body	N_Shore	TRUE
cg07180897	rs3134608	6	611159	C	A	-9.9775	0.00044605	HLA-DQB2	Body	N_Shore	TRUE
cg07180897	rs3134947	6	583925	A	G	-9.9775	0.00044605	HLA-DQB2	Body	N_Shore	TRUE
cg22014878	rs12391731	X	580840	G	A	9.97681	0.000447391	BEX2;BEX2;BEX2;BEX2;BEX2;BEX2	1stExon;TSS200;5'UTR;1stExon;5'UTR;TSS200	Island	TRUE
cg22014878	rs5987489	X	682808	A	G	9.97681	0.000447391	BEX2;BEX2;BEX2;BEX2;BEX2;BEX2	1stExon;TSS200;5'UTR;1stExon;5'UTR;TSS200	Island	TRUE
cg01620082	rs3129702	3	95445622	A	C	-9.97679	0.00044744			Island	FALSE
cg10856724	rs7133706	12	3920253	G	A	-9.97567	0.000449611				TRUE
cg06904337	rs7120107	11	6132735	C	A	-9.97551	0.000449919	OR8U8;OR5M1	Body;TSS200		FALSE
cg15196058	rs7750641	4	99805008	A	G	-9.97034	0.000460093				TRUE
cg20587970	rs521355	11	83348437	A	C	-9.96946	0.000461852			N_Shore	TRUE
cg06094323	rs1120462	2	108527821	G	A	9.96435	0.000472186			Island	TRUE
cg25489035	rs17083865	7	76203940	G	A	-9.9633	0.00047433				FALSE
cg11707556	rs4881659	5	39309605	A	C	9.96188	0.000477255	ANKRD33B	3'UTR		TRUE
cg11707556	rs7934841	5	39168555	A	G	9.96188	0.000477255	ANKRD33B	3'UTR		TRUE
cg04559908	rs1269852	6	1160068	C	G	-9.9586	0.000484087	DPCR1	Body	N_Shelf	TRUE
cg04559908	rs3130288	6	1175878	A	C	-9.9586	0.000484087	DPCR1	Body	N_Shelf	TRUE
cg04559908	rs3132941	6	1211849	G	C	-9.9586	0.000484087	DPCR1	Body	N_Shelf	TRUE
cg12093005	rs1110446	12	103015130	A	G	-9.95449	0.000492775	FBRSL1	Body		TRUE
cg15196058	rs3130141	4	100502141	A	C	-9.95383	0.000494197				TRUE
cg16701652	rs1881194	17	21739188	A	G	-9.95358	0.000494726	C17orf58;C17orf58	3'UTR;3'UTR	N_Shore	TRUE
cg24924572	rs1485422	1	28796452	G	A	9.95036	0.00050168				TRUE
cg24924572	rs1909183	1	28799348	A	G	9.95036	0.00050168				TRUE
cg10420223	rs2844792	6	554395	A	G	-9.9495	0.000503553	UBD	Body		TRUE
cg00903577	rs3749971	6	511666	A	G	-9.94906	0.000504501			N_Shore	TRUE
cg07880636	rs1063181	7	874220	G	C	9.94635	0.000510455	COBL	TSS200	Island	TRUE
cg07880636	rs12583615	7	820536	A	G	9.94635	0.000510455	COBL	TSS200	Island	TRUE
cg12280796	rs17786254	19	22310864	G	A	-9.94356	0.000516667			N_Shelf	TRUE
cg12280796	rs17841559	19	22422086	A	G	-9.94356	0.000516667			N_Shelf	TRUE
cg02244970	rs17559185	11	1474497	A	G	-9.94223	0.000519657	OR4A15	TSS200		TRUE
cg02244970	rs7122752	11	1479441	A	G	-9.94223	0.000519657	OR4A15	TSS200		TRUE
cg02244970	rs7925905	11	1376653	G	A	-9.94223	0.000519657	OR4A15	TSS200		TRUE
cg12093005	rs429479	12	103713744	G	A	-9.94186	0.000520472	FBRSL1	Body		TRUE
cg23071740	rs12754	1	178419322	C	A	-9.94094	0.000522551			Island	TRUE
cg25248750	rs5953534	8	40880776	A	G	-9.94041	0.00052377	C8orf47;C8orf47	Body;Body	Island	FALSE
cg12052203	rs9786668	11	58348333	G	A	-9.93924	0.000526429	B3GNT1;B3GNT1	1stExon;5'UTR	Island	TRUE
cg06904337	rs11826952	11	4906215	G	A	-9.93923	0.000526448	OR8U8;OR5M1	Body;TSS200		FALSE
cg06904337	rs11827854	11	4979280	A	C	-9.93923	0.000526448	OR8U8;OR5M1	Body;TSS200		FALSE
cg06904337	rs28826070	11	1579518	A	G	-9.93923	0.000526448	OR8U8;OR5M1	Body;TSS200		FALSE
cg06904337	rs7106742	11	6610799	A	C	-9.93923	0.000526448	OR8U8;OR5M1	Body;TSS200		FALSE
cg06904337	rs7940985	11	6263309	G	A	-9.93923	0.000526448	OR8U8;OR5M1	Body;TSS200		FALSE
cg06904337	rs7941855	11	4964036	A	G	-9.93923	0.000526448	OR8U8;OR5M1	Body;TSS200		FALSE
cg06904337	rs7943197	11	5933756	A	G	-9.93923	0.000526448	OR8U8;OR5M1	Body;TSS200		FALSE
cg02718200	rs1611192	6	1552390	G	A	9.93452	0.000537298	HLA-B	Body	Island	TRUE
cg17862947	rs3129817	12	102744173	A	G	-9.934	0.000538502	FBRSL1	Body		TRUE
cg00160777	rs10031325	16	67751450	C	A	-9.92393	0.000562518	CHP2	TSS1500	N_Shore	TRUE
cg07570055	rs1045979	2	99969019	A	G	-9.92113	0.000569381			Island	TRUE
cg07570055	rs2306537	2	99963393	G	A	-9.92113	0.000569381			Island	TRUE
cg07570055	rs3741486	2	100002224	A	G	-9.92113	0.000569381			Island	TRUE
cg17225604	rs16972674	17	3198069	A	G	-9.9148	0.000585204			S_Shore	TRUE
cg23071740	rs3735666	1	178418564	C	A	-9.91437	0.00058629			Island	TRUE
cg26043149	rs4697977	18	45043295	G	A	9.91372	0.000587957	FECH;FECH;FECH;FECH	5'UTR;5'UTR;1stExon;1stExon	Island	TRUE
cg09428846	rs9667626	11	901277	G	A	-9.91231	0.000591568			N_Shelf	TRUE
cg12093005	rs3094067	12	102786822	C	A	-9.90843	0.000601594	FBRSL1	Body		TRUE
cg27060340	rs17660132	17	662804	G	A	-9.90804	0.000602603	ARHGAP27;ARHGAP27	1stExon;5'UTR	N_Shelf	TRUE
cg03462171	rs623546	16	75930740	A	G	9.90786	0.000603059	CRAMP1L	TSS200	Island	TRUE
cg01256320	rs3094061	12	102766018	C	A	-9.90619	0.000607451	FBRSL1	Body		TRUE
cg01256320	rs3130374	12	102765871	A	G	-9.90619	0.000607451	FBRSL1	Body		TRUE
cg01256320	rs3130375	12	102765475	A	C	-9.90619	0.000607451	FBRSL1	Body		TRUE
cg01256320	rs3132649	12	102766150	A	G	-9.90619	0.000607451	FBRSL1	Body		TRUE
cg09428846	rs10838833	11	654280	A	G	-9.90531	0.00060977			N_Shelf	TRUE
cg09428846	rs16905753	11	701306	A	G	-9.90531	0.00060977			N_Shelf	TRUE
cg01136167	rs2140724	7	581155	A	G	-9.9052	0.000610065			Island	TRUE
cg24215973	rs1092103	2	95757133	G	A	-9.90497	0.000610661	HDAC4	Body	Island	TRUE
cg06904337	rs2077851	11	6372809	A	G	-9.90437	0.000612255	OR8U8;OR5M1	Body;TSS200		FALSE
cg02753903	rs1610601	19	9243342	A	C	9.90139	0.000620232	RYR1;RYR1	Body;Body	Island	TRUE
cg02753903	rs1610621	19	9224735	A	G	9.90139	0.000620232	RYR1;RYR1	Body;Body	Island	TRUE
cg02753903	rs1628578	19	9248023	C	A	9.90139	0.000620232	RYR1;RYR1	Body;Body	Island	TRUE
cg02753903	rs1736922	19	9249556	A	G	9.90139	0.000620232	RYR1;RYR1	Body;Body	Island	TRUE
cg02753903	rs2517911	19	9258891	G	A	9.90139	0.000620232	RYR1;RYR1	Body;Body	Island	TRUE
cg15196058	rs1264326	4	100082409	A	C	-9.89893	0.000626858				TRUE
cg03462171	rs11665111	16	75958508	A	G	9.89378	0.000641025	CRAMP1L	TSS200	Island	TRUE
cg21600908	rs2517826	12	103251844	A	G	-9.89331	0.00064232	FBRSL1	Body		TRUE
cg21600908	rs2734974	12	103252106	G	A	-9.89331	0.00064232	FBRSL1	Body		TRUE
cg07180897	rs3134945	6	582638	A	C	-9.89318	0.000642675	HLA-DQB2	Body	N_Shore	TRUE
cg02360868	rs2073445	5	46015762	C	A	-9.89253	0.0006445				TRUE
cg01787110	rs4920714	1	23549570	C	A	-9.8914	0.000647652	NBPF6;NBPF6	Body;Body		TRUE
cg09079882	rs17738592	16	124331209	A	C	9.88983	0.000652085	NUBP1	TSS1500	N_Shore	TRUE
cg12074688	rs5947379	X	780816	A	C	9.88709	0.000659869	SPIN2B;SPIN2B;SPIN2B;SPIN2B;SPIN2B;SPIN2B	5'UTR;1stExon;1stExon;5'UTR;5'UTR;1stExon	Island	TRUE
cg00902674	rs10494828	3	89052329	A	G	-9.8831	0.000671395	SLC9A10	Body	Island	TRUE
cg15699243	rs4712888	13	26234416	G	A	-9.88297	0.000671752	DLEU7	Body		FALSE
cg08161449	rs17489292	15	36793970	A	G	-9.88179	0.000675213	MAP2K1;MAP2K1	1stExon;5'UTR	Island	TRUE
cg01620082	rs3094071	3	95446639	A	G	-9.87887	0.000683815			Island	FALSE
cg01620082	rs3094073	3	95447183	A	G	-9.87887	0.000683815			Island	FALSE
cg01620082	rs3094629	3	95445454	A	G	-9.87887	0.000683815			Island	FALSE
cg01620082	rs3094630	3	95445971	A	G	-9.87887	0.000683815			Island	FALSE
cg01620082	rs3129703	3	95444849	A	C	-9.87887	0.000683815			Island	FALSE
cg01620082	rs3129705	3	95443686	A	G	-9.87887	0.000683815			Island	FALSE
cg01620082	rs3129837	3	95372101	G	A	-9.87887	0.000683815			Island	FALSE
cg01620082	rs3129840	3	95371065	G	C	-9.87887	0.000683815			Island	FALSE
cg01620082	rs3130401	3	95447134	G	A	-9.87887	0.000683815			Island	FALSE
cg01620082	rs3130403	3	95446398	C	A	-9.87887	0.000683815			Island	FALSE
cg01620082	rs3130405	3	95444255	A	G	-9.87887	0.000683815			Island	FALSE
cg01620082	rs3132658	3	95446741	G	A	-9.87887	0.000683815			Island	FALSE
cg01620082	rs3132659	3	95447077	G	A	-9.87887	0.000683815			Island	FALSE
cg06657028	rs1535039	6	669063	G	A	-9.87661	0.000690532	TRIM31	Body		TRUE
cg06657028	rs2746149	6	645140	G	A	-9.87661	0.000690532	TRIM31	Body		TRUE
cg06657028	rs2746150	6	637794	A	G	-9.87661	0.000690532	TRIM31	Body		TRUE
cg06657028	rs442694	6	723808	A	C	-9.87661	0.000690532	TRIM31	Body		TRUE
cg13150855	rs10510000	20	61027137	G	A	-9.87427	0.000697574	AURKA;AURKA;AURKA;AURKA;AURKA;AURKA	3'UTR;3'UTR;3'UTR;3'UTR;3'UTR;3'UTR		TRUE
cg13150855	rs1978224	20	61048955	A	G	-9.87427	0.000697574	AURKA;AURKA;AURKA;AURKA;AURKA;AURKA	3'UTR;3'UTR;3'UTR;3'UTR;3'UTR;3'UTR		TRUE
cg13150855	rs7078513	20	61038254	G	A	-9.87427	0.000697574	AURKA;AURKA;AURKA;AURKA;AURKA;AURKA	3'UTR;3'UTR;3'UTR;3'UTR;3'UTR;3'UTR		TRUE
cg09348012	rs12450514	6	1761313	A	G	9.87339	0.000700252				TRUE
cg16701652	rs1052553	17	21914113	G	A	-9.87282	0.000701975	C17orf58;C17orf58	3'UTR;3'UTR	N_Shore	TRUE
cg15704280	rs4290263	7	4707951	C	A	9.87243	0.000703166	SEPT13	Body	Island	TRUE
cg11624085	rs12725164	17	170519398	A	G	-9.865	0.000726179	MYH10	Body		TRUE
cg16321109	rs5937319	8	72560080	A	G	-9.86488	0.000726562	CLN8	3'UTR	N_Shore	FALSE
cg06606381	rs9257803	12	103740502	A	G	-9.86335	0.000731399	FBRSL1	Body		TRUE
cg21438527	rs13194504	6	2441336	A	G	9.86287	0.000732916	HIST1H4D	TSS200	S_Shore	TRUE
cg01046833	rs2042591	11	3707394	G	A	-9.86263	0.000733696	OR4C46	1stExon		TRUE
cg01620082	rs3129832	3	95443750	G	A	-9.86231	0.000734712			Island	FALSE
cg26043149	rs2868420	18	45050951	G	A	9.86067	0.000739962	FECH;FECH;FECH;FECH	5'UTR;5'UTR;1stExon;1stExon	Island	TRUE
cg26043149	rs9926	18	45177088	A	G	9.85945	0.000743883	FECH;FECH;FECH;FECH	5'UTR;5'UTR;1stExon;1stExon	Island	TRUE
cg22402398	rs5974640	1	108035487	G	A	-9.85635	0.000753953	FGR;FGR;FGR	TSS1500;5'UTR;TSS1500		FALSE
cg22402398	rs7052991	1	107986381	G	A	-9.85635	0.000753953	FGR;FGR;FGR	TSS1500;5'UTR;TSS1500		FALSE
cg05499111	rs4359096	15	23000282	A	C	-9.85336	0.000763772				TRUE
cg01369511	rs9268926	2	38095024	G	A	-9.85311	0.00076461	FAM136A	Body	N_Shore	TRUE
cg11275580	rs17245530	6	73943438	A	G	-9.85293	0.000765195			N_Shelf	FALSE
cg16652462	rs1881194	17	569147	A	G	9.85097	0.000771749	LOC644172	Body	Island	TRUE
cg11984719	rs5953534	6	22033916	A	G	9.8488	0.000779021	GOPC;GOPC	TSS1500;TSS1500	S_Shore	FALSE
cg11707556	rs10769641	5	39304416	A	G	9.84603	0.000788464	ANKRD33B	3'UTR		TRUE
cg11707556	rs7483795	5	39049205	G	A	9.84603	0.000788464	ANKRD33B	3'UTR		TRUE
cg11707556	rs7946556	5	39289149	G	A	9.84297	0.000798976	ANKRD33B	3'UTR		TRUE
cg11700349	rs2161459	7	43723677	A	G	-9.84291	0.000799201	ZNF92;ZNF92	TSS200;TSS200	N_Shore	TRUE
cg00369151	rs7706887	10	155237161	C	A	9.83089	0.000841976	PIP4K2A	Body	Island	TRUE
cg01620082	rs3129831	3	95443780	T	A	-9.83073	0.000842554			Island	FALSE
cg08594281	rs2983539	6	7926206	A	C	9.82629	0.000858944	EHMT2;EHMT2	Body;Body	N_Shore	FALSE
cg24924572	rs729290	1	28754412	A	G	-9.82493	0.000864036				TRUE
cg10154826	rs6928482	6	15025255	G	A	9.82327	0.000870255	FAM8A1	1stExon	Island	TRUE
cg24046770	rs901462	2	2343800	C	A	9.81901	0.000886508			N_Shelf	TRUE
cg06606381	rs429479	12	103712574	G	A	-9.81732	0.000893011	FBRSL1	Body		TRUE
cg11199437	rs176885	10	620256	G	A	-9.814	0.000905991			N_Shore	TRUE
cg11199437	rs2474570	10	639288	G	A	-9.814	0.000905991			N_Shore	TRUE
cg11199437	rs2504141	10	636354	G	A	-9.814	0.000905991			N_Shore	TRUE
cg17862947	rs429479	12	103714603	G	A	-9.81223	0.000912952	FBRSL1	Body		TRUE
cg01061520	rs17250121	Y	11359211	A	G	-9.81104	0.000917705			Island	TRUE
cg01061520	rs9786562	Y	6575503	G	A	-9.81104	0.000917705			Island	TRUE
cg01061520	rs9786845	Y	6364502	A	G	-9.81104	0.000917705			Island	TRUE
cg01061520	rs3853054	Y	798499	C	A	9.81104	0.000917705			Island	TRUE
cg12623145	rs10039754	2	68791977	A	G	-9.81048	0.000919943	ANKRD36	TSS1500	Island	TRUE
cg18228076	rs2074404	17	882077	C	A	-9.80947	0.000923988	MAPT;MAPT;MAPT;MAPT;MAPT;MAPT	5'UTR;5'UTR;5'UTR;5'UTR;5'UTR;5'UTR		TRUE
cg17862947	rs9257809	12	103730595	G	A	-9.80802	0.000929798	FBRSL1	Body		TRUE
cg06799747	rs9667626	11	531674	G	A	-9.80774	0.000930938				TRUE
cg13561028	rs2734583	6	605831	G	A	-9.80128	0.000957392	SFTA2	Body		TRUE
cg01256320	rs1633005	12	103322735	A	G	-9.79864	0.000968415	FBRSL1	Body		TRUE
cg10467968	rs715415	6	75340093	G	A	-9.79594	0.000979864	EHMT2;EHMT2	Body;Body	N_Shelf	TRUE
cg13285009	rs7866922	X	144208440	G	A	-9.79116	0.0010004			Island	FALSE
cg04083208	rs5953534	7	17505784	A	G	-9.78943	0.00100792	PTPRN2;PTPRN2;PTPRN2	Body;Body;Body		FALSE
cg12052203	rs9786335	11	48382637	G	A	-9.78589	0.00102355	B3GNT1;B3GNT1	1stExon;5'UTR	Island	TRUE
cg21600908	rs9257809	12	103729554	G	A	-9.78095	0.00104574	FBRSL1	Body		TRUE
cg05499111	rs2924264	15	23010859	G	A	-9.77933	0.0010531				TRUE
cg12023844	rs7215492	17	3053330	A	G	-9.77571	0.00106981	ZNF286A;ZNF286A	TSS1500;TSS1500	N_Shore	TRUE
cg23224356	rs1363873	2	69419889	A	G	9.77403	0.0010776	ANKRD36B	TSS1500	Island	TRUE
cg21600908	rs429479	12	103713562	G	A	-9.76837	0.00110441	FBRSL1	Body		TRUE
cg21600908	rs1110446	12	103014948	A	G	-9.76479	0.00112171	FBRSL1	Body		TRUE
cg06606381	rs9257809	12	103728566	G	A	-9.76416	0.00112479	FBRSL1	Body		TRUE
[truncated: 1,244 more rows]

## Sheet: b) SNP Annotation
SNP	CHR	Minor Allele	Major Allele	MAF	MAPINFO	Transcript	Gene	Mutation	Gene Locations
rs10838987	11	A	C	0.06303	48646903
rs11212749	11	A	G	0.1555	108539604	NM_004398	DDX10	Silent	INTRON
rs1975910	11	A	G	0.1555	108622394	NM_004398	DDX10	Silent	INTRON
rs2615760	11	A	G	0.1555	108673298	NM_004398	DDX10	Silent	INTRON
rs10836478	11	G	A	0.395	1581028	NM_053005,NM_004420	MOB2,DUSP8	Silent,Silent	INTRON
rs1982827	11	G	A	0.3983	1576079	NM_053005,NM_004420	MOB2,DUSP8	Silent,Silent	INTRON
rs2856177	17	G	A	0.437	14101029	NM_001303	COX10	Silent	INTRON
rs10758192	9	A	G	0.3235	33131651	NM_001497	B4GALT1	Silent	INTRON
rs2736866	8	A	G	0.1723	134429466
rs1881194	17	A	G	0.1737	44248814	NM_001193465,NM_001193466,NM_015443	KANSL1,KANSL1,KANSL1	Synonymous_S232S,Synonymous_S232S,Synonymous_S232S	EXON
rs11847580	14	C	A	0.06723	102157773
rs3825559	14	A	G	0.06723	102198596	NR_026774	LINC00239	Silent	EXON
rs7149787	14	A	G	0.06303	102210398
rs7155050	14	G	A	0.06723	102153398
rs5953534	X	A	G	0.05882	139957908
rs17577094	17	G	A	0.1723	44187492	NM_001193465,NM_001193466,NM_015443	KANSL1,KANSL1,KANSL1	Silent,Silent,Silent	INTRON
rs17660464	17	A	C	0.1723	44177993	NM_001193465,NM_001193466,NM_015443	KANSL1,KANSL1,KANSL1	Silent,Silent,Silent	INTRON
rs12964779	18	A	G	0.4328	77794810	NM_001171967,NM_024805	RBFA,RBFA	Silent,Silent	INTRON
rs1264706	6	G	C	0.08824	30063652
rs8321	6	C	A	0.08824	30032522	NM_170783,NM_014596	ZNRD1,ZNRD1	Silent,Silent	UTR
rs9261290	6	G	A	0.08824	30038647	NM_170769,NM_025236	RNF39,RNF39	Silent,Silent	UTR
rs17198113	4	A	G	0.2563	10138470
rs881643	4	A	G	0.2563	10134117
rs2114582	2	G	A	0.3109	179287834	NR_031666	MIR548N	Silent	INTRON
rs1818521	4	G	A	0.3361	119322004
rs2023876	X	A	G	0.1597	72401586
rs2362987	X	A	C	0.1597	72426879
rs6648146	X	G	A	0.1597	72471306
rs2532316	17	A	G	0.1709	44213712	NM_001193465,NM_001193466,NM_015443	KANSL1,KANSL1,KANSL1	Silent,Silent,Silent	INTRON
rs1036452	13	G	A	0.05462	53263266
rs1436724	13	A	G	0.05462	53278680	NM_001011705,NM_007015	LECT1,LECT1	Silent,Silent	INTRON
rs693991	13	A	G	0.05462	53203671	NM_001011725,NM_001011724	HNRNPA1L2,HNRNPA1L2	Silent,Silent	INTRON
rs7319451	13	A	G	0.05462	53222464
rs9526957	13	G	A	0.05462	53191674	NM_001011725,NM_001011724	HNRNPA1L2,HNRNPA1L2	Silent,Silent	UTR
rs9536184	13	A	G	0.05462	53173587
rs6460195	7	A	G	0.3487	64292695	NM_001160183,NM_006524,NR_027661,NR_027660	ZNF138,ZNF138,ZNF138,ZNF138	Silent,Silent,Silent,Silent	UTR,EXON
rs6586261	21	A	G	0.3739	44318769	NM_001001503,NM_021075	NDUFV3,NDUFV3	Silent,Silent	INTRON
rs11034930	11	A	C	0.3941	1608229	NM_053005,NR_021489	MOB2,LOC338651	Silent,Silent	INTRON
rs2833916	21	G	A	0.4043	33956362	NM_144659	TCP10L	Silent	INTRON
rs8000715	13	G	A	0.05652	53228119	NM_001130912,NM_006704	SUGT1,SUGT1	Silent,Silent	INTRON
rs17660132	17	G	A	0.1653	44165803	NM_001193465,NM_001193466,NM_015443	KANSL1,KANSL1,KANSL1	Silent,Silent,Silent	INTRON
rs2732674	17	G	A	0.1555	44280697	NM_001193465	KANSL1	Silent	INTRON
rs6913344	6	A	C	0.2983	66754285
rs9453585	6	G	A	0.2983	66796668
rs7163739	15	G	A	0.4573	26213376	NR_040082	LOC100128714	Silent	INTRON
rs9493450	6	A	G	0.3739	133135807	NM_001016	RPS12	Silent	INTRON
rs1028694	13	C	A	0.3025	44053468	NM_017993,NM_001242863,NM_001127615	ENOX1,ENOX1,ENOX1	Silent,Silent,Silent	INTRON
rs9590769	13	A	G	0.3025	44095877	NM_017993,NM_001242863,NM_001127615	ENOX1,ENOX1,ENOX1	Silent,Silent,Silent	INTRON
rs9594966	13	C	A	0.3025	44078678	NM_017993,NM_001242863,NM_001127615	ENOX1,ENOX1,ENOX1	Silent,Silent,Silent	INTRON
rs983655	13	A	G	0.3051	44058279	NM_017993,NM_001242863,NM_001127615	ENOX1,ENOX1,ENOX1	Silent,Silent,Silent	UTR
rs10595	21	G	A	0.3771	44324365	NM_001001503,NM_021075	NDUFV3,NDUFV3	Silent,Missense_D415N	INTRON,EXON
rs9791	14	A	G	0.4195	93170993	NM_005606,NM_001008530	LGMN,LGMN	Synonymous_P417P,Synonymous_P417P	EXON
rs2532329	17	A	G	0.1695	44350090
rs2469933	17	A	G	0.1681	44285531	NM_001193465	KANSL1	Silent	INTRON
rs1807254	11	A	G	0.06356	56263539	NM_001013356	OR8U8	Silent	INTRON,EXON
rs11150713	16	G	A	0.3655	29282753
rs1530489	13	G	A	0.1826	44543013
rs17630028	11	A	G	0.06303	56352417	NM_001013356	OR8U8	Silent	INTRON,EXON
rs1876924	11	A	G	0.06303	56347636	NM_001013356	OR8U8	Silent	INTRON,EXON
rs12903744	15	G	A	0.4576	26219421	NR_040082	LOC100128714	Silent	INTRON
rs199533	17	A	G	0.1681	44828931	NR_040116,NM_006178	NSF,NSF	Silent,Synonymous_K702K	EXON
rs6838042	4	A	C	0.06723	6973049	NM_001113361,NM_020773	TBC1D14,TBC1D14	Silent,Silent	INTRON
rs2106072	6	A	G	0.09664	30153363	NM_001242783,NM_003449	TRIM26,TRIM26	Silent,Silent	UTR
rs2517617	6	A	G	0.09664	30161536	NM_001242783,NM_003449	TRIM26,TRIM26	Silent,Silent	INTRON
rs3094064	6	A	G	0.1008	30296253	NM_021253,NM_172016	TRIM39,TRIM39	Silent,Silent	INTRON
rs3094078	6	T	A	0.1008	30224970
rs3129830	6	A	G	0.1008	30248711
rs3130380	6	A	G	0.1008	30279130	NR_024053,NR_024052	HCG18,HCG18	Silent,Silent	INTRON
rs881642	4	A	G	0.2605	10133873
rs11760270	7	A	G	0.3403	64254060
rs10822396	10	A	C	0.2563	66772293
rs1009540	12	A	C	0.105	63414872
rs9304110	18	G	A	0.3109	30088570
rs2302767	17	G	A	0.2521	7350544	NM_000747	CHRNB1	Silent	INTRON
rs3829603	17	A	C	0.2521	7347042	NM_004112	FGF11	Silent	UTR
rs4148973	21	A	C	0.3697	44323590	NM_001001503,NM_021075	NDUFV3,NDUFV3	Silent,Synonymous_S156S	INTRON,EXON
rs2274240	16	A	G	0.3824	68725486	NM_001793	CDH3	Silent	INTRON
rs2296405	16	A	G	0.3824	68721470	NM_001793	CDH3	Synonymous_N542N	EXON
rs1038723	11	G	A	0.3739	1562713	NM_053005	MOB2	Silent	INTRON
rs12278822	11	G	A	0.3739	1521917	NM_053005	MOB2	Silent	INTRON
rs2296408	16	C	A	0.3782	68713823	NM_001793	CDH3	Synonymous_T271T	EXON
rs2296409	16	G	A	0.3782	68713730	NM_001793	CDH3	Synonymous_T240T	EXON
rs10949938	7	C	A	0.3376	64254791	NM_001160183,NM_006524,NR_027661,NR_027660	ZNF138,ZNF138,ZNF138,ZNF138	Silent,Silent,Silent,Silent	UTR,EXON
rs3751742	16	C	A	0.2983	31719727
rs8048741	16	G	A	0.2983	31758245	NM_001130913	ZNF720	Silent	INTRON
rs929209	16	A	G	0.2983	31743663	NM_001130913	ZNF720	Silent	INTRON
rs1511493	15	A	G	0.4496	26218010	NR_040082	LOC100128714	Silent	INTRON
rs10781530	9	C	A	0.2899	139885948
rs10870158	9	C	A	0.2899	139885820
rs7204265	16	G	A	0.1639	29270304
rs1809668	11	G	A	0.3992	1619907	NM_053005,NR_021489	MOB2,LOC338651	Silent,Silent	INTRON,EXON
rs2532274	17	G	A	0.1752	44247164	NM_001193465,NM_001193466,NM_015443	KANSL1,KANSL1,KANSL1	Silent,Silent,Silent	INTRON
rs1235162	6	G	A	0.08475	29537224
rs1510795	4	G	A	0.3445	91501614	NM_001145065,NM_207491	FAM190A,FAM190A	Silent,Silent	INTRON
rs2008600	4	G	A	0.3445	91500284	NM_001145065,NM_207491	FAM190A,FAM190A	Silent,Silent	INTRON
rs17585974	17	C	A	0.1624	44249199	NM_001193465,NM_001193466,NM_015443	KANSL1,KANSL1,KANSL1	Missense_K104T,Missense_K104T,Missense_K104T	EXON
rs10023401	4	G	A	0.05882	7953583
rs1304163	16	A	G	0.2966	31737373	NM_001130913	ZNF720	Silent	INTRON
rs4842091	9	G	A	0.2605	138947167	NM_144653	NACC2	Silent	INTRON
rs4631693	1	A	G	0.2017	111396088
rs6672672	1	A	G	0.2017	111397090
rs10273639	7	A	G	0.3824	142456928
rs11053821	12	G	A	0.2521	10653897
rs11053849	12	A	G	0.2521	10680216
rs12007458	X	A	G	0.1681	44162284	NM_025184	EFHC2	Silent	INTRON
rs12009688	X	G	A	0.1849	44173821	NM_025184	EFHC2	Silent	INTRON
rs8059194	16	G	A	0.3908	68749663
rs414435	5	A	G	0.1723	25164780
rs16980091	19	A	G	0.09664	46375779	NM_004497	FOXA3	Synonymous_N172N	EXON
rs3132685	6	A	G	0.1008	29945949	NR_028032	HCG9	Silent	INTRON
rs7928714	11	G	A	0.4328	49887622
rs10437416	10	G	A	0.3277	30995937
rs1573472	21	A	G	0.3908	44312798
rs650021	11	A	G	0.1218	48476690
rs9440	11	G	A	0.3697	1491096	NM_053005,NM_001172223	MOB2,MOB2	Silent,Silent	UTR
rs11168334	12	G	A	0.395	37961768
rs11520277	12	A	G	0.395	38359611
rs4002730	12	G	A	0.3941	37876400
rs4556621	12	A	C	0.395	38187236
rs9271488	6	A	C	0.3193	32589000
rs2732651	17	A	G	0.1478	44345063
rs7295310	12	G	A	0.4068	38118144
rs3130350	6	A	C	0.09664	30327839
rs3130351	6	A	G	0.09664	30328192
rs3130352	6	A	G	0.09664	30328357
rs3132647	6	G	A	0.09664	30330737
rs28772724	6	A	C	0.3277	32509357
rs6884951	5	G	A	0.4118	174320627
rs4619888	4	C	A	0.2521	10126978
rs11866841	16	G	A	0.3235	87998687	NM_001173539,NM_001173541,NM_079837,NM_017869,NM_001173540,NM_001173542	BANP,BANP,BANP,BANP,BANP,BANP	Silent,Silent,Silent,Silent,Silent,Silent	INTRON
rs4843285	16	A	G	0.3235	87999571	NM_001173539,NM_001173541,NM_079837,NM_017869,NM_001173540,NM_001173542	BANP,BANP,BANP,BANP,BANP,BANP	Silent,Silent,Silent,Silent,Silent,Silent	INTRON
rs7186168	16	A	G	0.3235	87986136	NM_001173539,NM_001173541,NM_079837,NM_017869,NM_001173540	BANP,BANP,BANP,BANP,BANP	Silent,Silent,Silent,Silent,Silent	INTRON
rs9646416	17	A	C	0.3077	41424101
rs1590067	16	G	A	0.2983	31682532
rs1609289	16	G	A	0.2983	31676116
rs4702457	5	A	C	0.416	7324451
rs4881666	11	A	G	0.437	50071081
rs7396854	11	A	G	0.437	48365393
rs1845861	11	A	C	0.4364	50121140
rs10763819	10	A	G	0.3361	30990074
rs1216215	11	A	G	0.05042	55184504
rs17492571	11	A	G	0.05042	55129994
rs17493710	11	C	A	0.05042	55204758
rs6591439	11	A	G	0.05042	55179208
rs7109436	11	G	A	0.05042	55141349
rs7927370	11	A	G	0.05042	55136219	NM_001005275	OR4A15	Missense_A287V	EXON
rs2844792	6	A	G	0.1239	30080956
rs7195732	16	A	C	0.3697	10208218	NM_001134407,NM_000833,NM_001134408	GRIN2A,GRIN2A,GRIN2A	Silent,Silent,Silent	INTRON
rs1672423	12	A	G	0.4068	38124847
rs7305703	12	G	A	0.4087	38138381
rs1048009	4	A	G	0.08403	6988677	NM_001113361,NM_020773	TBC1D14,TBC1D14	Silent,Silent	INTRON
rs10748382	12	A	G	0.3992	38504529
rs7969922	12	A	G	0.3992	38529491
rs1611738	6	A	C	0.1345	29831706
rs2517855	6	A	G	0.1345	29823164
rs2517862	6	A	G	0.1345	29821937
rs2042591	11	G	A	0.05085	55222990
rs17524161	1	G	A	0.2773	169622927
rs12449610	17	G	A	0.395	14058088	NM_001303	COX10	Silent	INTRON
rs8073382	17	A	G	0.3866	14048767	NM_001303	COX10	Silent	INTRON
rs1457338	2	A	G	0.3445	81385884
rs2010447	2	G	A	0.3361	81427187
rs2239529	6	A	G	0.1176	30078330	NM_007028	TRIM31	Synonymous_A213A	EXON
rs2249099	6	A	C	0.1176	30079307	NM_007028	TRIM31	Silent	INTRON
rs2517597	6	A	G	0.1134	30081189
rs2517598	6	A	G	0.1176	30080274	NM_007028	TRIM31	Synonymous_H103H	EXON
rs2523979	6	A	T	0.1134	30083515
rs2523981	6	A	G	0.1134	30083182
rs2523984	6	A	G	0.1176	30082003
rs2523985	6	G	A	0.1176	30081334
rs2523986	6	A	G	0.1134	30081246
rs2523987	6	C	A	0.1134	30079993	NM_007028	TRIM31	Silent	INTRON
rs2523988	6	G	A	0.1134	30079129	NM_007028	TRIM31	Silent	INTRON
rs2523989	6	A	G	0.1176	30078275	NM_007028	TRIM31	Missense_V232I	EXON
rs2844793	6	A	G	0.1176	30080496	NM_007028	TRIM31	Synonymous_I29I	EXON
rs2957297	17	A	C	0.1435	44368212
rs9526814	13	C	A	0.4664	52539526	NM_001243182,NM_001005918,NM_000053	ATP7B,ATP7B,ATP7B	Silent,Silent,Silent	INTRON,EXON
rs10211175	2	A	G	0.3025	139054836
rs13169827	5	A	G	0.4622	28831513
rs13183423	5	G	A	0.4622	28874113
rs1587625	5	A	C	0.4622	28849970
rs1818121	5	G	A	0.4622	28902826
rs397425	5	A	G	0.4622	28921260
rs434405	5	G	A	0.4622	28927036	NR_033961	LOC729862	Silent	EXON
rs2463524	17	G	A	0.1447	44326245
rs11650132	17	C	A	0.3109	41326087	NM_031862,NM_031858,NM_005899	NBR1,NBR1,NBR1	Silent,Silent,Silent	INTRON
rs11651341	17	G	A	0.3109	41428061
rs11651623	17	A	G	0.3109	41329847	NM_031862,NM_031858,NM_005899	NBR1,NBR1,NBR1	Silent,Silent,Silent	INTRON
rs11653231	17	A	G	0.3109	41331460	NM_031862,NM_031858,NM_005899	NBR1,NBR1,NBR1	Silent,Silent,Silent	INTRON
rs11653460	17	A	G	0.3109	41331306	NM_031862,NM_031858,NM_005899	NBR1,NBR1,NBR1	Silent,Silent,Silent	INTRON
rs13851	17	G	A	0.3109	41371844
rs4239149	17	A	G	0.3109	41328095	NM_031862,NM_031858,NM_005899	NBR1,NBR1,NBR1	Silent,Silent,Silent	INTRON
rs4793230	17	C	A	0.3109	41427403
rs4894020	2	C	A	0.2563	179288690	NR_031666	MIR548N	Silent	INTRON
rs6753709	2	A	G	0.2563	179319391	NR_031666,NM_001042702	MIR548N,DFNB59	Silent,Silent	INTRON
rs7600176	2	A	G	0.2563	179324025	NR_031666,NM_001042702	MIR548N,DFNB59	Silent,Silent	INTRON
rs28366298	6	C	A	0.3147	32560859
rs2076006	6	A	G	0.2353	167707727	NM_001143947,NM_018974	UNC93A,UNC93A	Silent,Silent	INTRON
rs17182434	17	G	A	0.1471	30380381	NM_052888	LRRC37B	Silent	UTR
rs7133706	12	G	A	0.4103	38475465
rs4238534	15	A	G	0.2605	82564555	NM_001008226	FAM154B	Silent	INTRON
rs1241178	1	A	G	0.08824	103323618
rs678426	1	A	C	0.08824	103250988
rs932175	1	A	G	0.08824	103093419
rs9965391	18	G	A	0.3361	30091577
rs7947734	11	C	A	0.3908	1632180	NM_053005	MOB2	Silent	INTRON,EXON
rs10795202	10	G	A	0.2731	4893318
rs13123245	4	G	A	0.3655	5228210	NM_018401	STK32B	Silent	INTRON
rs2631108	4	G	A	0.3151	119371173
rs11142008	9	G	A	0.2227	90481245
rs3935944	9	A	G	0.2227	90470780
rs7823430	8	A	G	0.1303	134437026
rs2048398	4	A	G	0.3109	91514884	NM_001145065,NM_207491	FAM190A,FAM190A	Silent,Silent	INTRON
rs7018779	9	A	C	0.1218	133367704	NM_000050,NM_054012	ASS1,ASS1	Silent,Silent	INTRON
rs1150754	6	A	G	0.1555	32050758	NM_019105	TNXB	Silent	INTRON
rs1150755	6	A	G	0.1555	32038550	NM_019105	TNXB	Silent	INTRON
rs7097961	10	A	G	0.2605	66854292
rs17222272	Y	A	C	0.4237	16836079	NM_001206850,NR_046355,NM_014893,NR_028319,NM_001164238	NLGN4Y,NLGN4Y,NLGN4Y,NLGN4Y,NLGN4Y	Silent,Silent,Silent,Silent,Silent	INTRON
rs17250226	Y	A	C	0.4202	21841289
rs17250803	Y	C	A	0.4237	8046731
rs3853053	Y	G	A	0.4237	8643763
rs4322180	Y	A	G	0.4237	21535086
rs7067378	Y	A	G	0.4237	16039881
rs7892876	Y	G	A	0.4237	14337364
rs7893108	Y	A	G	0.4237	17548890
rs9782806	Y	G	A	0.4237	8278628
rs13047817	21	A	G	0.3361	44342365				EXON
rs17250740	Y	A	C	0.4188	7642823
rs2320501	12	C	A	0.4034	38145285
rs2042286	19	A	G	0.4328	48289303
rs3786777	19	A	C	0.4874	48286163	NM_003009	SEPW1	Silent	INTRON
rs8079936	17	G	A	0.05042	66063724
rs3010544	6	G	A	0.2437	167710832	NM_001143947,NM_018974	UNC93A,UNC93A	Silent,Silent	INTRON
rs10406651	19	A	G	0.07563	46361607	NM_004819	SYMPK	Silent	INTRON
rs12327784	19	A	G	0.07563	46341992	NM_004819	SYMPK	Silent	INTRON
rs7251942	19	A	G	0.07563	46327053	NM_004819	SYMPK	Synonymous_T857T	EXON
rs12230545	12	G	A	0.4118	37927114
rs6852613	4	A	G	0.07563	7035637	NR_033828	LOC100129931	Silent	EXON
rs17600371	17	C	A	0.3067	41375555
rs17589700	1	A	G	0.2941	169614949
rs302848	17	G	A	0.4328	56686454	NM_001201457,NM_198393,NM_031272	TEX14,TEX14,TEX14	Silent,Silent,Silent	INTRON,EXON
rs6503866	17	A	G	0.4328	56619581	NM_001038704	C17orf47	Silent	INTRON
rs6503870	17	G	A	0.4328	56659018	NM_001201457,NM_198393,NM_031272	TEX14,TEX14,TEX14	Missense_G1088D,Missense_G1082D,Silent	INTRON,EXON
rs12164334	X	A	G	0.09244	100974000
rs17282855	X	A	G	0.1008	101139758	NR_046008,NR_036431,NM_001011657,NR_046009	ZMAT1,ZMAT1,ZMAT1,ZMAT1	Silent,Silent,Missense_R214K,Silent	EXON
rs2652684	5	A	C	0.4706	28853116
rs12453459	17	A	G	0.4322	56624291
rs12730405	1	G	A	0.2059	111396915
rs9341301	Y	G	A	0.4274	15023364	NM_001122665,NM_004660	DDX3Y,DDX3Y	Silent,Silent	INTRON
rs3094054	6	A	C	0.1017	30333505
rs17250345	Y	A	G	0.4274	6943522	NM_134259,NM_134258,NM_033284	TBL1Y,TBL1Y,TBL1Y	Silent,Silent,Silent	INTRON
rs9912203	17	A	G	0.3151	41445145
rs3745758	19	G	A	0.4622	48244569	NM_014601	EHD2	Synonymous_E504E	EXON
rs2032597	Y	C	A	0.4188	14847792	NM_004654	USP9Y	Silent	INTRON
rs13195836	6	A	G	0.1723	7994253	NR_037616	MUTED-TXNDC5	Silent	INTRON,EXON
rs4857258	3	G	A	0.1092	97188583	NM_001080448,NM_173655	EPHA6,EPHA6	Silent,Silent	INTRON
rs6784670	3	A	G	0.1092	97188153	NM_001080448,NM_173655	EPHA6,EPHA6	Silent,Silent	INTRON
rs6801975	3	A	G	0.1092	97191339	NM_001080448,NM_173655	EPHA6,EPHA6	Silent,Silent	INTRON
rs7935661	11	A	C	0.3908	50182364
rs1548255	10	G	A	0.4286	38417193
rs1232539	16	A	G	0.2857	31833122
rs4889554	16	A	G	0.2957	31819166
rs2513929	8	A	G	0.2605	103714346
rs12936831	17	A	G	0.3136	41331816	NM_031862,NM_031858,NM_005899	NBR1,NBR1,NBR1	Silent,Silent,Silent	INTRON
rs2981962	6	C	A	0.2437	167710324	NM_001143947,NM_018974	UNC93A,UNC93A	Silent,Silent	INTRON
rs17715450	16	C	A	0.4118	68729785	NM_001793	CDH3	Synonymous_R747R	EXON
rs2395185	6	A	C	0.3277	32433167
rs9268853	6	G	A	0.3277	32429643
rs9286790	6	A	G	0.3277	32439828
rs9405108	6	A	G	0.3277	32438648
rs8093433	18	A	G	0.4832	77828600
rs5937319	X	A	G	0.05042	74292091	NM_004299	ABCB7	Silent	INTRON
rs1655900	6	A	G	0.1271	29916618
rs6877165	5	A	G	0.1723	178263416
rs6870276	5	G	A	0.416	85554715
rs9907940	17	A	G	0.4407	56663842	NM_001201457,NM_198393,NM_031272	TEX14,TEX14,TEX14	Silent,Silent,Silent	INTRON,EXON
rs1801243	13	C	A	0.4748	52548140	NM_001243182,NM_001005918,NM_000053	ATP7B,ATP7B,ATP7B	Missense_S295A,Missense_S406A,Missense_S406A	EXON
rs1051332	13	A	G	0.4706	52507720	NM_001243182,NM_001005918,NM_000053	ATP7B,ATP7B,ATP7B	Silent,Silent,Silent	UTR
rs1611545	6	A	G	0.1422	29860427
rs1794282	6	A	G	0.1092	32666526
rs2187668	6	A	G	0.1092	32605884	NM_002122	HLA-DQA1	Silent	INTRON
rs2854275	6	A	C	0.1092	32628428	NM_001243961,NM_002123	HLA-DQB1,HLA-DQB1	Silent,Silent	INTRON
rs2894254	6	C	A	0.1092	32345689
rs3132971	6	C	A	0.1092	32230256
rs7775397	6	C	A	0.1092	32261252	NM_006781	C6orf10	Missense_E317A	EXON
rs9268235	6	A	G	0.1092	32290208	NM_006781	C6orf10	Silent	INTRON
rs9273327	6	C	A	0.1092	32623223
rs6031379	20	A	C	0.4034	42728930
rs1141108	1	G	A	0.2143	202715284	NM_006618	KDM5B	Synonymous_Y728Y	EXON
rs3196669	1	G	A	0.2143	202733238	NM_006618	KDM5B	Synonymous_T249T	EXON
rs404240	6	G	A	0.07983	29523957	NM_006398	UBD	Synonymous_Y66Y	EXON
rs11728139	4	A	G	0.07563	88792438
rs2245420	6	C	G	0.1102	30082688
rs510552	1	G	A	0.4874	96891671
rs2647044	6	A	G	0.1174	32667910
rs10745	6	A	G	0.07143	30030057	NM_170783,NM_014596	ZNRD1,ZNRD1	Synonymous_Q101Q,Synonymous_Q101Q	EXON
rs2232239	6	G	A	0.07143	29942866
rs2301751	6	A	G	0.07143	30039484	NM_170769,NM_025236	RNF39,RNF39	Silent,Silent	INTRON
rs3734836	6	G	A	0.07143	29980073	NR_026751	ZNRD1-AS1	Silent	INTRON,EXON
rs3807030	6	A	C	0.07143	30033690
rs3807036	6	A	G	0.07143	30044914
rs3823384	6	G	A	0.07143	29945368	NR_028032	HCG9	Silent	INTRON
rs3901554	6	G	A	0.07143	29955025
rs6904120	6	G	A	0.07143	29967742
rs6923832	6	A	G	0.07143	30062058
rs6923856	6	A	G	0.07143	29967529
rs6925061	6	A	G	0.07143	29992286	NR_026751	ZNRD1-AS1	Silent	INTRON,EXON
rs6940082	6	G	C	0.07143	29975095	NR_026751,NR_024240	ZNRD1-AS1,HLA-J	Silent,Silent	INTRON
rs7770505	6	A	G	0.07143	30028913	NR_026751	ZNRD1-AS1	Silent	EXON
rs9258525	6	G	A	0.07143	29806341
rs9258866	6	A	C	0.07143	29836524
rs9259705	6	C	G	0.07143	29881038
rs9260860	6	A	G	0.07143	29945508	NR_028032	HCG9	Silent	INTRON
rs9260915	6	A	G	0.07143	29948557
rs9260916	6	A	G	0.07143	29948708
rs9260930	6	G	A	0.07143	29956953
rs9260984	6	A	G	0.07143	29962268
rs9260998	6	G	A	0.07143	29963622
rs9261040	6	G	A	0.07143	29966620
rs9261079	6	A	G	0.07143	29968764
rs9261081	6	G	A	0.07143	29969040	NR_026751	ZNRD1-AS1	Silent	EXON
rs9261091	6	A	C	0.07143	29969973	NR_026751	ZNRD1-AS1	Silent	EXON
rs9261093	6	G	A	0.07143	29970685	NR_026751	ZNRD1-AS1	Silent	INTRON
rs9261108	6	A	G	0.07143	29975587	NR_026751,NR_024240	ZNRD1-AS1,HLA-J	Silent,Silent	INTRON
rs9261130	6	A	G	0.07143	29980445	NR_026751	ZNRD1-AS1	Silent	INTRON,EXON
rs9261138	6	A	G	0.07143	29981515	NR_026751	ZNRD1-AS1	Silent	INTRON,EXON
rs9261151	6	A	G	0.07143	29987738	NR_026751	ZNRD1-AS1	Silent	INTRON,EXON
rs9261156	6	A	C	0.07143	29991538	NR_026751	ZNRD1-AS1	Silent	INTRON,EXON
rs9261171	6	G	A	0.07143	29996121	NR_026751	ZNRD1-AS1	Silent	INTRON,EXON
rs9261193	6	G	A	0.07143	30002173	NR_026751	ZNRD1-AS1	Silent	INTRON,EXON
rs9261203	6	G	A	0.07143	30005043	NR_026751	ZNRD1-AS1	Silent	INTRON
rs9261257	6	A	G	0.07143	30022425	NR_026751	ZNRD1-AS1	Silent	INTRON
rs9261263	6	C	G	0.07143	30024749	NR_026751	ZNRD1-AS1	Silent	INTRON
rs9261265	6	G	A	0.07143	30026350	NR_026751	ZNRD1-AS1	Silent	INTRON
rs9261270	6	A	G	0.07143	30030135	NM_170783,NM_014596	ZNRD1,ZNRD1	Silent,Silent	INTRON
rs9261285	6	A	C	0.07143	30036083	NM_021959	PPP1R11	Silent	INTRON
rs9261316	6	A	G	0.07143	30047837
rs9261361	6	G	A	0.07143	30055933
rs10256440	7	C	A	0.2731	56573333
rs13229926	7	G	A	0.2731	56563273
rs1906626	7	A	G	0.2731	56605281
rs8071916	17	A	G	0.4359	56660279	NM_001201457,NM_198393,NM_031272	TEX14,TEX14,TEX14	Silent,Silent,Silent	INTRON,EXON
rs1264353	6	A	C	0.1176	30787762
rs1264361	6	G	A	0.1176	30777498
rs886424	6	A	G	0.1176	30782002
rs10932241	2	C	A	0.4034	208976955
rs9260497	6	G	A	0.07203	29920566
rs4881659	11	A	C	0.3866	49965330
rs7934841	11	A	G	0.3866	49824280	NR_027044	LOC440040	Silent	INTRON
rs3891156	6	A	G	0.07203	29988740	NR_026751	ZNRD1-AS1	Silent	INTRON,EXON
rs9785868	Y	G	A	0.4359	7854412
rs3924661	10	G	A	0.2353	4929527	NR_026743	tAKR	Silent	INTRON
rs4460716	10	C	A	0.2353	4919641	NR_026743	tAKR	Silent	INTRON
rs7071257	10	A	G	0.2353	4926008	NR_026743	tAKR	Silent	INTRON
rs7771476	6	G	A	0.07203	30016573	NR_026751	ZNRD1-AS1	Silent	INTRON
rs3129843	6	G	A	0.1102	32395726
rs7437149	4	G	A	0.1723	9404812
rs10161111	12	A	G	0.07627	112250200
rs7706887	5	C	A	0.1639	178239484
rs9974410	21	C	A	0.395	44263084
rs13205911	6	A	G	0.07143	28124114	NM_006298	ZNF192	Silent	UTR
rs13207082	6	G	A	0.07563	27251379
rs13218875	6	A	G	0.07143	27884012
rs7587317	2	A	G	0.1597	10234179
rs1411423	11	C	A	0.4832	50369683	NR_024504	LOC646813	Silent	INTRON
rs4881718	11	A	G	0.4832	50345390
rs1558843	Y	A	C	0.4322	22750583	NM_004681	EIF1AY	Silent	INTRON
rs17307070	Y	A	C	0.4322	15590342	NM_007125,NM_182659,NM_182660	UTY,UTY,UTY	Silent,Silent,Silent	INTRON
rs2032624	Y	C	A	0.4322	15026424	NM_001122665,NM_004660	DDX3Y,DDX3Y	Silent,Silent	INTRON
rs28639779	Y	G	A	0.4322	16944053	NM_001206850,NR_046355,NM_014893,NR_028319	NLGN4Y,NLGN4Y,NLGN4Y,NLGN4Y	Silent,Silent,Silent,Silent	INTRON
rs3853052	Y	G	A	0.4274	8633545
rs7067478	Y	A	G	0.4322	7647357
rs7067486	Y	G	A	0.437	16742224	NM_001206850,NR_046355,NM_014893,NR_028319,NM_001164238	NLGN4Y,NLGN4Y,NLGN4Y,NLGN4Y,NLGN4Y	Silent,Silent,Silent,Silent,Silent	INTRON
rs7892920	Y	A	G	0.4274	19045552
rs9785717	Y	A	G	0.4322	7771131
rs9785928	Y	G	A	0.4322	22601068
rs9785959	Y	G	C	0.4322	17782178
rs9786031	Y	A	C	0.4322	21499869
rs9786197	Y	G	A	0.4322	21117888	NR_001543	TTTY14	Silent	INTRON
rs9786230	Y	G	A	0.4322	15818409
rs9786232	Y	C	A	0.4322	21166358	NR_001543	TTTY14	Silent	INTRON,EXON
rs9786770	Y	G	A	0.437	21917832
rs10515477	5	G	A	0.4788	135061332
rs1057068	17	G	A	0.4454	56598439	NM_004574,NR_037156,NM_080415,NM_001256782,NM_080416,NM_001198713,NR_037155	SEPT4,SEPT4,SEPT4,SEPT4,SEPT4,SEPT4,SEPT4	Synonymous_T399T,Silent,Silent,Synonymous_T414T,Synonymous_T380T,Synonymous_T391T,Silent	UTR,EXON
rs3123085	X	G	A	0.06838	126050061
rs747781	13	A	G	0.479	52553102	NM_001243182,NM_001005918,NM_000053	ATP7B,ATP7B,ATP7B	Silent,Silent,Silent	INTRON
rs1060915	17	G	A	0.3025	41234470	NM_007299,NM_007298,NM_007297,NM_007294,NR_027676,NM_007300	BRCA1,BRCA1,BRCA1,BRCA1,BRCA1,BRCA1	Synonymous_S333S,Synonymous_S333S,Synonymous_S1389S,Synonymous_S1436S,Silent,Synonymous_S1436S	EXON
rs11657053	17	A	C	0.3025	41191129
rs12516	17	A	G	0.3025	41196408	NM_007299,NM_007298,NM_007297,NM_007294,NR_027676,NM_007300	BRCA1,BRCA1,BRCA1,BRCA1,BRCA1,BRCA1	Silent,Silent,Silent,Silent,Silent,Silent	UTR,EXON
rs12936816	17	A	G	0.3008	41301709
rs12944458	17	A	G	0.3025	41180772	NM_005440	RND2	Silent	UTR
rs16940	17	G	A	0.3025	41245237	NM_007299,NM_007298,NM_007297,NM_007294,NR_027676,NM_007300	BRCA1,BRCA1,BRCA1,BRCA1,BRCA1,BRCA1	Silent,Silent,Synonymous_L724L,Synonymous_L771L,Silent,Synonymous_L771L	INTRON,EXON
rs16941	17	G	A	0.3025	41244435	NM_007299,NM_007298,NM_007297,NM_007294,NR_027676,NM_007300	BRCA1,BRCA1,BRCA1,BRCA1,BRCA1,BRCA1	Silent,Silent,Missense_E991G,Missense_E1038G,Silent,Missense_E1038G	INTRON,EXON
rs16942	17	G	A	0.3025	41244000	NM_007299,NM_007298,NM_007297,NM_007294,NR_027676,NM_007300	BRCA1,BRCA1,BRCA1,BRCA1,BRCA1,BRCA1	Silent,Silent,Missense_K1136R,Missense_K1183R,Silent,Missense_K1183R	INTRON,EXON
rs2298861	17	A	G	0.3025	41176831
rs2298862	17	G	A	0.3025	41176688
rs799912	17	G	A	0.3025	41257134	NM_007299,NM_007298,NM_007297,NM_007294,NR_027676,NM_007300	BRCA1,BRCA1,BRCA1,BRCA1,BRCA1,BRCA1	Silent,Silent,Silent,Silent,Silent,Silent	INTRON
rs799917	17	A	G	0.3025	41244936	NM_007299,NM_007298,NM_007297,NM_007294,NR_027676,NM_007300	BRCA1,BRCA1,BRCA1,BRCA1,BRCA1,BRCA1	Silent,Silent,Missense_P824L,Missense_P871L,Silent,Missense_P871L	INTRON,EXON
rs8176318	17	A	C	0.3025	41197274	NM_007299,NM_007298,NM_007297,NM_007294,NR_027676,NM_007300	BRCA1,BRCA1,BRCA1,BRCA1,BRCA1,BRCA1	Silent,Silent,Silent,Silent,Silent,Silent	UTR,EXON
rs915945	17	A	G	0.3025	41179864	NM_005440	RND2	Silent	INTRON
rs9911630	17	G	A	0.3025	41188342
rs2958464	17	C	A	0.3966	20736848
rs10062043	5	A	G	0.5	85524063
rs3095336	6	A	G	0.1134	30738446
rs3130641	6	A	G	0.1134	30764081
rs3130673	6	A	C	0.1134	30746519
rs3131050	6	G	A	0.1134	30760025
rs3131060	6	A	G	0.1134	30763291
rs2250672	14	G	A	0.479	93170741	NM_005606,NM_001008530	LGMN,LGMN	Silent,Silent	INTRON
rs415430	17	G	A	0.1723	44859144	NM_030753	WNT3	Silent	INTRON
rs12662948	6	A	G	0.05042	94327142
rs10996176	10	A	G	0.2353	66827630
rs6710702	2	A	G	0.2839	139029250
rs13193386	6	G	A	0.2101	167767774
rs9695629	9	C	A	0.07143	140205159	NM_017820	EXD3	Silent	INTRON
rs3130141	6	A	C	0.1059	30432177
rs11546450	4	A	G	0.09244	7032180	NM_001113361,NM_020773,NM_001113363	TBC1D14,TBC1D14,TBC1D14	Silent,Silent,Silent	UTR
rs1928730	11	A	C	0.4622	50296502
rs7130727	11	A	G	0.4622	50232757
rs11925965	3	A	G	0.2731	125740393	NM_017836,NM_001008486,NM_001008487,NM_001164475,NM_001008485	SLC41A3,SLC41A3,SLC41A3,SLC41A3,SLC41A3	Silent,Silent,Silent,Silent,Silent	INTRON
rs12633421	3	A	G	0.2731	125760349	NM_017836,NM_001008486,NM_001008487,NM_001164475,NM_001008485	SLC41A3,SLC41A3,SLC41A3,SLC41A3,SLC41A3	Silent,Silent,Silent,Silent,Silent	INTRON
rs3804587	3	A	G	0.2731	125737621	NM_017836,NM_001008486,NM_001008487,NM_001164475,NM_001008485	SLC41A3,SLC41A3,SLC41A3,SLC41A3,SLC41A3	Silent,Silent,Silent,Silent,Silent	INTRON
rs883207	3	A	C	0.2731	125733081	NM_017836,NM_001008486,NM_001008487,NM_001164475,NM_001008485	SLC41A3,SLC41A3,SLC41A3,SLC41A3,SLC41A3	Silent,Silent,Silent,Silent,Silent	INTRON,EXON
rs3129974	6	G	A	0.1059	30723169
rs1070104	11	G	A	0.4153	50349310
rs2274921	9	G	A	0.2839	94907008	NR_027341	LINC00475	Silent	INTRON
rs7027646	9	A	G	0.06838	140221582	NM_017820	EXD3	Silent	INTRON
rs2523992	6	C	A	0.1345	30075103	NM_007028	TRIM31	Silent	INTRON
rs10502105	11	A	C	0.2269	108809585	NM_004398	DDX10	Silent	INTRON
rs16941667	12	A	G	0.07563	112244413	NM_001204889,NM_000690	ALDH2,ALDH2	Silent,Silent	INTRON
rs16941804	12	G	A	0.07983	112440998	NM_138341,NM_001193453,NM_001193531	TMEM116,TMEM116,TMEM116	Silent,Silent,Silent	INTRON
rs876896	12	G	A	0.07563	112298257	NM_139078,NM_003668	MAPKAPK5,MAPKAPK5	Silent,Silent	INTRON
rs199454	17	G	A	0.1891	44800110	NR_040116,NM_006178	NSF,NSF	Silent,Silent	INTRON
rs842164	2	C	A	0.3025	90237441
rs859745	2	C	A	0.3025	90108778
rs2472174	10	G	A	0.4237	38375382
rs1633005	6	A	G	0.1471	29764472	NM_001207043	LOC554223	Silent	INTRON,EXON
rs17559185	11	A	G	0.06723	56609719
rs7122752	11	A	G	0.06723	56614663
rs7925905	11	G	A	0.06723	56511875
rs1980684	1	G	A	0.4832	96890636
rs758838	17	G	A	0.3739	5671101
rs9692345	7	A	G	0.2311	97595184
rs13207753	6	A	C	0.2185	167767813
rs2047141	10	G	A	0.3277	31024135
rs1472413	3	C	A	0.2395	98025676
rs2132895	3	A	G	0.2395	98027888
rs7217258	17	G	A	0.2395	7395549	NM_000937	POLR2A	Silent	INTRON,EXON
rs6115458	20	G	A	0.3235	25969265
rs1881316	16	G	A	0.2839	31694063
rs11080356	17	G	A	0.1681	33895309
rs9303690	17	G	A	0.1681	34005513	NM_001282,NM_001030006	AP2B1,AP2B1	Silent,Silent	INTRON
rs1969363	12	G	A	0.4328	38514872
rs2981984	6	G	A	0.2647	167767987
rs2296246	13	A	C	0.479	52520704	NM_001243182,NM_001005918,NM_000053	ATP7B,ATP7B,ATP7B	Silent,Silent,Silent	INTRON
rs9526812	13	G	A	0.479	52530989	NM_001243182,NM_001005918,NM_000053	ATP7B,ATP7B,ATP7B	Silent,Silent,Silent	INTRON
rs326387	12	A	G	0.3613	125805148
rs10814410	9	A	G	0.4454	46587
rs2516049	6	G	A	0.3319	32570400
rs477515	6	A	G	0.3319	32569691
rs7224296	17	G	A	0.2059	44800046	NR_040116,NM_006178	NSF,NSF	Silent,Silent	INTRON
rs2531725	17	G	A	0.4412	56517962	NM_001080439	HSF5	Silent	INTRON
rs1151564	3	A	C	0.5	144407872
rs35768594	Y	A	G	0.4274	7671535
rs3129012	6	A	G	0.1303	29988642	NR_026751	ZNRD1-AS1	Silent	INTRON,EXON
rs850522	17	G	A	0.2479	47316259
rs13002993	2	G	A	0.4118	131037447
rs9785999	Y	G	A	0.4397	16856357	NM_001206850,NR_046355,NM_014893,NR_028319	NLGN4Y,NLGN4Y,NLGN4Y,NLGN4Y	Silent,Silent,Silent,Silent	INTRON
rs11826952	11	G	A	0.05462	51474852
rs11827854	11	A	C	0.05462	51401787
rs7106742	11	A	C	0.05462	49770268	NR_027044	LOC440040	Silent	INTRON
rs7940985	11	G	A	0.05462	50117758
rs7941855	11	A	G	0.05462	51417031
rs7943197	11	A	G	0.05462	50447311
rs429511	6	G	A	0.1345	29924831
rs1498335	Y	G	A	0.4492	23069523
rs17250887	Y	A	T	0.4454	8558969
rs17315772	Y	C	A	0.4492	19038302
rs17315821	Y	G	A	0.4492	19166861
rs7067303	Y	A	G	0.4492	21461202
rs7892893	Y	A	G	0.4454	8590752
rs957431	Y	A	G	0.4492	8906357
rs11642413	16	G	A	0.3983	68790394	NM_004360	CDH1	Silent	INTRON
rs7120107	11	C	A	0.05508	50248332	NR_003034	LOC441601	Silent	INTRON
rs3904275	11	G	A	0.4661	50332064
rs9368726	6	G	A	0.3217	32438542
rs3130116	6	G	A	0.1092	30365448
rs1061159	10	A	G	0.2269	115922774	NM_018017	C10orf118	Missense_T85I	EXON
rs12265237	10	A	G	0.2353	115986065	NM_198795	TDRD1	Silent	INTRON
rs12778917	10	C	A	0.2269	115856833
rs7095762	10	A	C	0.2269	115910928	NM_018017	C10orf118	Missense_Q271K	EXON
rs9664945	10	A	G	0.2353	116008497	NM_198496	VWA2	Missense_A9T	EXON
rs12026364	1	C	A	0.07143	103325936
rs7210438	17	A	G	0.2395	79060180	NM_006340,NM_017451,NM_001144888,NM_017450	BAIAP2,BAIAP2,BAIAP2,BAIAP2	Silent,Silent,Silent,Silent	INTRON
rs7661555	4	G	A	0.2437	10250026
rs7209670	17	G	A	0.2941	14610395
rs1865680	Y	A	G	0.4407	6868118	NM_134259,NM_134258,NM_033284	TBL1Y,TBL1Y,TBL1Y	Silent,Silent,Silent	INTRON
rs28609124	Y	A	C	0.4407	16615413
rs7892999	Y	C	A	0.4407	21476910
rs891407	Y	C	G	0.4407	21843090
rs9785710	Y	A	G	0.4444	7177189	NR_028062	PRKY	Silent	INTRON
rs9785743	Y	G	A	0.4454	21219443	NR_001543	TTTY14	Silent	INTRON,EXON
rs9786254	Y	A	G	0.4407	21263029
rs9786821	Y	A	C	0.4407	18017528
rs11855334	15	A	G	0.3992	40914772	NM_144508,NM_170589	CASC5,CASC5	Synonymous_V770V,Synonymous_V796V	EXON
rs11858113	15	G	A	0.3992	40914177	NM_144508,NM_170589	CASC5,CASC5	Missense_M572T,Missense_M598T	EXON
rs16970851	15	G	A	0.3992	40885107
rs2412544	15	A	G	0.3992	40949526	NM_144508,NM_170589	CASC5,CASC5	Silent,Silent	INTRON
rs35047458	15	A	G	0.3992	40959624
rs3751653	15	G	A	0.3992	40886621	NM_144508,NM_170589	CASC5,CASC5	Silent,Silent	INTRON
rs8041534	15	C	A	0.3983	40915045	NM_144508,NM_170589	CASC5,CASC5	Synonymous_T861T,Synonymous_T887T	EXON
rs2077851	11	A	G	0.05508	50008258
rs625998	19	A	G	0.1303	21008838
rs699171	6	C	A	0.2941	78962319
rs1608268	11	A	G	0.4118	50487842
rs8186106	11	A	G	0.4118	50551954
rs3744108	17	C	G	0.4454	56585872	NM_004687	MTMR4	Missense_L170V	EXON
rs16839611	3	G	A	0.2353	98002587	NM_001005482	OR5H2	Missense_I286V	EXON
rs6582	15	A	G	0.3992	40845597	NM_001080791,NM_052849,NM_001080792	C15orf57,C15orf57,C15orf57	Silent,Silent,Silent	UTR
rs8026605	15	G	A	0.395	40875584
rs13223314	7	A	G	0.4518	153109508
rs1872746	12	G	A	0.4664	33985843
rs2087270	12	A	G	0.4664	33850109
rs7208838	17	G	A	0.2017	30468566
rs9909295	17	G	A	0.2017	30454720
rs2049043	9	A	C	0.2647	139877129
rs4880082	9	A	G	0.2647	139878828	NM_207510	LCNL1	Silent	INTRON
rs6926	9	A	C	0.2647	139876141	NM_000954	PTGDS	Silent	UTR
rs10484399	6	G	A	0.07563	27534528
rs13194781	6	G	A	0.07563	27815639
rs13199772	6	G	A	0.07563	27834085
rs13212651	6	G	A	0.07563	27806985
rs17749927	6	G	A	0.07563	27669976	NR_038293,NR_038294,NR_038292	LOC100507173,LOC100507173,LOC100507173	Silent,Silent,Silent	INTRON
rs34706883	6	C	A	0.07563	27805255
rs3094621	6	G	A	0.1092	30328753
rs3094622	6	G	A	0.1092	30327952
rs4985929	17	A	G	0.3739	20751144
rs17152217	7	A	G	0.05042	105483775	NM_020725,NM_152749	ATXN7L1,ATXN7L1	Silent,Silent	INTRON
rs6539856	12	A	G	0.4286	77381531
rs3094032	6	A	G	0.1239	30351547
rs3094050	6	G	A	0.1218	30358591
rs3129809	6	G	A	0.1218	30335621
rs3129820	6	A	G	0.1218	30343569
rs3129822	6	A	C	0.1218	30346208
rs3130126	6	A	C	0.1218	30353739
rs3132625	6	G	A	0.1218	30347720
rs3132630	6	A	G	0.1218	30345118
rs3132631	6	A	G	0.1218	30344645
rs10497893	2	A	C	0.3655	208977797
rs755895	6	A	G	0.3655	133150887				EXON
rs10277259	7	C	A	0.3193	75802674
rs10476	7	G	A	0.3193	75696420
rs10952840	7	A	G	0.3193	75772878
rs1104878	7	A	C	0.3193	75685593	NM_005918	MDH2	Silent	INTRON
rs6953665	7	A	G	0.3193	75769049
rs7785025	7	G	A	0.3193	75628101	NM_016086	STYXL1	Silent	INTRON
rs10086650	8	G	A	0.1807	29883905
rs2565777	Y	G	A	0.3333	4206661
rs10904546	10	G	A	0.2161	757222
rs2909867	5	G	A	0.4412	85514313
rs1059612	6	A	G	0.105	30708955	NM_005803	FLOT1	Silent	INTRON
rs3130117	6	A	G	0.105	30508956
rs3130247	6	G	A	0.105	30515043	NM_005275	GNL1	Synonymous_A429A	EXON
rs3132582	6	T	A	0.105	30689001	NM_178014	TUBB	Silent	INTRON
rs3132585	6	G	C	0.105	30687614
rs3132610	6	G	A	0.105	30544401	NM_001090,NM_001025091	ABCF1,ABCF1	Silent,Silent	INTRON
rs9262132	6	A	C	0.105	30611350	NM_024909,NM_001254952,NM_001031722	ATAT1,ATAT1,ATAT1	Silent,Silent,Silent	INTRON
rs9262135	6	G	A	0.105	30618906	NM_001161376,NM_001109938,NM_145029	C6orf136,C6orf136,C6orf136	Silent,Silent,Silent	INTRON
rs9262142	6	A	G	0.105	30650026	NM_133471,NM_001134870	PPP1R18,PPP1R18	Silent,Silent	INTRON
rs9262143	6	A	G	0.105	30652781	NM_133471,NM_001134870	PPP1R18,PPP1R18	Missense_G339R,Missense_G339R	EXON
rs1049256	3	A	G	0.4874	49763338	NM_153273,NM_001242829,NM_001006115	IP6K1,IP6K1,IP6K1	Silent,Silent,Silent	UTR
rs11130218	3	G	A	0.4874	49752372	NM_022064	RNF123	Silent	INTRON
rs2234391	3	G	A	0.4874	49842625
rs6775384	3	A	G	0.4874	49853073
rs7634902	3	C	A	0.4874	49762662	NM_153273,NM_001242829,NM_001006115	IP6K1,IP6K1,IP6K1	Silent,Silent,Silent	UTR
rs9872864	3	A	G	0.4874	49792023	NM_153273,NM_001242829,NM_001006115	IP6K1,IP6K1,IP6K1	Silent,Silent,Silent	INTRON
rs7981648	13	C	A	0.1513	50698153	NR_002612	DLEU2	Silent	INTRON,EXON
rs12968107	18	G	A	0.4454	45432593	NM_005901,NM_001003652,NM_001135937	SMAD2,SMAD2,SMAD2	Silent,Silent,Silent	INTRON
rs1631576	18	A	G	0.4454	45403483	NM_005901,NM_001003652,NM_001135937	SMAD2,SMAD2,SMAD2	Silent,Silent,Silent	INTRON
rs17813908	18	A	C	0.4454	45370336	NM_005901,NM_001003652,NM_001135937	SMAD2,SMAD2,SMAD2	Silent,Silent,Silent	INTRON
rs1792670	18	G	A	0.4454	45410147	NM_005901,NM_001003652,NM_001135937	SMAD2,SMAD2,SMAD2	Silent,Silent,Silent	INTRON
rs1792675	18	C	A	0.4454	45388421	NM_005901,NM_001003652,NM_001135937	SMAD2,SMAD2,SMAD2	Silent,Silent,Silent	INTRON
rs1981	18	A	G	0.4454	45360991	NM_005901,NM_001003652,NM_001135937	SMAD2,SMAD2,SMAD2	Silent,Silent,Silent	UTR
rs3813068	18	A	G	0.4454	45438066	NM_005901,NM_001003652,NM_001135937	SMAD2,SMAD2,SMAD2	Silent,Silent,Silent	INTRON
rs16967164	17	G	A	0.2059	30533970	NM_001033568,NM_001033566,NM_018307	RHOT1,RHOT1,RHOT1	Synonymous_E486E,Synonymous_E486E,Synonymous_E486E	EXON
rs2466940	11	A	G	0.2269	108719088	NM_004398	DDX10	Silent	INTRON
rs2726923	11	A	G	0.2311	108724639	NM_004398	DDX10	Silent	INTRON
rs3129973	6	A	G	0.1134	30721143
rs7934062	11	A	C	0.3992	49728645	NR_027044	LOC440040	Silent	INTRON
rs1050112	13	A	C	0.4454	25009297	NM_006437	PARP4	Missense_P1328T	EXON
rs28719520	7	A	G	0.1345	100964722	NM_022777,NM_001130820,NM_001130822,NM_001130821	RABL5,RABL5,RABL5,RABL5	Silent,Silent,Silent,Silent	INTRON
rs9785760	Y	G	A	0.4359	15594523
rs11982909	7	A	G	0.2773	56663265
rs6952857	7	A	G	0.2773	56651428
rs10491082	17	A	G	0.4832	6557587
rs9911968	17	G	A	0.4832	6558329
rs3094061	6	C	A	0.1134	30321189
rs3130374	6	A	G	0.1134	30321336
rs3130375	6	A	C	0.1134	30321732
rs3132649	6	A	G	0.1134	30321057
rs17628164	11	A	C	0.0641	56236635	NM_001013356	OR8U8	Silent	INTRON,EXON
rs1534507	16	C	A	0.2815	31660427
rs1919040	16	A	G	0.2815	31676924
rs7206101	16	A	G	0.2815	31698283
rs13195040	6	G	A	0.07563	27413924
rs1389531	18	G	A	0.4958	31386616
rs1535039	6	G	A	0.08403	29411432
rs2746149	6	G	A	0.08403	29435355
rs2746150	6	A	G	0.08403	29442701
rs442694	6	A	C	0.08403	29356687
rs8097667	18	G	A	0.4958	31387003
rs7956626	12	A	G	0.4701	33901640
rs16893404	4	A	G	0.1387	16365531
rs2041540	4	G	A	0.1429	16293543
rs617624	17	A	G	0.4202	18283627	NM_001145127	EVPLL	Silent	INTRON
rs1539872	18	C	A	0.4496	45425478	NM_005901,NM_001003652,NM_001135937	SMAD2,SMAD2,SMAD2	Silent,Silent,Silent	INTRON
rs1945242	11	G	A	0.06356	56202667	NM_001013356	OR8U8	Silent	INTRON,EXON
rs6603540	X	A	G	0.06723	118815699	NM_145800,NM_145802,NM_145799,NM_015129	SEPT6,SEPT6,SEPT6,SEPT6	Silent,Silent,Silent,Silent	INTRON
rs1769242	10	G	A	0.2059	787896
rs709609	7	A	G	0.3992	65560561
rs1566467	16	G	A	0.4412	48512981
rs2062553	16	A	C	0.4538	48531171
rs4785521	16	G	A	0.4538	48532560
rs8063059	16	A	G	0.4412	48523443
rs7238931	18	A	G	0.5	31334993
rs11881397	19	A	G	0.1314	34595690
rs7906287	10	A	G	0.1765	135853
rs17614327	11	A	G	0.05882	56113764	NM_001002907	OR8K1	Missense_A84T	EXON
rs1945237	11	G	A	0.06303	56230069	NM_001013356,NM_001004743	OR8U8,OR5M9	Silent,Missense_K270R	INTRON,EXON
rs7111634	11	G	A	0.06303	56185347	NM_001013356,NM_001004744	OR8U8,OR5R1	Silent,Missense_D121G	INTRON,EXON
rs7123108	11	A	G	0.06303	56185401	NM_001013356,NM_001004744	OR8U8,OR5R1	Silent,Missense_C103Y	INTRON,EXON
rs7126549	11	G	A	0.06356	56210568	NM_001013356	OR8U8	Silent	INTRON,EXON
rs9604122	13	A	G	0.2731	112667537
rs1060489	20	G	A	0.3782	61665921	NR_033370,NR_028295	LOC63930,LINC00029	Silent,Silent	INTRON,EXON
rs28826070	11	A	G	0.05462	54801549
rs9945976	18	G	A	0.4958	31409314
rs1277778	13	A	G	0.4328	112666364
rs3907838	Y	A	G	0.4359	23134896
rs11982736	7	A	G	0.1597	55855180
rs3132583	6	C	G	0.1068	30688575	NM_178014	TUBB	Silent	INTRON
rs1816752	13	G	A	0.4412	24980949
rs4770676	13	G	A	0.4412	25003883	NM_006437	PARP4	Silent	INTRON
rs9389034	6	G	A	0.3109	133138010	NM_001016,NR_002435	RPS12,SNORD100	Silent,Silent	INTRON,EXON
rs7029565	9	G	A	0.2669	139878317	NM_207510	LCNL1	Silent	INTRON
rs10868668	9	G	A	0.4664	90493423
rs6090206	20	G	A	0.3761	61668363	NR_033370,NR_028295	LOC63930,LINC00029	Silent,Silent	INTRON,EXON
rs11245742	11	A	G	0.4746	50522307
rs823376	7	A	G	0.05508	29651401
rs11605627	11	A	C	0.1176	48337132
rs2470243	17	A	G	0.1471	30290955	NM_015355	SUZ12	Silent	INTRON
rs8081016	17	G	A	0.1471	30331751
rs2000945	18	A	G	0.4958	31365336
rs1389532	18	A	G	0.4958	31392323
rs17780080	17	A	G	0.141	30343146
rs2007068	11	G	A	0.4916	50095560
rs7123100	11	G	A	0.4916	50151314
rs9332434	11	A	G	0.4916	50097417
rs3131618	6	G	A	0.1144	31434621
rs2302189	17	C	A	0.4496	56584205	NM_004687	MTMR4	Missense_V297G	EXON
rs17002016	X	G	A	0.05042	138237994	NM_001139501,NM_001139500,NM_001139498	FGF13,FGF13,FGF13	Silent,Silent,Silent	INTRON
rs8066156	17	G	A	0.1483	30361629	NM_052888	LRRC37B	Silent	INTRON
rs9297181	8	A	G	0.1723	29876605
rs3814499	9	G	A	0.2689	139869914
rs41410847	4	A	G	0.105	6957332	NM_001113361,NM_020773	TBC1D14,TBC1D14	Silent,Silent	INTRON
rs1063632	6	A	G	0.07265	31378510	NR_036523,NR_036524,NM_000247,NM_001177519	MICA,MICA,MICA,MICA	Silent,Silent,Synonymous_R87R,Synonymous_R87R	EXON
rs9927871	16	A	C	0.4328	10194414	NM_001134407,NM_000833,NM_001134408	GRIN2A,GRIN2A,GRIN2A	Silent,Silent,Silent	INTRON
rs7191581	16	A	G	0.3445	88024007	NM_001173539,NM_001173541,NM_079837,NM_017869,NM_001173540,NM_001173542,NM_001173543	BANP,BANP,BANP,BANP,BANP,BANP,BANP	Silent,Silent,Silent,Silent,Silent,Silent,Silent	INTRON
rs9268219	6	C	A	0.1008	32284108	NM_006781	C6orf10	Silent	INTRON
rs401763	6	G	A	0.08547	27782528
rs4431008	20	A	C	0.2605	36224534
rs4810915	20	G	A	0.2605	36225766
rs6063367	20	A	G	0.2605	36233075
rs10772111	12	G	A	0.4706	33843575
rs800086	3	G	A	0.4916	144342672
rs4718129	7	A	G	0.416	64297640				EXON
rs12312109	12	C	A	0.4538	38228251
rs10747823	12	G	A	0.437	38072773
rs1663281	12	A	G	0.437	38120936
rs1733410	12	G	A	0.437	38132172
rs3902996	18	G	A	0.1949	77630571	NM_012283	KCNG2	Silent	INTRON
rs1348733	Y	A	G	0.431	18066156
rs653914	11	G	A	0.4454	65676516
rs785989	18	A	C	0.4874	14902902
rs785993	18	A	G	0.4874	14899917
rs9892952	17	C	A	0.2059	30435777
rs2309404	17	G	A	0.3697	5678952	NR_040000	LOC339166	Silent	INTRON
rs2161459	19	A	G	0.1261	21115015	NM_001256172,NR_034060,NM_001256173,NR_045830,NM_001256171,NM_003429	ZNF85,ZNF85,ZNF85,ZNF85,ZNF85,ZNF85	Silent,Silent,Silent,Silent,Silent,Silent	INTRON
rs10114487	9	A	G	0.2415	139869600
rs2601495	2	A	G	0.3782	208990345	NR_038437	LOC100507443	Silent	INTRON,EXON
rs12872598	13	G	A	0.395	112570992
rs12559662	X	A	G	0.1429	44155570	NM_025184	EFHC2	Silent	INTRON
rs1264352	6	C	G	0.1303	30789647
rs3129817	6	A	G	0.1218	30342753
rs12804958	11	C	A	0.1471	51483139
rs12703305	7	G	A	0.4412	153147715
rs13230671	7	G	A	0.4412	153144983
rs13233777	7	C	A	0.4412	153145278
rs12605551	18	G	A	0.322	30085683
rs10229363	7	G	A	0.2143	43805932	NM_000712,NM_001253823	BLVRA,BLVRA	Silent,Silent	INTRON
rs10231164	7	A	G	0.2143	43709735	NM_018224	C7orf44	Silent	INTRON
rs10233697	7	G	A	0.2143	43664198	NM_004760	STK17A	Synonymous_E334E	EXON
rs151237	5	A	G	0.1387	54532144
rs151240	5	A	G	0.1387	54534752
rs2173715	16	A	C	0.4286	48504364
rs199501	17	A	G	0.1891	44862613	NM_030753	WNT3	Silent	INTRON
rs7113548	11	A	G	0.2857	5989293	NM_001146033	OR56A5	Synonymous_V144V	EXON
rs12213776	6	A	C	0.3025	79090822
rs4897617	6	G	A	0.3739	133168582
rs6952182	7	A	C	0.395	65683317	NM_003596	TPST1	Silent	INTRON
rs9262141	6	G	A	0.1017	30644137
rs7960096	12	A	C	0.4538	285027	NM_001170738	IQSEC3	Silent	UTR,EXON
rs1566169	3	G	A	0.2395	97992964
rs207107	6	A	G	0.2479	66794385
rs7773576	6	A	G	0.2185	167663636
rs1373905	13	C	A	0.1513	44534727
rs7667813	4	G	A	0.07143	88783177
rs3777709	6	G	A	0.416	17551377	NM_006366	CAP2	Silent	INTRON
rs7029539	9	G	A	0.1387	94864322	NM_006415,NM_178324	SPTLC1,SPTLC1	Silent,Silent	INTRON
rs31243	5	G	A	0.1134	75594360	NM_014979	SV2C	Silent	INTRON
rs11081772	18	A	G	0.3613	30089478
rs4925318	20	A	G	0.4874	60509879	NM_001794,NM_001252338,NM_001252339	CDH4,CDH4,CDH4	Silent,Silent,Silent	INTRON
rs12127155	1	A	G	0.1471	147292060
rs4748667	10	A	G	0.458	7111871
rs17578859	9	A	G	0.2395	139879170	NM_207510	LCNL1	Missense_A68T	EXON
rs7317491	13	A	G	0.1975	44607279
rs12398676	X	G	A	0.05882	9295479
rs11212242	11	A	G	0.2059	107316499	NM_152434	CWF19L2	Silent	INTRON
rs12291601	11	G	A	0.2059	107340783
rs633159	12	A	G	0.4538	294544
rs3790592	1	G	A	0.2941	78558419	NM_017655	GIPC2	Silent	INTRON
rs630640	1	G	A	0.2941	78557608	NM_017655	GIPC2	Silent	INTRON
rs9261403	6	A	C	0.06723	30069525
rs6647997	X	G	A	0.2101	72442572
rs1422116	5	G	A	0.4874	85500531
rs4075631	1	A	C	0.4034	178506594
rs6664493	1	A	G	0.4034	178494428
rs7729431	5	G	A	0.4748	85498043
rs10734783	12	G	A	0.4958	30301686
rs10843627	12	A	G	0.4958	30309076
rs4930889	12	G	A	0.4958	30299123
rs7297032	12	G	A	0.4958	30317071
rs11721706	4	G	A	0.1356	16281681
rs542736	12	G	A	0.4622	299715	NM_001206931,NM_001122848,NM_001122847,NM_003044	SLC6A12,SLC6A12,SLC6A12,SLC6A12	Silent,Silent,Silent,Silent	UTR
rs12773168	10	G	A	0.2437	116020148	NM_198496	VWA2	Silent	INTRON
rs3744093	17	G	A	0.4748	56492800	NM_017763	RNF43	Missense_I47V	EXON
rs9908147	17	A	G	0.4538	6563775	NR_045985	ALOX15P1	Silent	INTRON
rs6027940	20	A	G	0.2773	59545800
rs6027947	20	A	G	0.2773	59552829
rs761125	6	G	A	0.2773	133107989	NM_052831	C6orf192	Silent	INTRON
rs942341	13	G	A	0.4748	112688531
rs4885948	13	G	A	0.07983	53309433	NM_001011705,NM_007015	LECT1,LECT1	Silent,Silent	INTRON
rs4123016	6	G	A	0.07265	29869110
rs11661338	18	A	G	0.4831	14917229
rs10838818	11	A	G	0.1218	48200931
rs12575187	11	A	G	0.1218	48198286
rs6107104	20	A	G	0.2857	25922993
rs786002	18	A	G	0.4874	14914854
rs334877	5	G	A	0.1597	54518687	NM_001190787	IDAS	Silent	INTRON
rs455321	5	A	G	0.1597	54512964
rs1373903	13	A	C	0.4538	44475514
rs4467562	4	A	G	0.3361	10127141
rs17162102	1	G	A	0.08051	26546723
rs2961576	10	A	C	0.2017	4875894	NM_001040177	AKR1E2	Silent	INTRON
rs10769641	11	A	G	0.4874	49960141
rs7483795	11	G	A	0.4874	49704930	NR_027044	LOC440040	Silent	INTRON
rs7946556	11	G	A	0.4873	49944874
rs4133085	10	A	G	0.3034	66785646
rs6959895	7	A	G	0.4202	142434960
rs4798994	18	C	A	0.2899	76654327
rs1044220	7	G	A	0.2161	43665500	NM_004760	STK17A	Silent	UTR
rs4487855	9	G	A	0.3739	140682841	NM_024757	EHMT1	Silent	INTRON
rs7575643	2	G	A	0.2101	179333450	NR_031666,NM_001135212,NM_181342	MIR548N,FKBP7,FKBP7	Silent,Silent,Silent	INTRON,EXON
rs4974088	3	A	G	0.2101	48898749	NM_000387	SLC25A20	Silent	INTRON
rs3123510	9	A	G	0.4328	140636333	NM_024757,NM_001145527	EHMT1,EHMT1	Silent,Silent	INTRON
rs1312568	1	G	A	0.1555	1385211	NM_001039211	ATAD3C	Silent	UTR
rs17258448	9	A	G	0.2143	34237480	NM_001171204,NM_001171203,NR_033243,NM_016525,NM_001171201,NM_001171202	UBAP1,UBAP1,UBAP1,UBAP1,UBAP1,UBAP1	Silent,Silent,Silent,Silent,Silent,Silent	INTRON
rs1049633	6	A	G	0.1144	30867527	NM_001954,NM_013993,NM_001202523,NM_001202522,NM_001202521,NM_013994	DDR1,DDR1,DDR1,DDR1,DDR1,DDR1	Silent,Silent,Silent,Silent,Silent,Silent	UTR,EXON
rs1264304	6	A	G	0.1134	30882415	NM_001167733,NM_020442,NM_001167734	VARS2,VARS2,VARS2	Silent,Silent,Silent	INTRON
rs1264308	6	A	G	0.1134	30879987	NM_001517	GTF2H4	Silent	INTRON
rs1264310	6	A	C	0.1134	30873605
rs1264322	6	A	G	0.1134	30857894	NM_001954,NM_013993,NM_001202523,NM_001202522,NM_001202521,NM_013994	DDR1,DDR1,DDR1,DDR1,DDR1,DDR1	Silent,Silent,Silent,Silent,Silent,Silent	INTRON
rs1264341	6	G	A	0.1134	30802465
rs1634721	6	A	G	0.1176	30977680	NM_001198815	MUC22	Silent	INTRON
rs2535340	6	G	A	0.1134	30838497
rs886422	6	A	G	0.1134	30864279	NM_001954,NM_013993,NM_001202523,NM_001202522,NM_001202521,NM_013994	DDR1,DDR1,DDR1,DDR1,DDR1,DDR1	Silent,Silent,Silent,Silent,Silent,Silent	INTRON
rs6904596	6	A	G	0.07983	27491299
rs7749305	6	G	A	0.07983	27446566
rs11136139	8	C	A	0.2941	47110489
rs12543341	8	G	A	0.2941	47162442
rs1357818	8	A	G	0.2924	46944913
rs4314124	3	A	G	0.2815	125787632	NM_017836,NM_001008486,NM_001164475,NM_001008485	SLC41A3,SLC41A3,SLC41A3,SLC41A3	Silent,Silent,Silent,Silent	INTRON,EXON
rs6796610	3	A	G	0.2815	125797913	NM_017836,NM_001008486,NM_001164475,NM_001008485	SLC41A3,SLC41A3,SLC41A3,SLC41A3	Silent,Silent,Silent,Silent	INTRON,EXON
rs12983988	19	A	G	0.437	53297766
rs2285815	16	G	A	0.2839	3536444	NM_001083601,NM_001083600,NM_024845	NAA60,NAA60,NAA60	Silent,Silent,Silent	UTR
rs9787772	11	G	A	0.1723	107250851	NM_152434	CWF19L2	Silent	INTRON
rs873927	1	G	A	0.1639	1366830
rs12805992	11	G	A	0.1429	51518519
rs10493028	1	G	A	0.07627	26552921
rs7092190	10	A	G	0.2017	4918182	NR_026743	tAKR	Silent	EXON
rs1204504	16	A	G	0.4622	461762	NM_020664	DECR2	Silent	INTRON
rs3743890	16	C	A	0.4622	456416	NM_020664	DECR2	Silent	INTRON
rs12357990	10	G	A	0.437	7090726
rs1416290	10	A	G	0.4202	7088278
rs11827201	11	A	G	0.05042	55238296
rs17496724	11	A	C	0.05042	55322099	NM_001001920	OR4C15	Missense_A106D	EXON
rs17580938	11	G	A	0.05042	55311980
rs17581191	11	G	A	0.05042	55316023
rs17581700	11	G	A	0.05042	55322606	NM_001001920	OR4C15	Missense_L275S	EXON
rs4537777	11	C	A	0.05042	55241556
rs7094646	10	C	A	0.1681	16435571
rs10761867	10	G	A	0.2395	66592466
rs3129702	6	A	C	0.1653	30232785	NR_027822	HLA-L	Silent	EXON
rs1050223	17	A	G	0.3697	14111915	NM_001303	COX10	Silent	UTR
rs1055716	20	A	G	0.3824	42740699	NM_020433	JPH2	Silent	UTR
rs3094011	6	G	A	0.1218	31451836
rs3099844	6	A	C	0.1218	31448976
rs6810701	4	G	A	0.3445	141716419
rs3094013	6	A	G	0.1102	31434366
rs11081560	18	A	G	0.479	77509825	NM_048368,NM_004715,NM_001202504	CTDP1,CTDP1,CTDP1	Silent,Silent,Silent	INTRON
rs11081561	18	G	A	0.479	77510030	NM_048368,NM_004715,NM_001202504	CTDP1,CTDP1,CTDP1	Silent,Silent,Silent	INTRON
rs571096	18	G	A	0.479	77501317	NM_048368,NM_004715,NM_001202504	CTDP1,CTDP1,CTDP1	Silent,Silent,Silent	INTRON
rs3094071	6	A	G	0.1639	30231768	NR_027822	HLA-L	Silent	EXON
rs3094073	6	A	G	0.1639	30231224	NR_027822	HLA-L	Silent	EXON
rs3094629	6	A	G	0.1639	30232953	NR_027822	HLA-L	Silent	EXON
rs3094630	6	A	G	0.1639	30232436	NR_027822	HLA-L	Silent	EXON
rs3129703	6	A	C	0.1639	30233558	NR_027822	HLA-L	Silent	EXON
rs3129705	6	A	G	0.1639	30234721	NR_027822	HLA-L	Silent	EXON
rs3129837	6	G	A	0.1639	30306306	NM_021253,NM_172016,NM_001199119	TRIM39,TRIM39,TRIM39-RPP21	Silent,Silent,Silent	INTRON
rs3129840	6	G	C	0.1639	30307342	NM_021253,NM_172016,NM_001199119	TRIM39,TRIM39,TRIM39-RPP21	Silent,Silent,Silent	INTRON
rs3130401	6	G	A	0.1639	30231273	NR_027822	HLA-L	Silent	EXON
rs3130403	6	C	A	0.1639	30232009	NR_027822	HLA-L	Silent	EXON
rs3130405	6	A	G	0.1639	30234152	NR_027822	HLA-L	Silent	EXON
rs3132658	6	G	A	0.1639	30231666	NR_027822	HLA-L	Silent	EXON
rs3132659	6	G	A	0.1639	30231330	NR_027822	HLA-L	Silent	EXON
rs13213152	6	G	A	0.07563	28349698	NR_028077	ZSCAN12	Silent	INTRON
rs2232423	6	G	A	0.07563	28366151	NR_028077,NM_001163391	ZSCAN12,ZSCAN12	Silent,Missense_M11T	EXON
rs9274759	6	A	G	0.3913	32638315
rs7494968	15	A	G	0.4034	40811858
rs1408064	6	G	A	0.3782	133188860
rs6027936	20	G	A	0.2731	59541866
rs1002286	22	G	A	0.4412	24257337
rs10475365	5	G	A	0.1261	7317421
rs6887339	5	G	A	0.1261	7326039
rs1557731	17	C	A	0.1513	30321567	NM_015355	SUZ12	Silent	INTRON
rs537166	17	A	G	0.1513	30326827	NM_015355	SUZ12	Silent	UTR
rs7210970	17	A	G	0.1555	30262169
rs8077092	17	G	A	0.1513	30281992	NM_015355	SUZ12	Silent	INTRON
rs3094065	6	A	G	0.1513	30282332	NR_024053,NR_024052	HCG18,HCG18	Silent,Silent	INTRON
rs3094631	6	G	A	0.1513	30267748	NR_024053,NR_024052	HCG18,HCG18	Silent,Silent	INTRON
rs3094086	6	A	G	0.1303	30919391	NM_080870	DPCR1	Synonymous_S1050S	EXON
rs3131921	6	G	A	0.1387	30907335
rs818269	6	A	C	0.3067	79051952
rs1892164	1	G	A	0.2437	202718202	NM_006618	KDM5B	Synonymous_H629H	EXON
rs4351714	1	A	G	0.2437	202760658	NM_006618	KDM5B	Silent	INTRON
rs1363873	5	A	G	0.4664	28786844
rs9889419	17	G	A	0.4832	56473259	NM_017763	RNF43	Silent	INTRON
rs929157	6	A	G	0.1368	30137209	NM_033229	TRIM15	Silent	INTRON
rs510714	12	A	G	0.4244	298500
rs8112960	19	A	G	0.3193	21775371
rs2074404	17	C	A	0.2143	44865439	NM_030753	WNT3	Silent	INTRON
rs2280503	12	C	A	0.2731	51138687	NM_173602	DIP2B	Silent	UTR
rs9366302	6	C	A	0.4914	19613858
rs3129832	6	G	A	0.1552	30234657	NR_027822	HLA-L	Silent	EXON
rs10155953	7	G	A	0.4118	64267756	NM_001160183,NM_006524,NR_027661,NR_027660	ZNF138,ZNF138,ZNF138,ZNF138	Silent,Silent,Silent,Silent	INTRON,EXON
rs7792444	7	G	A	0.4118	64284959	NM_001160183,NM_006524,NR_027661,NR_027660	ZNF138,ZNF138,ZNF138,ZNF138	Silent,Silent,Silent,Silent	INTRON,EXON
rs11904097	2	G	A	0.2373	92275027
rs1151523	11	G	A	0.4706	65665200	NM_005438	FOSL1	Silent	INTRON
rs234249	X	A	G	0.4661	75956506
rs3094067	6	C	A	0.08333	30299245	NM_021253,NM_172016,NM_001199119	TRIM39,TRIM39,TRIM39-RPP21	Silent,Silent,Silent	INTRON
rs2188100	6	A	G	0.1345	30181883
rs2517612	6	G	A	0.1345	30169092	NM_001242783,NM_003449	TRIM26,TRIM26	Silent,Silent	INTRON
rs2517613	6	A	G	0.1345	30165662	NM_001242783,NM_003449	TRIM26,TRIM26	Silent,Silent	INTRON
rs2517645	6	G	A	0.1387	30122623	NM_006778,NM_052828	TRIM10,TRIM10	Silent,Silent	INTRON
rs2523719	6	A	C	0.1345	30168319	NM_001242783,NM_003449	TRIM26,TRIM26	Silent,Silent	INTRON
rs885916	6	A	G	0.1345	30202571
rs4348778	1	G	A	0.2458	202696247
rs2734222	7	A	G	0.4538	142487836
rs2166181	4	G	A	0.4286	82422327
rs1936905	6	A	G	0.4916	19613078
rs3129831	6	T	A	0.1667	30234627	NR_027822	HLA-L	Silent	EXON
rs3130544	6	A	C	0.1176	31058340
rs3130557	6	A	G	0.1176	31094703	NM_014068	PSORS1C1	Silent	INTRON,EXON
rs7110317	11	G	A	0.06356	55736066
rs10160392	11	G	A	0.06303	56027115
rs12270451	11	A	G	0.06303	55999503
rs17511601	11	C	A	0.06303	55681375	NM_001001960	OR5W2	Synonymous_I228I	EXON
rs17511797	11	A	C	0.06303	55681942	NM_001001960	OR5W2	Missense_F39L	EXON
rs17533114	11	G	A	0.06303	55943322
rs17596422	11	G	A	0.06303	55681416	NM_001001960	OR5W2	Missense_F215L	EXON
rs17596519	11	G	A	0.06303	55681580	NM_001001960	OR5W2	Missense_M160T	EXON
rs17597589	11	G	A	0.06303	55703766	NM_006637	OR5I1	Synonymous_Y37Y	EXON
rs17597625	11	G	A	0.06303	55703861	NM_006637	OR5I1	Missense_R6G	EXON
rs17603011	11	G	A	0.06303	55861153	NM_001003750	OR8I2	Missense_I124V	EXON
rs2449155	11	G	A	0.06303	55864963
rs2512961	11	G	A	0.06303	55872876	NM_001005200	OR8H2	Missense_H120Y	EXON
rs4341556	11	A	G	0.06303	55738062
rs7113176	11	A	G	0.06303	55909847
rs7122000	11	A	G	0.06303	55999897	NM_001004746	OR5T2	Synonymous_I255I	EXON
rs7122514	11	A	G	0.06303	56000288	NM_001004746	OR5T2	Missense_T125M	EXON
rs9666086	11	G	A	0.06303	55703650	NM_006637	OR5I1	Missense_F76S	EXON
rs3129838	6	G	A	0.1525	30306553	NM_021253,NM_172016,NM_001199119	TRIM39,TRIM39,TRIM39-RPP21	Silent,Silent,Silent	INTRON
rs1554465	7	G	A	0.2311	45764099	NR_024271	SEPT7P2	Silent	INTRON
rs11606506	11	A	G	0.1218	48238549	NM_001005470	OR4B1	Missense_C63Y	EXON
rs2005947	X	G	A	0.3559	48291665
rs2283487	16	A	G	0.3866	3969886
rs759274	16	A	G	0.3866	3967411
rs4650996	1	G	A	0.4025	178517365	NR_033186	C1orf220	Silent	EXON
rs9261207	6	G	A	0.0678	30006482	NR_026751	ZNRD1-AS1	Silent	INTRON
rs17531522	11	G	A	0.05508	55890449	NM_001005201	OR8H3	Missense_I201V	EXON
rs1947923	11	G	A	0.05508	55904751	NM_001004064	OR8J3	Synonymous_T148T	EXON
rs5915082	X	A	G	0.2353	57710528
rs5988685	X	A	G	0.2288	57913685
rs818237	6	G	A	0.3445	78959888
rs818314	6	A	G	0.3529	79042990
rs818316	6	A	C	0.3487	79039234
rs1807512	22	G	A	0.3151	17221495
rs2193324	11	A	G	0.4153	50629850
rs4752183	10	A	C	0.4706	120398369
rs10281917	7	C	A	0.2137	43700346	NM_018224	C7orf44	Silent	INTRON
rs10913567	1	C	A	0.395	178511941	NR_033186	C1orf220	Silent	EXON
rs11240132	1	G	A	0.1509	147285745
rs1270515	14	G	A	0.3782	53693749
rs719569	10	C	A	0.4874	38154415
rs7426276	2	A	G	0.1008	1064700	NM_018968	SNTG2	Silent	INTRON
rs1872667	16	G	A	0.2185	29299377
rs7204334	16	A	G	0.2185	29303244
rs1444458	7	C	A	0.4244	153120067
rs177023	X	C	A	0.05932	124692329
rs17597337	11	G	A	0.06356	55689980
rs11789684	9	G	A	0.3824	140706127	NM_024757	EHMT1	Silent	INTRON
rs7745130	6	A	G	0.4958	19567942
rs2367486	7	A	G	0.458	142492130
rs3134902	7	C	A	0.458	142493129
rs11182667	12	C	A	0.4622	38588392
rs17287497	2	G	A	0.1387	172351233				EXON
rs2280495	7	A	G	0.2353	45757343	NM_021116	ADCY1	Silent	UTR
rs17334039	3	G	A	0.1849	125540308
rs6988288	8	A	G	0.05042	56192368	NM_052898	XKR4	Silent	INTRON
rs6998105	8	G	A	0.05042	56223857	NM_052898	XKR4	Silent	INTRON
rs9289952	3	A	C	0.437	155003301
rs7672749	4	A	G	0.09244	88798284
rs6978677	7	A	G	0.2899	75636240	NM_016086	STYXL1	Silent	INTRON
rs2036376	17	G	A	0.2269	30534311	NM_001033568,NM_001033566,NM_018307	RHOT1,RHOT1,RHOT1	Silent,Silent,Silent	INTRON
rs3117427	6	G	A	0.08403	29274136
rs3117439	6	A	G	0.08403	29266483
rs3749971	6	A	G	0.08403	29342775	NM_030959	OR12D3	Missense_T97I	EXON
rs10839170	11	A	G	0.3067	6003512
rs9550062	13	C	A	0.3992	112556865
rs1233627	6	G	A	0.4706	28751727
rs209164	6	G	A	0.4622	28836456
rs209176	6	G	A	0.4706	28804186
rs209184	6	G	A	0.4706	28791289
rs2754767	6	G	A	0.4706	28775241
rs2765219	6	A	G	0.4706	28770349
rs377392	6	C	A	0.4706	28784741
rs386628	6	A	G	0.4706	28784396
rs526983	6	C	A	0.4622	28815213
rs4754214	11	C	A	0.1849	107186896
rs2241465	4	G	A	0.3025	10159020
rs12910753	15	G	A	0.1723	100359556
rs13245532	7	G	A	0.4454	153169452
rs7785341	7	A	G	0.4454	153167347
rs8189525	12	C	A	0.4622	38424982
rs17361286	1	C	G	0.3992	178521916
rs4651000	1	G	A	0.3992	178532223
rs7968230	12	A	G	0.3487	133481917
rs850015	7	G	A	0.1008	29668591
rs4809467	20	A	G	0.3529	61671688	NR_033370,NR_033369	LOC63930,LOC100144597	Silent,Silent	INTRON,EXON
rs2179580	X	G	A	0.2373	57991672
rs623546	18	A	G	0.3487	77595228
rs1422119	5	A	G	0.4412	85508164
rs9525855	13	G	A	0.4412	44431660	NM_144974	CCDC122	Silent	INTRON
rs10838795	11	A	G	0.2941	5920721
rs3858526	11	C	A	0.2941	5959757
rs8186746	12	C	A	0.4661	38347638
rs1020223	2	G	A	0.4957	154664602
rs4749589	10	A	G	0.2899	30986700
rs12052983	2	A	C	0.2605	179361881	NR_031666,NM_019091	MIR548N,PLEKHA3	Silent,Silent	INTRON,EXON
rs2375754	1	G	A	0.1092	65611633
rs1352206	12	A	G	0.3992	34036668
rs1608912	12	A	G	0.3992	34008574
rs10008997	4	A	C	0.3655	91515710	NM_001145065,NM_207491	FAM190A,FAM190A	Silent,Silent	INTRON
rs11080053	17	G	A	0.2059	25388276
rs11652849	17	A	G	0.2017	25329949
rs1521563	17	C	A	0.2059	25375921
rs2139942	17	A	G	0.2059	25366428
rs2313050	17	A	G	0.2017	25346692
rs17638867	17	A	G	0.1849	34052513	NM_001282,NM_001030006	AP2B1,AP2B1	Silent,Silent	UTR
rs11786627	8	G	A	0.05128	56201783	NM_052898	XKR4	Silent	INTRON
rs6909925	6	G	A	0.07563	158634175
rs9347131	6	G	A	0.07563	158634878
rs9348153	6	A	G	0.07143	158643526
rs200482	6	A	G	0.08824	27773904
rs200484	6	G	A	0.08824	27775674	NM_003519	HIST1H2BL	Missense_L4P	EXON
rs200490	6	A	C	0.08824	27796935
rs200501	6	A	G	0.08824	27788942
rs200948	6	G	A	0.08824	27835272	NM_005322	HIST1H1B	Synonymous_P12P	EXON
rs200953	6	G	A	0.08824	27837267
rs200989	6	G	A	0.08824	27816442
rs200990	6	C	A	0.08824	27815823
rs201002	6	G	A	0.08824	27808192
rs2747054	6	G	A	0.08824	27783359
rs370155	6	C	A	0.08824	27782031
rs10880644	12	A	G	0.4496	38554959
rs9668847	12	A	G	0.4496	38614669
rs9879329	3	C	A	0.4195	191852657
rs17667107	11	A	G	0.1681	107340597
rs9925138	16	A	C	0.4874	48554249
rs11602013	11	G	A	0.4076	1473931	NR_046331,NM_003957,NM_001256629,NM_001256627,NR_046332,NM_001256630	BRSK2,BRSK2,BRSK2,BRSK2,BRSK2,BRSK2	Silent,Silent,Silent,Silent,Silent,Silent	INTRON
rs3117143	6	A	C	0.07143	29031142	NM_001195202	LOC100129636	Silent	INTRON,EXON
rs1048546	21	A	C	0.2941	30244877	NM_013240,NM_182749	N6AMT1,N6AMT1	Silent,Silent	UTR
rs9380069	6	G	A	0.1059	28203300
rs9267445	6	C	G	0.1134	31483481
rs10399991	10	A	G	0.05042	64637188
rs11929718	4	C	A	0.3571	10156321
rs200995	6	G	A	0.08898	27813694
rs418891	17	A	C	0.1681	43693538
rs7089520	10	G	A	0.453	39097912
rs647596	1	A	C	0.416	146535394
rs10902001	11	A	C	0.4664	50588433
rs12964673	18	C	A	0.4664	14774429	NM_001145029	ANKRD30B	Silent	INTRON
rs4861181	4	A	G	0.4538	42281042
rs10996049	10	A	G	0.2395	66580852
rs859743	2	C	A	0.3277	90107940
rs2050233	1	G	A	0.2647	15528487	NM_001136217,NM_001136216,NM_001136218,NM_018022	TMEM51,TMEM51,TMEM51,TMEM51	Silent,Silent,Silent,Silent	INTRON,EXON
rs1264376	6	A	C	0.1345	30765579
rs2734224	7	A	G	0.458	142488688
rs885913	6	T	A	0.1379	30174428	NM_001242783,NM_003449	TRIM26,TRIM26	Silent,Silent	INTRON
rs4882324	12	A	G	0.4538	38499180
rs17501535	11	G	A	0.05462	55561893
rs1821429	9	G	A	0.4916	8715082	NM_130391,NM_130392,NM_001040712,NM_001171025,NM_130393,NM_002839	PTPRD,PTPRD,PTPRD,PTPRD,PTPRD,PTPRD	Silent,Silent,Silent,Silent,Silent,Silent	INTRON
rs12450514	17	A	G	0.4076	5664752
rs6124622	20	A	G	0.3571	42726205
rs1964363	7	A	G	0.3621	64957497
rs909545	6	A	G	0.2857	167754661	NM_031949	TTLL2	Missense_R425G	EXON
rs4904977	14	A	C	0.4706	93171553	NM_005606,NM_001008530	LGMN,LGMN	Silent,Silent	INTRON
rs9266804	6	G	A	0.08403	31377642	NR_036523,NR_036524,NM_000247,NM_001177519	MICA,MICA,MICA,MICA	Silent,Silent,Silent,Silent	INTRON,EXON
rs10039754	5	A	G	0.4622	28986950
rs10838833	11	A	G	0.1807	48238880	NM_001005470	OR4B1	Synonymous_D173D	EXON
rs16905753	11	A	G	0.1807	48285906	NM_001004726	OR4X1	Missense_P165L	EXON
rs10498559	14	C	A	0.05085	83435759
rs1167411	7	C	G	0.4328	65539264
rs2220626	7	G	A	0.4328	65546062	NM_000048,NM_001024946,NM_001024944,NM_001024943	ASL,ASL,ASL,ASL	Silent,Silent,Silent,Silent	INTRON
rs6946143	7	C	A	0.4328	65579722
rs6961717	7	G	A	0.4328	65587537	NM_014478,NM_001142414,NM_001040648,NM_001040647,NR_024548	CRCP,CRCP,CRCP,CRCP,CRCP	Silent,Silent,Silent,Silent,Silent	INTRON
rs1934709	1	G	A	0.105	102968036
rs2517826	6	A	G	0.1933	29834041
rs2734974	6	G	A	0.1933	29833779
rs2147030	1	A	G	0.4034	178572265
rs7315655	12	A	G	0.4703	33912869
rs1264312	6	A	G	0.1078	30872982
rs10455346	6	A	G	0.3151	79138641
rs10943540	6	G	A	0.3235	79171938
rs11754966	6	A	G	0.3235	79163463
rs1001872	16	A	G	0.4832	48538811
rs3132510	6	G	A	0.105	31172151
rs551017	18	A	G	0.1597	77526471
rs9946977	18	A	G	0.1597	77516217
rs2075228	12	A	G	0.416	299887	NM_001206931,NM_001122848,NM_001122847,NM_003044	SLC6A12,SLC6A12,SLC6A12,SLC6A12	Silent,Silent,Silent,Silent	UTR
rs1882753	1	G	A	0.2815	86965419	NM_001285	CLCA1	Synonymous_T812T	EXON
rs1233602	6	A	G	0.4748	28733403
rs1070484	16	G	A	0.3319	10231558	NM_001134407,NM_000833,NM_001134408	GRIN2A,GRIN2A,GRIN2A	Silent,Silent,Silent	INTRON
rs4985682	17	G	A	0.4202	5658315
rs10888879	1	A	C	0.05042	55243590
rs13166838	5	A	G	0.2311	28664932
rs2227138	6	A	G	0.1639	32384500
rs3135353	6	A	G	0.1639	32392877
rs6676798	1	G	A	0.2731	111393436
rs289638	10	G	A	0.4664	37923731
rs9468508	6	A	G	0.05462	29253756
rs9389037	6	G	A	0.3319	133171832
rs17017247	4	A	G	0.2773	91516422	NM_001145065,NM_207491	FAM190A,FAM190A	Silent,Silent	INTRON
rs12827341	12	G	A	0.4496	77385179
rs1215972	9	G	A	0.09664	133350608	NM_000050,NM_054012	ASS1,ASS1	Silent,Silent	INTRON
rs2105910	X	C	A	0.2222	57778934
rs2000468	22	C	A	0.4454	24241611
rs6487883	12	A	G	0.4874	30321589
rs149990	6	A	G	0.09664	27998258
rs7101891	11	A	C	0.06723	49598257	NR_027044	LOC440040	Silent	EXON
rs7117247	11	A	G	0.06723	49546775
rs10401087	18	G	A	0.4916	31320716	NM_030632	ASXL3	Silent	INTRON
rs9959347	18	A	G	0.4916	31316169	NM_030632	ASXL3	Silent	INTRON
rs4128743	10	A	C	0.4076	66788146
rs5944447	X	A	C	0.05042	26407808
rs1007888	22	G	A	0.4449	24241101	NR_038911	LOC284889	Silent	EXON
rs11682582	2	G	A	0.2311	139060160
rs5938194	X	A	G	0.2101	72378706
rs568752	4	G	A	0.4661	146262747
rs9525776	13	A	G	0.3655	44030966	NM_017993,NM_001242863,NM_001127615	ENOX1,ENOX1,ENOX1	Silent,Silent,Silent	INTRON
rs13211507	6	G	A	0.08403	28257377	NM_001184743,NM_032507	PGBD1,PGBD1	Silent,Silent	INTRON,EXON
rs7887539	X	A	G	0.0678	42777901
rs12242939	10	G	A	0.2521	115936626
rs17698176	17	C	A	0.2563	44819595	NR_040116,NM_006178	NSF,NSF	Silent,Silent	INTRON
rs551601	12	A	G	0.4025	125810958
rs9364476	6	G	A	0.1807	167732189
rs8002861	13	A	G	0.4449	44474517
rs1493910	18	A	G	0.4916	31318376	NM_030632	ASXL3	Silent	INTRON
rs4799355	18	C	A	0.4916	31313124	NM_030632	ASXL3	Silent	INTRON
rs12387087	X	G	A	0.06723	3603515	NM_005044	PRKX	Silent	INTRON
rs6567583	X	G	A	0.06723	3598694	NM_005044	PRKX	Silent	INTRON
rs742671	1	A	G	0.2586	15519417	NM_001136217,NM_001136216,NM_001136218,NM_018022	TMEM51,TMEM51,TMEM51,TMEM51	Silent,Silent,Silent,Silent	INTRON,EXON
rs11650469	17	G	A	0.3193	80330676
rs11651485	17	C	A	0.3193	80336837
rs11657043	17	G	A	0.3193	80334705
rs7502317	17	G	A	0.3193	80333893
rs550677	12	A	G	0.4034	125811056
rs1916207	11	G	A	0.428	50461838
rs2811314	1	G	A	0.4118	178619183
rs17664396	18	A	G	0.1597	30083634
rs4799646	18	A	G	0.1597	30083003
rs9402461	6	A	G	0.3319	133164442
rs11039588	11	A	G	0.06303	48234357
rs629535	8	A	G	0.3008	70007938	NR_039986	LOC100505718	Silent	INTRON
rs10974442	9	A	G	0.05932	438779	NM_203447,NM_001190458,NM_001193536	DOCK8,DOCK8,DOCK8	Silent,Silent,Silent	INTRON
rs2892978	7	A	G	0.2815	20309378
rs11070279	15	A	G	0.3263	40860946
rs10974488	9	G	A	0.05882	444116	NM_203447,NM_001190458,NM_001193536	DOCK8,DOCK8,DOCK8	Silent,Silent,Silent	INTRON
rs7550150	1	G	A	0.07692	102938426
rs1063183	13	G	A	0.1555	50489083	NR_023351,NM_001127482,NM_020456	SPRYD7,SPRYD7,SPRYD7	Silent,Silent,Silent	UTR,EXON
rs903630	6	A	G	0.1134	170428032
rs7898796	10	G	A	0.1303	45720048
rs209160	6	G	A	0.4748	28839879
rs7162269	15	A	G	0.458	40364928
rs7181985	15	A	C	0.458	40346650	NR_040061,NR_040059,NR_040060,NR_040062	LOC100131089,LOC100131089,LOC100131089,LOC100131089	Silent,Silent,Silent,Silent	INTRON
rs12908114	15	A	G	0.3361	40859277
rs9806410	15	G	A	0.3361	40851755	NM_001080791,NM_052849,NM_001080792	C15orf57,C15orf57,C15orf57	Silent,Silent,Silent	INTRON
rs519417	6	A	G	0.1102	31878433	NM_001178063	C2	Silent	INTRON
rs2230683	6	G	A	0.07983	28891176	NM_006510	TRIM27	Synonymous_V78V	EXON
rs3129791	6	A	G	0.07983	28954293
rs3130838	6	G	A	0.07983	28866528
rs3130893	6	G	A	0.07983	28980707
rs3135309	6	C	A	0.07983	28855805
rs3135316	6	G	A	0.07983	28864849
rs11773326	7	G	A	0.05462	29635888
rs10904368	10	A	G	0.1891	4932085	NR_026743	tAKR	Silent	EXON
rs7134809	12	G	A	0.2059	133389998	NM_005895,NM_001172557	GOLGA3,GOLGA3	Synonymous_T138T,Synonymous_T138T	EXON
rs12933229	16	G	A	0.2941	29182190
rs889688	16	A	G	0.2941	29193338
rs1150753	6	G	A	0.1092	32059867	NM_019105	TNXB	Silent	INTRON
rs1270942	6	G	A	0.1092	31918860	NM_001710	CFB	Silent	INTRON
rs3101017	6	G	A	0.105	31733466	NM_025258	VWA7	Missense_T861A	EXON
rs3101018	6	A	G	0.105	31705864
rs3117574	6	A	G	0.1092	31725230	NM_172165,NM_002441,NM_025259,NR_037846,NM_172166	MSH5,MSH5,MSH5,MSH5-SAPCD1,MSH5	Silent,Silent,Silent,Silent,Silent	INTRON
rs3117577	6	G	A	0.1092	31727474	NM_172165,NM_002441,NM_025259,NR_037846,NM_172166	MSH5,MSH5,MSH5,MSH5-SAPCD1,MSH5	Silent,Silent,Silent,Silent,Silent	INTRON
rs3117582	6	C	A	0.105	31620520	NR_045828,NM_001256169	APOM,APOM	Silent,Silent	INTRON
rs3130484	6	G	A	0.1092	31715882	NM_172165,NM_002441,NM_025259,NR_037846,NM_172166	MSH5,MSH5,MSH5,MSH5-SAPCD1,MSH5	Silent,Silent,Silent,Silent,Silent	INTRON
rs3131378	6	G	A	0.1092	31725285	NM_172165,NM_002441,NM_025259,NR_037846,NM_172166	MSH5,MSH5,MSH5,MSH5-SAPCD1,MSH5	Silent,Silent,Silent,Silent,Silent	INTRON
rs3131379	6	A	G	0.105	31721033	NM_172165,NM_002441,NM_025259,NR_037846,NM_172166	MSH5,MSH5,MSH5,MSH5-SAPCD1,MSH5	Silent,Silent,Silent,Silent,Silent	INTRON
rs3132445	6	A	G	0.105	31712196	NM_172165,NM_002441,NM_025259,NR_037846,NM_172166	MSH5,MSH5,MSH5,MSH5-SAPCD1,MSH5	Silent,Silent,Silent,Silent,Silent	INTRON
rs497309	6	C	A	0.1092	31892484	NM_001178063	C2	Silent	INTRON
rs558702	6	A	G	0.1092	31870326	NM_001178063	C2	Silent	INTRON
rs9267531	6	G	A	0.105	31636742	NM_001320	CSNK2B	Silent	INTRON
rs9366717	6	A	G	0.1092	28191057
rs6633216	X	G	A	0.05882	19236102
rs2894083	6	G	A	0.3908	29182308
rs3129096	6	G	A	0.3908	29183346
rs3130813	6	G	A	0.3908	29195011
rs714470	6	C	A	0.3908	29191411
rs736466	6	G	A	0.3908	29176296
rs7522462	1	A	G	0.3025	200881595	NM_018265,NM_001142569	C1orf106,C1orf106	Silent,Silent	INTRON
rs7554511	1	A	C	0.3025	200877562	NM_018265,NM_001142569	C1orf106,C1orf106	Silent,Silent	INTRON
rs11136244	8	A	G	0.2983	47732328
rs10489741	1	G	A	0.4244	96942406
rs4720522	7	A	G	0.2174	45868309
rs9302073	13	A	G	0.05042	87002553
rs9805799	13	C	A	0.05042	87003771
rs17720293	6	A	G	0.09322	28214698	NM_019110	ZKSCAN4	Silent	INTRON
rs11085455	19	A	G	0.1597	21705045	NM_001001415	ZNF429	Silent	INTRON
rs1984771	19	A	G	0.1597	21691797	NM_001001415	ZNF429	Silent	INTRON
rs2650778	19	G	A	0.1555	21664988
rs8102854	19	G	A	0.1453	21686650
rs10780878	9	C	A	0.416	90494889
rs1276033	Y	A	C	0.3248	23992762
rs3756227	4	A	C	0.2227	10087995	NM_005112,NM_017491	WDR1,WDR1	Silent,Silent	INTRON
rs868045	16	G	A	0.4202	90102835	NM_001481,NR_023348	GAS8,GAS8	Synonymous_E199E,Silent	EXON
rs2365011	3	A	G	0.2857	125817218	NM_001164475	SLC41A3	Silent	INTRON,EXON
rs4668424	2	A	G	0.05462	164454604
rs12451369	17	G	A	0.2839	14622200
rs9893261	17	A	G	0.2815	14623433
rs9916805	17	A	G	0.2815	14619256
rs1401926	19	A	G	0.4412	21740932
rs7946766	11	A	G	0.1765	48004369	NM_002843,NM_001098503	PTPRJ,PTPRJ	Silent,Silent	INTRON
rs2739338	22	A	G	0.3941	24297130
rs4311107	2	A	G	0.3403	139052164
rs11727409	4	C	A	0.3529	141720070
rs11196652	10	A	G	0.25	115949262	NM_198795	TDRD1	Silent	INTRON
rs7235315	18	G	A	0.06723	42338029	NM_001130110,NM_015559	SETBP1,SETBP1	Silent,Silent	INTRON
rs11136169	8	G	A	0.2983	47290423
rs11136174	8	G	A	0.2983	47294183
rs1603681	8	G	A	0.2899	47281693
rs10738332	9	A	G	0.0614	13321543
rs2647025	6	A	G	0.2647	32635949
rs9257809	6	G	A	0.09244	29356331
rs36039	3	A	C	0.4664	134755591	NM_004441	EPHB1	Silent	INTRON
rs1751956	10	C	A	0.1102	29581998	NM_032517	LYZL1	Silent	INTRON
rs2734583	6	G	A	0.1176	31505480	NR_037853,NR_037852,NM_004640,NM_080598	ATP6V1G2-DDX39B,DDX39B,DDX39B,DDX39B	Silent,Silent,Silent,Silent	INTRON
rs7850237	9	G	A	0.1429	90453619
rs3096697	6	A	G	0.1849	32134510	NR_037861,NR_037860,NM_030652	PPT2-EGFL8,EGFL8,EGFL8	Silent,Silent,Missense_R86K	EXON
rs3130284	6	G	A	0.1849	32140487	NM_006411,NM_032741	AGPAT1,AGPAT1	Silent,Silent	INTRON
rs3130347	6	G	A	0.1849	32134656	NR_037861,NR_037860,NM_030652	PPT2-EGFL8,EGFL8,EGFL8	Silent,Silent,Silent	INTRON
rs3134608	6	C	A	0.1849	32117971	NM_030651	PRRT1	Silent	INTRON
rs3134947	6	A	G	0.1849	32145205	NM_032741	AGPAT1	Silent	INTRON
rs12391731	X	G	A	0.07563	101985066	NM_001142525,NM_001142527,NM_001142526,NM_030639,NM_001142524,NM_001142528	BHLHB9,BHLHB9,BHLHB9,BHLHB9,BHLHB9,BHLHB9	Silent,Silent,Silent,Silent,Silent,Silent	INTRON
rs5987489	X	A	G	0.08403	101883098	NM_001199818	ARMCX5-GPRASP2	Silent	INTRON,EXON
rs7750641	6	A	G	0.1176	31129310	NM_001077511,NM_007109	TCF19,TCF19	Missense_P109S,Missense_P109S	EXON
rs521355	17	A	C	0.1398	30311492	NM_015355	SUZ12	Silent	INTRON
rs1120462	6	G	A	0.4916	19617841
rs17083865	18	G	A	0.05462	68853842
rs1269852	6	C	G	0.105	32080191
rs3130288	6	A	C	0.105	32096001	NM_004381,NM_001136153	ATF6B,ATF6B	Silent,Silent	UTR
rs3132941	6	G	C	0.105	32131972	NR_037861	PPT2-EGFL8	Silent	INTRON
rs1110446	6	A	G	0.1849	30070937	NM_007028	TRIM31	Silent	UTR
rs1485422	12	G	A	0.437	30292846
rs1909183	12	A	G	0.437	30289950
rs1063181	13	G	C	0.1513	50510401	NR_023351,NM_001127482,NM_020456	SPRYD7,SPRYD7,SPRYD7	Silent,Silent,Silent	UTR,EXON
rs12583615	13	A	G	0.1513	50564085	NR_002612	DLEU2	Silent	INTRON
rs17786254	16	G	A	0.105	34685520
rs17841559	16	A	G	0.1008	34796742
rs429479	6	G	A	0.09322	29372323
rs12754	7	C	A	0.1653	45761194	NM_021116	ADCY1	Silent	UTR
rs9786668	Y	G	A	0.3333	7766712
rs1611192	6	G	A	0.2143	29771879
rs10031325	4	C	A	0.2754	91516040	NM_001145065,NM_207491	FAM190A,FAM190A	Silent,Silent	INTRON
rs1045979	12	A	G	0.3403	133418069	NM_001161345,NM_018223,NM_001161347,NM_001161346,NM_001161344	CHFR,CHFR,CHFR,CHFR,CHFR	Silent,Silent,Silent,Silent,Silent	UTR
rs2306537	12	G	A	0.3403	133423695	NM_001161345,NM_018223,NM_001161347,NM_001161346,NM_001161344	CHFR,CHFR,CHFR,CHFR,CHFR	Synonymous_L568L,Synonymous_L528L,Synonymous_L477L,Synonymous_L557L,Synonymous_L569L	EXON
rs3741486	12	A	G	0.3403	133384864	NM_005895,NM_001172557	GOLGA3,GOLGA3	Missense_P264L,Missense_P264L	EXON
rs16972674	17	A	G	0.1983	25391964
rs3735666	7	C	A	0.1597	45761952	NM_021116	ADCY1	Silent	UTR
rs4697977	4	G	A	0.3277	10210653
rs9667626	11	G	A	0.1752	48485877
rs2140724	7	A	G	0.4664	64456549	NM_001007253	ERV3-1	Silent	INTRON
rs1092103	3	G	A	0.4076	144354430
rs1610601	6	A	C	0.2269	29700183	NR_026973,NR_026972	HLA-F-AS1,HLA-F-AS1	Silent,Silent	INTRON,EXON
rs1610621	6	A	G	0.2269	29718790	NR_001590	IFITM4P	Silent	EXON
rs1628578	6	C	A	0.2353	29695502	NR_026973,NR_026972	HLA-F-AS1,HLA-F-AS1	Silent,Silent	INTRON
rs1736922	6	A	G	0.2353	29693969	NM_018950,NM_001098478,NM_001098479	HLA-F,HLA-F,HLA-F	Silent,Silent,Silent	INTRON
rs2517911	6	G	A	0.2353	29684634
rs1264326	6	A	C	0.09649	30851909	NM_001954	DDR1	Silent	UTR
rs11665111	18	A	G	0.3941	77622996
rs3134945	6	A	C	0.1864	32146492	NM_006913,NR_003129	RNF5,RNF5P1	Silent,Silent	INTRON
rs2073445	2	C	A	0.2311	79313815	NM_006507	REG1B	Silent	INTRON
rs4920714	5	C	A	0.4958	85458883
rs17738592	5	A	C	0.4916	135168344
rs5947379	X	A	C	0.2458	57928734
rs10494828	1	A	G	0.2983	200957032	NM_001252102,NM_001252103,NM_017596,NM_001252100	KIF21B,KIF21B,KIF21B,KIF21B	Silent,Silent,Silent,Silent	INTRON
rs4712888	6	G	A	0.05042	25147518
rs17489292	8	A	G	0.1555	29885706
rs10510000	10	G	A	0.1639	115971995	NM_198795	TDRD1	Silent	INTRON
rs1978224	10	A	G	0.1639	115993813
rs7078513	10	G	A	0.1639	115983112	NM_198795	TDRD1	Silent	INTRON
rs1052553	17	G	A	0.1737	44073889	NM_001123067,NM_001203251,NM_005910,NM_016835,NM_001203252,NM_016834,NM_001123066,NM_016841	MAPT,MAPT,MAPT,MAPT,MAPT,MAPT,MAPT,MAPT	Synonymous_A198A,Synonymous_A198A,Synonymous_A227A,Synonymous_A544A,Synonymous_A227A,Synonymous_A169A,Synonymous_A562A,Synonymous_A169A	EXON
rs4290263	11	C	A	0.4696	50516226
rs12725164	1	A	G	0.3613	178984086
rs9257803	6	A	G	0.09829	29344395
rs13194504	6	A	G	0.07143	28630691
rs2868420	4	G	A	0.3151	10202997
rs9926	4	A	G	0.2101	10076860	NM_005112,NM_017491	WDR1,WDR1	Silent,Silent	UTR
rs5974640	X	G	A	0.05042	135989513
rs7052991	X	G	A	0.05042	135940407
rs4359096	10	A	C	0.2143	4901798
rs9268926	6	G	A	0.2605	32433067
rs17245530	X	A	G	0.05882	145317357
rs2983539	20	A	C	0.05042	23930543
rs729290	12	A	G	0.4874	30334886
rs6928482	6	G	A	0.4202	32626249
rs901462	3	C	A	0.2857	149919818
rs176885	10	G	A	0.5	38402789	NM_001007094,NM_003421,NM_001178101	ZNF37A,ZNF37A,ZNF37A	Silent,Silent,Silent	INTRON
rs2474570	10	G	A	0.5	38383757	NM_001007094,NM_003421,NM_001178101	ZNF37A,ZNF37A,ZNF37A	Silent,Silent,Silent	INTRON
rs2504141	10	G	A	0.5	38386691	NM_001007094,NM_003421,NM_001178101	ZNF37A,ZNF37A,ZNF37A	Silent,Silent,Silent	INTRON
rs17250121	Y	A	G	0.5	20837553
rs9786562	Y	G	A	0.5	2902839
rs9786845	Y	A	G	0.5	15842844
rs3853054	Y	C	A	0.4958	8679843	NR_001548	TTTY11	Silent	INTRON
rs715415	11	G	A	0.1723	107202592	NM_152434	CWF19L2	Silent	INTRON
rs7866922	9	G	A	0.4538	8719261	NM_130391,NM_130392,NM_001040712,NM_001171025,NM_130393,NM_002839	PTPRD,PTPRD,PTPRD,PTPRD,PTPRD,PTPRD	Silent,Silent,Silent,Silent,Silent,Silent	INTRON
rs9786335	Y	G	A	0.3333	17732408
rs2924264	10	G	A	0.2227	4891221
rs7215492	17	A	G	0.479	18655487	NM_031456	FBXW10	Silent	INTRON
rs11613452	12	A	G	0.2839	93423659	NR_040096	LOC643339	Silent	INTRON
rs11096453	Y	G	A	0.3305	8667179	NR_001548	TTTY11	Silent	INTRON
rs12176663	Y	A	C	0.3305	18180446
rs1276034	Y	A	G	0.3305	23984056
rs17307670	Y	A	G	0.3305	18117193
rs17316372	Y	A	C	0.3305	23124367
rs2058276	Y	A	G	0.3305	2668456
rs2161775	Y	A	C	0.3305	21159055	NR_001543	TTTY14	Silent	INTRON,EXON
rs3096835	Y	A	G	0.3333	7073423
rs6655920	Y	A	C	0.3305	7948701
rs7067281	Y	G	A	0.3305	17461478
rs7067491	Y	C	G	0.3305	21222868	NR_001543	TTTY14	Silent	INTRON,EXON
rs7892995	Y	G	A	0.3305	7971505
rs7893048	Y	A	G	0.3305	24444622	NR_001541	TTTY5	Silent	EXON
rs877756	Y	G	A	0.3361	18719565
rs9785659	Y	G	A	0.322	18248698
rs9785702	Y	G	C	0.3305	18656508
rs9785716	Y	A	G	0.3305	21784286
rs9785783	Y	A	G	0.3305	4352151
rs9785792	Y	A	G	0.3305	4223442
rs9785811	Y	A	C	0.3305	21558298
rs9785897	Y	G	A	0.3305	22796697
rs9785924	Y	A	T	0.3305	14116584
rs9785953	Y	A	C	0.3305	21312064
rs9785996	Y	C	G	0.3305	17594966
rs9786076	Y	G	A	0.322	17844018
rs9786111	Y	A	G	0.3305	19054889
rs9786121	Y	G	A	0.3305	18381735
rs9786148	Y	A	G	0.3305	7960019
rs9786169	Y	A	G	0.3305	21801722
rs9786194	Y	A	C	0.3248	9170545	NR_001546	TTTY20	Silent	INTRON
rs9786242	Y	A	T	0.3361	8070532
rs9786276	Y	G	A	0.3305	19291359
rs9786283	Y	C	A	0.322	18907236
rs9786291	Y	A	G	0.3361	8214827
rs9786386	Y	A	G	0.3305	17755905
rs9786443	Y	A	G	0.3305	21554468
rs9786501	Y	A	G	0.3305	20828795
rs9786566	Y	C	A	0.3361	6912992	NM_134259,NM_134258,NM_033284	TBL1Y,TBL1Y,TBL1Y	Silent,Silent,Silent	INTRON
rs9786576	Y	G	A	0.3333	23452965
rs9786639	Y	G	A	0.3361	8411202
rs9786671	Y	A	C	0.3305	8194310
rs9786685	Y	A	G	0.3305	17013730
rs9786755	Y	G	A	0.3305	7220727	NR_028062	PRKY	Silent	INTRON
rs9786772	Y	A	G	0.3305	18617596
rs9786774	Y	A	G	0.3305	14193384
rs9786824	Y	G	A	0.3305	16773870	NM_001206850,NR_046355,NM_014893,NR_028319,NM_001164238	NLGN4Y,NLGN4Y,NLGN4Y,NLGN4Y,NLGN4Y	Silent,Silent,Silent,Silent,Silent	INTRON
rs9786876	Y	A	G	0.3305	18167403
rs2091228	7	A	G	0.4706	64409809
rs7336352	13	G	A	0.4664	44115099	NM_017993,NM_001242863,NM_001127615	ENOX1,ENOX1,ENOX1	Silent,Silent,Silent	INTRON
rs113413	22	G	A	0.3824	24292264
rs1589390	12	G	A	0.4612	38416139
rs1633021	6	G	A	0.2161	29746869
rs2979948	3	G	A	0.1471	125552742
rs2083159	4	A	G	0.2521	166365138	NM_001873	CPE	Silent	INTRON
rs6842167	4	A	G	0.2521	166370111	NM_001873	CPE	Silent	INTRON
rs17774280	10	G	A	0.05085	50447244
rs9493468	6	G	A	0.3361	133183294
rs10502890	18	G	A	0.5	45462167
rs1362068	6	G	A	0.3403	29742108
rs1362070	6	G	A	0.3403	29742299
rs1610657	6	G	A	0.3403	29771066
rs1610669	6	A	T	0.3403	29780093
rs1610719	6	G	A	0.3361	29760677	NR_002139,NM_001207043	HCG4,LOC554223	Silent,Silent	INTRON,EXON
rs1610723	6	C	A	0.3361	29761473	NM_001207043	LOC554223	Silent	INTRON,EXON
rs1610724	6	G	A	0.3361	29761516	NM_001207043	LOC554223	Silent	INTRON,EXON
rs1611220	6	G	A	0.3403	29761835	NM_001207043	LOC554223	Silent	INTRON,EXON
rs1632995	6	T	A	0.3403	29769621
rs1633003	6	G	A	0.3403	29764759	NM_001207043	LOC554223	Silent	INTRON,EXON
rs12185233	17	G	C	0.1709	43923654	NR_024559,NM_175882	MAPT-AS1,SPPL2C	Silent,Missense_R461P	INTRON,EXON
rs11857247	15	A	G	0.3445	40828922
rs12212942	6	A	C	0.05882	75740176
rs885945	6	A	G	0.2479	29696852	NR_026973,NR_026972	HLA-F-AS1,HLA-F-AS1	Silent,Silent	INTRON,EXON
rs13145430	4	G	A	0.2437	10350948
rs11644994	16	G	A	0.1597	9784163
rs1894852	16	A	G	0.1597	9778041
rs3735660	7	G	A	0.395	1536717	NM_001080453	INTS1	Silent	INTRON
rs3752714	7	A	G	0.395	1542697	NM_001080453	INTS1	Synonymous_A63A	EXON
rs4560715	7	G	A	0.395	1521875	NM_001080453	INTS1	Silent	INTRON
rs6968011	7	A	C	0.395	1529860	NM_001080453	INTS1	Silent	INTRON
rs12607953	18	A	G	0.4202	14125085	NR_033354,NM_145287	ZNF519,ZNF519	Silent,Silent	INTRON
rs7589441	2	G	A	0.3025	81407428
rs10456362	6	A	G	0.1176	28221816
rs7837955	8	G	A	0.3025	47528414
rs2303537	2	A	G	0.2731	179366093	NR_031666,NM_019091	MIR548N,PLEKHA3	Silent,Silent	INTRON,EXON
rs2878949	Y	A	G	0.3248	14042701
rs6962610	7	A	G	0.3992	1507011
rs35265698	6	G	C	0.2269	32561334
rs17631676	17	G	A	0.1261	43549526	NR_027774,NR_027782,NM_014798	PLEKHM1,PLEKHM1,PLEKHM1	Silent,Silent,Silent	INTRON,EXON
rs11947517	4	A	G	0.3193	10209251
rs204992	6	A	G	0.1891	32156908	NM_002586	PBX2	Silent	INTRON
rs4620912	15	A	G	0.05263	86389516
rs942036	13	G	A	0.2941	112683037
rs12669087	7	C	A	0.3729	62074781
rs1052551	17	A	G	0.1723	44068924	NM_001123067,NM_001203251,NM_005910,NM_016835,NM_001203252,NM_016834,NM_001123066,NM_016841	MAPT,MAPT,MAPT,MAPT,MAPT,MAPT,MAPT,MAPT	Synonymous_P147P,Synonymous_P147P,Synonymous_P176P,Synonymous_P493P,Synonymous_P176P,Synonymous_P118P,Synonymous_P493P,Synonymous_P118P	EXON
rs1052587	17	G	A	0.1723	44102604	NM_001123067,NM_001203251,NM_005910,NM_016835,NM_001203252,NM_016834,NM_001123066,NM_016841	MAPT,MAPT,MAPT,MAPT,MAPT,MAPT,MAPT,MAPT	Silent,Silent,Silent,Silent,Silent,Silent,Silent,Silent	UTR
rs12185235	17	A	G	0.1723	43923703	NR_024559,NM_175882	MAPT-AS1,SPPL2C	Silent,Synonymous_T477T	INTRON,EXON
rs12185268	17	G	A	0.1723	43923683	NR_024559,NM_175882	MAPT-AS1,SPPL2C	Silent,Missense_I471V	INTRON,EXON
rs12373123	17	G	A	0.1723	43924073	NR_024559,NM_175882	MAPT-AS1,SPPL2C	Silent,Missense_S601P	INTRON,EXON
rs12373142	17	C	G	0.1723	43924200	NR_024559,NM_175882	MAPT-AS1,SPPL2C	Silent,Missense_P643R	INTRON,EXON
rs1396862	17	A	G	0.1723	43902997	NM_001256299,NR_037772,NM_001145148,NM_001145146,NM_004382,NM_001145147	CRHR1,CRHR1,CRHR1,CRHR1,CRHR1,CRHR1	Silent,Silent,Silent,Silent,Silent,Silent	INTRON
rs16940665	17	G	A	0.1723	43907896	NM_001256299,NR_037772,NM_001145148,NM_001145146,NM_004382,NM_001145147	CRHR1,CRHR1,CRHR1,CRHR1,CRHR1,CRHR1	Synonymous_T48T,Silent,Synonymous_T223T,Synonymous_T252T,Synonymous_T223T,Synonymous_T183T	EXON
rs17334797	17	G	A	0.1723	43825912	NM_001256299,NR_037772	CRHR1,CRHR1	Silent,Silent	INTRON
rs17426064	17	A	G	0.1723	43828698	NM_001256299,NR_037772	CRHR1,CRHR1	Silent,Silent	INTRON
rs17574361	17	G	A	0.1723	44108202	NM_001193465,NM_001193466,NM_015443	KANSL1,KANSL1,KANSL1	Silent,Silent,Silent	UTR
rs17574604	17	G	A	0.1723	44111613	NM_001193465,NM_001193466,NM_015443	KANSL1,KANSL1,KANSL1	Synonymous_F859F,Synonymous_F860F,Synonymous_F860F	EXON
rs17650901	17	G	A	0.1723	44039691	NM_001123067,NM_001203251,NM_005910,NM_016835,NM_001203252,NM_016834,NM_001123066,NM_016841	MAPT,MAPT,MAPT,MAPT,MAPT,MAPT,MAPT,MAPT	Silent,Silent,Silent,Silent,Silent,Silent,Silent,Silent	UTR,EXON
rs17651549	17	A	G	0.1723	44061278	NM_001123067,NM_001203251,NM_005910,NM_016835,NM_001203252,NM_016834,NM_001123066,NM_016841	MAPT,MAPT,MAPT,MAPT,MAPT,MAPT,MAPT,MAPT	Silent,Silent,Silent,Missense_R370W,Silent,Silent,Missense_R370W,Silent	INTRON,EXON
rs17652121	17	G	A	0.1723	44073973	NM_001123067,NM_001203251,NM_005910,NM_016835,NM_001203252,NM_016834,NM_001123066,NM_016841	MAPT,MAPT,MAPT,MAPT,MAPT,MAPT,MAPT,MAPT	Synonymous_N226N,Synonymous_N226N,Synonymous_N255N,Synonymous_N572N,Synonymous_N255N,Synonymous_N197N,Synonymous_N590N,Synonymous_N197N	EXON
rs17691610	17	A	C	0.1723	43970662	NR_024559	MAPT-AS1	Silent	INTRON,EXON
rs17763596	17	A	C	0.1723	43921210	NR_024559	MAPT-AS1	Silent	EXON
rs7350928	17	A	G	0.1723	44108100	NM_001193465,NM_001193466,NM_015443	KANSL1,KANSL1,KANSL1	Silent,Silent,Silent	UTR
rs9493458	6	C	A	0.2941	133155584
rs437945	8	G	A	0.05042	59966879	NM_014729	TOX	Silent	INTRON
rs1075580	8	G	A	0.1639	134413869
rs1611205	6	G	A	0.3448	29759823	NR_002139,NM_001207043	HCG4,LOC554223	Silent,Synonymous_L13L	EXON
rs1819409	11	G	A	0.1765	49079350	NM_001206631	TRIM64C	Silent	INTRON
rs17722341	7	C	A	0.1303	76712801
rs12462725	19	G	A	0.2143	36858085	NM_020917	ZFP14	Silent	INTRON
rs2857	19	A	G	0.2143	36825458	NM_020917	ZFP14	Silent	UTR
rs12187227	5	G	A	0.4958	85451916
rs4836962	9	A	G	0.05462	126835798
rs2066586	13	G	A	0.178	50683473	NR_002612	DLEU2	Silent	INTRON,EXON
rs16977822	15	G	A	0.05042	58183027
rs2248289	6	G	A	0.1849	30072721	NM_007028	TRIM31	Silent	INTRON
rs2844796	6	A	G	0.1849	30072511	NM_007028	TRIM31	Silent	INTRON
rs9318474	13	G	A	0.1752	24905769
rs2359455	16	A	C	0.2437	31720486
rs4889693	16	A	G	0.2437	31817561
rs12689586	X	A	G	0.05042	73969931	NM_001008537	KIAA2022	Silent	INTRON
rs7944230	11	G	A	0.1229	48609936
rs10902363	11	C	A	0.4832	51521929
rs11246584	11	A	G	0.4832	51481576
rs530312	11	A	G	0.4873	51392716
rs5913960	X	A	G	0.2269	56595634
rs1373904	13	G	A	0.2143	44475398
rs13127900	4	G	A	0.4619	64076557
rs9535828	13	G	A	0.4538	52573422	NM_001243182,NM_001005918,NM_000053	ATP7B,ATP7B,ATP7B	Silent,Silent,Silent	INTRON
rs1791433	11	A	G	0.4873	51385894
rs2981961	6	G	A	0.3866	167706981	NM_001143947,NM_018974	UNC93A,UNC93A	Silent,Silent	INTRON
rs8025458	15	A	G	0.3319	40842299
rs6449342	4	A	G	0.3193	10179769
rs956312	4	G	A	0.3193	10188326
rs16979222	X	G	A	0.06723	140348507
rs4328686	2	G	A	0.3782	139057105
rs4141961	Y	A	C	0.3333	16183412
rs17284928	X	G	A	0.1017	101413651
rs17316192	Y	C	A	0.3333	6681479
rs3757188	6	G	A	0.1092	28107357
rs4713139	6	A	G	0.1092	28092685	NM_025231	ZSCAN16	Silent	INTRON
rs4713140	6	A	G	0.1092	28097193	NM_025231	ZSCAN16	Silent	INTRON
rs735765	6	A	G	0.1134	28170297
rs9380064	6	G	A	0.1092	28143118
rs10813960	9	A	G	0.2395	33180362
rs11096430	Y	A	C	0.4831	19245417
rs1270119	Y	A	G	0.4831	2803717	NM_001145276,NM_001145275,NM_003411	ZFY,ZFY,ZFY	Silent,Silent,Silent	INTRON
rs13303504	Y	A	C	0.4872	14679362
rs17222251	Y	A	G	0.4831	16713287	NM_001206850,NR_046355,NM_014893,NR_028319	NLGN4Y,NLGN4Y,NLGN4Y,NLGN4Y	Silent,Silent,Silent,Silent	INTRON
rs17222419	Y	A	G	0.4831	17508337
rs2740981	Y	A	G	0.4831	14433100
rs3865828	Y	A	G	0.4831	22094491
rs3906452	Y	A	C	0.4831	22514081
rs4141564	Y	G	A	0.4831	8685083	NR_001548	TTTY11	Silent	INTRON
rs7067253	Y	A	G	0.4831	16331558
rs7067512	Y	G	A	0.4874	17559652
rs7067513	Y	A	G	0.4831	15648415
rs7893052	Y	G	A	0.4874	14864191	NM_004654	USP9Y	Silent	INTRON
rs7893059	Y	G	A	0.4874	16535034
rs895530	Y	C	A	0.4831	7963031
rs9306840	Y	A	G	0.4831	19144375
rs9645174	Y	G	A	0.4831	18831084
rs9785677	Y	A	C	0.4831	23257819
rs9785740	Y	G	A	0.4874	8334875
rs9785843	Y	A	G	0.4831	21570974
rs9785894	Y	A	C	0.4831	23342709
rs9785994	Y	A	G	0.4831	16222561
rs9786064	Y	A	G	0.4831	23655112
rs9786119	Y	G	A	0.4831	19198212
rs9786205	Y	A	G	0.4831	8326618
rs9786233	Y	C	A	0.4831	18647146
rs9786251	Y	G	C	0.4831	15497285	NM_007125,NM_182659,NM_182660	UTY,UTY,UTY	Silent,Silent,Silent	INTRON
rs9786307	Y	A	G	0.4831	18720028
rs9786369	Y	C	A	0.4874	21603164
rs9786620	Y	G	A	0.4874	17341676
rs9786678	Y	A	G	0.4831	22003770
rs9786743	Y	G	A	0.4831	7917959
rs9786789	Y	A	C	0.4831	21811108
rs1402726	17	A	G	0.2353	25395770
rs16964439	17	C	A	0.2353	25434386
rs1829662	17	A	C	0.2353	25402163
rs10047079	1	G	A	0.1681	154468135	NM_001010846	SHE	Silent	INTRON
rs3811448	1	A	G	0.1681	154516578	NM_001098475,NM_182499	TDRD10,TDRD10	Missense_V215I,Missense_V215I	EXON
rs6674171	1	G	A	0.1681	154491683	NM_001098475,NM_182499	TDRD10,TDRD10	Silent,Silent	INTRON
rs208515	6	A	G	0.2311	66945749
rs2286933	18	G	A	0.4454	14084928	NR_033354	ZNF519	Silent	EXON
rs7893095	Y	T	A	0.4872	9171956	NR_001546	TTTY20	Silent	INTRON
rs583271	13	A	G	0.178	44493527
rs16994920	X	A	C	0.05042	148079639	NM_002025,NM_001169122,NM_001169125,NM_001169124,NM_001169123,NM_001170628	AFF2,AFF2,AFF2,AFF2,AFF2,AFF2	Silent,Silent,Silent,Silent,Silent,Silent	UTR
rs4844083	X	A	G	0.05042	148086944
rs6641491	X	A	C	0.05042	148109055
rs225306	17	C	A	0.2353	33920036	NM_001282,NM_001030006	AP2B1,AP2B1	Silent,Silent	INTRON
rs3117289	6	G	A	0.2017	29609921
rs3129073	6	G	A	0.2017	29615822
rs10274919	7	G	A	0.4829	64956181
rs3129039	6	A	G	0.2185	29658864
rs1476572	6	C	A	0.3109	29674741
rs1476573	6	A	G	0.3109	29674648
rs1610594	6	G	A	0.3109	29679047
rs2394660	6	A	G	0.3109	29672686
rs3131863	6	G	A	0.3109	29673483
rs11972070	7	A	C	0.395	1508191
rs7796032	7	G	A	0.2605	158064729	NM_130843,NM_130842,NM_002847	PTPRN2,PTPRN2,PTPRN2	Silent,Silent,Silent	INTRON
rs905450	15	A	G	0.2185	82444437	NM_024580,NM_001040610	EFTUD1,EFTUD1	Synonymous_G786G,Synonymous_G735G	EXON
rs4717319	7	A	G	0.4526	66242593	NM_014504	RABGEF1	Silent	INTRON
rs3811578	2	G	A	0.05462	233201328	NM_152383	DIS3L2	Synonymous_S882S	EXON
rs10865953	3	G	A	0.1975	48759562				EXON
rs4881736	11	A	G	0.2857	1515271	NM_053005	MOB2	Silent	INTRON
rs1736982	6	A	G	0.3067	29769521
rs1737043	6	A	G	0.3109	29736047
rs12122721	1	A	G	0.3067	200984480	NM_001252102,NM_001252103,NM_017596,NM_001252100	KIF21B,KIF21B,KIF21B,KIF21B	Silent,Silent,Silent,Silent	INTRON
rs10126244	X	G	A	0.05042	115521351
rs17524608	1	A	C	0.3487	169650804
rs3803361	15	A	G	0.4664	40347745	NR_040061,NR_040059,NR_040060,NR_040062	LOC100131089,LOC100131089,LOC100131089,LOC100131089	Silent,Silent,Silent,Silent	INTRON
rs11012	17	A	G	0.1218	43513441	NR_027774,NR_027782,NM_014798	PLEKHM1,PLEKHM1,PLEKHM1	Silent,Silent,Silent	UTR,EXON
rs12947718	17	A	G	0.1218	43493101	NM_199282	ARHGAP27	Silent	INTRON
rs17250177	Y	A	G	0.3305	21309376
rs17250310	Y	C	A	0.3305	6677619
rs17306537	Y	A	G	0.3305	9853969
rs17306762	Y	A	T	0.3305	14345705
rs17316702	Y	A	G	0.3305	8108722
rs35960273	Y	G	A	0.3305	14640715
rs3906451	Y	C	A	0.3305	22513726
rs871626	Y	G	A	0.3305	22914378
rs966239	Y	C	G	0.3305	19563894
rs2452420	10	G	A	0.4076	66694248
rs2508050	6	G	A	0.09664	29820047
rs1233599	6	C	A	0.07627	28731188
rs12193017	6	C	A	0.3403	79141693
rs12202927	6	A	G	0.3403	79134092
rs10890730	11	A	G	0.2227	107333949
rs7926163	11	A	C	0.2185	107330997
rs3999564	10	A	G	0.2563	121736699
rs4751759	10	A	G	0.2521	121734542
rs7498985	16	A	G	0.437	90103117	NM_001481,NR_023348	GAS8,GAS8	Silent,Silent	INTRON
rs11113581	12	A	G	0.2712	108308390
rs7120801	11	A	G	0.1218	48605015
rs1233579	6	G	A	0.07563	28712663
rs1233619	6	A	G	0.07563	28745452
rs3116830	6	A	G	0.07563	29167575
rs3117326	6	A	G	0.07563	29240378
rs3118361	6	A	G	0.07563	28898287
rs3118370	6	C	A	0.07563	28833101
rs3130834	6	G	A	0.07563	29248149
rs3130837	6	A	C	0.07563	28948092
rs3130845	6	G	A	0.07563	28923367
rs3130895	6	A	G	0.07563	28905791
rs3131073	6	A	G	0.07563	28920972
rs3131093	6	A	G	0.07563	28837437
rs3131343	6	A	G	0.07563	28775564
rs3132389	6	C	A	0.07563	28831021	NR_033379	LOC401242	Silent	INTRON
rs3132392	6	G	A	0.07563	28838629
rs4324798	6	A	G	0.07563	28776117
rs7767099	6	A	G	0.07563	28768698
rs3906823	4	G	A	0.05462	47142218	NM_000812	GABRB1	Silent	INTRON
rs12353411	9	A	G	0.05042	426215	NM_203447,NM_001190458,NM_001193536	DOCK8,DOCK8,DOCK8	Silent,Silent,Silent	INTRON
rs9786043	Y	G	A	0.4957	15472863	NM_007125,NM_182659,NM_182660	UTY,UTY,UTY	Silent,Silent,Silent	INTRON
rs1002044	6	A	T	0.2957	29753729
rs417968	17	G	A	0.1992	43728376	NM_001256299,NR_037772	CRHR1,CRHR1	Silent,Silent	INTRON
rs4555724	4	G	A	0.4034	141658697	NM_015130	TBC1D9	Silent	INTRON
rs9785983	Y	G	A	0.4872	6630931
rs6874435	5	G	A	0.1261	75574855	NM_014979	SV2C	Silent	INTRON
rs28641196	Y	G	A	0.4828	15918592
rs12098986	11	A	G	0.1849	49546908
rs6537091	4	G	A	0.4076	142874553
rs11915920	3	A	G	0.4916	4410534	NM_001164674,NM_182760,NM_001164675	SUMF1,SUMF1,SUMF1	Silent,Silent,Silent	INTRON
rs4685744	3	A	G	0.4916	4403537	NM_001164674,NM_182760,NM_001164675	SUMF1,SUMF1,SUMF1	Silent,Silent,Silent	UTR
rs9786771	Y	T	A	0.3333	21995972
rs11874805	18	G	A	0.1765	77697110	NM_001146345,NM_025078,NM_001146343	PQLC1,PQLC1,PQLC1	Silent,Silent,Silent	INTRON
rs17403440	5	A	G	0.2143	25054004
rs4975577	5	A	G	0.4412	1032032	NM_033120	NKD2	Silent	INTRON
rs156908	1	A	G	0.3193	16844848
rs4792831	17	A	G	0.2185	44206665	NM_001193465,NM_001193466,NM_015443	KANSL1,KANSL1,KANSL1	Silent,Silent,Silent	INTRON
rs8079695	17	A	G	0.2185	44161441	NM_001193465,NM_001193466,NM_015443	KANSL1,KANSL1,KANSL1	Silent,Silent,Silent	INTRON
rs4881649	11	G	A	0.4706	49845560
rs1051447	4	C	A	0.2731	49063872	NM_025087	CWH43	Missense_H689N	EXON
rs2768957	4	G	A	0.2731	49053522	NM_025087	CWH43	Silent	INTRON
rs2471738	17	A	G	0.2647	44076063	NM_001123067,NM_001203251,NM_005910,NM_016835,NM_001203252,NM_016834,NM_001123066,NM_016841	MAPT,MAPT,MAPT,MAPT,MAPT,MAPT,MAPT,MAPT	Silent,Silent,Silent,Silent,Silent,Silent,Silent,Silent	INTRON
rs1343116	6	C	A	0.4034	126069702
rs1015442	12	A	G	0.4076	11060695	NR_037918,NM_023920	PRH1-PRR4,TAS2R13	Silent,Silent	INTRON,EXON
rs1015443	12	A	G	0.4076	11061122	NR_037918,NM_023920	PRH1-PRR4,TAS2R13	Silent,Missense_N259S	INTRON,EXON
rs6488330	12	A	G	0.4076	11081270	NR_037918	PRH1-PRR4	Silent	INTRON,EXON
rs9257805	6	G	A	0.105	29346329
rs6565285	16	G	A	0.2371	31812442
rs7190458	16	A	G	0.05932	75263661	NM_001170721,NM_001170715,NM_001170720,NM_001170719,NM_001170717,NM_001170718,NM_001170714,NM_001170716,NM_014567	BCAR1,BCAR1,BCAR1,BCAR1,BCAR1,BCAR1,BCAR1,BCAR1,BCAR1	Synonymous_L577L,Synonymous_L805L,Synonymous_L639L,Synonymous_L785L,Synonymous_L805L,Synonymous_L787L,Synonymous_L833L,Synonymous_L805L,Synonymous_L787L	EXON
rs660895	6	G	A	0.2479	32577380
rs1115713	20	G	A	0.1695	30135990	NM_178581,NM_178580,NM_030789,NR_003677	HM13,HM13,HM13,PSIMCT-1	Silent,Silent,Silent,Silent	INTRON,EXON
rs818276	6	G	A	0.3739	79047537
rs4906142	14	G	A	0.1092	102238630	NM_001161725,NM_001161726	PPP2R5C,PPP2R5C	Silent,Silent	INTRON
rs7141459	14	A	G	0.1092	102258662	NM_001161725,NM_001161726	PPP2R5C,PPP2R5C	Silent,Silent	INTRON
rs7160945	14	G	A	0.1092	102242072	NM_001161725,NM_001161726	PPP2R5C,PPP2R5C	Silent,Silent	INTRON
rs1510798	4	A	C	0.2437	4629166	NR_037888	LOC100507266	Silent	INTRON
rs6853673	4	A	C	0.2437	4614187	NR_037888	LOC100507266	Silent	INTRON
rs11584383	1	G	A	0.3235	200935866
rs4455499	4	A	G	0.411	142880833
rs1800625	6	G	A	0.1723	32152442
rs10222924	4	A	G	0.2754	49016761	NM_025087	CWH43	Silent	INTRON
rs3130891	6	C	G	0.07627	28977217
rs11136223	8	A	C	0.2941	47572540
rs13279994	8	A	C	0.2941	47534116
rs6989593	8	A	G	0.2941	47551256
rs1032987	5	A	C	0.2437	25334013
rs17301944	X	G	A	0.09244	70053469	NM_001003811,NM_031276	TEX11,TEX11	Silent,Silent	INTRON
rs11040198	11	A	G	0.1261	49000558	NM_001206625	LOC120824	Nonsense_Q202X	EXON
rs4822453	22	C	A	0.416	24254862
rs1736913	6	A	G	0.3824	29704400	NR_026973,NR_026972	HLA-F-AS1,HLA-F-AS1	Silent,Silent	INTRON,EXON
rs554110	11	G	A	0.3729	51372036
rs11594792	10	A	C	0.05462	2823801
rs9786353	Y	G	A	0.307	18394634
rs7705049	5	A	C	0.2754	1644315
rs4027562	Y	C	A	0.4872	6670461
rs11088628	21	G	A	0.3235	18674800
rs7279745	21	G	A	0.3277	18652994
rs8132741	21	G	A	0.3235	18695313
rs8133689	21	A	G	0.3235	18689984
rs6554152	4	G	A	0.3008	55016097
rs3094134	6	A	G	0.08824	30122154	NM_006778,NM_052828	TRIM10,TRIM10	Synonymous_Q346Q,Synonymous_Q346Q	EXON
rs9261538	6	G	A	0.08824	30143491
rs2824273	21	G	A	0.3361	18640119
rs12373168	17	C	A	0.1765	43924337	NR_024559,NM_175882	MAPT-AS1,SPPL2C	Silent,Silent	INTRON,EXON
rs7124266	11	C	A	0.395	49280857
rs3130812	6	A	G	0.3824	29193785
rs11239430	10	A	G	0.1261	45798374	NM_001004297	OR13A1	Silent	UTR
rs7098434	10	A	G	0.1261	45798202	NM_001004297	OR13A1	Silent	UTR
rs11617551	13	A	G	0.4874	44443977	NM_144974	CCDC122	Silent	INTRON
rs12428350	13	G	A	0.4874	44446161	NM_144974	CCDC122	Silent	INTRON
rs12869697	13	A	G	0.4874	44439169	NM_144974	CCDC122	Silent	INTRON
rs12342831	9	G	A	0.2227	33124872	NM_001497	B4GALT1	Silent	INTRON
rs1586957	X	C	A	0.05042	86423568
rs7891580	X	A	C	0.05042	86364256
rs950391	X	A	G	0.05042	86454329
rs6128620	20	A	G	0.05882	58123049
rs7902744	10	G	A	0.3908	52000536	NM_019893,NM_001143974	ASAH2,ASAH2	Silent,Silent	INTRON
rs6901158	6	A	G	0.1356	32205942
rs967055	8	G	A	0.3008	47617956
rs7057928	X	A	C	0.07627	140503628
rs1615962	6	A	G	0.2845	29745726
rs4563798	7	A	G	0.4706	153192052
rs3891157	6	C	A	0.06034	29988439	NR_026751	ZNRD1-AS1	Silent	INTRON,EXON
rs4151667	6	A	T	0.05042	31914024	NM_001710	CFB	Missense_L9H	EXON
rs4151669	6	A	G	0.05042	31915144	NM_001710	CFB	Synonymous_P168P	EXON
rs4151671	6	A	G	0.05042	31918903	NM_001710	CFB	Silent	INTRON
rs4151672	6	A	G	0.05085	31919830	NM_001710	CFB	Silent	UTR
rs12281162	11	G	A	0.1849	48650491
rs2282632	18	A	G	0.4874	31320229	NM_030632	ASXL3	Missense_N954S	EXON
rs11812185	10	A	C	0.2353	51045216	NM_003631	PARG	Silent	INTRON
rs4838566	10	A	G	0.2353	51022933
rs7921218	10	C	A	0.2353	51110279	NM_003631	PARG	Silent	INTRON
rs12456319	18	A	G	0.07983	46943301	NM_017653	DYM	Silent	INTRON
rs6993769	8	A	G	0.4958	608018
rs6453208	5	G	A	0.3992	75464430	NM_014979	SV2C	Silent	INTRON
rs1610663	6	A	G	0.3151	29778626
rs1610699	6	C	A	0.3151	29778987
rs11642783	16	G	A	0.3235	2705523
rs11648529	16	G	A	0.3235	2725256
rs338779	16	C	A	0.1765	2005563
rs2283765	X	G	A	0.05882	123632392	NM_001163279,NM_001163278,NM_014253	ODZ1,ODZ1,ODZ1	Silent,Silent,Silent	INTRON
rs2760912	13	A	G	0.1849	50732675
rs2812224	13	A	G	0.1849	50731245
rs1264377	6	A	G	0.1429	30764907
rs951162	19	A	G	0.4872	21621380
rs2282546	18	G	A	0.07143	46567784
rs10497172	2	G	A	0.05042	156970297
rs9332739	6	C	G	0.05085	31903804	NM_001178063,NM_001145903,NM_000063	C2,C2,C2	Silent,Missense_E186D,Missense_E318D	INTRON,EXON
rs6908815	6	G	A	0.2143	167744409	NM_031949	TTLL2	Silent	INTRON
rs7895871	10	G	A	0.1345	45720383
rs7124871	11	A	C	0.05882	55541620	NM_001001967	OR5D13	Missense_R236L	EXON
rs13025827	2	G	A	0.2119	74337353
rs4976323	5	G	A	0.4958	135052055
rs3787419	20	C	A	0.5	60501522	NM_001794,NM_001252338,NM_001252339	CDH4,CDH4,CDH4	Silent,Silent,Silent	INTRON
rs6142884	20	A	G	0.4958	60503350	NM_001794,NM_001252338,NM_001252339	CDH4,CDH4,CDH4	Missense_K625R,Missense_K588R,Missense_K551R	EXON
rs7458326	7	G	A	0.1356	53318471
rs12293923	11	A	G	0.1838	48942781
rs10772397	12	G	A	0.4034	11138683	NR_037918,NM_176890	PRH1-PRR4,TAS2R50	Silent,Synonymous_P259P	INTRON,EXON
rs12407007	1	A	G	0.05462	30890532
rs12407723	1	G	A	0.05462	30890053
rs10075815	5	A	G	0.3067	174337156
rs10468346	16	G	A	0.05042	75593083				EXON
rs853676	6	A	G	0.1134	28299687	NM_001243243,NM_001243241,NM_001243244,NM_001243242,NM_001135216,NM_030899	ZNF323,ZNF323,ZNF323,ZNF323,ZNF323,ZNF323	Silent,Silent,Silent,Silent,Silent,Silent	INTRON
rs853679	6	A	C	0.1134	28296863	NM_001243243,NM_001243241,NM_001243244,NM_001243242,NM_001135216,NM_030899	ZNF323,ZNF323,ZNF323,ZNF323,ZNF323,ZNF323	Silent,Silent,Silent,Silent,Silent,Silent	INTRON
rs853685	6	A	G	0.1134	28288785
rs3794825	18	G	A	0.07627	46806580	NM_017653	DYM	Silent	INTRON
rs12315146	12	A	G	0.08824	112323016	NM_139078,NM_003668	MAPKAPK5,MAPKAPK5	Silent,Silent	INTRON
rs1611133	6	A	G	0.2185	29809382
rs1611750	6	C	A	0.2185	29814778
rs1633030	6	G	A	0.3067	29745794
rs1736976	6	G	A	0.3151	29773999
rs1737031	6	A	G	0.3067	29737481
rs2735042	6	G	A	0.3067	29747373
rs1635291	17	G	A	0.1891	43751913	NM_001256299,NR_037772	CRHR1,CRHR1	Silent,Silent	INTRON
rs1724400	17	A	C	0.1891	43755871	NM_001256299,NR_037772	CRHR1,CRHR1	Silent,Silent	INTRON
rs7215239	17	G	A	0.1891	43767773	NM_001256299,NR_037772	CRHR1,CRHR1	Silent,Silent	INTRON
rs4540846	11	A	G	0.4661	54835203
rs5907414	X	A	G	0.05042	142364922
rs2157146	X	G	A	0.07563	127127261
rs8263	17	A	G	0.4412	56423114	NR_038410,NR_038411,NR_038412,NR_038413,NR_038416,NR_038414,NR_038415,NR_038417,NR_038418,NM_003168	LOC100506779,LOC100506779,LOC100506779,LOC100506779,LOC100506779,LOC100506779,LOC100506779,LOC100506779,LOC100506779,SUPT4H1	Silent,Silent,Silent,Silent,Silent,Silent,Silent,Silent,Silent,Silent	INTRON
rs2016467	17	A	G	0.235	25451119
rs7991237	13	G	A	0.4622	52652520	NM_199289	NEK5	Silent	INTRON
rs2472150	10	A	G	0.4748	38290878
rs496627	10	G	A	0.4874	38350398
rs11040432	11	A	G	0.05042	49596079	NR_027044	LOC440040	Silent	INTRON
rs2291929	12	G	A	0.3992	125814387	NM_052907	TMEM132B	Silent	INTRON
rs3132390	6	G	A	0.08403	28832788
rs9393929	6	A	C	0.08403	28696063
rs2856695	6	G	A	0.437	32651894
rs3021058	6	C	A	0.437	32652359
rs4642516	6	A	C	0.437	32657543
rs9275141	6	C	A	0.437	32651117
rs7257857	19	A	G	0.4916	21579538
rs13212921	6	A	G	0.1176	27205422
rs13219354	6	G	A	0.1176	27185664
rs4452638	6	A	G	0.1134	27229265
rs643099	17	A	G	0.05462	6568816
rs11775579	8	G	A	0.2689	47115069
rs1057478	13	G	A	0.3319	53226118
rs778676	17	A	G	0.1429	16660721	NM_014695	CCDC144A	Silent	INTRON
rs10781528	9	A	G	0.2773	139854099
rs884218	9	A	G	0.2815	139847570	NM_178536	LCN12	Silent	INTRON
rs4960643	7	G	A	0.05042	154679703	NM_001039350,NM_130797,NM_001936	DPP6,DPP6,DPP6	Silent,Silent,Silent	INTRON
rs9786439	Y	C	G	0.3304	19020340
rs2289643	17	G	A	0.4118	6515454	NM_014804	KIAA0753	Missense_D444N	EXON
rs9786314	Y	G	A	0.4831	10077460
rs2969986	18	A	G	0.1176	48013152
rs4793954	17	A	C	0.3277	56629527
rs2295859	6	G	A	0.06303	7574852	NM_004415,NM_001008844	DSP,DSP	Silent,Silent	INTRON
rs7703008	5	A	G	0.4454	85477788
rs4812783	20	G	A	0.3908	42715045
rs10254057	7	C	A	0.1345	53316534
rs10772098	12	G	A	0.3782	33741911
rs10844658	12	A	G	0.3782	33769090
rs7312504	12	A	G	0.3782	33788835
rs10769353	11	G	A	0.3613	5954809
rs10950195	7	G	A	0.3613	62729224
rs7281019	21	G	A	0.2353	33958347
rs6915719	6	C	A	0.3866	79172613
rs2279775	5	A	G	0.188	1608754	NR_003713	LOC728613	Silent	INTRON
rs7564091	2	A	G	0.05462	55017837	NM_001039753	EML6	Silent	INTRON
rs7594662	2	A	G	0.05042	49984263
rs1047912	12	A	G	0.2353	51138862	NM_173602	DIP2B	Silent	UTR
rs11008181	10	G	A	0.3151	30976768
rs11965538	6	A	G	0.1218	28239915	NM_001111039,NM_001023560,NM_152736	ZNF187,ZNF187,ZNF187	Missense_R73Q,Missense_R73Q,Silent	INTRON,EXON
rs1419183	6	C	A	0.1218	28242794	NM_001111039,NM_001023560,NM_152736	ZNF187,ZNF187,ZNF187	Silent,Silent,Silent	INTRON,EXON
rs1679709	6	A	G	0.1218	28228342	NM_001007531	NKAPL	Missense_E398G	EXON
rs1778508	6	G	A	0.1218	28229881
rs6901575	6	A	G	0.1218	28250984	NM_001184743,NM_032507	PGBD1,PGBD1	Silent,Silent	INTRON,EXON
rs9786869	Y	G	A	0.487	16263188
rs204999	6	G	A	0.2143	32109979
rs2911253	16	C	A	0.479	89488587	NM_001256182,NM_001256183,NM_013275,NR_045839	ANKRD11,ANKRD11,ANKRD11,ANKRD11	Silent,Silent,Silent,Silent	INTRON,EXON
rs6471124	8	G	A	0.1555	134446148
rs289650	10	C	A	0.4873	37975505
rs1473822	9	A	G	0.4496	8726153	NM_130391,NM_130392,NM_001040712,NM_001171025,NM_130393,NM_002839	PTPRD,PTPRD,PTPRD,PTPRD,PTPRD,PTPRD	Silent,Silent,Silent,Silent,Silent,Silent	INTRON
rs6936401	6	A	G	0.05462	132823527	NM_003569	STX7	Silent	INTRON
rs3979242	2	G	A	0.3529	81261916
rs1632962	6	A	G	0.2227	29683808
rs1233480	6	A	G	0.105	29477414
rs3789463	1	G	A	0.08403	6447574	NM_007274	ACOT7	Silent	INTRON
rs176095	6	G	A	0.1864	32158319
rs1207506	X	G	A	0.05042	47663988
rs1108052	6	C	A	0.1975	30069795
rs1264695	6	G	A	0.1975	30067892
rs1264698	6	C	A	0.1975	30067177
rs1264702	6	G	A	0.1933	30065575
rs9370718	6	A	G	0.141	58047654
rs3764147	13	G	A	0.2227	44457925	NM_001128303,NM_153218	LACC1,LACC1	Missense_I254V,Missense_I254V	EXON
rs7704172	5	A	G	0.2395	177727491	NM_173465	COL23A1	Silent	INTRON
rs4422672	7	C	A	0.3652	62203031
rs624177	17	G	A	0.3445	47314413
rs1869302	15	A	G	0.3992	40804518
rs10262070	7	A	G	0.25	1141738	NM_001134395,NM_032350,NM_001134396	C7orf50,C7orf50,C7orf50	Silent,Silent,Silent	INTRON,EXON
rs12888218	14	A	G	0.4873	89200757	NM_183387	EML5	Silent	INTRON
rs7852475	9	G	A	0.3655	140698856	NM_024757	EHMT1	Silent	INTRON
rs1739384	6	C	A	0.4034	126099246
rs7186053	16	A	G	0.4202	68839293	NM_004360	CDH1	Silent	INTRON
rs9786207	Y	A	G	0.3421	8233186
rs7947900	11	C	A	0.4328	316299
rs4720816	7	C	A	0.05462	9039807
rs17172602	7	A	G	0.1513	45741525	NM_021116	ADCY1	Silent	INTRON
rs3130349	6	A	G	0.1765	32147696	NM_006913,NR_003129	RNF5,RNF5P1	Synonymous_P105P,Silent	EXON
rs1633028	6	C	A	0.3093	29746367
rs2244022	7	A	G	0.4956	66202430
rs357777	2	C	A	0.07983	71417065	NM_020459	PAIP2B	Synonymous_P75P	EXON
rs357780	2	A	G	0.07983	71415479	NM_020459	PAIP2B	Silent	UTR
rs9562532	13	G	A	0.2815	44599789	NR_026955	LINC00284	Silent	INTRON
rs11768843	7	A	G	0.1261	53332419
rs6907604	6	A	G	0.2773	89773599
rs7786206	7	G	A	0.4286	65063274
rs3131296	6	A	G	0.1345	32172993	NM_004557	NOTCH4	Silent	INTRON
rs3132956	6	A	G	0.1345	32179438	NM_004557	NOTCH4	Silent	INTRON
rs3134942	6	A	C	0.1345	32168771	NM_004557	NOTCH4	Synonymous_V1384V	EXON
rs10781546	10	G	A	0.437	134784486	NR_046231	LOC399829	Silent	INTRON
rs10870214	10	A	G	0.4412	134783181	NR_046231	LOC399829	Silent	INTRON
rs2265638	10	G	A	0.395	135217175	NM_138384	MTG1	Silent	INTRON,EXON
rs2074977	19	C	A	0.3613	3434028	NM_205843,NM_001245005,NM_001245004,NM_005597,NM_001245002	NFIC,NFIC,NFIC,NFIC,NFIC	Silent,Silent,Silent,Silent,Silent	INTRON
rs9461507	6	A	G	0.05462	29075233
rs9468487	6	G	A	0.05882	29107052
rs13336016	16	A	G	0.05042	56049756
rs10072459	5	A	G	0.4832	75462736	NM_014979	SV2C	Silent	INTRON
rs1064627	6	G	A	0.1387	30698541	NM_005803	FLOT1	Silent	INTRON
rs650826	11	A	C	0.1822	49250912
rs12011358	X	G	A	0.06723	5290069
rs12846452	X	G	A	0.05042	5279429
rs7054190	X	A	C	0.05882	5321350
rs7067226	Y	A	G	0.3248	21983827
rs12551209	9	A	G	0.1471	124283089
rs7618915	3	A	G	0.3445	52279594
rs6524325	X	A	C	0.05882	83840830
rs10769603	11	A	G	0.3824	49688837	NR_027044	LOC440040	Silent	INTRON
rs17222167	Y	G	A	0.3304	16377198
rs10518396	1	C	A	0.05932	88173396
rs7087190	10	A	G	0.05042	79077444	NM_001014797,NM_002247,NM_001161352,NM_001161353	KCNMA1,KCNMA1,KCNMA1,KCNMA1	Silent,Silent,Silent,Silent	INTRON
rs2295407	22	A	G	0.06303	50260904	NM_014838	ZBED4	Silent	INTRON
rs3129986	6	A	G	0.1429	30763562
rs1443417	17	A	G	0.395	6493198	NM_014804	KIAA0753	Missense_Q896R	EXON
rs2009	17	G	A	0.3866	6481776	NM_014804	KIAA0753	Silent	UTR
rs2072149	17	A	G	0.395	6531648	NM_014804	KIAA0753	Synonymous_S169S	EXON
rs2289642	17	A	G	0.395	6515387	NM_014804	KIAA0753	Missense_L466P	EXON
rs2301873	17	A	G	0.395	6538355	NM_014804	KIAA0753	Synonymous_S23S	EXON
rs3744720	17	A	G	0.395	6483046	NM_014804	KIAA0753	Silent	UTR
rs9751	17	G	A	0.3866	6481933	NM_014804	KIAA0753	Silent	UTR
rs1370454	3	G	A	0.1513	97275606	NM_001080448,NM_173655	EPHA6,EPHA6	Silent,Silent	INTRON
rs2118350	3	A	C	0.1513	97252553	NM_001080448,NM_173655	EPHA6,EPHA6	Silent,Silent	INTRON
rs4857274	3	G	A	0.1513	97282841	NM_001080448,NM_173655	EPHA6,EPHA6	Silent,Silent	INTRON
rs6439265	3	A	G	0.1513	97304955	NM_001080448,NM_173655	EPHA6,EPHA6	Silent,Silent	INTRON
rs6775629	3	G	A	0.1513	97289022	NM_001080448,NM_173655	EPHA6,EPHA6	Silent,Silent	INTRON
rs6809865	3	G	A	0.1513	97349304	NM_001080448,NM_173655	EPHA6,EPHA6	Silent,Silent	INTRON
rs6810360	3	G	A	0.1513	97284992	NM_001080448,NM_173655	EPHA6,EPHA6	Silent,Silent	INTRON
rs9868829	3	A	G	0.1513	97286565	NM_001080448,NM_173655	EPHA6,EPHA6	Silent,Silent	INTRON
rs9878433	3	G	A	0.1513	97279087	NM_001080448,NM_173655	EPHA6,EPHA6	Silent,Silent	INTRON
rs871888	16	G	A	0.3319	29318906	NR_002939	SNX29P2	Silent	INTRON
rs4799141	18	A	G	0.3109	77945325	NM_032510	PARD6G	Silent	INTRON
rs10521834	X	A	G	0.1008	142081024
rs7805945	7	G	A	0.1513	53252768
rs1264622	6	A	G	0.1933	30256936	NR_024053,NR_024052	HCG18,HCG18	Silent,Silent	EXON
rs11640526	16	G	A	0.2331	31820807
rs162398	21	A	G	0.416	44949285	NM_007031	HSF2BP	Silent	UTR
rs12497223	3	A	G	0.4958	191852283
rs1632983	6	A	G	0.3136	29773509
rs250629	16	A	C	0.3235	3525431	NM_001083601,NM_001083600,NM_024845	NAA60,NAA60,NAA60	Silent,Silent,Silent	INTRON
rs4786421	16	A	G	0.3235	3522303	NM_001083601,NM_001083600,NM_024845	NAA60,NAA60,NAA60	Silent,Silent,Silent	INTRON
rs3857714	7	A	G	0.06303	22073513
rs6710284	2	A	G	0.2899	81440526
rs6879305	5	A	G	0.4874	75450127	NM_014979	SV2C	Silent	INTRON
rs12577819	11	A	G	0.1176	55571127
rs12790505	11	G	A	0.1176	55579801	NM_001004738	OR5L1	Missense_S287P	EXON
rs12791710	11	A	G	0.1176	55572452
rs12807047	11	A	G	0.1176	55538071
rs1818366	11	G	A	0.1176	55632259
rs1871848	11	A	G	0.1176	55920262
rs34543122	11	A	G	0.1176	55594521
rs4367963	11	G	A	0.1176	55703728	NM_006637	OR5I1	Missense_L50S	EXON
rs7105199	11	C	A	0.1176	55763943
rs28569024	2	G	A	0.2627	139008811
rs2394550	6	A	G	0.4202	29248461
rs2838340	21	A	G	0.4202	45076373	NM_007031	HSF2BP	Silent	INTRON
rs12009109	X	A	G	0.05882	28317929
rs12013982	X	A	G	0.05042	28321696
rs1055995	9	G	A	0.4076	139690840	NM_001039374	KIAA1984	Silent	UTR
rs5924090	X	A	C	0.08403	86954001
rs17563576	5	G	A	0.1723	560476
rs7684974	4	A	C	0.3739	165944299
rs11265585	1	A	C	0.3908	161269157
rs2353695	16	A	G	0.4664	86467111
rs11096435	Y	A	G	0.313	13887941
rs2208908	X	G	A	0.05882	87028848
rs5924109	X	A	C	0.05882	87003085
rs6617464	X	A	G	0.05882	87010172
rs2297385	20	A	G	0.05042	62070966	NM_172108,NM_004518,NM_172106,NM_172107,NM_172109	KCNQ2,KCNQ2,KCNQ2,KCNQ2,KCNQ2	Synonymous_F304F,Synonymous_F304F,Synonymous_F304F,Synonymous_F304F,Synonymous_F304F	EXON
rs6122454	20	A	G	0.05462	62092342	NM_172108,NM_004518,NM_172106,NM_172107,NM_172109	KCNQ2,KCNQ2,KCNQ2,KCNQ2,KCNQ2	Silent,Silent,Silent,Silent,Silent	INTRON
rs3095340	6	C	A	0.1555	30726939
rs10087392	8	C	A	0.05042	3952552	NM_033225	CSMD1	Silent	INTRON
rs1543083	9	A	C	0.4195	8703025	NM_130391,NM_130392,NM_001040712,NM_001171025,NM_130393,NM_002839	PTPRD,PTPRD,PTPRD,PTPRD,PTPRD,PTPRD	Silent,Silent,Silent,Silent,Silent,Silent	INTRON
rs17105163	10	A	G	0.05508	125164858
rs910270	1	A	G	0.2731	55833351
rs9594971	13	G	A	0.2437	44129615	NM_017993,NM_001242863,NM_001127615	ENOX1,ENOX1,ENOX1	Silent,Silent,Silent	INTRON
rs10838734	11	C	A	0.2983	5876325
rs797252	1	C	A	0.05042	9223160
rs2092091	6	G	A	0.3739	167685688
rs1120519	1	G	A	0.1092	103402184	NM_080630,NM_080629,NM_001190709,NM_001854	COL11A1,COL11A1,COL11A1,COL11A1	Silent,Silent,Silent,Silent	INTRON

## Sheet: c) CpG Annotation
CpG SITE	CHR	MAPINFO	UCSC_REFGENE_NAME	UCSC_REFGENE_GROUP	RELATION_TO_UCSC_CPG_ISLAND	Number of cross-reactive targets with 47 bases match	Number of cross-reactive targets with 48 bases match	Number of cross-reactive targets with 49 bases match	Number of cross-reactive targets with 50 bases match
cg27281836	11	49229833	FOLH1;FOLH1	Body;Body	Island	0	0	0	0
cg23247274	13	21750649	MRP63;MRP63;SKA3;SKA3;SKA3;SKA3	1stExon;5'UTR;5'UTR;1stExon;5'UTR;1stExon	Island	0	0	0	0
cg13381631	10	46776799			S_Shore	1	2	1	0
cg00902417	17	15492168	CDRT1	3'UTR		0	0	0	0
cg04842962	6	43655489	MRPS18A	1stExon	Island	0	0	0	0
cg05957603	22	41252784	XPNPEP3;ST13	TSS1500;TSS200	Island	1	0	1	0
cg17117718	17	43663208			Island	0	0	0	0
cg18984499	17	8286166	RPL26	5'UTR	N_Shore	0	0	0	0
cg21818749	12	58026476	B4GALNT1	5'UTR	Island	0	0	0	0
cg22423821	5	36001550				1	0	0	0
cg21600908	12	133085885	FBRSL1	Body		0	0	0	1
cg20290983	6	43655470	MRPS18A	1stExon	Island	0	0	0	0
cg26043149	18	55253948	FECH;FECH;FECH;FECH	5'UTR;5'UTR;1stExon;1stExon	Island	0	0	0	0
cg14011486	1	26737247	LIN28	TSS200	Island	0	0	0	0
cg26518628	1	97050305				0	0	0	0
cg12753165	1	235274196	TOMM20	3'UTR		0	0	1	0
cg25548582	13	52598798	UTP14C;ALG11	TSS200;Body		0	0	0	0
cg01418896	7	153108684				0	0	2	0
cg12805629	2	11565653				3	4	8	0
cg09050820	6	167586206	TCP10L2	Body	N_Shore	0	1	0	0
cg17670477	8	24857794			Island	0	0	0	0
cg12093005	12	133086067	FBRSL1	Body		0	0	1	1
cg15611600	13	45563400	KIAA1704;NUFIP1	TSS1500;1stExon	Island	0	0	1	0
cg08275631	13	75843817				170	198	7	0
cg27275811	11	74457193			N_Shelf	1	1	0	0
cg19169023	15	41853346	TYRO3	Body	S_Shore	0	0	0	0
cg26356450	13	65532273				0	0	1	0
cg06606381	12	133084897	FBRSL1	Body		0	0	0	0
cg22724854	11	55737072	OR10AG1	TSS1500		0	0	0	0
cg02947374	16	88267466			N_Shore	0	0	1	0
cg12856521	11	46389249	DGKZ;DGKZ;DGKZ;DGKZ	Body;Body;Body;Body	Island	0	0	1	0
cg24801230	17	43978533	MAPT;MAPT;MAPT;MAPT;MAPT;MAPT	5'UTR;5'UTR;5'UTR;5'UTR;5'UTR;5'UTR	S_Shelf	0	0	0	0
cg22968622	17	43663579			Island	0	0	0	0
cg07817883	1	32538562	TMEM39B;TMEM39B	1stExon;5'UTR	Island	0	0	0	0
cg01620082	3	125678407			Island	0	0	0	0
cg17239678	1	38273928	C1orf122;YRDC;C1orf122;C1orf122;C1orf122	1stExon;TSS200;5'UTR;5'UTR;1stExon	Island	0	0	0	0
cg05276469	17	16570473			Island	0	0	0	0
cg03429785	15	59498649	MYO1E;LDHAL6B	Body;TSS1500	N_Shore	0	2	0	0
cg23085500	12	14952637	WBP11	Body	N_Shelf	1	0	0	0
cg08566640	11	64091735				0	0	1	0
cg04657470	2	198365150	HSPE1;HSPE1;HSPD1;HSPD1	1stExon;5'UTR;TSS1500;TSS200	Island	0	0	0	0
cg03944143	17	2595123	KIAA0664	Body	Island	0	0	0	0
cg24573310	10	60029455	CISD1	Body	S_Shore	0	0	0	0
cg16658931	19	51171061	SHANK1	Body	Island	0	0	0	0
cg08951186	16	88290370			N_Shelf	0	0	1	0
cg16219302	15	90895937	ZNF774	5'UTR	Island	0	0	0	0
cg00160777	16	23764590	CHP2	TSS1500	N_Shore	6	1	1	0
cg10052190	16	22019676	C16orf52	1stExon	Island	1	0	0	0
cg18634211	1	26737262	LIN28	TSS200	Island	0	0	0	0
cg18391209	1	223747670	CAPN8	Body	S_Shelf	0	0	0	0
cg15830792	10	64893214	NRBF2;NRBF2	1stExon;5'UTR	Island	1	0	0	0
cg18540325	9	33795118	PRSS3;PRSS3	TSS1500;Body		0	0	0	0
cg16712639	X	24073090	EIF2S3	1stExon	Island	1	0	0	0
cg00339687	1	161348895				0	0	0	0
cg01256320	12	133087207	FBRSL1	Body		0	0	0	1
cg08600765	20	34638493	LOC647979	Body	Island	0	1	0	0
cg07940072	14	38061326	FOXA1	Body	Island	0	1	0	0
cg17862947	12	133086926	FBRSL1	Body		0	0	0	1
cg11707556	5	10655725	ANKRD33B	3'UTR		3	2	1	0
cg15556397	3	8716557				5	6	2	0
cg26868306	10	29769658	SVIL;SVIL	Body;Body		0	0	1	0
cg22491629	6	157744540	C6orf35;C6orf35	5'UTR;1stExon	Island	0	0	0	0
cg26450240	11	49003361				0	0	0	0
cg02228913	17	44058016	MAPT;MAPT;MAPT;MAPT;MAPT;MAPT	Body;Body;Body;Body;Body;Body	N_Shelf	0	0	0	0
cg19508790	12	34547604				0	0	0	0
cg01369511	2	70528091	FAM136A	Body	N_Shore	1	3	0	0
cg03054831	20	61505781			N_Shelf	22	37	6	0
cg12521634	11	10154929	SBF2	Body		86	74	17	0
cg26811252	16	29126840	RRN3P2	Body		0	0	0	0
cg24556754	1	3721846				1	0	1	0
cg15850739	15	23692512				0	5	3	0
cg08242859	7	128032651	IMPDH1;IMPDH1;IMPDH1;IMPDH1;IMPDH1;IMPDH1;IMPDH1	3'UTR;3'UTR;3'UTR;3'UTR;3'UTR;3'UTR;3'UTR		0	0	0	0
cg02718200	6	31324269	HLA-B	Body	Island	1	1	0	0
cg01796902	7	137830988				4	1	1	0
cg00837290	16	89350068	ANKRD11	Body	S_Shore	0	0	0	0
cg24728468	8	82192791	FABP5;FABP5	1stExon;5'UTR	Island	1	2	2	0
cg25299176	17	1303341	YWHAE;YWHAE	1stExon;Body	Island	0	1	0	0
cg20584997	2	89065319	FLJ40330	TSS200	Island	1	5	1	0
cg25995724	8	82192788	FABP5;FABP5	1stExon;5'UTR	Island	1	2	2	0
cg04222842	1	225965391	SRP9;SRP9	TSS200;TSS200	Island	0	0	0	0
cg20587970	11	113659929			N_Shore	0	1	1	0
cg16105309	15	79090380	ADAMTS7	Body	N_Shelf	0	2	0	0
cg24212677	17	9279954	STX8	Body		5	3	0	0
cg05499111	15	27902080				0	0	0	0
cg26099876	8	141644609	EIF2C2;EIF2C2	Body;Body	Island	0	1	0	0
cg24436365	6	63940138				6	1	0	0
cg17660026	22	41252631	XPNPEP3;ST13;ST13	TSS1500;5'UTR;1stExon	Island	0	1	0	0
cg19510820	11	107047888				2	2	0	0
cg12441246	8	1972838			S_Shore	9	3	5	0
cg09708560	12	53547922				2	0	0	0
cg11502921	1	31567962				0	0	0	0
cg22485774	8	42547413				0	0	0	0
cg16973203	2	230876010	FBXO36	3'UTR		0	0	1	0
cg23484087	19	58459097	ZNF256	TSS200	Island	0	0	0	0
cg13989295	17	57187728	SKA2;SKA2	3'UTR;3'UTR	S_Shelf	0	0	0	0
cg17332295	X	101853476	ARMCX5;ARMCX5;ARMCX5;ARMCX5;ARMCX5;ARMCX5	TSS1500;TSS1500;TSS1500;TSS1500;TSS1500;TSS1500	N_Shore	2	1	0	0
cg01061520	Y	9478342			Island	0	0	0	0
cg15184452	5	178580561	ADAMTS2;ADAMTS2	Body;Body		0	0	0	0
cg17125897	1	151220703	PIP5K1A;PIP5K1A;PIP5K1A;PIP5K1A	3'UTR;3'UTR;3'UTR;3'UTR		0	1	1	0
cg23316923	20	52210825			Island	0	0	2	0
cg18944383	4	111397179	ENPEP	TSS200	N_Shore	0	0	0	0
cg11199437	10	39023045			N_Shore	0	4	4	0
cg10154826	6	17600994	FAM8A1	1stExon	Island	0	0	0	0
cg02388795	12	76474635	NAP1L1;NAP1L1	5'UTR;5'UTR	N_Shelf	0	0	0	0
cg14294115	19	21688755	ZNF429	Body	Island	3	1	0	0
cg27412268	8	140871437	TRAPPC9;TRAPPC9	Body;Body		0	0	0	0
cg24007312	3	52312811	WDR82	TSS200	Island	0	0	0	0
cg01787110	1	109008453	NBPF6;NBPF6	Body;Body		0	0	2	0
cg23634079	6	31712195	MSH5;MSH5;MSH5;MSH5	Body;Body;Body;Body	S_Shelf	0	0	0	0
cg05036715	10	58777720				0	0	0	0
cg06529477	17	56709497	TEX14;TEX14	Body;Body		0	0	0	0
cg19743820	5	85913790	COX7C;COX7C	5'UTR;1stExon		0	0	0	0
cg25404033	7	108297992				3	1	0	0
cg10631902	5	14652156				2	2	4	0
cg23762487	6	31165673	HCG27	Body	Island	1	2	0	0
cg18071532	12	48357234	TMEM106C;TMEM106C;TMEM106C;TMEM106C	TSS200;TSS200;TSS200;TSS200	Island	0	0	0	0
cg15196058	4	130934318				79	7	1	0
cg02273106	2	210010325			Island	0	0	1	0
cg05557315	Y	9476544			N_Shore	1	2	0	1
cg22964396	11	71524540			Island	0	1	5	0
cg08933160	12	112944601	PTPN11	3'UTR		0	2	1	0
cg18228076	17	43983362	MAPT;MAPT;MAPT;MAPT;MAPT;MAPT	5'UTR;5'UTR;5'UTR;5'UTR;5'UTR;5'UTR		0	0	0	0
cg21438527	6	26189355	HIST1H4D	TSS200	S_Shore	0	0	0	0
cg18493039	4	67578422				240	190	19	0
cg15704280	7	45808275	SEPT13	Body	Island	2	3	1	0
cg09079882	16	10837135	NUBP1	TSS1500	N_Shore	0	0	0	0
cg05777356	10	72025953	NPFFR1	1stExon		0	0	0	0
cg08833952	22	22469457			Island	2	2	2	0
cg10017982	6	32155783	PBX2	Body		0	0	0	0
cg14159526	9	35868608				0	0	0	0
cg13679164	6	161258479				1	0	0	0
cg20054939	12	133614314	ZNF84;ZNF84	5'UTR;5'UTR	Island	0	0	0	1
cg26321609	3	123680480	CCDC14	TSS1500	Island	0	0	1	0
cg19862389	1	202166406	LGR6	Body	S_Shelf	0	0	1	0
cg22111694	2	91758369			S_Shore	0	0	0	0
cg25535652	6	93992415	EPHA7	Body		49	26	0	0
cg24275100	3	8715337				9	3	6	0
cg14835392	13	37633446	FAM48A;FAM48A	5'UTR;5'UTR	Island	0	0	0	0
cg10433390	17	41434430			N_Shelf	3	1	0	0
cg17812503	12	37937769				1	3	1	0
cg19694781	19	47549865	TMEM160	Body	N_Shore	0	1	0	0
cg09270866	1	147806668			N_Shore	0	0	0	0
cg03923277	12	104359732	TDG;TDG	1stExon;5'UTR	Island	0	0	0	0
cg21274067	2	114341111	WASH2P	TSS200	N_Shore	4	0	0	0
cg24215973	2	240111563	HDAC4	Body	Island	0	0	0	0
cg02646394	2	89065379	FLJ40330	TSS200	Island	2	2	4	0
cg03929089	4	120376271			Island	2	3	1	0
cg11430096	6	110968061	CDK19	Body	S_Shore	0	0	0	0
cg25312636	6	33141678	COL11A2;COL11A2;COL11A2	Body;Body;Body		0	0	0	0
cg23692497	11	77706182	INTS4	TSS1500	S_Shore	0	0	0	0
cg02244970	11	55135222	OR4A15	TSS200		0	0	0	0
cg07000267	2	84105397				2	0	2	0
cg13150855	20	54944858	AURKA;AURKA;AURKA;AURKA;AURKA;AURKA	3'UTR;3'UTR;3'UTR;3'UTR;3'UTR;3'UTR		0	0	0	0
cg23483530	5	176759977	LMAN2	Body	S_Shore	0	0	0	0
cg14315332	3	101295794	PCNP	Body	S_Shelf	2	0	2	0
cg01027929	7	26241406	HNRNPA2B1;CBX3;CBX3;HNRNPA2B1;CBX3	TSS1500;1stExon;5'UTR;TSS1500;5'UTR	Island	0	0	0	0
cg10801418	19	20188738	ZNF90	TSS200		7	1	6	0
cg22177721	6	139636235				0	0	1	0
cg16301989	2	84104845				2	2	1	0
cg17704839	19	9939038	UBL5;UBL5	Body;Body	S_Shore	0	0	0	0
cg07422735	22	46323087	WNT7B	Body	N_Shelf	0	0	0	0
cg18631743	22	20104954	RANBP1;TRMT2A;TRMT2A	TSS200;TSS200;TSS200	Island	0	0	0	0
cg19862616	7	65841803	NCRNA00174	Body	Island	1	0	0	0
cg27117509	2	19551398	OSR1	3'UTR	N_Shore	0	0	0	0
cg24515091	6	169395900				0	0	0	0
cg08161449	15	66679676	MAP2K1;MAP2K1	1stExon;5'UTR	Island	0	0	0	0
cg00102808	16	620304	PIGQ;PIGQ	5'UTR;5'UTR	S_Shore	0	0	0	0
cg14002781	X	153051367	IDH3G;IDH3G	3'UTR;Body		0	0	0	0
cg22713356	15	30763199			Island	0	0	0	0
cg21659725	3	3221576	CRBN	TSS200	Island	0	0	0	0
cg07880636	7	51384621	COBL	TSS200	Island	0	0	0	0
cg27534567	1	568536				0	0	2	0
cg11038491	20	34638489	LOC647979	Body	Island	0	1	0	0
cg25536467	13	19960816			N_Shelf	0	0	1	0
cg01200482	7	62514477			N_Shore	0	0	1	0
cg11278311	17	4544507	ALOX15	Body	Island	0	0	1	0
cg00740803	4	113143664				0	0	0	0
cg07153826	20	60962721	RPS21	Body	Island	0	0	1	0
cg07933656	17	20445757				0	0	1	0
cg12401798	20	62098002	KCNQ2;KCNQ2;KCNQ2;KCNQ2;KCNQ2	Body;Body;Body;Body;Body	Island	0	0	0	0
cg19797896	7	66202871			N_Shelf	0	1	0	0
cg06942262	11	74039508				0	0	0	0
cg01105557	1	15931098			S_Shore	1	2	0	0
cg00736530	18	75734			Island	1	0	2	0
cg10420223	6	29526561	UBD	Body		0	0	0	0
cg16875032	8	121823916	SNTB1	1stExon	Island	0	0	0	0
cg23505145	19	12996616	KLF1	Body	Island	0	0	0	0
cg16972057	7	62517839			S_Shelf	1	0	0	0
cg06657028	6	30080495	TRIM31	Body		0	0	0	0
cg03178781	7	75650855	STYXL1	Body		0	0	0	0
cg09348012	6	7426065				96	30	6	0
cg27349345	7	35225932			Island	1	1	3	0
cg16097532	14	105416166	AHNAK2	Body		0	0	0	0
cg27202466	3	97483751	ARL6;ARL6;ARL6;ARL6	5'UTR;5'UTR;1stExon;1stExon	S_Shore	0	0	0	0
cg13561028	6	30899649	SFTA2	Body		0	0	0	0
cg25979157	19	53902687	ZNF765	Body	S_Shelf	0	0	0	0
cg04559908	6	30920123	DPCR1	Body	N_Shelf	0	0	0	0
cg00096104	13	100547897	CLYBL	3'UTR	Island	0	0	0	0
cg01017235	6	29713436	LOC285830;LOC285830	Body;Body	N_Shelf	0	1	1	0
cg24799729	5	161178484				0	1	1	0
cg07625774	16	89036057	CBFA2T3	Body	S_Shore	0	0	0	0
cg05926928	17	57297772	GDPD1;GDPD1;GDPD1	TSS200;TSS200;TSS200	N_Shore	0	0	0	0
cg07756148	19	14247627	ASF1B	TSS200	Island	0	0	0	0
cg17712092	4	129076599	LARP1B	Body		0	0	0	0
cg12623145	2	97778927	ANKRD36	TSS1500	Island	0	0	2	0
cg08476390	21	11099431	BAGE4;BAGE5;BAGE3;BAGE;BAGE2	TSS1500;TSS1500;TSS1500;TSS1500;TSS1500		1	0	2	0
cg24508713	6	31870783	ZBTB12	TSS1500	S_Shore	0	0	0	0
cg26514337	18	57026503	LMAN1;LMAN1	1stExon;5'UTR	Island	0	0	0	0
cg04196064	11	55029786	TRIM48	1stExon		0	0	2	0
cg19148731	2	74780229	LOXL3	5'UTR	N_Shore	0	0	0	0
cg07387335	15	34781891				0	1	0	0
cg23224356	2	98206733	ANKRD36B	TSS1500	Island	0	1	1	0
cg24845535	1	231589949				81	36	24	0
cg17164315	6	28607804				14	3	0	0
cg15611832	5	180101281			S_Shore	0	0	1	0
cg05418106	11	23421790				0	0	0	0
cg25614269	11	5949877				1	0	0	0
cg13563193	19	33072644	PDCD5	Body	Island	0	0	0	0
cg09165441	10	103044194			Island	0	0	0	0
cg02805052	2	104973361				0	0	0	0
cg00998146	19	18284560	IFI30	TSS200	Island	0	0	0	0
cg00812735	16	52997936				0	0	0	0
cg10467968	6	31862499	EHMT2;EHMT2	Body;Body	N_Shelf	0	0	0	0
cg20826526	3	156266748	SSR3	Body		0	0	1	0
cg05059571	16	84539110	KIAA1609	TSS1500	Island	0	0	0	0
cg24924572	1	59089298				222	115	6	0
cg21936789	3	47620545	CSPG5	TSS200	Island	0	0	0	0
cg25036920	20	32577692			N_Shelf	0	0	0	0
cg00530593	18	43684146	ATP5A1;ATP5A1;HAUS1;HAUS1	5'UTR;1stExon;TSS200;TSS200	Island	0	0	0	0
cg17113602	20	62110277			N_Shore	0	0	0	0
cg24356473	21	33941603			N_Shore	0	0	1	0
cg17145862	1	211918768	LPGAT1	3'UTR		0	0	1	0
cg07461501	17	79650226	HGS;ARL16	TSS1500;Body	Island	0	1	0	0
cg02800362	5	177631904	HNRNPAB;HNRNPAB	Body;Body	Island	0	0	0	0
cg09753657	1	159869927	CCDC19	TSS200	Island	0	0	0	0
cg04363536	3	49466872	NICN1	TSS200	S_Shore	15	2	0	0
cg16196077	10	64028521	RTKN2	TSS200	Island	0	0	0	0
cg21500063	14	106444683				0	1	2	0
cg19726460	8	43828779				0	6	9	0
cg27423959	3	126945870				0	0	0	0
cg17171325	3	10052813	LOC401052	TSS200	Island	0	0	0	0
cg06904337	11	56381067	OR8U8;OR5M1	Body;TSS200		0	1	0	0
cg24674304	3	44903063	MIR564;TMEM42	TSS1500;TSS1500	Island	0	0	0	0
cg04944296	16	67141152			N_Shelf	41	0	0	0
cg00023288	2	44223284	LRPPRC	TSS200	Island	0	0	0	0
cg11340603	12	79816965	SYT1;SYT1;SYT1	Body;Body;Body		0	0	0	0
cg09220050	20	48770642	TMEM189;TMEM189;TMEM189;TMEM189-UBE2V1	TSS1500;TSS1500;TSS1500;TSS1500	Island	0	0	0	0
cg06437703	8	37914619	EIF4EBP1	Body		0	0	1	0
cg02818572	15	23692496				1	2	0	0
cg01426208	6	29720641			Island	2	0	0	0
cg21041751	4	109933696	COL25A1;COL25A1	Body;Body		10	0	0	0
cg25042112	7	64838748	ZNF92;ZNF92	TSS200;TSS200	N_Shore	10	5	4	0
cg23497020	12	50616562	LIMA1;LIMA1;LIMA1	Body;TSS200;Body		0	0	0	0
cg06094323	2	128145662			Island	0	0	0	0
cg10856724	12	34555212				0	0	0	0
cg01871025	X	76648652				0	0	0	0
cg09480837	10	95789501	PLCE1	5'UTR		0	0	0	0
cg01692616	7	56877828			N_Shelf	6	15	1	0
cg15329483	X	52683974	SSX7	TSS200		1	3	0	0
cg25470479	6	106062947				4	3	2	0
cg07896225	16	30905137	BCL7C;MIR762	Body;TSS200	N_Shore	0	0	0	0
cg12074688	X	57147918	SPIN2B;SPIN2B;SPIN2B;SPIN2B;SPIN2B;SPIN2B	5'UTR;1stExon;1stExon;5'UTR;5'UTR;1stExon	Island	0	0	0	0
cg18127682	6	93992417	EPHA7	Body		52	17	0	0
cg03405491	3	75956119			Island	0	1	0	0
cg11240425	22	39078365	TOMM22	Body	Island	0	0	0	0
cg08309609	5	25614847				143	6	2	0
cg25427524	10	38739819	LOC399744	Body	S_Shore	12	2	3	0
cg27333274	16	57279026	ARL2BP	TSS200	Island	0	0	0	0
cg02652978	16	81944263	PLCG2	Body		0	0	0	0
cg26225655	7	72418968	NSUN5C;NSUN5C;NSUN5C	Body;Body;Body		1	1	0	0
cg12659254	12	133087421	FBRSL1	Body		2	0	0	1
cg22231329	19	51071309	LRRC4B	TSS200	S_Shore	0	0	0	0
cg16002248	1	155699008	DAP3;DAP3	Body;Body		0	0	1	0
cg07211511	3	129823064	LOC729375	Body		3	3	0	0
cg02527811	2	241834907	C2orf54	1stExon		0	0	0	0
cg10438649	12	64215897			Island	0	0	0	0
cg02246922	6	29342824	OR12D3	1stExon		0	0	0	0
cg05152787	15	102290915			N_Shore	0	0	0	0
cg07570055	2	233387088			Island	0	0	0	0
cg02944761	7	32771852	MIR550-2	TSS1500	S_Shelf	0	0	2	0
cg17930550	1	67519474	SLC35D1	Body	Island	0	0	0	0
cg08325307	7	31557142	CCDC129;CCDC129	1stExon;5'UTR		8	2	1	0
cg00369151	10	23002323	PIP4K2A	Body	Island	0	0	0	0
cg18396137	2	131512986	FAM123C;FAM123C;FAM123C;FAM123C	TSS1500;TSS200;TSS1500;TSS1500	N_Shore	0	0	0	0
cg22006699	5	54848427				1	2	0	0
cg17225604	17	22193895			S_Shore	0	0	0	0
cg21665057	3	196295764	WDR53;FBXO45;FBXO45	TSS1500;1stExon;5'UTR	Island	0	0	0	0
cg09357750	6	156188073				201	60	2	0
cg02703695	11	89477518				158	21	0	0
cg14791747	16	20752902	THUMPD1	1stExon	Island	0	0	0	0
cg17861914	1	198214574	NEK7	Body		0	0	0	0
cg01570182	17	44337453			Island	0	1	1	0
cg02535924	10	38382919	ZNF37A;ZNF37A	TSS1500;TSS1500	N_Shore	0	0	0	0
cg22718111	7	32793507				55	34	29	0
cg03318990	11	2871644			Island	0	0	0	0
cg10573136	12	62855292				12	2	0	0
cg05046858	3	39322646	CX3CR1;CX3CR1;CX3CR1;CX3CR1;CX3CR1	Body;5'UTR;TSS1500;TSS1500;1stExon		0	0	0	0
cg25960378	2	228190026			Island	0	0	0	0
cg13285009	X	152927701			Island	2	4	0	0
cg16652462	17	43679667	LOC644172	Body	Island	0	0	1	0
cg07812059	16	8988812	USP7	Body		0	0	0	0
cg11700349	7	64838692	ZNF92;ZNF92	TSS200;TSS200	N_Shore	7	1	5	0
cg03900028	7	64451426	ZNF117	TSS200		0	0	0	0
cg13033054	21	33948561	TCP10L	3'UTR		1	1	0	0
cg01046833	11	51515596	OR4C46	1stExon		0	0	1	0
cg05860111	5	14441261	TRIO	Body		0	0	0	0
cg06799747	11	49017551				0	2	0	0
cg08339762	19	19932637	ZNF506;ZNF506	TSS200;TSS200		3	5	0	0
cg20158826	11	66359489	CCDC87;CCS	1stExon;TSS1500	N_Shore	0	0	0	0
cg00394712	1	145589534	NUDT17	TSS200	Island	0	0	0	0
cg16519192	12	116037126				0	0	0	0
cg00804048	17	7210539	EIF5A;EIF5A;EIF5A;EIF5A	TSS1500;TSS1500;TSS1500;Body	Island	0	0	0	0
cg10659770	12	69769055	YEATS4	Body		29	25	4	0
cg02469655	6	33313375				0	0	1	0
cg18516879	2	46986895	SOCS5;SOCS5	Body;Body		0	0	1	0
cg07881623	6	80731107	TTK;TTK	Body;Body		0	0	0	0
cg19848140	2	168822706	STK39	Body		0	0	0	0
cg00337181	6	28548673	SCAND3	Body		0	0	0	0
cg24363621	15	25430653	SNORD115-9;SNORD115-10;SNORD115-5;SNORD115-12	TSS200;TSS200;TSS200;TSS200		0	0	0	0
cg14732376	3	154607361				23	13	1	0
cg27201625	10	6622279	PRKCQ	TSS200	Island	0	0	0	0
cg07368937	5	1882952	IRX4	TSS200	Island	0	0	0	0
cg02622647	17	43578911				0	0	0	0
cg11945096	11	8123205	TUB;TUB	3'UTR;3'UTR		0	0	0	0
cg24439623	17	925669	ABR;ABR;ABR	Body;Body;Body	N_Shore	0	0	0	0
cg27101157	17	62340122	TEX2	5'UTR	Island	0	0	0	0
cg21567404	3	27674614			Island	0	1	1	0
cg14581475	20	44643110	MMP9	Body	Island	0	0	0	0
cg09216620	3	178425722	KCNMB2;KCNMB2	5'UTR;5'UTR		0	1	0	0
cg19714940	11	10326573	ADM	TSS200	Island	0	0	0	0
cg14222797	10	16859974	RSU1;RSU1	TSS1500;TSS1500	Island	0	0	1	0
cg22705835	10	65332833	REEP3	Body		0	0	0	0
cg11907102	2	201936469	NDUFB3;NDUFB3;FAM126B	5'UTR;1stExon;TSS200	S_Shore	0	0	0	0
cg15953767	X	149531112			Island	0	0	0	0
cg26487966	5	54469136	CDC20B;MIR449C;CDC20B;CDC20B	TSS200;TSS1500;TSS200;TSS200	Island	0	0	0	0
cg16005525	4	7788198	AFAP1;AFAP1	Body;Body		0	0	0	0
cg19325487	2	113609544				22	2	0	0
cg00902674	3	111904703	SLC9A10	Body	Island	0	0	1	0
cg22731440	6	31323506	HLA-B	Body	N_Shore	0	0	0	0
cg11869233	2	48009809	MSH6	TSS1500	Island	0	0	0	0
cg17283857	10	102989315	FLJ41350;LBX1	TSS200;TSS1500	Island	0	0	0	0
cg12052203	11	66115045	B3GNT1;B3GNT1	1stExon;5'UTR	Island	0	0	0	0
cg26114043	4	128544375			Island	0	0	0	0
cg20009356	21	47711966	C21orf57;C21orf57	3'UTR;Body		0	0	0	0
cg03565013	2	242699031	D2HGDH	Body		0	0	0	0
cg06128195	6	166400879	C6orf176;C6orf176;LOC441177	Body;Body;TSS200	N_Shore	0	0	0	0
cg27215140	4	111797675				10	2	0	0
cg09921291	10	30915918	LYZL2	Body		0	1	0	0
cg07180897	6	32729130	HLA-DQB2	Body	N_Shore	0	0	0	0
cg22014878	X	102565906	BEX2;BEX2;BEX2;BEX2;BEX2;BEX2	1stExon;TSS200;5'UTR;1stExon;5'UTR;TSS200	Island	0	0	0	0
cg25489035	7	145057782				0	0	0	0
cg16701652	17	65988002	C17orf58;C17orf58	3'UTR;3'UTR	N_Shore	0	0	3	0
cg00903577	6	28831109			N_Shore	0	0	0	0
cg12280796	19	12374656			N_Shelf	447	35	1	0
cg23071740	1	224180516			Island	1	1	1	1
cg25248750	8	99077132	C8orf47;C8orf47	Body;Body	Island	0	0	0	0
cg09428846	11	47584600			N_Shelf	0	0	0	0
cg27060340	17	43502999	ARHGAP27;ARHGAP27	1stExon;5'UTR	N_Shelf	0	0	0	0
cg03462171	16	1664488	CRAMP1L	TSS200	Island	0	0	0	0
cg01136167	7	65037704			Island	0	0	0	0
cg02753903	19	38943525	RYR1;RYR1	Body;Body	Island	0	0	0	0
cg02360868	5	33298053				2	1	0	0
cg15699243	13	51381934	DLEU7	Body		0	0	0	0
cg11624085	17	8464688	MYH10	Body		4	10	15	0
cg16321109	8	1732011	CLN8	3'UTR	N_Shore	0	0	0	0
cg22402398	1	27954026	FGR;FGR;FGR	TSS1500;5'UTR;TSS1500		0	0	0	0
cg11275580	6	71373919			N_Shelf	0	0	0	0
cg11984719	6	117923992	GOPC;GOPC	TSS1500;TSS1500	S_Shore	0	0	0	0
cg08594281	6	31856749	EHMT2;EHMT2	Body;Body	N_Shore	0	0	0	0
cg24046770	2	152263618			N_Shelf	0	0	0	0
cg04083208	7	157463692	PTPRN2;PTPRN2;PTPRN2	Body;Body;Body		0	0	0	0
cg12023844	17	15602157	ZNF286A;ZNF286A	TSS1500;TSS1500	N_Shore	0	0	1	0
cg07240877	1	238649445	LOC339535	TSS200		2	0	0	0
cg03199644	12	69919742	FRS2;FRS2	5'UTR;5'UTR		1	0	0	0
cg11755405	14	63511872	KCNH5;KCNH5;KCNH5	1stExon;5'UTR;1stExon	N_Shore	0	0	0	0
cg19983559	3	75556027				3	4	2	0
cg16321540	3	129859867				19	1	0	0
cg13437084	2	26467494	HADHB;HADHA;HADHA	TSS200;1stExon;5'UTR	Island	0	2	0	0
cg08648877	X	153719071	SLC10A3;SLC10A3;SLC10A3	TSS200;TSS200;TSS200	Island	0	0	0	0
cg06480496	6	31430675	HCP5	TSS1500		2	2	0	0
cg19953599	12	64173672	TMEM5;TMEM5	1stExon;5'UTR	Island	0	0	0	0
cg06016577	13	79307625				0	0	0	0
cg02637438	8	134584246	ST3GAL1;ST3GAL1	TSS200;TSS200	Island	0	0	0	0
cg09789426	X	102000698	BHLHB9;BHLHB9;BHLHB9;BHLHB9;BHLHB9;BHLHB9;BHLHB9;BHLHB9	5'UTR;5'UTR;5'UTR;5'UTR;5'UTR;TSS1500;5'UTR;TSS1500	Island	0	0	0	0
cg03777474	17	26132578				0	0	0	0
cg21488555	21	15384512			S_Shore	0	1	0	0
cg08318660	17	44122580	KIAA1267	Body		0	0	0	0
cg11261560	X	146360769	MIR514-1	Body		0	0	0	0
cg11100081	6	30079307	TRIM31	Body		0	0	0	0
cg10764750	7	57714270				0	0	0	0
cg02392688	17	27916351	GIT1;GIT1	1stExon;1stExon	Island	0	0	0	0
cg13435649	2	182550065			S_Shore	0	0	0	0
cg18313902	5	121949467				0	0	0	0
cg24033744	19	46419861			S_Shelf	0	0	0	0
cg05913257	4	53525745	USP46	TSS1500	Island	0	0	0	0
cg14695492	8	143545574	BAI1	1stExon	Island	0	0	0	0
cg11701583	12	57633209	NDUFA4L2	5'UTR	Island	0	0	0	0
cg22082665	1	245011429	NCRNA00201	TSS1500		0	0	0	0
cg17232111	13	23490053			Island	0	0	3	0
cg15030074	22	45312345	PHF21B;PHF21B	Body;Body	Island	0	0	0	0
cg24908334	11	55041873				5	1	3	0
cg16879549	17	7146439	GABARAP	TSS1500	Island	0	0	0	0
cg06118213	6	32299502	C6orf10	Body		4	2	1	0
cg13615516	5	77269221			S_Shore	0	0	0	0
cg04888425	8	101718964	PABPC1	Body		1	0	1	0
cg16603176	17	73726241	ITGB4;ITGB4;ITGB4	Body;Body;Body	Island	0	0	0	0
cg27011577	2	97778608	ANKRD36	TSS1500	Island	1	1	3	0
cg00311963	Y	9747781	LOC100101121;TTTY23	TSS1500;TSS1500	S_Shore	0	0	0	1
cg17038417	6	96709124				14	9	1	0
cg25570222	2	45804631	SRBD1	Body		0	0	0	0
cg10459672	6	31409481				0	0	0	0
cg01499736	6	36164655	BRPF3;BRPF3	5'UTR;1stExon	Island	0	0	0	0
cg18876405	7	65276391				2	0	1	0
cg15990955	18	55791455	NEDD4L;NEDD4L;NEDD4L	5'UTR;Body;Body		0	0	0	0
cg02775382	10	109710385				1	0	0	0
cg13531460	2	231790813	GPR55	TSS1500		0	0	0	0
cg21566416	11	86500154				0	0	0	0
cg14011987	6	32066446	TNXB	5'UTR	S_Shore	8	2	1	0
cg08822578	13	21559615	LATS2	Body	N_Shelf	1	0	0	0
cg03012854	22	29834550	RFPL1S;RFPL1	Body;TSS200		0	1	2	0
cg06288089	11	2722119	KCNQ1OT1;KCNQ1;KCNQ1	TSS1500;Body;Body	S_Shore	0	0	0	0
cg13067095	11	64621915	EHD1	Body	Island	0	0	0	0
cg02606988	Y	9216456	TSPY4;TSPY4	Body;Body	S_Shore	0	0	8	0
cg14630357	2	154729917	GALNT13	5'UTR	Island	0	0	0	0
cg01130322	10	70627792	STOX1;STOX1;STOX1;STOX1;STOX1	5'UTR;Body;Body;Body;Body		12	3	0	0
cg02276274	3	3839921	LRRN1	TSS1500	N_Shore	0	0	0	0
cg21688533	7	81165108				0	1	0	0
cg04701034	14	52536175	NID2	TSS1500	Island	0	0	0	0
cg23976142	1	148245692			N_Shore	0	1	2	0
cg27224107	4	52807094				130	15	0	0
cg02665463	17	44657154	ARL17A;ARL17A	TSS200;TSS200	Island	0	0	0	0
cg05039488	6	79577232	IRAK1BP1;IRAK1BP1	5'UTR;1stExon	Island	0	0	0	0
cg21747310	12	11709115				0	0	0	0
cg12046183	6	29859829			S_Shelf	2	0	0	0
cg07834592	6	159267377	OSTCL	Body		0	0	0	0
cg15697201	20	29534074			N_Shore	0	1	0	0
cg02670466	3	47020191	NBEAL2	TSS1500	N_Shore	0	0	0	0
cg24377285	19	38943724	RYR1;RYR1	Body;Body	Island	0	0	0	0
cg00870701	6	7312713	SSR1	Body	N_Shore	0	0	0	0
cg10911063	3	75445095			Island	0	4	0	0
cg16690356	6	29945948	HCG9	Body	S_Shore	0	0	0	0
cg11437923	3	195383055			N_Shore	0	1	3	0
cg03583311	1	9187976	GPR157	Body	N_Shore	1	0	0	0
cg21824455	4	167764172	SPOCK3;SPOCK3	Body;Body		6	0	0	0
cg02157827	6	30711805	FLOT1;IER3	TSS1500;Body	Island	0	0	0	0
cg05074385	6	30137208	TRIM15	Body	N_Shelf	0	0	0	0
cg19679003	15	102035794				0	0	0	0
cg07356189	X	153523329	TEX28;TKTL1;TKTL1	5'UTR;TSS1500;TSS1500	N_Shore	0	0	0	0
cg16435686	10	47964834			N_Shelf	0	1	0	0
cg05757385	7	86782435	DMTF1;DMTF1;DMTF1;DMTF1;DMTF1	5'UTR;5'UTR;Body;Body;5'UTR	S_Shore	0	0	0	0
cg12115869	19	34749411	KIAA0355	5'UTR	S_Shelf	0	0	0	0
cg04559508	Y	9387798			S_Shelf	0	0	0	0
cg11401929	10	75457686	AGAP5	TSS200		0	0	10	0
cg04230238	6	47665292	GPR111;GPR115	3'UTR;TSS1500		0	0	0	0
cg11204664	17	44325454			S_Shelf	0	4	0	0
cg20325293	4	54244256	FIP1L1;FIP1L1;FIP1L1	Body;Body;Body	Island	0	0	0	0
cg14195377	11	60928647	VPS37C	5'UTR	Island	0	0	0	0
cg19646227	1	238081674	LOC100130331	Body		0	0	0	0
cg11785465	1	51717051	RNF11	Body		7	5	10	0
cg22677401	17	46026860				0	0	0	0
cg02855576	7	153749964	DPP6;DPP6	1stExon;Body	Island	0	0	1	0
cg27575873	1	3101428	PRDM16;PRDM16	Body;Body	N_Shore	0	0	0	0
cg02147695	13	78493657	EDNRB;EDNRB;EDNRB	TSS1500;5'UTR;TSS1500	S_Shore	0	0	0	0
cg17711091	1	151965869	S100A10	5'UTR	Island	0	1	0	0
cg14087061	9	19102686	HAUS6;HAUS6	1stExon;5'UTR	Island	0	0	1	0
cg05378695	Y	9528418	TTTY8;TTTY8B	TSS1500;TSS1500		0	0	1	0
cg08851607	1	177130255	ASTN1;ASTN1	Body;Body	N_Shelf	0	0	0	0
cg02603307	5	138242149	CTNNA1	Body		0	0	0	0
cg02146091	20	30135177	HM13;HM13;HM13;PSIMCT-1	Body;Body;Body;TSS200	Island	0	0	0	0
cg19235109	X	14891591	FANCB;MOSPD2;FANCB;MOSPD2	TSS1500;5'UTR;TSS1500;1stExon	Island	0	0	0	0
cg16480368	11	105892745	KIAA1826;KIAA1826	1stExon;5'UTR	Island	0	0	0	0
cg13319761	11	48509778	OR4A47	TSS1500		0	0	0	0
cg25758996	12	124429745	CCDC92	5'UTR		0	0	0	0
cg18335740	13	41363409	SLC25A15	TSS200	N_Shore	0	0	0	0
cg09746391	17	20224414	CCDC144C	TSS200	Island	0	0	2	0
cg02631868	2	242190788	HDLBP;HDLBP	Body;Body		0	0	0	0
cg17869933	19	56015627	SSC5D	Body	S_Shore	0	0	1	0
cg18533431	14	106090724				0	0	0	0
cg15427793	7	64450926	ZNF117;ZNF117	1stExon;5'UTR		0	2	0	0
cg17639987	7	57081248			N_Shelf	0	0	1	0
cg04094508	2	38870535				6	2	0	0
cg25599786	5	301105	PDCD6	Body		0	0	1	0
cg03022211	2	128410689	LIMS2;LIMS2;LIMS2;LIMS2	Body;Body;Body;Body	Island	0	0	0	0
cg11967332	1	108735228	SLC25A24;SLC25A24	Body;1stExon	Island	0	0	0	0
cg06215859	16	88985709	CBFA2T3;CBFA2T3	5'UTR;Body		0	0	2	0
cg19478280	21	37616659	DOPEY2	Body	N_Shore	0	0	0	0
cg20438324	19	56661230	ZNF444	Body	S_Shelf	0	0	0	0
cg12992554	1	17046815	ESPNP	TSS200		0	0	1	0
cg14822721	8	40478698	ZMAT4;ZMAT4	Body;Body		0	0	0	0
cg01710666	6	62224316				0	0	0	0
cg15966229	18	44337664	ST8SIA5	TSS1500	Island	0	0	0	0
cg13565492	6	43139072	SRF;SRF	5'UTR;1stExon	Island	0	0	0	0
cg18511212	10	38715824	LOC399744	TSS1500		0	1	0	0
cg04456547	11	69071124				2	5	3	0
cg22917346	13	44453235	CCDC122;C13orf31;C13orf31	5'UTR;TSS200;TSS1500	Island	0	0	0	0
cg03676947	13	112573579			N_Shelf	0	0	0	0
cg19263494	1	156181616	PMF1;SLC25A44	TSS1500;3'UTR	N_Shore	0	0	0	0
cg01546046	14	31494849	AP4S1;AP4S1;STRN3;STRN3;AP4S1;AP4S1	5'UTR;1stExon;Body;Body;1stExon;5'UTR	Island	0	1	0	0
cg24247132	7	64458642				0	0	0	0
cg09588271	1	62784651	KANK4	5'UTR	Island	0	0	0	0
cg08720519	16	70558200	SF3B3;COG4	5'UTR;TSS1500	S_Shore	0	0	0	0
cg21412865	1	95285888	SLC44A3;SLC44A3	TSS200;TSS1500	Island	0	0	0	0
cg08382705	11	45687319	CHST1	TSS200	Island	0	0	0	0
cg13901501	1	165414514	RXRG;RXRG	TSS200;TSS200		0	0	0	0
cg08160477	6	31498203	BAT1;BAT1	3'UTR;3'UTR		0	0	0	0
cg20347648	6	31130516	TCF19;TCF19	3'UTR;3'UTR	S_Shelf	0	0	0	0
cg11095632	20	56063618	HMGB1L1	1stExon		3	6	1	0
cg05393861	3	52828628	ITIH3	TSS200		0	0	0	0
cg08147391	X	118699975	CXorf56;CXorf56;CXorf56	TSS1500;TSS1500;TSS1500		0	0	0	0
cg05231837	7	156411247			S_Shore	0	0	0	0
cg23674202	17	80541549	FOXK2	Body	Island	0	0	0	0
cg12251126	8	6876695	DEFA3;DEFA1B;DEFA1	TSS1500;TSS1500;TSS1500		0	0	0	0
cg01100931	17	80982625	B3GNTL1	Body	N_Shore	0	0	0	0
cg09872104	7	134855509	C7orf49;C7orf49;C7orf49;C7orf49	1stExon;Body;Body;5'UTR	Island	0	0	0	0
cg01518755	16	88066718	BANP;BANP	Body;Body		0	0	2	0
cg27445386	6	42897250	CNPY3;CNPY3	5'UTR;1stExon	Island	0	0	0	0
cg15135176	1	3044977	PRDM16;PRDM16	Body;Body		0	0	0	0
cg24008668	6	26158556	HIST1H2BD;HIST1H2BD	1stExon;1stExon	S_Shore	2	0	0	0
cg05139571	1	154127138	NUP210L;NUP210L	Body;Body		0	0	0	0
cg06818605	7	148982302	ZNF783	Body	Island	0	0	0	0
cg14910524	6	31541948	LTA;LTA;TNF	3'UTR;3'UTR;TSS1500		0	0	0	0
cg15633388	17	44266530			N_Shelf	0	0	0	0
cg00248861	4	1986542	WHSC2	Body	N_Shore	0	0	0	0
cg14360421	22	50679767	TUBGCP6	Body	N_Shelf	13	1	0	0
cg18878992	17	43974344	MAPT;MAPT;LOC100128977;LOC100130148;MAPT;MAPT;MAPT;MAPT	5'UTR;5'UTR;TSS1500;Body;5'UTR;5'UTR;5'UTR;5'UTR	Island	0	0	0	0
cg09128733	19	41633906	CYP2F1	Body	Island	0	0	1	0
cg25482853	8	67687455	SGK3;SGK3;SGK3	TSS200;5'UTR;TSS200	Island	0	0	0	0
cg05000466	19	385895			S_Shore	5	3	4	0
cg18430411	8	144873183	SCRIB;SCRIB	3'UTR;3'UTR	S_Shore	0	1	0	0
cg13471254	9	131081198	TRUB2	Body	N_Shelf	0	0	0	0
cg22846741	22	21772272	HIC2	5'UTR	Island	0	0	2	0
cg15498283	11	747520	TALDO1	1stExon	Island	0	0	0	0
cg11467141	2	132348705			Island	0	0	0	0
cg02772605	1	28912323			S_Shelf	0	0	0	0
cg04793118	16	58741878	GOT2	3'UTR		0	1	2	0
cg14498674	1	41707653	SCMH1	5'UTR	Island	0	0	0	0
cg10752731	17	78938134	RPTOR;RPTOR	3'UTR;3'UTR	Island	0	0	0	0
cg04180086	5	1878499	IRX4	Body	Island	0	0	0	0
