# Supplementary material for: A Genome-Wide mQTL Analysis in Human Adipose Tissue Identifies Genetic Variants Associated with DNA Methylation, Gene Expression and Metabolic Traits
Source: PLoS One. 2016 Jun 20;11(6):e0157776. doi: 10.1371/journal.pone.0157776 (PMC4913906; doi:10.1371/journal.pone.0157776)
Supplement: S18 Table — Sheet a: Identified cis-mQTL SNP-CpG pairs, including chromosomal location and relation to CpG islands and gene regions. Sheet b: SNP-CpG pairs where SNP is located in either C or G of the CpG site, so called CpG-SNPs. Sheet c: Additional annotation data for SNPs present in sheet a, based on HumanOmniExpress-12v1_J_Gene_Annotation_build37 (Illumina). Sheet d: Additional annotation data for CpGs present in sheet a, based on Infinium HumanMethylation 450 BeadChip [25] and probe cross-reactivity info as reported by Chen et al [88]. (XLSX) [file pone.0157776.s018.xlsx]

## Sheet: a) cis-mQTLs
CpG Site_Illumina Probe ID	SNP	Chromosome	Distance Between SNP and CpG site (bp)	SNP_Minor Allele	SNP_Major Allele	T-Stat SNPvsCpG	Corrected P-Value SNPvsCpG	CpG Site_Relation To UCSC Refgene Name	CpG Site_Relation To UCSC Refgene Group	CpG Site_Relation To UCSC CPG Island	Is in the main analysis
cg27467876	rs13259873	8	158	A	G	-44.0878	5.10513e-65	SLC39A14;SLC39A14;SLC39A14;SLC39A14	Body;Body;Body;Body		TRUE
cg07021532	rs1046724	5	7051	A	G	42.1249	6.54502e-63	ZFP2	TSS200	Island	TRUE
cg07021532	rs7448421	5	18869	G	A	42.1249	6.54502e-63	ZFP2	TSS200	Island	TRUE
cg12466610	rs7519414	1	4722	A	G	40.8864	1.55273e-61	MOSC2	Body		TRUE
cg27450744	rs6996219	8	10360	G	A	-39.7901	2.7476e-60			Island	TRUE
cg25134647	rs4963867	12	412	A	G	-39.2524	1.15343e-59				TRUE
cg15132295	rs9894913	17	1	A	G	-38.598	6.7666e-59	DNAH17	Body		TRUE
cg12403190	rs11708083	3	1	A	G	-38.59	6.91417e-59	MAGI1;MAGI1;MAGI1	Body;Body;3'UTR	S_Shelf	TRUE
cg05509228	rs2144746	6	1	A	G	-37.8669	5.03468e-58	SMOC2;SMOC2	Body;Body	Island	TRUE
cg22505202	rs10874868	1	1162	C	A	-37.8459	5.33712e-58				TRUE
cg24309769	rs7136813	12	1	A	G	-37.8044	5.98728e-58	A2ML1	Body		TRUE
cg07128503	rs407302	16	1344	A	G	-37.7653	6.67186e-58	C16orf74	Body	S_Shelf	TRUE
cg11082635	rs9355580	6	2561	A	G	-37.3408	2.17916e-57	RPS6KA2;RPS6KA2	Body;Body		TRUE
cg01591343	rs1047910	6	1	A	G	-37.1529	3.69221e-57	WDR27	3'UTR		TRUE
cg15210622	rs17197552	3	52096	G	A	-37.0317	5.19556e-57	PPP2R3A;PPP2R3A	Body;Body		TRUE
cg15210622	rs6771997	3	43046	G	A	-37.0317	5.19556e-57	PPP2R3A;PPP2R3A	Body;Body		TRUE
cg09084244	rs1109559	12	1	G	A	36.9737	6.11945e-57	CDK2AP1	TSS1500	S_Shore	TRUE
cg20215438	rs13342054	17	10821	G	A	-36.8965	7.61191e-57	KIAA0753	5'UTR	N_Shore	TRUE
cg22336867	rs10424200	19	18317	A	C	36.7878	1.03585e-56	LGALS7	TSS1500	S_Shelf	TRUE
cg00459509	rs11059553	12	800	A	G	-36.7483	1.15888e-56				TRUE
cg03965172	rs6827536	4	3777	A	G	-36.7449	1.17001e-56			N_Shore	TRUE
cg15210622	rs9872542	3	53687	G	A	-36.6616	1.4828e-56	PPP2R3A;PPP2R3A	Body;Body		TRUE
cg07021532	rs13171869	5	12779	A	G	36.6097	1.71882e-56	ZFP2	TSS200	Island	TRUE
cg00366603	rs3134799	6	1828	A	G	-36.5168	2.23995e-56	NOTCH4	Body		TRUE
cg00366603	rs394657	6	974	G	A	-36.5168	2.23995e-56	NOTCH4	Body		TRUE
cg20325573	rs10202641	2	3839	A	G	-36.3273	3.85202e-56				TRUE
cg15765638	rs2535967	7	815	G	A	-36.1938	5.65296e-56			Island	TRUE
cg15765638	rs2535969	7	1	A	G	-36.1938	5.65296e-56			Island	TRUE
cg24080129	rs4148874	6	0	G	A	36.1366	6.66292e-56	TAP2;TAP2	Body;Body		TRUE
cg25099095	rs7740342	6	1	A	G	-36.1041	7.31776e-56			S_Shelf	TRUE
cg01591343	rs9478125	6	50636	G	A	-36.0847	7.73915e-56	WDR27	3'UTR		TRUE
cg11035303	rs977911	3	31946	A	C	36.0317	9.01841e-56	ANO10	Body		TRUE
cg10363118	rs4767413	12	2141	A	C	-35.9682	1.08334e-55			S_Shelf	TRUE
cg08960045	rs2134677	X	6718	A	C	-35.8949	1.33955e-55			N_Shelf	TRUE
cg16576930	rs7841372	8	6120	C	A	-35.6907	2.42336e-55			S_Shelf	TRUE
cg15129815	rs1046407	18	1	A	G	-35.6385	2.82089e-55	FAM69C	3'UTR		TRUE
cg08477332	rs9330298	1	11	C	A	-35.6285	2.90424e-55	S100A14	TSS1500		TRUE
cg15876198	rs17826595	14	2906	A	G	-35.5311	3.85928e-55	SERPINA13	TSS200		TRUE
cg23649088	rs10202253	2	17747	G	A	-35.4678	4.64409e-55	C2orf69	TSS1500	N_Shore	TRUE
cg23649088	rs6435036	2	20113	A	G	-35.4678	4.64409e-55	C2orf69	TSS1500	N_Shore	TRUE
cg11960243	rs2076312	6	973	A	C	-35.4535	4.84255e-55	COL11A2;COL11A2;COL11A2	Body;Body;Body		TRUE
cg12293347	rs7827800	8	1034	G	A	-35.4218	5.31249e-55			S_Shelf	TRUE
cg23499373	rs2229375	19	0	A	G	-35.3422	6.70926e-55	ZNF135;ZNF135;ZNF135;ZNF135	Body;Body;Body;3'UTR		TRUE
cg24801230	rs1052551	17	90391	A	G	-35.2571	8.61582e-55	MAPT;MAPT;MAPT;MAPT;MAPT;MAPT	5'UTR;5'UTR;5'UTR;5'UTR;5'UTR;5'UTR	S_Shelf	TRUE
cg24801230	rs1052587	17	124071	G	A	-35.2571	8.61582e-55	MAPT;MAPT;MAPT;MAPT;MAPT;MAPT	5'UTR;5'UTR;5'UTR;5'UTR;5'UTR;5'UTR	S_Shelf	TRUE
cg24801230	rs12185235	17	54830	A	G	-35.2571	8.61582e-55	MAPT;MAPT;MAPT;MAPT;MAPT;MAPT	5'UTR;5'UTR;5'UTR;5'UTR;5'UTR;5'UTR	S_Shelf	TRUE
cg24801230	rs12185268	17	54850	G	A	-35.2571	8.61582e-55	MAPT;MAPT;MAPT;MAPT;MAPT;MAPT	5'UTR;5'UTR;5'UTR;5'UTR;5'UTR;5'UTR	S_Shelf	TRUE
cg24801230	rs12373123	17	54460	G	A	-35.2571	8.61582e-55	MAPT;MAPT;MAPT;MAPT;MAPT;MAPT	5'UTR;5'UTR;5'UTR;5'UTR;5'UTR;5'UTR	S_Shelf	TRUE
cg24801230	rs12373142	17	54333	C	G	-35.2571	8.61582e-55	MAPT;MAPT;MAPT;MAPT;MAPT;MAPT	5'UTR;5'UTR;5'UTR;5'UTR;5'UTR;5'UTR	S_Shelf	TRUE
cg24801230	rs1396862	17	75536	A	G	-35.2571	8.61582e-55	MAPT;MAPT;MAPT;MAPT;MAPT;MAPT	5'UTR;5'UTR;5'UTR;5'UTR;5'UTR;5'UTR	S_Shelf	TRUE
cg24801230	rs16940665	17	70637	G	A	-35.2571	8.61582e-55	MAPT;MAPT;MAPT;MAPT;MAPT;MAPT	5'UTR;5'UTR;5'UTR;5'UTR;5'UTR;5'UTR	S_Shelf	TRUE
cg24801230	rs17334797	17	152621	G	A	-35.2571	8.61582e-55	MAPT;MAPT;MAPT;MAPT;MAPT;MAPT	5'UTR;5'UTR;5'UTR;5'UTR;5'UTR;5'UTR	S_Shelf	TRUE
cg24801230	rs17426064	17	149835	A	G	-35.2571	8.61582e-55	MAPT;MAPT;MAPT;MAPT;MAPT;MAPT	5'UTR;5'UTR;5'UTR;5'UTR;5'UTR;5'UTR	S_Shelf	TRUE
cg24801230	rs17574361	17	129669	G	A	-35.2571	8.61582e-55	MAPT;MAPT;MAPT;MAPT;MAPT;MAPT	5'UTR;5'UTR;5'UTR;5'UTR;5'UTR;5'UTR	S_Shelf	TRUE
cg24801230	rs17574604	17	133080	G	A	-35.2571	8.61582e-55	MAPT;MAPT;MAPT;MAPT;MAPT;MAPT	5'UTR;5'UTR;5'UTR;5'UTR;5'UTR;5'UTR	S_Shelf	TRUE
cg24801230	rs17577094	17	208959	G	A	-35.2571	8.61582e-55	MAPT;MAPT;MAPT;MAPT;MAPT;MAPT	5'UTR;5'UTR;5'UTR;5'UTR;5'UTR;5'UTR	S_Shelf	TRUE
cg24801230	rs17650901	17	61158	G	A	-35.2571	8.61582e-55	MAPT;MAPT;MAPT;MAPT;MAPT;MAPT	5'UTR;5'UTR;5'UTR;5'UTR;5'UTR;5'UTR	S_Shelf	TRUE
cg24801230	rs17651549	17	82745	A	G	-35.2571	8.61582e-55	MAPT;MAPT;MAPT;MAPT;MAPT;MAPT	5'UTR;5'UTR;5'UTR;5'UTR;5'UTR;5'UTR	S_Shelf	TRUE
cg24801230	rs17652121	17	95440	G	A	-35.2571	8.61582e-55	MAPT;MAPT;MAPT;MAPT;MAPT;MAPT	5'UTR;5'UTR;5'UTR;5'UTR;5'UTR;5'UTR	S_Shelf	TRUE
cg24801230	rs17660464	17	199460	A	C	-35.2571	8.61582e-55	MAPT;MAPT;MAPT;MAPT;MAPT;MAPT	5'UTR;5'UTR;5'UTR;5'UTR;5'UTR;5'UTR	S_Shelf	TRUE
cg24801230	rs17691610	17	7871	A	C	-35.2571	8.61582e-55	MAPT;MAPT;MAPT;MAPT;MAPT;MAPT	5'UTR;5'UTR;5'UTR;5'UTR;5'UTR;5'UTR	S_Shelf	TRUE
cg24801230	rs17763596	17	57323	A	C	-35.2571	8.61582e-55	MAPT;MAPT;MAPT;MAPT;MAPT;MAPT	5'UTR;5'UTR;5'UTR;5'UTR;5'UTR;5'UTR	S_Shelf	TRUE
cg24801230	rs7350928	17	129567	A	G	-35.2571	8.61582e-55	MAPT;MAPT;MAPT;MAPT;MAPT;MAPT	5'UTR;5'UTR;5'UTR;5'UTR;5'UTR;5'UTR	S_Shelf	TRUE
cg24801230	rs1881194	17	270281	A	G	-35.2567	8.62494e-55	MAPT;MAPT;MAPT;MAPT;MAPT;MAPT	5'UTR;5'UTR;5'UTR;5'UTR;5'UTR;5'UTR	S_Shelf	TRUE
cg05161773	rs388090	17	1403	G	A	-35.1928	1.041e-54	SEPT9;SEPT9;SEPT9;SEPT9;SEPT9	5'UTR;5'UTR;Body;Body;Body		TRUE
cg13916633	rs521081	11	60	G	A	-35.1452	1.19779e-54			S_Shelf	TRUE
cg24871596	rs12207298	6	1933	G	A	-35.1403	1.21514e-54	T	Body	Island	TRUE
cg24871596	rs2028791	6	1499	G	A	-35.1403	1.21514e-54	T	Body	Island	TRUE
cg24871596	rs3127328	6	0	A	G	-35.1403	1.21514e-54	T	Body	Island	TRUE
cg08960045	rs12843640	X	8879	G	A	-35.1368	1.2278e-54			N_Shelf	TRUE
cg08477332	rs4072425	1	1400	G	A	-35.1076	1.33819e-54	S100A14	TSS1500		TRUE
cg09084244	rs10846489	12	13933	G	A	35.0477	1.59691e-54	CDK2AP1	TSS1500	S_Shore	TRUE
cg01740135	rs7055495	X	23562	A	G	-35.0409	1.62915e-54	PPP1R2P9	TSS1500	S_Shore	TRUE
cg01740135	rs7065559	X	1	A	C	-35.0409	1.62915e-54	PPP1R2P9	TSS1500	S_Shore	TRUE
cg01740135	rs734329	X	25220	C	A	-35.0409	1.62915e-54	PPP1R2P9	TSS1500	S_Shore	TRUE
cg16706502	rs11156673	14	23814	G	A	-34.9977	1.85148e-54	C14orf126	TSS1500	S_Shore	TRUE
cg16706502	rs8012658	14	9017	A	C	-34.9977	1.85148e-54	C14orf126	TSS1500	S_Shore	TRUE
cg03293837	rs17628732	10	1	A	G	-34.9584	2.07996e-54	ATE1;ATE1	Body;Body		TRUE
cg12466610	rs10779415	1	14397	A	G	34.8013	3.31421e-54	MOSC2	Body		TRUE
cg11723923	rs11842177	13	687	A	G	-34.7409	3.96656e-54			N_Shelf	TRUE
cg13633881	rs28571612	9	7207	A	G	-34.6823	4.72282e-54	ADAMTS13;ADAMTS13;ADAMTS13;ADAMTS13	Body;Body;Body;Body	S_Shelf	TRUE
cg23392381	rs6715806	2	2302	G	A	-34.6364	5.41653e-54	CTNNA2;CTNNA2	Body;Body		TRUE
cg11716267	rs6754391	2	1191	A	G	34.5364	7.30157e-54	LOC375190	Body		TRUE
cg24801230	rs1052553	17	95356	G	A	-34.5238	7.58235e-54	MAPT;MAPT;MAPT;MAPT;MAPT;MAPT	5'UTR;5'UTR;5'UTR;5'UTR;5'UTR;5'UTR	S_Shelf	TRUE
cg05416337	rs17753970	18	1	A	G	-34.4084	1.07148e-53	DCC	TSS1500	N_Shelf	TRUE
cg21860360	rs10082235	1	5689	A	G	-34.4063	1.07817e-53	NPR1	Body	Island	TRUE
cg21860360	rs7533987	1	1350	G	A	-34.4063	1.07817e-53	NPR1	Body	Island	TRUE
cg02907689	rs5987171	X	29627	A	G	-34.3331	1.34336e-53	PDZD4	Body	N_Shore	TRUE
cg05704942	rs2294942	1	3350	G	A	34.3019	1.47548e-53	MRTO4	Body	S_Shelf	TRUE
cg25929399	rs4796640	17	1	C	A	34.2598	1.67508e-53	KRT38	TSS200		TRUE
cg12432807	rs3760341	17	669	C	A	-34.2476	1.73775e-53	KRT23	TSS1500		TRUE
cg01282508	rs11666504	19	10550	A	G	-34.247	1.74053e-53			S_Shore	TRUE
cg24136292	rs1714345	11	1	G	A	34.2306	1.82903e-53	INSC;INSC	Body;Body		TRUE
cg26365090	rs11700304	20	0	G	A	34.1118	2.6174e-53	TOX2;TOX2;TOX2;TOX2	5'UTR;Body;TSS200;5'UTR		TRUE
cg04970287	rs16870123	6	3178	A	G	-34.0323	3.32942e-53	BTNL2	Body		TRUE
cg04970287	rs17202259	6	5149	C	A	-34.0323	3.32942e-53	BTNL2	Body		TRUE
cg04970287	rs17423649	6	5505	A	G	-34.0323	3.32942e-53	BTNL2	Body		TRUE
cg04970287	rs3817969	6	1250	A	G	-34.0323	3.32942e-53	BTNL2	Body		TRUE
cg08624915	rs4499252	16	264	G	A	-33.9748	3.96276e-53	AHSP	TSS1500		TRUE
cg19504860	rs7260065	19	4786	G	A	33.9117	4.79817e-53	ZNF708;ZNF708	1stExon;5'UTR		TRUE
cg03392100	rs6905572	6	0	A	G	-33.8843	5.2157e-53	C6orf26	Body		TRUE
cg23098789	rs736017	10	3085	A	G	-33.8707	5.43544e-53	GPR123	Body	S_Shore	TRUE
cg05134736	rs541273	12	4369	G	A	33.8303	6.14664e-53				TRUE
cg03020684	rs4777346	15	1	A	G	-33.8099	6.53976e-53	THSD4	Body		TRUE
cg14044167	rs2233327	8	1	A	G	-33.8002	6.7355e-53	NDRG1;NDRG1	Body;Body		TRUE
cg21587006	rs748112	10	23280	A	G	-33.7984	6.77257e-53			Island	TRUE
cg11857805	rs1191030	14	1	A	C	-33.7307	8.32561e-53			S_Shelf	TRUE
cg10058204	rs7076351	10	4053	G	A	-33.6522	1.0578e-52	FLJ37201	Body		TRUE
cg21927991	rs5025124	8	1	A	G	-33.5424	1.48037e-52	ZFAT;ZFAT	Body;Body	S_Shelf	TRUE
cg12475092	rs11749950	5	60594	G	A	-33.5226	1.57281e-52				TRUE
cg26278987	rs3733190	4	1	A	G	-33.5126	1.62178e-52	C4orf50	3'UTR		TRUE
cg15210622	rs6774289	3	60255	A	C	-33.4306	2.08577e-52	PPP2R3A;PPP2R3A	Body;Body		TRUE
cg04132017	rs10489831	1	3705	G	A	-33.3852	2.39832e-52	OR10R2	1stExon		TRUE
cg04132017	rs3820678	1	1	A	G	-33.3852	2.39832e-52	OR10R2	1stExon		TRUE
cg13322072	rs13243638	7	3688	A	C	-33.3819	2.42326e-52	KPNA7	Body		TRUE
cg23499373	rs11673436	19	2220	A	C	-33.379	2.4447e-52	ZNF135;ZNF135;ZNF135;ZNF135	Body;Body;Body;3'UTR		TRUE
cg17530337	rs10846783	12	7646	A	G	-33.3734	2.48727e-52	DHX37	Body		TRUE
cg08570077	rs7782777	7	1	A	G	-33.3537	2.64274e-52				TRUE
cg02907689	rs7877342	X	7308	G	A	-33.3441	2.72212e-52	PDZD4	Body	N_Shore	TRUE
cg05813498	rs8132	17	0	A	G	-33.3264	2.87436e-52	GAA;GAA;GAA	3'UTR;3'UTR;3'UTR		TRUE
cg12417704	rs2298222	1	1	A	G	-33.3175	2.95404e-52	KIAA0495	3'UTR	N_Shelf	TRUE
cg06548479	rs2410341	8	1	G	A	33.2764	3.35303e-52				TRUE
cg12279734	rs11724478	4	18615	A	G	-33.261	3.51685e-52	MORF4	TSS1500		TRUE
cg12279734	rs11945239	4	7698	G	A	-33.261	3.51685e-52	MORF4	TSS1500		TRUE
cg12279734	rs13110724	4	7850	A	G	-33.261	3.51685e-52	MORF4	TSS1500		TRUE
cg12279734	rs13143445	4	2160	A	G	-33.261	3.51685e-52	MORF4	TSS1500		TRUE
cg06300880	rs12487334	3	12272	G	A	-33.2524	3.61075e-52	CD80	TSS1500		TRUE
cg06300880	rs3915166	3	134	G	A	-33.2524	3.61075e-52	CD80	TSS1500		TRUE
cg06300880	rs4330287	3	9701	A	C	-33.2524	3.61075e-52	CD80	TSS1500		TRUE
cg06300880	rs6438537	3	1301	G	A	-33.2524	3.61075e-52	CD80	TSS1500		TRUE
cg00084271	rs746362	1	259	A	G	-33.23	3.86986e-52	ATP1A4;ATP1A4	1stExon;5'UTR		TRUE
cg00443543	rs1045806	17	3604	A	G	-33.2221	3.96481e-52	SERPINF2;SERPINF2;SERPINF2	TSS1500;TSS1500;TSS1500		TRUE
cg00443543	rs2070863	17	3092	A	G	-33.2221	3.96481e-52	SERPINF2;SERPINF2;SERPINF2	TSS1500;TSS1500;TSS1500		TRUE
cg00443543	rs8065251	17	7952	A	G	-33.2221	3.96481e-52	SERPINF2;SERPINF2;SERPINF2	TSS1500;TSS1500;TSS1500		TRUE
cg00035449	rs13200360	6	1	A	C	-33.2199	3.99198e-52			Island	TRUE
cg00084271	rs2369476	1	1	A	C	-33.2083	4.13771e-52	ATP1A4;ATP1A4	1stExon;5'UTR		TRUE
cg09438069	rs7672047	4	387	A	G	-33.1992	4.25578e-52	FAT1	Body		TRUE
cg13905298	rs735683	5	1	A	C	-33.189	4.392e-52			N_Shelf	TRUE
cg22138998	rs10774555	12	68043	A	G	-33.1461	5.01451e-52	SFRS9	Body	N_Shelf	TRUE
cg22138998	rs10849753	12	6878	A	G	-33.1461	5.01451e-52	SFRS9	Body	N_Shelf	TRUE
cg22138998	rs10849754	12	36483	C	A	-33.1461	5.01451e-52	SFRS9	Body	N_Shelf	TRUE
cg22138998	rs11065145	12	43484	G	A	-33.1461	5.01451e-52	SFRS9	Body	N_Shelf	TRUE
cg22138998	rs11065154	12	67482	G	A	-33.1461	5.01451e-52	SFRS9	Body	N_Shelf	TRUE
cg22138998	rs2235217	12	19607	A	G	-33.1461	5.01451e-52	SFRS9	Body	N_Shelf	TRUE
cg22138998	rs509445	12	113308	C	A	-33.1461	5.01451e-52	SFRS9	Body	N_Shelf	TRUE
cg22138998	rs7471	12	37280	G	A	-33.1461	5.01451e-52	SFRS9	Body	N_Shelf	TRUE
cg09387681	rs10906418	10	54892	A	G	-33.1028	5.73402e-52	FRMD4A	3'UTR		TRUE
cg21885112	rs10952250	7	601	G	A	-33.0516	6.72147e-52	C7orf29;LRRC61;LRRC61	TSS1500;5'UTR;5'UTR		TRUE
cg21885112	rs11764936	7	652	A	C	-33.0516	6.72147e-52	C7orf29;LRRC61;LRRC61	TSS1500;5'UTR;5'UTR		TRUE
cg09916840	rs4843230	16	351	C	A	32.9874	8.2012e-52			N_Shore	TRUE
cg04245870	rs11861975	16	6663	G	A	-32.8956	1.09131e-51	CRAMP1L	Body		TRUE
cg04245870	rs12445978	16	1716	G	A	-32.8956	1.09131e-51	CRAMP1L	Body		TRUE
cg04245870	rs12922553	16	37134	G	A	-32.8956	1.09131e-51	CRAMP1L	Body		TRUE
cg04245870	rs2294445	16	2148	G	A	-32.8956	1.09131e-51	CRAMP1L	Body		TRUE
cg04245870	rs7186654	16	3994	G	A	-32.8956	1.09131e-51	CRAMP1L	Body		TRUE
cg04245870	rs7199342	16	7503	G	A	-32.8956	1.09131e-51	CRAMP1L	Body		TRUE
cg18032705	rs11905650	20	23455	G	A	-32.8881	1.11685e-51	PREX1	Body	Island	TRUE
cg18032705	rs6019328	20	290	A	G	-32.8881	1.11685e-51	PREX1	Body	Island	TRUE
cg16140565	rs409484	3	1	G	A	32.8869	1.12121e-51	FHIT;FHIT	Body;Body		TRUE
cg17149911	rs6759804	2	208	A	G	-32.8604	1.21748e-51	AAK1	Body		TRUE
cg27225663	rs16887303	6	14568	G	A	-32.8423	1.28819e-51				TRUE
cg26845082	rs2655226	3	1	G	A	32.826	1.35566e-51				TRUE
cg01081438	rs4658284	1	26127	A	C	32.8	1.4699e-51	BRDT;BRDT	5'UTR;5'UTR	S_Shelf	TRUE
cg01081438	rs6666624	1	1177	G	A	32.8	1.4699e-51	BRDT;BRDT	5'UTR;5'UTR	S_Shelf	TRUE
cg15177604	rs10205187	2	33127	A	G	32.7792	1.5688e-51	POLR1B;POLR1B	Body;Body	Island	TRUE
cg15177604	rs13395779	2	29239	G	A	32.7792	1.5688e-51	POLR1B;POLR1B	Body;Body	Island	TRUE
cg00443543	rs9912287	17	14418	A	G	-32.6813	2.13042e-51	SERPINF2;SERPINF2;SERPINF2	TSS1500;TSS1500;TSS1500		TRUE
cg20300784	rs11126017	2	1	A	G	-32.6306	2.4968e-51			S_Shelf	TRUE
cg23532648	rs12007458	X	7266	A	G	-32.6243	2.54622e-51	EFHC2	Body	Island	TRUE
cg05093818	rs7688651	4	22892	A	G	-32.5729	2.9923e-51	MAPK10;MAPK10;MAPK10	TSS1500;TSS1500;5'UTR		TRUE
cg16956665	rs2241502	11	1	A	G	-32.5692	3.02702e-51	STT3A	Body		TRUE
cg22508145	rs773863	19	1	A	G	-32.5681	3.0373e-51	CPAMD8	Body		TRUE
cg16706502	rs4981849	14	16516	G	A	-32.5473	3.24238e-51	C14orf126	TSS1500	S_Shore	TRUE
cg18443741	rs11046050	12	519	G	A	32.508	3.66831e-51	PYROXD1	Body	S_Shelf	TRUE
cg18443741	rs3782660	12	21336	A	G	32.508	3.66831e-51	PYROXD1	Body	S_Shelf	TRUE
cg17271269	rs198750	11	774	A	G	-32.5015	3.74474e-51	RPLP0P2	Body		TRUE
cg12414339	rs1054190	3	0	A	G	-32.5008	3.75208e-51	NR1I2;NR1I2;NR1I2	3'UTR;3'UTR;3'UTR		TRUE
cg25997988	rs4472223	5	30090	A	G	-32.4817	3.98525e-51				TRUE
cg09636756	rs1105429	18	22072	G	A	-32.4483	4.42568e-51	ATP9B	Body	Island	TRUE
cg09636756	rs2062181	18	33407	A	G	-32.4483	4.42568e-51	ATP9B	Body	Island	TRUE
cg21566433	rs1039037	15	1	A	G	-32.4377	4.57683e-51	PCSK6;PCSK6;PCSK6;PCSK6;PCSK6;PCSK6;PCSK6;PCSK6	Body;Body;Body;Body;Body;Body;Body;Body	N_Shelf	TRUE
cg20536971	rs10851114	13	4682	A	G	-32.4328	4.64705e-51	PCCA;PCCA	Body;Body		TRUE
cg24801230	rs12185233	17	54879	G	C	-32.4324	4.6529e-51	MAPT;MAPT;MAPT;MAPT;MAPT;MAPT	5'UTR;5'UTR;5'UTR;5'UTR;5'UTR;5'UTR	S_Shelf	TRUE
cg01055691	rs10934301	3	377	G	A	-32.4264	4.74151e-51	GAP43;GAP43	Body;5'UTR	N_Shore	TRUE
cg11008123	rs7127111	11	68	G	A	-32.4247	4.76787e-51	LOC283267	TSS1500		TRUE
cg24208588	rs12539524	7	7418	A	G	32.4246	4.76913e-51			Island	TRUE
cg15730644	rs10170348	2	6574	A	G	-32.4127	4.95086e-51	COLEC11;COLEC11	Body;Body	N_Shelf	TRUE
cg15730644	rs731034	2	3200	G	A	-32.4127	4.95086e-51	COLEC11;COLEC11	Body;Body	N_Shelf	TRUE
cg04028540	rs2077670	8	13334	A	C	-32.3972	5.19982e-51				TRUE
cg07437923	rs4786494	16	1	G	A	32.3663	5.73112e-51	DNAJA3;DNAJA3	3'UTR;3'UTR		TRUE
cg13824456	rs10486070	7	3961	A	G	-32.3026	7.00782e-51				TRUE
cg10058204	rs2420640	10	22553	C	A	-32.2391	8.56521e-51	FLJ37201	Body		TRUE
cg08253809	rs7160161	14	2405	G	A	32.2325	8.74601e-51	C14orf119	3'UTR	S_Shelf	TRUE
cg03570263	rs4711207	6	34537	A	C	-32.2014	9.65299e-51	RNF39;RNF39	Body;Body	S_Shore	TRUE
cg18618674	rs2292488	12	3208	A	G	-32.1938	9.88837e-51	KIAA0528	Body	N_Shelf	TRUE
cg18618674	rs7967059	12	29412	A	G	-32.1938	9.88837e-51	KIAA0528	Body	N_Shelf	TRUE
cg12908908	rs17674109	5	1	A	G	-32.1381	1.17968e-50				TRUE
cg24961286	rs7162912	15	465	A	C	-32.133	1.19892e-50	SMAD3	Body	S_Shelf	TRUE
cg03115532	rs1150704	6	1355	C	A	-32.0785	1.4253e-50	LOC222699	Body	N_Shore	TRUE
cg03115532	rs1233664	6	0	A	G	-32.0785	1.4253e-50	LOC222699	Body	N_Shore	TRUE
cg03115532	rs1736890	6	3663	G	A	-32.0785	1.4253e-50	LOC222699	Body	N_Shore	TRUE
cg03115532	rs1736894	6	828	A	C	-32.0785	1.4253e-50	LOC222699	Body	N_Shore	TRUE
cg18626958	rs12542071	8	1	A	G	-32.0245	1.69253e-50	RP1L1	3'UTR		TRUE
cg18626958	rs12542075	8	46	A	G	-32.0245	1.69253e-50	RP1L1	3'UTR		TRUE
cg15083522	rs1054038	10	1	A	G	-32.0188	1.72317e-50	LRRC27;LRRC27	3'UTR;3'UTR		TRUE
cg21242448	rs756136	9	1972	G	A	-32.0101	1.77154e-50			S_Shelf	TRUE
cg01871025	rs28614002	X	13709	A	G	-32.0058	1.79618e-50				TRUE
cg20536971	rs4772278	13	55100	G	A	-31.9787	1.95782e-50	PCCA;PCCA	Body;Body		TRUE
cg20536971	rs9518047	13	23339	G	A	-31.9787	1.95782e-50	PCCA;PCCA	Body;Body		TRUE
cg20696674	rs2840758	1	6908	A	G	-31.919	2.36849e-50	PHACTR4;PHACTR4	3'UTR;3'UTR		TRUE
cg21587006	rs7071801	10	14402	G	A	-31.903	2.49238e-50			Island	TRUE
cg03570263	rs3910312	6	31545	C	A	-31.8876	2.61811e-50	RNF39;RNF39	Body;Body	S_Shore	TRUE
cg03570263	rs4711206	6	53107	A	G	-31.8876	2.61811e-50	RNF39;RNF39	Body;Body	S_Shore	TRUE
cg03570263	rs4711209	6	7112	A	G	-31.8876	2.61811e-50	RNF39;RNF39	Body;Body	S_Shore	TRUE
cg03570263	rs4713281	6	61939	A	G	-31.8876	2.61811e-50	RNF39;RNF39	Body;Body	S_Shore	TRUE
cg03570263	rs9295829	6	11491	G	A	-31.8876	2.61811e-50	RNF39;RNF39	Body;Body	S_Shore	TRUE
cg03570263	rs9393989	6	207	A	G	-31.8876	2.61811e-50	RNF39;RNF39	Body;Body	S_Shore	TRUE
cg07601741	rs10155614	5	11694	A	G	-31.8756	2.72035e-50	GRIA1;GRIA1	Body;Body		TRUE
cg07304760	rs17151466	7	8112	A	G	-31.8591	2.86771e-50	SND1	Body		TRUE
cg24801230	rs12373168	17	54196	C	A	-31.8513	2.94022e-50	MAPT;MAPT;MAPT;MAPT;MAPT;MAPT	5'UTR;5'UTR;5'UTR;5'UTR;5'UTR;5'UTR	S_Shelf	TRUE
cg25282454	rs3813199	1	48	A	G	-31.8353	3.09438e-50	SDF4;SDF4	Body;Body	N_Shore	TRUE
cg02507579	rs6772614	3	4211	A	C	31.7899	3.57773e-50	OR5H15	1stExon		TRUE
cg02507579	rs6804026	3	1484	G	A	31.7899	3.57773e-50	OR5H15	1stExon		TRUE
cg02507579	rs7615262	3	13399	C	A	31.7899	3.57773e-50	OR5H15	1stExon		TRUE
cg02507579	rs7623031	3	333	G	A	31.7899	3.57773e-50	OR5H15	1stExon		TRUE
cg19504860	rs4321312	19	7225	G	A	31.7816	3.67357e-50	ZNF708;ZNF708	1stExon;5'UTR		TRUE
cg02507579	rs4358331	3	15510	A	G	31.7638	3.88976e-50	OR5H15	1stExon		TRUE
cg19787013	rs4251689	8	3617	A	G	-31.7506	4.05662e-50	RECQL4	Body	N_Shore	TRUE
cg13821051	rs869840	2	6694	A	G	-31.7194	4.48389e-50				TRUE
cg10590622	rs1076860	4	0	G	A	31.6946	4.8548e-50	PDHA2	TSS1500		TRUE
cg10590622	rs1836899	4	13842	A	G	31.6946	4.8548e-50	PDHA2	TSS1500		TRUE
cg10590622	rs6819078	4	16972	A	G	31.6946	4.8548e-50	PDHA2	TSS1500		TRUE
cg09636756	rs3786182	18	24	A	G	-31.6916	4.90138e-50	ATP9B	Body	Island	TRUE
cg00502469	rs9525356	13	42760	A	G	-31.6243	6.08507e-50	RASA3	Body	Island	TRUE
cg21046080	rs1195903	12	150	G	A	31.5915	6.76144e-50	GPR133	Body		TRUE
cg21046080	rs1195904	12	242	A	G	31.5915	6.76144e-50	GPR133	Body		TRUE
cg21046080	rs1195906	12	1026	G	A	31.5915	6.76144e-50	GPR133	Body		TRUE
cg13078798	rs17513917	1	1530	A	G	31.5837	6.93202e-50	TGFBR3	Body		TRUE
cg22140756	rs10198127	2	16376	G	A	-31.5745	7.14194e-50				TRUE
cg22140756	rs4893924	2	32344	A	G	-31.5745	7.14194e-50				TRUE
cg22276800	rs619850	2	0	G	A	31.5427	7.91104e-50	HK2	TSS1500	N_Shore	TRUE
cg22276800	rs656489	2	1086	A	G	31.5427	7.91104e-50	HK2	TSS1500	N_Shore	TRUE
cg24801230	rs2532316	17	235179	A	G	-31.5196	8.52094e-50	MAPT;MAPT;MAPT;MAPT;MAPT;MAPT	5'UTR;5'UTR;5'UTR;5'UTR;5'UTR;5'UTR	S_Shelf	TRUE
cg01957222	rs10519477	2	4804	A	G	-31.4978	9.14283e-50	TPO;TPO;TPO;TPO	Body;Body;Body;Body		TRUE
cg10818676	rs2281959	1	355	A	C	-31.487	9.46478e-50	DUSP27	3'UTR		TRUE
cg22664298	rs3866223	5	1747	A	G	31.4753	9.83153e-50	ADAMTS19	TSS1500	Island	TRUE
cg26941787	rs12310185	12	1250	A	G	-31.4731	9.90009e-50				TRUE
cg01016092	rs7230298	18	6735	G	A	31.4303	1.13674e-49	SLC14A1;SLC14A1;SLC14A1;SLC14A1	5'UTR;5'UTR;TSS1500;5'UTR		TRUE
cg21149357	rs10805673	5	31555	A	G	31.3903	1.29353e-49			S_Shelf	TRUE
cg21149357	rs11742712	5	6279	C	A	31.3903	1.29353e-49			S_Shelf	TRUE
cg21149357	rs12514393	5	2937	G	A	31.3903	1.29353e-49			S_Shelf	TRUE
cg21149357	rs12514399	5	2898	G	A	31.3903	1.29353e-49			S_Shelf	TRUE
cg21149357	rs13659	5	25768	T	A	31.3903	1.29353e-49			S_Shelf	TRUE
cg21149357	rs4866818	5	21066	G	A	31.3903	1.29353e-49			S_Shelf	TRUE
cg21149357	rs4866822	5	41626	A	G	31.3903	1.29353e-49			S_Shelf	TRUE
cg21149357	rs11741246	5	16725	A	G	31.3894	1.29724e-49			S_Shelf	TRUE
cg13935315	rs2902317	19	15430	A	G	-31.3616	1.41918e-49	ZNF443	Body	N_Shelf	TRUE
cg05675570	rs10237340	7	53463	A	G	-31.3409	1.51773e-49	MAD1L1;MAD1L1;MAD1L1	Body;Body;Body		TRUE
cg05675570	rs1554506	7	56433	A	G	-31.3409	1.51773e-49	MAD1L1;MAD1L1;MAD1L1	Body;Body;Body		TRUE
cg20987072	rs17524161	1	8810	G	A	-31.3201	1.62347e-49				TRUE
cg09714315	rs13010027	2	15753	A	G	-31.3132	1.66024e-49				TRUE
cg09714315	rs16828836	2	1777	G	A	-31.3132	1.66024e-49				TRUE
cg09714315	rs7578059	2	1519	A	G	-31.3132	1.66024e-49				TRUE
cg09714315	rs7606475	2	14300	A	G	-31.3132	1.66024e-49				TRUE
cg19021236	rs401099	22	2358	G	A	-31.2886	1.79762e-49	MICAL3;MICAL3;MICAL3	5'UTR;5'UTR;5'UTR	N_Shelf	TRUE
cg19021236	rs437526	22	16964	A	C	-31.2886	1.79762e-49	MICAL3;MICAL3;MICAL3	5'UTR;5'UTR;5'UTR	N_Shelf	TRUE
cg16035267	rs7774029	6	1007	G	A	-31.2771	1.86618e-49	OR12D3	1stExon		TRUE
cg17004290	rs2131463	4	2392	A	G	31.2596	1.97523e-49	CYP2U1	Body	Island	TRUE
cg17004290	rs3756271	4	20655	C	A	31.2596	1.97523e-49	CYP2U1	Body	Island	TRUE
cg19393008	rs928993	12	1	G	A	31.2483	2.04845e-49	KRT82	Body		TRUE
cg01081438	rs1410583	1	44298	A	G	31.2423	2.08892e-49	BRDT;BRDT	5'UTR;5'UTR	S_Shelf	TRUE
cg26853071	rs10838395	11	574	A	G	-31.2326	2.15576e-49	LOC221122	TSS1500		TRUE
cg04461143	rs6766414	3	6364	C	A	-31.2308	2.16818e-49				TRUE
cg04461143	rs870387	3	27927	A	G	-31.2308	2.16818e-49				TRUE
cg11008123	rs1033717	11	30764	G	A	-31.2225	2.22753e-49	LOC283267	TSS1500		TRUE
cg12952561	rs4727459	7	23828	G	A	-31.2125	2.30158e-49			N_Shelf	TRUE
cg21028156	rs5982588	X	33	C	A	31.1964	2.42457e-49			N_Shelf	TRUE
cg23687434	rs12529684	6	17146	G	A	-31.1371	2.94008e-49				TRUE
cg23687434	rs768994	6	6995	G	A	-31.1371	2.94008e-49				TRUE
cg23727079	rs847394	7	3408	A	G	-31.1066	3.24691e-49				TRUE
cg20592836	rs910869	20	651	A	G	31.1047	3.26713e-49	TP53INP2	TSS200	Island	TRUE
cg11082635	rs9295346	6	3006	A	G	-31.0966	3.35483e-49	RPS6KA2;RPS6KA2	Body;Body		TRUE
cg00123214	rs1160318	1	163	A	C	-31.0895	3.43288e-49	RWDD3;RWDD3	Body;Body	S_Shelf	TRUE
cg03965172	rs2880892	4	1	A	G	-31.02	4.30574e-49			N_Shore	TRUE
cg04610028	rs2913968	19	2697	G	A	-31.0146	4.38282e-49	RAB11B	Body	N_Shore	TRUE
cg10363118	rs4767418	12	17366	A	G	-31.007	4.4924e-49			S_Shelf	TRUE
cg02140517	rs12761718	10	871	A	G	-31.0036	4.54342e-49				TRUE
cg12952561	rs11520986	7	23655	G	A	-30.996	4.65789e-49			N_Shelf	TRUE
cg12952561	rs11974395	7	18111	A	G	-30.996	4.65789e-49			N_Shelf	TRUE
cg12952561	rs11979818	7	7010	A	G	-30.996	4.65789e-49			N_Shelf	TRUE
cg12952561	rs4729606	7	21141	G	A	-30.996	4.65789e-49			N_Shelf	TRUE
cg01567113	rs10853967	19	2019	G	A	-30.9759	4.97371e-49	ATCAY	Body	S_Shelf	TRUE
cg18698799	rs574710	6	13323	G	A	-30.936	5.66634e-49	C6orf10	Body		TRUE
cg05873017	rs7192116	16	2	C	A	30.9047	6.27734e-49	UNKL	5'UTR	S_Shore	TRUE
cg23019589	rs1910995	5	4414	A	G	-30.8773	6.86615e-49				TRUE
cg19191272	rs10850256	12	103	G	A	-30.874	6.94039e-49	RBM19;RBM19;RBM19	Body;Body;Body		TRUE
cg19191272	rs7966348	12	8909	G	A	-30.874	6.94039e-49	RBM19;RBM19;RBM19	Body;Body;Body		TRUE
cg16963093	rs3999821	7	1	A	G	-30.8527	7.44314e-49	ATXN7L1	Body		TRUE
cg02179473	rs13271980	8	1	A	G	-30.8439	7.65945e-49				TRUE
cg08684066	rs28694742	4	1	A	G	-30.8411	7.73158e-49	HERC6;HERC6	TSS1500;TSS1500	N_Shore	TRUE
cg11420142	rs2657191	8	58991	A	G	30.8371	7.83396e-49				TRUE
cg24694833	rs12628411	22	1641	A	G	-30.834	7.91331e-49			S_Shelf	TRUE
cg02074316	rs8023729	15	1	G	A	30.8274	8.08713e-49				TRUE
cg07741840	rs10849891	12	17833	C	A	-30.812	8.50397e-49	KDM2B;KDM2B	Body;Body	S_Shelf	TRUE
cg16398051	rs7496640	15	1	A	G	-30.8091	8.58747e-49	ADAMTS17	Body		TRUE
cg16398051	rs7496668	15	110	A	G	-30.8091	8.58747e-49	ADAMTS17	Body		TRUE
cg18698799	rs1033498	6	6356	G	A	-30.7893	9.16229e-49	C6orf10	Body		TRUE
cg11663691	rs11730732	4	1778	A	G	30.7815	9.39937e-49			S_Shelf	TRUE
cg22304519	rs13019681	2	1	A	G	-30.7557	1.02302e-48				TRUE
cg17600943	rs7605998	2	1	A	G	-30.7499	1.04274e-48	CPO	TSS1500		TRUE
cg11189272	rs8071404	17	239	A	G	-30.7461	1.05591e-48	OR4D1	1stExon	N_Shore	TRUE
cg13506281	rs9578085	13	392	A	G	-30.742	1.07038e-48	MTUS2	Body	Island	TRUE
cg24699914	rs6656566	1	1	A	G	-30.7324	1.10448e-48				TRUE
cg01248855	rs11080138	17	9963	G	A	-30.7221	1.14272e-48	C17orf42	TSS1500	S_Shore	TRUE
cg01248855	rs11650271	17	20562	A	G	-30.7221	1.14272e-48	C17orf42	TSS1500	S_Shore	TRUE
cg01248855	rs11650305	17	5144	C	A	-30.7221	1.14272e-48	C17orf42	TSS1500	S_Shore	TRUE
cg01248855	rs11655623	17	72332	G	A	-30.7221	1.14272e-48	C17orf42	TSS1500	S_Shore	TRUE
cg01248855	rs11657270	17	20118	G	A	-30.7221	1.14272e-48	C17orf42	TSS1500	S_Shore	TRUE
cg01248855	rs11658435	17	5944	G	A	-30.7221	1.14272e-48	C17orf42	TSS1500	S_Shore	TRUE
cg01248855	rs2269916	17	742	G	A	-30.7221	1.14272e-48	C17orf42	TSS1500	S_Shore	TRUE
cg01248855	rs2433	17	8277	G	A	-30.7221	1.14272e-48	C17orf42	TSS1500	S_Shore	TRUE
cg01248855	rs3764421	17	66852	C	A	-30.7221	1.14272e-48	C17orf42	TSS1500	S_Shore	TRUE
cg01248855	rs3816780	17	73147	A	G	-30.7221	1.14272e-48	C17orf42	TSS1500	S_Shore	TRUE
cg01248855	rs9889755	17	0	A	G	-30.7221	1.14272e-48	C17orf42	TSS1500	S_Shore	TRUE
cg01248855	rs9895684	17	8095	A	G	-30.7221	1.14272e-48	C17orf42	TSS1500	S_Shore	TRUE
cg01248855	rs9896095	17	47008	G	A	-30.7221	1.14272e-48	C17orf42	TSS1500	S_Shore	TRUE
cg01248855	rs999797	17	75176	A	G	-30.7221	1.14272e-48	C17orf42	TSS1500	S_Shore	TRUE
cg04888234	rs17413333	1	1	A	G	-30.7161	1.16547e-48	FCRLA	TSS1500		TRUE
cg18698799	rs10807100	6	1555	A	G	-30.7074	1.1991e-48	C6orf10	Body		TRUE
cg18698799	rs2022533	6	5747	C	A	-30.7074	1.1991e-48	C6orf10	Body		TRUE
cg18698799	rs2073046	6	34561	A	G	-30.7074	1.1991e-48	C6orf10	Body		TRUE
cg18698799	rs2076538	6	15958	C	A	-30.7074	1.1991e-48	C6orf10	Body		TRUE
cg18698799	rs2143465	6	7839	G	A	-30.7074	1.1991e-48	C6orf10	Body		TRUE
cg18698799	rs2395114	6	67966	G	A	-30.7074	1.1991e-48	C6orf10	Body		TRUE
cg18698799	rs3817982	6	4749	G	A	-30.7074	1.1991e-48	C6orf10	Body		TRUE
cg18698799	rs4576282	6	11283	G	A	-30.7074	1.1991e-48	C6orf10	Body		TRUE
cg18698799	rs4713518	6	44176	G	A	-30.7074	1.1991e-48	C6orf10	Body		TRUE
cg18698799	rs485774	6	10559	G	A	-30.7074	1.1991e-48	C6orf10	Body		TRUE
cg18698799	rs4959096	6	13163	A	G	-30.7074	1.1991e-48	C6orf10	Body		TRUE
cg18698799	rs501545	6	6947	A	G	-30.7074	1.1991e-48	C6orf10	Body		TRUE
cg18698799	rs502626	6	23247	G	A	-30.7074	1.1991e-48	C6orf10	Body		TRUE
cg18698799	rs524578	6	6156	A	G	-30.7074	1.1991e-48	C6orf10	Body		TRUE
cg18698799	rs525607	6	9429	A	G	-30.7074	1.1991e-48	C6orf10	Body		TRUE
cg18698799	rs531094	6	15411	A	T	-30.7074	1.1991e-48	C6orf10	Body		TRUE
cg18698799	rs533885	6	8361	G	A	-30.7074	1.1991e-48	C6orf10	Body		TRUE
cg18698799	rs537757	6	33012	A	T	-30.7074	1.1991e-48	C6orf10	Body		TRUE
cg18698799	rs547077	6	12195	G	A	-30.7074	1.1991e-48	C6orf10	Body		TRUE
cg18698799	rs547261	6	19480	A	G	-30.7074	1.1991e-48	C6orf10	Body		TRUE
cg18698799	rs6930681	6	2518	A	G	-30.7074	1.1991e-48	C6orf10	Body		TRUE
cg18698799	rs742582	6	1798	A	G	-30.7074	1.1991e-48	C6orf10	Body		TRUE
cg18698799	rs9268132	6	46859	G	A	-30.7074	1.1991e-48	C6orf10	Body		TRUE
cg18698799	rs9268326	6	28640	G	A	-30.7074	1.1991e-48	C6orf10	Body		TRUE
cg18698799	rs9268384	6	35073	G	A	-30.7074	1.1991e-48	C6orf10	Body		TRUE
cg18698799	rs9368713	6	4176	G	A	-30.7074	1.1991e-48	C6orf10	Body		TRUE
cg18698799	rs9405090	6	3141	G	A	-30.7074	1.1991e-48	C6orf10	Body		TRUE
cg07664579	rs2042449	5	3659	A	G	-30.6867	1.2839e-48	SLC6A3	Body	S_Shelf	TRUE
cg11379315	rs11097172	4	2329	G	A	-30.643	1.48255e-48	MEPE	5'UTR		TRUE
cg18075755	rs13116208	4	659	C	A	30.6291	1.55209e-48	C1QTNF7;C1QTNF7;C1QTNF7	5'UTR;Body;5'UTR		TRUE
cg18075755	rs2192356	4	5376	A	G	30.6291	1.55209e-48	C1QTNF7;C1QTNF7;C1QTNF7	5'UTR;Body;5'UTR		TRUE
cg02901522	rs2250888	8	292	A	G	-30.6098	1.6541e-48	PVT1	Body		TRUE
cg02901522	rs2648889	8	13777	A	G	-30.6098	1.6541e-48	PVT1	Body		TRUE
cg13824456	rs10256467	7	4023	G	A	-30.6096	1.65492e-48				TRUE
cg17040924	rs2709182	11	1222	A	G	-30.5856	1.79156e-48	OR52M1	TSS1500		TRUE
cg20370184	rs644774	6	54	G	A	30.5786	1.83324e-48	SLC44A4	Body		TRUE
cg20370184	rs644827	6	103	A	G	30.5786	1.83324e-48	SLC44A4	Body		TRUE
cg20370184	rs660550	6	1267	C	A	30.5786	1.83324e-48	SLC44A4	Body		TRUE
cg04316537	rs4851518	2	11382	A	G	-30.5644	1.92098e-48				TRUE
cg04316537	rs6715873	2	163	G	A	-30.5644	1.92098e-48				TRUE
cg24087071	rs11160165	14	61091	A	C	-30.5532	1.99373e-48	SERPINA10;SERPINA10	3'UTR;3'UTR		TRUE
cg24087071	rs4335713	14	2323	A	G	-30.5532	1.99373e-48	SERPINA10;SERPINA10	3'UTR;3'UTR		TRUE
cg16652920	rs11579620	1	1	A	G	-30.5432	2.06063e-48	CAMTA1	Body		TRUE
cg16652920	rs4908626	1	10398	A	C	-30.5432	2.06063e-48	CAMTA1	Body		TRUE
cg16999994	rs6597948	11	3748	G	A	30.5431	2.06109e-48	AP2A2	Body		TRUE
cg16999994	rs7950955	11	9930	G	A	30.5431	2.06109e-48	AP2A2	Body		TRUE
cg20089799	rs525157	12	88	G	A	30.5355	2.11374e-48	TSPAN9;TSPAN9	Body;Body		TRUE
cg19787013	rs4925811	8	64934	C	A	-30.5298	2.15382e-48	RECQL4	Body	N_Shore	TRUE
cg27450744	rs4073782	8	14371	A	G	-30.5171	2.24617e-48			Island	TRUE
cg00084271	rs6427504	1	3388	G	A	-30.4979	2.39315e-48	ATP1A4;ATP1A4	1stExon;5'UTR		TRUE
cg08210706	rs1475938	14	330	A	G	-30.4814	2.52729e-48	SERPINA5	TSS1500		TRUE
cg08210706	rs8019792	14	1124	G	A	-30.4814	2.52729e-48	SERPINA5	TSS1500		TRUE
cg03517284	rs645279	6	2096	A	G	30.4694	2.63032e-48			S_Shore	TRUE
cg24769381	rs10899496	11	70968	G	A	-30.4546	2.7617e-48	GAB2;GAB2;GAB2	Body;1stExon;5'UTR		TRUE
cg24769381	rs10899500	11	72383	G	A	-30.4546	2.7617e-48	GAB2;GAB2;GAB2	Body;1stExon;5'UTR		TRUE
cg24769381	rs12277648	11	1473	A	G	-30.4546	2.7617e-48	GAB2;GAB2;GAB2	Body;1stExon;5'UTR		TRUE
cg24769381	rs2292572	11	1	A	C	-30.4546	2.7617e-48	GAB2;GAB2;GAB2	Body;1stExon;5'UTR		TRUE
cg11379315	rs2045837	4	1468	A	G	-30.4495	2.80955e-48	MEPE	5'UTR		TRUE
cg13821051	rs6735337	2	26364	A	C	-30.4424	2.87615e-48				TRUE
cg04882216	rs2651927	1	58	C	A	-30.4238	3.05911e-48	PRDM16;PRDM16	Body;Body	N_Shore	TRUE
cg06002687	rs17456596	8	1	G	A	30.4062	3.24216e-48				TRUE
cg25450321	rs721906	15	10161	A	G	30.4062	3.24264e-48	LRRK1	Body	N_Shelf	TRUE
cg12214399	rs7662388	4	11973	G	A	-30.3955	3.35962e-48				TRUE
cg27154731	rs9455487	6	1	A	G	-30.391	3.41016e-48				TRUE
cg27639199	rs7169250	15	4889	A	G	30.3657	3.70888e-48	TMC3	TSS200		TRUE
cg06330797	rs6913892	6	3662	A	G	-30.3419	4.01289e-48	RPS6KA2	Body	N_Shore	TRUE
cg06330797	rs6919216	6	5157	G	A	-30.3419	4.01289e-48	RPS6KA2	Body	N_Shore	TRUE
cg06330797	rs9457204	6	3542	A	C	-30.3419	4.01289e-48	RPS6KA2	Body	N_Shore	TRUE
cg17858192	rs10010994	4	1023	C	A	30.3231	4.27174e-48	PROM1;PROM1;PROM1;PROM1;PROM1;PROM1;PROM1	TSS200;TSS200;TSS200;5'UTR;TSS200;TSS200;5'UTR		TRUE
cg20696674	rs4908400	1	135958	G	A	-30.3208	4.30495e-48	PHACTR4;PHACTR4	3'UTR;3'UTR		TRUE
cg13740636	rs1518574	11	28151	G	A	30.3101	4.46122e-48	HEPHL1	TSS200		TRUE
cg13740636	rs2462741	11	28839	A	C	30.3101	4.46122e-48	HEPHL1	TSS200		TRUE
cg02668233	rs883124	12	0	A	G	-30.2962	4.67102e-48	TMEM132B	Body	N_Shelf	TRUE
cg17095460	rs10790316	11	334	A	G	30.2951	4.68956e-48				TRUE
cg17095460	rs7121550	11	551	A	G	30.2951	4.68956e-48				TRUE
cg24769381	rs10793311	11	51536	C	G	-30.2861	4.83062e-48	GAB2;GAB2;GAB2	Body;1stExon;5'UTR		TRUE
cg02990147	rs5944761	X	123594	G	A	-30.2856	4.8396e-48	FAM48B2	1stExon	N_Shelf	TRUE
cg10695549	rs12675535	8	3816	A	G	30.248	5.48402e-48	PSD3;PSD3	Body;Body		TRUE
cg27596172	rs922733	8	1	A	G	-30.238	5.66904e-48			S_Shelf	TRUE
cg23371584	rs10920610	1	15808	G	A	30.229	5.84254e-48	BTG2	Body	S_Shore	TRUE
cg12466610	rs337147	1	9794	G	A	30.2201	6.01776e-48	MOSC2	Body		TRUE
cg22933800	rs1063355	6	22010	A	C	30.2101	6.22171e-48	HLA-DQA1	Body		TRUE
cg22933800	rs9273349	6	20165	A	G	30.2101	6.22171e-48	HLA-DQA1	Body		TRUE
cg05509820	rs11969350	6	6408	G	A	-30.2019	6.39465e-48			S_Shelf	TRUE
cg06961873	rs11249248	1	72729	A	G	-30.1755	6.98327e-48	TMEM57	3'UTR		TRUE
cg06961873	rs926438	1	72142	G	A	-30.1755	6.98327e-48	TMEM57	3'UTR		TRUE
cg26184765	rs2298752	4	4245	A	G	-30.1752	6.98884e-48	SLC39A8	3'UTR		TRUE
cg03188793	rs3895063	11	1	A	G	-30.1375	7.92516e-48	TALDO1	Body		TRUE
cg13031029	rs3177964	7	5266	G	A	-30.1362	7.95996e-48	LAMB1	Body		TRUE
cg24801230	rs2469933	17	306998	A	G	-30.1341	8.01569e-48	MAPT;MAPT;MAPT;MAPT;MAPT;MAPT	5'UTR;5'UTR;5'UTR;5'UTR;5'UTR;5'UTR	S_Shelf	TRUE
cg24801230	rs418891	17	284995	A	C	-30.1341	8.01569e-48	MAPT;MAPT;MAPT;MAPT;MAPT;MAPT	5'UTR;5'UTR;5'UTR;5'UTR;5'UTR;5'UTR	S_Shelf	TRUE
cg23371584	rs12085417	1	1126	A	G	30.1272	8.20434e-48	BTG2	Body	S_Shore	TRUE
cg02990147	rs5944042	X	139207	G	A	-30.1229	8.32346e-48	FAM48B2	1stExon	N_Shelf	TRUE
cg15392147	rs6591536	11	1411	G	A	30.1163	8.50711e-48	OR5A1	TSS1500		TRUE
cg21885112	rs3735170	7	7617	G	A	-30.0847	9.45426e-48	C7orf29;LRRC61;LRRC61	TSS1500;5'UTR;5'UTR		TRUE
cg21885112	rs3735172	7	2391	G	A	-30.0847	9.45426e-48	C7orf29;LRRC61;LRRC61	TSS1500;5'UTR;5'UTR		TRUE
cg00004073	rs3768921	2	1	A	G	-30.0649	1.01023e-47	AGAP1;AGAP1	Body;Body	N_Shore	TRUE
cg04132017	rs10908684	1	73434	C	A	-30.0364	1.11132e-47	OR10R2	1stExon		TRUE
cg05509820	rs17053086	6	4326	A	G	-30.0313	1.1303e-47			S_Shelf	TRUE
cg17056069	rs7602301	2	301	A	G	-30.026	1.15074e-47	ASAP2;ASAP2	Body;Body		TRUE
cg21202759	rs13028057	2	1	A	G	-30.0156	1.19145e-47				TRUE
cg11791078	rs2362979	5	10645	G	A	-29.9934	1.28352e-47	RANBP3L;RANBP3L	Body;Body		TRUE
cg16576930	rs7843385	8	10692	G	A	-29.9677	1.39909e-47			S_Shelf	TRUE
cg00332305	rs12207246	6	1	A	G	-29.9653	1.41017e-47	TIAM2	TSS1500		TRUE
cg03978067	rs3793371	8	4457	A	G	-29.9588	1.44123e-47	EEF1D;EEF1D;EEF1D;EEF1D;EEF1D;EEF1D;EEF1D	Body;Body;Body;Body;Body;Body;Body		TRUE
cg24859648	rs2277868	20	0	G	A	29.9577	1.44671e-47	BANF2;BANF2;BANF2	TSS200;TSS200;Body		TRUE
cg24859648	rs3194551	20	128	A	G	29.9577	1.44671e-47	BANF2;BANF2;BANF2	TSS200;TSS200;Body		TRUE
cg15909443	rs2036851	5	19890	A	G	-29.9512	1.4784e-47				TRUE
cg27224751	rs11070295	15	1418	A	G	-29.9358	1.5567e-47	DNAJC17	Body	N_Shelf	TRUE
cg24769381	rs1385600	11	116697	G	A	-29.9182	1.6516e-47	GAB2;GAB2;GAB2	Body;1stExon;5'UTR		TRUE
cg24769381	rs1485483	11	122725	G	A	-29.9182	1.6516e-47	GAB2;GAB2;GAB2	Body;1stExon;5'UTR		TRUE
cg24769381	rs2248407	11	115063	A	G	-29.9182	1.6516e-47	GAB2;GAB2;GAB2	Body;1stExon;5'UTR		TRUE
cg24769381	rs2450122	11	122518	G	A	-29.9182	1.6516e-47	GAB2;GAB2;GAB2	Body;1stExon;5'UTR		TRUE
cg24769381	rs2510045	11	132300	A	C	-29.9182	1.6516e-47	GAB2;GAB2;GAB2	Body;1stExon;5'UTR		TRUE
cg25997988	rs6867643	5	62699	A	G	-29.8978	1.76854e-47				TRUE
cg09533869	rs2319924	8	25846	G	A	29.8775	1.89353e-47	PGCP	5'UTR		TRUE
cg14883135	rs13013413	2	2597	A	G	-29.8758	1.90475e-47			N_Shelf	TRUE
cg03854098	rs11197797	10	4884	A	G	-29.8695	1.94504e-47	HSPA12A	Body		TRUE
cg03854098	rs2420330	10	1902	A	G	-29.8695	1.94504e-47	HSPA12A	Body		TRUE
cg17370616	rs10139324	14	7352	G	A	-29.8172	2.31914e-47	RPL13AP3	Body	Island	TRUE
cg19504860	rs13346641	19	80092	A	G	29.7713	2.70681e-47	ZNF708;ZNF708	1stExon;5'UTR		TRUE
cg07128503	rs400694	16	4793	A	G	-29.741	2.99807e-47	C16orf74	Body	S_Shelf	TRUE
cg11645539	rs2073211	6	2845	G	A	-29.7158	3.26474e-47	DDO;DDO	Body;Body		TRUE
cg14179288	rs11138329	9	11973	A	G	29.6948	3.50405e-47	TLE4	Body		TRUE
cg20696674	rs11247790	1	130495	A	C	-29.6802	3.68101e-47	PHACTR4;PHACTR4	3'UTR;3'UTR		TRUE
cg04331561	rs2291822	4	1035	G	A	-29.6792	3.69331e-47	TLL1	Body		TRUE
cg05730108	rs9517301	13	85	G	A	-29.6625	3.90799e-47	FARP1	Body		TRUE
cg13653328	rs11168092	5	0	A	G	-29.6595	3.94863e-47	ABLIM3	TSS1500	N_Shore	TRUE
cg27376941	rs9607351	22	3611	C	A	-29.6466	4.12429e-47			S_Shelf	TRUE
cg02978201	rs737008	16	1	C	A	29.6392	4.2279e-47	PRM1	Body		TRUE
cg12161182	rs2075032	12	10196	G	A	-29.6336	4.30991e-47	NINJ2	Body		TRUE
cg04331561	rs1909083	4	2081	A	C	-29.5953	4.9057e-47	TLL1	Body		TRUE
cg13160852	rs515449	11	262	A	G	-29.5883	5.02334e-47	LOC399959	Body		TRUE
cg23128510	rs1153699	2	1	A	C	-29.5852	5.07582e-47				TRUE
cg08996597	rs9492587	6	1	A	G	-29.576	5.23661e-47				TRUE
cg11229715	rs6749402	2	2069	A	C	29.5727	5.2955e-47	CUL3	Body		TRUE
cg14175932	rs1263654	14	1	A	G	-29.5384	5.94843e-47				TRUE
cg26893861	rs1230400	17	1484	G	A	29.5263	6.19801e-47	DUSP3	3'UTR		TRUE
cg26893861	rs1234612	17	3165	G	A	29.5263	6.19801e-47	DUSP3	3'UTR		TRUE
cg11645539	rs9398235	6	1	A	G	-29.5185	6.36379e-47	DDO;DDO	Body;Body		TRUE
cg09583302	rs2403278	11	799	G	A	29.5182	6.37097e-47	LDHA;LDHA;LDHA;LDHA;LDHA	TSS1500;TSS1500;TSS1500;TSS1500;TSS1500	N_Shore	TRUE
cg22142142	rs3803538	15	157	G	A	-29.5178	6.3796e-47	GABARAPL3	Body	N_Shelf	TRUE
cg22142142	rs8023776	15	6338	A	G	-29.5178	6.3796e-47	GABARAPL3	Body	N_Shelf	TRUE
cg04559908	rs3094086	6	732	A	G	-29.5046	6.67053e-47	DPCR1	Body	N_Shelf	TRUE
cg02623234	rs10279428	7	667	G	A	-29.5008	6.75884e-47	WDR60	Body	N_Shore	TRUE
cg02623234	rs12154715	7	15659	G	A	-29.5008	6.75884e-47	WDR60	Body	N_Shore	TRUE
cg02623234	rs9654726	7	1372	A	G	-29.5008	6.75884e-47	WDR60	Body	N_Shore	TRUE
cg00023507	rs1061783	6	6163	G	A	29.4906	6.99548e-47	TAPBP;TAPBP;TAPBP	Body;Body;Body		TRUE
cg25184502	rs3733876	5	52985	A	G	-29.4866	7.09153e-47			S_Shelf	TRUE
cg23098789	rs7918741	10	4337	G	A	-29.4854	7.12158e-47	GPR123	Body	S_Shore	TRUE
cg23283667	rs11136268	8	1031	A	G	-29.4439	8.19767e-47	GPIHBP1	TSS1500		TRUE
cg25420101	rs33198	5	3650	A	C	29.4171	8.98202e-47	WDR41	Body	N_Shelf	TRUE
cg19787013	rs9071	8	12993	A	G	-29.4088	9.2397e-47	RECQL4	Body	N_Shore	TRUE
cg05792312	rs7935835	11	1	A	G	-29.3922	9.77408e-47				TRUE
cg19759847	rs2302312	17	601	A	G	-29.3862	9.97745e-47	MKS1;MKS1	3'UTR;3'UTR		TRUE
cg19759847	rs2302313	17	338	A	G	-29.3862	9.97745e-47	MKS1;MKS1	3'UTR;3'UTR		TRUE
cg18698799	rs552339	6	8798	A	G	-29.3632	1.07896e-46	C6orf10	Body		TRUE
cg12466610	rs6657944	1	930	G	A	29.3558	1.10641e-46	MOSC2	Body		TRUE
cg04145681	rs2532925	6	1	G	A	29.343	1.15586e-46	SFTA2	3'UTR		TRUE
cg22274273	rs9402653	6	770	A	G	29.3394	1.17023e-46				TRUE
cg11124135	rs11783967	8	4008	G	A	-29.3393	1.17049e-46	LSM1	Body	N_Shore	TRUE
cg11124135	rs16887244	8	812	G	A	-29.3393	1.17049e-46	LSM1	Body	N_Shore	TRUE
cg11124135	rs7836805	8	31078	A	C	-29.3393	1.17049e-46	LSM1	Body	N_Shore	TRUE
cg13885788	rs13207432	6	204	C	A	-29.3274	1.21894e-46				TRUE
cg18319941	rs4122883	7	30061	G	A	-29.3256	1.22666e-46				TRUE
cg03466780	rs28688712	9	0	A	G	-29.3208	1.24665e-46	EXD3	Body	N_Shore	TRUE
cg12310025	rs645279	6	1987	A	G	29.3208	1.2467e-46			Island	TRUE
cg23713600	rs11584024	1	14886	G	A	-29.2766	1.44965e-46	POMGNT1;C1orf190	Body;Body	S_Shelf	TRUE
cg21272897	rs897471	1	1	G	A	29.2672	1.49706e-46	HSPG2	Body	Island	TRUE
cg18847598	rs7929006	11	1	C	A	29.2555	1.55823e-46	ASAM	Body		TRUE
cg06548479	rs17579732	8	1089	A	C	29.255	1.56082e-46				TRUE
cg27567580	rs554298	1	1673	A	G	-29.2537	1.56785e-46	GIPC2	3'UTR		TRUE
cg26773954	rs2391932	13	1020	A	G	-29.2204	1.75666e-46				TRUE
cg16871435	rs3858126	10	29043	A	G	-29.1958	1.91075e-46				TRUE
cg18698799	rs1033500	6	5869	A	G	-29.1576	2.17746e-46	C6orf10	Body		TRUE
cg11956442	rs2381387	4	1	G	A	29.1573	2.17964e-46			S_Shelf	TRUE
cg26820259	rs9357723	6	1	G	A	29.1349	2.35411e-46	PKHD1;PKHD1	TSS1500;TSS1500		TRUE
cg00033213	rs10099996	8	2939	A	G	29.123	2.45143e-46	TOP1MT	Body	Island	TRUE
cg00033213	rs724037	8	2511	A	C	29.123	2.45143e-46	TOP1MT	Body	Island	TRUE
cg04145681	rs2532941	6	6641	G	A	29.1174	2.4997e-46	SFTA2	3'UTR		TRUE
cg00045070	rs2479409	1	1	G	A	29.1065	2.59438e-46	PCSK9	TSS1500	N_Shore	TRUE
cg07258983	rs16978131	18	15049	G	A	-29.0927	2.72046e-46			N_Shelf	TRUE
cg01758122	rs9525356	13	34248	A	G	-29.0601	3.04202e-46	RASA3	Body	Island	TRUE
cg20370184	rs2242664	6	787	G	A	29.0597	3.04674e-46	SLC44A4	Body		TRUE
cg10975354	rs11145366	9	105043	A	G	29.0466	3.1862e-46	VPS13A;VPS13A;LOC100286938;VPS13A;VPS13A	TSS1500;TSS1500;Body;TSS1500;TSS1500	Island	TRUE
cg24801230	rs2532274	17	268631	G	A	-29.0364	3.30071e-46	MAPT;MAPT;MAPT;MAPT;MAPT;MAPT	5'UTR;5'UTR;5'UTR;5'UTR;5'UTR;5'UTR	S_Shelf	TRUE
cg21823080	rs10225245	7	4621	A	G	-29.0322	3.34783e-46	CNTNAP2	Body		TRUE
cg13031029	rs17412104	7	29197	A	G	-29.0214	3.47484e-46	LAMB1	Body		TRUE
cg13031029	rs2237686	7	379	A	G	-29.0214	3.47484e-46	LAMB1	Body		TRUE
cg13031029	rs6944829	7	49051	A	C	-29.0214	3.47484e-46	LAMB1	Body		TRUE
cg03264133	rs645279	6	1969	A	G	29.0211	3.47888e-46			Island	TRUE
cg23499373	rs11666227	19	5019	G	A	-28.9855	3.9313e-46	ZNF135;ZNF135;ZNF135;ZNF135	Body;Body;Body;3'UTR		TRUE
cg20205188	rs3817043	10	4861	A	G	-28.9759	4.06336e-46	ADARB2	Body	N_Shore	TRUE
cg04610028	rs754671	19	5578	G	A	-28.9754	4.06999e-46	RAB11B	Body	N_Shore	TRUE
cg19949776	rs2306331	15	18943	G	A	-28.9626	4.25395e-46	LOC100132724;AP4E1	TSS200;Body		TRUE
cg19949776	rs2614790	15	29099	A	G	-28.9626	4.25395e-46	LOC100132724;AP4E1	TSS200;Body		TRUE
cg15406319	rs11079029	17	442	G	A	-28.9332	4.70732e-46	DNAJC7;DNAJC7;DNAJC7;DNAJC7;NKIRAS2	TSS1500;5'UTR;Body;1stExon;TSS200	Island	TRUE
cg05412957	rs11794	6	1	A	G	-28.9331	4.70802e-46	SCGN	3'UTR		TRUE
cg05412957	rs9379784	6	23789	G	A	-28.9331	4.70802e-46	SCGN	3'UTR		TRUE
cg13966843	rs3129939	6	606	G	A	-28.9307	4.74737e-46	C6orf10	Body		TRUE
cg13966843	rs9268220	6	51820	A	G	-28.9307	4.74737e-46	C6orf10	Body		TRUE
cg17763566	rs2395349	6	323	A	G	-28.9269	4.80959e-46	HLA-DPB2	Body	N_Shore	TRUE
cg17763566	rs9277656	6	691	A	C	-28.9269	4.80959e-46	HLA-DPB2	Body	N_Shore	TRUE
cg11334097	rs16870123	6	2947	A	G	-28.9114	5.07473e-46				TRUE
cg11334097	rs17202259	6	4918	C	A	-28.9114	5.07473e-46				TRUE
cg11334097	rs17423649	6	5274	A	G	-28.9114	5.07473e-46				TRUE
cg11334097	rs3817969	6	1019	A	G	-28.9114	5.07473e-46				TRUE
cg11035303	rs965928	3	177781	A	G	28.9088	5.12066e-46	ANO10	Body		TRUE
cg02193806	rs11074471	16	31931	A	C	-28.8989	5.29715e-46	ACSM3;ACSM3	5'UTR;5'UTR		TRUE
cg02193806	rs11643502	16	67724	A	G	-28.8989	5.29715e-46	ACSM3;ACSM3	5'UTR;5'UTR		TRUE
cg02193806	rs11647477	16	5343	A	G	-28.8989	5.29715e-46	ACSM3;ACSM3	5'UTR;5'UTR		TRUE
cg02193806	rs11648370	16	11244	A	C	-28.8989	5.29715e-46	ACSM3;ACSM3	5'UTR;5'UTR		TRUE
cg02193806	rs11648835	16	29021	A	C	-28.8989	5.29715e-46	ACSM3;ACSM3	5'UTR;5'UTR		TRUE
cg02193806	rs16970587	16	39745	A	G	-28.8989	5.29715e-46	ACSM3;ACSM3	5'UTR;5'UTR		TRUE
cg03372334	rs3825422	13	14278	G	A	-28.8907	5.44987e-46	MBNL2;MBNL2	Body;Body	S_Shelf	TRUE
cg03372334	rs8000986	13	22000	G	A	-28.8907	5.44987e-46	MBNL2;MBNL2	Body;Body	S_Shelf	TRUE
cg27500337	rs16942504	17	6306	G	A	-28.8869	5.52241e-46	CUEDC1	5'UTR	S_Shelf	TRUE
cg09247979	rs1012049	6	1	A	G	-28.8818	5.61974e-46	PTPRK;PTPRK	Body;Body		TRUE
cg17707870	rs1040961	13	1	G	A	28.8725	5.80352e-46	LHFP	Body		TRUE
cg16576930	rs7464181	8	19136	G	A	-28.8669	5.91686e-46			S_Shelf	TRUE
cg08624915	rs4889545	16	17442	A	G	-28.862	6.01778e-46	AHSP	TSS1500		TRUE
cg00156497	rs12523816	6	21576	G	A	-28.8483	6.30859e-46	EYA4;EYA4;EYA4	Body;Body;Body		TRUE
cg17763566	rs9277682	6	4227	G	A	-28.8428	6.4302e-46	HLA-DPB2	Body	N_Shore	TRUE
cg12501287	rs2814452	10	5079	G	A	-28.8328	6.65594e-46	INPP5A	Body	Island	TRUE
cg11035303	rs3755603	3	161838	A	G	28.8241	6.85731e-46	ANO10	Body		TRUE
cg11035303	rs4462942	3	98654	G	A	28.8241	6.85731e-46	ANO10	Body		TRUE
cg11035303	rs4682689	3	127896	G	A	28.8241	6.85731e-46	ANO10	Body		TRUE
cg01491428	rs2238464	16	1586	A	G	-28.8199	6.95773e-46	ABCA3	Body	Island	TRUE
cg08600378	rs3897927	13	1	A	G	-28.8038	7.35603e-46	PRHOXNB	TSS200		TRUE
cg10993865	rs330570	13	1	A	G	-28.8007	7.43483e-46	CARS2	3'UTR	N_Shore	TRUE
cg12214399	rs6554360	4	74537	A	G	28.7933	7.62873e-46				TRUE
cg21885112	rs2108854	7	9159	G	A	-28.7898	7.72049e-46	C7orf29;LRRC61;LRRC61	TSS1500;5'UTR;5'UTR		TRUE
cg17821453	rs10489815	1	58961	A	C	-28.7742	8.15003e-46	OMA1	5'UTR	N_Shelf	TRUE
cg05455372	rs2863984	7	1	A	G	-28.7724	8.20134e-46	LOC168474	TSS200		TRUE
cg17273096	rs12195643	6	7032	A	G	-28.7684	8.31471e-46				TRUE
cg17273096	rs9396162	6	5007	G	A	-28.7684	8.31471e-46				TRUE
cg10415021	rs978769	11	1744	A	G	-28.7612	8.52376e-46				TRUE
cg19021236	rs433576	22	30422	A	G	-28.7595	8.57536e-46	MICAL3;MICAL3;MICAL3	5'UTR;5'UTR;5'UTR	N_Shelf	TRUE
cg17662493	rs7284306	22	17413	A	G	-28.7497	8.87185e-46	SMC1B	Body	N_Shelf	TRUE
cg25203245	rs662453	11	1	G	A	28.7464	8.97411e-46	FLJ32810	Body		TRUE
cg26846609	rs9930187	16	55078	A	G	28.7266	9.61021e-46	THUMPD1	Body	N_Shelf	TRUE
cg03115532	rs1150699	6	4051	A	G	-28.7149	1.00057e-45	LOC222699	Body	N_Shore	TRUE
cg24801230	rs2532329	17	371557	A	G	-28.7098	1.01844e-45	MAPT;MAPT;MAPT;MAPT;MAPT;MAPT	5'UTR;5'UTR;5'UTR;5'UTR;5'UTR;5'UTR	S_Shelf	TRUE
cg27341708	rs11100449	4	1	G	A	28.7072	1.02793e-45	MAML3	Body		TRUE
cg06052372	rs9922459	16	997	G	A	-28.7057	1.03313e-45				TRUE
cg06052372	rs9923900	16	339	A	G	-28.7057	1.03313e-45				TRUE
cg21046080	rs1195915	12	2973	C	A	28.6554	1.23004e-45	GPR133	Body		TRUE
cg24961286	rs266335	15	17041	G	A	-28.6438	1.28075e-45	SMAD3	Body	S_Shelf	TRUE
cg21241195	rs3129939	6	47409	G	A	-28.637	1.31133e-45	C6orf10	Body		TRUE
cg21241195	rs9268220	6	5017	A	G	-28.637	1.31133e-45	C6orf10	Body		TRUE
cg24801230	rs17660132	17	187270	G	A	-28.6241	1.37145e-45	MAPT;MAPT;MAPT;MAPT;MAPT;MAPT	5'UTR;5'UTR;5'UTR;5'UTR;5'UTR;5'UTR	S_Shelf	TRUE
cg03964373	rs3819981	1	1	A	G	-28.6234	1.37462e-45	CHML;OPN3	TSS1500;Body	N_Shelf	TRUE
cg05428452	rs35265698	6	151645	G	C	-28.6079	1.45071e-45	HLA-DQA2	Body		TRUE
cg03570263	rs4713275	6	102711	C	A	-28.5865	1.5629e-45	RNF39;RNF39	Body;Body	S_Shore	TRUE
cg24699914	rs1342970	1	2501	A	C	-28.5807	1.59436e-45				TRUE
cg19787013	rs1063739	8	7786	A	C	-28.5807	1.59453e-45	RECQL4	Body	N_Shore	TRUE
cg19787013	rs13254911	8	8778	A	G	-28.5807	1.59453e-45	RECQL4	Body	N_Shore	TRUE
cg18997918	rs7305632	12	5343	G	A	-28.5784	1.6072e-45	SFRS8	Body	Island	TRUE
cg26846609	rs1013950	16	12314	A	G	28.574	1.63222e-45	THUMPD1	Body	N_Shelf	TRUE
cg26846609	rs1058902	16	4592	A	G	28.574	1.63222e-45	THUMPD1	Body	N_Shelf	TRUE
cg26846609	rs11074476	16	136342	A	C	28.574	1.63222e-45	THUMPD1	Body	N_Shelf	TRUE
cg26846609	rs8044864	16	3722	A	G	28.574	1.63222e-45	THUMPD1	Body	N_Shelf	TRUE
cg26846609	rs9925428	16	108886	G	A	28.574	1.63222e-45	THUMPD1	Body	N_Shelf	TRUE
cg13569207	rs7782781	7	640	G	A	-28.5661	1.67732e-45	ZNF862	Body	S_Shore	TRUE
cg14859874	rs1194596	1	118	A	G	28.5563	1.73575e-45	UBAP2L	Body		TRUE
cg18669022	rs6969532	7	168	A	G	-28.5512	1.76687e-45			S_Shelf	TRUE
cg26035071	rs17015259	1	516	A	G	-28.5457	1.8007e-45			S_Shelf	TRUE
cg13972423	rs710010	14	23	A	C	-28.5359	1.86348e-45				TRUE
cg07474670	rs2271139	12	8523	A	C	-28.517	1.99045e-45	NCOR2;NCOR2	Body;Body	N_Shore	TRUE
cg06093861	rs10277259	7	22262	C	A	-28.5103	2.03752e-45			S_Shore	TRUE
cg06093861	rs10476	7	83992	G	A	-28.5103	2.03752e-45			S_Shore	TRUE
cg06093861	rs10952840	7	7534	A	G	-28.5103	2.03752e-45			S_Shore	TRUE
cg06093861	rs1104878	7	94819	A	C	-28.5103	2.03752e-45			S_Shore	TRUE
cg06093861	rs6953665	7	11363	A	G	-28.5103	2.03752e-45			S_Shore	TRUE
cg06093861	rs7785025	7	152311	G	A	-28.5103	2.03752e-45			S_Shore	TRUE
cg05893845	rs7435060	4	1	A	C	-28.5016	2.1e-45			S_Shelf	TRUE
cg03570263	rs4947244	6	85927	G	C	-28.4834	2.23771e-45	RNF39;RNF39	Body;Body	S_Shore	TRUE
cg04145681	rs2253588	6	215	G	C	28.471	2.33613e-45	SFTA2	3'UTR		TRUE
cg18721307	rs8091725	18	1	G	A	28.4616	2.414e-45			N_Shore	TRUE
cg26889118	rs11070677	15	42438	C	A	-28.4593	2.43366e-45			S_Shelf	TRUE
cg26889118	rs11635777	15	31760	A	G	-28.4593	2.43366e-45			S_Shelf	TRUE
cg06961873	rs11802413	1	64860	G	A	-28.4516	2.49971e-45	TMEM57	3'UTR		TRUE
cg06193597	rs11886565	2	1610	A	G	28.4432	2.57401e-45				TRUE
cg06193597	rs4430951	2	2577	G	A	28.4432	2.57401e-45				TRUE
cg06193597	rs4464265	2	5111	A	G	28.4432	2.57401e-45				TRUE
cg06193597	rs4675841	2	20330	A	G	28.4432	2.57401e-45				TRUE
cg00023507	rs3130018	6	13937	G	A	28.4405	2.59839e-45	TAPBP;TAPBP;TAPBP	Body;Body;Body		TRUE
cg07741840	rs10444489	12	17512	A	C	-28.4277	2.71718e-45	KDM2B;KDM2B	Body;Body	S_Shelf	TRUE
cg07741840	rs1064951	12	15110	A	G	-28.4277	2.71718e-45	KDM2B;KDM2B	Body;Body	S_Shelf	TRUE
cg07741840	rs10774594	12	51049	G	A	-28.4277	2.71718e-45	KDM2B;KDM2B	Body;Body	S_Shelf	TRUE
cg07741840	rs10849880	12	33925	C	A	-28.4277	2.71718e-45	KDM2B;KDM2B	Body;Body	S_Shelf	TRUE
cg07741840	rs10849882	12	22065	A	G	-28.4277	2.71718e-45	KDM2B;KDM2B	Body;Body	S_Shelf	TRUE
cg07741840	rs951498	12	27904	A	G	-28.4277	2.71718e-45	KDM2B;KDM2B	Body;Body	S_Shelf	TRUE
cg07741840	rs9634167	12	19750	A	G	-28.4277	2.71718e-45	KDM2B;KDM2B	Body;Body	S_Shelf	TRUE
cg27625131	rs9577762	13	1	A	G	-28.4268	2.72602e-45			N_Shore	TRUE
cg00095677	rs35299172	17	859	G	A	-28.3908	3.09173e-45	ATP2A3;ATP2A3;ATP2A3;ATP2A3;ATP2A3;ATP2A3;ATP2A3	Body;Body;Body;Body;Body;Body;Body		TRUE
cg21149357	rs4395639	5	30005	A	G	-28.3297	3.8273e-45			S_Shelf	TRUE
cg22068589	rs3842752	11	1	A	G	-28.3163	4.01213e-45	INS-IGF2;INS-IGF2;INS	Body;Body;3'UTR		TRUE
cg22481673	rs11587632	1	686	G	A	-28.3061	4.15736e-45	RD3;RD3	TSS1500;TSS1500		TRUE
cg18698799	rs9268368	6	32442	G	A	-28.2981	4.27601e-45	C6orf10	Body		TRUE
cg23657215	rs12242690	10	164	C	A	-28.2976	4.28356e-45	PWWP2B;PWWP2B	3'UTR;Body	S_Shore	TRUE
cg11035303	rs7628317	3	66516	A	G	28.2921	4.36711e-45	ANO10	Body		TRUE
cg14351440	rs6528647	X	9827	G	A	28.2858	4.46334e-45	MCF2;MCF2	Body;TSS1500		TRUE
cg26658509	rs10833460	11	414	A	C	-28.257	4.93808e-45			S_Shore	TRUE
cg22505202	rs10874867	1	4724	A	G	-28.2565	4.94746e-45				TRUE
cg18572898	rs1023449	6	15802	C	A	-28.2498	5.06476e-45	HLA-DQA2	Body		TRUE
cg18572898	rs2051549	6	17983	A	G	-28.2498	5.06476e-45	HLA-DQA2	Body		TRUE
cg18572898	rs2071551	6	17356	A	G	-28.2498	5.06476e-45	HLA-DQA2	Body		TRUE
cg18572898	rs2213568	6	527	C	A	-28.2498	5.06476e-45	HLA-DQA2	Body		TRUE
cg18572898	rs2213572	6	7701	G	A	-28.2498	5.06476e-45	HLA-DQA2	Body		TRUE
cg18572898	rs2227126	6	3670	A	G	-28.2498	5.06476e-45	HLA-DQA2	Body		TRUE
cg18572898	rs2301271	6	13090	G	A	-28.2498	5.06476e-45	HLA-DQA2	Body		TRUE
cg18572898	rs2395256	6	16485	A	G	-28.2498	5.06476e-45	HLA-DQA2	Body		TRUE
cg18572898	rs2859071	6	8737	G	A	-28.2498	5.06476e-45	HLA-DQA2	Body		TRUE
cg18572898	rs4248169	6	16451	A	C	-28.2498	5.06476e-45	HLA-DQA2	Body		TRUE
cg18572898	rs9276370	6	4808	A	C	-28.2498	5.06476e-45	HLA-DQA2	Body		TRUE
cg18572898	rs9276558	6	11958	G	A	-28.2498	5.06476e-45	HLA-DQA2	Body		TRUE
cg16999994	rs7481521	11	26251	G	A	28.2397	5.24741e-45	AP2A2	Body		TRUE
cg04456492	rs10950788	7	1	A	G	-28.2328	5.37668e-45				TRUE
cg07152869	rs12447120	16	10580	A	G	-28.2187	5.64979e-45	KIAA0556	Body		TRUE
cg07152869	rs12447703	16	36014	G	A	-28.2187	5.64979e-45	KIAA0556	Body		TRUE
cg07152869	rs12923861	16	48720	A	G	-28.2187	5.64979e-45	KIAA0556	Body		TRUE
cg07152869	rs9922282	16	23616	A	G	-28.2187	5.64979e-45	KIAA0556	Body		TRUE
cg07152869	rs9923148	16	28452	A	G	-28.2187	5.64979e-45	KIAA0556	Body		TRUE
cg19195077	rs17172896	7	554	A	G	-28.1873	6.30813e-45				TRUE
cg10989317	rs10786353	10	4173	G	A	-28.1778	6.5211e-45	UBTD1	Body		TRUE
cg10989317	rs11189249	10	5780	G	A	-28.1778	6.5211e-45	UBTD1	Body		TRUE
cg09413645	rs6826681	4	6203	G	A	-28.1698	6.70762e-45	SEPT11	Body		TRUE
cg23943944	rs2080867	5	1	A	G	-28.1619	6.89724e-45				TRUE
cg07304760	rs12375023	7	39250	G	A	-28.1608	6.92225e-45	SND1	Body		TRUE
cg13966843	rs3129937	6	204	A	C	-28.1556	7.05011e-45	C6orf10	Body		TRUE
cg00704664	rs3787419	20	944	C	A	-28.1471	7.26593e-45	CDH4	Body	N_Shore	TRUE
cg05134736	rs527118	12	7361	A	G	28.1412	7.41841e-45				TRUE
cg18586262	rs9572058	13	19220	G	A	-28.1369	7.53163e-45			N_Shore	TRUE
cg18586262	rs9572068	13	8018	C	A	-28.1369	7.53163e-45			N_Shore	TRUE
cg19223824	rs10485438	20	25675	G	A	-28.1367	7.53478e-45	SLC12A5;SLC12A5	Body;Body	N_Shelf	TRUE
cg19223824	rs11086996	20	40700	A	G	-28.1367	7.53478e-45	SLC12A5;SLC12A5	Body;Body	N_Shelf	TRUE
cg18698799	rs2143468	6	7490	A	T	-28.1248	7.85711e-45	C6orf10	Body		TRUE
cg02978201	rs949429	16	1164	G	A	28.103	8.48655e-45	PRM1	Body		TRUE
cg26995506	rs4662223	2	8179	A	G	28.1004	8.56191e-45	ZEB2;ZEB2	Body;Body		TRUE
cg24307368	rs7948284	11	1	A	G	-28.0863	8.99955e-45	SLN	TSS200		TRUE
cg26893861	rs1230397	17	722	G	A	28.0799	9.20371e-45	DUSP3	3'UTR		TRUE
cg00345083	rs7517857	1	1	A	G	-28.048	1.02998e-44	AJAP1;AJAP1	Body;Body	N_Shore	TRUE
cg21860360	rs7536700	1	21512	A	G	-28.0418	1.05267e-44	NPR1	Body	Island	TRUE
cg00532122	rs12649507	4	106353	A	G	-28.0382	1.06608e-44	TMEM165	Body		TRUE
cg02096220	rs11726595	4	23137	G	A	-28.0336	1.08388e-44			S_Shelf	TRUE
cg27230769	rs2394160	6	2786	G	A	28.0265	1.11118e-44	LOC285830;LOC285830	Body;Body		TRUE
cg27230769	rs2523395	6	3538	A	G	28.0265	1.11118e-44	LOC285830;LOC285830	Body;Body		TRUE
cg27230769	rs2735052	6	4484	A	G	28.0265	1.11118e-44	LOC285830;LOC285830	Body;Body		TRUE
cg27230769	rs2844831	6	229	G	A	28.0265	1.11118e-44	LOC285830;LOC285830	Body;Body		TRUE
cg21294301	rs225133	1	21593	A	G	-28.0216	1.1304e-44				TRUE
cg27586797	rs6871272	5	4237	A	G	28.0078	1.18701e-44				TRUE
cg02658043	rs13252406	8	5229	A	G	28.0024	1.20979e-44	NRBP2	3'UTR	N_Shore	TRUE
cg11075353	rs10835128	11	2571	A	C	-27.9978	1.22976e-44				TRUE
cg14494781	rs1545849	6	7570	G	A	-27.9948	1.24297e-44				TRUE
cg02956194	rs1281958	6	1687	A	C	-27.9858	1.2831e-44			S_Shelf	TRUE
cg16954525	rs2017549	11	1	G	A	27.9842	1.29004e-44	MS4A4A;MS4A4A	Body;TSS1500		TRUE
cg15652532	rs1662955	2	1214	G	A	27.9836	1.29304e-44	LCLAT1;LCLAT1	TSS1500;TSS1500	N_Shore	TRUE
cg15652532	rs829584	2	7516	G	A	27.9836	1.29304e-44	LCLAT1;LCLAT1	TSS1500;TSS1500	N_Shore	TRUE
cg11008123	rs10836020	11	4916	A	G	-27.9726	1.34412e-44	LOC283267	TSS1500		TRUE
cg00295418	rs2272720	8	1	A	C	-27.9694	1.35949e-44	MYOM2	Body		TRUE
cg13935315	rs7257082	19	19909	A	G	-27.966	1.37587e-44	ZNF443	Body	N_Shelf	TRUE
cg02702444	rs974655	X	2076	G	A	-27.9524	1.44365e-44	KAL1	Body	N_Shore	TRUE
cg02464073	rs1721	21	0	A	G	-27.9447	1.48366e-44	ITGB2	TSS1500	N_Shore	TRUE
cg01223071	rs4944630	11	120	A	G	-27.9415	1.50025e-44				TRUE
cg11957130	rs7799245	7	1	G	A	27.9372	1.52371e-44	ATXN7L1;ATXN7L1	Body;5'UTR		TRUE
cg15177604	rs3789724	2	13511	G	A	27.9307	1.55896e-44	POLR1B;POLR1B	Body;Body	Island	TRUE
cg03643559	rs12263012	10	11462	A	G	-27.9305	1.56001e-44	IKZF5	Body		TRUE
cg06961873	rs10903129	1	56843	A	G	-27.9279	1.57447e-44	TMEM57	3'UTR		TRUE
cg01111179	rs2232316	2	1	A	G	-27.9094	1.68113e-44	G6PC2;G6PC2	TSS200;TSS200		TRUE
cg14859874	rs1044013	1	4850	G	A	27.9006	1.73434e-44	UBAP2L	Body		TRUE
cg20485607	rs639216	1	282	G	A	-27.8769	1.88609e-44				TRUE
cg23186955	rs842416	3	1	G	A	27.8687	1.94143e-44	RFTN1	Body		TRUE
cg02623234	rs10275341	7	1609	G	A	-27.8614	1.99284e-44	WDR60	Body	N_Shore	TRUE
cg27057480	rs10776601	10	0	G	A	27.8523	2.05805e-44	ARHGAP22	Body	S_Shore	TRUE
cg11585022	rs10038177	5	9104	A	G	-27.8445	2.11531e-44	WDR36	TSS1500	N_Shore	TRUE
cg11585022	rs10045255	5	11011	G	A	-27.8445	2.11531e-44	WDR36	TSS1500	N_Shore	TRUE
cg11585022	rs1379300	5	14093	G	A	-27.8445	2.11531e-44	WDR36	TSS1500	N_Shore	TRUE
cg02502145	rs297158	2	9193	A	G	27.8418	2.13602e-44	SOS1	Body		TRUE
cg04245870	rs17135416	16	77212	G	A	-27.8319	2.21236e-44	CRAMP1L	Body		TRUE
cg04245870	rs9927202	16	89857	G	A	-27.8319	2.21236e-44	CRAMP1L	Body		TRUE
cg10224537	rs12614700	2	2496	G	A	-27.8311	2.21841e-44	B3GALT1	TSS1500		TRUE
cg09795688	rs2273549	11	18296	G	A	-27.8275	2.24729e-44	LOC283267	Body		TRUE
cg17370616	rs10144431	14	1	A	C	-27.8202	2.30566e-44	RPL13AP3	Body	Island	TRUE
cg06318935	rs12186177	4	5180	A	G	-27.7984	2.49139e-44				TRUE
cg00532122	rs2048564	4	1	A	G	-27.7885	2.58095e-44	TMEM165	Body		TRUE
cg06458771	rs3129039	6	4175	A	G	-27.7763	2.69472e-44				TRUE
cg02896926	rs7523050	1	18763	A	C	-27.7734	2.72272e-44	AKNAD1	5'UTR		TRUE
cg24185656	rs4721867	7	12	A	G	-27.7713	2.74313e-44	IQCE;IQCE	Body;Body	N_Shelf	TRUE
cg19195077	rs17544941	7	1195	A	G	-27.764	2.81552e-44				TRUE
cg14056849	rs3945761	9	24206	A	G	-27.7359	3.11083e-44	LOC169834	5'UTR	N_Shelf	TRUE
cg15129815	rs17809342	18	1518	A	G	-27.7141	3.36201e-44	FAM69C	3'UTR		TRUE
cg18001722	rs7077176	10	1	A	G	-27.711	3.39944e-44	GRK5	Body		TRUE
cg05455372	rs12534485	7	83636	G	A	-27.7077	3.43998e-44	LOC168474	TSS200		TRUE
cg05455372	rs1568910	7	11640	A	G	-27.7077	3.43998e-44	LOC168474	TSS200		TRUE
cg05455372	rs6460206	7	33184	C	A	-27.7077	3.43998e-44	LOC168474	TSS200		TRUE
cg25817165	rs8084410	18	1273	G	A	-27.7021	3.50939e-44	CNDP2;CNDP2	1stExon;Body	S_Shelf	TRUE
cg24976563	rs2277482	14	157	A	G	-27.7015	3.51628e-44	DCAF11;DCAF11;DCAF11;DCAF11;DCAF11	Body;Body;Body;Body;Body	S_Shelf	TRUE
cg20370184	rs660594	6	1294	G	A	27.6869	3.70407e-44	SLC44A4	Body		TRUE
cg16906346	rs9356940	6	6586	G	A	27.6764	3.84487e-44	KIAA0319;KIAA0319;KIAA0319;KIAA0319;KIAA0319	TSS1500;TSS1500;TSS1500;TSS1500;TSS1500	S_Shore	TRUE
cg27224751	rs3736286	15	8737	A	G	-27.6758	3.85357e-44	DNAJC17	Body	N_Shelf	TRUE
cg13749548	rs741847	14	1	G	A	27.659	4.09112e-44			N_Shelf	TRUE
cg02507579	rs4302408	3	20018	G	A	27.6581	4.10366e-44	OR5H15	1stExon		TRUE
cg02507579	rs4317139	3	71825	G	A	27.6581	4.10366e-44	OR5H15	1stExon		TRUE
cg02507579	rs4449360	3	33530	G	A	27.6581	4.10366e-44	OR5H15	1stExon		TRUE
cg02507579	rs9837490	3	63287	G	A	27.6581	4.10366e-44	OR5H15	1stExon		TRUE
cg27567580	rs624766	1	8789	C	A	-27.6316	4.51099e-44	GIPC2	3'UTR		TRUE
cg13251750	rs11626091	14	1647	A	G	-27.6087	4.89585e-44	SERPINA9;SERPINA9	TSS1500;TSS1500		TRUE
cg21241195	rs3129937	6	47007	A	C	-27.5915	5.20512e-44	C6orf10	Body		TRUE
cg00159953	rs2839112	21	3408	G	A	-27.5874	5.28246e-44	COL6A2;COL6A2;COL6A2	Body;Body;Body	N_Shore	TRUE
cg17929630	rs2074479	6	2297	G	A	-27.5571	5.88653e-44	RNF39;RNF39	3'UTR;3'UTR	N_Shore	TRUE
cg17929630	rs2074480	6	2098	C	A	-27.5571	5.88653e-44	RNF39;RNF39	3'UTR;3'UTR	N_Shore	TRUE
cg17929630	rs2074482	6	2241	A	C	-27.5571	5.88653e-44	RNF39;RNF39	3'UTR;3'UTR	N_Shore	TRUE
cg17929630	rs2301753	6	528	A	C	-27.5571	5.88653e-44	RNF39;RNF39	3'UTR;3'UTR	N_Shore	TRUE
cg17929630	rs3765604	6	62688	G	C	-27.5571	5.88653e-44	RNF39;RNF39	3'UTR;3'UTR	N_Shore	TRUE
cg17929630	rs3869067	6	34915	G	A	-27.5571	5.88653e-44	RNF39;RNF39	3'UTR;3'UTR	N_Shore	TRUE
cg17929630	rs3869068	6	34660	A	G	-27.5571	5.88653e-44	RNF39;RNF39	3'UTR;3'UTR	N_Shore	TRUE
cg17929630	rs6910898	6	75533	G	A	-27.5571	5.88653e-44	RNF39;RNF39	3'UTR;3'UTR	N_Shore	TRUE
cg17929630	rs6919617	6	47013	G	A	-27.5571	5.88653e-44	RNF39;RNF39	3'UTR;3'UTR	N_Shore	TRUE
cg17929630	rs6926792	6	52863	A	G	-27.5571	5.88653e-44	RNF39;RNF39	3'UTR;3'UTR	N_Shore	TRUE
cg17929630	rs6931776	6	52285	G	A	-27.5571	5.88653e-44	RNF39;RNF39	3'UTR;3'UTR	N_Shore	TRUE
cg17929630	rs6941318	6	71862	G	A	-27.5571	5.88653e-44	RNF39;RNF39	3'UTR;3'UTR	N_Shore	TRUE
cg17929630	rs9260961	6	77713	A	C	-27.5571	5.88653e-44	RNF39;RNF39	3'UTR;3'UTR	N_Shore	TRUE
cg17929630	rs9260967	6	77345	A	G	-27.5571	5.88653e-44	RNF39;RNF39	3'UTR;3'UTR	N_Shore	TRUE
cg17929630	rs9261105	6	64212	G	A	-27.5571	5.88653e-44	RNF39;RNF39	3'UTR;3'UTR	N_Shore	TRUE
cg17929630	rs9261115	6	60739	C	G	-27.5571	5.88653e-44	RNF39;RNF39	3'UTR;3'UTR	N_Shore	TRUE
cg17929630	rs9261145	6	53847	A	G	-27.5571	5.88653e-44	RNF39;RNF39	3'UTR;3'UTR	N_Shore	TRUE
cg17929630	rs9261174	6	41857	G	A	-27.5571	5.88653e-44	RNF39;RNF39	3'UTR;3'UTR	N_Shore	TRUE
cg17929630	rs9261189	6	38432	A	G	-27.5571	5.88653e-44	RNF39;RNF39	3'UTR;3'UTR	N_Shore	TRUE
cg17929630	rs9261216	6	28573	G	A	-27.5571	5.88653e-44	RNF39;RNF39	3'UTR;3'UTR	N_Shore	TRUE
cg16675926	rs1294229	1	1146	G	A	-27.5547	5.93621e-44	KIAA1804	3'UTR		TRUE
cg16675926	rs1294230	1	827	A	G	-27.5547	5.93621e-44	KIAA1804	3'UTR		TRUE
cg16675926	rs1294233	1	0	A	G	-27.5547	5.93621e-44	KIAA1804	3'UTR		TRUE
cg06961873	rs1053438	1	137879	G	A	-27.5344	6.38312e-44	TMEM57	3'UTR		TRUE
cg16906346	rs9366573	6	18310	G	A	27.5225	6.66031e-44	KIAA0319;KIAA0319;KIAA0319;KIAA0319;KIAA0319	TSS1500;TSS1500;TSS1500;TSS1500;TSS1500	S_Shore	TRUE
cg16112880	rs7542768	1	1581	G	A	27.5197	6.72909e-44	TMEM9	TSS200	Island	TRUE
cg07792871	rs2844804	6	580	C	A	-27.5094	6.98036e-44	HCG9	TSS200	N_Shore	TRUE
cg18698799	rs2076540	6	15763	G	A	-27.5039	7.11933e-44	C6orf10	Body		TRUE
cg18698799	rs477005	6	31013	G	A	-27.5039	7.11933e-44	C6orf10	Body		TRUE
cg18698799	rs560505	6	39742	G	A	-27.5039	7.11933e-44	C6orf10	Body		TRUE
cg18698799	rs565571	6	34978	A	G	-27.5039	7.11933e-44	C6orf10	Body		TRUE
cg02502145	rs297136	2	13958	C	A	27.4923	7.42247e-44	SOS1	Body		TRUE
cg02502145	rs297151	2	7064	A	C	27.4923	7.42247e-44	SOS1	Body		TRUE
cg07741840	rs10744763	12	10127	A	G	-27.491	7.45717e-44	KDM2B;KDM2B	Body;Body	S_Shelf	TRUE
cg03570263	rs9380150	6	29799	G	A	-27.4875	7.55082e-44	RNF39;RNF39	Body;Body	S_Shore	TRUE
cg07791065	rs10484457	6	585	A	C	-27.4692	8.062e-44				TRUE
cg17929630	rs4448133	6	39178	G	A	-27.4656	8.16684e-44	RNF39;RNF39	3'UTR;3'UTR	N_Shore	TRUE
cg24941469	rs9544996	13	1387	G	A	27.4633	8.23319e-44				TRUE
cg25150572	rs2840758	1	70164	A	G	-27.4593	8.3511e-44	PHACTR4;PHACTR4	TSS1500;Body		TRUE
cg02096220	rs4975200	4	36130	A	G	-27.4469	8.73341e-44			S_Shelf	TRUE
cg15652532	rs829573	2	12871	A	T	27.4416	8.90074e-44	LCLAT1;LCLAT1	TSS1500;TSS1500	N_Shore	TRUE
cg18847598	rs11828777	11	1456	A	G	27.4374	9.03566e-44	ASAM	Body		TRUE
cg09672255	rs10464075	5	1	A	G	-27.4371	9.04441e-44	ZNF879	Body	S_Shelf	TRUE
cg02907150	rs116016	14	1	G	A	27.425	9.44488e-44	PCNX	3'UTR		TRUE
cg12819537	rs2874146	14	3756	C	A	-27.4227	9.52383e-44				TRUE
cg08775595	rs10086636	8	4005	A	G	-27.4194	9.63704e-44				TRUE
cg08775595	rs1454616	8	2572	G	A	-27.4194	9.63704e-44				TRUE
cg08775595	rs4870946	8	5448	A	G	-27.4194	9.63704e-44				TRUE
cg17341969	rs6134520	20	1173	G	A	-27.4143	9.81336e-44	SNPH	3'UTR	S_Shore	TRUE
cg13160852	rs6589913	11	9299	C	A	-27.4126	9.8743e-44	LOC399959	Body		TRUE
cg10931884	rs10072375	5	11	A	G	-27.4088	1.00121e-43	KCNIP1;KCNIP1;KCNIP1	Body;Body;Body		TRUE
cg20979384	rs3749374	3	1	A	G	-27.4084	1.00247e-43				TRUE
cg22741595	rs1544274	11	130288	G	A	27.4019	1.02622e-43	C11orf67;RSF1	5'UTR;TSS1500	S_Shore	TRUE
cg22741595	rs1893901	11	54879	G	A	27.4019	1.02622e-43	C11orf67;RSF1	5'UTR;TSS1500	S_Shore	TRUE
cg22741595	rs2186564	11	50559	A	G	27.4019	1.02622e-43	C11orf67;RSF1	5'UTR;TSS1500	S_Shore	TRUE
cg22741595	rs2276415	11	231366	A	G	27.4019	1.02622e-43	C11orf67;RSF1	5'UTR;TSS1500	S_Shore	TRUE
cg22741595	rs4944176	11	20280	G	A	27.4019	1.02622e-43	C11orf67;RSF1	5'UTR;TSS1500	S_Shore	TRUE
cg22741595	rs4945197	11	154319	G	A	27.4019	1.02622e-43	C11orf67;RSF1	5'UTR;TSS1500	S_Shore	TRUE
cg22741595	rs4945203	11	123139	G	A	27.4019	1.02622e-43	C11orf67;RSF1	5'UTR;TSS1500	S_Shore	TRUE
cg22741595	rs7109527	11	191401	A	G	27.4019	1.02622e-43	C11orf67;RSF1	5'UTR;TSS1500	S_Shore	TRUE
cg22741595	rs7119934	11	281795	A	G	27.4019	1.02622e-43	C11orf67;RSF1	5'UTR;TSS1500	S_Shore	TRUE
cg22741595	rs720383	11	92601	G	A	27.4019	1.02622e-43	C11orf67;RSF1	5'UTR;TSS1500	S_Shore	TRUE
cg22671798	rs11083432	19	46744	A	G	27.4007	1.03054e-43	ZNF573	3'UTR		TRUE
cg22671798	rs2287229	19	40725	G	A	27.4007	1.03054e-43	ZNF573	3'UTR		TRUE
cg22671798	rs2927747	19	69847	G	A	27.4007	1.03054e-43	ZNF573	3'UTR		TRUE
cg22671798	rs958305	19	39937	A	G	27.4007	1.03054e-43	ZNF573	3'UTR		TRUE
cg14883135	rs12995964	2	4897	A	C	-27.3974	1.04295e-43			N_Shelf	TRUE
cg13462557	rs7520924	1	1415	G	A	27.3934	1.05779e-43	INADL	Body		TRUE
cg22671798	rs10402530	19	92261	A	G	27.3866	1.08404e-43	ZNF573	3'UTR		TRUE
cg22671798	rs10404567	19	167836	G	A	27.3866	1.08404e-43	ZNF573	3'UTR		TRUE
cg22671798	rs10409487	19	55734	G	A	27.3866	1.08404e-43	ZNF573	3'UTR		TRUE
cg22671798	rs12974225	19	10721	C	A	27.3866	1.08404e-43	ZNF573	3'UTR		TRUE
cg22671798	rs353407	19	215567	G	A	27.3866	1.08404e-43	ZNF573	3'UTR		TRUE
cg24849373	rs4325021	8	2110	G	A	-27.3816	1.10359e-43	TSNARE1	Body	N_Shelf	TRUE
cg10931884	rs10072376	5	1	A	G	-27.3718	1.14346e-43	KCNIP1;KCNIP1;KCNIP1	Body;Body;Body		TRUE
cg14460215	rs12378318	9	3268	A	G	-27.3575	1.20355e-43	APBA1	5'UTR	S_Shore	TRUE
cg11802299	rs8077923	17	1148	C	A	-27.3536	1.22056e-43	ELAC2;ELAC2;ELAC2	TSS1500;TSS1500;TSS1500	S_Shore	TRUE
cg16995742	rs13404290	2	835	A	G	27.3528	1.22384e-43	COPS8;COPS8	TSS1500;TSS1500	N_Shore	TRUE
cg19367859	rs986475	6	26812	G	A	-27.3466	1.25166e-43				TRUE
cg11897887	rs6083190	20	17286	G	A	-27.3458	1.25523e-43	CST9L	TSS1500		TRUE
cg07152869	rs12930355	16	21354	A	G	-27.3428	1.26895e-43	KIAA0556	Body		TRUE
cg03457281	rs2572349	4	1	A	G	-27.3367	1.29703e-43			S_Shelf	TRUE
cg03457281	rs2605242	4	1057	G	A	-27.3367	1.29703e-43			S_Shelf	TRUE
cg22710156	rs17136428	10	17148	G	A	-27.3334	1.31234e-43				TRUE
cg22710156	rs7902512	10	4741	A	G	-27.3334	1.31234e-43				TRUE
cg04998327	rs10488761	11	387	A	G	-27.33	1.32876e-43				TRUE
cg04998327	rs12804615	11	99	A	C	-27.33	1.32876e-43				TRUE
cg02355653	rs1610602	6	8769	A	C	-27.3294	1.33153e-43	LOC285830;LOC285830	Body;Body		TRUE
cg02355653	rs1736915	6	6514	A	G	-27.3294	1.33153e-43	LOC285830;LOC285830	Body;Body		TRUE
cg19079513	rs9890618	17	1	A	G	-27.3271	1.34253e-43				TRUE
cg01891583	rs2289109	16	3098	A	C	-27.3178	1.38802e-43	USP7	Body		TRUE
cg02246922	rs3749970	6	1	G	A	27.316	1.397e-43	OR12D3	1stExon		TRUE
cg02246922	rs4598109	6	1880	G	A	27.316	1.397e-43	OR12D3	1stExon		TRUE
cg02246922	rs5003266	6	1259	A	G	27.316	1.397e-43	OR12D3	1stExon		TRUE
cg22741595	rs2298820	11	159293	C	A	27.3107	1.42404e-43	C11orf67;RSF1	5'UTR;TSS1500	S_Shore	TRUE
cg09581911	rs997868	12	0	A	G	-27.3088	1.43406e-43	DYRK4	TSS200		TRUE
cg03392100	rs733539	6	75608	A	G	-27.3008	1.47569e-43	C6orf26	Body		TRUE
cg18285337	rs4846029	1	190	C	A	27.2976	1.49268e-43			S_Shelf	TRUE
cg02246922	rs9295804	6	6677	G	A	27.2952	1.50603e-43	OR12D3	1stExon		TRUE
cg08960045	rs12852369	X	17708	G	A	-27.2951	1.50639e-43			N_Shelf	TRUE
cg08960045	rs7059321	X	17468	A	G	-27.2951	1.50639e-43			N_Shelf	TRUE
cg18319941	rs10259348	7	66874	G	A	-27.2754	1.61701e-43				TRUE
cg06971224	rs10827730	10	1685	A	G	-27.2716	1.63957e-43				TRUE
cg06971224	rs12257945	10	1	A	G	-27.2716	1.63957e-43				TRUE
cg22741595	rs6592742	11	156460	A	G	27.2715	1.63972e-43	C11orf67;RSF1	5'UTR;TSS1500	S_Shore	TRUE
cg03392100	rs3749953	6	18757	G	A	-27.2702	1.64774e-43	C6orf26	Body		TRUE
cg00069771	rs2885	1	30676	A	G	-27.2673	1.66518e-43	C1orf57	Body	S_Shelf	TRUE
cg16088894	rs12007458	X	7337	A	G	-27.2659	1.67352e-43	EFHC2	Body	Island	TRUE
cg25208724	rs2072499	1	5766	G	A	27.2434	1.81457e-43	SLC25A44;SLC25A44	5'UTR;1stExon	Island	TRUE
cg04520693	rs9526615	13	18325	A	G	27.2369	1.85771e-43			S_Shelf	TRUE
cg04131969	rs11684598	2	974	A	G	-27.233	1.88389e-43	MYADML	Body	N_Shore	TRUE
cg05126514	rs11130213	3	14839	A	G	-27.2187	1.98394e-43	BSN	Body		TRUE
cg05126514	rs1131095	3	16767	G	A	-27.2187	1.98394e-43	BSN	Body		TRUE
cg05126514	rs11709525	3	6962	A	G	-27.2187	1.98394e-43	BSN	Body		TRUE
cg05126514	rs4283605	3	18807	G	A	-27.2187	1.98394e-43	BSN	Body		TRUE
cg05126514	rs9858542	3	4525	A	G	-27.2187	1.98394e-43	BSN	Body		TRUE
cg11016420	rs6546118	2	184	G	A	-27.2023	2.10427e-43			N_Shelf	TRUE
cg11016420	rs6712664	2	742	A	G	-27.2023	2.10427e-43			N_Shelf	TRUE
cg05074385	rs929157	6	1	A	G	-27.202	2.10671e-43	TRIM15	Body	N_Shelf	TRUE
cg00474373	rs9679409	2	1	A	G	-27.2003	2.11953e-43				TRUE
cg26576978	rs7765991	6	7998	G	A	-27.1858	2.23407e-43				TRUE
cg21903981	rs8017937	14	1	A	G	-27.184	2.24841e-43	PAPLN	Body		TRUE
cg05891136	rs13258621	8	1	A	G	-27.1771	2.30497e-43	MYOM2	Body		TRUE
cg02074316	rs4777684	15	826	A	G	27.1749	2.32306e-43				TRUE
cg03697076	rs7093648	10	2271	G	A	-27.1654	2.40426e-43				TRUE
cg21885112	rs10282458	7	18735	A	G	-27.1604	2.44844e-43	C7orf29;LRRC61;LRRC61	TSS1500;5'UTR;5'UTR		TRUE
cg21885112	rs3735167	7	12988	A	G	-27.1604	2.44844e-43	C7orf29;LRRC61;LRRC61	TSS1500;5'UTR;5'UTR		TRUE
cg17929630	rs2286405	6	65320	G	A	-27.1541	2.50469e-43	RNF39;RNF39	3'UTR;3'UTR	N_Shore	TRUE
cg22508145	rs2227349	19	13876	A	G	-27.1513	2.53001e-43	CPAMD8	Body		TRUE
cg22508145	rs2227356	19	12022	A	G	-27.1513	2.53001e-43	CPAMD8	Body		TRUE
cg18442075	rs11079029	17	440	G	A	-27.1467	2.57221e-43	DNAJC7;DNAJC7;DNAJC7;DNAJC7;NKIRAS2	TSS1500;5'UTR;Body;1stExon;TSS200	Island	TRUE
cg24345856	rs11260566	1	0	A	G	-27.1381	2.65372e-43	FAM132A	Body	S_Shore	TRUE
cg22710156	rs11253863	10	996	A	G	-27.1328	2.70539e-43				TRUE
cg05074385	rs2188100	6	44675	A	G	-27.1328	2.70556e-43	TRIM15	Body	N_Shelf	TRUE
cg05074385	rs2517612	6	31884	G	A	-27.1328	2.70556e-43	TRIM15	Body	N_Shelf	TRUE
cg05074385	rs2517613	6	28454	A	G	-27.1328	2.70556e-43	TRIM15	Body	N_Shelf	TRUE
cg05074385	rs2523719	6	31111	A	C	-27.1328	2.70556e-43	TRIM15	Body	N_Shelf	TRUE
cg05074385	rs885916	6	65363	A	G	-27.1328	2.70556e-43	TRIM15	Body	N_Shelf	TRUE
cg23667563	rs12318582	12	5658	A	G	-27.1309	2.72413e-43				TRUE
cg03570263	rs9357092	6	56039	A	G	-27.1189	2.84434e-43	RNF39;RNF39	Body;Body	S_Shore	TRUE
cg19555075	rs12433744	14	505	A	G	-27.1163	2.87095e-43				TRUE
cg07846874	rs12673692	7	1	A	G	-27.1089	2.94933e-43	THSD7A	Body		TRUE
cg08922148	rs202983	12	6206	A	G	-27.1018	3.02651e-43	CIT	Body		TRUE
cg27079096	rs4910623	11	1	G	A	27.1017	3.02726e-43	OR52B4	TSS200		TRUE
cg26446133	rs8084410	18	1299	G	A	-27.1016	3.02829e-43	CNDP2;CNDP2;CNDP2	5'UTR;1stExon;5'UTR	S_Shelf	TRUE
cg08603678	rs611744	8	7920	G	A	-27.1014	3.03025e-43	EIF3E	Body		TRUE
cg08603678	rs661036	8	22840	A	G	-27.1014	3.03025e-43	EIF3E	Body		TRUE
cg04814784	rs779803	3	1	G	A	27.1013	3.03133e-43	VHL;VHL	TSS1500;TSS1500	N_Shore	TRUE
cg04814784	rs779805	3	776	G	A	27.1013	3.03133e-43	VHL;VHL	TSS1500;TSS1500	N_Shore	TRUE
cg03706056	rs1005696	21	5915	A	C	27.0975	3.07343e-43	SETD4	TSS1500		TRUE
cg03706056	rs2835267	21	9460	A	G	27.0975	3.07343e-43	SETD4	TSS1500		TRUE
cg22671798	rs1725477	19	235035	A	C	27.0941	3.11135e-43	ZNF573	3'UTR		TRUE
cg19681352	rs6659176	1	42755	C	G	-27.0898	3.1601e-43	C1orf172	5'UTR	N_Shelf	TRUE
cg05799088	rs14056	3	1	A	G	-27.0894	3.16515e-43	PRICKLE2	3'UTR		TRUE
cg05876883	rs16960359	16	1	A	G	-27.084	3.22723e-43	SLC38A7	Body		TRUE
cg01543583	rs8660	14	7946	G	A	-27.0813	3.25959e-43	C14orf149	Body	N_Shelf	TRUE
cg01876809	rs6424243	1	1434	A	G	-27.076	3.32269e-43			S_Shelf	TRUE
cg01876809	rs9424568	1	3896	A	G	-27.076	3.32269e-43			S_Shelf	TRUE
cg25692928	rs9875299	3	1	G	A	27.0609	3.5093e-43	CLSTN2	Body		TRUE
cg24534774	rs11583008	1	21439	A	G	27.0475	3.68349e-43				TRUE
cg24534774	rs871151	1	17204	G	A	27.0475	3.68349e-43				TRUE
cg07216619	rs7497801	15	1858	A	G	-27.0211	4.05388e-43				TRUE
cg17770035	rs12193066	6	1368	A	G	27.0099	4.2219e-43	NCR2	Body		TRUE
cg13226272	rs7425380	2	8464	A	G	27.007	4.26632e-43				TRUE
cg05096415	rs4933982	10	4466	A	G	-27.0065	4.27398e-43	LRIT2	TSS200		TRUE
cg07665217	rs1121836	7	12234	C	A	-27.0057	4.28599e-43				TRUE
cg02674186	rs11728139	4	7547	A	G	-26.9943	4.4681e-43				TRUE
cg08373989	rs28381348	6	71329	G	A	-26.9937	4.47783e-43	HSPA1L	5'UTR	N_Shelf	TRUE
cg08779649	rs9535274	13	160	G	A	-26.9783	4.73379e-43				TRUE
cg19787013	rs6989368	8	75944	G	A	-26.9777	4.74447e-43	RECQL4	Body	N_Shore	TRUE
cg23936477	rs4622605	18	734	G	A	-26.974	4.80927e-43	C18orf62	TSS200		TRUE
cg19178509	rs2535327	6	23677	G	A	-26.9718	4.84791e-43	DDR1	TSS1500	N_Shore	TRUE
cg20696674	rs6598927	1	176209	A	G	-26.9593	5.07307e-43	PHACTR4;PHACTR4	3'UTR;3'UTR		TRUE
cg11897887	rs4815220	20	15146	G	A	-26.9578	5.10098e-43	CST9L	TSS1500		TRUE
cg25997988	rs3935814	5	22812	G	A	-26.9394	5.45305e-43				TRUE
cg12624040	rs836717	2	1248	A	G	-26.9281	5.68123e-43	B3GALT1;B3GALT1	5'UTR;1stExon		TRUE
cg12624040	rs836722	2	17	A	G	-26.9281	5.68123e-43	B3GALT1;B3GALT1	5'UTR;1stExon		TRUE
cg03643559	rs11190	10	7381	C	A	-26.9184	5.88615e-43	IKZF5	Body		TRUE
cg03075889	rs2280550	7	99	A	G	-26.9093	6.08469e-43	MAD1L1;MAD1L1;MAD1L1	Body;Body;Body	Island	TRUE
cg03900028	rs7780100	7	8522	G	A	26.9058	6.16184e-43	ZNF117	TSS200		TRUE
cg07152869	rs12929558	16	39424	G	A	-26.905	6.1787e-43	KIAA0556	Body		TRUE
cg17416722	rs9270986	6	19675	A	C	26.8976	6.34839e-43	HLA-DRB1	Body	S_Shelf	TRUE
cg17416722	rs9271055	6	20984	C	A	26.8976	6.34839e-43	HLA-DRB1	Body	S_Shelf	TRUE
cg18572898	rs2006165	6	16684	A	G	-26.8957	6.39152e-43	HLA-DQA2	Body		TRUE
cg05182217	rs12056143	7	5414	G	A	26.8837	6.67723e-43				TRUE
cg05182217	rs2134955	7	3660	A	C	26.8837	6.67723e-43				TRUE
cg02836767	rs17842543	6	26439	A	G	-26.8797	6.77508e-43	SYNE1;SYNE1	Body;Body		TRUE
cg05123933	rs4348337	6	1	A	G	-26.8738	6.92251e-43			S_Shelf	TRUE
cg00881894	rs1020852	2	2862	A	G	-26.8559	7.39002e-43	SCN1A;SCN1A;SCN1A	TSS1500;TSS1500;TSS1500		TRUE
cg00881894	rs13397210	2	8493	A	G	-26.8559	7.39002e-43	SCN1A;SCN1A;SCN1A	TSS1500;TSS1500;TSS1500		TRUE
cg00881894	rs1841548	2	10091	G	A	-26.8559	7.39002e-43	SCN1A;SCN1A;SCN1A	TSS1500;TSS1500;TSS1500		TRUE
cg14964115	rs17092542	10	4588	A	G	26.8552	7.40823e-43	FAM160B1	Body		TRUE
cg14964115	rs1966384	10	6967	A	C	26.8552	7.40823e-43	FAM160B1	Body		TRUE
cg03115532	rs1233666	6	9311	C	A	-26.8481	7.60324e-43	LOC222699	Body	N_Shore	TRUE
cg07084345	rs2264288	15	1539	G	A	-26.843	7.7438e-43				TRUE
cg01543583	rs4901937	14	47777	A	G	-26.833	8.03125e-43	C14orf149	Body	N_Shelf	TRUE
cg20187719	rs745940	3	2515	A	G	26.8133	8.6289e-43	LOC285375	TSS1500		TRUE
cg18319941	rs3846972	7	29949	C	A	-26.793	9.29318e-43				TRUE
cg03940883	rs246174	16	783	A	G	-26.7851	9.56384e-43			S_Shore	TRUE
cg18618432	rs8110630	19	12225	G	A	-26.7763	9.87752e-43			N_Shelf	TRUE
cg03187614	rs9261535	6	1	A	G	-26.7717	1.00452e-42	TRIM10;TRIM10	Body;Body		TRUE
cg13506281	rs7329194	13	21136	G	A	-26.7696	1.01239e-42	MTUS2	Body	Island	TRUE
cg03392100	rs4711279	6	70584	C	G	-26.7556	1.06534e-42	C6orf26	Body		TRUE
cg05338731	rs5751591	22	1	G	A	26.7541	1.07131e-42	RAB36	Body	S_Shore	TRUE
cg19681352	rs12741472	1	61066	G	A	-26.749	1.09138e-42	C1orf172	5'UTR	N_Shelf	TRUE
cg19681352	rs12742376	1	2520	A	G	-26.749	1.09138e-42	C1orf172	5'UTR	N_Shelf	TRUE
cg19681352	rs17340509	1	7975	G	A	-26.749	1.09138e-42	C1orf172	5'UTR	N_Shelf	TRUE
cg19681352	rs17360994	1	4102	G	A	-26.749	1.09138e-42	C1orf172	5'UTR	N_Shelf	TRUE
cg20131219	rs11713044	3	866	G	A	-26.7463	1.10212e-42	PHLDB2;PHLDB2;PHLDB2;PHLDB2	Body;Body;Body;Body		TRUE
cg11476907	rs10102933	8	1	A	G	-26.7403	1.12651e-42				TRUE
cg17196155	rs10952368	7	13175	G	A	26.7299	1.17017e-42	XRCC2	3'UTR		TRUE
cg26422465	rs12408890	1	0	G	A	26.7211	1.20828e-42	WDR8	Body	Island	TRUE
cg17171259	rs285364	1	9508	G	A	26.7099	1.25881e-42	ROR1;ROR1	Body;Body		TRUE
cg17171259	rs285370	1	6445	G	A	26.7099	1.25881e-42	ROR1;ROR1	Body;Body		TRUE
cg17171259	rs285386	1	1139	A	G	26.7099	1.25881e-42	ROR1;ROR1	Body;Body		TRUE
cg17196155	rs2040639	7	29961	G	A	26.6922	1.34335e-42	XRCC2	3'UTR		TRUE
cg24450063	rs2072499	1	5711	G	A	26.6808	1.40033e-42	SLC25A44;SLC25A44	5'UTR;1stExon	Island	TRUE
cg20756026	rs2379234	17	2272	A	G	-26.6707	1.45313e-42	HEXDC	Body	S_Shore	TRUE
cg17929630	rs9261129	6	59133	G	A	-26.6689	1.46281e-42	RNF39;RNF39	3'UTR;3'UTR	N_Shore	TRUE
cg11973981	rs10240752	7	11908	A	C	-26.6684	1.4653e-42	ISPD;ISPD	Body;Body	N_Shelf	TRUE
cg09672255	rs11741906	5	6397	A	G	-26.6671	1.47245e-42	ZNF879	Body	S_Shelf	TRUE
cg09672255	rs7732931	5	757	G	A	-26.6671	1.47245e-42	ZNF879	Body	S_Shelf	TRUE
cg19484093	rs4438744	4	1882	G	A	-26.6645	1.48632e-42				TRUE
cg15600437	rs9435732	1	1381	A	G	-26.6583	1.52056e-42	MFAP2;MFAP2	TSS1500;TSS1500	S_Shelf	TRUE
cg24022528	rs1046515	7	1412	A	G	-26.6497	1.56948e-42	ADCK2	Body	N_Shelf	TRUE
cg24022528	rs12375245	7	2519	A	G	-26.6497	1.56948e-42	ADCK2	Body	N_Shelf	TRUE
cg00704664	rs6142884	20	2772	A	G	26.6472	1.5837e-42	CDH4	Body	N_Shore	TRUE
cg07741840	rs10444491	12	17211	G	A	-26.646	1.59062e-42	KDM2B;KDM2B	Body;Body	S_Shelf	TRUE
cg10357885	rs889125	19	1429	C	A	-26.644	1.60228e-42	COL5A3	TSS1500	S_Shore	TRUE
cg15392147	rs1453541	11	15444	G	A	26.6211	1.74284e-42	OR5A1	TSS1500		TRUE
cg17240976	rs12694997	2	14222	A	G	-26.6127	1.79721e-42	HDLBP	5'UTR		TRUE
cg26035071	rs1044516	1	22793	A	C	-26.6024	1.86632e-42			S_Shelf	TRUE
cg14778922	rs10063514	5	1883	A	G	-26.5814	2.01595e-42	SLC6A7	TSS1500	N_Shore	TRUE
cg19039925	rs1354803	11	24513	A	G	-26.5755	2.0598e-42	GVIN1	TSS1500		TRUE
cg20592836	rs2295353	20	64385	A	G	26.5725	2.08327e-42	TP53INP2	TSS200	Island	TRUE
cg18698799	rs761187	6	16523	G	A	-26.572	2.08634e-42	C6orf10	Body		TRUE
cg23159970	rs11832738	12	317	G	A	26.5644	2.14606e-42	CACNA1C;CACNA1C;CACNA1C;CACNA1C;CACNA1C;CACNA1C;CACNA1C;CACNA1C;CACNA1C;CACNA1C;CACNA1C;CACNA1C;CACNA1C;CACNA1C;CACNA1C;CACNA1C;CACNA1C;CACNA1C;CACNA1C;CACNA1C;CACNA1C;CACNA1C;CACNA1C	Body;Body;Body;Body;Body;Body;Body;Body;Body;Body;Body;Body;Body;Body;Body;Body;Body;Body;Body;Body;Body;Body;Body		TRUE
cg22931151	rs2546424	5	0	A	G	-26.5577	2.19934e-42	OR2V2	TSS200		TRUE
cg16645815	rs3793673	10	9260	C	A	-26.5574	2.20174e-42	INPP5A	Body	S_Shore	TRUE
cg22276800	rs627152	2	16041	A	G	26.5519	2.24681e-42	HK2	TSS1500	N_Shore	TRUE
cg22276800	rs642247	2	17139	A	G	26.5519	2.24681e-42	HK2	TSS1500	N_Shore	TRUE
cg09998151	rs2383302	14	23284	A	G	26.5519	2.24687e-42	AKAP6	Body		TRUE
cg20704148	rs2712811	11	3296	G	A	26.5518	2.24738e-42	SLCO2B1;SLCO2B1	TSS1500;TSS1500		TRUE
cg20704148	rs2851069	11	923	A	G	26.5518	2.24738e-42	SLCO2B1;SLCO2B1	TSS1500;TSS1500		TRUE
cg20704148	rs2851071	11	4283	A	G	26.5518	2.24738e-42	SLCO2B1;SLCO2B1	TSS1500;TSS1500		TRUE
cg02309026	rs748112	10	7829	A	G	-26.5515	2.24987e-42			N_Shore	TRUE
cg10919109	rs9525356	13	53130	A	G	-26.5471	2.28624e-42	RASA3	Body	Island	TRUE
cg09084244	rs28533432	12	115382	G	A	26.5448	2.30613e-42	CDK2AP1	TSS1500	S_Shore	TRUE
cg06330797	rs13437290	6	15780	G	A	-26.5417	2.332e-42	RPS6KA2	Body	N_Shore	TRUE
cg01236565	rs2795022	20	3850	A	G	-26.5382	2.3624e-42			N_Shore	TRUE
cg14293674	rs12573176	10	1399	A	C	-26.536	2.38182e-42			N_Shelf	TRUE
cg03448017	rs9928306	16	24	A	G	-26.5353	2.38767e-42				TRUE
cg03122926	rs12533700	7	26562	G	A	26.5261	2.4701e-42				TRUE
cg03122926	rs3807430	7	30232	A	G	26.5261	2.4701e-42				TRUE
cg05126514	rs3197999	3	24074	A	G	-26.5187	2.53812e-42	BSN	Body		TRUE
cg08624915	rs13338939	16	914	A	G	-26.5103	2.61792e-42	AHSP	TSS1500		TRUE
cg23187802	rs12358729	10	0	A	G	-26.5036	2.68254e-42	ZCCHC24	Body		TRUE
cg22543924	rs2159961	12	3715	A	C	-26.499	2.72825e-42			N_Shore	TRUE
cg22671798	rs12979640	19	50221	A	G	26.4954	2.76546e-42	ZNF573	3'UTR		TRUE
cg19921651	rs10508877	10	11323	A	G	-26.4948	2.77134e-42				TRUE
cg19921651	rs10899964	10	7605	G	A	-26.4948	2.77134e-42				TRUE
cg19086603	rs3093253	13	934	A	G	-26.4882	2.83949e-42	F7;F7	Body;Body	S_Shore	TRUE
cg19086603	rs6046	13	1	A	G	-26.4882	2.83949e-42	F7;F7	Body;Body	S_Shore	TRUE
cg18088486	rs17498164	7	1	A	G	-26.4807	2.91892e-42	CUX1;CUX1;CUX1	Body;Body;Body	N_Shore	TRUE
cg23233416	rs10194520	2	5915	A	G	-26.4743	2.98825e-42				TRUE
cg15627180	rs2276125	11	5042	A	G	-26.462	3.12736e-42	TMPRSS4;TMPRSS4	Body;Body		TRUE
cg05096415	rs7895270	10	6340	A	G	-26.4408	3.38124e-42	LRIT2	TSS200		TRUE
cg27179498	rs10483104	22	158466	A	G	-26.4209	3.63864e-42	PI4KA;PI4KA	3'UTR;3'UTR	S_Shelf	TRUE
cg27179498	rs16988764	22	42988	G	A	-26.4209	3.63864e-42	PI4KA;PI4KA	3'UTR;3'UTR	S_Shelf	TRUE
cg27179498	rs5751852	22	43788	A	G	-26.4209	3.63864e-42	PI4KA;PI4KA	3'UTR;3'UTR	S_Shelf	TRUE
cg26177096	rs16899480	8	6361	A	C	-26.3602	4.55188e-42				TRUE
cg07056794	rs1130635	9	440	G	A	-26.346	4.79564e-42			Island	TRUE
cg06961873	rs9689	1	137504	A	G	-26.342	4.8673e-42	TMEM57	3'UTR		TRUE
cg15549821	rs16982311	19	87	A	G	-26.3368	4.9616e-42	PLEKHA4;PLEKHA4	Body;Body	S_Shore	TRUE
cg04520693	rs11616903	13	676	A	G	26.332	5.0509e-42			S_Shelf	TRUE
cg10030633	rs1558461	7	1	A	G	-26.3308	5.07352e-42	MAD1L1;MAD1L1;MAD1L1	Body;Body;Body		TRUE
cg11331837	rs295848	17	1	G	A	26.3178	5.32344e-42			N_Shelf	TRUE
cg02896926	rs12405585	1	1687	A	C	-26.2973	5.74253e-42	AKNAD1	5'UTR		TRUE
cg24087071	rs2232700	14	6159	A	T	-26.2714	6.31878e-42	SERPINA10;SERPINA10	3'UTR;3'UTR		TRUE
cg24087071	rs941591	14	6459	G	A	-26.2714	6.31878e-42	SERPINA10;SERPINA10	3'UTR;3'UTR		TRUE
cg08880261	rs220159	21	1	A	G	-26.2605	6.58051e-42	UMODL1;UMODL1	Body;Body	Island	TRUE
cg24859648	rs2180824	20	6401	A	G	26.2595	6.60481e-42	BANF2;BANF2;BANF2	TSS200;TSS200;Body		TRUE
cg08624915	rs11866003	16	18723	A	C	-26.2558	6.69585e-42	AHSP	TSS1500		TRUE
cg13295089	rs984543	7	47228	A	G	-26.2546	6.72553e-42	RBM33	Body		TRUE
cg26893861	rs2074143	17	12655	G	A	26.2522	6.78594e-42	DUSP3	3'UTR		TRUE
cg21587006	rs1057304	10	13497	G	A	-26.2497	6.84729e-42			Island	TRUE
cg07152869	rs1468169	16	149402	G	A	-26.2371	7.17463e-42	KIAA0556	Body		TRUE
cg07152869	rs232068	16	239134	C	A	-26.2371	7.17463e-42	KIAA0556	Body		TRUE
cg07152869	rs232075	16	225804	G	A	-26.2371	7.17463e-42	KIAA0556	Body		TRUE
cg07152869	rs4787969	16	179971	G	A	-26.2371	7.17463e-42	KIAA0556	Body		TRUE
cg19577958	rs318481	6	1	G	A	26.2258	7.483e-42	SERPINB9	3'UTR	N_Shelf	TRUE
cg02380521	rs12979056	19	1	A	G	-26.2226	7.57163e-42	FCHO1;FCHO1;FCHO1;FCHO1	5'UTR;TSS200;TSS200;5'UTR	S_Shelf	TRUE
cg11802299	rs4792312	17	4730	G	A	-26.2125	7.85955e-42	ELAC2;ELAC2;ELAC2	TSS1500;TSS1500;TSS1500	S_Shore	TRUE
cg07227024	rs1035142	2	10404	A	C	26.2103	7.92609e-42	ALS2CR12;ALS2CR12	Body;Body		TRUE
cg00254095	rs11082756	18	10369	A	G	-26.2067	8.03258e-42	RPL17;SNORD58C;U58;RPL17	Body;TSS1500;TSS1500;Body	N_Shelf	TRUE
cg00254095	rs6507920	18	172	G	A	-26.2067	8.03258e-42	RPL17;SNORD58C;U58;RPL17	Body;TSS1500;TSS1500;Body	N_Shelf	TRUE
cg16569309	rs12459634	19	33855	G	A	-26.1978	8.29942e-42			N_Shelf	TRUE
cg16569309	rs2871921	19	31609	A	G	-26.1978	8.29942e-42			N_Shelf	TRUE
cg03455225	rs13090335	3	149993	C	A	-26.1961	8.35235e-42	UBE2E2	Body		TRUE
cg19191272	rs12321179	12	11897	A	G	-26.193	8.45037e-42	RBM19;RBM19;RBM19	Body;Body;Body		TRUE
cg19191272	rs2279050	12	39523	A	G	-26.193	8.45037e-42	RBM19;RBM19;RBM19	Body;Body;Body		TRUE
cg02901522	rs2608049	8	3284	G	A	-26.188	8.60677e-42	PVT1	Body		TRUE
cg23423607	rs12886909	14	2888	G	A	-26.18	8.86833e-42	NDUFB1	Body	N_Shelf	TRUE
cg23423607	rs4548800	14	1263	A	G	-26.18	8.86833e-42	NDUFB1	Body	N_Shelf	TRUE
cg16416584	rs2005180	15	1	A	G	-26.1794	8.88841e-42	CHSY1	Body		TRUE
cg01591343	rs4716369	6	137915	A	G	-26.1792	8.89238e-42	WDR27	3'UTR		TRUE
cg10100585	rs1032537	10	5276	A	G	-26.1763	8.98946e-42				TRUE
cg12454169	rs1662955	2	1376	G	A	26.167	9.30431e-42	LCLAT1;LCLAT1	TSS1500;TSS1500	N_Shore	TRUE
cg12454169	rs829584	2	7678	G	A	26.167	9.30431e-42	LCLAT1;LCLAT1	TSS1500;TSS1500	N_Shore	TRUE
cg16792234	rs1029391	7	11266	C	A	26.1645	9.39103e-42	SLC25A13;SLC25A13;SLC25A13	Body;Body;Body		TRUE
cg17117718	rs1052551	17	405716	A	G	26.1628	9.4507e-42			Island	TRUE
cg17117718	rs1052587	17	439396	G	A	26.1628	9.4507e-42			Island	TRUE
cg17117718	rs12185235	17	260495	A	G	26.1628	9.4507e-42			Island	TRUE
cg17117718	rs12185268	17	260475	G	A	26.1628	9.4507e-42			Island	TRUE
cg17117718	rs12373123	17	260865	G	A	26.1628	9.4507e-42			Island	TRUE
cg17117718	rs12373142	17	260992	C	G	26.1628	9.4507e-42			Island	TRUE
cg17117718	rs1396862	17	239789	A	G	26.1628	9.4507e-42			Island	TRUE
cg17117718	rs16940665	17	244688	G	A	26.1628	9.4507e-42			Island	TRUE
cg17117718	rs17334797	17	162704	G	A	26.1628	9.4507e-42			Island	TRUE
cg17117718	rs17426064	17	165490	A	G	26.1628	9.4507e-42			Island	TRUE
cg17117718	rs17574361	17	444994	G	A	26.1628	9.4507e-42			Island	TRUE
cg17117718	rs17574604	17	448405	G	A	26.1628	9.4507e-42			Island	TRUE
cg17117718	rs17650901	17	376483	G	A	26.1628	9.4507e-42			Island	TRUE
cg17117718	rs17651549	17	398070	A	G	26.1628	9.4507e-42			Island	TRUE
cg17117718	rs17652121	17	410765	G	A	26.1628	9.4507e-42			Island	TRUE
cg17117718	rs17691610	17	307454	A	C	26.1628	9.4507e-42			Island	TRUE
cg17117718	rs17763596	17	258002	A	C	26.1628	9.4507e-42			Island	TRUE
cg17117718	rs7350928	17	444892	A	G	26.1628	9.4507e-42			Island	TRUE
cg25150572	rs4908400	1	72702	G	A	-26.1613	9.50481e-42	PHACTR4;PHACTR4	TSS1500;Body		TRUE
cg08669168	rs2898681	4	661	A	G	-26.1549	9.73324e-42	SCFD2	Body		TRUE
cg25977769	rs10256379	7	612	G	A	-26.1511	9.87315e-42				TRUE
cg27230769	rs2394159	6	3369	G	A	26.1502	9.9043e-42	LOC285830;LOC285830	Body;Body		TRUE
cg27230769	rs2735051	6	360	A	G	26.1502	9.9043e-42	LOC285830;LOC285830	Body;Body		TRUE
cg23165913	rs2295882	14	5105	G	A	-26.1487	9.95865e-42	CCDC88C	Body	N_Shelf	TRUE
cg07271471	rs2861545	13	5467	G	A	-26.1429	1.0175e-41	SPATA13;SPATA13	5'UTR;5'UTR		TRUE
cg12611007	rs10516047	5	24193	A	G	-26.1421	1.02052e-41			S_Shelf	TRUE
cg12611007	rs2305725	5	46753	A	C	-26.1421	1.02052e-41			S_Shelf	TRUE
cg12611007	rs2305727	5	40486	G	A	-26.1421	1.02052e-41			S_Shelf	TRUE
cg12611007	rs9647573	5	39487	A	C	-26.1421	1.02052e-41			S_Shelf	TRUE
cg16854281	rs425974	4	1014	A	C	-26.1415	1.02295e-41				TRUE
cg00616572	rs9932893	16	4274	A	G	-26.1414	1.02351e-41	TEKT5	Body		TRUE
cg11074353	rs2756117	6	1	A	G	-26.1402	1.02802e-41				TRUE
cg26705599	rs4773321	13	1	C	A	26.1401	1.0284e-41			Island	TRUE
cg04245870	rs11865609	16	31676	A	C	-26.1277	1.07687e-41	CRAMP1L	Body		TRUE
cg04245870	rs12926146	16	28732	A	C	-26.1277	1.07687e-41	CRAMP1L	Body		TRUE
cg04245870	rs9940288	16	30055	A	G	-26.1277	1.07687e-41	CRAMP1L	Body		TRUE
cg24753094	rs7176825	15	1	A	G	-26.1275	1.07763e-41	THSD4	Body		TRUE
cg25150572	rs11247790	1	67239	A	C	-26.1167	1.12182e-41	PHACTR4;PHACTR4	TSS1500;Body		TRUE
cg14351440	rs4824955	X	1258	G	A	26.1162	1.12369e-41	MCF2;MCF2	Body;TSS1500		TRUE
cg07152869	rs756950	16	154475	A	G	-26.0754	1.30822e-41	KIAA0556	Body		TRUE
cg02507579	rs4271951	3	25213	G	A	26.0661	1.35407e-41	OR5H15	1stExon		TRUE
cg01248855	rs9915139	17	75990	G	A	-26.0631	1.36925e-41	C17orf42	TSS1500	S_Shore	TRUE
cg01248855	rs999798	17	75665	G	A	-26.0631	1.36925e-41	C17orf42	TSS1500	S_Shore	TRUE
cg20040891	rs1317522	12	0	A	G	-26.0568	1.40176e-41			N_Shore	TRUE
cg00023507	rs3130266	6	27524	G	A	26.0556	1.40817e-41	TAPBP;TAPBP;TAPBP	Body;Body;Body		TRUE
cg00023507	rs3130270	6	31756	A	G	26.0556	1.40817e-41	TAPBP;TAPBP;TAPBP	Body;Body;Body		TRUE
cg20981163	rs9277378	6	296	G	A	-26.0534	1.41978e-41	HLA-DPB1	Body	S_Shore	TRUE
cg21149357	rs10512827	5	51598	A	G	26.0492	1.44174e-41			S_Shelf	TRUE
cg27308738	rs10883887	10	794	A	G	-26.0343	1.52421e-41	SH3PXD2A	3'UTR	N_Shelf	TRUE
cg22947402	rs4715318	6	54682	A	G	-26.034	1.52582e-41				TRUE
cg03900028	rs4718180	7	10900	A	C	26.0281	1.5598e-41	ZNF117	TSS200		TRUE
cg12349837	rs6735744	2	4187	A	G	-26.0279	1.56133e-41	COL4A3;COL4A3;COL4A3;COL4A3	Body;Body;Body;Body	S_Shelf	TRUE
cg17095460	rs7950231	11	1729	G	A	26.0063	1.69196e-41				TRUE
cg07703391	rs1046988	1	6980	A	G	-25.9963	1.75643e-41	BMP8B;PPIE	3'UTR;Body		TRUE
cg21158163	rs6027940	20	3222	A	G	-25.9847	1.83359e-41			Island	TRUE
cg21158163	rs6027947	20	10251	A	G	-25.9847	1.83359e-41			Island	TRUE
cg03109913	rs743117	1	3342	G	A	25.9842	1.83761e-41				TRUE
cg20273576	rs4969254	17	2134	A	G	25.9768	1.88906e-41	AATK;MIR1250	Body;TSS1500	N_Shore	TRUE
cg02113055	rs11239157	10	5650	A	G	-25.9734	1.91262e-41				TRUE
cg02113055	rs899889	10	299	A	G	-25.9734	1.91262e-41				TRUE
cg04798314	rs4654117	1	371	A	G	-25.9708	1.93144e-41	SMYD3	Body	N_Shore	TRUE
cg08102564	rs11656096	17	2380	A	G	-25.9551	2.04793e-41	SLC47A2;SLC47A2	TSS1500;TSS1500	S_Shelf	TRUE
cg09723088	rs2076183	6	163	A	G	25.9453	2.12455e-41	HLA-F;HLA-F;HLA-F;HLA-F;HLA-F;HLA-F	1stExon;5'UTR;1stExon;5'UTR;5'UTR;1stExon	Island	TRUE
cg09723088	rs2235383	6	2359	G	A	25.9453	2.12455e-41	HLA-F;HLA-F;HLA-F;HLA-F;HLA-F;HLA-F	1stExon;5'UTR;1stExon;5'UTR;5'UTR;1stExon	Island	TRUE
cg09723088	rs2272874	6	5105	G	A	25.9453	2.12455e-41	HLA-F;HLA-F;HLA-F;HLA-F;HLA-F;HLA-F	1stExon;5'UTR;1stExon;5'UTR;5'UTR;1stExon	Island	TRUE
cg09723088	rs3736694	6	5709	C	A	25.9453	2.12455e-41	HLA-F;HLA-F;HLA-F;HLA-F;HLA-F;HLA-F	1stExon;5'UTR;1stExon;5'UTR;5'UTR;1stExon	Island	TRUE
cg09723088	rs3757324	6	2013	A	C	25.9453	2.12455e-41	HLA-F;HLA-F;HLA-F;HLA-F;HLA-F;HLA-F	1stExon;5'UTR;1stExon;5'UTR;5'UTR;1stExon	Island	TRUE
cg09723088	rs9258170	6	1550	C	A	25.9453	2.12455e-41	HLA-F;HLA-F;HLA-F;HLA-F;HLA-F;HLA-F	1stExon;5'UTR;1stExon;5'UTR;5'UTR;1stExon	Island	TRUE
cg09723088	rs9258186	6	1194	G	A	25.9453	2.12455e-41	HLA-F;HLA-F;HLA-F;HLA-F;HLA-F;HLA-F	1stExon;5'UTR;1stExon;5'UTR;5'UTR;1stExon	Island	TRUE
cg11585022	rs7723819	5	1	A	G	-25.9397	2.16967e-41	WDR36	TSS1500	N_Shore	TRUE
cg11585022	rs10051830	5	25499	A	G	-25.9389	2.17572e-41	WDR36	TSS1500	N_Shore	TRUE
cg11585022	rs10055177	5	23238	C	A	-25.9389	2.17572e-41	WDR36	TSS1500	N_Shore	TRUE
cg21463262	rs1290177	13	3390	A	G	25.9382	2.18123e-41	ATP11A;ATP11A	3'UTR;3'UTR	N_Shore	TRUE
cg10146442	rs4721600	7	12328	A	G	-25.9329	2.22517e-41	UNC84A;UNC84A	Body;Body	N_Shelf	TRUE
cg12543766	rs3807786	7	3467	A	G	-25.925	2.29162e-41	MAGI2	Body	S_Shelf	TRUE
cg12214399	rs1459814	4	28943	A	G	25.9226	2.31231e-41				TRUE
cg25013753	rs1051509	10	147	G	A	25.921	2.32594e-41	ARHGAP22	3'UTR	N_Shelf	TRUE
cg08407901	rs7280392	21	1512	G	A	25.9173	2.35883e-41	SLC37A1	Body	Island	TRUE
cg25638870	rs2289123	11	1	C	A	-25.9047	2.47224e-41	NOX4;NOX4;NOX4;NOX4	5'UTR;TSS200;TSS200;TSS200	Island	TRUE
cg22947402	rs10948722	6	26200	G	A	-25.9002	2.51455e-41				TRUE
cg22947402	rs4715326	6	32461	G	A	-25.9002	2.51455e-41				TRUE
cg22947402	rs4715332	6	20828	C	A	-25.9002	2.51455e-41				TRUE
cg14351440	rs12558975	X	5730	A	G	25.8967	2.54747e-41	MCF2;MCF2	Body;TSS1500		TRUE
cg14351440	rs2143401	X	4550	C	A	25.8967	2.54747e-41	MCF2;MCF2	Body;TSS1500		TRUE
cg06352538	rs3759165	12	529	A	G	-25.8946	2.56773e-41	KIAA0748;KIAA0748	Body;Body		TRUE
cg16576930	rs6983247	8	7897	C	A	-25.8912	2.60077e-41			S_Shelf	TRUE
cg01655658	rs1579219	6	3278	A	G	25.8886	2.62639e-41	HLA-L	Body	Island	TRUE
cg01655658	rs9391806	6	186	A	G	25.8886	2.62639e-41	HLA-L	Body	Island	TRUE
cg13633881	rs17150554	9	28736	A	G	-25.8747	2.76616e-41	ADAMTS13;ADAMTS13;ADAMTS13;ADAMTS13	Body;Body;Body;Body	S_Shelf	TRUE
cg01594260	rs13021734	2	1	G	A	25.8742	2.7711e-41	LOC339788	TSS1500		TRUE
cg07792871	rs2523946	6	763	A	G	-25.8724	2.78985e-41	HCG9	TSS200	N_Shore	TRUE
cg16792234	rs12667395	7	7365	A	G	25.8711	2.80332e-41	SLC25A13;SLC25A13;SLC25A13	Body;Body;Body		TRUE
cg09583302	rs7946331	11	13915	G	A	25.8599	2.92391e-41	LDHA;LDHA;LDHA;LDHA;LDHA	TSS1500;TSS1500;TSS1500;TSS1500;TSS1500	N_Shore	TRUE
cg17628491	rs12232521	17	5131	A	G	-25.8596	2.92727e-41	RPTOR;RPTOR	Body;Body	N_Shelf	TRUE
cg18705301	rs11854632	15	13336	A	G	-25.8568	2.95721e-41	NDUFAF1	TSS1500	S_Shore	TRUE
cg18705301	rs1899	15	6198	A	G	-25.8568	2.95721e-41	NDUFAF1	TSS1500	S_Shore	TRUE
cg18705301	rs7168431	15	23046	G	A	-25.8568	2.95721e-41	NDUFAF1	TSS1500	S_Shore	TRUE
cg23636571	rs1351383	6	6727	C	A	-25.8542	2.9871e-41				TRUE
cg23636571	rs1383267	6	4650	A	G	-25.8542	2.9871e-41				TRUE
cg23636571	rs1871667	6	5233	G	A	-25.8542	2.9871e-41				TRUE
cg23636571	rs2071477	6	3648	G	A	-25.8542	2.9871e-41				TRUE
cg23636571	rs4713600	6	6138	A	C	-25.8542	2.9871e-41				TRUE
cg23636571	rs7767288	6	1017	A	G	-25.8542	2.9871e-41				TRUE
cg04145681	rs1043483	6	5434	G	A	25.85	3.03418e-41	SFTA2	3'UTR		TRUE
cg04145681	rs885905	6	8731	A	G	25.85	3.03418e-41	SFTA2	3'UTR		TRUE
cg26258120	rs856277	14	1120	G	A	-25.8454	3.08621e-41				TRUE
cg19787013	rs3816732	8	13238	G	A	-25.845	3.09137e-41	RECQL4	Body	N_Shore	TRUE
cg16995742	rs7577630	2	1	G	A	25.8391	3.16024e-41	COPS8;COPS8	TSS1500;TSS1500	N_Shore	TRUE
cg08146865	rs11706277	3	24576	G	A	-25.8375	3.17907e-41	NME6	3'UTR		TRUE
cg08146865	rs11716371	3	26893	A	G	-25.8375	3.17907e-41	NME6	3'UTR		TRUE
cg08146865	rs13085251	3	4188	A	G	-25.8375	3.17907e-41	NME6	3'UTR		TRUE
cg08146865	rs4479622	3	2316	A	G	-25.8375	3.17907e-41	NME6	3'UTR		TRUE
cg14123034	rs2729741	18	29	G	A	-25.8292	3.28036e-41	L3MBTL4	Body	N_Shore	TRUE
cg14123034	rs403814	18	474	C	A	-25.8292	3.28036e-41	L3MBTL4	Body	N_Shore	TRUE
cg08755490	rs593982	11	41571	A	G	-25.8266	3.31152e-41	OVOL1;OVOL1	5'UTR;1stExon	Island	TRUE
cg11314779	rs2912231	15	1	A	C	-25.8244	3.33919e-41			S_Shelf	TRUE
cg07152869	rs233457	16	93725	C	A	-25.8086	3.54274e-41	KIAA0556	Body		TRUE
cg05074385	rs885913	6	37220	T	A	-25.8014	3.64017e-41	TRIM15	Body	N_Shelf	TRUE
cg21149357	rs12519554	5	33125	A	G	25.7948	3.73176e-41			S_Shelf	TRUE
cg21149357	rs4443426	5	36896	A	G	25.7948	3.73176e-41			S_Shelf	TRUE
cg27049594	rs7130836	11	1	A	G	-25.7943	3.73815e-41	OR8A1	TSS1500		TRUE
cg01821635	rs11583008	1	4159	A	G	25.7799	3.94613e-41				TRUE
cg01821635	rs871151	1	34484	G	A	25.7799	3.94613e-41				TRUE
cg01543583	rs12433783	14	28137	A	G	-25.7755	4.01182e-41	C14orf149	Body	N_Shelf	TRUE
cg27079096	rs12293167	11	1878	C	A	25.7552	4.32952e-41	OR52B4	TSS200		TRUE
cg19178509	rs1264333	6	6267	G	A	-25.7398	4.58715e-41	DDR1	TSS1500	N_Shore	TRUE
cg19178509	rs2535331	6	34311	A	G	-25.7398	4.58715e-41	DDR1	TSS1500	N_Shore	TRUE
cg19178509	rs2844654	6	11893	C	A	-25.7398	4.58715e-41	DDR1	TSS1500	N_Shore	TRUE
cg19360212	rs12244199	10	6839	C	G	-25.7369	4.63709e-41	NSMCE4A;NSMCE4A	Body;Body	N_Shelf	TRUE
cg03979311	rs4865908	5	3968	G	A	-25.7254	4.8416e-41	GZMK	TSS200		TRUE
cg10662047	rs12291891	11	1	A	C	-25.7217	4.9096e-41	GRAMD1B	Body		TRUE
cg05161773	rs417734	17	9968	A	G	-25.7214	4.91491e-41	SEPT9;SEPT9;SEPT9;SEPT9;SEPT9	5'UTR;5'UTR;Body;Body;Body		TRUE
cg22710156	rs7087787	10	41727	G	A	-25.7188	4.9633e-41				TRUE
cg13011003	rs1476713	12	1733	G	A	-25.7046	5.23518e-41				TRUE
cg06813297	rs10902488	12	1	G	A	25.6902	5.52756e-41	EP400	Body		TRUE
cg16788857	rs2133865	3	14636	G	A	-25.69	5.53077e-41	C3orf59	Body		TRUE
cg13211008	rs2602542	7	19368	A	C	25.6844	5.6476e-41	ESYT2	Body		TRUE
cg13211008	rs710422	7	5290	G	A	25.6844	5.6476e-41	ESYT2	Body		TRUE
cg01013522	rs12711674	2	17781	C	A	-25.678	5.78694e-41	CNTNAP5	Body		TRUE
cg01013522	rs12711676	2	521	C	A	-25.678	5.78694e-41	CNTNAP5	Body		TRUE
cg05412957	rs4711095	6	25057	C	A	-25.6768	5.81325e-41	SCGN	3'UTR		TRUE
cg05412957	rs4711096	6	25337	G	A	-25.6768	5.81325e-41	SCGN	3'UTR		TRUE
cg05412957	rs4711097	6	30597	A	G	-25.6768	5.81325e-41	SCGN	3'UTR		TRUE
cg05412957	rs4712960	6	25548	A	G	-25.6768	5.81325e-41	SCGN	3'UTR		TRUE
cg05412957	rs4712961	6	25617	A	G	-25.6768	5.81325e-41	SCGN	3'UTR		TRUE
cg05412957	rs4712963	6	38785	A	G	-25.6768	5.81325e-41	SCGN	3'UTR		TRUE
cg05412957	rs9358872	6	25800	A	G	-25.6768	5.81325e-41	SCGN	3'UTR		TRUE
cg05412957	rs9358876	6	37239	G	A	-25.6768	5.81325e-41	SCGN	3'UTR		TRUE
cg05412957	rs9358883	6	53798	G	A	-25.6768	5.81325e-41	SCGN	3'UTR		TRUE
cg12466610	rs7536276	1	10710	A	G	25.6714	5.93161e-41	MOSC2	Body		TRUE
cg08146865	rs11718350	3	25135	C	A	-25.6703	5.95592e-41	NME6	3'UTR		TRUE
cg20131219	rs6804475	3	7029	A	G	-25.6671	6.02767e-41	PHLDB2;PHLDB2;PHLDB2;PHLDB2	Body;Body;Body;Body		TRUE
cg07903626	rs11640559	16	1	A	G	-25.6644	6.09105e-41				TRUE
cg03570263	rs3903160	6	107394	A	G	-25.6638	6.10355e-41	RNF39;RNF39	Body;Body	S_Shore	TRUE
cg14179288	rs4877146	9	5989	G	A	25.6565	6.27444e-41	TLE4	Body		TRUE
cg14351440	rs5954048	X	7802	A	C	25.6504	6.41848e-41	MCF2;MCF2	Body;TSS1500		TRUE
cg16814680	rs4330650	8	2310	A	G	-25.647	6.50229e-41				TRUE
cg16814680	rs4623371	8	798	C	A	-25.647	6.50229e-41				TRUE
cg16814680	rs6471246	8	10323	A	G	-25.647	6.50229e-41				TRUE
cg17279365	rs5017053	1	937	A	G	-25.644	6.57736e-41	ESRRG;ESRRG;ESRRG	5'UTR;5'UTR;5'UTR		TRUE
cg01188578	rs10177371	2	1328	G	A	25.6226	7.12935e-41	HADHA	Body	N_Shelf	TRUE
cg01188578	rs10445947	2	27334	A	G	25.6226	7.12935e-41	HADHA	Body	N_Shelf	TRUE
cg01188578	rs7593175	2	9062	A	G	25.6226	7.12935e-41	HADHA	Body	N_Shelf	TRUE
cg08049519	rs1533055	15	2774	G	A	25.622	7.14433e-41			S_Shore	TRUE
cg00546757	rs10463007	5	1860	G	A	-25.6217	7.15348e-41			N_Shore	TRUE
cg00546757	rs11134696	5	28657	G	A	-25.6217	7.15348e-41			N_Shore	TRUE
cg18557837	rs9858242	3	1	G	A	25.6209	7.17415e-41			N_Shelf	TRUE
cg19415746	rs2286735	10	422	A	G	-25.6207	7.18075e-41	NRAP;NRAP	Body;Body		TRUE
cg19415746	rs2286736	10	412	A	G	-25.6207	7.18075e-41	NRAP;NRAP	Body;Body		TRUE
cg19415746	rs2286741	10	356	G	A	-25.6207	7.18075e-41	NRAP;NRAP	Body;Body		TRUE
cg00424152	rs10445830	2	847	A	G	-25.5955	7.89651e-41	B3GNT7	Body	Island	TRUE
cg00424152	rs2290130	2	1	A	G	-25.5955	7.89651e-41	B3GNT7	Body	Island	TRUE
cg09664314	rs4147264	1	16193	A	G	-25.5934	7.95673e-41	NEGR1	Body		TRUE
cg27098685	rs1494014	3	15973	A	G	-25.5882	8.11604e-41				TRUE
cg04858090	rs9478086	6	6390	G	A	-25.5806	8.3527e-41	WDR27	Body	N_Shore	TRUE
cg00023507	rs2073525	6	14360	A	G	25.5805	8.35522e-41	TAPBP;TAPBP;TAPBP	Body;Body;Body		TRUE
cg24786174	rs12454625	18	10508	A	G	-25.5712	8.65298e-41	ZNF516	Body	S_Shelf	TRUE
cg07456585	rs11845833	14	2465	A	G	-25.5664	8.80982e-41	VSX2	TSS1500	N_Shore	TRUE
cg07456585	rs1860714	14	638	A	G	-25.5664	8.80982e-41	VSX2	TSS1500	N_Shore	TRUE
cg00035449	rs7757988	6	7207	A	G	-25.5651	8.85433e-41			Island	TRUE
cg11867651	rs9264602	6	316	G	A	25.5535	9.25113e-41	HLA-C	Body	N_Shore	TRUE
cg15406319	rs11652600	17	18939	G	A	-25.5533	9.25638e-41	DNAJC7;DNAJC7;DNAJC7;DNAJC7;NKIRAS2	TSS1500;5'UTR;Body;1stExon;TSS200	Island	TRUE
cg15406319	rs9894001	17	4333	A	C	-25.5533	9.25638e-41	DNAJC7;DNAJC7;DNAJC7;DNAJC7;NKIRAS2	TSS1500;5'UTR;Body;1stExon;TSS200	Island	TRUE
cg15627180	rs2276123	11	5093	A	G	-25.5504	9.35835e-41	TMPRSS4;TMPRSS4	Body;Body		TRUE
cg09084244	rs1879379	12	30417	G	A	25.5466	9.49606e-41	CDK2AP1	TSS1500	S_Shore	TRUE
cg05210213	rs10829730	10	4657	A	C	-25.5349	9.92269e-41				TRUE
cg11290949	rs7752119	6	180	A	G	-25.5235	1.03607e-40				TRUE
cg23117085	rs760134	17	1009	C	G	-25.5232	1.0373e-40	KRT13;KRT13	TSS1500;TSS1500		TRUE
cg23117085	rs8182306	17	686	G	A	-25.5232	1.0373e-40	KRT13;KRT13	TSS1500;TSS1500		TRUE
cg02379549	rs12202755	6	2626	A	G	-25.5178	1.05847e-40	C6orf89	Body		TRUE
cg02379549	rs12213912	6	27215	A	G	-25.5178	1.05847e-40	C6orf89	Body		TRUE
cg02379549	rs2272276	6	1	A	G	-25.5178	1.05847e-40	C6orf89	Body		TRUE
cg02379549	rs3074	6	4914	G	A	-25.5178	1.05847e-40	C6orf89	Body		TRUE
cg02379549	rs3734333	6	5776	G	A	-25.5178	1.05847e-40	C6orf89	Body		TRUE
cg07152869	rs12919017	16	266645	G	A	-25.5079	1.09883e-40	KIAA0556	Body		TRUE
cg26234233	rs11601517	11	3383	G	A	-25.4893	1.17896e-40	GALNTL4	Body		TRUE
cg26234233	rs7482771	11	8730	A	G	-25.4893	1.17896e-40	GALNTL4	Body		TRUE
cg26234233	rs901545	11	13958	A	G	-25.4893	1.17896e-40	GALNTL4	Body		TRUE
cg12551908	rs13230948	7	35930	A	G	-25.4841	1.20226e-40	STAG3L4	3'UTR		TRUE
cg17455348	rs7355673	2	2571	G	A	-25.4684	1.27588e-40			S_Shelf	TRUE
cg06812795	rs1351383	6	6756	C	A	-25.4608	1.31317e-40				TRUE
cg06812795	rs1383267	6	4621	A	G	-25.4608	1.31317e-40				TRUE
cg06812795	rs1871667	6	5204	G	A	-25.4608	1.31317e-40				TRUE
cg06812795	rs2071477	6	3677	G	A	-25.4608	1.31317e-40				TRUE
cg06812795	rs4713600	6	6167	A	C	-25.4608	1.31317e-40				TRUE
cg06812795	rs7767288	6	988	A	G	-25.4608	1.31317e-40				TRUE
cg00983705	rs12204969	6	3191	G	A	-25.4569	1.33284e-40	ATXN1;ATXN1	5'UTR;5'UTR		TRUE
cg00597225	rs9677367	2	3931	G	A	-25.4498	1.36922e-40				TRUE
cg22671798	rs10404031	19	193423	G	A	25.44	1.42074e-40	ZNF573	3'UTR		TRUE
cg22671798	rs10406379	19	192652	A	G	25.44	1.42074e-40	ZNF573	3'UTR		TRUE
cg22671798	rs2291002	19	195451	A	G	25.44	1.42074e-40	ZNF573	3'UTR		TRUE
cg09766355	rs3904696	1	1	A	C	-25.4364	1.44048e-40	NPL	TSS1500	S_Shore	TRUE
cg27586797	rs6872375	5	28693	G	A	25.4327	1.46055e-40				TRUE
cg06855422	rs9993464	4	2963	A	G	-25.4198	1.53422e-40	GRID2	Body		TRUE
cg07389699	rs2006165	6	1	A	G	-25.4031	1.63429e-40	HLA-DQB2	Body	N_Shore	TRUE
cg18705301	rs11858812	15	36120	A	G	-25.4024	1.63833e-40	NDUFAF1	TSS1500	S_Shore	TRUE
cg06870118	rs293784	3	22855	A	G	-25.3825	1.76675e-40	TTLL3	TSS1500	N_Shore	TRUE
cg12952561	rs2272572	7	14761	A	G	-25.375	1.81786e-40			N_Shelf	TRUE
cg19862839	rs1009962	17	990	A	G	-25.3732	1.83022e-40	TBX4	Body	S_Shelf	TRUE
cg10942914	rs28330	5	3580	A	G	-25.3706	1.84842e-40				TRUE
cg22947402	rs10948723	6	23608	G	A	-25.3616	1.91245e-40				TRUE
cg10975354	rs10512064	9	15742	G	A	25.3611	1.91652e-40	VPS13A;VPS13A;LOC100286938;VPS13A;VPS13A	TSS1500;TSS1500;Body;TSS1500;TSS1500	Island	TRUE
cg10975354	rs17785751	9	1649	G	A	25.3611	1.91652e-40	VPS13A;VPS13A;LOC100286938;VPS13A;VPS13A	TSS1500;TSS1500;Body;TSS1500;TSS1500	Island	TRUE
cg05471616	rs7955592	12	1	A	G	-25.3564	1.95125e-40	TMTC1	Body		TRUE
cg22902288	rs12669325	7	35674	G	A	-25.3563	1.95196e-40	C7orf20	Body		TRUE
cg18572898	rs7453920	6	17909	G	A	-25.3549	1.96233e-40	HLA-DQA2	Body		TRUE
cg22181382	rs6044121	20	13272	A	G	-25.349	2.0062e-40			S_Shelf	TRUE
cg22181382	rs997972	20	1797	G	A	-25.349	2.0062e-40			S_Shelf	TRUE
cg03187614	rs1029237	6	11340	A	G	-25.3374	2.09648e-40	TRIM10;TRIM10	Body;Body		TRUE
cg03187614	rs4711211	6	35487	G	A	-25.3374	2.09648e-40	TRIM10;TRIM10	Body;Body		TRUE
cg03187614	rs7843	6	25045	G	A	-25.3374	2.09648e-40	TRIM10;TRIM10	Body;Body		TRUE
cg03187614	rs957765	6	15368	A	G	-25.3374	2.09648e-40	TRIM10;TRIM10	Body;Body		TRUE
cg26642774	rs1870063	19	579	A	G	-25.3357	2.11065e-40	IL12RB1	3'UTR		TRUE
cg05286348	rs7247402	19	22538	G	A	-25.3356	2.11111e-40	CHERP	Body	Island	TRUE
cg12454169	rs829573	2	13033	A	T	25.3171	2.26474e-40	LCLAT1;LCLAT1	TSS1500;TSS1500	N_Shore	TRUE
cg01356752	rs3734534	6	2280	A	G	-25.3093	2.33332e-40			S_Shore	TRUE
cg01290755	rs11060115	12	57	A	G	25.3041	2.38012e-40				TRUE
cg02507579	rs4376074	3	31531	A	G	25.3039	2.38132e-40	OR5H15	1stExon		TRUE
cg27467876	rs13256933	8	1065	C	A	-25.2938	2.47432e-40	SLC39A14;SLC39A14;SLC39A14;SLC39A14	Body;Body;Body;Body		TRUE
cg27467876	rs3802199	8	1251	G	A	-25.2938	2.47432e-40	SLC39A14;SLC39A14;SLC39A14;SLC39A14	Body;Body;Body;Body		TRUE
cg26864826	rs1112841	11	19194	A	G	25.2936	2.47653e-40			S_Shelf	TRUE
cg26864826	rs1522085	11	14945	G	A	25.2936	2.47653e-40			S_Shelf	TRUE
cg26864826	rs831592	11	2714	A	G	25.2936	2.47653e-40			S_Shelf	TRUE
cg09120722	rs10006389	4	1232	G	A	-25.2642	2.76943e-40	SORBS2;SORBS2;SORBS2;SORBS2;SORBS2;SORBS2;SORBS2;SORBS2	Body;Body;Body;Body;Body;Body;Body;Body	S_Shelf	TRUE
cg03570263	rs3823355	6	98208	A	G	-25.2631	2.78168e-40	RNF39;RNF39	Body;Body	S_Shore	TRUE
cg03570263	rs3823358	6	98086	A	G	-25.2631	2.78168e-40	RNF39;RNF39	Body;Body	S_Shore	TRUE
cg03570263	rs6904029	6	97224	A	G	-25.2631	2.78168e-40	RNF39;RNF39	Body;Body	S_Shore	TRUE
cg08549829	rs7861530	9	0	A	G	-25.2626	2.78696e-40	MIR548Q	TSS200		TRUE
cg07825433	rs1250116	4	9488	A	G	25.2623	2.78973e-40	CTBP1;CTBP1	Body;Body	N_Shelf	TRUE
cg07825433	rs884421	4	12370	G	A	25.2623	2.78973e-40	CTBP1;CTBP1	Body;Body	N_Shelf	TRUE
cg08049519	rs2250029	15	2392	G	A	25.2605	2.80919e-40			S_Shore	TRUE
cg13506281	rs9508403	13	13810	A	G	-25.2423	3.01067e-40	MTUS2	Body	Island	TRUE
cg06199753	rs2235982	6	47241	G	A	-25.2395	3.04257e-40	LYPLA2P1	Body		TRUE
cg06199753	rs4231	6	50411	C	G	-25.2395	3.04257e-40	LYPLA2P1	Body		TRUE
cg06199753	rs9278019	6	7129	A	G	-25.2395	3.04257e-40	LYPLA2P1	Body		TRUE
cg06199753	rs9278027	6	6947	G	A	-25.2395	3.04257e-40	LYPLA2P1	Body		TRUE
cg13996562	rs17268583	9	2030	G	A	-25.2347	3.09883e-40			N_Shore	TRUE
cg08072458	rs10745	6	85126	A	G	25.2345	3.10151e-40	HCG9	Body	Island	TRUE
cg08072458	rs2232239	6	2065	G	A	25.2345	3.10151e-40	HCG9	Body	Island	TRUE
cg08072458	rs2301751	6	94553	A	G	25.2345	3.10151e-40	HCG9	Body	Island	TRUE
cg08072458	rs3734836	6	35142	G	A	25.2345	3.10151e-40	HCG9	Body	Island	TRUE
cg08072458	rs3807030	6	88759	A	C	25.2345	3.10151e-40	HCG9	Body	Island	TRUE
cg08072458	rs3807036	6	99983	A	G	25.2345	3.10151e-40	HCG9	Body	Island	TRUE
cg08072458	rs3823384	6	437	G	A	25.2345	3.10151e-40	HCG9	Body	Island	TRUE
cg08072458	rs3901554	6	10094	G	A	25.2345	3.10151e-40	HCG9	Body	Island	TRUE
cg08072458	rs6904120	6	22811	G	A	25.2345	3.10151e-40	HCG9	Body	Island	TRUE
cg08072458	rs6923832	6	117127	A	G	25.2345	3.10151e-40	HCG9	Body	Island	TRUE
cg08072458	rs6923856	6	22598	A	G	25.2345	3.10151e-40	HCG9	Body	Island	TRUE
cg08072458	rs6925061	6	47355	A	G	25.2345	3.10151e-40	HCG9	Body	Island	TRUE
cg08072458	rs6940082	6	30164	G	C	25.2345	3.10151e-40	HCG9	Body	Island	TRUE
cg08072458	rs7770505	6	83982	A	G	25.2345	3.10151e-40	HCG9	Body	Island	TRUE
cg08072458	rs9258525	6	138590	G	A	25.2345	3.10151e-40	HCG9	Body	Island	TRUE
cg08072458	rs9258866	6	108407	A	C	25.2345	3.10151e-40	HCG9	Body	Island	TRUE
cg08072458	rs9259705	6	63893	C	G	25.2345	3.10151e-40	HCG9	Body	Island	TRUE
cg08072458	rs9260860	6	577	A	G	25.2345	3.10151e-40	HCG9	Body	Island	TRUE
cg08072458	rs9260915	6	3626	A	G	25.2345	3.10151e-40	HCG9	Body	Island	TRUE
cg08072458	rs9260916	6	3777	A	G	25.2345	3.10151e-40	HCG9	Body	Island	TRUE
cg08072458	rs9260930	6	12022	G	A	25.2345	3.10151e-40	HCG9	Body	Island	TRUE
cg08072458	rs9260984	6	17337	A	G	25.2345	3.10151e-40	HCG9	Body	Island	TRUE
cg08072458	rs9260998	6	18691	G	A	25.2345	3.10151e-40	HCG9	Body	Island	TRUE
cg08072458	rs9261040	6	21689	G	A	25.2345	3.10151e-40	HCG9	Body	Island	TRUE
cg08072458	rs9261079	6	23833	A	G	25.2345	3.10151e-40	HCG9	Body	Island	TRUE
cg08072458	rs9261081	6	24109	G	A	25.2345	3.10151e-40	HCG9	Body	Island	TRUE
cg08072458	rs9261091	6	25042	A	C	25.2345	3.10151e-40	HCG9	Body	Island	TRUE
cg08072458	rs9261093	6	25754	G	A	25.2345	3.10151e-40	HCG9	Body	Island	TRUE
cg08072458	rs9261108	6	30656	A	G	25.2345	3.10151e-40	HCG9	Body	Island	TRUE
cg08072458	rs9261130	6	35514	A	G	25.2345	3.10151e-40	HCG9	Body	Island	TRUE
cg08072458	rs9261138	6	36584	A	G	25.2345	3.10151e-40	HCG9	Body	Island	TRUE
cg08072458	rs9261151	6	42807	A	G	25.2345	3.10151e-40	HCG9	Body	Island	TRUE
cg08072458	rs9261156	6	46607	A	C	25.2345	3.10151e-40	HCG9	Body	Island	TRUE
cg08072458	rs9261171	6	51190	G	A	25.2345	3.10151e-40	HCG9	Body	Island	TRUE
cg08072458	rs9261193	6	57242	G	A	25.2345	3.10151e-40	HCG9	Body	Island	TRUE
cg08072458	rs9261203	6	60112	G	A	25.2345	3.10151e-40	HCG9	Body	Island	TRUE
cg08072458	rs9261257	6	77494	A	G	25.2345	3.10151e-40	HCG9	Body	Island	TRUE
cg08072458	rs9261263	6	79818	C	G	25.2345	3.10151e-40	HCG9	Body	Island	TRUE
cg08072458	rs9261265	6	81419	G	A	25.2345	3.10151e-40	HCG9	Body	Island	TRUE
cg08072458	rs9261270	6	85204	A	G	25.2345	3.10151e-40	HCG9	Body	Island	TRUE
cg08072458	rs9261285	6	91152	A	C	25.2345	3.10151e-40	HCG9	Body	Island	TRUE
cg08072458	rs9261316	6	102906	A	G	25.2345	3.10151e-40	HCG9	Body	Island	TRUE
cg08072458	rs9261361	6	111002	G	A	25.2345	3.10151e-40	HCG9	Body	Island	TRUE
cg01740135	rs6520814	X	63863	G	A	-25.2281	3.17767e-40	PPP1R2P9	TSS1500	S_Shore	TRUE
cg01740135	rs7890058	X	83847	G	A	-25.2281	3.17767e-40	PPP1R2P9	TSS1500	S_Shore	TRUE
cg15210622	rs1568350	3	125675	G	A	-25.2219	3.25319e-40	PPP2R3A;PPP2R3A	Body;Body		TRUE
cg15210622	rs9875948	3	132456	G	A	-25.2219	3.25319e-40	PPP2R3A;PPP2R3A	Body;Body		TRUE
cg26584456	rs7332	10	1	A	G	-25.2189	3.29069e-40	PPIF	3'UTR		TRUE
cg17117718	rs1052553	17	410681	G	A	25.2088	3.42033e-40			Island	TRUE
cg07576186	rs1126722	3	150	C	A	-25.2042	3.48035e-40	PDHB	3'UTR		TRUE
cg02246922	rs10456372	6	1375	A	G	25.1969	3.57843e-40	OR12D3	1stExon		TRUE
cg01836455	rs4708042	6	1685	G	A	-25.1908	3.66377e-40	KHDC1	TSS1500	S_Shore	TRUE
cg13604933	rs940362	6	1	A	G	-25.172	3.93523e-40				TRUE
cg02309026	rs7071801	10	1049	G	A	-25.1661	4.02549e-40			N_Shore	TRUE
cg26584456	rs2181080	10	7901	G	A	-25.1596	4.12577e-40	PPIF	3'UTR		TRUE
cg22853855	rs2115374	19	7067	A	G	-25.1486	4.30388e-40	CHST8;CHST8	TSS1500;TSS1500	N_Shore	TRUE
cg15360451	rs10848149	12	22	A	G	-25.1477	4.318e-40				TRUE
cg26168224	rs4246753	5	3605	A	G	25.1465	4.33834e-40				TRUE
cg04090468	rs6953059	7	9911	A	G	-25.1459	4.34775e-40				TRUE
cg13730219	rs2015241	13	8047	A	G	25.1436	4.38717e-40			S_Shore	TRUE
cg22578373	rs17687258	10	9015	G	A	-25.1434	4.38933e-40	PLXDC2	Body		TRUE
cg20459037	rs274899	17	1	A	G	-25.1324	4.57816e-40	WDR16;WDR16	3'UTR;3'UTR	N_Shore	TRUE
cg04563766	rs12345886	9	1	A	C	-25.1317	4.59076e-40	PRKACG;PRKACG	3'UTR;1stExon	N_Shore	TRUE
cg09284209	rs825490	12	6233	A	G	-25.1258	4.69521e-40				TRUE
cg17749961	rs1662955	2	1110	G	A	25.1243	4.72239e-40	LCLAT1;LCLAT1	TSS1500;TSS1500	N_Shore	TRUE
cg17749961	rs829584	2	7412	G	A	25.1243	4.72239e-40	LCLAT1;LCLAT1	TSS1500;TSS1500	N_Shore	TRUE
cg00675157	rs13152740	4	1	A	G	-25.1203	4.79538e-40	GABRA2;GABRA2	Body;Body		TRUE
cg00675157	rs9291283	4	9387	A	G	-25.1203	4.79538e-40	GABRA2;GABRA2	Body;Body		TRUE
cg24208588	rs10264093	7	15269	A	G	25.1173	4.84907e-40			Island	TRUE
cg26303777	rs678050	1	2235	G	A	-25.117	4.85606e-40	GALNT2	Body		TRUE
cg03723481	rs3823624	7	38623	G	A	-25.1045	5.09305e-40	MAD1L1;MAD1L1;MAD1L1	Body;Body;Body		TRUE
cg15550113	rs11700192	20	5923	A	G	-25.1027	5.12765e-40	OGFR	Body	N_Shore	TRUE
cg08072458	rs9260497	6	24365	G	A	25.0958	5.26493e-40	HCG9	Body	Island	TRUE
cg24697433	rs2006758	6	26126	G	A	-25.0811	5.56949e-40	TRIM27	Body		TRUE
cg24697433	rs2269553	6	1	A	G	-25.0811	5.56949e-40	TRIM27	Body		TRUE
cg13821051	rs10183360	2	21474	A	G	-25.076	5.67988e-40				TRUE
cg13821051	rs17024409	2	21613	G	A	-25.076	5.67988e-40				TRUE
cg11251367	rs10926272	1	4505	A	G	25.0738	5.72814e-40	FMN2	Body		TRUE
cg11251367	rs12403071	1	46	G	A	25.0738	5.72814e-40	FMN2	Body		TRUE
cg08508887	rs7718110	5	9189	A	G	25.0648	5.92919e-40				TRUE
cg07271471	rs4770628	13	6132	A	G	-25.0644	5.93819e-40	SPATA13;SPATA13	5'UTR;5'UTR		TRUE
cg17839758	rs12626853	21	1	A	G	-25.0586	6.07144e-40	C21orf29;KRTAP12-3	Body;TSS1500		TRUE
cg17225604	rs7213544	17	83711	A	G	-25.0585	6.07292e-40			S_Shore	TRUE
cg01740135	rs6610707	X	117828	A	G	-25.0556	6.14053e-40	PPP1R2P9	TSS1500	S_Shore	TRUE
cg17095460	rs10790322	11	1673	A	G	25.0466	6.35552e-40				TRUE
cg05134736	rs4980880	12	57683	C	A	25.0459	6.37369e-40				TRUE
cg10155537	rs1339988	1	420	G	A	25.0411	6.49032e-40	OR14C36	1stExon		TRUE
cg11379315	rs13117929	4	8473	G	A	-25.0389	6.54607e-40	MEPE	5'UTR		TRUE
cg07389699	rs1023449	6	881	C	A	-25.0172	7.11309e-40	HLA-DQB2	Body	N_Shore	TRUE
cg07389699	rs2051549	6	1300	A	G	-25.0172	7.11309e-40	HLA-DQB2	Body	N_Shore	TRUE
cg07389699	rs2071551	6	673	A	G	-25.0172	7.11309e-40	HLA-DQB2	Body	N_Shore	TRUE
cg07389699	rs2213568	6	17210	C	A	-25.0172	7.11309e-40	HLA-DQB2	Body	N_Shore	TRUE
cg07389699	rs2213572	6	8982	G	A	-25.0172	7.11309e-40	HLA-DQB2	Body	N_Shore	TRUE
cg07389699	rs2227126	6	13013	A	G	-25.0172	7.11309e-40	HLA-DQB2	Body	N_Shore	TRUE
cg07389699	rs2301271	6	3593	G	A	-25.0172	7.11309e-40	HLA-DQB2	Body	N_Shore	TRUE
cg07389699	rs2395256	6	198	A	G	-25.0172	7.11309e-40	HLA-DQB2	Body	N_Shore	TRUE
cg07389699	rs2859071	6	25420	G	A	-25.0172	7.11309e-40	HLA-DQB2	Body	N_Shore	TRUE
cg07389699	rs4248169	6	232	A	C	-25.0172	7.11309e-40	HLA-DQB2	Body	N_Shore	TRUE
cg07389699	rs9276370	6	21491	A	C	-25.0172	7.11309e-40	HLA-DQB2	Body	N_Shore	TRUE
cg07389699	rs9276558	6	4725	G	A	-25.0172	7.11309e-40	HLA-DQB2	Body	N_Shore	TRUE
cg26217827	rs7174755	15	2267	G	A	-25.01	7.31343e-40	ITGA11	3'UTR		TRUE
cg03449867	rs11638265	15	1920	G	A	25.0066	7.40879e-40	OCA2	Body		TRUE
cg26567385	rs17270517	11	1683	A	G	-25.0048	7.45919e-40				TRUE
cg26567385	rs17270818	11	447	A	C	-25.0048	7.45919e-40				TRUE
cg26567385	rs2647601	11	7661	G	A	-25.0048	7.45919e-40				TRUE
cg16145187	rs9890137	17	22557	A	G	-24.9984	7.64502e-40				TRUE
cg16145187	rs9904416	17	29518	A	C	-24.9984	7.64502e-40				TRUE
cg11019791	rs10460766	22	1	A	G	-24.995	7.74509e-40	FAM19A5	Body	Island	TRUE
cg21463262	rs1278774	13	4362	G	A	24.9924	7.82385e-40	ATP11A;ATP11A	3'UTR;3'UTR	N_Shore	TRUE
cg05412957	rs10946793	6	1718	G	A	-24.9903	7.88725e-40	SCGN	3'UTR		TRUE
cg20592836	rs2236270	20	231029	A	C	24.9902	7.88792e-40	TP53INP2	TSS200	Island	TRUE
cg19601530	rs2018399	4	16616	A	G	-24.9793	8.22562e-40	AFAP1;AFAP1	Body;Body		TRUE
cg08072458	rs3891156	6	43809	A	G	24.9782	8.2598e-40	HCG9	Body	Island	TRUE
cg20976286	rs4778192	15	25716	G	A	24.9733	8.4171e-40	OCA2	Body	S_Shelf	TRUE
cg08072458	rs7771476	6	71642	G	A	24.9687	8.56691e-40	HCG9	Body	Island	TRUE
cg02823625	rs11688382	2	336	C	A	-24.9592	8.88593e-40	KLHL30	TSS1500	N_Shore	TRUE
cg23630179	rs4255644	13	236	A	G	-24.9545	9.04741e-40	COL4A2	Body	N_Shore	TRUE
cg05957781	rs13056403	22	1	A	G	-24.9495	9.22256e-40			N_Shelf	TRUE
cg05957781	rs6519991	22	2138	A	G	-24.9495	9.22256e-40			N_Shelf	TRUE
cg27230769	rs2523402	6	6892	G	A	24.9262	1.00881e-39	LOC285830;LOC285830	Body;Body		TRUE
cg10100585	rs10884244	10	1554	A	G	-24.9256	1.01098e-39				TRUE
cg07152869	rs7199329	16	150215	A	C	-24.9239	1.01772e-39	KIAA0556	Body		TRUE
cg08146865	rs3197223	3	0	A	G	-24.9106	1.07089e-39	NME6	3'UTR		TRUE
cg09864671	rs1883847	20	37213	A	G	-24.9042	1.09749e-39	DIDO1;DIDO1;DIDO1	5'UTR;5'UTR;5'UTR	N_Shelf	TRUE
cg24769381	rs10793302	11	11902	A	G	-24.904	1.09854e-39	GAB2;GAB2;GAB2	Body;1stExon;5'UTR		TRUE
cg24769381	rs7117238	11	12604	A	G	-24.904	1.09854e-39	GAB2;GAB2;GAB2	Body;1stExon;5'UTR		TRUE
cg25057035	rs2064476	6	19433	G	A	-24.8991	1.11943e-39	HLA-DPB1	Body		TRUE
cg25057035	rs3091282	6	3309	C	G	-24.8991	1.11943e-39	HLA-DPB1	Body		TRUE
cg25057035	rs3097652	6	3946	A	G	-24.8991	1.11943e-39	HLA-DPB1	Body		TRUE
cg25057035	rs3117225	6	3822	A	G	-24.8991	1.11943e-39	HLA-DPB1	Body		TRUE
cg25057035	rs3117228	6	2546	A	C	-24.8991	1.11943e-39	HLA-DPB1	Body		TRUE
cg25057035	rs3130188	6	3287	G	A	-24.8991	1.11943e-39	HLA-DPB1	Body		TRUE
cg25057035	rs9277469	6	421	A	C	-24.8991	1.11943e-39	HLA-DPB1	Body		TRUE
cg25057035	rs9277471	6	207	A	G	-24.8991	1.11943e-39	HLA-DPB1	Body		TRUE
cg25057035	rs9277533	6	832	A	G	-24.8991	1.11943e-39	HLA-DPB1	Body		TRUE
cg25057035	rs9277546	6	1457	C	A	-24.8991	1.11943e-39	HLA-DPB1	Body		TRUE
cg25057035	rs9277554	6	1649	A	G	-24.8991	1.11943e-39	HLA-DPB1	Body		TRUE
cg00069771	rs1045158	1	24552	A	C	-24.8925	1.14825e-39	C1orf57	Body	S_Shelf	TRUE
cg15360451	rs10848150	12	1	A	G	-24.8897	1.16068e-39				TRUE
cg11585022	rs3806933	5	20604	A	G	-24.8824	1.19356e-39	WDR36	TSS1500	N_Shore	TRUE
cg02246922	rs5003265	6	1212	G	A	24.8769	1.21933e-39	OR12D3	1stExon		TRUE
cg24051749	rs10890491	1	14320	A	G	-24.874	1.23281e-39	MYCBP;GJA9	TSS1500;Body	S_Shore	TRUE
cg24051749	rs12127091	1	833	A	G	-24.874	1.23281e-39	MYCBP;GJA9	TSS1500;Body	S_Shore	TRUE
cg24051749	rs2147914	1	11989	A	C	-24.874	1.23281e-39	MYCBP;GJA9	TSS1500;Body	S_Shore	TRUE
cg24051749	rs880303	1	0	A	G	-24.874	1.23281e-39	MYCBP;GJA9	TSS1500;Body	S_Shore	TRUE
cg18828268	rs753765	17	31242	G	A	-24.8704	1.24981e-39	BRIP1	Body	N_Shelf	TRUE
cg18828268	rs9910451	17	159323	A	G	-24.8704	1.24981e-39	BRIP1	Body	N_Shelf	TRUE
cg05450979	rs1641769	16	2684	G	A	-24.8669	1.26675e-39	NUBP1	Body		TRUE
cg03119308	rs12850	7	1	A	G	-24.8627	1.28765e-39	RBM28;RBM28	3'UTR;3'UTR		TRUE
cg25879395	rs8042506	15	16863	G	A	-24.8576	1.31289e-39	SPG21;SPG21;SPG21	Body;Body;Body		TRUE
cg10954330	rs2478422	10	5540	A	C	-24.8541	1.33098e-39	PPAPDC1A	Body		TRUE
cg24801230	rs17585974	17	270666	C	A	-24.8424	1.39225e-39	MAPT;MAPT;MAPT;MAPT;MAPT;MAPT	5'UTR;5'UTR;5'UTR;5'UTR;5'UTR;5'UTR	S_Shelf	TRUE
cg11188103	rs11120342	1	4060	G	A	-24.836	1.42702e-39	PTPN14	5'UTR		TRUE
cg04814784	rs1642742	3	9382	G	A	24.8232	1.49885e-39	VHL;VHL	TSS1500;TSS1500	N_Shore	TRUE
cg26813483	rs1359428	13	0	A	G	-24.8212	1.51082e-39	C13orf16	Body	S_Shore	TRUE
cg24769381	rs1046780	11	126094	G	A	-24.8161	1.54039e-39	GAB2;GAB2;GAB2	Body;1stExon;5'UTR		TRUE
cg24769381	rs2450138	11	127993	A	G	-24.8161	1.54039e-39	GAB2;GAB2;GAB2	Body;1stExon;5'UTR		TRUE
cg04003990	rs1062748	2	27545	G	A	-24.8155	1.54409e-39	PASK	Body		TRUE
cg15392147	rs2867748	11	20924	G	A	24.81	1.57708e-39	OR5A1	TSS1500		TRUE
cg07189582	rs6856291	4	51690	A	G	-24.8083	1.58775e-39	SEC24B;SEC24B	Body;Body	S_Shelf	TRUE
cg05455372	rs4718163	7	50086	A	C	-24.7923	1.6888e-39	LOC168474	TSS200		TRUE
cg13591052	rs168654	5	23083	G	A	-24.7848	1.73827e-39				TRUE
cg16655343	rs2394160	6	1699	G	A	-24.7772	1.78998e-39	LOC285830;LOC285830	Body;Body		TRUE
cg16655343	rs2523395	6	947	A	G	-24.7772	1.78998e-39	LOC285830;LOC285830	Body;Body		TRUE
cg16655343	rs2735052	6	1	A	G	-24.7772	1.78998e-39	LOC285830;LOC285830	Body;Body		TRUE
cg16655343	rs2844831	6	4714	G	A	-24.7772	1.78998e-39	LOC285830;LOC285830	Body;Body		TRUE
cg24166175	rs1445500	11	53908	C	A	-24.7772	1.79025e-39	CCDC83	Body		TRUE
cg24166175	rs17744711	11	4334	G	A	-24.7772	1.79025e-39	CCDC83	Body		TRUE
cg24166175	rs17817230	11	42333	G	A	-24.7772	1.79025e-39	CCDC83	Body		TRUE
cg24166175	rs17817254	11	31564	C	A	-24.7772	1.79025e-39	CCDC83	Body		TRUE
cg24166175	rs7943104	11	51210	C	A	-24.7772	1.79025e-39	CCDC83	Body		TRUE
cg05522042	rs16975222	16	2059	A	G	-24.7712	1.83197e-39	KIAA0513	3'UTR		TRUE
cg05074385	rs2517645	6	14585	G	A	-24.7684	1.85171e-39	TRIM15	Body	N_Shelf	TRUE
cg17117718	rs12185233	17	260446	G	C	24.7671	1.86141e-39			Island	TRUE
cg23713909	rs11101913	10	3046	A	G	24.7669	1.86235e-39	GPR123	Body	N_Shore	TRUE
cg06202802	rs6850206	4	518	A	G	-24.7647	1.87842e-39	PSAPL1;SORCS2	1stExon;Body		TRUE
cg12342501	rs12616139	2	7870	A	G	-24.7569	1.93565e-39				TRUE
cg02907150	rs221904	14	22009	A	C	24.7565	1.93864e-39	PCNX	3'UTR		TRUE
cg02907150	rs221917	14	12524	G	A	24.7565	1.93864e-39	PCNX	3'UTR		TRUE
cg02907150	rs221924	14	3299	G	A	24.7565	1.93864e-39	PCNX	3'UTR		TRUE
cg02907150	rs2286311	14	54524	G	A	24.7565	1.93864e-39	PCNX	3'UTR		TRUE
cg19750824	rs3922812	1	1	A	G	-24.7547	1.95263e-39				TRUE
cg19750824	rs4532794	1	522	A	G	-24.7547	1.95263e-39				TRUE
cg20364183	rs9821040	3	7488	G	A	-24.7429	2.04365e-39	LSAMP	Body		TRUE
cg09510698	rs6913896	6	1235	T	A	-24.7369	2.09164e-39	HLA-DPB2	Body		TRUE
cg09510698	rs9277723	6	676	A	G	-24.7369	2.09164e-39	HLA-DPB2	Body		TRUE
cg07437923	rs11639998	16	20878	A	G	24.7258	2.18309e-39	DNAJA3;DNAJA3	3'UTR;3'UTR		TRUE
cg05084668	rs2017409	3	14338	A	G	-24.7256	2.18491e-39	ALG1L	5'UTR		TRUE
cg05084668	rs7611945	3	22133	A	G	-24.7256	2.18491e-39	ALG1L	5'UTR		TRUE
cg19181528	rs6027940	20	3211	A	G	-24.7198	2.23412e-39			Island	TRUE
cg19181528	rs6027947	20	10240	A	G	-24.7198	2.23412e-39			Island	TRUE
cg04843568	rs1427919	5	33528	A	G	-24.7165	2.26305e-39				TRUE
cg04843568	rs1427920	5	33744	A	G	-24.7165	2.26305e-39				TRUE
cg04843568	rs1834910	5	24607	A	G	-24.7165	2.26305e-39				TRUE
cg04835511	rs1223870	1	0	G	A	24.7121	2.30198e-39			N_Shelf	TRUE
cg21743925	rs7722713	5	15010	A	G	-24.7106	2.31507e-39	PDLIM4;PDLIM4	Body;Body	N_Shelf	TRUE
cg00035449	rs9355132	6	19086	A	G	-24.6918	2.48923e-39			Island	TRUE
cg05092371	rs2162610	2	12790	C	A	-24.6916	2.49102e-39	CTLA4;CTLA4	TSS1500;TSS1500		TRUE
cg17042243	rs2707040	17	0	G	A	24.6906	2.50073e-39	HRNBP3	5'UTR	S_Shelf	TRUE
cg01655658	rs2394779	6	25023	C	A	24.6859	2.54688e-39	HLA-L	Body	Island	TRUE
cg01655658	rs9366755	6	59146	A	G	24.6859	2.54688e-39	HLA-L	Body	Island	TRUE
cg01655658	rs9368628	6	10976	G	A	24.6859	2.54688e-39	HLA-L	Body	Island	TRUE
cg23771949	rs2295273	10	14470	C	A	-24.6808	2.598e-39	LRRC27;LRRC27;LRRC27;LRRC27;LRRC27	3'UTR;Body;Body;Body;Body	Island	TRUE
cg14533999	rs11746863	5	7297	A	C	-24.6673	2.73694e-39	ADAMTS2	Body	Island	TRUE
cg16645815	rs12776770	10	7839	G	A	-24.6659	2.75232e-39	INPP5A	Body	S_Shore	TRUE
cg00413030	rs7811473	7	34	A	G	-24.6592	2.8246e-39				TRUE
cg12195446	rs1414316	13	25692	A	G	-24.6583	2.8341e-39	IRS2	Body		TRUE
cg08355157	rs2071624	7	18198	A	G	-24.6562	2.85676e-39	LOC154822	Body		TRUE
cg17929630	rs11965524	6	65525	A	T	-24.6532	2.89053e-39	RNF39;RNF39	3'UTR;3'UTR	N_Shore	TRUE
cg22098780	rs3744262	17	1	G	A	24.652	2.90342e-39	EFNB3	3'UTR		TRUE
cg24786174	rs689902	18	1726	A	G	-24.6487	2.94173e-39	ZNF516	Body	S_Shelf	TRUE
cg01561758	rs1433089	19	7460	G	A	-24.633	3.1253e-39			S_Shelf	TRUE
cg05419622	rs582186	6	1	A	G	-24.6232	3.24612e-39	NRN1	Body	N_Shore	TRUE
cg16748433	rs11136431	8	1325	G	A	24.6207	3.27859e-39	ARHGEF10	Body		TRUE
cg08912652	rs11602545	11	13254	G	A	-24.6157	3.34235e-39	SNX19	Body		TRUE
cg08912652	rs2276097	11	1666	A	G	-24.6157	3.34235e-39	SNX19	Body		TRUE
cg08912652	rs3751035	11	5726	A	G	-24.6157	3.34235e-39	SNX19	Body		TRUE
cg24872173	rs1046615	11	1	A	G	-24.6109	3.40452e-39	HPS5;HPS5;HPS5	3'UTR;3'UTR;3'UTR		TRUE
cg24051749	rs7527128	1	37289	A	G	-24.6085	3.43709e-39	MYCBP;GJA9	TSS1500;Body	S_Shore	TRUE
cg14068184	rs10759238	9	647	A	G	-24.5955	3.61483e-39			S_Shelf	TRUE
cg14068184	rs7035256	9	5679	G	A	-24.5955	3.61483e-39			S_Shelf	TRUE
cg14885973	rs7222579	17	38638	G	A	-24.5943	3.6315e-39			N_Shelf	TRUE
cg14885973	rs8081333	17	73224	G	A	-24.5943	3.6315e-39			N_Shelf	TRUE
cg14885973	rs9911226	17	72184	A	C	-24.5943	3.6315e-39			N_Shelf	TRUE
cg14885973	rs9911870	17	73432	G	A	-24.5943	3.6315e-39			N_Shelf	TRUE
cg24906015	rs13411119	2	4588	A	G	-24.5889	3.70784e-39			S_Shelf	TRUE
cg24769381	rs1007837	11	111787	G	A	-24.572	3.95876e-39	GAB2;GAB2;GAB2	Body;1stExon;5'UTR		TRUE
cg24769381	rs11602622	11	42033	G	A	-24.572	3.95876e-39	GAB2;GAB2;GAB2	Body;1stExon;5'UTR		TRUE
cg24769381	rs2510054	11	93204	A	G	-24.572	3.95876e-39	GAB2;GAB2;GAB2	Body;1stExon;5'UTR		TRUE
cg24769381	rs948662	11	73034	G	A	-24.572	3.95876e-39	GAB2;GAB2;GAB2	Body;1stExon;5'UTR		TRUE
cg26864661	rs10777160	12	10725	G	A	24.57	3.99092e-39				TRUE
cg26864661	rs10777198	12	6936	G	A	24.57	3.99092e-39				TRUE
cg26864661	rs1517725	12	8177	G	A	24.57	3.99092e-39				TRUE
cg14245898	rs4808217	19	7720	A	G	-24.5644	4.07865e-39			N_Shelf	TRUE
cg26465155	rs678679	11	2769	A	G	-24.5629	4.10204e-39				TRUE
cg10738003	rs723937	11	79211	A	G	-24.5617	4.12159e-39	ARHGEF12	Body		TRUE
cg18088486	rs385417	7	27688	A	C	-24.5508	4.29849e-39	CUX1;CUX1;CUX1	Body;Body;Body	N_Shore	TRUE
cg18088486	rs409224	7	28062	C	A	-24.5508	4.29849e-39	CUX1;CUX1;CUX1	Body;Body;Body	N_Shore	TRUE
cg27649396	rs4309189	11	7077	A	G	-24.5465	4.37112e-39	C11orf53	5'UTR		TRUE
cg07152869	rs8054700	16	45113	A	G	-24.5452	4.39392e-39	KIAA0556	Body		TRUE
cg26764761	rs888647	16	662	A	G	-24.5427	4.43573e-39	JPH3	Body	S_Shelf	TRUE
cg20981163	rs2064476	6	23339	G	A	-24.535	4.57034e-39	HLA-DPB1	Body	S_Shore	TRUE
cg20981163	rs3091282	6	7215	C	G	-24.535	4.57034e-39	HLA-DPB1	Body	S_Shore	TRUE
cg20981163	rs3097652	6	7852	A	G	-24.535	4.57034e-39	HLA-DPB1	Body	S_Shore	TRUE
cg20981163	rs3117225	6	7728	A	G	-24.535	4.57034e-39	HLA-DPB1	Body	S_Shore	TRUE
cg20981163	rs3117228	6	6452	A	C	-24.535	4.57034e-39	HLA-DPB1	Body	S_Shore	TRUE
cg20981163	rs3130188	6	7193	G	A	-24.535	4.57034e-39	HLA-DPB1	Body	S_Shore	TRUE
cg20981163	rs9277469	6	3485	A	C	-24.535	4.57034e-39	HLA-DPB1	Body	S_Shore	TRUE
cg20981163	rs9277471	6	3699	A	G	-24.535	4.57034e-39	HLA-DPB1	Body	S_Shore	TRUE
cg20981163	rs9277533	6	4738	A	G	-24.535	4.57034e-39	HLA-DPB1	Body	S_Shore	TRUE
cg20981163	rs9277546	6	5363	C	A	-24.535	4.57034e-39	HLA-DPB1	Body	S_Shore	TRUE
cg20981163	rs9277554	6	5555	A	G	-24.535	4.57034e-39	HLA-DPB1	Body	S_Shore	TRUE
cg00689685	rs1061807	6	2974	A	G	-24.5335	4.59706e-39	AGPAT1;AGPAT1	5'UTR;5'UTR		TRUE
cg00689685	rs2269424	6	7579	A	G	-24.5335	4.59706e-39	AGPAT1;AGPAT1	5'UTR;5'UTR		TRUE
cg00689685	rs9267810	6	18218	G	A	-24.5335	4.59706e-39	AGPAT1;AGPAT1	5'UTR;5'UTR		TRUE
cg11418607	rs6494623	15	7763	A	G	24.5269	4.71735e-39			N_Shelf	TRUE
cg23187802	rs2181079	10	1587	A	G	-24.5246	4.75952e-39	ZCCHC24	Body		TRUE
cg14227731	rs6537949	9	153	C	A	-24.523	4.78927e-39	COL5A1	Body		TRUE
cg19367293	rs3791543	2	19575	A	G	-24.5116	5.00643e-39	HDAC4	Body		TRUE
cg22947402	rs6910581	6	45812	G	A	-24.5027	5.18275e-39				TRUE
cg11136592	rs11594521	10	73394	G	A	-24.4972	5.2939e-39	AKR1C4	Body		TRUE
cg11136592	rs11597152	10	54351	G	A	-24.4972	5.2939e-39	AKR1C4	Body		TRUE
cg01097406	rs8059821	16	59	C	A	24.4949	5.34103e-39				TRUE
cg08102564	rs11657205	17	2760	A	G	-24.4908	5.42858e-39	SLC47A2;SLC47A2	TSS1500;TSS1500	S_Shelf	TRUE
cg26846076	rs6587061	17	59031	A	G	-24.4878	5.49076e-39	CYTSB;CYTSB;CYTSB;CYTSB	Body;Body;Body;Body		TRUE
cg26846076	rs9899514	17	45529	G	A	-24.4878	5.49076e-39	CYTSB;CYTSB;CYTSB;CYTSB	Body;Body;Body;Body		TRUE
cg26864826	rs12224154	11	18250	G	A	24.4864	5.52181e-39			S_Shelf	TRUE
cg11420142	rs11985424	8	96692	G	A	24.4851	5.55052e-39				TRUE
cg10701801	rs11205877	1	53386	G	A	24.4829	5.59745e-39	OSBPL9;OSBPL9;OSBPL9;OSBPL9	TSS200;TSS200;TSS200;TSS200		TRUE
cg10701801	rs12074299	1	80944	G	A	24.4829	5.59745e-39	OSBPL9;OSBPL9;OSBPL9;OSBPL9	TSS200;TSS200;TSS200;TSS200		TRUE
cg10701801	rs6695853	1	14987	G	A	24.4829	5.59745e-39	OSBPL9;OSBPL9;OSBPL9;OSBPL9	TSS200;TSS200;TSS200;TSS200		TRUE
cg26162637	rs10487164	7	61810	A	G	-24.4771	5.72552e-39	RELN;RELN	Body;Body		TRUE
cg26162637	rs720078	7	22951	A	G	-24.4771	5.72552e-39	RELN;RELN	Body;Body		TRUE
cg26162637	rs997447	7	5314	G	A	-24.4771	5.72552e-39	RELN;RELN	Body;Body		TRUE
cg21242448	rs10818081	9	70	C	A	-24.4751	5.76971e-39			S_Shelf	TRUE
cg00696044	rs2650706	10	1	C	A	24.4726	5.825e-39				TRUE
cg00696044	rs2993425	10	2386	G	A	24.4726	5.825e-39				TRUE
cg17009574	rs12199613	6	1873	A	G	24.4688	5.91183e-39	BTN3A2	TSS200		TRUE
cg17009574	rs9393709	6	198	A	G	24.4688	5.91183e-39	BTN3A2	TSS200		TRUE
cg13824456	rs12699558	7	6382	A	G	-24.4587	6.14919e-39				TRUE
cg13824456	rs2051930	7	1772	G	A	-24.4587	6.14919e-39				TRUE
cg21589417	rs10803844	2	88426	A	G	24.4585	6.15402e-39	UBR3	Body		TRUE
cg21589417	rs12987772	2	25912	A	G	24.4585	6.15402e-39	UBR3	Body		TRUE
cg21589417	rs7599582	2	569	G	A	24.4585	6.15402e-39	UBR3	Body		TRUE
cg21881798	rs1560569	11	8179	G	A	24.4523	6.30616e-39	C11orf17;C11orf17;ST5	TSS1500;TSS1500;5'UTR	N_Shore	TRUE
cg03271487	rs800153	11	7934	A	G	24.452	6.31283e-39				TRUE
cg23681001	rs11579521	1	1	A	G	-24.4463	6.45473e-39				TRUE
cg13506281	rs3922983	13	41834	G	A	-24.4295	6.89007e-39	MTUS2	Body	Island	TRUE
cg27230769	rs2743951	6	3186	A	G	24.4242	7.03296e-39	LOC285830;LOC285830	Body;Body		TRUE
cg02527811	rs11886874	2	14406	G	A	-24.4217	7.10267e-39	C2orf54	1stExon		TRUE
cg01835922	rs10736512	11	2202	G	A	24.4147	7.29992e-39				TRUE
cg01835922	rs1944677	11	10870	A	G	24.4147	7.29992e-39				TRUE
cg01835922	rs4936647	11	5229	A	G	24.4147	7.29992e-39				TRUE
cg01835922	rs4936651	11	7678	A	C	24.4147	7.29992e-39				TRUE
cg01835922	rs7115487	11	679	A	G	24.4147	7.29992e-39				TRUE
cg01835922	rs7949483	11	5536	A	G	24.4147	7.29992e-39				TRUE
cg05867245	rs6062521	20	2001	G	A	-24.4132	7.34207e-39	ZBTB46	Body	Island	TRUE
cg26846609	rs12325560	16	159361	G	A	24.4124	7.36483e-39	THUMPD1	Body	N_Shelf	TRUE
cg15532640	rs11060115	12	78	A	G	24.4081	7.48889e-39				TRUE
cg07304760	rs17151653	7	131660	G	A	-24.3966	7.8337e-39	SND1	Body		TRUE
cg02533724	rs4750963	10	0	A	G	-24.3946	7.89533e-39				TRUE
cg11144103	rs2883456	17	8720	G	A	24.3889	8.07188e-39	PTRF	Body	S_Shelf	TRUE
cg26941787	rs10879943	12	5472	G	A	-24.3863	8.15275e-39				TRUE
cg14964115	rs10510007	10	1844	G	A	24.3822	8.2855e-39	FAM160B1	Body		TRUE
cg16702660	rs2293718	14	12049	G	A	-24.3708	8.66385e-39				TRUE
cg16702660	rs2320065	14	6513	A	G	-24.3708	8.66385e-39				TRUE
cg16702660	rs9323066	14	860	G	A	-24.3708	8.66385e-39				TRUE
cg03066009	rs10808739	8	1	A	G	-24.359	9.07115e-39	CYP7B1	Body		TRUE
cg03066009	rs10957322	8	30105	A	G	-24.359	9.07115e-39	CYP7B1	Body		TRUE
cg03066009	rs11992601	8	55781	G	A	-24.359	9.07115e-39	CYP7B1	Body		TRUE
cg03066009	rs11996540	8	28008	A	G	-24.359	9.07115e-39	CYP7B1	Body		TRUE
cg03066009	rs13272719	8	23542	G	A	-24.359	9.07115e-39	CYP7B1	Body		TRUE
cg03066009	rs4737680	8	34796	A	C	-24.359	9.07115e-39	CYP7B1	Body		TRUE
cg03066009	rs7826214	8	35810	A	G	-24.359	9.07115e-39	CYP7B1	Body		TRUE
cg02622846	rs16913844	11	5870	A	G	-24.353	9.28452e-39				TRUE
cg02622846	rs7931982	11	9897	G	A	-24.353	9.28452e-39				TRUE
cg07240846	rs10906142	10	1	A	G	-24.35	9.39432e-39	CAMK1D;CAMK1D	Body;Body		TRUE
cg06447436	rs757016	X	2161	A	G	-24.349	9.43086e-39	FAM9C	TSS1500		TRUE
cg17416722	rs28490179	6	35380	G	A	24.3441	9.6138e-39	HLA-DRB1	Body	S_Shelf	TRUE
cg10764750	rs6974091	7	164583	A	G	-24.3421	9.68793e-39				TRUE
cg21587006	rs7703	10	18785	A	G	-24.3387	9.81964e-39			Island	TRUE
cg06812795	rs1351382	6	6729	G	C	-24.3281	1.02337e-38				TRUE
cg11047442	rs12682375	8	10722	G	A	24.3191	1.06012e-38				TRUE
cg15129815	rs9961740	18	5308	A	G	-24.3023	1.13214e-38	FAM69C	3'UTR		TRUE
cg18093448	rs6846985	4	1	A	G	-24.2892	1.19122e-38	WWC2	Body		TRUE
cg02702444	rs5978947	X	22729	G	A	-24.2818	1.22623e-38	KAL1	Body	N_Shore	TRUE
cg22305850	rs11689201	2	3672	G	A	-24.2701	1.28382e-38				TRUE
cg12391372	rs4932304	15	5719	A	G	-24.2689	1.28981e-38	SEMA4B;SEMA4B	Body;Body		TRUE
cg12391372	rs4932305	15	8287	A	G	-24.2689	1.28981e-38	SEMA4B;SEMA4B	Body;Body		TRUE
cg27114706	rs709240	12	21312	A	G	-24.2603	1.33386e-38				TRUE
cg15600437	rs2076600	1	27852	A	G	-24.2598	1.33652e-38	MFAP2;MFAP2	TSS1500;TSS1500	S_Shelf	TRUE
cg18673341	rs2686527	7	453	A	G	24.2575	1.34888e-38	MGC87042;MGC87042	Body;Body		TRUE
cg23764766	rs766956	12	4638	A	G	-24.2537	1.369e-38	ERC1;ERC1;ERC1;ERC1;ERC1	Body;Body;Body;Body;Body		TRUE
cg23636571	rs1351382	6	6700	G	C	-24.2512	1.38253e-38				TRUE
cg25709790	rs2240005	7	1	A	G	-24.2463	1.4095e-38	DFNA5;DFNA5;DFNA5	Body;Body;Body		TRUE
cg00597225	rs6715338	2	10496	G	A	-24.2459	1.4117e-38				TRUE
cg05472380	rs12905339	15	223415	G	A	-24.2429	1.42834e-38				TRUE
cg05472380	rs12912482	15	40062	G	A	-24.2429	1.42834e-38				TRUE
cg13431688	rs10739779	9	12922	A	C	-24.2428	1.42864e-38	TGFBR1;TGFBR1	Body;Body	S_Shore	TRUE
cg13431688	rs334362	9	57317	A	G	-24.2428	1.42864e-38	TGFBR1;TGFBR1	Body;Body	S_Shore	TRUE
cg13431688	rs385057	9	53135	A	G	-24.2428	1.42864e-38	TGFBR1;TGFBR1	Body;Body	S_Shore	TRUE
cg18032705	rs4810831	20	27030	G	A	-24.2416	1.43562e-38	PREX1	Body	Island	TRUE
cg11399582	rs8029133	15	2620	C	A	24.2389	1.45049e-38				TRUE
cg00156497	rs17062339	6	23697	A	G	-24.2284	1.51164e-38	EYA4;EYA4;EYA4	Body;Body;Body		TRUE
cg10738003	rs10892563	11	8991	G	A	-24.228	1.51371e-38	ARHGEF12	Body		TRUE
cg03187614	rs2857440	6	20829	G	A	-24.2127	1.60762e-38	TRIM10;TRIM10	Body;Body		TRUE
cg01802772	rs299872	1	0	G	A	24.2064	1.64774e-38	ACOT11;ACOT11	Body;Body		TRUE
cg04417708	rs719387	17	65836	G	A	-24.1734	1.87534e-38	ZZEF1	Body	N_Shore	TRUE
cg04417708	rs7222392	17	35846	G	A	-24.1734	1.87534e-38	ZZEF1	Body	N_Shore	TRUE
cg04417708	rs8065185	17	63885	A	G	-24.1734	1.87534e-38	ZZEF1	Body	N_Shore	TRUE
cg04417708	rs9890881	17	31128	A	C	-24.1734	1.87534e-38	ZZEF1	Body	N_Shore	TRUE
cg18442075	rs11652600	17	18941	G	A	-24.1687	1.91032e-38	DNAJC7;DNAJC7;DNAJC7;DNAJC7;NKIRAS2	TSS1500;5'UTR;Body;1stExon;TSS200	Island	TRUE
cg18442075	rs9894001	17	4331	A	C	-24.1687	1.91032e-38	DNAJC7;DNAJC7;DNAJC7;DNAJC7;NKIRAS2	TSS1500;5'UTR;Body;1stExon;TSS200	Island	TRUE
cg17040924	rs4910628	11	6293	C	A	-24.1658	1.93209e-38	OR52M1	TSS1500		TRUE
cg19360212	rs10887032	10	16069	G	A	-24.1621	1.96052e-38	NSMCE4A;NSMCE4A	Body;Body	N_Shelf	TRUE
cg19360212	rs12240306	10	8565	A	G	-24.1621	1.96052e-38	NSMCE4A;NSMCE4A	Body;Body	N_Shelf	TRUE
cg09434603	rs4957044	5	481	C	A	-24.1546	2.01912e-38	SLC9A3	Body	N_Shore	TRUE
cg12967864	rs10416555	19	731	A	G	-24.1541	2.0229e-38	MBOAT7;MBOAT7;TMC4;MBOAT7;TMC4	3'UTR;3'UTR;TSS1500;3'UTR;TSS1500		TRUE
cg12967864	rs1050527	19	1	A	C	-24.1541	2.0229e-38	MBOAT7;MBOAT7;TMC4;MBOAT7;TMC4	3'UTR;3'UTR;TSS1500;3'UTR;TSS1500		TRUE
cg03187614	rs1541268	6	23928	G	A	-24.1504	2.05275e-38	TRIM10;TRIM10	Body;Body		TRUE
cg03187614	rs1557611	6	8962	A	G	-24.1504	2.05275e-38	TRIM10;TRIM10	Body;Body		TRUE
cg03187614	rs1573299	6	11357	A	G	-24.1504	2.05275e-38	TRIM10;TRIM10	Body;Body		TRUE
cg03187614	rs2517655	6	6274	A	G	-24.1504	2.05275e-38	TRIM10;TRIM10	Body;Body		TRUE
cg03187614	rs2857438	6	21120	A	G	-24.1504	2.05275e-38	TRIM10;TRIM10	Body;Body		TRUE
cg03187614	rs4392759	6	8615	A	G	-24.1504	2.05275e-38	TRIM10;TRIM10	Body;Body		TRUE
cg03187614	rs757259	6	11780	A	G	-24.1504	2.05275e-38	TRIM10;TRIM10	Body;Body		TRUE
cg03187614	rs757261	6	12259	A	G	-24.1504	2.05275e-38	TRIM10;TRIM10	Body;Body		TRUE
cg03187614	rs757262	6	12367	A	G	-24.1504	2.05275e-38	TRIM10;TRIM10	Body;Body		TRUE
cg03187614	rs9261448	6	31993	G	A	-24.1504	2.05275e-38	TRIM10;TRIM10	Body;Body		TRUE
cg03187614	rs9261457	6	27101	G	A	-24.1504	2.05275e-38	TRIM10;TRIM10	Body;Body		TRUE
cg03187614	rs9261466	6	23482	A	G	-24.1504	2.05275e-38	TRIM10;TRIM10	Body;Body		TRUE
cg03187614	rs9261467	6	23424	G	A	-24.1504	2.05275e-38	TRIM10;TRIM10	Body;Body		TRUE
cg03187614	rs9261468	6	22842	G	A	-24.1504	2.05275e-38	TRIM10;TRIM10	Body;Body		TRUE
cg03187614	rs9261470	6	22514	A	G	-24.1504	2.05275e-38	TRIM10;TRIM10	Body;Body		TRUE
cg03187614	rs9261488	6	17910	A	G	-24.1504	2.05275e-38	TRIM10;TRIM10	Body;Body		TRUE
cg03187614	rs9261505	6	14914	G	A	-24.1504	2.05275e-38	TRIM10;TRIM10	Body;Body		TRUE
cg03187614	rs9261511	6	14077	A	C	-24.1504	2.05275e-38	TRIM10;TRIM10	Body;Body		TRUE
cg27406070	rs29223	6	12978	C	A	-24.1484	2.06883e-38	GABBR1;GABBR1;GABBR1	Body;Body;Body		TRUE
cg27406070	rs29225	6	5475	G	A	-24.1484	2.06883e-38	GABBR1;GABBR1;GABBR1	Body;Body;Body		TRUE
cg27406070	rs29226	6	5445	C	A	-24.1484	2.06883e-38	GABBR1;GABBR1;GABBR1	Body;Body;Body		TRUE
cg27406070	rs29253	6	4870	G	A	-24.1484	2.06883e-38	GABBR1;GABBR1;GABBR1	Body;Body;Body		TRUE
cg27406070	rs29257	6	2464	G	A	-24.1484	2.06883e-38	GABBR1;GABBR1;GABBR1	Body;Body;Body		TRUE
cg27406070	rs29258	6	2051	A	G	-24.1484	2.06883e-38	GABBR1;GABBR1;GABBR1	Body;Body;Body		TRUE
cg27406070	rs29262	6	1026	G	A	-24.1484	2.06883e-38	GABBR1;GABBR1;GABBR1	Body;Body;Body		TRUE
cg27406070	rs6919973	6	12308	A	G	-24.1484	2.06883e-38	GABBR1;GABBR1;GABBR1	Body;Body;Body		TRUE
cg27406070	rs740882	6	110	A	G	-24.1484	2.06883e-38	GABBR1;GABBR1;GABBR1	Body;Body;Body		TRUE
cg27406070	rs881284	6	481	A	G	-24.1484	2.06883e-38	GABBR1;GABBR1;GABBR1	Body;Body;Body		TRUE
cg24185656	rs17833498	7	3667	A	G	-24.1479	2.0731e-38	IQCE;IQCE	Body;Body	N_Shelf	TRUE
cg24185656	rs2293405	7	1267	A	C	-24.1479	2.0731e-38	IQCE;IQCE	Body;Body	N_Shelf	TRUE
cg06657028	rs2239529	6	2165	A	G	-24.137	2.1633e-38	TRIM31	Body		TRUE
cg06657028	rs2249099	6	1188	A	C	-24.137	2.1633e-38	TRIM31	Body		TRUE
cg06657028	rs2517598	6	221	A	G	-24.137	2.1633e-38	TRIM31	Body		TRUE
cg06657028	rs2523984	6	1508	A	G	-24.137	2.1633e-38	TRIM31	Body		TRUE
cg06657028	rs2523985	6	839	G	A	-24.137	2.1633e-38	TRIM31	Body		TRUE
cg06657028	rs2523989	6	2220	A	G	-24.137	2.1633e-38	TRIM31	Body		TRUE
cg06657028	rs2844793	6	1	A	G	-24.137	2.1633e-38	TRIM31	Body		TRUE
cg03115532	rs11758148	6	22011	C	A	-24.1284	2.23769e-38	LOC222699	Body	N_Shore	TRUE
cg25174338	rs11135858	8	8951	A	G	-24.1264	2.25551e-38	DOCK5	Body		TRUE
cg25174338	rs12549196	8	8609	G	A	-24.1264	2.25551e-38	DOCK5	Body		TRUE
cg25388952	rs11077969	17	1037	A	G	24.1243	2.27368e-38	CCDC57	Body	N_Shore	TRUE
cg25388952	rs4625783	17	1799	A	G	24.1243	2.27368e-38	CCDC57	Body	N_Shore	TRUE
cg04073914	rs10516690	4	4106	A	G	-24.1242	2.2751e-38	AGPAT9	Body	S_Shelf	TRUE
cg24927769	rs17170777	7	37389	A	G	-24.1239	2.27761e-38	MIR548F3;CNTNAP2	Body;Body		TRUE
cg03187614	rs9261489	6	17840	G	A	-24.1184	2.32713e-38	TRIM10;TRIM10	Body;Body		TRUE
cg25388952	rs7213172	17	1107	C	A	24.1178	2.33315e-38	CCDC57	Body	N_Shore	TRUE
cg09301498	rs4470979	7	3963	A	G	-24.1174	2.33641e-38			Island	TRUE
cg03187614	rs4959044	6	12656	A	G	-24.1073	2.43133e-38	TRIM10;TRIM10	Body;Body		TRUE
cg12981577	rs1569283	3	1824	A	G	-24.1022	2.48065e-38			S_Shelf	TRUE
cg15145296	rs11925965	3	30653	A	G	24.1007	2.49487e-38			S_Shore	TRUE
cg15145296	rs12633421	3	50609	A	G	24.1007	2.49487e-38			S_Shore	TRUE
cg15145296	rs3804587	3	27881	A	G	24.1007	2.49487e-38			S_Shore	TRUE
cg15145296	rs883207	3	23341	A	C	24.1007	2.49487e-38			S_Shore	TRUE
cg01127608	rs3829849	9	12946	A	G	24.099	2.51152e-38	LMX1B	Body	Island	TRUE
cg16970850	rs13270447	8	1320	A	C	-24.0916	2.58565e-38	PINX1	Body		TRUE
cg16970850	rs6993753	8	66975	A	G	-24.0916	2.58565e-38	PINX1	Body		TRUE
cg19707653	rs3747120	22	19918	A	G	-24.0883	2.62007e-38	KIAA1671	Body	N_Shelf	TRUE
cg25536002	rs7182756	15	1577	A	C	-24.0867	2.63644e-38	IGDCC3	TSS1500	S_Shore	TRUE
cg25448687	rs7563889	2	13644	A	C	-24.0855	2.64905e-38				TRUE
cg08355157	rs4481540	7	23282	G	A	-24.0817	2.68894e-38	LOC154822	Body		TRUE
cg00023507	rs1059288	6	8793	A	G	24.0808	2.69859e-38	TAPBP;TAPBP;TAPBP	Body;Body;Body		TRUE
cg12897067	rs10056462	5	7974	A	G	24.0739	2.77193e-38			S_Shore	TRUE
cg12897067	rs7728385	5	738	A	C	24.0739	2.77193e-38			S_Shore	TRUE
cg19484093	rs12509365	4	3614	G	A	-24.0624	2.90104e-38				TRUE
cg05407200	rs7122140	11	1305	G	A	-24.0526	3.01526e-38			S_Shelf	TRUE
cg04481077	rs3922641	7	2666	G	A	24.0445	3.11285e-38	HEATR2	Body	S_Shelf	TRUE
cg27406070	rs29227	6	5022	A	C	-24.0417	3.14722e-38	GABBR1;GABBR1;GABBR1	Body;Body;Body		TRUE
cg08198851	rs267193	6	937	C	A	-24.0407	3.15937e-38	BMP6	Body		TRUE
cg03988092	rs6842514	4	7501	G	A	24.0401	3.1667e-38			S_Shore	TRUE
cg06653140	rs2362974	5	675	G	A	24.0314	3.27719e-38	SKP2;SKP2	Body;Body		TRUE
cg07437923	rs11643057	16	38274	G	A	24.029	3.30878e-38	DNAJA3;DNAJA3	3'UTR;3'UTR		TRUE
cg00023507	rs3130100	6	7301	A	G	24.0244	3.36926e-38	TAPBP;TAPBP;TAPBP	Body;Body;Body		TRUE
cg03004222	rs7152250	14	12188	A	C	-24.0104	3.56003e-38			S_Shelf	TRUE
cg26822728	rs10920357	1	12497	A	G	-24.0054	3.63043e-38	LGR6	Body	S_Shore	TRUE
cg16802892	rs1278923	14	13	G	A	24.0027	3.6706e-38				TRUE
cg17181941	rs3731935	2	15209	G	A	-23.9984	3.73224e-38	NCAPH	Body	S_Shelf	TRUE
cg18663897	rs10193614	2	40540	G	A	-23.996	3.76756e-38	NDUFA10	3'UTR		TRUE
cg18663897	rs13396556	2	1	A	G	-23.996	3.76756e-38	NDUFA10	3'UTR		TRUE
cg21438527	rs10484439	6	120553	A	G	23.9908	3.84651e-38	HIST1H4D	TSS200	S_Shore	TRUE
cg08002427	rs8068013	17	4757	G	A	-23.9893	3.86832e-38	DNAH9	Body	S_Shore	TRUE
cg05865331	rs7152076	14	15972	A	G	-23.9893	3.86843e-38	WDR20	Body	S_Shore	TRUE
cg20312418	rs7896031	10	1	A	G	-23.9829	3.9683e-38				TRUE
cg13402656	rs2956914	8	1093	A	C	-23.9827	3.97045e-38	DLGAP2	Body	Island	TRUE
cg19707653	rs132893	22	15352	G	A	-23.9799	4.01477e-38	KIAA1671	Body	N_Shelf	TRUE
cg19978674	rs4406078	4	2501	G	A	-23.9774	4.05438e-38	HOPX;HOPX;HOPX;HOPX;HOPX	5'UTR;Body;Body;TSS1500;TSS1500	S_Shore	TRUE
cg26445985	rs685182	7	2261	G	A	23.9691	4.18962e-38	DENND2A	Body		TRUE
cg20981163	rs9277426	6	1927	A	C	-23.9655	4.24968e-38	HLA-DPB1	Body	S_Shore	TRUE
cg18618674	rs1012839	12	29357	A	C	-23.9579	4.37958e-38	KIAA0528	Body	N_Shelf	TRUE
cg18618674	rs10842027	12	68554	G	A	-23.9579	4.37958e-38	KIAA0528	Body	N_Shelf	TRUE
cg18618674	rs7303512	12	11534	A	C	-23.9579	4.37958e-38	KIAA0528	Body	N_Shelf	TRUE
cg18618674	rs7958951	12	26677	G	A	-23.9579	4.37958e-38	KIAA0528	Body	N_Shelf	TRUE
cg11620135	rs4969355	17	1207	A	G	-23.9574	4.38871e-38	BAIAP2;BAIAP2;BAIAP2;BAIAP2	Body;Body;Body;Body	S_Shore	TRUE
cg27230769	rs1362126	6	15029	A	G	23.9565	4.40436e-38	LOC285830;LOC285830	Body;Body		TRUE
cg03187614	rs1419673	6	30605	G	A	-23.9561	4.41039e-38	TRIM10;TRIM10	Body;Body		TRUE
cg15947697	rs1052989	6	180	A	G	-23.9544	4.44016e-38	PSORS1C3	TSS1500	N_Shore	TRUE
cg15947697	rs9380220	6	1	A	C	-23.9544	4.44016e-38	PSORS1C3	TSS1500	N_Shore	TRUE
cg11897887	rs2247337	20	2231	G	A	-23.9484	4.54726e-38	CST9L	TSS1500		TRUE
cg09307883	rs28560209	9	4518	G	A	-23.9469	4.5741e-38	ANAPC2	Body	N_Shore	TRUE
cg09307883	rs28665875	9	1199	G	A	-23.9469	4.5741e-38	ANAPC2	Body	N_Shore	TRUE
cg00814218	rs8003131	14	646	G	A	-23.9435	4.636e-38	SLC25A21;SLC25A21	Body;Body		TRUE
cg13603318	rs16958694	17	17640	A	G	-23.9428	4.64807e-38	CCDC46	Body		TRUE
cg13603318	rs2028616	17	29816	A	C	-23.9428	4.64807e-38	CCDC46	Body		TRUE
cg01997599	rs3760666	19	22322	G	A	-23.9423	4.6584e-38	TRPM4	Body	S_Shelf	TRUE
cg23576855	rs11745733	5	12560	A	G	-23.9399	4.70109e-38	AHRR	Body	N_Shore	TRUE
cg25057035	rs9277426	6	1979	A	C	-23.9336	4.82016e-38	HLA-DPB1	Body		TRUE
cg07374109	rs12822389	12	4257	G	A	-23.9299	4.89111e-38			N_Shelf	TRUE
cg17240976	rs10188318	2	35881	A	G	-23.9266	4.95578e-38	HDLBP	5'UTR		TRUE
cg25388952	rs7209474	17	51822	A	G	23.9243	5.00131e-38	CCDC57	Body	N_Shore	TRUE
cg13871921	rs28560209	9	3237	G	A	-23.9199	5.08786e-38	ANAPC2	Body	S_Shore	TRUE
cg13871921	rs28665875	9	82	G	A	-23.9199	5.08786e-38	ANAPC2	Body	S_Shore	TRUE
cg07796016	rs7524281	1	3671	A	C	-23.9181	5.12441e-38	LCE1C	TSS1500		TRUE
cg03651054	rs9535274	13	249	G	A	-23.9144	5.20001e-38				TRUE
cg07576186	rs11130643	3	9620	A	G	-23.9112	5.26724e-38	PDHB	3'UTR		TRUE
cg07576186	rs11915480	3	36509	G	A	-23.9112	5.26724e-38	PDHB	3'UTR		TRUE
cg07576186	rs3191903	3	30822	A	G	-23.9112	5.26724e-38	PDHB	3'UTR		TRUE
cg07576186	rs4681679	3	81600	A	G	-23.9112	5.26724e-38	PDHB	3'UTR		TRUE
cg16999994	rs12296021	11	39230	G	A	23.9084	5.32595e-38	AP2A2	Body		TRUE
cg13431688	rs10283455	9	36366	A	C	-23.9051	5.39489e-38	TGFBR1;TGFBR1	Body;Body	S_Shore	TRUE
cg12259892	rs4940456	18	0	A	G	-23.8951	5.61237e-38	CPLX4	3'UTR		TRUE
cg16046605	rs11205073	1	57972	C	A	-23.8754	6.06827e-38	LCE3A	TSS1500		TRUE
cg16046605	rs12032251	1	1219	A	G	-23.8754	6.06827e-38	LCE3A	TSS1500		TRUE
cg16046605	rs2014368	1	54616	G	A	-23.8754	6.06827e-38	LCE3A	TSS1500		TRUE
cg16046605	rs4845317	1	73928	G	A	-23.8754	6.06827e-38	LCE3A	TSS1500		TRUE
cg16046605	rs4845457	1	2022	A	G	-23.8754	6.06827e-38	LCE3A	TSS1500		TRUE
cg16046605	rs7527788	1	1	A	G	-23.8754	6.06827e-38	LCE3A	TSS1500		TRUE
cg17117718	rs418891	17	30330	A	C	23.8725	6.1385e-38			Island	TRUE
cg19498042	rs2197205	3	634	A	G	-23.8625	6.38486e-38	TMPRSS7;TMPRSS7	TSS1500;TSS1500		TRUE
cg27567580	rs540742	1	17855	G	A	-23.862	6.39764e-38	GIPC2	3'UTR		TRUE
cg00017157	rs869714	1	1103	A	G	-23.8558	6.5575e-38				TRUE
cg13301327	rs2315654	20	12225	G	A	-23.8519	6.65782e-38	ZBTB46	Body	S_Shelf	TRUE
cg18273401	rs1009977	14	2664	C	A	23.8445	6.85752e-38	LGALS3	5'UTR	S_Shelf	TRUE
cg18273401	rs11622740	14	17506	A	G	23.8445	6.85752e-38	LGALS3	5'UTR	S_Shelf	TRUE
cg18273401	rs2274273	14	14298	A	G	23.8445	6.85752e-38	LGALS3	5'UTR	S_Shelf	TRUE
cg18273401	rs3825613	14	7166	C	A	23.8445	6.85752e-38	LGALS3	5'UTR	S_Shelf	TRUE
cg18273401	rs4644	14	4597	A	C	23.8445	6.85752e-38	LGALS3	5'UTR	S_Shelf	TRUE
cg18273401	rs7160110	14	5703	G	A	23.8445	6.85752e-38	LGALS3	5'UTR	S_Shelf	TRUE
cg18457108	rs7653402	3	1121	G	A	-23.8436	6.8805e-38	C3orf21	Body		TRUE
cg00881894	rs6731591	2	32272	G	A	-23.8411	6.95058e-38	SCN1A;SCN1A;SCN1A	TSS1500;TSS1500;TSS1500		TRUE
cg13989295	rs11654986	17	18396	A	G	23.8355	7.1054e-38	SKA2;SKA2	3'UTR;3'UTR	S_Shelf	TRUE
cg24686902	rs10491082	17	644	A	G	-23.8285	7.30692e-38			Island	TRUE
cg24686902	rs9911968	17	98	G	A	-23.8285	7.30692e-38			Island	TRUE
cg08146865	rs745116	3	63321	C	A	-23.8278	7.32711e-38	NME6	3'UTR		TRUE
cg22676075	rs9385708	6	11538	A	G	23.8218	7.50234e-38				TRUE
cg12087615	rs1567757	12	12109	A	C	-23.8217	7.50441e-38	KRT1	Body		TRUE
cg12087615	rs2741158	12	1416	G	A	-23.8217	7.50441e-38	KRT1	Body		TRUE
cg17658874	rs4680833	3	47	C	A	-23.8211	7.52408e-38	RBMS3;RBMS3;RBMS3	Body;Body;Body		TRUE
cg27225663	rs1407514	6	10299	C	A	-23.8186	7.59921e-38				TRUE
cg01388693	rs2590453	3	3716	G	A	-23.8144	7.72673e-38				TRUE
cg01388693	rs576072	3	1398	G	A	-23.8144	7.72673e-38				TRUE
cg17929630	rs7758512	6	68123	C	A	-23.8115	7.81485e-38	RNF39;RNF39	3'UTR;3'UTR	N_Shore	TRUE
cg26512469	rs2993315	13	2614	G	A	-23.8077	7.93223e-38	MCF2L;MCF2L	Body;Body	S_Shore	TRUE
cg02945674	rs2487052	9	1306	A	G	-23.7928	8.41594e-38	ABCA1	5'UTR	N_Shore	TRUE
cg03066009	rs7812644	8	41357	G	A	-23.7917	8.45273e-38	CYP7B1	Body		TRUE
cg14210114	rs12402888	1	1665	A	C	-23.7855	8.66308e-38	IGSF8	3'UTR		TRUE
cg06634228	rs6486245	11	1	A	G	-23.7822	8.77785e-38				TRUE
cg09864671	rs3746755	20	13126	A	G	-23.7729	9.10882e-38	DIDO1;DIDO1;DIDO1	5'UTR;5'UTR;5'UTR	N_Shelf	TRUE
cg11585022	rs3806932	5	21671	G	A	-23.771	9.17505e-38	WDR36	TSS1500	N_Shore	TRUE
cg20775316	rs12730301	1	3825	A	C	-23.7596	9.60145e-38	SSBP3;SSBP3;SSBP3	Body;Body;Body		TRUE
cg06352538	rs4374022	12	5536	A	G	-23.7595	9.60311e-38	KIAA0748;KIAA0748	Body;Body		TRUE
cg07621697	rs566750	5	4789	A	G	-23.7585	9.64284e-38				TRUE
cg04497820	rs824854	5	3056	G	A	23.7421	1.02926e-37				TRUE
cg23175573	rs1036747	10	2885	G	A	-23.7419	1.03009e-37			S_Shelf	TRUE
cg23175573	rs4881173	10	903	A	G	-23.7419	1.03009e-37			S_Shelf	TRUE
cg13452812	rs10757276	9	14006	A	G	-23.7397	1.03924e-37				TRUE
cg03816081	rs2796298	10	1566	G	A	23.7376	1.04784e-37	LYZL1	TSS1500		TRUE
cg06618134	rs334287	5	5191	A	G	-23.7329	1.06742e-37				TRUE
cg25649515	rs552305	3	13808	A	G	-23.7293	1.08277e-37				TRUE
cg27224751	rs3743034	15	4224	A	G	-23.7247	1.10303e-37	DNAJC17	Body	N_Shelf	TRUE
cg09785377	rs11633619	15	83	A	G	-23.6973	1.22978e-37	ANXA2;ANXA2;ANXA2;ANXA2	Body;Body;Body;Body		TRUE
cg04390683	rs3095151	6	1	A	C	-23.696	1.236e-37	SFTA2	TSS200		TRUE
cg04390683	rs3131787	6	625	G	A	-23.696	1.236e-37	SFTA2	TSS200		TRUE
cg04390683	rs4678	6	6208	A	G	-23.696	1.236e-37	SFTA2	TSS200		TRUE
cg24801230	rs1635291	17	226620	G	A	-23.6919	1.25641e-37	MAPT;MAPT;MAPT;MAPT;MAPT;MAPT	5'UTR;5'UTR;5'UTR;5'UTR;5'UTR;5'UTR	S_Shelf	TRUE
cg24801230	rs1724400	17	222662	A	C	-23.6919	1.25641e-37	MAPT;MAPT;MAPT;MAPT;MAPT;MAPT	5'UTR;5'UTR;5'UTR;5'UTR;5'UTR;5'UTR	S_Shelf	TRUE
cg24801230	rs7215239	17	210760	G	A	-23.6919	1.25641e-37	MAPT;MAPT;MAPT;MAPT;MAPT;MAPT	5'UTR;5'UTR;5'UTR;5'UTR;5'UTR;5'UTR	S_Shelf	TRUE
cg23052585	rs4417190	10	2414	A	G	-23.6903	1.26437e-37				TRUE
cg23052585	rs4620641	10	1813	C	A	-23.6903	1.26437e-37				TRUE
cg09737095	rs1940455	11	2565	A	G	23.6883	1.27439e-37	KCNJ5	3'UTR		TRUE
cg02070028	rs11235951	11	22392	A	G	-23.688	1.27595e-37	DNAJB13	TSS200		TRUE
cg17040924	rs10836241	11	5120	C	A	-23.6796	1.31964e-37	OR52M1	TSS1500		TRUE
cg04034998	rs12244973	10	520	A	G	-23.6783	1.32635e-37	ADAM12;ADAM12	Body;Body		TRUE
cg04034998	rs748289	10	5805	A	G	-23.6783	1.32635e-37	ADAM12;ADAM12	Body;Body		TRUE
cg17749961	rs829573	2	12767	A	T	23.6776	1.3299e-37	LCLAT1;LCLAT1	TSS1500;TSS1500	N_Shore	TRUE
cg07133434	rs6782407	3	56946	G	A	-23.6723	1.35831e-37			N_Shelf	TRUE
cg15706692	rs9343264	6	1	C	A	23.6707	1.36717e-37				TRUE
cg24697433	rs9257274	6	50246	G	A	-23.6689	1.37679e-37	TRIM27	Body		TRUE
cg22337407	rs9430163	1	2003	G	A	-23.6679	1.38239e-37				TRUE
cg08146865	rs11709691	3	32188	G	A	-23.6671	1.38676e-37	NME6	3'UTR		TRUE
cg08146865	rs11710861	3	38297	A	G	-23.6671	1.38676e-37	NME6	3'UTR		TRUE
cg08146865	rs11718329	3	26029	G	C	-23.6671	1.38676e-37	NME6	3'UTR		TRUE
cg08146865	rs13059037	3	47978	G	A	-23.6671	1.38676e-37	NME6	3'UTR		TRUE
cg08146865	rs13068265	3	34243	C	A	-23.6671	1.38676e-37	NME6	3'UTR		TRUE
cg08146865	rs3937	3	23455	G	A	-23.6671	1.38676e-37	NME6	3'UTR		TRUE
cg12687426	rs10936996	3	1	A	G	-23.6594	1.43009e-37	KCNMB3;KCNMB3;KCNMB3;KCNMB3;KCNMB3	5'UTR;1stExon;Body;Body;Body	N_Shore	TRUE
cg19577958	rs318473	6	1417	G	A	23.6587	1.43412e-37	SERPINB9	3'UTR	N_Shelf	TRUE
cg19577958	rs318477	6	560	A	G	23.6587	1.43412e-37	SERPINB9	3'UTR	N_Shelf	TRUE
cg06120313	rs11025603	11	6915	A	G	-23.6508	1.47999e-37	OSBPL5;OSBPL5;OSBPL5	5'UTR;5'UTR;5'UTR		TRUE
cg26387458	rs10835363	11	15148	G	A	-23.6499	1.48491e-37				TRUE
cg07686394	rs655089	11	131	C	A	-23.6492	1.48923e-37			N_Shelf	TRUE
cg05531409	rs9848661	3	59075	A	C	-23.6426	1.5289e-37	CPNE4	5'UTR		TRUE
cg22664298	rs11241998	5	16468	A	G	23.6353	1.57381e-37	ADAMTS19	TSS1500	Island	TRUE
cg13033971	rs9590923	13	1	A	C	-23.6292	1.6124e-37			S_Shelf	TRUE
cg08629394	rs2117915	12	3191	G	A	-23.6267	1.62876e-37			S_Shelf	TRUE
cg24018148	rs1109798	6	840	A	G	-23.6234	1.65048e-37	KCNK16;KCNK16;KCNK16;KCNK16	TSS1500;TSS1500;TSS1500;TSS1500		TRUE
cg24018148	rs3734619	6	515	A	G	-23.6234	1.65048e-37	KCNK16;KCNK16;KCNK16;KCNK16	TSS1500;TSS1500;TSS1500;TSS1500		TRUE
cg00352468	rs13024441	2	2416	A	G	23.623	1.65274e-37				TRUE
cg03489016	rs1227003	2	5325	G	A	-23.622	1.65952e-37	PID1;PID1	Body;Body		TRUE
cg25044524	rs16960672	17	80791	A	G	23.6211	1.66562e-37	CYTSB;CYTSB;CYTSB;CYTSB	Body;TSS1500;TSS1500;Body	N_Shore	TRUE
cg25208724	rs1060604	1	20424	G	A	23.6199	1.67354e-37	SLC25A44;SLC25A44	5'UTR;1stExon	Island	TRUE
cg09723088	rs7773358	6	10660	A	G	23.6166	1.69581e-37	HLA-F;HLA-F;HLA-F;HLA-F;HLA-F;HLA-F	1stExon;5'UTR;1stExon;5'UTR;5'UTR;1stExon	Island	TRUE
cg09723088	rs9258207	6	13303	A	G	23.6166	1.69581e-37	HLA-F;HLA-F;HLA-F;HLA-F;HLA-F;HLA-F	1stExon;5'UTR;1stExon;5'UTR;5'UTR;1stExon	Island	TRUE
cg09723088	rs9258208	6	13405	A	G	23.6166	1.69581e-37	HLA-F;HLA-F;HLA-F;HLA-F;HLA-F;HLA-F	1stExon;5'UTR;1stExon;5'UTR;5'UTR;1stExon	Island	TRUE
cg09723088	rs9258211	6	15040	A	G	23.6166	1.69581e-37	HLA-F;HLA-F;HLA-F;HLA-F;HLA-F;HLA-F	1stExon;5'UTR;1stExon;5'UTR;5'UTR;1stExon	Island	TRUE
cg09723088	rs9258218	6	16888	A	G	23.6166	1.69581e-37	HLA-F;HLA-F;HLA-F;HLA-F;HLA-F;HLA-F	1stExon;5'UTR;1stExon;5'UTR;5'UTR;1stExon	Island	TRUE
cg24861399	rs6430506	2	10652	A	G	23.6164	1.69696e-37	MGAT5	Body		TRUE
cg24861399	rs749048	2	4711	A	C	23.6164	1.69696e-37	MGAT5	Body		TRUE
cg24861399	rs7573104	2	6057	G	A	23.6164	1.69696e-37	MGAT5	Body		TRUE
cg21158163	rs6027936	20	712	G	A	-23.6101	1.74032e-37			Island	TRUE
cg00993903	rs3783394	14	3470	A	G	-23.6078	1.75644e-37	MARK3;MARK3;MARK3;MARK3;MARK3	Body;Body;Body;Body;Body		TRUE
cg21589417	rs10930393	2	73780	A	G	23.6046	1.77867e-37	UBR3	Body		TRUE
cg05340744	rs842454	7	21625	G	A	23.5886	1.89587e-37	ESYT2	Body	S_Shore	TRUE
cg04852271	rs845171	X	475217	G	A	-23.5862	1.91445e-37	SPANXD;SPANXE	TSS1500;TSS1500		TRUE
cg17157129	rs11092589	X	134306	A	G	23.5861	1.91527e-37	RBM41;RBM41	TSS1500;TSS1500	S_Shore	TRUE
cg17157129	rs1152327	X	60717	C	A	23.5861	1.91527e-37	RBM41;RBM41	TSS1500;TSS1500	S_Shore	TRUE
cg17157129	rs1152335	X	43210	A	G	23.5861	1.91527e-37	RBM41;RBM41	TSS1500;TSS1500	S_Shore	TRUE
cg17157129	rs1285563	X	31722	G	A	23.5861	1.91527e-37	RBM41;RBM41	TSS1500;TSS1500	S_Shore	TRUE
cg17157129	rs1285565	X	17199	A	G	23.5861	1.91527e-37	RBM41;RBM41	TSS1500;TSS1500	S_Shore	TRUE
cg17157129	rs1285590	X	34026	G	A	23.5861	1.91527e-37	RBM41;RBM41	TSS1500;TSS1500	S_Shore	TRUE
cg17157129	rs1343212	X	78121	A	G	23.5861	1.91527e-37	RBM41;RBM41	TSS1500;TSS1500	S_Shore	TRUE
cg17157129	rs1936015	X	105323	G	A	23.5861	1.91527e-37	RBM41;RBM41	TSS1500;TSS1500	S_Shore	TRUE
cg17157129	rs1954365	X	99838	A	G	23.5861	1.91527e-37	RBM41;RBM41	TSS1500;TSS1500	S_Shore	TRUE
cg17157129	rs1954366	X	99976	A	G	23.5861	1.91527e-37	RBM41;RBM41	TSS1500;TSS1500	S_Shore	TRUE
cg17157129	rs6616638	X	113217	A	C	23.5861	1.91527e-37	RBM41;RBM41	TSS1500;TSS1500	S_Shore	TRUE
cg17157129	rs6622146	X	39764	G	A	23.5861	1.91527e-37	RBM41;RBM41	TSS1500;TSS1500	S_Shore	TRUE
cg06503981	rs29233	6	248810	C	G	-23.5823	1.94439e-37			S_Shelf	TRUE
cg06503981	rs10484549	6	166251	G	A	-23.5815	1.95038e-37			S_Shelf	TRUE
cg06503981	rs16896044	6	121711	A	G	-23.5815	1.95038e-37			S_Shelf	TRUE
cg06503981	rs16896052	6	55863	G	A	-23.5815	1.95038e-37			S_Shelf	TRUE
cg06503981	rs16896081	6	48330	A	G	-23.5815	1.95038e-37			S_Shelf	TRUE
cg06503981	rs16896923	6	140648	G	A	-23.5815	1.95038e-37			S_Shelf	TRUE
cg06503981	rs2286404	6	113581	G	A	-23.5815	1.95038e-37			S_Shelf	TRUE
cg06503981	rs2893999	6	83793	G	A	-23.5815	1.95038e-37			S_Shelf	TRUE
cg06503981	rs3869062	6	74852	G	A	-23.5815	1.95038e-37			S_Shelf	TRUE
cg08495860	rs35705491	11	5822	G	A	-23.5805	1.95843e-37			N_Shore	TRUE
cg19504605	rs10090179	8	53	A	G	-23.5802	1.96077e-37	ZFP41	3'UTR	S_Shore	TRUE
cg19504605	rs7464066	8	8654	G	A	-23.5802	1.96077e-37	ZFP41	3'UTR	S_Shore	TRUE
cg07759478	rs17375690	3	1	A	G	-23.577	1.9859e-37	SYNPR	Body		TRUE
cg19504605	rs7387080	8	1473	A	G	-23.5739	2.01012e-37	ZFP41	3'UTR	S_Shore	TRUE
cg19367859	rs6916921	6	9471	A	G	-23.5725	2.02212e-37				TRUE
cg21862099	rs2057170	20	17724	G	A	23.57	2.04172e-37			N_Shelf	TRUE
cg21862099	rs6089664	20	21686	G	A	23.57	2.04172e-37			N_Shelf	TRUE
cg12186981	rs502464	11	14440	G	A	-23.5614	2.11333e-37	OR2AG1	TSS1500		TRUE
cg22955899	rs1009977	14	14841	C	A	-23.5606	2.11995e-37	DLGAP5;DLGAP5	Body;Body		TRUE
cg22955899	rs11622740	14	1	A	G	-23.5606	2.11995e-37	DLGAP5;DLGAP5	Body;Body		TRUE
cg22955899	rs2274273	14	3207	A	G	-23.5606	2.11995e-37	DLGAP5;DLGAP5	Body;Body		TRUE
cg22955899	rs3825613	14	24671	C	A	-23.5606	2.11995e-37	DLGAP5;DLGAP5	Body;Body		TRUE
cg22955899	rs4644	14	12908	A	C	-23.5606	2.11995e-37	DLGAP5;DLGAP5	Body;Body		TRUE
cg22955899	rs7160110	14	23208	G	A	-23.5606	2.11995e-37	DLGAP5;DLGAP5	Body;Body		TRUE
cg04613734	rs2721965	8	1883	C	A	-23.5568	2.1528e-37	TRPS1	5'UTR	S_Shelf	TRUE
cg14795227	rs7582271	2	9695	A	G	-23.5567	2.1535e-37				TRUE
cg08103472	rs603787	15	0	A	G	-23.5553	2.16506e-37			N_Shore	TRUE
cg17172308	rs6937877	6	17	A	G	23.555	2.16815e-37			S_Shelf	TRUE
cg13604933	rs1467313	6	17051	A	G	-23.5451	2.25533e-37				TRUE
cg19996396	rs7647446	3	23723	A	G	-23.5423	2.28082e-37	CASR	5'UTR	N_Shelf	TRUE
cg13877999	rs6065627	20	195	G	A	-23.5356	2.34294e-37	SGK2;SGK2	5'UTR;TSS200		TRUE
cg10309386	rs10508462	10	4409	C	A	23.5265	2.42963e-37	BEND7;BEND7	Body;Body	Island	TRUE
cg19084031	rs16966213	15	85	A	G	23.5258	2.43624e-37			N_Shelf	TRUE
cg03754882	rs9643184	8	1	A	G	-23.5241	2.45259e-37				TRUE
cg22337407	rs9430161	1	670	A	C	-23.5135	2.55915e-37				TRUE
cg04787784	rs4984954	16	1507	G	A	-23.5127	2.56675e-37	LMF1	Body	S_Shore	TRUE
cg04990378	rs4619692	20	9412	A	G	-23.5111	2.5836e-37	C20orf166;MIR133A2	Body;TSS1500		TRUE
cg04061372	rs12943352	17	2292	G	A	-23.5041	2.65693e-37			Island	TRUE
cg04061372	rs2292750	17	6004	G	A	-23.5041	2.65693e-37			Island	TRUE
cg04061372	rs4792930	17	67	A	C	-23.5041	2.65693e-37			Island	TRUE
cg00582897	rs10037049	5	433	G	A	-23.4922	2.7868e-37			N_Shore	TRUE
cg20859841	rs4876039	8	29869	G	A	-23.491	2.79967e-37			S_Shore	TRUE
cg15663948	rs2296896	13	1	A	G	-23.4884	2.82927e-37	C13orf28;C13orf28	1stExon;5'UTR		TRUE
cg24643105	rs6589411	11	2285	G	A	-23.4882	2.83135e-37			N_Shore	TRUE
cg15029183	rs892713	6	1	A	G	-23.4882	2.83145e-37	AIG1	Body		TRUE
cg01230320	rs13011502	2	1	A	G	-23.4878	2.83596e-37			N_Shore	TRUE
cg04467639	rs10832275	11	16825	C	A	-23.4823	2.89955e-37	COPB1;COPB1;COPB1	Body;Body;Body		TRUE
cg04467639	rs12295888	11	44518	G	A	-23.4823	2.89955e-37	COPB1;COPB1;COPB1	Body;Body;Body		TRUE
cg00424152	rs13030174	2	8158	C	A	-23.4785	2.94386e-37	B3GNT7	Body	Island	TRUE
cg13224161	rs2855430	6	1	A	G	-23.4781	2.94841e-37	COL11A2;COL11A2;COL11A2	Body;Body;Body		TRUE
cg24122364	rs7996442	13	2115	G	A	23.4769	2.96283e-37	DOCK9;DOCK9;DOCK9;DOCK9	Body;Body;Body;Body		TRUE
cg17929630	rs9261302	6	3637	A	G	-23.473	3.00948e-37	RNF39;RNF39	3'UTR;3'UTR	N_Shore	TRUE
cg15909443	rs7729265	5	9579	G	A	-23.4704	3.04019e-37				TRUE
cg22953510	rs1830095	3	4517	G	A	-23.4628	3.13472e-37	ZBTB20;ZBTB20;ZBTB20;ZBTB20;ZBTB20;ZBTB20;ZBTB20	5'UTR;5'UTR;5'UTR;5'UTR;5'UTR;Body;5'UTR		TRUE
cg20673830	rs12119170	1	12928	A	G	-23.4569	3.20945e-37			N_Shelf	TRUE
cg13728604	rs10115249	9	3227	A	G	-23.4558	3.2229e-37	USP20;USP20;USP20	Body;Body;Body	N_Shelf	TRUE
cg13728604	rs10819568	9	6731	A	G	-23.4558	3.2229e-37	USP20;USP20;USP20	Body;Body;Body	N_Shelf	TRUE
cg13728604	rs2417150	9	6871	A	G	-23.4558	3.2229e-37	USP20;USP20;USP20	Body;Body;Body	N_Shelf	TRUE
cg13728604	rs4836674	9	8517	A	G	-23.4558	3.2229e-37	USP20;USP20;USP20	Body;Body;Body	N_Shelf	TRUE
cg13728604	rs6478920	9	4585	A	G	-23.4558	3.2229e-37	USP20;USP20;USP20	Body;Body;Body	N_Shelf	TRUE
cg13728604	rs7048514	9	10531	A	G	-23.4558	3.2229e-37	USP20;USP20;USP20	Body;Body;Body	N_Shelf	TRUE
cg13728604	rs913316	9	1277	A	G	-23.4558	3.2229e-37	USP20;USP20;USP20	Body;Body;Body	N_Shelf	TRUE
cg16380681	rs9926714	16	575	A	C	-23.4506	3.29122e-37				TRUE
cg17869311	rs7613392	3	14	G	A	-23.4435	3.3866e-37	GXYLT2	Body		TRUE
cg11685249	rs26965	5	32324	A	G	-23.438	3.46122e-37	TSSK1B;MCC	TSS1500;Body		TRUE
cg11685249	rs26980	5	1314	C	A	-23.438	3.46122e-37	TSSK1B;MCC	TSS1500;Body		TRUE
cg13966843	rs2143462	6	956	A	G	-23.4371	3.4747e-37	C6orf10	Body		TRUE
cg19791271	rs9799	17	3421	A	G	-23.4274	3.61119e-37			S_Shelf	TRUE
cg19504860	rs1781867	19	25021	G	A	23.4233	3.67179e-37	ZNF708;ZNF708	1stExon;5'UTR		TRUE
cg20073472	rs4713438	6	1	A	G	-23.4057	3.9406e-37	PSORS1C3	TSS1500	N_Shore	TRUE
cg00009523	rs4270381	2	21145	G	A	-23.404	3.96666e-37	SNTG2	Body	S_Shore	TRUE
cg03187614	rs1557607	6	8685	G	A	-23.4037	3.97122e-37	TRIM10;TRIM10	Body;Body		TRUE
cg26589251	rs12324301	15	1	A	G	-23.4007	4.01933e-37	ADAMTS17	Body		TRUE
cg25134647	rs4277200	12	9041	A	C	-23.3915	4.17148e-37				TRUE
cg19367859	rs1799724	6	12585	A	G	-23.3801	4.36574e-37				TRUE
cg14874216	rs11058785	12	368	A	G	-23.3798	4.37064e-37	LRRC43	TSS1500		TRUE
cg11747817	rs9965323	18	180	G	A	-23.3746	4.46302e-37			S_Shelf	TRUE
cg24906015	rs3732136	2	95767	A	G	-23.3698	4.5497e-37			S_Shelf	TRUE
cg13782322	rs6496644	15	9965	A	G	-23.3691	4.56369e-37	SEMA4B;SEMA4B	Body;Body		TRUE
cg03570263	rs6916422	6	102181	A	G	-23.3651	4.63651e-37	RNF39;RNF39	Body;Body	S_Shore	TRUE
cg03570263	rs6935053	6	106128	C	A	-23.3651	4.63651e-37	RNF39;RNF39	Body;Body	S_Shore	TRUE
cg07699771	rs2044922	8	980	C	A	23.349	4.94561e-37			S_Shelf	TRUE
cg07699771	rs2044924	8	698	G	A	23.349	4.94561e-37			S_Shelf	TRUE
cg05225083	rs11091720	X	1076	A	G	-23.3442	5.04378e-37	GPR173	3'UTR	N_Shelf	TRUE
cg05111645	rs2107192	6	6423	A	G	-23.3324	5.28858e-37	OR2H1	5'UTR		TRUE
cg05111645	rs2523439	6	1	A	G	-23.3324	5.28858e-37	OR2H1	5'UTR		TRUE
cg13306870	rs713841	22	1446	A	G	23.331	5.31798e-37	CBX7	3'UTR		TRUE
cg09723088	rs9258205	6	12683	G	A	23.3306	5.32596e-37	HLA-F;HLA-F;HLA-F;HLA-F;HLA-F;HLA-F	1stExon;5'UTR;1stExon;5'UTR;5'UTR;1stExon	Island	TRUE
cg05393861	rs1075653	3	3100	G	A	-23.3297	5.34576e-37	ITIH3	TSS200		TRUE
cg05393861	rs1076425	3	3166	G	A	-23.3297	5.34576e-37	ITIH3	TSS200		TRUE
cg05393861	rs2071508	3	1782	A	G	-23.3297	5.34576e-37	ITIH3	TSS200		TRUE
cg05393861	rs9324	3	3043	G	A	-23.3297	5.34576e-37	ITIH3	TSS200		TRUE
cg01013522	rs1919840	2	38314	G	A	-23.3293	5.3545e-37	CNTNAP5	Body		TRUE
cg10100585	rs10884242	10	52886	A	G	-23.3278	5.38709e-37				TRUE
cg25198316	rs10128967	12	145339	G	A	-23.3209	5.53708e-37	OR10AD1	TSS1500		TRUE
cg25198316	rs10506276	12	3534	A	G	-23.3209	5.53708e-37	OR10AD1	TSS1500		TRUE
cg25198316	rs11830617	12	9085	G	A	-23.3209	5.53708e-37	OR10AD1	TSS1500		TRUE
cg25198316	rs17224828	12	984	G	A	-23.3209	5.53708e-37	OR10AD1	TSS1500		TRUE
cg25198316	rs17823193	12	1158	A	G	-23.3209	5.53708e-37	OR10AD1	TSS1500		TRUE
cg25198316	rs7297558	12	9548	G	A	-23.3209	5.53708e-37	OR10AD1	TSS1500		TRUE
cg22926869	rs10933936	3	1	A	G	-23.3176	5.61161e-37	HHLA2	TSS200		TRUE
[truncated: 63,536 more rows]

## Sheet: b) SNP Annotation
SNP	CHR	Minor Allele	Major Allele	MAF	MAPINFO	Transcript	Gene	Mutation	Gene Locations
rs13259873	8	A	G	0.3277	22266292	NM_015359,NM_001128431,NM_001135154,NM_001135153	SLC39A14,SLC39A14,SLC39A14,SLC39A14	Silent,Silent,Silent,Silent	Silent,Silent,Silent,Silent
rs1046724	5	A	G	0.2059	178315686
rs7448421	5	G	A	0.2059	178303868	NM_058230	ZNF354B	Silent	Silent
rs7519414	1	A	G	0.1891	220945483	NM_017898	MARC2	Silent	Silent
rs6996219	8	G	A	0.1849	143656021
rs4963867	12	A	G	0.458	25454578
rs9894913	17	A	G	0.3319	76503527	NM_173628	DNAH17	Silent	Silent
rs11708083	3	A	G	0.05462	65345028	NM_015520,NM_001033057,NM_004742	MAGI1,MAGI1,MAGI1	Silent,Silent,Silent	Silent,Silent,Silent
rs2144746	6	A	G	0.3571	168918704	NM_001166412,NM_022138	SMOC2,SMOC2	Silent,Silent	Silent,Silent
rs10874868	1	C	A	0.2479	95087398
rs7136813	12	A	G	0.3235	8995966	NM_144670	A2ML1	Silent	Silent
rs407302	16	A	G	0.3347	85746080	NM_206967	C16orf74	Silent	Silent
rs9355580	6	A	G	0.2521	166853513	NM_001006932,NM_021135	RPS6KA2,RPS6KA2	Silent,Silent	Silent,Silent
rs1047910	6	A	G	0.2185	169857451	NM_182552,NM_001202550	WDR27,WDR27	Silent,Silent	Silent,Silent
rs17197552	3	G	A	0.2605	135722264	NM_002718,NM_001190447	PPP2R3A,PPP2R3A	Missense_S642G,Silent	Missense_S642G,Silent
rs6771997	3	G	A	0.2605	135731314	NM_002718,NM_001190447	PPP2R3A,PPP2R3A	Silent,Silent	Silent,Silent
rs1109559	12	G	A	0.2857	123757861
rs13342054	17	G	A	0.1176	6530904	NM_014804	KIAA0753	Silent	Silent
rs10424200	19	A	C	0.2395	39283558
rs11059553	12	A	G	0.2143	128643267
rs6827536	4	A	G	0.1176	3679491	NR_034136	LOC100133461	Silent	Silent
rs9872542	3	G	A	0.2627	135720673	NM_002718,NM_001190447	PPP2R3A,PPP2R3A	Synonymous_D111D,Silent	Synonymous_D111D,Silent
rs13171869	5	A	G	0.2017	178335516	NM_030613	ZFP2	Silent	Silent
rs3134799	6	A	G	0.4244	32184221	NM_004557	NOTCH4	Silent	Silent
rs394657	6	G	A	0.4244	32187023	NM_004557	NOTCH4	Silent	Silent
rs10202641	2	A	G	0.07143	236238043
rs2535967	7	G	A	0.1134	152601631
rs2535969	7	A	G	0.1134	152600817
rs4148874	6	G	A	0.2857	32797488	NM_018833,NM_000544	TAP2,TAP2	Silent,Silent	Silent,Silent
rs7740342	6	A	G	0.4496	156954566
rs9478125	6	G	A	0.2161	169806814
rs977911	3	A	C	0.06303	43433557	NM_001204834,NM_001204831,NM_001204833,NM_018075,NM_001204832	ANO10,ANO10,ANO10,ANO10,ANO10	Silent,Silent,Silent,Silent,Silent	Silent,Silent,Silent,Silent,Silent
rs4767413	12	A	C	0.1597	116951069
rs2134677	X	A	C	0.1864	51142852
rs7841372	8	C	A	0.3655	61191590	NM_004056	CA8	Silent	Silent
rs1046407	18	A	G	0.2311	72102997	NM_001044369	FAM69C	Silent	Silent
rs9330298	1	C	A	0.4832	153590254
rs17826595	14	A	G	0.1849	95109833	NR_015340	SERPINA13	Silent	Silent
rs10202253	2	G	A	0.3613	200793205
rs6435036	2	A	G	0.3613	200795571	NM_001039693,NR_004862	TYW5,TYW5	Silent,Silent	Silent,Silent
rs2076312	6	A	C	0.1471	33142162	NM_080679,NM_080681,NM_080680	COL11A2,COL11A2,COL11A2	Silent,Silent,Silent	Silent,Silent,Silent
rs7827800	8	G	A	0.2059	1116638
rs2229375	19	A	G	0.3445	58578578	NM_003436,NM_001164530,NM_007134,NM_001164529	ZNF135,ZNF135,ZNF135,ZNF135	Synonymous_Y254Y,Synonymous_Y254Y,Synonymous_Y266Y,Silent	Synonymous_Y254Y,Synonymous_Y254Y,Synonymous_Y266Y,Silent
rs1052551	17	A	G	0.1723	44068924	NM_001123067,NM_001203251,NM_005910,NM_016835,NM_001203252,NM_016834,NM_001123066,NM_016841	MAPT,MAPT,MAPT,MAPT,MAPT,MAPT,MAPT,MAPT	Synonymous_P147P,Synonymous_P147P,Synonymous_P176P,Synonymous_P493P,Synonymous_P176P,Synonymous_P118P,Synonymous_P493P,Synonymous_P118P	Synonymous_P147P,Synonymous_P147P,Synonymous_P176P,Synonymous_P493P,Synonymous_P176P,Synonymous_P118P,Synonymous_P493P,Synonymous_P118P
rs1052587	17	G	A	0.1723	44102604	NM_001123067,NM_001203251,NM_005910,NM_016835,NM_001203252,NM_016834,NM_001123066,NM_016841	MAPT,MAPT,MAPT,MAPT,MAPT,MAPT,MAPT,MAPT	Silent,Silent,Silent,Silent,Silent,Silent,Silent,Silent	Silent,Silent,Silent,Silent,Silent,Silent,Silent,Silent
rs12185235	17	A	G	0.1723	43923703	NR_024559,NM_175882	MAPT-AS1,SPPL2C	Silent,Synonymous_T477T	Silent,Synonymous_T477T
rs12185268	17	G	A	0.1723	43923683	NR_024559,NM_175882	MAPT-AS1,SPPL2C	Silent,Missense_I471V	Silent,Missense_I471V
rs12373123	17	G	A	0.1723	43924073	NR_024559,NM_175882	MAPT-AS1,SPPL2C	Silent,Missense_S601P	Silent,Missense_S601P
rs12373142	17	C	G	0.1723	43924200	NR_024559,NM_175882	MAPT-AS1,SPPL2C	Silent,Missense_P643R	Silent,Missense_P643R
rs1396862	17	A	G	0.1723	43902997	NM_001256299,NR_037772,NM_001145148,NM_001145146,NM_004382,NM_001145147	CRHR1,CRHR1,CRHR1,CRHR1,CRHR1,CRHR1	Silent,Silent,Silent,Silent,Silent,Silent	Silent,Silent,Silent,Silent,Silent,Silent
rs16940665	17	G	A	0.1723	43907896	NM_001256299,NR_037772,NM_001145148,NM_001145146,NM_004382,NM_001145147	CRHR1,CRHR1,CRHR1,CRHR1,CRHR1,CRHR1	Synonymous_T48T,Silent,Synonymous_T223T,Synonymous_T252T,Synonymous_T223T,Synonymous_T183T	Synonymous_T48T,Silent,Synonymous_T223T,Synonymous_T252T,Synonymous_T223T,Synonymous_T183T
rs17334797	17	G	A	0.1723	43825912	NM_001256299,NR_037772	CRHR1,CRHR1	Silent,Silent	Silent,Silent
rs17426064	17	A	G	0.1723	43828698	NM_001256299,NR_037772	CRHR1,CRHR1	Silent,Silent	Silent,Silent
rs17574361	17	G	A	0.1723	44108202	NM_001193465,NM_001193466,NM_015443	KANSL1,KANSL1,KANSL1	Silent,Silent,Silent	Silent,Silent,Silent
rs17574604	17	G	A	0.1723	44111613	NM_001193465,NM_001193466,NM_015443	KANSL1,KANSL1,KANSL1	Synonymous_F859F,Synonymous_F860F,Synonymous_F860F	Synonymous_F859F,Synonymous_F860F,Synonymous_F860F
rs17577094	17	G	A	0.1723	44187492	NM_001193465,NM_001193466,NM_015443	KANSL1,KANSL1,KANSL1	Silent,Silent,Silent	Silent,Silent,Silent
rs17650901	17	G	A	0.1723	44039691	NM_001123067,NM_001203251,NM_005910,NM_016835,NM_001203252,NM_016834,NM_001123066,NM_016841	MAPT,MAPT,MAPT,MAPT,MAPT,MAPT,MAPT,MAPT	Silent,Silent,Silent,Silent,Silent,Silent,Silent,Silent	Silent,Silent,Silent,Silent,Silent,Silent,Silent,Silent
rs17651549	17	A	G	0.1723	44061278	NM_001123067,NM_001203251,NM_005910,NM_016835,NM_001203252,NM_016834,NM_001123066,NM_016841	MAPT,MAPT,MAPT,MAPT,MAPT,MAPT,MAPT,MAPT	Silent,Silent,Silent,Missense_R370W,Silent,Silent,Missense_R370W,Silent	Silent,Silent,Silent,Missense_R370W,Silent,Silent,Missense_R370W,Silent
rs17652121	17	G	A	0.1723	44073973	NM_001123067,NM_001203251,NM_005910,NM_016835,NM_001203252,NM_016834,NM_001123066,NM_016841	MAPT,MAPT,MAPT,MAPT,MAPT,MAPT,MAPT,MAPT	Synonymous_N226N,Synonymous_N226N,Synonymous_N255N,Synonymous_N572N,Synonymous_N255N,Synonymous_N197N,Synonymous_N590N,Synonymous_N197N	Synonymous_N226N,Synonymous_N226N,Synonymous_N255N,Synonymous_N572N,Synonymous_N255N,Synonymous_N197N,Synonymous_N590N,Synonymous_N197N
rs17660464	17	A	C	0.1723	44177993	NM_001193465,NM_001193466,NM_015443	KANSL1,KANSL1,KANSL1	Silent,Silent,Silent	Silent,Silent,Silent
rs17691610	17	A	C	0.1723	43970662	NR_024559	MAPT-AS1	Silent	Silent
rs17763596	17	A	C	0.1723	43921210	NR_024559	MAPT-AS1	Silent	Silent
rs7350928	17	A	G	0.1723	44108100	NM_001193465,NM_001193466,NM_015443	KANSL1,KANSL1,KANSL1	Silent,Silent,Silent	Silent,Silent,Silent
rs1881194	17	A	G	0.1737	44248814	NM_001193465,NM_001193466,NM_015443	KANSL1,KANSL1,KANSL1	Synonymous_S232S,Synonymous_S232S,Synonymous_S232S	Synonymous_S232S,Synonymous_S232S,Synonymous_S232S
rs388090	17	G	A	0.3109	75379439	NM_001113491,NM_001113492,NM_006640,NM_001113493,NM_001113494	SEPT9,SEPT9,SEPT9,SEPT9,SEPT9	Silent,Silent,Silent,Silent,Silent	Silent,Silent,Silent,Silent,Silent
rs521081	11	G	A	0.1261	35644794
rs12207298	6	G	A	0.1303	166570112
rs2028791	6	G	A	0.1303	166573544	NM_003181	T	Silent	Silent
rs3127328	6	A	G	0.1303	166572045	NM_003181	T	Missense_G356S	Missense_G356S
rs12843640	X	G	A	0.1849	51145013
rs4072425	1	G	A	0.4873	153588843
rs10846489	12	G	A	0.2881	123743927
rs7055495	X	A	G	0.1513	42615009
rs7065559	X	A	C	0.1513	42638572
rs734329	X	C	A	0.1513	42613351
rs11156673	14	G	A	0.4874	31904160
rs8012658	14	A	C	0.4874	31918957	NM_080664	C14orf126	Silent	Silent
rs17628732	10	A	G	0.07563	123506701	NM_001001976,NM_007041	ATE1,ATE1	Silent,Silent	Silent,Silent
rs10779415	1	A	G	0.1849	220935808	NM_017898	MARC2	Silent	Silent
rs11842177	13	A	G	0.2373	112821684
rs28571612	9	A	G	0.105	136290672	NR_024514,NM_139027,NM_139026,NM_139025	ADAMTS13,ADAMTS13,ADAMTS13,ADAMTS13	Silent,Synonymous_P118P,Synonymous_P118P,Synonymous_P118P	Silent,Synonymous_P118P,Synonymous_P118P,Synonymous_P118P
rs6715806	2	G	A	0.2521	80690431	NM_004389,NM_001164883	CTNNA2,CTNNA2	Silent,Silent	Silent,Silent
rs6754391	2	A	G	0.4412	24369019	NM_001145710	LOC375190	Silent	Silent
rs1052553	17	G	A	0.1737	44073889	NM_001123067,NM_001203251,NM_005910,NM_016835,NM_001203252,NM_016834,NM_001123066,NM_016841	MAPT,MAPT,MAPT,MAPT,MAPT,MAPT,MAPT,MAPT	Synonymous_A198A,Synonymous_A198A,Synonymous_A227A,Synonymous_A544A,Synonymous_A227A,Synonymous_A169A,Synonymous_A562A,Synonymous_A169A	Synonymous_A198A,Synonymous_A198A,Synonymous_A227A,Synonymous_A544A,Synonymous_A227A,Synonymous_A169A,Synonymous_A562A,Synonymous_A169A
rs17753970	18	A	G	0.339	49865271
rs10082235	1	A	G	0.08824	153656650	NM_000906	NPR1	Silent	Silent
rs7533987	1	G	A	0.08824	153660989	NM_000906	NPR1	Silent	Silent
rs5987171	X	A	G	0.2857	153123411
rs2294942	1	G	A	0.4118	19578192	NM_016183	MRTO4	Silent	Silent
rs4796640	17	C	A	0.105	39597602
rs3760341	17	C	A	0.1008	39094977
rs11666504	19	A	G	0.1891	41309240	NR_037791,NM_080732,NM_053046	RAB4B-EGLN2,EGLN2,EGLN2	Silent,Silent,Silent	Silent,Silent,Silent
rs1714345	11	G	A	0.3992	15180923	NM_001031853,NM_001042536	INSC,INSC	Silent,Silent	Silent,Silent
rs11700304	20	G	A	0.339	42574362	NM_001098797,NM_032883,NM_001098796	TOX2,TOX2,TOX2	Silent,Silent,Silent	Silent,Silent,Silent
rs16870123	6	A	G	0.1597	32359460	NR_044996	HCG23	Silent	Silent
rs17202259	6	C	A	0.1597	32357489
rs17423649	6	A	G	0.1597	32357133
rs3817969	6	A	G	0.1597	32361388	NR_044996	HCG23	Silent	Silent
rs4499252	16	G	A	0.1933	31538982
rs7260065	19	G	A	0.2269	21516977
rs6905572	6	A	G	0.1303	31731881	NR_037846,NM_001039651	MSH5-SAPCD1,SAPCD1	Silent,Missense_P99L	Silent,Missense_P99L
rs736017	10	A	G	0.1849	134917297	NM_001083909	GPR123	Silent	Silent
rs541273	12	G	A	0.1008	374402
rs4777346	15	A	G	0.3361	71532067	NM_024817	THSD4	Silent	Silent
rs2233327	8	A	G	0.1218	134271506	NM_001135242,NM_006096	NDRG1,NDRG1	Silent,Silent	Silent,Silent
rs748112	10	A	G	0.4703	862889	NM_015155	LARP4B	Silent	Silent
rs1191030	14	A	C	0.2143	100441224
rs7076351	10	G	A	0.4916	91457904
rs5025124	8	A	G	0.3403	135494243	NM_020863,NM_001174157,NM_001174158,NM_001167583,NM_001029939	ZFAT,ZFAT,ZFAT,ZFAT,ZFAT	Silent,Silent,Silent,Silent,Silent	Silent,Silent,Silent,Silent,Silent
rs11749950	5	G	A	0.3529	84995031
rs3733190	4	A	G	0.3739	5960352
rs6774289	3	A	C	0.2607	135714105	NM_002718,NM_001190447	PPP2R3A,PPP2R3A	Silent,Silent	Silent,Silent
rs10489831	1	G	A	0.1639	158446532
rs3820678	1	A	G	0.1639	158450238	NM_001004472	OR10R2	Missense_A191T	Missense_A191T
rs13243638	7	A	C	0.1303	98780395	NM_001145715	KPNA7	Silent	Silent
rs11673436	19	A	C	0.3462	58576358	NM_003436,NM_001164530,NM_007134,NM_001164529	ZNF135,ZNF135,ZNF135,ZNF135	Silent,Silent,Silent,Silent	Silent,Silent,Silent,Silent
rs10846783	12	A	G	0.2605	125443020	NM_032656	DHX37	Silent	Silent
rs7782777	7	A	G	0.3571	1245798
rs7877342	X	G	A	0.3025	153101092
rs8132	17	A	G	0.2689	78093353	NM_000152,NM_001079804,NM_001079803	GAA,GAA,GAA	Silent,Silent,Silent	Silent,Silent,Silent
rs2298222	1	A	G	0.3193	3659657	NR_033709,NR_033708,NR_033711,NR_033710,NR_033712	TP73-AS1,TP73-AS1,TP73-AS1,TP73-AS1,TP73-AS1	Silent,Silent,Silent,Silent,Silent	Silent,Silent,Silent,Silent,Silent
rs2410341	8	G	A	0.2101	15807735
rs11724478	4	A	G	0.2773	174519735
rs11945239	4	G	A	0.2773	174530652
rs13110724	4	A	G	0.2773	174530500
rs13143445	4	A	G	0.2773	174540510
rs12487334	3	G	A	0.1218	119291419
rs3915166	3	G	A	0.1218	119279281
rs4330287	3	A	C	0.1218	119288848
rs6438537	3	G	A	0.1218	119277846	NM_005191	CD80	Silent	Silent
rs746362	1	A	G	0.3178	160121746	NM_144699	ATP1A4	Silent	Silent
rs1045806	17	A	G	0.1513	1641806	NM_001163673,NM_152348,NM_001163811,NM_001163809	WDR81,WDR81,WDR81,WDR81	Silent,Silent,Silent,Silent	Silent,Silent,Silent,Silent
rs2070863	17	A	G	0.1513	1648502	NM_000934,NM_001165921,NM_001165920	SERPINF2,SERPINF2,SERPINF2	Missense_R33W,Missense_R33W,Missense_R33W	Missense_R33W,Missense_R33W,Missense_R33W
rs8065251	17	A	G	0.1513	1637458	NM_001163673,NM_152348,NM_001163811,NM_001163809	WDR81,WDR81,WDR81,WDR81	Synonymous_P506P,Synonymous_P658P,Synonymous_P482P,Synonymous_P1709P	Synonymous_P506P,Synonymous_P658P,Synonymous_P482P,Synonymous_P1709P
rs13200360	6	A	C	0.3655	169539647
rs2369476	1	A	C	0.3193	160121488	NM_144699	ATP1A4	Silent	Silent
rs7672047	4	A	G	0.3992	187580706	NM_005245	FAT1	Silent	Silent
rs735683	5	A	C	0.2983	141485168
rs10774555	12	A	G	0.2479	120971978
rs10849753	12	A	G	0.2479	120910813	NM_001037494	DYNLL1	Silent	Silent
rs10849754	12	C	A	0.2479	120940418
rs11065145	12	G	A	0.2479	120947419	NM_032314	COQ5	Silent	Silent
rs11065154	12	G	A	0.2479	120971417
rs2235217	12	A	G	0.2479	120884328	NR_033684,NM_176818	GATC,GATC	Silent,Synonymous_G15G	Silent,Synonymous_G15G
rs509445	12	C	A	0.2479	121017243	NM_015918,NM_198202	POP5,POP5	Silent,Silent	Silent,Silent
rs7471	12	G	A	0.2479	120941215	NM_032314	COQ5	Silent	Silent
rs10906418	10	A	G	0.1387	13633273	NM_003675	PRPF18	Silent	Silent
rs10952250	7	G	A	0.2353	150025966	NM_023942,NM_001142928	LRRC61,LRRC61	Silent,Silent	Silent,Silent
rs11764936	7	A	C	0.2353	150025915	NM_023942,NM_001142928	LRRC61,LRRC61	Silent,Silent	Silent,Silent
rs4843230	16	C	A	0.08403	87248963
rs11861975	16	G	A	0.105	1716294	NM_020825	CRAMP1L	Silent	Silent
rs12445978	16	G	A	0.105	1721241	NM_020825	CRAMP1L	Silent	Silent
rs12922553	16	G	A	0.105	1760091	NM_001040439,NM_015133	MAPK8IP3,MAPK8IP3	Silent,Silent	Silent,Silent
rs2294445	16	G	A	0.105	1725105	NM_020825	CRAMP1L	Silent	Silent
rs7186654	16	G	A	0.105	1726951	NM_020825	CRAMP1L	Silent	Silent
rs7199342	16	G	A	0.105	1715454	NM_020825	CRAMP1L	Silent	Silent
rs11905650	20	G	A	0.1429	47229587
rs6019328	20	A	G	0.1429	47252752	NM_020820	PREX1	Silent	Silent
rs409484	3	G	A	0.4916	60420417	NM_002012,NM_001166243	FHIT,FHIT	Silent,Silent	Silent,Silent
rs6759804	2	A	G	0.395	69812069	NM_014911	AAK1	Silent	Silent
rs16887303	6	G	A	0.1008	169128147
rs2655226	3	G	A	0.1807	13555665
rs4658284	1	A	C	0.1891	92444125	NM_001242806,NM_001242805,NM_207189,NM_001242808,NM_001242807,NM_001242810,NM_001726	BRDT,BRDT,BRDT,BRDT,BRDT,BRDT,BRDT	Silent,Silent,Silent,Silent,Silent,Silent,Silent	Silent,Silent,Silent,Silent,Silent,Silent,Silent
rs6666624	1	G	A	0.1891	92416821	NM_001242806,NM_001242805,NM_207189,NM_001242808,NM_001242807,NM_001242810	BRDT,BRDT,BRDT,BRDT,BRDT,BRDT	Silent,Silent,Silent,Silent,Silent,Silent	Silent,Silent,Silent,Silent,Silent,Silent
rs10205187	2	A	G	0.07983	113333410	NM_001137604,NM_019014	POLR1B,POLR1B	Silent,Silent	Silent,Silent
rs13395779	2	G	A	0.07983	113329522	NM_001137604,NM_019014	POLR1B,POLR1B	Silent,Silent	Silent,Silent
rs9912287	17	A	G	0.1525	1630992	NM_001163673,NM_152348,NM_001163811,NM_001163809	WDR81,WDR81,WDR81,WDR81	Silent,Silent,Silent,Synonymous_L913L	Silent,Silent,Silent,Synonymous_L913L
rs11126017	2	A	G	0.3487	64839959	NR_034023	LOC339807	Silent	Silent
rs12007458	X	A	G	0.1681	44162284	NM_025184	EFHC2	Silent	Silent
rs7688651	4	A	G	0.4034	87259805	NM_138982,NM_138980,NM_002753	MAPK10,MAPK10,MAPK10	Silent,Silent,Silent	Silent,Silent,Silent
rs2241502	11	A	G	0.3403	125479363	NM_152713	STT3A	Synonymous_S332S	Synonymous_S332S
rs773863	19	A	G	0.4244	17015428	NM_015692	CPAMD8	Silent	Silent
rs4981849	14	G	A	0.4916	31944490
rs11046050	12	G	A	0.4958	21593809	NM_024854	PYROXD1	Silent	Silent
rs3782660	12	A	G	0.4958	21615664	NM_024854	PYROXD1	Silent	Silent
rs198750	11	A	G	0.1303	61388090	NR_002775	RPLP0P2	Silent	Silent
rs1054190	3	A	G	0.1597	119536718	NM_033013,NM_003889,NM_022002	NR1I2,NR1I2,NR1I2	Silent,Silent,Silent	Silent,Silent,Silent
rs4472223	5	A	G	0.2689	54087671
rs1105429	18	G	A	0.2437	77112179	NM_198531	ATP9B	Silent	Silent
rs2062181	18	A	G	0.2437	77100844	NM_198531	ATP9B	Silent	Silent
rs1039037	15	A	G	0.3067	101936157	NM_002570,NM_138319,NM_138321,NM_138320,NM_138323,NM_138324,NM_138325,NM_138322	PCSK6,PCSK6,PCSK6,PCSK6,PCSK6,PCSK6,PCSK6,PCSK6	Silent,Silent,Silent,Silent,Silent,Silent,Silent,Silent	Silent,Silent,Silent,Silent,Silent,Silent,Silent,Silent
rs10851114	13	A	G	0.4622	100984693	NM_000282,NM_001178004,NM_001127692	PCCA,PCCA,PCCA	Silent,Silent,Silent	Silent,Silent,Silent
rs12185233	17	G	C	0.1709	43923654	NR_024559,NM_175882	MAPT-AS1,SPPL2C	Silent,Missense_R461P	Silent,Missense_R461P
rs10934301	3	G	A	0.4034	115375972	NM_002045,NM_001130064	GAP43,GAP43	Silent,Silent	Silent,Silent
rs7127111	11	G	A	0.3319	33097267
rs12539524	7	A	G	0.1933	22115454
rs10170348	2	A	G	0.1765	3673648	NM_001255984,NR_045659,NM_001255983,NM_001255982,NM_199235,NM_024027,NM_001255985,NM_001255987,NM_001255988,NM_001255989,NM_001255986	COLEC11,COLEC11,COLEC11,COLEC11,COLEC11,COLEC11,COLEC11,COLEC11,COLEC11,COLEC11,COLEC11	Silent,Silent,Silent,Silent,Synonymous_K53K,Silent,Silent,Silent,Silent,Silent,Silent	Silent,Silent,Silent,Silent,Synonymous_K53K,Silent,Silent,Silent,Silent,Silent,Silent
rs731034	2	G	A	0.1765	3677022	NM_001255984,NR_045659,NM_001255983,NM_001255982,NM_199235,NM_024027,NM_001255985,NM_001255987,NM_001255988,NM_001255989,NM_001255986	COLEC11,COLEC11,COLEC11,COLEC11,COLEC11,COLEC11,COLEC11,COLEC11,COLEC11,COLEC11,COLEC11	Silent,Silent,Silent,Silent,Silent,Silent,Silent,Silent,Silent,Silent,Silent	Silent,Silent,Silent,Silent,Silent,Silent,Silent,Silent,Silent,Silent,Silent
rs2077670	8	A	C	0.395	125948898
rs4786494	16	G	A	0.2941	4506232	NM_005147,NM_001135110	DNAJA3,DNAJA3	Silent,Silent	Silent,Silent
rs10486070	7	A	G	0.2983	13833814
rs2420640	10	C	A	0.4958	91431298
rs7160161	14	G	A	0.2563	23570422
rs4711207	6	A	C	0.2924	30005754	NR_026751	ZNRD1-AS1	Silent	Silent
rs2292488	12	A	G	0.07563	22697423	NM_014802	KIAA0528	Silent	Silent
rs7967059	12	A	G	0.07563	22664803	NM_014802	KIAA0528	Silent	Silent
rs17674109	5	A	G	0.4706	31106256
rs7162912	15	A	C	0.3319	67361308	NM_005902	SMAD3	Silent	Silent
rs1150704	6	C	A	0.1429	28184371	NR_002936	TOB2P1	Silent	Silent
rs1233664	6	A	G	0.1429	28185726	NR_002936	TOB2P1	Silent	Silent
rs1736890	6	G	A	0.1429	28189389
rs1736894	6	A	C	0.1429	28186554	NR_002936	TOB2P1	Silent	Silent
rs12542071	8	A	G	0.1807	10464161	NM_178857	RP1L1	Silent	Silent
rs12542075	8	A	G	0.1807	10464206	NM_178857	RP1L1	Silent	Silent
rs1054038	10	A	G	0.2754	134188874	NM_030626,NM_001143757	LRRC27,LRRC27	Silent,Silent	Silent,Silent
rs756136	9	G	A	0.4832	120512266
rs28614002	X	A	G	0.3697	76634943
rs4772278	13	G	A	0.4664	100934275	NM_000282,NM_001178004,NM_001127692	PCCA,PCCA,PCCA	Silent,Silent,Silent	Silent,Silent,Silent
rs9518047	13	G	A	0.4664	100966036	NM_000282,NM_001178004,NM_001127692	PCCA,PCCA,PCCA	Silent,Silent,Silent	Silent,Silent,Silent
rs2840758	1	A	G	0.3529	28833494	NR_030725,NM_001048199,NR_002909,NR_030726,NR_036473	RCC1,RCC1,SNHG3,RCC1,SNHG3	Silent,Silent,Silent,Silent,Silent	Silent,Silent,Silent,Silent,Silent
rs7071801	10	G	A	0.4706	854011
rs3910312	6	C	A	0.2941	30008746	NR_026751	ZNRD1-AS1	Silent	Silent
rs4711206	6	A	G	0.2941	29987184	NR_026751	ZNRD1-AS1	Silent	Silent
rs4711209	6	A	G	0.2941	30047403
rs4713281	6	A	G	0.2941	29978352	NR_026751	ZNRD1-AS1	Silent	Silent
rs9295829	6	G	A	0.2941	30028800	NR_026751	ZNRD1-AS1	Silent	Silent
rs9393989	6	A	G	0.2941	30040084	NM_170769,NM_025236	RNF39,RNF39	Silent,Silent	Silent,Silent
rs10155614	5	A	G	0.105	153148731	NM_001114183,NM_000827	GRIA1,GRIA1	Silent,Silent	Silent,Silent
rs17151466	7	A	G	0.2437	127506080	NM_014390	SND1	Silent	Silent
rs12373168	17	C	A	0.1765	43924337	NR_024559,NM_175882	MAPT-AS1,SPPL2C	Silent,Silent	Silent,Silent
rs3813199	1	A	G	0.09244	1158277	NM_016176,NM_016547	SDF4,SDF4	Silent,Silent	Silent,Silent
rs6772614	3	A	C	0.4748	97883653
rs6804026	3	G	A	0.4748	97889348
rs7615262	3	C	A	0.4748	97901263
rs7623031	3	G	A	0.4748	97888197	NM_001005515	OR5H15	Synonymous_Y218Y	Synonymous_Y218Y
rs4321312	19	G	A	0.2308	21519416
rs4358331	3	A	G	0.4739	97903374
rs4251689	8	A	G	0.458	145741130	NM_004260	RECQL4	Silent	Silent
rs869840	2	A	G	0.1933	101131552
rs1076860	4	G	A	0.1723	96760945
rs1836899	4	A	G	0.1723	96747103
rs6819078	4	A	G	0.1723	96743973
rs3786182	18	A	G	0.2479	77134275	NM_198531	ATP9B	Silent	Silent
rs9525356	13	A	G	0.1933	114817751	NM_007368	RASA3	Silent	Silent
rs1195903	12	G	A	0.3277	131505942	NM_198827	GPR133	Silent	Silent
rs1195904	12	A	G	0.3277	131505850	NM_198827	GPR133	Silent	Silent
rs1195906	12	G	A	0.3277	131505066	NM_198827	GPR133	Silent	Silent
rs17513917	1	A	G	0.3697	92205197	NM_001195684,NM_003243,NR_036634,NM_001195683	TGFBR3,TGFBR3,TGFBR3,TGFBR3	Silent,Silent,Silent,Silent	Silent,Silent,Silent,Silent
rs10198127	2	G	A	0.09664	177912203
rs4893924	2	A	G	0.09664	177928171
rs619850	2	G	A	0.4664	75059013
rs656489	2	A	G	0.4664	75060099	NM_000189	HK2	Silent	Silent
rs2532316	17	A	G	0.1709	44213712	NM_001193465,NM_001193466,NM_015443	KANSL1,KANSL1,KANSL1	Silent,Silent,Silent	Silent,Silent,Silent
rs10519477	2	A	G	0.1723	1431590	NM_001206744,NM_001206745,NM_175719,NM_000547,NM_175721,NM_175722	TPO,TPO,TPO,TPO,TPO,TPO	Silent,Silent,Silent,Silent,Silent,Silent	Silent,Silent,Silent,Silent,Silent,Silent
rs2281959	1	A	C	0.2521	167097739	NM_001080426	DUSP27	Missense_T1124N	Missense_T1124N
rs3866223	5	A	G	0.105	128794080
rs12310185	12	A	G	0.3992	76022150
rs7230298	18	G	A	0.4874	43312519	NM_001128588,NM_015865,NM_001146036,NM_001146037	SLC14A1,SLC14A1,SLC14A1,SLC14A1	Silent,Silent,Silent,Silent	Silent,Silent,Silent,Silent
rs10805673	5	A	G	0.4958	43348023
rs11742712	5	C	A	0.4958	43322747
rs12514393	5	G	A	0.4958	43313531	NM_002130,NM_001098272	HMGCS1,HMGCS1	Silent,Silent	Silent,Silent
rs12514399	5	G	A	0.4958	43313570	NM_002130,NM_001098272	HMGCS1,HMGCS1	Silent,Silent	Silent,Silent
rs13659	5	T	A	0.4958	43290700	NM_002130,NM_001098272	HMGCS1,HMGCS1	Silent,Silent	Silent,Silent
rs4866818	5	G	A	0.4958	43337534
rs4866822	5	A	G	0.4958	43358094
rs11741246	5	A	G	0.4958	43333193
rs2902317	19	A	G	0.2563	12532330
rs10237340	7	A	G	0.05042	1987092	NM_001013837,NM_003550,NM_001013836	MAD1L1,MAD1L1,MAD1L1	Silent,Silent,Silent	Silent,Silent,Silent
rs1554506	7	A	G	0.05042	1984122	NM_001013837,NM_003550,NM_001013836	MAD1L1,MAD1L1,MAD1L1	Silent,Silent,Silent	Silent,Silent,Silent
rs17524161	1	G	A	0.2773	169622927
rs13010027	2	A	G	0.1387	149326704
rs16828836	2	G	A	0.1387	149312728
rs7578059	2	A	G	0.1387	149312470
rs7606475	2	A	G	0.1387	149325251
rs401099	22	G	A	0.2017	18477024	NM_015241,NM_001122731,NM_001136004	MICAL3,MICAL3,MICAL3	Silent,Silent,Silent	Silent,Silent,Silent
rs437526	22	A	C	0.2017	18462418	NM_015241,NM_001122731,NM_001136004	MICAL3,MICAL3,MICAL3	Silent,Silent,Silent	Silent,Silent,Silent
rs7774029	6	G	A	0.06723	29341623	NM_030959	OR12D3	Silent	Silent
rs2131463	4	A	G	0.3487	108855776	NM_183075	CYP2U1	Silent	Silent
rs3756271	4	C	A	0.3487	108874039	NM_183075	CYP2U1	Silent	Silent
rs928993	12	G	A	0.4328	52798364	NM_033033	KRT82	Silent	Silent
rs1410583	1	A	G	0.1923	92462296	NM_001242806,NM_001242805,NM_207189,NM_001242808,NM_001242807,NM_001242810,NM_001726	BRDT,BRDT,BRDT,BRDT,BRDT,BRDT,BRDT	Silent,Silent,Silent,Silent,Silent,Silent,Silent	Silent,Silent,Silent,Silent,Silent,Silent,Silent
rs10838395	11	A	G	0.2101	44994060
rs6766414	3	C	A	0.2647	31488222
rs870387	3	A	G	0.2647	31466659
rs1033717	11	G	A	0.3291	33066571	NM_018393,NM_001145541	TCP11L1,TCP11L1	Silent,Silent	Silent,Silent
rs4727459	7	G	A	0.2415	100276821
rs5982588	X	C	A	0.1008	2743627
rs12529684	6	G	A	0.09664	159375207
rs768994	6	G	A	0.09664	159399348	NM_031924	RSPH3	Missense_M439T	Missense_M439T
rs847394	7	A	G	0.4286	16969731
rs910869	20	A	G	0.416	33292777	NM_021202	TP53INP2	Silent	Silent
rs9295346	6	A	G	0.2605	166859080	NM_001006932,NM_021135	RPS6KA2,RPS6KA2	Silent,Silent	Silent,Silent
rs1160318	1	A	C	0.3235	95703444	NM_001199691,NM_001128142,NM_015485,NM_001199682,NR_037643	TMEM56-RWDD3,RWDD3,RWDD3,RWDD3,RWDD3	Silent,Silent,Silent,Silent,Silent	Silent,Silent,Silent,Silent,Silent
rs2880892	4	A	G	0.1144	3683269
rs2913968	19	G	A	0.2857	8467235	NM_004218	RAB11B	Silent	Silent
rs4767418	12	A	G	0.1639	116966294
rs12761718	10	A	G	0.1471	79492970
rs11520986	7	G	A	0.2395	100276994
rs11974395	7	A	G	0.2395	100282538	NM_022574	GIGYF1	Silent	Silent
rs11979818	7	A	G	0.2395	100293639
rs4729606	7	G	A	0.2395	100321790
rs10853967	19	G	A	0.4664	3912951	NM_033064	ATCAY	Silent	Silent
rs574710	6	G	A	0.4407	32288190	NM_006781	C6orf10	Silent	Silent
rs7192116	16	C	A	0.08824	1426994	NM_001193388,NM_001193389,NM_023076	UNKL,UNKL,UNKL	Silent,Silent,Silent	Silent,Silent,Silent
rs1910995	5	A	G	0.4706	10087511
rs10850256	12	G	A	0.09664	114395651	NM_001146699,NM_016196,NM_001146698	RBM19,RBM19,RBM19	Missense_K259R,Missense_K259R,Missense_K259R	Missense_K259R,Missense_K259R,Missense_K259R
rs7966348	12	G	A	0.09664	114386639	NM_001146699,NM_016196,NM_001146698	RBM19,RBM19,RBM19	Synonymous_Y425Y,Synonymous_Y425Y,Synonymous_Y425Y	Synonymous_Y425Y,Synonymous_Y425Y,Synonymous_Y425Y
rs3999821	7	A	G	0.458	105399253	NM_020725	ATXN7L1	Silent	Silent
rs13271980	8	A	G	0.1345	126711943
rs28694742	4	A	G	0.1891	89299174
rs2657191	8	A	G	0.4622	92629886
rs12628411	22	A	G	0.3992	43170492
rs8023729	15	G	A	0.2143	94147556
rs10849891	12	C	A	0.3487	121911602	NM_001005366,NM_032590	KDM2B,KDM2B	Silent,Silent	Silent,Silent
rs7496640	15	A	G	0.3067	100821467	NM_139057	ADAMTS17	Synonymous_A252A	Synonymous_A252A
rs7496668	15	A	G	0.3067	100821576	NM_139057	ADAMTS17	Missense_S216L	Missense_S216L
rs1033498	6	G	A	0.4397	32307869	NM_006781	C6orf10	Silent	Silent
rs11730732	4	A	G	0.4748	119761678
rs13019681	2	A	G	0.3445	227560786
rs7605998	2	A	G	0.3432	207803548
rs8071404	17	A	G	0.09244	56232435
rs9578085	13	A	G	0.1597	29913808	NM_001033602	MTUS2	Silent	Silent
rs6656566	1	A	G	0.2227	53878651
rs11080138	17	G	A	0.1176	29224542
rs11650271	17	A	G	0.1176	29213943	NM_024857	ATAD5	Silent	Silent
rs11650305	17	C	A	0.1176	29229361	NM_024683	TEFM	Silent	Silent
rs11655623	17	G	A	0.1176	29162173	NM_024857	ATAD5	Synonymous_P358P	Synonymous_P358P
rs11657270	17	G	A	0.1176	29214387	NM_024857	ATAD5	Missense_Y1419H	Missense_Y1419H
rs11658435	17	G	A	0.1176	29228561	NM_024683	TEFM	Silent	Silent
rs2269916	17	G	A	0.1176	29233763
rs2433	17	G	A	0.1176	29226228	NM_024683	TEFM	Missense_I348V	Missense_I348V
rs3764421	17	C	A	0.1176	29167653	NM_024857	ATAD5	Missense_N699H	Missense_N699H
rs3816780	17	A	G	0.1176	29161358	NM_024857	ATAD5	Missense_P87S	Missense_P87S
rs9889755	17	A	G	0.1176	29234505
rs9895684	17	A	G	0.1176	29242600
rs9896095	17	G	A	0.1176	29187497	NM_024857	ATAD5	Synonymous_V1001V	Synonymous_V1001V
rs999797	17	A	G	0.1176	29159329	NM_024857	ATAD5	Silent	Silent
rs17413333	1	A	G	0.3866	161675580
rs10807100	6	A	G	0.4412	32303068	NM_006781	C6orf10	Silent	Silent
rs2022533	6	C	A	0.4412	32307260	NM_006781	C6orf10	Silent	Silent
rs2073046	6	A	G	0.4412	32336074	NM_006781	C6orf10	Silent	Silent
rs2076538	6	C	A	0.4412	32317471	NM_006781	C6orf10	Silent	Silent
rs2143465	6	G	A	0.4412	32309352	NM_006781	C6orf10	Silent	Silent
rs2395114	6	G	A	0.4412	32233547
rs3817982	6	G	A	0.4412	32306262	NM_006781	C6orf10	Silent	Silent
rs4576282	6	G	A	0.4412	32312796	NM_006781	C6orf10	Silent	Silent
rs4713518	6	G	A	0.4412	32257337
rs485774	6	G	A	0.4412	32290954	NM_006781	C6orf10	Silent	Silent
rs4959096	6	A	G	0.4412	32314676	NM_006781	C6orf10	Silent	Silent
rs501545	6	A	G	0.4412	32294566	NM_006781	C6orf10	Silent	Silent
rs502626	6	G	A	0.4412	32278266	NM_006781	C6orf10	Silent	Silent
rs524578	6	A	G	0.4412	32295357	NM_006781	C6orf10	Silent	Silent
rs525607	6	A	G	0.4412	32292084	NM_006781	C6orf10	Silent	Silent
rs531094	6	A	T	0.4412	32286102	NM_006781	C6orf10	Silent	Silent
rs533885	6	G	A	0.4412	32293152	NM_006781	C6orf10	Silent	Silent
rs537757	6	A	T	0.4412	32268501	NM_006781	C6orf10	Silent	Silent
rs547077	6	G	A	0.4412	32289318	NM_006781	C6orf10	Silent	Silent
rs547261	6	A	G	0.4412	32282033	NM_006781	C6orf10	Silent	Silent
rs6930681	6	A	G	0.4412	32304031	NM_006781	C6orf10	Silent	Silent
rs742582	6	A	G	0.4412	32299715	NM_006781	C6orf10	Silent	Silent
rs9268132	6	G	A	0.4412	32254654
rs9268326	6	G	A	0.4412	32330153	NM_006781	C6orf10	Silent	Silent
rs9268384	6	G	A	0.4412	32336586	NM_006781	C6orf10	Missense_Y36H	Missense_Y36H
rs9368713	6	G	A	0.4412	32297337	NM_006781	C6orf10	Silent	Silent
rs9405090	6	G	A	0.4412	32298372	NM_006781	C6orf10	Silent	Silent
rs2042449	5	A	G	0.2059	1416646	NM_001044	SLC6A3	Silent	Silent
rs11097172	4	G	A	0.2941	88752878	NM_001184694	MEPE	Silent	Silent
rs13116208	4	C	A	0.3529	15430626	NM_001135170,NM_001135171,NM_031911	C1QTNF7,C1QTNF7,C1QTNF7	Silent,Silent,Silent	Silent,Silent,Silent
rs2192356	4	A	G	0.3529	15424591	NM_001135170,NM_001135171	C1QTNF7,C1QTNF7	Silent,Silent	Silent,Silent
rs2250888	8	A	G	0.2353	129082378	NR_003367	PVT1	Silent	Silent
rs2648889	8	A	G	0.2353	129095863	NR_003367	PVT1	Silent	Silent
rs10256467	7	G	A	0.3025	13841798
rs2709182	11	A	G	0.4538	4566711	NM_001004137	OR52M1	Synonymous_D97D	Synonymous_D97D
rs644774	6	G	A	0.4664	31838490	NM_001178045,NM_025257,NM_001178044	SLC44A4,SLC44A4,SLC44A4	Silent,Silent,Silent	Silent,Silent,Silent
rs644827	6	A	G	0.4664	31838441	NM_001178045,NM_025257,NM_001178044	SLC44A4,SLC44A4,SLC44A4	Missense_M250V,Missense_M326V,Missense_M284V	Missense_M250V,Missense_M326V,Missense_M284V
rs660550	6	C	A	0.4664	31837277	NM_001178045,NM_025257,NM_001178044	SLC44A4,SLC44A4,SLC44A4	Silent,Silent,Silent	Silent,Silent,Silent
rs4851518	2	A	G	0.3109	102601271
rs6715873	2	G	A	0.3109	102589726
rs11160165	14	A	C	0.1891	94689200	NM_058237,NM_020958	PPP4R4,PPP4R4	Silent,Silent	Silent,Silent
rs4335713	14	A	G	0.1891	94747968
rs11579620	1	A	G	0.1765	7432615	NM_015215	CAMTA1	Silent	Silent
rs4908626	1	A	C	0.1765	7422216	NM_015215	CAMTA1	Silent	Silent
rs6597948	11	G	A	0.4244	1005308	NM_001242837,NM_012305	AP2A2,AP2A2	Silent,Silent	Silent,Silent
rs7950955	11	G	A	0.4244	1011490	NM_001242837,NM_012305	AP2A2,AP2A2	Silent,Silent	Silent,Silent
rs525157	12	G	A	0.3109	3384986	NM_006675,NM_001168320	TSPAN9,TSPAN9	Silent,Silent	Silent,Silent
rs4925811	8	C	A	0.4664	145802447	NM_025251	ARHGAP39	Silent	Silent
rs4073782	8	A	G	0.1891	143660032
rs6427504	1	G	A	0.3151	160124875	NM_144699	ATP1A4	Missense_G83D	Missense_G83D
rs1475938	14	A	G	0.3277	95047016
rs8019792	14	G	A	0.3277	95047810	NM_000624	SERPINA5	Silent	Silent
rs645279	6	A	G	0.2815	25880494
rs10899496	11	G	A	0.1849	78123831	NM_080491	GAB2	Silent	Silent
rs10899500	11	G	A	0.1849	78125246	NM_080491	GAB2	Silent	Silent
rs12277648	11	A	G	0.1849	78054336	NM_080491	GAB2	Silent	Silent
rs2292572	11	A	C	0.1849	78052864	NM_012296,NM_080491	GAB2,GAB2	Silent,Silent	Silent,Silent
rs2045837	4	A	G	0.2983	88756675	NM_001184694,NM_001184695,NM_001184696,NM_020203,NM_001184697	MEPE,MEPE,MEPE,MEPE,MEPE	Silent,Silent,Silent,Silent,Silent	Silent,Silent,Silent,Silent,Silent
rs6735337	2	A	C	0.1891	101098494	NM_001011717	NMS	Silent	Silent
rs2651927	1	C	A	0.2479	3101762	NM_199454,NM_022114	PRDM16,PRDM16	Silent,Silent	Silent,Silent
rs17456596	8	G	A	0.4202	80783998
rs721906	15	A	G	0.2101	101499281	NM_024652	LRRK1	Silent	Silent
rs7662388	4	G	A	0.4958	53222633
rs9455487	6	A	G	0.4832	169248186
rs7169250	15	A	G	0.2899	81661639	NM_001080532	TMC3	Silent	Silent
rs6913892	6	A	G	0.1387	167199572	NM_001006932	RPS6KA2	Silent	Silent
rs6919216	6	G	A	0.1387	167190753	NM_001006932	RPS6KA2	Silent	Silent
rs9457204	6	A	C	0.1387	167192368	NM_001006932	RPS6KA2	Silent	Silent
rs10010994	4	C	A	0.1723	16076784	NM_001145849,NM_001145851,NM_001145847,NM_001145852,NM_006017,NM_001145850,NM_001145848	PROM1,PROM1,PROM1,PROM1,PROM1,PROM1,PROM1	Silent,Silent,Silent,Silent,Silent,Silent,Silent	Silent,Silent,Silent,Silent,Silent,Silent,Silent
rs4908400	1	G	A	0.3487	28690628
rs1518574	11	G	A	0.3277	93726072
rs2462741	11	A	C	0.3277	93725384
rs883124	12	A	G	0.2857	125813494	NM_052907	TMEM132B	Silent	Silent
rs10790316	11	A	G	0.3025	119468994
rs7121550	11	A	G	0.3025	119469211
rs10793311	11	C	G	0.1864	78104399	NM_080491	GAB2	Silent	Silent
rs5944761	X	G	A	0.1513	24453217
rs12675535	8	A	G	0.437	18435816	NM_206909,NM_015310	PSD3,PSD3	Silent,Silent	Silent,Silent
rs922733	8	A	G	0.1807	26727370
rs10920610	1	G	A	0.06356	203291735
rs337147	1	G	A	0.1891	220940411	NM_017898	MARC2	Silent	Silent
rs1063355	6	A	C	0.4706	32627714	NM_001243961,NM_002123	HLA-DQB1,HLA-DQB1	Silent,Silent	Silent,Silent
rs9273349	6	A	G	0.4706	32625869
rs11969350	6	G	A	0.07627	125694182
rs11249248	1	A	G	0.428	25753051
rs926438	1	G	A	0.428	25753638
rs2298752	4	A	G	0.1886	103177071	NM_001135147	SLC39A8	Silent	Silent
rs3895063	11	A	G	0.09664	755659	NM_006755	TALDO1	Silent	Silent
rs3177964	7	G	A	0.4202	107569517	NM_002291	LAMB1	Synonymous_L1627L	Synonymous_L1627L
rs2469933	17	A	G	0.1681	44285531	NM_001193465	KANSL1	Silent	Silent
rs418891	17	A	C	0.1681	43693538
rs12085417	1	A	G	0.06303	203277053	NM_006763	BTG2	Silent	Silent
rs5944042	X	G	A	0.1525	24468830
rs6591536	11	G	A	0.3571	59211188	NM_001004728	OR5A1	Missense_D183N	Missense_D183N
rs3735170	7	G	A	0.2395	150034184	NM_023942,NM_001142928	LRRC61,LRRC61	Synonymous_A78A,Synonymous_A78A	Synonymous_A78A,Synonymous_A78A
rs3735172	7	G	A	0.2395	150028958	NM_023942,NM_001142928,NM_138434	LRRC61,LRRC61,C7orf29	Silent,Silent,Silent	Silent,Silent,Silent
rs3768921	2	A	G	0.4412	237027593	NM_001037131,NM_014914	AGAP1,AGAP1	Silent,Silent	Silent,Silent
rs10908684	1	C	A	0.1597	158523671
rs17053086	6	A	G	0.07563	125692100
rs7602301	2	A	G	0.2353	9409543	NM_001135191,NM_003887	ASAP2,ASAP2	Silent,Silent	Silent,Silent
rs13028057	2	A	G	0.2017	241085044
rs2362979	5	G	A	0.3571	36262551	NM_001161429,NM_145000	RANBP3L,RANBP3L	Silent,Silent	Silent,Silent
rs7843385	8	G	A	0.3739	61187018	NM_004056	CA8	Silent	Silent
rs12207246	6	A	G	0.09664	155410710
rs3793371	8	A	G	0.09664	144664299	NM_001960,NM_001130053,NM_032378,NM_001130055,NM_001130056,NM_001130057,NM_001195203	EEF1D,EEF1D,EEF1D,EEF1D,EEF1D,EEF1D,EEF1D	Silent,Silent,Silent,Silent,Silent,Silent,Silent	Silent,Silent,Silent,Silent,Silent,Silent,Silent
rs2277868	20	G	A	0.2563	17680544	NM_001159495	BANF2	Silent	Silent
rs3194551	20	A	G	0.2563	17680672	NM_001159495,NM_178477,NM_001014977	BANF2,BANF2,BANF2	Silent,Silent,Silent	Silent,Silent,Silent
rs2036851	5	A	G	0.4244	17361908
rs11070295	15	A	G	0.3487	41098339	NM_018163	DNAJC17	Silent	Silent
rs1385600	11	G	A	0.1891	77936166	NM_012296,NM_080491	GAB2,GAB2	Synonymous_V392V,Synonymous_V430V	Synonymous_V392V,Synonymous_V430V
rs1485483	11	G	A	0.1891	77930138	NM_012296,NM_080491	GAB2,GAB2	Silent,Silent	Silent,Silent
rs2248407	11	A	G	0.1891	77937800	NM_012296,NM_080491	GAB2,GAB2	Synonymous_F268F,Synonymous_F306F	Synonymous_F268F,Synonymous_F306F
rs2450122	11	G	A	0.1891	77930345	NM_012296,NM_080491	GAB2,GAB2	Synonymous_S630S,Synonymous_S668S	Synonymous_S630S,Synonymous_S668S
rs2510045	11	A	C	0.1891	77920563	NM_020798	USP35	Synonymous_P554P	Synonymous_P554P
rs6867643	5	A	G	0.2689	54055062
rs2319924	8	G	A	0.3517	97772970	NM_016134	CPQ	Silent	Silent
rs13013413	2	A	G	0.1933	43053772
rs11197797	10	A	G	0.2941	118454499	NM_025015	HSPA12A	Silent	Silent
rs2420330	10	A	G	0.2941	118457481	NM_025015	HSPA12A	Silent	Silent
rs10139324	14	G	A	0.3908	56240420
rs13346641	19	A	G	0.2288	21592283	NM_175910,NM_001076678	ZNF493,ZNF493	Silent,Silent	Silent,Silent
rs400694	16	A	G	0.3403	85742631	NM_206967	C16orf74	Silent	Silent
rs2073211	6	G	A	0.1597	110729270	NM_003649,NM_004032	DDO,DDO	Silent,Silent	Silent,Silent
rs11138329	9	A	G	0.3655	82298324	NM_007005	TLE4	Silent	Silent
rs11247790	1	A	C	0.3571	28696091
rs2291822	4	G	A	0.06303	167020644	NM_012464	TLL1	Missense_T958A	Missense_T958A
rs9517301	13	G	A	0.3697	99095088	NM_005766	FARP1	Silent	Silent
rs11168092	5	A	G	0.395	148520669
rs9607351	22	C	A	0.2311	36925738
rs737008	16	C	A	0.2605	11374866	NM_002761	PRM1	Synonymous_R47R	Synonymous_R47R
rs2075032	12	G	A	0.1555	717138	NM_016533	NINJ2	Silent	Silent
rs1909083	4	A	C	0.0641	167023760	NM_012464	TLL1	Silent	Silent
rs515449	11	A	G	0.458	122047290	NR_024430	MIR100HG	Silent	Silent
rs1153699	2	A	C	0.2371	175922786
rs9492587	6	A	G	0.1891	130747461
rs6749402	2	A	C	0.3025	225443901	NM_003590	CUL3	Silent	Silent
rs1263654	14	A	G	0.2227	23018808
rs1230400	17	G	A	0.2773	41845451	NM_004090	DUSP3	Silent	Silent
rs1234612	17	G	A	0.2773	41840802
rs9398235	6	A	G	0.161	110732116	NM_003649,NM_004032	DDO,DDO	Silent,Silent	Silent,Silent
rs2403278	11	G	A	0.4538	18415687
rs3803538	15	G	A	0.2143	90891771	NR_028287	GABARAPL3	Silent	Silent
rs8023776	15	A	G	0.2143	90897952	NM_001004309	ZNF774	Synonymous_L20L	Synonymous_L20L
rs3094086	6	A	G	0.1303	30919391	NM_080870	DPCR1	Synonymous_S1050S	Synonymous_S1050S
rs10279428	7	G	A	0.2101	158711584	NM_018051	WDR60	Silent	Silent
rs12154715	7	G	A	0.2101	158727910	NM_018051	WDR60	Silent	Silent
rs9654726	7	A	G	0.2101	158710879	NM_018051	WDR60	Silent	Silent
rs1061783	6	G	A	0.4748	33282628	NM_005453,NM_001145338	ZBTB22,ZBTB22	Silent,Silent	Silent,Silent
rs3733876	5	A	G	0.1975	176382995	NM_016290,NM_001199297,NM_001199298	UIMC1,UIMC1,UIMC1	Missense_P435L,Missense_P435L,Missense_P435L	Missense_P435L,Missense_P435L,Missense_P435L
rs7918741	10	G	A	0.1891	134916045	NM_001083909	GPR123	Silent	Silent
rs11136268	8	A	G	0.1597	144294773
rs33198	5	A	C	0.4958	76789265
rs9071	8	A	G	0.4622	145750506	NM_014665,NM_001024678	LRRC14,LRRC24	Silent,Silent	Silent,Silent
rs7935835	11	A	G	0.3445	61781117
rs2302312	17	A	G	0.09664	56282763
rs2302313	17	A	G	0.09664	56283026	NM_017777,NM_001165927	MKS1,MKS1	Silent,Silent	Silent,Silent
rs552339	6	A	G	0.4449	32292715	NM_006781	C6orf10	Silent	Silent
rs6657944	1	G	A	0.1807	220951135	NM_017898	MARC2	Silent	Silent
rs2532925	6	G	A	0.2563	30899163	NM_205854	SFTA2	Silent	Silent
rs9402653	6	A	G	0.5	135138360
rs11783967	8	G	A	0.3277	38036165	NM_001204878,NM_004874	BAG4,BAG4	Silent,Silent	Silent,Silent
rs16887244	8	G	A	0.3277	38031345	NM_014462,NR_045492,NR_045493	LSM1,LSM1,LSM1	Silent,Silent,Silent	Silent,Silent,Silent
rs7836805	8	A	C	0.3277	38063235	NM_001204878,NM_004874	BAG4,BAG4	Silent,Silent	Silent,Silent
rs13207432	6	C	A	0.3025	52454094
rs4122883	7	G	A	0.1597	64864800	NM_007139,NM_152626	ZNF92,ZNF92	Silent,Silent	Silent,Silent
rs28688712	9	A	G	0.3025	140247365	NM_017820	EXD3	Silent	Silent
rs11584024	1	G	A	0.1639	46656964	NM_017739,NM_001243766	POMGNT1,POMGNT1	Silent,Silent	Silent,Silent
rs897471	1	G	A	0.3008	22191454	NM_005529	HSPG2	Missense_A1503V	Missense_A1503V
rs7929006	11	C	A	0.4034	123048162	NM_024769	CLMP	Silent	Silent
rs17579732	8	A	C	0.2101	15808823
rs554298	1	A	G	0.2353	78604614
rs2391932	13	A	G	0.1176	111971000
rs3858126	10	A	G	0.3445	65711686
rs1033500	6	A	G	0.4364	32307382	NM_006781	C6orf10	Missense_P128L	Missense_P128L
rs2381387	4	G	A	0.3529	39531928
rs9357723	6	G	A	0.4748	51953097
rs10099996	8	A	G	0.4118	144396396	NM_052963	TOP1MT	Silent	Silent
rs724037	8	A	C	0.4118	144401846	NM_052963	TOP1MT	Silent	Silent
rs2532941	6	G	A	0.2521	30892521	NM_001167733,NM_020442,NM_001167734	VARS2,VARS2,VARS2	Silent,Silent,Silent	Silent,Silent,Silent
rs2479409	1	G	A	0.3319	55504650
rs16978131	18	G	A	0.1681	42240410
rs2242664	6	G	A	0.4706	31839331	NM_001178045,NM_025257,NM_001178044	SLC44A4,SLC44A4,SLC44A4	Synonymous_G103G,Synonymous_G179G,Synonymous_G137G	Synonymous_G103G,Synonymous_G179G,Synonymous_G137G
rs11145366	9	A	G	0.1186	79897117	NM_033305,NM_001018037,NM_015186,NM_001018038	VPS13A,VPS13A,VPS13A,VPS13A	Synonymous_P1015P,Synonymous_P1015P,Synonymous_P1015P,Synonymous_P1015P	Synonymous_P1015P,Synonymous_P1015P,Synonymous_P1015P,Synonymous_P1015P
rs2532274	17	G	A	0.1752	44247164	NM_001193465,NM_001193466,NM_015443	KANSL1,KANSL1,KANSL1	Silent,Silent,Silent	Silent,Silent,Silent
rs10225245	7	A	G	0.3235	148100862	NM_014141	CNTNAP2	Silent	Silent
rs17412104	7	A	G	0.416	107545586	NM_000108	DLD	Silent	Silent
rs2237686	7	A	G	0.416	107575162	NM_002291	LAMB1	Silent	Silent
rs6944829	7	A	C	0.416	107525732
rs11666227	19	G	A	0.3445	58573559	NM_003436,NM_001164530,NM_001164527,NM_007134,NM_001164529	ZNF135,ZNF135,ZNF135,ZNF135,ZNF135	Silent,Silent,Silent,Silent,Silent	Silent,Silent,Silent,Silent,Silent
rs3817043	10	A	G	0.3697	1256632	NM_018702	ADARB2	Silent	Silent
rs754671	19	G	A	0.2941	8458960	NM_004218	RAB11B	Silent	Silent
rs2306331	15	G	A	0.4496	51217361	NM_001252127,NM_007347	AP4E1,AP4E1	Missense_C88R,Missense_C163R	Missense_C88R,Missense_C163R
rs2614790	15	A	G	0.4496	51207205	NM_001252127,NM_007347	AP4E1,AP4E1	Silent,Silent	Silent,Silent
rs11079029	17	G	A	0.1218	40169960	NM_001001349	NKIRAS2	Silent	Silent
rs11794	6	A	G	0.2689	25701718	NM_006998	SCGN	Silent	Silent
rs9379784	6	G	A	0.2689	25725506
rs3129939	6	G	A	0.1723	32336766	NM_006781	C6orf10	Silent	Silent
rs9268220	6	A	G	0.1723	32284340	NM_006781	C6orf10	Silent	Silent
rs2395349	6	A	G	0.1891	33083134	NR_001435	HLA-DPB2	Silent	Silent
rs9277656	6	A	C	0.1891	33084148	NR_001435	HLA-DPB2	Silent	Silent
rs965928	3	A	G	0.05508	43643284	NM_001204834,NM_001204831,NM_001204833,NM_018075,NM_001204832	ANO10,ANO10,ANO10,ANO10,ANO10	Silent,Silent,Silent,Silent,Silent	Silent,Silent,Silent,Silent,Silent
rs11074471	16	A	C	0.1303	20748331	NM_017736	THUMPD1	Missense_E311D	Missense_E311D
rs11643502	16	A	G	0.1303	20712538
rs11647477	16	A	G	0.1303	20774919
rs11648370	16	A	C	0.1303	20791506	NM_005622,NM_202000	ACSM3,ACSM3	Silent,Silent	Silent,Silent
rs11648835	16	A	C	0.1303	20809283	NM_080663,NM_001142725	ERI2,ERI2	Silent,Synonymous_P613P	Silent,Synonymous_P613P
rs16970587	16	A	G	0.1303	20740517
rs3825422	13	G	A	0.2857	98017211	NM_207304,NM_144778	MBNL2,MBNL2	Silent,Silent	Silent,Silent
rs8000986	13	G	A	0.2857	98024933	NM_207304,NM_144778	MBNL2,MBNL2	Silent,Silent	Silent,Silent
rs16942504	17	G	A	0.2143	55972309	NM_017949	CUEDC1	Silent	Silent
rs1012049	6	A	G	0.2521	128530307	NM_002844,NM_001135648	PTPRK,PTPRK	Silent,Silent	Silent,Silent
rs1040961	13	G	A	0.05042	40108008	NM_005780	LHFP	Silent	Silent
rs7464181	8	G	A	0.3782	61178574	NM_004056	CA8	Synonymous_E109E	Synonymous_E109E
rs4889545	16	A	G	0.1891	31521276
rs12523816	6	G	A	0.3613	133642013	NM_172103,NM_172105,NM_004100	EYA4,EYA4,EYA4	Silent,Silent,Silent	Silent,Silent,Silent
rs9277682	6	G	A	0.1907	33087684	NR_001435	HLA-DPB2	Silent	Silent
rs2814452	10	G	A	0.2754	134406401	NM_005539	INPP5A	Silent	Silent
rs3755603	3	A	G	0.05462	43627341	NM_001204834,NM_001204831,NM_001204833,NM_018075,NM_001204832	ANO10,ANO10,ANO10,ANO10,ANO10	Silent,Silent,Silent,Silent,Silent	Silent,Silent,Silent,Silent,Silent
rs4462942	3	G	A	0.05462	43564157	NM_001204834,NM_001204831,NM_001204833,NM_018075,NM_001204832	ANO10,ANO10,ANO10,ANO10,ANO10	Silent,Silent,Silent,Silent,Silent	Silent,Silent,Silent,Silent,Silent
rs4682689	3	G	A	0.05462	43593399	NM_001204834,NM_001204831,NM_001204833,NM_018075,NM_001204832	ANO10,ANO10,ANO10,ANO10,ANO10	Silent,Silent,Silent,Silent,Silent	Silent,Silent,Silent,Silent,Silent
rs2238464	16	A	G	0.2941	2332577	NM_001089	ABCA3	Silent	Silent
rs3897927	13	A	G	0.4874	28562901
rs330570	13	A	G	0.1092	111293847	NM_024537	CARS2	Silent	Silent
rs6554360	4	A	G	0.5	53136123
rs2108854	7	G	A	0.2395	150017408	NM_001164458	ACTR3C	Silent	Silent
rs10489815	1	A	C	0.1765	58949510	NM_145243	OMA1	Silent	Silent
rs2863984	7	A	G	0.431	64314296
rs12195643	6	A	G	0.1429	55754378
rs9396162	6	G	A	0.1429	55766417
rs978769	11	A	G	0.3319	110888484
rs433576	22	A	G	0.2059	18448960	NM_015241,NM_001122731,NM_001136004	MICAL3,MICAL3,MICAL3	Silent,Silent,Silent	Silent,Silent,Silent
rs7284306	22	A	G	0.2647	45788896	NM_148674	SMC1B	Silent	Silent
rs662453	11	G	A	0.3655	100760936	NM_152432	ARHGAP42	Silent	Silent
rs9930187	16	A	G	0.4025	20694965	NM_052956	ACSM1	Silent	Silent
rs1150699	6	A	G	0.141	28181675
rs2532329	17	A	G	0.1695	44350090
rs11100449	4	G	A	0.4874	140952110	NM_018717	MAML3	Silent	Silent
rs9922459	16	G	A	0.2941	83968805
rs9923900	16	A	G	0.2941	83967469
rs1195915	12	C	A	0.3319	131503119	NM_198827	GPR133	Silent	Silent
rs266335	15	G	A	0.3277	67344732
rs17660132	17	G	A	0.1653	44165803	NM_001193465,NM_001193466,NM_015443	KANSL1,KANSL1,KANSL1	Silent,Silent,Silent	Silent,Silent,Silent
rs3819981	1	A	G	0.3151	241800324	NM_014322	OPN3	Silent	Silent
rs35265698	6	G	C	0.2269	32561334
rs4713275	6	C	A	0.2857	29937580
rs1342970	1	A	C	0.2185	53876149
rs1063739	8	A	C	0.4538	145729727	NM_005309	GPT	Missense_H14N	Missense_H14N
rs13254911	8	A	G	0.4538	145728735
rs7305632	12	G	A	0.1723	132268961	NM_004592	SFSWAP	Silent	Silent
rs1013950	16	A	G	0.4034	20737729
rs1058902	16	A	G	0.4034	20745451	NM_017736	THUMPD1	Silent	Silent
rs11074476	16	A	C	0.4034	20886385	NM_173475	DCUN1D3	Silent	Silent
rs8044864	16	A	G	0.4034	20746321	NM_017736	THUMPD1	Silent	Silent
rs9925428	16	G	A	0.4034	20858929	NM_001199053,NM_001144924,NM_030941	LOC81691,LOC81691,LOC81691	Silent,Silent,Silent	Silent,Silent,Silent
rs7782781	7	G	A	0.4118	149536214	NM_001099220	ZNF862	Silent	Silent
rs1194596	1	A	G	0.4832	154238383	NM_014847	UBAP2L	Silent	Silent
rs6969532	7	A	G	0.1345	39875108
rs17015259	1	A	G	0.1933	209982923
rs710010	14	A	C	0.3361	59183573
rs2271139	12	A	C	0.2899	124839540	NM_001077261,NM_001206654,NM_006312	NCOR2,NCOR2,NCOR2	Silent,Silent,Silent	Silent,Silent,Silent
rs10277259	7	C	A	0.3193	75802674
rs10476	7	G	A	0.3193	75696420
rs10952840	7	A	G	0.3193	75772878
rs1104878	7	A	C	0.3193	75685593	NM_005918	MDH2	Silent	Silent
rs6953665	7	A	G	0.3193	75769049
rs7785025	7	G	A	0.3193	75628101	NM_016086	STYXL1	Silent	Silent
rs7435060	4	A	C	0.1092	94759826
rs4947244	6	G	C	0.3	29954364
rs2253588	6	G	C	0.2585	30899377	NM_205854	SFTA2	Silent	Silent
rs8091725	18	G	A	0.3109	45660778	NM_001039360	ZBTB7C	Silent	Silent
rs11070677	15	C	A	0.2437	49300191	NM_001193489,NM_014701	SECISBP2L,SECISBP2L	Silent,Silent	Silent,Silent
rs11635777	15	A	G	0.2437	49310869	NM_001193489,NM_014701	SECISBP2L,SECISBP2L	Silent,Silent	Silent,Silent
rs11802413	1	G	A	0.4237	25760920	NM_018202	TMEM57	Silent	Silent
rs11886565	2	A	G	0.3739	241898520	NR_033841	LOC200772	Silent	Silent
rs4430951	2	G	A	0.3739	241894333	NR_033841	LOC200772	Silent	Silent
rs4464265	2	A	G	0.3739	241891799
rs4675841	2	A	G	0.3739	241876580
rs3130018	6	G	A	0.479	33290402	NM_001254717,NM_001350,NM_001141969,NM_001141970	DAXX,DAXX,DAXX,DAXX	Silent,Silent,Silent,Silent	Silent,Silent,Silent,Silent
rs10444489	12	A	C	0.3445	121876257	NM_001005366,NM_032590	KDM2B,KDM2B	Silent,Silent	Silent,Silent
rs1064951	12	A	G	0.3445	121878659	NM_001005366,NM_032590	KDM2B,KDM2B	Synonymous_Q1121Q,Synonymous_Q1190Q	Synonymous_Q1121Q,Synonymous_Q1190Q
rs10774594	12	G	A	0.3445	121842720	NM_194271,NM_025126	RNF34,RNF34	Silent,Silent	Silent,Silent
rs10849880	12	C	A	0.3445	121859844	NM_194271,NM_025126	RNF34,RNF34	Silent,Silent	Silent,Silent
rs10849882	12	A	G	0.3445	121871704	NM_001005366,NM_032590	KDM2B,KDM2B	Silent,Silent	Silent,Silent
rs951498	12	A	G	0.3445	121865865
rs9634167	12	A	G	0.3445	121874019	NM_001005366,NM_032590	KDM2B,KDM2B	Silent,Silent	Silent,Silent
rs9577762	13	A	G	0.3487	113105795
rs35299172	17	G	A	0.1639	3834598	NM_174955,NM_174954,NM_174956,NM_174957,NM_174958,NM_005173,NM_174953	ATP2A3,ATP2A3,ATP2A3,ATP2A3,ATP2A3,ATP2A3,ATP2A3	Silent,Silent,Silent,Silent,Silent,Silent,Silent	Silent,Silent,Silent,Silent,Silent,Silent,Silent
rs4395639	5	A	G	0.4958	43286463
rs3842752	11	A	G	0.2227	2181073	NR_003512,NM_001042376,NM_001185098,NM_001185097,NM_000207	INS-IGF2,INS-IGF2,INS,INS,INS	Silent,Silent,Silent,Silent,Silent	Silent,Silent,Silent,Silent,Silent
rs11587632	1	G	A	0.2773	211668437
rs9268368	6	G	A	0.4364	32333955	NM_006781	C6orf10	Missense_Y69C	Missense_Y69C
rs12242690	10	C	A	0.2185	134219852	NM_138499,NM_001098637	PWWP2B,PWWP2B	Silent,Silent	Silent,Silent
rs7628317	3	A	G	0.05556	43532019	NM_001204834,NM_001204831,NM_001204833,NM_018075,NM_001204832	ANO10,ANO10,ANO10,ANO10,ANO10	Silent,Silent,Silent,Silent,Silent	Silent,Silent,Silent,Silent,Silent
rs6528647	X	G	A	0.339	138716383	NM_001099855,NM_001171879,NM_001171876,NM_001171877,NM_001171878,NM_005369	MCF2,MCF2,MCF2,MCF2,MCF2,MCF2	Silent,Silent,Silent,Silent,Silent,Silent	Silent,Silent,Silent,Silent,Silent,Silent
rs10833460	11	A	C	0.2353	3225964
rs10874867	1	A	G	0.2353	95083836
rs1023449	6	C	A	0.479	32727905	NM_001198858	HLA-DQB2	Silent	Silent
rs2051549	6	A	G	0.479	32730086	NM_001198858	HLA-DQB2	Silent	Silent
rs2071551	6	A	G	0.479	32729459	NM_001198858	HLA-DQB2	Synonymous_L114L	Synonymous_L114L
rs2213568	6	C	A	0.479	32711576	NM_020056	HLA-DQA2	Silent	Silent
rs2213572	6	G	A	0.479	32719804
rs2227126	6	A	G	0.479	32715773
rs2301271	6	G	A	0.479	32725193	NM_001198858	HLA-DQB2	Silent	Silent
rs2395256	6	A	G	0.479	32728588	NM_001198858	HLA-DQB2	Silent	Silent
rs2859071	6	G	A	0.479	32703366
rs4248169	6	A	C	0.479	32728554	NM_001198858	HLA-DQB2	Silent	Silent
rs9276370	6	A	C	0.479	32707295
rs9276558	6	G	A	0.479	32724061	NM_001198858	HLA-DQB2	Silent	Silent
rs7481521	11	G	A	0.4202	1027811	NM_005961	MUC6	Missense_V619M	Missense_V619M
rs10950788	7	A	G	0.2857	20010778
rs12447120	16	A	G	0.1429	27752135	NM_015202	KIAA0556	Synonymous_D839D	Synonymous_D839D
rs12447703	16	G	A	0.1429	27705541	NM_015202	KIAA0556	Silent	Silent
rs12923861	16	A	G	0.1429	27692835	NM_015202	KIAA0556	Synonymous_Q308Q	Synonymous_Q308Q
rs9922282	16	A	G	0.1429	27717939	NM_015202	KIAA0556	Silent	Silent
rs9923148	16	A	G	0.1429	27713103	NM_015202	KIAA0556	Silent	Silent
rs17172896	7	A	G	0.1017	47778326
rs10786353	10	G	A	0.4496	99274276	NM_024954	UBTD1	Silent	Silent
rs11189249	10	G	A	0.4496	99272669	NM_024954	UBTD1	Silent	Silent
rs6826681	4	G	A	0.1891	77927538	NM_018243	SEPT11	Silent	Silent
rs2080867	5	A	G	0.2227	116197865
rs12375023	7	G	A	0.2479	127553442	NM_014390	SND1	Silent	Silent
rs3129937	6	A	C	0.1752	32336364	NM_006781	C6orf10	Silent	Silent
rs3787419	20	C	A	0.5	60501522	NM_001794,NM_001252338,NM_001252339	CDH4,CDH4,CDH4	Silent,Silent,Silent	Silent,Silent,Silent
rs527118	12	A	G	0.105	371410	NM_016615,NM_001190997,NM_001243392	SLC6A13,SLC6A13,SLC6A13	Silent,Silent,Silent	Silent,Silent,Silent
rs9572058	13	G	A	0.2311	69538740
rs9572068	13	C	A	0.2311	69549942
rs10485438	20	G	A	0.2143	44708638	NM_020967	NCOA5	Silent	Silent
rs11086996	20	A	G	0.2143	44723663
rs2143468	6	A	T	0.4359	32309003	NM_006781	C6orf10	Silent	Silent
rs949429	16	G	A	0.2647	11376029
rs4662223	2	A	G	0.1933	145235108	NM_014795,NM_001171653	ZEB2,ZEB2	Silent,Silent	Silent,Silent
rs7948284	11	A	G	0.3277	107582885
rs1230397	17	G	A	0.2778	41844689	NM_004090	DUSP3	Silent	Silent
rs7517857	1	A	G	0.4407	4725585	NM_001042478,NM_018836	AJAP1,AJAP1	Silent,Silent	Silent,Silent
rs7536700	1	A	G	0.09244	153640827	NM_004515	ILF2	Silent	Silent
rs12649507	4	A	G	0.2957	56380484	NM_004898	CLOCK	Silent	Silent
rs11726595	4	G	A	0.2605	129189040
rs2394160	6	G	A	0.3908	29703262	NR_026973,NR_026972	HLA-F-AS1,HLA-F-AS1	Silent,Silent	Silent,Silent
rs2523395	6	A	G	0.3908	29702510	NR_026973,NR_026972	HLA-F-AS1,HLA-F-AS1	Silent,Silent	Silent,Silent
rs2735052	6	A	G	0.3908	29701564	NR_026973,NR_026972	HLA-F-AS1,HLA-F-AS1	Silent,Silent	Silent,Silent
rs2844831	6	G	A	0.3908	29706277	NR_026973,NR_026972	HLA-F-AS1,HLA-F-AS1	Silent,Silent	Silent,Silent
rs225133	1	A	G	0.4328	8098462
rs6871272	5	A	G	0.4916	13668821
rs13252406	8	A	G	0.4034	144912303
rs10835128	11	A	C	0.2311	27226591
rs1545849	6	G	A	0.2185	2622911
rs1281958	6	A	C	0.3908	153457680
rs2017549	11	G	A	0.4202	60049098	NM_148975,NM_001243266,NM_024021	MS4A4A,MS4A4A,MS4A4A	Silent,Silent,Silent	Silent,Silent,Silent
rs1662955	2	G	A	0.2269	30670973	NM_182551,NM_001002257	LCLAT1,LCLAT1	Silent,Silent	Silent,Silent
rs829584	2	G	A	0.2269	30677275	NM_182551,NM_001002257	LCLAT1,LCLAT1	Silent,Silent	Silent,Silent
rs10836020	11	A	G	0.3376	33102251
rs2272720	8	A	C	0.3445	2021421	NM_003970	MYOM2	Missense_V321L	Missense_V321L
rs7257082	19	A	G	0.2437	12527851
rs974655	X	G	A	0.3866	8694839	NM_000216	KAL1	Silent	Silent
rs1721	21	A	G	0.395	46349496	NR_038313,NR_038312,NR_038311,NR_038316,NR_038315,NR_038314	LOC100505746,LOC100505746,LOC100505746,LOC100505746,LOC100505746,LOC100505746	Silent,Silent,Silent,Silent,Silent,Silent	Silent,Silent,Silent,Silent,Silent,Silent
rs4944630	11	A	G	0.3529	86472784
rs7799245	7	G	A	0.437	105306556	NM_138495,NM_020725	ATXN7L1,ATXN7L1	Silent,Silent	Silent,Silent
rs3789724	2	G	A	0.08403	113313794	NM_001137604,NM_019014	POLR1B,POLR1B	Silent,Silent	Silent,Silent
rs12263012	10	A	G	0.3613	124768583	NM_001609	ACADSB	Missense_R13K	Missense_R13K
rs10903129	1	A	G	0.4202	25768937	NM_018202	TMEM57	Silent	Silent
rs2232316	2	A	G	0.1261	169757562
rs1044013	1	G	A	0.4788	154243115	NM_014847	UBAP2L	Silent	Silent
rs639216	1	G	A	0.3771	120217414
rs842416	3	G	A	0.3025	16420794	NM_015150	RFTN1	Silent	Silent
rs10275341	7	G	A	0.2119	158710642	NM_018051	WDR60	Silent	Silent
rs10776601	10	G	A	0.06723	49659559	NM_001256027,NR_045675,NM_021226,NM_001256025,NM_001256026,NM_001256024	ARHGAP22,ARHGAP22,ARHGAP22,ARHGAP22,ARHGAP22,ARHGAP22	Silent,Silent,Silent,Silent,Silent,Silent	Silent,Silent,Silent,Silent,Silent,Silent
rs10038177	5	A	G	0.416	110436450	NM_139281	WDR36	Silent	Silent
rs10045255	5	G	A	0.416	110438357	NM_139281	WDR36	Silent	Silent
rs1379300	5	G	A	0.416	110441439	NM_139281	WDR36	Silent	Silent
rs297158	2	A	G	0.07563	39328640	NM_005633	SOS1	Silent	Silent
rs17135416	16	G	A	0.1008	1645745	NM_014714	IFT140	Silent	Silent
rs9927202	16	G	A	0.1008	1633100	NM_014714	IFT140	Silent	Silent
rs12614700	2	G	A	0.1008	168671309
rs2273549	11	G	A	0.1639	33079580	NM_018393,NM_001145541	TCP11L1,TCP11L1	Missense_K178R,Missense_K178R	Missense_K178R,Missense_K178R
rs10144431	14	A	C	0.3846	56233069	NR_004844	RPL13AP3	Silent	Silent
rs12186177	4	A	G	0.2059	8258650
rs2048564	4	A	G	0.3025	56274132	NM_018475	TMEM165	Silent	Silent
rs3129039	6	A	G	0.2185	29658864
rs7523050	1	A	C	0.1483	109417679
rs4721867	7	A	G	0.1429	2643352	NM_001100390,NM_152558	IQCE,IQCE	Silent,Silent	Silent,Silent
rs17544941	7	A	G	0.1017	47777685
rs3945761	9	A	G	0.3856	115747393
rs17809342	18	A	G	0.2311	72104514	NM_001044369	FAM69C	Silent	Silent
rs7077176	10	A	G	0.09746	121146290	NM_005308	GRK5	Silent	Silent
rs12534485	7	G	A	0.437	64397931
rs1568910	7	A	G	0.437	64325935
rs6460206	7	C	A	0.437	64347479
rs8084410	18	G	A	0.2479	72168486	NM_018235,NM_001168499	CNDP2,CNDP2	Silent,Silent	Silent,Silent
rs2277482	14	A	G	0.2941	24587795	NM_001163484,NM_025230,NR_028099,NR_028100,NM_181357	DCAF11,DCAF11,DCAF11,DCAF11,DCAF11	Silent,Silent,Silent,Silent,Silent	Silent,Silent,Silent,Silent,Silent
rs660594	6	G	A	0.4698	31837250	NM_001178045,NM_025257,NM_001178044	SLC44A4,SLC44A4,SLC44A4	Silent,Silent,Silent	Silent,Silent,Silent
rs9356940	6	G	A	0.428	24640196	NM_001168377,NM_001168376,NM_001168375,NM_014809,NM_001168374	KIAA0319,KIAA0319,KIAA0319,KIAA0319,KIAA0319	Silent,Silent,Silent,Silent,Silent	Silent,Silent,Silent,Silent,Silent
rs3736286	15	A	G	0.3529	41105658	NM_001077268	ZFYVE19	Silent	Silent
rs741847	14	G	A	0.2353	75722496
rs4302408	3	G	A	0.4832	97867846
rs4317139	3	G	A	0.4832	97816039
rs4449360	3	G	A	0.4832	97854334
rs9837490	3	G	A	0.4832	97824577
rs624766	1	C	A	0.2311	78611730
rs11626091	14	A	G	0.479	94941587	NM_175739,NM_001042518	SERPINA9,SERPINA9	Silent,Silent	Silent,Silent
rs2839112	21	G	A	0.07143	47544388	NM_058175,NM_001849,NM_058174	COL6A2,COL6A2,COL6A2	Silent,Silent,Silent	Silent,Silent,Silent
rs2074479	6	G	A	0.1261	30041009	NM_170769,NM_025236	RNF39,RNF39	Missense_S203P,Missense_S203P	Missense_S203P,Missense_S203P
rs2074480	6	C	A	0.1261	30040810	NM_170769,NM_025236	RNF39,RNF39	Silent,Silent	Silent,Silent
rs2074482	6	A	C	0.1261	30036471	NM_021959	PPP1R11	Synonymous_S58S	Synonymous_S58S
rs2301753	6	A	C	0.1261	30039240	NM_170769,NM_025236	RNF39,RNF39	Missense_A304E,Missense_A304E	Missense_A304E,Missense_A304E
rs3765604	6	G	C	0.1261	29976024	NR_026751,NR_024240	ZNRD1-AS1,HLA-J	Silent,Silent	Silent,Silent
rs3869067	6	G	A	0.1261	30003797	NR_026751	ZNRD1-AS1	Silent	Silent
rs3869068	6	A	G	0.1261	30004052	NR_026751	ZNRD1-AS1	Silent	Silent
rs6910898	6	G	A	0.1261	29963179
rs6919617	6	G	A	0.1261	29991699	NR_026751	ZNRD1-AS1	Silent	Silent
rs6926792	6	A	G	0.1261	29985849	NR_026751	ZNRD1-AS1	Silent	Silent
rs6931776	6	G	A	0.1261	29986427	NR_026751	ZNRD1-AS1	Silent	Silent
rs6941318	6	G	A	0.1261	29966850
rs9260961	6	A	C	0.1261	29960999
rs9260967	6	A	G	0.1261	29961367
rs9261105	6	G	A	0.1261	29974500	NR_026751,NR_024240	ZNRD1-AS1,HLA-J	Silent,Silent	Silent,Silent
rs9261115	6	C	G	0.1261	29977973	NR_026751	ZNRD1-AS1	Silent	Silent
rs9261145	6	A	G	0.1261	29984865	NR_026751	ZNRD1-AS1	Silent	Silent
rs9261174	6	G	A	0.1261	29996855	NR_026751	ZNRD1-AS1	Silent	Silent
rs9261189	6	A	G	0.1261	30000280	NR_026751	ZNRD1-AS1	Silent	Silent
rs9261216	6	G	A	0.1261	30010139	NR_026751	ZNRD1-AS1	Silent	Silent
rs1294229	1	G	A	0.395	233520144	NM_032435	KIAA1804	Silent	Silent
rs1294230	1	A	G	0.395	233519825	NM_032435	KIAA1804	Silent	Silent
rs1294233	1	A	G	0.395	233518998	NM_032435	KIAA1804	Silent	Silent
rs1053438	1	G	A	0.4237	25687901	NM_014313	TMEM50A	Silent	Silent
rs9366573	6	G	A	0.4286	24628472	NM_001168377,NM_001168376,NM_001168375,NM_014809,NM_001168374	KIAA0319,KIAA0319,KIAA0319,KIAA0319,KIAA0319	Silent,Silent,Silent,Silent,Silent	Silent,Silent,Silent,Silent,Silent
rs7542768	1	G	A	0.4328	201125326
rs2844804	6	C	A	0.4496	29942126
rs2076540	6	G	A	0.4286	32317276	NM_006781	C6orf10	Silent	Silent
rs477005	6	G	A	0.4286	32270500	NM_006781	C6orf10	Silent	Silent
rs560505	6	G	A	0.4286	32261771	NM_006781	C6orf10	Missense_I144T	Missense_I144T
rs565571	6	A	G	0.4286	32266535	NM_006781	C6orf10	Silent	Silent
rs297136	2	C	A	0.08403	39305489	NM_005633	SOS1	Silent	Silent
rs297151	2	A	C	0.08403	39326511	NM_005633	SOS1	Silent	Silent
rs10744763	12	A	G	0.3403	121883642	NM_001005366,NM_032590	KDM2B,KDM2B	Silent,Silent	Silent,Silent
rs9380150	6	G	A	0.2966	30010492	NR_026751	ZNRD1-AS1	Silent	Silent
rs10484457	6	A	C	0.3403	113786636
rs4448133	6	G	A	0.1271	29999534	NR_026751	ZNRD1-AS1	Silent	Silent
rs9544996	13	G	A	0.5	79692676
rs4975200	4	A	G	0.2627	129176047
rs829573	2	A	T	0.2328	30682630	NM_182551,NM_001002257	LCLAT1,LCLAT1	Silent,Silent	Silent,Silent
rs11828777	11	A	G	0.4076	123046705	NM_024769	CLMP	Silent	Silent
rs10464075	5	A	G	0.3248	178455198	NM_001136116	ZNF879	Silent	Silent
rs116016	14	G	A	0.4286	71577480	NM_014982	PCNX	Silent	Silent
rs2874146	14	C	A	0.4034	22374399
rs10086636	8	A	G	0.458	126604637
rs1454616	8	G	A	0.458	126611214
rs4870946	8	A	G	0.458	126603194
rs6134520	20	G	A	0.2941	1288223	NM_014723	SNPH	Silent	Silent
rs6589913	11	C	A	0.4622	122056327	NR_024430	MIR100HG	Silent	Silent
rs10072375	5	A	G	0.1176	169960814	NM_001034838,NM_014592,NM_001034837	KCNIP1,KCNIP1,KCNIP1	Silent,Silent,Silent	Silent,Silent,Silent
rs3749374	3	A	G	0.2983	22422856
rs1544274	11	G	A	0.09664	77402419	NM_016578	RSF1	Silent	Silent
rs1893901	11	G	A	0.09664	77477828	NM_016578	RSF1	Silent	Silent
rs2186564	11	A	G	0.09664	77583266	NM_024684	C11orf67	Missense_V92M	Missense_V92M
rs2276415	11	A	G	0.09664	77301341	NM_173039	AQP11	Missense_G102S	Missense_G102S
rs4944176	11	G	A	0.09664	77552987	NM_024684	C11orf67	Silent	Silent
rs4945197	11	G	A	0.09664	77378388	NM_016578	RSF1	Synonymous_L1300L	Synonymous_L1300L
rs4945203	11	G	A	0.09664	77409568	NM_016578	RSF1	Synonymous_P893P	Synonymous_P893P
rs7109527	11	A	G	0.09664	77341306	NM_001293	CLNS1A	Silent	Silent
rs7119934	11	A	G	0.09664	77250912
rs720383	11	G	A	0.09664	77440106	NM_016578	RSF1	Silent	Silent
rs11083432	19	A	G	0.1765	38182633	NM_152605	ZNF781	Silent	Silent
rs2287229	19	G	A	0.1765	38188652	NM_001172677,NM_032689	ZNF607,ZNF607	Silent,Silent	Silent,Silent
rs2927747	19	G	A	0.1765	38159530	NM_152605	ZNF781	Silent	Silent
rs958305	19	A	G	0.1765	38189440	NM_001172677,NM_032689	ZNF607,ZNF607	Missense_K530R,Missense_K531R	Missense_K530R,Missense_K531R
rs12995964	2	A	C	0.188	43056072
rs7520924	1	G	A	0.458	62500555	NM_176877	INADL	Silent	Silent
rs10402530	19	A	G	0.1723	38321638	NR_040015	LOC100631378	Silent	Silent
rs10404567	19	G	A	0.1723	38397213	NM_031951	WDR87	Silent	Silent
rs10409487	19	G	A	0.1723	38285111
rs12974225	19	C	A	0.1723	38240098	NM_001172692,NM_001172690,NM_001172689,NM_152360,NM_001172691	ZNF573,ZNF573,ZNF573,ZNF573,ZNF573	Silent,Silent,Silent,Silent,Silent	Silent,Silent,Silent,Silent,Silent
rs353407	19	G	A	0.1723	38444944	NM_015073	SIPA1L3	Silent	Silent
rs4325021	8	G	A	0.1639	143374261	NM_145003	TSNARE1	Silent	Silent
rs10072376	5	A	G	0.1134	169960826	NM_001034838,NM_014592,NM_001034837	KCNIP1,KCNIP1,KCNIP1	Silent,Silent,Silent	Silent,Silent,Silent
rs12378318	9	A	G	0.4706	72136263	NM_001163	APBA1	Silent	Silent
rs8077923	17	C	A	0.2101	12923987
rs13404290	2	A	G	0.3908	237991777
rs986475	6	G	A	0.1008	31556709	NM_001145466,NM_147130	NCR3,NCR3	Silent,Silent	Silent,Silent
rs6083190	20	G	A	0.3403	23567918
rs12930355	16	A	G	0.1387	27720201	NM_015202	KIAA0556	Missense_T522M	Missense_T522M
rs2572349	4	A	G	0.1134	48912028
rs2605242	4	G	A	0.1134	48910970
rs17136428	10	G	A	0.09664	16268673
rs7902512	10	A	G	0.09664	16281080
rs10488761	11	A	G	0.3992	103453573
rs12804615	11	A	C	0.3992	103453861
rs1610602	6	A	C	0.2731	29702061	NR_026973,NR_026972	HLA-F-AS1,HLA-F-AS1	Silent,Silent	Silent,Silent
rs1736915	6	A	G	0.2731	29704316	NR_026973,NR_026972	HLA-F-AS1,HLA-F-AS1	Silent,Silent	Silent,Silent
rs9890618	17	A	G	0.2479	14936231
rs2289109	16	A	C	0.4748	8992828	NM_003470	USP7	Silent	Silent
rs3749970	6	G	A	0.4916	29342825	NM_030959	OR12D3	Synonymous_L80L	Synonymous_L80L
rs4598109	6	G	A	0.4916	29344704
rs5003266	6	A	G	0.4916	29344083
rs2298820	11	C	A	0.09746	77373414
rs997868	12	A	G	0.2731	4699232
rs733539	6	A	G	0.1345	31807489	NM_001040437,NM_001040438	C6orf48,C6orf48	Silent,Silent	Silent,Silent
rs4846029	1	C	A	0.4034	11783484
rs9295804	6	G	A	0.4915	29336147
rs12852369	X	G	A	0.1765	51153842
rs7059321	X	A	G	0.1765	51153602
rs10259348	7	G	A	0.1639	64827987
rs10827730	10	A	G	0.416	37105314
rs12257945	10	A	G	0.416	37107000
rs6592742	11	A	G	0.09746	77376247
rs3749953	6	G	A	0.1387	31713124	NM_172165,NM_002441,NM_025259,NR_037846,NM_172166	MSH5,MSH5,MSH5,MSH5-SAPCD1,MSH5	Silent,Silent,Silent,Silent,Silent	Silent,Silent,Silent,Silent,Silent
rs2885	1	A	G	0.2479	233119951	NM_014801	PCNXL2	Silent	Silent
rs2072499	1	G	A	0.3109	156169610	NM_014655	SLC25A44	Silent	Silent
rs9526615	13	A	G	0.3992	50443678
rs11684598	2	A	G	0.4664	33952621	NR_003143	MYADML	Silent	Silent
rs11130213	3	A	G	0.2773	49712297	NM_001640	APEH	Silent	Silent
rs1131095	3	G	A	0.2773	49714225	NM_001640	APEH	Synonymous_Y284Y	Synonymous_Y284Y
rs11709525	3	A	G	0.2773	49690496	NM_003458	BSN	Synonymous_S1169S	Synonymous_S1169S
rs4283605	3	G	A	0.2773	49678651	NM_003458	BSN	Silent	Silent
rs9858542	3	A	G	0.2773	49701983	NM_003458	BSN	Synonymous_T3912T	Synonymous_T3912T
rs6546118	2	G	A	0.1849	65212178
rs6712664	2	A	G	0.1849	65213104
rs929157	6	A	G	0.1368	30137209	NM_033229	TRIM15	Silent	Silent
rs9679409	2	A	G	0.3445	1625269
rs7765991	6	G	A	0.07983	138710524
rs8017937	14	A	G	0.08403	73719303	NM_173462	PAPLN	Silent	Silent
rs13258621	8	A	G	0.2966	2014196	NM_003970	MYOM2	Silent	Silent
rs4777684	15	A	G	0.2185	94146729
rs7093648	10	G	A	0.105	122526973	NR_033850	LOC283089	Silent	Silent
rs10282458	7	A	G	0.2353	150045302
rs3735167	7	A	G	0.2353	150039555
rs2286405	6	G	A	0.1271	29973392	NR_026751	ZNRD1-AS1	Silent	Silent
rs2227349	19	A	G	0.416	17001551	NM_003950	F2RL3	Silent	Silent
rs2227356	19	A	G	0.416	17003405
rs11260566	1	A	G	0.07563	1178245	NM_001014980	FAM132A	Synonymous_T260T	Synonymous_T260T
rs11253863	10	A	G	0.09746	16284825
rs2188100	6	A	G	0.1345	30181883
rs2517612	6	G	A	0.1345	30169092	NM_001242783,NM_003449	TRIM26,TRIM26	Silent,Silent	Silent,Silent
rs2517613	6	A	G	0.1345	30165662	NM_001242783,NM_003449	TRIM26,TRIM26	Silent,Silent	Silent,Silent
rs2523719	6	A	C	0.1345	30168319	NM_001242783,NM_003449	TRIM26,TRIM26	Silent,Silent	Silent,Silent
rs885916	6	A	G	0.1345	30202571
rs12318582	12	A	G	0.1681	131252551
rs9357092	6	A	G	0.2983	29984252	NR_026751	ZNRD1-AS1	Silent	Silent
rs12433744	14	A	G	0.2185	96038182
rs12673692	7	A	G	0.2815	11568530	NM_015204	THSD7A	Silent	Silent
rs202983	12	A	G	0.2815	120162346	NM_001206999,NM_007174	CIT,CIT	Silent,Silent	Silent,Silent
rs4910623	11	G	A	0.479	4389639
rs611744	8	G	A	0.4958	109228008	NM_001568	EIF3E	Silent	Silent
rs661036	8	A	G	0.4958	109213088
rs779803	3	G	A	0.3067	10182562
rs779805	3	G	A	0.3067	10183337	NM_000551,NM_198156	VHL,VHL	Silent,Silent	Silent,Silent
rs1005696	21	A	C	0.3655	37443480	NR_040084,NM_001757	LOC100133286,CBR1	Silent,Silent	Silent,Silent
rs2835267	21	A	G	0.3655	37447025	NR_040084	LOC100133286	Silent	Silent
rs1725477	19	A	C	0.1737	38464412	NM_015073	SIPA1L3	Silent	Silent
rs6659176	1	C	G	0.07203	27239920	NM_021969	NR0B2	Missense_G171A	Missense_G171A
rs14056	3	A	G	0.2101	64080489	NR_045697,NM_198859	LOC100652759,PRICKLE2	Silent,Silent	Silent,Silent
rs16960359	16	A	G	0.105	58704496	NM_018231	SLC38A7	Silent	Silent
rs8660	14	G	A	0.4412	59939727	NM_144581	C14orf149	Missense_I341V	Missense_I341V
rs6424243	1	A	G	0.4622	232768148
rs9424568	1	A	G	0.4622	232773478
rs9875299	3	G	A	0.458	139724111	NM_022131	CLSTN2	Silent	Silent
rs11583008	1	A	G	0.4832	101085094
rs871151	1	G	A	0.4832	101123737
rs7497801	15	A	G	0.3739	27033387
rs12193066	6	A	G	0.3866	41311367	NM_001199509,NM_004828,NM_001199510	NCR2,NCR2,NCR2	Silent,Silent,Silent	Silent,Silent,Silent
rs7425380	2	A	G	0.1849	173198175
rs4933982	10	A	G	0.2521	85980865	NM_001017924	LRIT2	Silent	Silent
rs1121836	7	C	A	0.1429	121828497
rs11728139	4	A	G	0.07563	88792438
rs28381348	6	G	A	0.09664	31708910	NM_172165,NM_002441,NM_025259,NR_037846,NM_172166	MSH5,MSH5,MSH5,MSH5-SAPCD1,MSH5	Silent,Silent,Silent,Silent,Silent	Silent,Silent,Silent,Silent,Silent
rs9535274	13	G	A	0.3403	50194394
rs6989368	8	G	A	0.4748	145813457	NM_025251	ARHGAP39	Silent	Silent
rs4622605	18	G	A	0.3093	73139008	NM_001037331	C18orf62	Silent	Silent
rs2535327	6	G	A	0.3403	30826904
rs6598927	1	A	G	0.3445	28650377
rs4815220	20	G	A	0.3432	23565778
rs3935814	5	G	A	0.2731	54140573
rs836717	2	A	G	0.2143	168673957
rs836722	2	A	G	0.2143	168675188	NM_020981	B3GALT1	Silent	Silent
rs11190	10	C	A	0.3529	124749740	NM_153336	PSTK	Silent	Silent
rs2280550	7	A	G	0.3277	1976556	NM_001013837,NM_003550,NM_001013836	MAD1L1,MAD1L1,MAD1L1	Silent,Silent,Silent	Silent,Silent,Silent
rs7780100	7	G	A	0.4328	64442904	NM_015852	ZNF117	Silent	Silent
rs12929558	16	G	A	0.1471	27702131	NM_015202	KIAA0556	Silent	Silent
rs9270986	6	A	C	0.1891	32574060
rs9271055	6	C	A	0.1891	32575369
rs2006165	6	A	G	0.4664	32728787	NM_001198858	HLA-DQB2	Silent	Silent
rs12056143	7	G	A	0.2185	138797842
rs2134955	7	A	C	0.2185	138799596
rs17842543	6	A	G	0.06723	152831248	NM_033071,NM_182961	SYNE1,SYNE1	Silent,Silent	Silent,Silent
rs4348337	6	A	G	0.1261	139017780	NR_033896	FLJ46906	Silent	Silent
rs1020852	2	A	G	0.2143	166927659	NM_006920,NM_001202435,NM_001165964,NM_001165963	SCN1A,SCN1A,SCN1A,SCN1A	Silent,Silent,Silent,Silent	Silent,Silent,Silent,Silent
rs13397210	2	A	G	0.2143	166922028	NM_006920,NM_001202435,NM_001165964,NM_001165963	SCN1A,SCN1A,SCN1A,SCN1A	Silent,Silent,Silent,Silent	Silent,Silent,Silent,Silent
rs1841548	2	G	A	0.2143	166920430	NM_006920,NM_001202435,NM_001165964,NM_001165963	SCN1A,SCN1A,SCN1A,SCN1A	Silent,Silent,Silent,Silent	Silent,Silent,Silent,Silent
rs17092542	10	A	G	0.3403	116630289	NM_001135051	FAM160B1	Silent	Silent
rs1966384	10	A	C	0.3403	116627910	NM_001135051	FAM160B1	Silent	Silent
rs1233666	6	C	A	0.1471	28176415
rs2264288	15	G	A	0.1345	61971428
rs4901937	14	A	G	0.437	59995450	NM_001164399	C14orf38	Silent	Silent
rs745940	3	A	G	0.2521	13689452
rs3846972	7	C	A	0.1581	64864912	NM_007139,NM_152626	ZNF92,ZNF92	Silent,Silent	Silent,Silent
rs246174	16	A	G	0.3277	14379931
rs8110630	19	G	A	0.3319	34609682
rs9261535	6	A	G	0.2458	30127323	NM_006778,NM_052828	TRIM10,TRIM10	Silent,Silent	Silent,Silent
rs7329194	13	G	A	0.1723	29935336	NM_001033602	MTUS2	Silent	Silent
rs4711279	6	C	G	0.1368	31802465
rs5751591	22	G	A	0.395	23489042	NM_004914	RAB36	Silent	Silent
rs12741472	1	G	A	0.07143	27221609	NM_022078	GPATCH3	Silent	Silent
rs12742376	1	A	G	0.07143	27285195	NM_152365	C1orf172	Silent	Silent
rs17340509	1	G	A	0.07143	27274700
rs17360994	1	G	A	0.07143	27278573	NM_152365	C1orf172	Missense_Q100R	Missense_Q100R
rs11713044	3	G	A	0.2815	111677526	NM_001134437,NM_145753,NM_001134438,NM_001134439	PHLDB2,PHLDB2,PHLDB2,PHLDB2	Silent,Silent,Silent,Silent	Silent,Silent,Silent,Silent
rs10102933	8	A	G	0.1017	102480148
rs10952368	7	G	A	0.479	152332052
rs12408890	1	G	A	0.4118	3561008	NM_017818	WRAP73	Silent	Silent
rs285364	1	G	A	0.2101	64459519	NM_005012,NM_001083592	ROR1,ROR1	Silent,Silent	Silent,Silent
rs285370	1	G	A	0.2101	64462582	NM_005012,NM_001083592	ROR1,ROR1	Silent,Silent	Silent,Silent
rs285386	1	A	G	0.2101	64470166	NM_005012,NM_001083592	ROR1,ROR1	Silent,Silent	Silent,Silent
rs2040639	7	G	A	0.4788	152375188
rs2379234	17	A	G	0.2773	80396801	NM_173620	HEXDC	Silent	Silent
rs9261129	6	G	A	0.1282	29979579	NR_026751	ZNRD1-AS1	Silent	Silent
rs10240752	7	A	C	0.4958	16469491
rs11741906	5	A	G	0.3277	178461594
rs7732931	5	G	A	0.3277	178455954	NM_001136116	ZNF879	Silent	Silent
rs4438744	4	G	A	0.4407	119992822
rs9435732	1	A	G	0.2458	17308158
rs1046515	7	A	G	0.09664	140394587	NM_052853	ADCK2	Missense_P622L	Missense_P622L
rs12375245	7	A	G	0.09664	140390656	NM_052853	ADCK2	Silent	Silent
rs6142884	20	A	G	0.4958	60503350	NM_001794,NM_001252338,NM_001252339	CDH4,CDH4,CDH4	Missense_K625R,Missense_K588R,Missense_K551R	Missense_K625R,Missense_K588R,Missense_K551R
rs10444491	12	G	A	0.3487	121876558	NM_001005366,NM_032590	KDM2B,KDM2B	Silent,Silent	Silent,Silent
rs889125	19	C	A	0.1807	10120571	NM_015719	COL5A3	Silent	Silent
rs1453541	11	G	A	0.3529	59225221	NM_001004708	OR4D6	Missense_M263T	Missense_M263T
rs12694997	2	A	G	0.2353	242262986	NM_006155,NM_001008491,NM_004404,NM_001008492	SEPT2,SEPT2,SEPT2,SEPT2	Silent,Silent,Silent,Silent	Silent,Silent,Silent,Silent
rs1044516	1	A	C	0.1891	209959614	NM_006147,NM_001206696	IRF6,IRF6	Silent,Silent	Silent,Silent
rs10063514	5	A	G	0.08403	149566309
rs1354803	11	A	G	0.08824	6768561
rs2295353	20	A	G	0.4076	33356511	NM_014071,NM_001242539	NCOA6,NCOA6	Silent,Silent	Silent,Silent
rs761187	6	G	A	0.4322	32318036	NM_006781	C6orf10	Silent	Silent
rs11832738	12	G	A	0.2479	2690702	NM_001167624,NM_199460,NM_001129836,NM_001129829,NM_000719,NM_001129827,NM_001129832,NM_001129835,NM_001129842,NM_001129831,NM_001129839,NM_001167623,NM_001129841,NM_001129837,NM_001129834,NM_001129843,NM_001129844,NM_001129840,NM_001167625,NM_001129838,NM_001129830,NM_001129833,NM_001129846	CACNA1C,CACNA1C,CACNA1C,CACNA1C,CACNA1C,CACNA1C,CACNA1C,CACNA1C,CACNA1C,CACNA1C,CACNA1C,CACNA1C,CACNA1C,CACNA1C,CACNA1C,CACNA1C,CACNA1C,CACNA1C,CACNA1C,CACNA1C,CACNA1C,CACNA1C,CACNA1C	Silent,Silent,Silent,Silent,Silent,Silent,Silent,Silent,Silent,Silent,Silent,Silent,Silent,Silent,Silent,Silent,Silent,Silent,Silent,Silent,Silent,Silent,Silent	Silent,Silent,Silent,Silent,Silent,Silent,Silent,Silent,Silent,Silent,Silent,Silent,Silent,Silent,Silent,Silent,Silent,Silent,Silent,Silent,Silent,Silent,Silent
rs2546424	5	A	G	0.1429	180581761
rs3793673	10	C	A	0.2773	134547732	NM_005539	INPP5A	Silent	Silent
rs627152	2	A	G	0.4706	75042972
rs642247	2	A	G	0.4706	75041874
rs2383302	14	A	G	0.4454	32903616	NM_004274	AKAP6	Silent	Silent
rs2712811	11	G	A	0.3824	74864729	NM_001145212,NM_007256	SLCO2B1,SLCO2B1	Silent,Silent	Silent,Silent
rs2851069	11	A	G	0.3824	74862356	NM_001145212,NM_007256	SLCO2B1,SLCO2B1	Silent,Silent	Silent,Silent
rs2851071	11	A	G	0.3824	74865716	NM_001145212,NM_007256	SLCO2B1,SLCO2B1	Silent,Silent	Silent,Silent
rs28533432	12	G	A	0.2773	123873242	NM_020382	SETD8	Silent	Silent
rs13437290	6	G	A	0.1441	167211690	NM_001006932	RPS6KA2	Silent	Silent
rs2795022	20	A	G	0.4706	11873317	NM_181443	BTBD3	Silent	Silent
rs12573176	10	A	C	0.1681	18996761
rs9928306	16	A	G	0.08403	83979991
rs12533700	7	G	A	0.4202	2399179	NM_001037283,NM_003751	EIF3B,EIF3B	Silent,Silent	Silent,Silent
rs3807430	7	A	G	0.4202	2395509	NM_001037283,NM_003751	EIF3B,EIF3B	Silent,Silent	Silent,Silent
rs3197999	3	A	G	0.2731	49721532	NM_020998	MST1	Missense_R703C	Missense_R703C
rs13338939	16	A	G	0.1864	31537804
rs12358729	10	A	G	0.3151	81173663	NM_153367	ZCCHC24	Silent	Silent
rs2159961	12	A	C	0.4202	9061456
rs12979640	19	A	G	0.178	38179156	NM_152605	ZNF781	Silent	Silent
rs10508877	10	A	G	0.1218	44482885
rs10899964	10	G	A	0.1218	44501813
rs3093253	13	A	G	0.07563	113774092	NM_000131,NM_019616	F7,F7	Silent,Silent	Silent,Silent
rs6046	13	A	G	0.07563	113773159	NM_000131,NM_019616	F7,F7	Missense_R413Q,Missense_R391Q	Missense_R413Q,Missense_R391Q
rs17498164	7	A	G	0.3824	101837149	NM_001202543,NM_001202545,NM_001913,NM_001202544,NM_181500,NM_001202546,NM_181552	CUX1,CUX1,CUX1,CUX1,CUX1,CUX1,CUX1	Synonymous_P379P,Synonymous_P333P,Synonymous_P379P,Synonymous_P363P,Synonymous_P377P,Synonymous_P340P,Synonymous_P368P	Synonymous_P379P,Synonymous_P333P,Synonymous_P379P,Synonymous_P363P,Synonymous_P377P,Synonymous_P340P,Synonymous_P368P
rs10194520	2	A	G	0.4496	5611779
rs2276125	11	A	G	0.3361	117965646	NM_001083947,NM_001173551,NM_001173552,NM_019894	TMPRSS4,TMPRSS4,TMPRSS4,TMPRSS4	Silent,Silent,Silent,Silent	Silent,Silent,Silent,Silent
rs7895270	10	A	G	0.2585	85978991	NM_001171971	CDHR1	Synonymous_L733L	Synonymous_L733L
rs10483104	22	A	G	0.08403	21220733	NM_004782	SNAP29	Silent	Silent
rs16988764	22	G	A	0.08403	21105255	NM_058004	PI4KA	Silent	Silent
rs5751852	22	A	G	0.08403	21106055	NM_058004	PI4KA	Silent	Silent
rs16899480	8	A	C	0.1849	125268122
rs1130635	9	G	A	0.2857	139317869	NM_015160	PMPCA	Silent	Silent
rs9689	1	A	G	0.4274	25688276	NM_014313	TMEM50A	Silent	Silent
rs16982311	19	A	G	0.1681	49342188	NM_020904,NM_001161354	PLEKHA4,PLEKHA4	Silent,Silent	Silent,Silent
rs11616903	13	A	G	0.3992	50424677
rs1558461	7	A	G	0.1471	2121156	NM_001013837,NM_003550,NM_001013836	MAD1L1,MAD1L1,MAD1L1	Silent,Silent,Silent	Silent,Silent,Silent
rs295848	17	G	A	0.3655	35161826
rs12405585	1	A	C	0.1513	109397229	NM_152763	AKNAD1	Silent	Silent
rs2232700	14	A	T	0.1849	94756450	NM_001100607,NM_016186	SERPINA10,SERPINA10	Missense_T161S,Missense_T161S	Missense_T161S,Missense_T161S
rs941591	14	G	A	0.1849	94756750	NM_001100607,NM_016186	SERPINA10,SERPINA10	Missense_S61G,Missense_S61G	Missense_S61G,Missense_S61G
rs220159	21	A	G	0.3235	43547873	NM_001199528,NM_001199527,NM_173568,NM_001004416	UMODL1,UMODL1,UMODL1,UMODL1	Missense_D1136N,Missense_D1264N,Missense_D1336N,Missense_D1208N	Missense_D1136N,Missense_D1264N,Missense_D1336N,Missense_D1208N
rs2180824	20	A	G	0.2647	17686945	NM_001159495,NM_178477,NM_001014977	BANF2,BANF2,BANF2	Silent,Silent,Silent	Silent,Silent,Silent
rs11866003	16	A	C	0.1864	31519995
rs984543	7	A	G	0.1807	155445053	NM_053043	RBM33	Silent	Silent
rs2074143	17	G	A	0.2815	41856622
rs1057304	10	G	A	0.4832	853106
rs1468169	16	G	A	0.1387	27592153	NM_015202	KIAA0556	Silent	Silent
rs232068	16	C	A	0.1387	27502421	NM_001520	GTF3C1	Silent	Silent
rs232075	16	G	A	0.1387	27515751	NM_001520	GTF3C1	Silent	Silent
rs4787969	16	G	A	0.1387	27561584	NM_015202	KIAA0556	Silent	Silent
rs318481	6	G	A	0.5	2888213	NM_004155	SERPINB9	Silent	Silent
rs12979056	19	A	G	0.4958	17862131	NM_001161358,NM_001161357	FCHO1,FCHO1	Silent,Silent	Silent,Silent
rs4792312	17	G	A	0.2059	12918109	NM_001165962,NM_018127,NM_173717	ELAC2,ELAC2,ELAC2	Silent,Silent,Silent	Silent,Silent,Silent
rs1035142	2	A	C	0.4322	202153078
rs11082756	18	A	G	0.3992	47026587
rs6507920	18	G	A	0.3992	47016046	NM_001199356,NM_001199355,NM_001199345,NM_001199341,NM_001199340,NM_001199344,NM_001199343,NM_001199342,NM_001035006,NM_000985	RPL17-C18ORF32,RPL17-C18ORF32,RPL17,RPL17,RPL17,RPL17,RPL17,RPL17,RPL17,RPL17	Silent,Silent,Silent,Silent,Silent,Silent,Silent,Silent,Silent,Silent	Silent,Silent,Silent,Silent,Silent,Silent,Silent,Silent,Silent,Silent
rs12459634	19	G	A	0.2101	36230174	NM_024660	IGFLR1	Silent	Silent
rs2871921	19	A	G	0.2101	36232420	NM_024660	IGFLR1	Silent	Silent
rs13090335	3	C	A	0.05882	23463722	NM_152653,NR_039621	UBE2E2,MIR548AC	Silent,Silent	Silent,Silent
rs12321179	12	A	G	0.1008	114383651	NM_001146699,NM_016196,NM_001146698	RBM19,RBM19,RBM19	Synonymous_K536K,Synonymous_K536K,Synonymous_K536K	Synonymous_K536K,Synonymous_K536K,Synonymous_K536K
rs2279050	12	A	G	0.1008	114356025	NM_001146699,NM_016196,NM_001146698	RBM19,RBM19,RBM19	Silent,Silent,Silent	Silent,Silent,Silent
rs2608049	8	G	A	0.2331	129078802	NR_003367	PVT1	Silent	Silent
rs12886909	14	G	A	0.1471	92588192
rs4548800	14	A	G	0.1471	92586567	NM_004545	NDUFB1	Silent	Silent
rs2005180	15	A	G	0.0678	101718700	NM_014918	CHSY1	Synonymous_Y434Y	Synonymous_Y434Y
rs4716369	6	A	G	0.2101	169995365	NM_182552,NM_001202550	WDR27,WDR27	Silent,Silent	Silent,Silent
rs1032537	10	A	G	0.2143	107739028
rs1029391	7	C	A	0.3432	95817231	NM_014251,NR_027662,NM_001160210	SLC25A13,SLC25A13,SLC25A13	Silent,Silent,Silent	Silent,Silent,Silent
rs2898681	4	A	G	0.2017	53757000	NM_152540	SCFD2	Silent	Silent
rs10256379	7	G	A	0.4286	140955139	NM_001195278	LOC100507421	Silent	Silent
rs2394159	6	G	A	0.3866	29702679	NR_026973,NR_026972	HLA-F-AS1,HLA-F-AS1	Silent,Silent	Silent,Silent
rs2735051	6	A	G	0.3866	29705688	NR_026973,NR_026972	HLA-F-AS1,HLA-F-AS1	Silent,Silent	Silent,Silent
rs2295882	14	G	A	0.2227	91874956	NM_001080414	CCDC88C	Silent	Silent
rs2861545	13	G	A	0.395	24782729	NM_001166271,NM_153023	SPATA13,SPATA13	Silent,Silent	Silent,Silent
rs10516047	5	A	G	0.2059	167936019	NM_002887	RARS	Silent	Silent
rs2305725	5	A	C	0.2059	167913459
rs2305727	5	G	A	0.2059	167919726	NM_002887	RARS	Synonymous_Q81Q	Synonymous_Q81Q
rs9647573	5	A	C	0.2059	167920725	NM_002887	RARS	Silent	Silent
rs425974	4	A	C	0.2017	189377718	NR_033869	LOC401164	Silent	Silent
rs9932893	16	A	G	0.1261	10776523	NM_144674	TEKT5	Silent	Silent
rs2756117	6	A	G	0.1218	153066908
rs4773321	13	C	A	0.4958	111745599
rs11865609	16	A	C	0.1008	1691281	NM_020825	CRAMP1L	Silent	Silent
rs12926146	16	A	C	0.1008	1694225	NM_020825	CRAMP1L	Silent	Silent
rs9940288	16	A	G	0.1008	1692902	NM_020825	CRAMP1L	Silent	Silent
rs7176825	15	A	G	0.1387	71890067	NM_024817	THSD4	Silent	Silent
rs4824955	X	G	A	0.3361	138727468	NM_001099855,NM_001171876	MCF2,MCF2	Silent,Silent	Silent,Silent
rs756950	16	A	G	0.1398	27587080	NM_015202	KIAA0556	Silent	Silent
rs4271951	3	G	A	0.4874	97862651
rs9915139	17	G	A	0.1218	29158515
rs999798	17	G	A	0.1218	29158840
rs1317522	12	A	G	0.2605	133007812
rs3130266	6	G	A	0.4832	33303989
rs3130270	6	A	G	0.4832	33308221
rs9277378	6	G	A	0.2227	33050279	NM_002121	HLA-DPB1	Silent	Silent
rs10512827	5	A	G	0.4874	43368066
rs10883887	10	A	G	0.3866	105357181	NM_014631	SH3PXD2A	Silent	Silent
rs4715318	6	A	G	0.3908	52635331
rs4718180	7	A	C	0.4286	64462326	NM_001007253	ERV3-1	Silent	Silent
rs6735744	2	A	G	0.06303	228036202	NM_000091	COL4A3	Silent	Silent
rs7950231	11	G	A	0.3025	119470389
rs1046988	1	A	G	0.3814	40219065	NR_036543,NM_001195007,NR_036544,NM_006112,NM_203456	PPIE,PPIE,PPIE,PPIE,PPIE	Silent,Silent,Silent,Silent,Silent	Silent,Silent,Silent,Silent,Silent
rs6027940	20	A	G	0.2773	59545800
rs6027947	20	A	G	0.2773	59552829
rs743117	1	G	A	0.3403	94441950
rs4969254	17	A	G	0.1345	79106005	NM_001080395	AATK	Silent	Silent
rs11239157	10	A	G	0.479	45078170
rs899889	10	A	G	0.479	45072819
rs4654117	1	A	G	0.416	246668230	NM_001167740	SMYD3	Silent	Silent
rs11656096	17	A	G	0.3361	19622643
rs2076183	6	A	G	0.1092	29691303	NM_018950,NM_001098478,NM_001098479	HLA-F,HLA-F,HLA-F	Synonymous_A21A,Synonymous_A21A,Synonymous_A21A	Synonymous_A21A,Synonymous_A21A,Synonymous_A21A
rs2235383	6	G	A	0.1092	29693499	NM_018950,NM_001098478,NM_001098479	HLA-F,HLA-F,HLA-F	Silent,Silent,Silent	Silent,Silent,Silent
rs2272874	6	G	A	0.1092	29696245	NR_026973,NR_026972	HLA-F-AS1,HLA-F-AS1	Silent,Silent	Silent,Silent
rs3736694	6	C	A	0.1092	29696849	NR_026973,NR_026972	HLA-F-AS1,HLA-F-AS1	Silent,Silent	Silent,Silent
rs3757324	6	A	C	0.1092	29689127
rs9258170	6	C	A	0.1092	29689590
rs9258186	6	G	A	0.1092	29692334	NM_018950,NM_001098478,NM_001098479	HLA-F,HLA-F,HLA-F	Silent,Silent,Silent	Silent,Silent,Silent
rs7723819	5	A	G	0.411	110427347
rs10051830	5	A	G	0.4118	110452845	NM_139281	WDR36	Silent	Silent
rs10055177	5	C	A	0.4118	110450584	NM_139281	WDR36	Silent	Silent
rs1290177	13	A	G	0.4664	113536132	NM_032189,NM_015205	ATP11A,ATP11A	Synonymous_N1110N,Silent	Synonymous_N1110N,Silent
rs4721600	7	A	G	0.1723	871728	NM_001171946,NM_001171944,NM_001171945,NM_025154	SUN1,SUN1,SUN1,SUN1	Silent,Silent,Silent,Silent	Silent,Silent,Silent,Silent
rs3807786	7	A	G	0.2185	77668741	NM_012301	MAGI2	Silent	Silent
rs1459814	4	A	G	0.4958	53239603
rs1051509	10	G	A	0.3866	49654195	NM_001256027,NR_045675,NM_021226,NM_001256025,NM_001256026,NM_001256024	ARHGAP22,ARHGAP22,ARHGAP22,ARHGAP22,ARHGAP22,ARHGAP22	Silent,Silent,Silent,Silent,Silent,Silent	Silent,Silent,Silent,Silent,Silent,Silent
rs7280392	21	G	A	0.4496	43988437	NM_018964	SLC37A1	Silent	Silent
rs2289123	11	C	A	0.1975	89224718	NM_001143837	NOX4	Silent	Silent
rs10948722	6	G	A	0.3866	52663813	NM_145740	GSTA1	Silent	Silent
rs4715326	6	G	A	0.3866	52657552	NM_145740	GSTA1	Silent	Silent
rs4715332	6	C	A	0.3866	52669185
rs12558975	X	A	G	0.3361	138720480	NM_001099855,NM_001171879,NM_001171876,NM_001171877,NM_001171878,NM_005369	MCF2,MCF2,MCF2,MCF2,MCF2,MCF2	Silent,Silent,Silent,Silent,Silent,Silent	Silent,Silent,Silent,Silent,Silent,Silent
rs2143401	X	C	A	0.3361	138721660	NM_001099855,NM_001171879,NM_001171876,NM_001171877,NM_001171878,NM_005369	MCF2,MCF2,MCF2,MCF2,MCF2,MCF2	Silent,Silent,Silent,Silent,Silent,Silent	Silent,Silent,Silent,Silent,Silent,Silent
rs3759165	12	A	G	0.2227	55367715	NM_001136030,NM_001098815	KIAA0748,KIAA0748	Silent,Silent	Silent,Silent
rs6983247	8	C	A	0.3487	61205607
rs1579219	6	A	G	0.1345	30224305
rs9391806	6	A	G	0.1345	30227397	NR_027822	HLA-L	Silent	Silent
rs17150554	9	A	G	0.105	136269143	NM_153710	C9orf96	Missense_R568Q	Missense_R568Q
rs13021734	2	G	A	0.2627	8118123
rs2523946	6	A	G	0.4449	29941943
rs12667395	7	A	G	0.3403	95835862	NM_014251,NR_027662,NM_001160210	SLC25A13,SLC25A13,SLC25A13	Silent,Silent,Silent	Silent,Silent,Silent
rs7946331	11	G	A	0.4454	18400973
rs12232521	17	A	G	0.1849	78872953	NM_020761,NM_001163034	RPTOR,RPTOR	Silent,Silent	Silent,Silent
rs11854632	15	A	G	0.2647	41682094	NR_045620,NM_016013	NDUFAF1,NDUFAF1	Silent,Silent	Silent,Silent
rs1899	15	A	G	0.2647	41689232	NR_045620,NM_016013	NDUFAF1,NDUFAF1	Silent,Missense_R9H	Silent,Missense_R9H
rs7168431	15	G	A	0.2647	41672384	NM_018454,NM_016359,NM_001243142,NM_001243144,NM_001243143	NUSAP1,NUSAP1,NUSAP1,NUSAP1,NUSAP1	Synonymous_X441X,Synonymous_X442X,Synonymous_X440X,Synonymous_X379X,Synonymous_X427X	Synonymous_X441X,Synonymous_X442X,Synonymous_X440X,Synonymous_X379X,Synonymous_X427X
rs1351383	6	C	A	0.3571	32822269	NM_002800	PSMB9	Silent	Silent
rs1383267	6	A	G	0.3571	32833646
rs1871667	6	G	A	0.3571	32834229
rs2071477	6	G	A	0.3571	32825348	NM_002800	PSMB9	Silent	Silent
rs4713600	6	A	C	0.3571	32822858	NM_002800	PSMB9	Silent	Silent
rs7767288	6	A	G	0.3571	32830013
rs1043483	6	G	A	0.2479	30893728	NM_001167733,NM_020442,NM_001167734	VARS2,VARS2,VARS2	Synonymous_D871D,Synonymous_D1011D,Synonymous_D1041D	Synonymous_D871D,Synonymous_D1011D,Synonymous_D1041D
rs885905	6	A	G	0.2479	30890431	NM_001167733,NM_020442,NM_001167734	VARS2,VARS2,VARS2	Silent,Silent,Silent	Silent,Silent,Silent
rs856277	14	G	A	0.1807	97432284
rs3816732	8	G	A	0.4701	145724275	NM_032902	PPP1R16A	Silent	Silent
rs7577630	2	G	A	0.3941	237992613
rs11706277	3	G	A	0.2815	48360433	NM_001080525	SPINK8	Silent	Silent
rs11716371	3	A	G	0.2815	48362750	NM_001080525	SPINK8	Silent	Silent
rs13085251	3	A	G	0.2815	48340045	NM_005793	NME6	Silent	Silent
rs4479622	3	A	G	0.2815	48338173	NM_005793	NME6	Silent	Silent
rs2729741	18	G	A	0.1765	6283038	NM_173464	L3MBTL4	Silent	Silent
rs403814	18	C	A	0.1765	6282593	NM_173464	L3MBTL4	Silent	Silent
rs593982	11	A	G	0.1144	65513107
rs2912231	15	A	C	0.2185	72567957
rs233457	16	C	A	0.1471	27647830	NM_015202	KIAA0556	Silent	Silent
rs885913	6	T	A	0.1379	30174428	NM_001242783,NM_003449	TRIM26,TRIM26	Silent,Silent	Silent,Silent
rs12519554	5	A	G	0.5	43283343
rs4443426	5	A	G	0.5	43279572	NM_153361	NIM1	Silent	Silent
rs7130836	11	A	G	0.3193	124439147
rs12433783	14	A	G	0.4454	59975810	NM_001164399	C14orf38	Silent	Silent
rs12293167	11	C	A	0.4832	4387760
rs1264333	6	G	A	0.3445	30844314
rs2535331	6	A	G	0.3445	30816270
rs2844654	6	C	A	0.3445	30838688
rs12244199	10	C	G	0.2017	123724632	NM_017615,NM_001167865	NSMCE4A,NSMCE4A	Silent,Silent	Silent,Silent
rs4865908	5	G	A	0.2017	54316028
rs12291891	11	A	C	0.3361	123472547	NM_020716	GRAMD1B	Silent	Silent
rs417734	17	A	G	0.3093	75388004	NM_001113491,NM_001113492,NM_006640,NM_001113493,NM_001113494	SEPT9,SEPT9,SEPT9,SEPT9,SEPT9	Silent,Silent,Silent,Silent,Silent	Silent,Silent,Silent,Silent,Silent
rs7087787	10	G	A	0.1008	16244094
rs1476713	12	G	A	0.1429	126467243	NR_034132	LOC400084	Silent	Silent
rs10902488	12	G	A	0.4832	132537252	NM_015409	EP400	Silent	Silent
rs2133865	3	G	A	0.3235	192592587	NM_178496	MB21D2	Silent	Silent
rs2602542	7	A	C	0.2353	158560621	NM_020728	ESYT2	Silent	Silent
rs710422	7	G	A	0.2353	158546543	NM_020728	ESYT2	Silent	Silent
rs12711674	2	C	A	0.2689	124953763	NM_130773	CNTNAP5	Silent	Silent
rs12711676	2	C	A	0.2689	124971023	NM_130773	CNTNAP5	Silent	Silent
rs4711095	6	C	A	0.2647	25726774	NM_170745	HIST1H2AA	Silent	Silent
rs4711096	6	G	A	0.2647	25727054
rs4711097	6	A	G	0.2647	25732314
rs4712960	6	A	G	0.2647	25727265	NM_170610	HIST1H2BA	Synonymous_I43I	Synonymous_I43I
rs4712961	6	A	G	0.2647	25727334	NM_170610	HIST1H2BA	Synonymous_S66S	Synonymous_S66S
rs4712963	6	A	G	0.2647	25740502
rs9358872	6	A	G	0.2647	25727517	NM_170610	HIST1H2BA	Synonymous_K127K	Synonymous_K127K
rs9358876	6	G	A	0.2647	25738956
rs9358883	6	G	A	0.2647	25755515	NM_005495	SLC17A4	Silent	Silent
rs7536276	1	A	G	0.1849	220960915	NM_022746	MARC1	Silent	Silent
rs11718350	3	C	A	0.2839	48360992	NM_001080525	SPINK8	Missense_K78N	Missense_K78N
rs6804475	3	A	G	0.2773	111669631	NM_001134437,NM_145753,NM_001134438,NM_001134439	PHLDB2,PHLDB2,PHLDB2,PHLDB2	Silent,Silent,Silent,Silent	Silent,Silent,Silent,Silent
rs11640559	16	A	G	0.2185	66098651
rs3903160	6	A	G	0.2899	29932897
rs4877146	9	G	A	0.3655	82280362	NM_007005	TLE4	Silent	Silent
rs5954048	X	A	C	0.339	138718408	NM_001099855,NM_001171879,NM_001171876,NM_001171877,NM_001171878,NM_005369	MCF2,MCF2,MCF2,MCF2,MCF2,MCF2	Silent,Silent,Silent,Silent,Silent,Silent	Silent,Silent,Silent,Silent,Silent,Silent
rs4330650	8	A	G	0.4496	91684009
rs4623371	8	C	A	0.4496	91682497
rs6471246	8	A	G	0.4496	91692022
rs5017053	1	A	G	0.4454	217167698	NM_001243505,NM_001243507,NM_001134285,NM_206594,NM_206595,NM_001243506,NM_001243509	ESRRG,ESRRG,ESRRG,ESRRG,ESRRG,ESRRG,ESRRG	Silent,Silent,Silent,Silent,Silent,Silent,Silent	Silent,Silent,Silent,Silent,Silent,Silent,Silent
rs10177371	2	G	A	0.2479	26462730	NM_000182	HADHA	Silent	Silent
rs10445947	2	A	G	0.2479	26491392	NM_000183	HADHB	Silent	Silent
rs7593175	2	A	G	0.2479	26454996	NM_000182	HADHA	Silent	Silent
rs1533055	15	G	A	0.3655	81410106
rs10463007	5	G	A	0.3824	170843198
rs11134696	5	G	A	0.3824	170816401	NM_001037738,NM_199185,NM_002520	NPM1,NPM1,NPM1	Silent,Silent,Silent	Silent,Silent,Silent
rs9858242	3	G	A	0.1555	39847606
rs2286735	10	A	G	0.3151	115389366	NM_006175,NM_198060	NRAP,NRAP	Missense_A639V,Missense_A674V	Missense_A639V,Missense_A674V
rs2286736	10	A	G	0.3151	115389356	NM_006175,NM_198060	NRAP,NRAP	Synonymous_L642L,Synonymous_L677L	Synonymous_L642L,Synonymous_L677L
rs2286741	10	G	A	0.3151	115388588	NM_006175,NM_198060	NRAP,NRAP	Silent,Silent	Silent,Silent
rs10445830	2	A	G	0.2605	232263973	NM_145236	B3GNT7	Silent	Silent
rs2290130	2	A	G	0.2605	232263127	NM_145236	B3GNT7	Missense_V233I	Missense_V233I
rs4147264	1	A	G	0.4118	72206799	NM_173808	NEGR1	Silent	Silent
rs1494014	3	A	G	0.2353	151883510
rs9478086	6	G	A	0.1345	170052049	NM_182552,NM_001202550	WDR27,WDR27	Synonymous_S486S,Synonymous_S359S	Synonymous_S486S,Synonymous_S359S
rs2073525	6	A	G	0.4664	33290825
rs12454625	18	A	G	0.3361	74128751	NM_014643	ZNF516	Silent	Silent
rs11845833	14	A	G	0.3739	74702249
rs1860714	14	A	G	0.3739	74705352
rs7757988	6	A	G	0.3571	169532439
rs9264602	6	G	A	0.3487	31237406	NM_002117,NM_001243042	HLA-C,HLA-C	Silent,Silent	Silent,Silent
rs11652600	17	G	A	0.1176	40150579	NR_029431,NM_003315,NM_001144766	DNAJC7,DNAJC7,DNAJC7	Silent,Silent,Silent	Silent,Silent,Silent
rs9894001	17	A	C	0.1176	40173851	NM_001001349,NM_001144928,NM_001144929,NM_017595,NM_001144927	NKIRAS2,NKIRAS2,NKIRAS2,NKIRAS2,NKIRAS2	Silent,Silent,Silent,Silent,Silent	Silent,Silent,Silent,Silent,Silent
rs2276123	11	A	G	0.3403	117965595	NM_001083947,NM_001173551,NM_001173552,NM_019894	TMPRSS4,TMPRSS4,TMPRSS4,TMPRSS4	Silent,Silent,Silent,Silent	Silent,Silent,Silent,Silent
rs1879379	12	G	A	0.3025	123727443	NM_152269,NM_001194995,NM_001143905	C12orf65,C12orf65,C12orf65	Silent,Silent,Silent	Silent,Silent,Silent
rs10829730	10	A	C	0.05462	132159651
rs7752119	6	A	G	0.4496	55778771
rs760134	17	C	G	0.05042	39661366	NM_153490,NM_002274	KRT13,KRT13	Missense_A146G,Missense_A146G	Missense_A146G,Missense_A146G
rs8182306	17	G	A	0.05042	39661689	NM_153490,NM_002274	KRT13,KRT13	Synonymous_S38S,Synonymous_S38S	Synonymous_S38S,Synonymous_S38S
rs12202755	6	A	G	0.2269	36884681	NM_152734	C6orf89	Silent	Silent
rs12213912	6	A	G	0.2269	36860092	NM_152734	C6orf89	Silent	Silent
rs2272276	6	A	G	0.2269	36887308	NM_152734	C6orf89	Silent	Silent
rs3074	6	G	A	0.2269	36892221	NM_152734	C6orf89	Silent	Silent
rs3734333	6	G	A	0.2269	36893083	NM_152734	C6orf89	Silent	Silent
rs12919017	16	G	A	0.1345	27474910	NM_001520	GTF3C1	Missense_F1959S	Missense_F1959S
rs11601517	11	G	A	0.1092	11434915	NM_198516	GALNTL4	Silent	Silent
rs7482771	11	A	G	0.1092	11440262	NM_198516	GALNTL4	Silent	Silent
rs901545	11	A	G	0.1092	11445490	NM_198516	GALNTL4	Silent	Silent
rs13230948	7	A	G	0.416	66821067
rs7355673	2	G	A	0.4496	213404389
rs12204969	6	G	A	0.105	16694177	NM_001128164,NM_000332	ATXN1,ATXN1	Silent,Silent	Silent,Silent
rs9677367	2	G	A	0.3729	128653761
rs10404031	19	G	A	0.1807	38035954
rs10406379	19	A	G	0.1807	38036725
rs2291002	19	A	G	0.1807	38033926	NM_001013659	ZNF793	Silent	Silent
rs3904696	1	A	C	0.07563	182760859	NM_001200052,NM_001200051,NM_001200050,NM_030769,NM_001200056	NPL,NPL,NPL,NPL,NPL	Silent,Silent,Silent,Silent,Silent	Silent,Silent,Silent,Silent,Silent
rs6872375	5	G	A	0.458	13693277	NM_001369	DNAH5	Silent	Silent
rs9993464	4	A	G	0.1555	94569114	NM_001510	GRID2	Silent	Silent
rs11858812	15	A	G	0.2605	41731550	NM_015138	RTF1	Silent	Silent
rs293784	3	A	G	0.1933	9827574	NM_006354,NM_133480	TADA3,TADA3	Silent,Silent	Silent,Silent
rs2272572	7	A	G	0.2311	100285888	NM_022574	GIGYF1	Silent	Silent
rs1009962	17	A	G	0.1008	59544716	NM_018488	TBX4	Silent	Silent
rs28330	5	A	G	0.4454	134352534
rs10948723	6	G	A	0.3846	52666405	NM_145740	GSTA1	Silent	Silent
rs10512064	9	G	A	0.1218	79776332
rs17785751	9	G	A	0.1218	79790425
rs7955592	12	A	G	0.2815	29778035	NM_175861,NM_001193451	TMTC1,TMTC1	Silent,Silent	Silent,Silent
rs12669325	7	G	A	0.1597	889358	NM_001171944,NM_025154,NM_001130965	SUN1,SUN1,SUN1	Silent,Silent,Silent	Silent,Silent,Silent
rs7453920	6	G	A	0.4746	32730012	NM_001198858	HLA-DQB2	Silent	Silent
rs6044121	20	A	G	0.1429	16546134	NM_001199865,NM_024704,NM_001199866	KIF16B,KIF16B,KIF16B	Silent,Silent,Silent	Silent,Silent,Silent
rs997972	20	G	A	0.1429	16561203
rs1029237	6	A	G	0.2479	30138662	NM_033229	TRIM15	Silent	Silent
rs4711211	6	G	A	0.2479	30162809	NM_001242783,NM_003449	TRIM26,TRIM26	Silent,Silent	Silent,Silent
rs7843	6	G	A	0.2479	30152367	NM_001242783,NM_003449	TRIM26,TRIM26	Silent,Silent	Silent,Silent
rs957765	6	A	G	0.2479	30142690
rs1870063	19	A	G	0.3803	18170962	NM_005535	IL12RB1	Silent	Silent
rs7247402	19	G	A	0.05462	16664082	NM_024881	SLC35E1	Silent	Silent
rs3734534	6	A	G	0.1261	26240649
rs11060115	12	A	G	0.4412	129554644
rs4376074	3	A	G	0.4873	97856333
rs13256933	8	C	A	0.3067	22267199	NM_015359,NM_001128431,NM_001135154,NM_001135153	SLC39A14,SLC39A14,SLC39A14,SLC39A14	Silent,Silent,Silent,Silent	Silent,Silent,Silent,Silent
rs3802199	8	G	A	0.3067	22267385	NM_015359,NM_001128431,NM_001135154,NM_001135153	SLC39A14,SLC39A14,SLC39A14,SLC39A14	Silent,Silent,Silent,Silent	Silent,Silent,Silent,Silent
rs1112841	11	A	G	0.3277	33779673	NM_012175,NM_033406	FBXO3,FBXO3	Silent,Silent	Silent,Silent
rs1522085	11	G	A	0.3277	33775424	NM_012175,NM_033406	FBXO3,FBXO3	Silent,Silent	Silent,Silent
rs831592	11	A	G	0.3277	33763193	NM_012175	FBXO3	Silent	Silent
rs10006389	4	G	A	0.4412	186550283	NM_001145671,NM_003603,NM_001145672,NM_001145675,NM_001145673,NM_001145674,NM_021069,NM_001145670	SORBS2,SORBS2,SORBS2,SORBS2,SORBS2,SORBS2,SORBS2,SORBS2	Silent,Silent,Silent,Silent,Silent,Silent,Silent,Silent	Silent,Silent,Silent,Silent,Silent,Silent,Silent,Silent
rs3823355	6	A	G	0.3067	29942083
rs3823358	6	A	G	0.3067	29942205
rs6904029	6	A	G	0.3067	29943067	NR_028032	HCG9	Silent	Silent
rs7861530	9	A	G	0.1176	109848914
rs1250116	4	A	G	0.1471	1224587	NM_001328,NM_001012614	CTBP1,CTBP1	Silent,Silent	Silent,Silent
rs884421	4	G	A	0.1471	1227469	NM_001328,NM_001012614	CTBP1,CTBP1	Silent,Silent	Silent,Silent
rs2250029	15	G	A	0.3571	81410488
rs9508403	13	A	G	0.1555	29928010	NM_001033602	MTUS2	Silent	Silent
rs2235982	6	G	A	0.09244	33380804	NM_002636,NM_024165,NR_027692	PHF1,PHF1,PHF1	Silent,Silent,Silent	Silent,Silent,Silent
rs4231	6	C	G	0.09244	33383974	NM_002636,NM_024165,NR_027692	PHF1,PHF1,PHF1	Silent,Silent,Silent	Silent,Silent,Silent
rs9278019	6	A	G	0.09244	33326434
rs9278027	6	G	A	0.09244	33340510
rs17268583	9	G	A	0.07143	128779162
rs10745	6	A	G	0.07143	30030057	NM_170783,NM_014596	ZNRD1,ZNRD1	Synonymous_Q101Q,Synonymous_Q101Q	Synonymous_Q101Q,Synonymous_Q101Q
rs2232239	6	G	A	0.07143	29942866
rs2301751	6	A	G	0.07143	30039484	NM_170769,NM_025236	RNF39,RNF39	Silent,Silent	Silent,Silent
rs3734836	6	G	A	0.07143	29980073	NR_026751	ZNRD1-AS1	Silent	Silent
rs3807030	6	A	C	0.07143	30033690
rs3807036	6	A	G	0.07143	30044914
rs3823384	6	G	A	0.07143	29945368	NR_028032	HCG9	Silent	Silent
rs3901554	6	G	A	0.07143	29955025
rs6904120	6	G	A	0.07143	29967742
rs6923832	6	A	G	0.07143	30062058
rs6923856	6	A	G	0.07143	29967529
rs6925061	6	A	G	0.07143	29992286	NR_026751	ZNRD1-AS1	Silent	Silent
rs6940082	6	G	C	0.07143	29975095	NR_026751,NR_024240	ZNRD1-AS1,HLA-J	Silent,Silent	Silent,Silent
rs7770505	6	A	G	0.07143	30028913	NR_026751	ZNRD1-AS1	Silent	Silent
rs9258525	6	G	A	0.07143	29806341
rs9258866	6	A	C	0.07143	29836524
rs9259705	6	C	G	0.07143	29881038
rs9260860	6	A	G	0.07143	29945508	NR_028032	HCG9	Silent	Silent
rs9260915	6	A	G	0.07143	29948557
rs9260916	6	A	G	0.07143	29948708
rs9260930	6	G	A	0.07143	29956953
rs9260984	6	A	G	0.07143	29962268
rs9260998	6	G	A	0.07143	29963622
rs9261040	6	G	A	0.07143	29966620
rs9261079	6	A	G	0.07143	29968764
rs9261081	6	G	A	0.07143	29969040	NR_026751	ZNRD1-AS1	Silent	Silent
rs9261091	6	A	C	0.07143	29969973	NR_026751	ZNRD1-AS1	Silent	Silent
rs9261093	6	G	A	0.07143	29970685	NR_026751	ZNRD1-AS1	Silent	Silent
rs9261108	6	A	G	0.07143	29975587	NR_026751,NR_024240	ZNRD1-AS1,HLA-J	Silent,Silent	Silent,Silent
rs9261130	6	A	G	0.07143	29980445	NR_026751	ZNRD1-AS1	Silent	Silent
rs9261138	6	A	G	0.07143	29981515	NR_026751	ZNRD1-AS1	Silent	Silent
rs9261151	6	A	G	0.07143	29987738	NR_026751	ZNRD1-AS1	Silent	Silent
rs9261156	6	A	C	0.07143	29991538	NR_026751	ZNRD1-AS1	Silent	Silent
rs9261171	6	G	A	0.07143	29996121	NR_026751	ZNRD1-AS1	Silent	Silent
rs9261193	6	G	A	0.07143	30002173	NR_026751	ZNRD1-AS1	Silent	Silent
rs9261203	6	G	A	0.07143	30005043	NR_026751	ZNRD1-AS1	Silent	Silent
rs9261257	6	A	G	0.07143	30022425	NR_026751	ZNRD1-AS1	Silent	Silent
rs9261263	6	C	G	0.07143	30024749	NR_026751	ZNRD1-AS1	Silent	Silent
rs9261265	6	G	A	0.07143	30026350	NR_026751	ZNRD1-AS1	Silent	Silent
rs9261270	6	A	G	0.07143	30030135	NM_170783,NM_014596	ZNRD1,ZNRD1	Silent,Silent	Silent,Silent
rs9261285	6	A	C	0.07143	30036083	NM_021959	PPP1R11	Silent	Silent
rs9261316	6	A	G	0.07143	30047837
rs9261361	6	G	A	0.07143	30055933
rs6520814	X	G	A	0.1597	42574708
rs7890058	X	G	A	0.1597	42554724
rs1568350	3	G	A	0.2605	135648685
rs9875948	3	G	A	0.2605	135641904
rs7332	10	A	G	0.4661	81114060	NM_005729	PPIF	Silent	Silent
rs1126722	3	C	A	0.2773	58413518	NM_001173468,NM_000925,NR_033384	PDHB,PDHB,PDHB	Silent,Silent,Silent	Silent,Silent,Silent
rs10456372	6	A	G	0.4873	29341449	NM_030959	OR12D3	Silent	Silent
rs4708042	6	G	A	0.2269	73975404	NM_001251874	KHDC1	Silent	Silent
rs940362	6	A	G	0.2059	40145994
rs2181080	10	G	A	0.4664	81121960
rs2115374	19	A	G	0.2521	34118467	NM_001127895,NM_001127896	CHST8,CHST8	Silent,Silent	Silent,Silent
rs10848149	12	A	G	0.3559	131057010
rs4246753	5	A	G	0.2543	2014721
rs6953059	7	A	G	0.4118	156172079
rs2015241	13	A	G	0.2185	21888254
rs17687258	10	G	A	0.07627	20259437	NM_032812	PLXDC2	Silent	Silent
rs274899	17	A	G	0.2353	9546551	NM_145054,NM_001080556	WDR16,WDR16	Silent,Silent	Silent,Silent
rs12345886	9	A	C	0.2017	71627525	NM_002732	PRKACG	Silent	Silent
rs825490	12	A	G	0.3992	124591385	NM_001204299	ZNF664-FAM101A	Silent	Silent
rs13152740	4	A	G	0.2983	46381221	NM_000807,NM_001114175	GABRA2,GABRA2	Silent,Silent	Silent,Silent
rs9291283	4	A	G	0.2983	46371833	NM_000807,NM_001114175	GABRA2,GABRA2	Silent,Silent	Silent,Silent
rs10264093	7	A	G	0.1975	22138141
rs678050	1	G	A	0.1303	230313911	NM_004481	GALNT2	Silent	Silent
rs3823624	7	G	A	0.1345	2110346	NM_001013837,NM_003550,NM_001013836	MAD1L1,MAD1L1,MAD1L1	Silent,Silent,Silent	Silent,Silent,Silent
rs11700192	20	A	G	0.07983	61435047
rs9260497	6	G	A	0.07203	29920566
rs2006758	6	G	A	0.2143	28850382
rs2269553	6	A	G	0.2143	28876509	NM_006510	TRIM27	Silent	Silent
rs10183360	2	A	G	0.1849	101103384
rs17024409	2	G	A	0.1849	101103245
rs10926272	1	A	G	0.2311	240624682	NM_020066	FMN2	Silent	Silent
rs12403071	1	G	A	0.2311	240620131	NM_020066	FMN2	Silent	Silent
rs7718110	5	A	G	0.4286	79615048
rs4770628	13	A	G	0.3983	24782064	NM_001166271,NM_153023	SPATA13,SPATA13	Silent,Silent	Silent,Silent
rs12626853	21	A	G	0.4832	46077563	NM_144991	TSPEAR	Silent	Silent
rs7213544	17	A	G	0.1597	22110184
rs6610707	X	A	G	0.161	42520743
rs10790322	11	A	G	0.3051	119470333
rs4980880	12	C	A	0.0913	436454	NM_001042603	KDM5A	Silent	Silent
rs1339988	1	G	A	0.4202	248511674
rs13117929	4	G	A	0.2941	88746734	NM_001184694	MEPE	Silent	Silent
rs7174755	15	G	A	0.3193	68597127	NM_001004439	ITGA11	Silent	Silent
rs11638265	15	G	A	0.2101	28202573	NM_000275	OCA2	Silent	Silent
rs17270517	11	A	G	0.3824	5382834	NR_038321,NM_001005567	OR51B5,OR51B5	Silent,Silent	Silent,Silent
rs17270818	11	A	C	0.3824	5384070	NR_038321,NM_001005567	OR51B5,OR51B5	Silent,Silent	Silent,Silent
rs2647601	11	G	A	0.3824	5376856	NR_038321,NM_001005567	OR51B5,OR51B5	Silent,Silent	Silent,Silent
rs9890137	17	A	G	0.2521	53661836
rs9904416	17	A	C	0.2521	53654875
rs10460766	22	A	G	0.2395	48896580	NM_001082967	FAM19A5	Silent	Silent
rs1278774	13	G	A	0.4706	113543884
rs10946793	6	G	A	0.2647	25699999	NM_006998	SCGN	Silent	Silent
rs2236270	20	A	C	0.416	33523155	NM_000178	GSS	Silent	Silent
rs2018399	4	A	G	0.1597	7771634	NR_026892,NM_198595,NM_001134647	AFAP1-AS1,AFAP1,AFAP1	Silent,Silent,Silent	Silent,Silent,Silent
rs3891156	6	A	G	0.07203	29988740	NR_026751	ZNRD1-AS1	Silent	Silent
rs4778192	15	G	A	0.4958	28080061	NM_000275	OCA2	Silent	Silent
rs7771476	6	G	A	0.07203	30016573	NR_026751	ZNRD1-AS1	Silent	Silent
rs11688382	2	C	A	0.1345	239047020
rs4255644	13	A	G	0.2185	111089573	NM_001846	COL4A2	Silent	Silent
rs13056403	22	A	G	0.09664	48727674
rs6519991	22	A	G	0.09664	48725535
rs2523402	6	G	A	0.3908	29699156	NR_026973,NR_026972	HLA-F-AS1,HLA-F-AS1	Silent,Silent	Silent,Silent
rs10884244	10	A	G	0.2119	107735306
rs7199329	16	A	C	0.1471	27591340	NM_015202	KIAA0556	Silent	Silent
rs3197223	3	A	G	0.2778	48335857	NM_005793	NME6	Silent	Silent
rs1883847	20	A	G	0.2269	61528271	NM_033081,NM_001193369,NM_001193370,NM_080797	DIDO1,DIDO1,DIDO1,DIDO1	Missense_A556T,Missense_A556T,Missense_A556T,Missense_A556T	Missense_A556T,Missense_A556T,Missense_A556T,Missense_A556T
rs10793302	11	A	G	0.1807	78040961	NM_012296,NM_080491	GAB2,GAB2	Silent,Silent	Silent,Silent
rs7117238	11	A	G	0.1807	78040259	NM_012296,NM_080491	GAB2,GAB2	Silent,Silent	Silent,Silent
rs2064476	6	G	A	0.2311	33073322
rs3091282	6	C	G	0.2311	33057198	NM_002121	HLA-DPB1	Silent	Silent
rs3097652	6	A	G	0.2311	33057835
rs3117225	6	A	G	0.2311	33057711
rs3117228	6	A	C	0.2311	33056435	NM_002121	HLA-DPB1	Silent	Silent
rs3130188	6	G	A	0.2311	33057176	NM_002121	HLA-DPB1	Silent	Silent
rs9277469	6	A	C	0.2311	33053468	NM_002121	HLA-DPB1	Silent	Silent
rs9277471	6	A	G	0.2311	33053682	NM_002121	HLA-DPB1	Silent	Silent
rs9277533	6	A	G	0.2311	33054721	NM_002121	HLA-DPB1	Silent	Silent
rs9277546	6	C	A	0.2311	33055346	NM_002121	HLA-DPB1	Silent	Silent
rs9277554	6	A	G	0.2311	33055538	NM_002121	HLA-DPB1	Silent	Silent
rs1045158	1	A	C	0.2521	233113827	NM_032324	NTPCR	Silent	Silent
rs10848150	12	A	G	0.3571	131057033
rs3806933	5	A	G	0.4076	110406742	NR_045089	TSLP	Silent	Silent
rs5003265	6	G	A	0.4832	29344036
rs10890491	1	A	G	0.4706	39354602	NM_017821	RHBDL2	Silent	Silent
rs12127091	1	A	G	0.4706	39339449	NR_037634,NR_037636,NR_037637,NR_037635,NR_037633	GJA9-MYCBP,GJA9-MYCBP,GJA9-MYCBP,GJA9-MYCBP,GJA9-MYCBP	Silent,Silent,Silent,Silent,Silent	Silent,Silent,Silent,Silent,Silent
rs2147914	1	A	C	0.4706	39352271	NM_017821	RHBDL2	Missense_L273M	Missense_L273M
rs880303	1	A	G	0.4706	39340282	NR_037634,NR_037636,NR_037637,NR_037635,NR_037633,NM_030772	GJA9-MYCBP,GJA9-MYCBP,GJA9-MYCBP,GJA9-MYCBP,GJA9-MYCBP,GJA9	Silent,Silent,Silent,Silent,Silent,Missense_V497I	Silent,Silent,Silent,Silent,Silent,Missense_V497I
rs753765	17	G	A	0.06723	59969000	NM_020748,NR_026641	INTS2,INTS2	Synonymous_Q591Q,Silent	Synonymous_Q591Q,Silent
rs9910451	17	A	G	0.06723	60097081	NM_005121	MED13	Silent	Silent
rs1641769	16	G	A	0.2797	10853054	NM_002484	NUBP1	Silent	Silent
rs12850	7	A	G	0.3529	127950725	NM_001166135,NM_018077	RBM28,RBM28	Silent,Silent	Silent,Silent
rs8042506	15	G	A	0.4202	65289423
rs2478422	10	A	C	0.05882	122256857	NM_001030059	PPAPDC1A	Silent	Silent
rs17585974	17	C	A	0.1624	44249199	NM_001193465,NM_001193466,NM_015443	KANSL1,KANSL1,KANSL1	Missense_K104T,Missense_K104T,Missense_K104T	Missense_K104T,Missense_K104T,Missense_K104T
rs11120342	1	G	A	0.1218	214664556	NM_005401	PTPN14	Silent	Silent
rs1642742	3	G	A	0.3109	10191943	NM_000551,NM_198156	VHL,VHL	Silent,Silent	Silent,Silent
rs1359428	13	A	G	0.4832	111980537	NM_152324	TEX29	Synonymous_D22D	Synonymous_D22D
rs1046780	11	G	A	0.2017	77926769	NM_012296,NM_080491	GAB2,GAB2	Silent,Silent	Silent,Silent
rs2450138	11	A	G	0.2017	77924870	NM_020798	USP35	Silent	Silent
rs1062748	2	G	A	0.1807	242028741	NM_001080437,NR_028049,NR_028051,NR_028050	SNED1,MTERFD2,MTERFD2,MTERFD2	Silent,Silent,Silent,Silent	Silent,Silent,Silent,Silent
rs2867748	11	G	A	0.3487	59230701
rs6856291	4	A	G	0.1638	110409978	NM_001042734,NM_006323	SEC24B,SEC24B	Silent,Silent	Silent,Silent
rs4718163	7	A	C	0.4412	64364381	NM_021148,NR_003099	ZNF273,ZNF273	Silent,Silent	Silent,Silent
rs168654	5	G	A	0.3571	97896472
rs1445500	11	C	A	0.2101	85542482
rs17744711	11	G	A	0.2101	85600724	NM_173556	CCDC83	Silent	Silent
rs17817230	11	G	A	0.2101	85554057
rs17817254	11	C	A	0.2101	85564826
rs7943104	11	C	A	0.2101	85545180
rs16975222	16	A	G	0.2731	85126460	NM_014732	KIAA0513	Silent	Silent
rs2517645	6	G	A	0.1387	30122623	NM_006778,NM_052828	TRIM10,TRIM10	Silent,Silent	Silent,Silent
rs11101913	10	A	G	0.2143	134907239	NM_001083909	GPR123	Silent	Silent
rs6850206	4	A	G	0.1639	7435721	NM_020777,NM_001085382	SORCS2,PSAPL1	Silent,Missense_V296M	Silent,Missense_V296M
rs12616139	2	A	G	0.437	8522651
rs221904	14	A	C	0.4202	71599488
rs221917	14	G	A	0.4202	71590003
rs221924	14	G	A	0.4202	71580778	NM_014982	PCNX	Silent	Silent
rs2286311	14	G	A	0.4202	71522955	NM_014982	PCNX	Silent	Silent
rs3922812	1	A	G	0.416	178659933
rs4532794	1	A	G	0.416	178659410
rs9821040	3	G	A	0.1822	115751126	NM_002338	LSAMP	Silent	Silent
rs6913896	6	T	A	0.2311	33093365	NR_001435	HLA-DPB2	Silent	Silent
rs9277723	6	A	G	0.2311	33091454	NR_001435	HLA-DPB2	Silent	Silent
rs11639998	16	A	G	0.2815	4527109	NM_001127206,NM_002134,NM_001127204	HMOX2,HMOX2,HMOX2	Silent,Silent,Silent	Silent,Silent,Silent
rs2017409	3	A	G	0.1513	125669719
rs7611945	3	A	G	0.1513	125677514
rs1427919	5	A	G	0.1681	87422554
rs1427920	5	A	G	0.1681	87422770
rs1834910	5	A	G	0.1681	87413633
rs1223870	1	G	A	0.4202	244140051	NR_033883	LOC339529	Silent	Silent
rs7722713	5	A	G	0.1008	131589890
rs9355132	6	A	G	0.3529	169520560
rs2162610	2	C	A	0.1891	204718729
rs2707040	17	G	A	0.07143	77136834	NM_001082575	RBFOX3	Silent	Silent
rs2394779	6	C	A	0.1303	30252606
rs9366755	6	A	G	0.1303	30286729	NR_024053,NR_024052	HCG18,HCG18	Silent,Silent	Silent,Silent
rs9368628	6	G	A	0.1303	30238559
rs2295273	10	C	A	0.1092	134150920	NM_001143758,NM_001143759,NM_030626,NM_001143757,NR_026559	LRRC27,LRRC27,LRRC27,LRRC27,LRRC27	Silent,Silent,Silent,Silent,Silent	Silent,Silent,Silent,Silent,Silent
rs11746863	5	A	C	0.09244	178572268	NM_014244	ADAMTS2	Silent	Silent
rs12776770	10	G	A	0.2731	134564831	NM_005539	INPP5A	Silent	Silent
rs7811473	7	A	G	0.4832	158947104
rs1414316	13	A	G	0.3403	110450189
rs2071624	7	A	G	0.1933	158827326	NM_003382	VIPR2	Synonymous_N275N	Synonymous_N275N
rs11965524	6	A	T	0.1229	29973187	NR_026751	ZNRD1-AS1	Silent	Silent
rs3744262	17	G	A	0.3941	7613765	NM_001406	EFNB3	Silent	Silent
rs689902	18	A	G	0.339	74119969	NM_014643	ZNF516	Silent	Silent
rs1433089	19	G	A	0.1723	52506985	NM_198480,NM_001199324	ZNF615,ZNF615	Silent,Silent	Silent,Silent
rs582186	6	A	G	0.3109	6001381	NM_016588	NRN1	Silent	Silent
rs11136431	8	G	A	0.3992	1791433	NM_014629	ARHGEF10	Silent	Silent
rs11602545	11	G	A	0.2101	130766225	NM_014758	SNX19	Silent	Silent
rs2276097	11	A	G	0.2101	130777813	NM_014758	SNX19	Silent	Silent
rs3751035	11	A	G	0.2101	130785205	NM_014758	SNX19	Synonymous_T210T	Synonymous_T210T
rs1046615	11	A	G	0.3487	18300954	NM_181508,NM_007216,NM_181507	HPS5,HPS5,HPS5	Silent,Silent,Silent	Silent,Silent,Silent
rs7527128	1	A	G	0.4664	39302993
rs10759238	9	A	G	0.3235	110231170
rs7035256	9	G	A	0.3235	110226138
rs7222579	17	G	A	0.08403	3247652
rs8081333	17	G	A	0.08403	3213066
rs9911226	17	A	C	0.08403	3214106	NR_024128	OR3A4P	Silent	Silent
rs9911870	17	G	A	0.08403	3212858
rs13411119	2	A	G	0.2773	58478179
rs1007837	11	G	A	0.1849	77941076	NM_012296,NM_080491	GAB2,GAB2	Silent,Silent	Silent,Silent
rs11602622	11	G	A	0.1849	78010830	NM_012296,NM_080491	GAB2,GAB2	Silent,Silent	Silent,Silent
rs2510054	11	A	G	0.1849	77959659	NM_012296,NM_080491	GAB2,GAB2	Silent,Silent	Silent,Silent
rs948662	11	G	A	0.1849	77979829	NM_012296,NM_080491	GAB2,GAB2	Silent,Silent	Silent,Silent
rs10777160	12	G	A	0.1975	76650456
rs10777198	12	G	A	0.1975	76654245
rs1517725	12	G	A	0.1975	76653004
rs4808217	19	A	G	0.1176	15240815
rs678679	11	A	G	0.09244	35608275
rs723937	11	A	G	0.4076	120312746	NM_001198665,NM_015313	ARHGEF12,ARHGEF12	Silent,Silent	Silent,Silent
rs385417	7	A	C	0.3782	101864836	NM_001202543,NM_001202545,NM_001913,NM_001202544,NM_181500,NM_001202546,NM_181552	CUX1,CUX1,CUX1,CUX1,CUX1,CUX1,CUX1	Silent,Silent,Silent,Silent,Silent,Silent,Silent	Silent,Silent,Silent,Silent,Silent,Silent,Silent
rs409224	7	C	A	0.3782	101865210	NM_001202543,NM_001202545,NM_001913,NM_001202544,NM_181500,NM_001202546,NM_181552	CUX1,CUX1,CUX1,CUX1,CUX1,CUX1,CUX1	Silent,Silent,Silent,Silent,Silent,Silent,Silent	Silent,Silent,Silent,Silent,Silent,Silent,Silent
rs4309189	11	A	G	0.3487	111141676	NM_198498	C11orf53	Silent	Silent
rs8054700	16	A	G	0.1345	27786668	NM_015202	KIAA0556	Silent	Silent
rs888647	16	A	G	0.479	87682804	NM_020655	JPH3	Silent	Silent
rs1061807	6	A	G	0.2563	32136838	NM_006411,NM_032741	AGPAT1,AGPAT1	Silent,Silent	Silent,Silent
rs2269424	6	A	G	0.2563	32132233	NR_037861	PPT2-EGFL8	Silent	Silent
rs9267810	6	G	A	0.2563	32121594	NR_037170,NR_037169,NR_037172,NR_037171,NM_138717	LOC100507547,LOC100507547,LOC100507547,LOC100507547,PPT2	Silent,Silent,Silent,Silent,Silent	Silent,Silent,Silent,Silent,Silent
rs6494623	15	A	G	0.5	67331006
rs2181079	10	A	G	0.3193	81175250	NM_153367	ZCCHC24	Silent	Silent
rs6537949	9	C	A	0.1471	137673861	NM_000093	COL5A1	Silent	Silent
rs3791543	2	A	G	0.1134	240103967	NM_006037	HDAC4	Silent	Silent
rs6910581	6	G	A	0.3908	52735825
rs11594521	10	G	A	0.07143	5320019
rs11597152	10	G	A	0.07143	5300976
rs8059821	16	C	A	0.4916	89675068
rs11657205	17	A	G	0.3403	19623023
rs6587061	17	A	G	0.1849	20188028	NM_001243439,NM_001033553,NM_001033555	SPECC1,SPECC1,SPECC1	Silent,Silent,Silent	Silent,Silent,Silent
rs9899514	17	G	A	0.1849	20174526	NM_001243439,NM_001033553,NM_001033555	SPECC1,SPECC1,SPECC1	Silent,Silent,Silent	Silent,Silent,Silent
rs12224154	11	G	A	0.3248	33778729	NM_012175,NM_033406	FBXO3,FBXO3	Silent,Silent	Silent,Silent
rs11985424	8	G	A	0.4664	92667587
rs11205877	1	G	A	0.1513	52135979	NM_024586,NM_148908,NM_148906,NR_036662,NM_148909	OSBPL9,OSBPL9,OSBPL9,OSBPL9,OSBPL9	Silent,Silent,Silent,Silent,Silent	Silent,Silent,Silent,Silent,Silent
rs12074299	1	G	A	0.1513	52163537	NM_024586,NM_148908,NM_148906,NR_036662,NM_148909	OSBPL9,OSBPL9,OSBPL9,OSBPL9,OSBPL9	Silent,Silent,Silent,Silent,Silent	Silent,Silent,Silent,Silent,Silent
rs6695853	1	G	A	0.1513	52097580	NM_024586,NM_148908,NM_148906,NR_036662,NM_148909	OSBPL9,OSBPL9,OSBPL9,OSBPL9,OSBPL9	Silent,Silent,Silent,Silent,Silent	Silent,Silent,Silent,Silent,Silent
rs10487164	7	A	G	0.1597	103321872	NM_173054,NM_005045	RELN,RELN	Silent,Silent	Silent,Silent
rs720078	7	A	G	0.1597	103283013	NM_173054,NM_005045	RELN,RELN	Silent,Silent	Silent,Silent
rs997447	7	G	A	0.1597	103265376	NM_173054,NM_005045	RELN,RELN	Silent,Silent	Silent,Silent
rs10818081	9	C	A	0.4874	120510364
rs2650706	10	C	A	0.416	63240300
rs2993425	10	G	A	0.416	63237913
rs12199613	6	A	G	0.3109	26367218	NM_001197249,NM_001197247,NM_007047,NM_001197248	BTN3A2,BTN3A2,BTN3A2,BTN3A2	Silent,Silent,Silent,Silent	Silent,Silent,Silent,Silent
rs9393709	6	A	G	0.3109	26365147
rs12699558	7	A	G	0.2941	13831393
rs2051930	7	G	A	0.2941	13836003
rs10803844	2	A	G	0.4244	170746427	NM_172070	UBR3	Silent	Silent
rs12987772	2	A	G	0.4244	170860765	NM_172070	UBR3	Silent	Silent
rs7599582	2	G	A	0.4244	170835422	NM_172070	UBR3	Silent	Silent
rs1560569	11	G	A	0.4244	8939887	NM_001206646,NM_020642,NM_001206648,NM_001206647,NR_045417,NR_045418	AKIP1,AKIP1,AKIP1,AKIP1,AKIP1,AKIP1	Silent,Silent,Silent,Silent,Silent,Silent	Silent,Silent,Silent,Silent,Silent,Silent
rs800153	11	A	G	0.1597	2373515
rs11579521	1	A	G	0.2059	53936383
rs3922983	13	G	A	0.1807	29956034	NM_001033602	MTUS2	Silent	Silent
rs2743951	6	A	G	0.3992	29709234	NR_026973,NR_026972	HLA-F-AS1,HLA-F-AS1	Silent,Silent	Silent,Silent
rs11886874	2	G	A	0.07143	241820501
rs10736512	11	G	A	0.1891	121629132
rs1944677	11	A	G	0.1891	121616060
rs4936647	11	A	G	0.1891	121632159
rs4936651	11	A	C	0.1891	121634608
rs7115487	11	A	G	0.1891	121627609
rs7949483	11	A	G	0.1891	121621394
rs6062521	20	G	A	0.2941	62404416	NM_025224	ZBTB46	Silent	Silent
rs12325560	16	G	A	0.395	20909404	NM_173475	DCUN1D3	Silent	Silent
rs17151653	7	G	A	0.2311	127645852	NM_014390	SND1	Silent	Silent
rs4750963	10	A	G	0.3992	130279912
rs2883456	17	G	A	0.2941	40552794
rs10879943	12	G	A	0.4118	76017928
rs10510007	10	G	A	0.3445	116636721	NM_001135051	FAM160B1	Silent	Silent
rs2293718	14	G	A	0.4412	22349233
rs2320065	14	A	G	0.4412	22354769
rs9323066	14	G	A	0.4412	22362142
rs10808739	8	A	G	0.1597	65640260	NM_004820	CYP7B1	Silent	Silent
rs10957322	8	A	G	0.1597	65670364	NM_004820	CYP7B1	Silent	Silent
rs11992601	8	G	A	0.1597	65696040	NM_004820	CYP7B1	Silent	Silent
rs11996540	8	A	G	0.1597	65668267	NM_004820	CYP7B1	Silent	Silent
rs13272719	8	G	A	0.1597	65663801	NM_004820	CYP7B1	Silent	Silent
rs4737680	8	A	C	0.1597	65675055	NM_004820	CYP7B1	Silent	Silent
rs7826214	8	A	G	0.1597	65676069	NM_004820	CYP7B1	Silent	Silent
rs16913844	11	A	G	0.1303	88090476
rs7931982	11	G	A	0.1303	88106243
rs10906142	10	A	G	0.3235	12438783	NM_153498,NM_020397	CAMK1D,CAMK1D	Silent,Silent	Silent,Silent
rs757016	X	A	G	0.4538	13065175
rs28490179	6	G	A	0.1795	32519005
rs6974091	7	A	G	0.3487	57878853
rs7703	10	A	G	0.4916	858394	NM_015155	LARP4B	Silent	Silent
rs1351382	6	G	C	0.3529	32822296	NM_002800	PSMB9	Silent	Silent
rs12682375	8	G	A	0.4118	142841497
rs9961740	18	A	G	0.2269	72108304	NM_001044369	FAM69C	Silent	Silent
rs6846985	4	A	G	0.1597	184060896	NM_024949	WWC2	Silent	Silent
rs5978947	X	G	A	0.3782	8674186	NM_000216	KAL1	Silent	Silent
rs11689201	2	G	A	0.4202	100820431
rs4932304	15	A	G	0.1471	90761651	NM_020210,NM_198925	SEMA4B,SEMA4B	Silent,Silent	Silent,Silent
rs4932305	15	A	G	0.1471	90764219	NM_020210,NM_198925	SEMA4B,SEMA4B	Missense_M163I,Missense_M163I	Missense_M163I,Missense_M163I
rs709240	12	A	G	0.1933	92505932	NM_001256374,NM_001256375,NM_001256373,NR_046159,NR_046160	LOC256021,LOC256021,LOC256021,LOC256021,LOC256021	Silent,Silent,Silent,Silent,Silent	Silent,Silent,Silent,Silent,Silent
rs2076600	1	A	G	0.25	17337391	NM_001141973,NM_022089,NM_001141974	ATP13A2,ATP13A2,ATP13A2	Silent,Silent,Silent	Silent,Silent,Silent
rs2686527	7	A	G	0.2857	22482415	NM_207342,NM_001164460	STEAP1B,STEAP1B	Silent,Silent	Silent,Silent
rs766956	12	A	G	0.4202	1455106	NM_178040,NR_027948,NR_027946,NR_027949,NM_178039	ERC1,ERC1,ERC1,ERC1,ERC1	Silent,Silent,Silent,Silent,Silent	Silent,Silent,Silent,Silent,Silent
rs2240005	7	A	G	0.2521	24742553	NM_001127453,NM_001127454,NM_004403	DFNA5,DFNA5,DFNA5	Silent,Silent,Silent	Silent,Silent,Silent
rs6715338	2	G	A	0.3782	128660326
rs12905339	15	G	A	0.1008	77419814	NM_024776	PEAK1	Silent	Silent
rs12912482	15	G	A	0.1008	77603167	NM_024776	PEAK1	Silent	Silent
rs10739779	9	A	C	0.1807	101882199	NM_004612,NM_001130916	TGFBR1,TGFBR1	Silent,Silent	Silent,Silent
rs334362	9	A	G	0.1807	101926594
rs385057	9	A	G	0.1807	101922412
rs4810831	20	G	A	0.1303	47226012
rs8029133	15	C	A	0.1695	74347723
rs17062339	6	A	G	0.3782	133639892	NM_172103,NM_172105,NM_004100	EYA4,EYA4,EYA4	Silent,Silent,Silent	Silent,Silent,Silent
rs10892563	11	G	A	0.4034	120224544	NM_001198665,NM_015313	ARHGEF12,ARHGEF12	Silent,Silent	Silent,Silent
rs2857440	6	G	A	0.2373	30106493	NM_138700	TRIM40	Silent	Silent
rs299872	1	G	A	0.2017	55014160	NM_015547,NM_147161	ACOT11,ACOT11	Silent,Silent	Silent,Silent
rs719387	17	G	A	0.1387	3978031	NM_015113	ZZEF1	Silent	Silent
rs7222392	17	G	A	0.1387	4008021	NM_015113	ZZEF1	Synonymous_L493L	Synonymous_L493L
rs8065185	17	A	G	0.1387	3979982	NM_015113	ZZEF1	Synonymous_L1061L	Synonymous_L1061L
rs9890881	17	A	C	0.1387	4012739	NM_015113	ZZEF1	Silent	Silent
rs4910628	11	C	A	0.4661	4571782
rs10887032	10	G	A	0.1975	123715402
rs12240306	10	A	G	0.1975	123722906	NM_017615,NM_001167865	NSMCE4A,NSMCE4A	Silent,Silent	Silent,Silent
rs4957044	5	C	A	0.08898	499071	NM_004174	SLC9A3	Silent	Silent
rs10416555	19	A	G	0.1218	54677897	NM_001146083,NM_024298,NM_001146056	MBOAT7,MBOAT7,MBOAT7	Synonymous_A347A,Synonymous_A420A,Synonymous_A347A	Synonymous_A347A,Synonymous_A420A,Synonymous_A347A
rs1050527	19	A	C	0.1218	54677167	NM_001146083,NM_024298,NM_001146056	MBOAT7,MBOAT7,MBOAT7	Silent,Silent,Silent	Silent,Silent,Silent
rs1541268	6	G	A	0.2395	30103394
rs1557611	6	A	G	0.2395	30118360
rs1573299	6	A	G	0.2395	30115965	NM_138700	TRIM40	Silent	Silent
rs2517655	6	A	G	0.2395	30121048	NM_006778,NM_052828	TRIM10,TRIM10	Silent,Silent	Silent,Silent
rs2857438	6	A	G	0.2395	30106202	NM_138700	TRIM40	Silent	Silent
rs4392759	6	A	G	0.2395	30118707
rs757259	6	A	G	0.2395	30115542	NM_138700	TRIM40	Missense_E215K	Missense_E215K
rs757261	6	A	G	0.2395	30115063	NM_138700	TRIM40	Silent	Silent
rs757262	6	A	G	0.2395	30114955	NM_138700	TRIM40	Missense_T183M	Missense_T183M
rs9261448	6	G	A	0.2395	30095329
rs9261457	6	G	A	0.2395	30100221
rs9261466	6	A	G	0.2395	30103840
rs9261467	6	G	A	0.2395	30103898
rs9261468	6	G	A	0.2395	30104480
rs9261470	6	A	G	0.2395	30104808	NM_138700	TRIM40	Silent	Silent
rs9261488	6	A	G	0.2395	30109412	NM_138700	TRIM40	Silent	Silent
rs9261505	6	G	A	0.2395	30112408	NM_138700	TRIM40	Silent	Silent
rs9261511	6	A	C	0.2395	30113245	NM_138700	TRIM40	Silent	Silent
rs29223	6	C	A	0.09664	29588544	NM_021903,NM_001470,NM_021904	GABBR1,GABBR1,GABBR1	Silent,Silent,Silent	Silent,Silent,Silent
rs29225	6	G	A	0.09664	29581041	NM_021903,NM_001470,NM_021904	GABBR1,GABBR1,GABBR1	Synonymous_S398S,Synonymous_S515S,Synonymous_S453S	Synonymous_S398S,Synonymous_S515S,Synonymous_S453S
rs29226	6	C	A	0.09664	29581011	NM_021903,NM_001470,NM_021904	GABBR1,GABBR1,GABBR1	Silent,Silent,Silent	Silent,Silent,Silent
rs29253	6	G	A	0.09664	29580436	NM_021903,NM_001470,NM_021904	GABBR1,GABBR1,GABBR1	Silent,Silent,Silent	Silent,Silent,Silent
rs29257	6	G	A	0.09664	29578030	NM_021903,NM_001470,NM_021904	GABBR1,GABBR1,GABBR1	Silent,Silent,Silent	Silent,Silent,Silent
rs29258	6	A	G	0.09664	29577617	NM_021903,NM_001470,NM_021904	GABBR1,GABBR1,GABBR1	Silent,Silent,Silent	Silent,Silent,Silent
rs29262	6	G	A	0.09664	29576592	NM_021903,NM_001470,NM_021904	GABBR1,GABBR1,GABBR1	Silent,Silent,Silent	Silent,Silent,Silent
rs6919973	6	A	G	0.09664	29587874	NM_021903,NM_001470,NM_021904	GABBR1,GABBR1,GABBR1	Silent,Silent,Silent	Silent,Silent,Silent
rs740882	6	A	G	0.09664	29575456	NM_021903,NM_001470,NM_021904	GABBR1,GABBR1,GABBR1	Silent,Silent,Silent	Silent,Silent,Silent
rs881284	6	A	G	0.09664	29576047	NM_021903,NM_001470,NM_021904	GABBR1,GABBR1,GABBR1	Silent,Silent,Silent	Silent,Silent,Silent
rs17833498	7	A	G	0.1387	2647007	NM_001100390,NM_152558	IQCE,IQCE	Silent,Silent	Silent,Silent
rs2293405	7	A	C	0.1387	2644607	NM_001100390,NM_152558	IQCE,IQCE	Synonymous_V559V,Synonymous_V575V	Synonymous_V559V,Synonymous_V575V
rs2239529	6	A	G	0.1176	30078330	NM_007028	TRIM31	Synonymous_A213A	Synonymous_A213A
rs2249099	6	A	C	0.1176	30079307	NM_007028	TRIM31	Silent	Silent
rs2517598	6	A	G	0.1176	30080274	NM_007028	TRIM31	Synonymous_H103H	Synonymous_H103H
rs2523984	6	A	G	0.1176	30082003
rs2523985	6	G	A	0.1176	30081334
rs2523989	6	A	G	0.1176	30078275	NM_007028	TRIM31	Missense_V232I	Missense_V232I
rs2844793	6	A	G	0.1176	30080496	NM_007028	TRIM31	Synonymous_I29I	Synonymous_I29I
rs11758148	6	C	A	0.1345	28207737
rs11135858	8	A	G	0.1008	25116072	NM_024940	DOCK5	Silent	Silent
rs12549196	8	G	A	0.1008	25115730	NM_024940	DOCK5	Silent	Silent
rs11077969	17	A	G	0.4244	80085633	NM_198082	CCDC57	Missense_M833T	Missense_M833T
rs4625783	17	A	G	0.4244	80086395	NM_198082	CCDC57	Missense_R774G	Missense_R774G
rs10516690	4	A	G	0.4286	84465613	NM_001256422,NM_001256421,NM_032717	AGPAT9,AGPAT9,AGPAT9	Silent,Silent,Silent	Silent,Silent,Silent
rs17170777	7	A	G	0.3025	147695550	NM_014141,NR_031644,NR_036093	CNTNAP2,MIR548F3,MIR548T	Silent,Silent,Silent	Silent,Silent,Silent
rs9261489	6	G	A	0.2373	30109482	NM_138700	TRIM40	Silent	Silent
rs7213172	17	C	A	0.4237	80085703	NM_198082	CCDC57	Missense_Q810K	Missense_Q810K
rs4470979	7	A	G	0.3487	57320738
rs4959044	6	A	G	0.2373	30114666	NM_138700	TRIM40	Silent	Silent
rs1569283	3	A	G	0.2101	131754721
rs11925965	3	A	G	0.2731	125740393	NM_017836,NM_001008486,NM_001008487,NM_001164475,NM_001008485	SLC41A3,SLC41A3,SLC41A3,SLC41A3,SLC41A3	Silent,Silent,Silent,Silent,Silent	Silent,Silent,Silent,Silent,Silent
rs12633421	3	A	G	0.2731	125760349	NM_017836,NM_001008486,NM_001008487,NM_001164475,NM_001008485	SLC41A3,SLC41A3,SLC41A3,SLC41A3,SLC41A3	Silent,Silent,Silent,Silent,Silent	Silent,Silent,Silent,Silent,Silent
rs3804587	3	A	G	0.2731	125737621	NM_017836,NM_001008486,NM_001008487,NM_001164475,NM_001008485	SLC41A3,SLC41A3,SLC41A3,SLC41A3,SLC41A3	Silent,Silent,Silent,Silent,Silent	Silent,Silent,Silent,Silent,Silent
rs883207	3	A	C	0.2731	125733081	NM_017836,NM_001008486,NM_001008487,NM_001164475,NM_001008485	SLC41A3,SLC41A3,SLC41A3,SLC41A3,SLC41A3	Silent,Silent,Silent,Silent,Silent	Silent,Silent,Silent,Silent,Silent
rs3829849	9	A	G	0.3277	129390800	NM_002316,NM_001174147,NM_001174146	LMX1B,LMX1B,LMX1B	Silent,Silent,Silent	Silent,Silent,Silent
rs13270447	8	A	C	0.06723	10624854	NM_017884	PINX1	Silent	Silent
rs6993753	8	A	G	0.06723	10690509	NM_017884	PINX1	Silent	Silent
rs3747120	22	A	G	0.3067	25591847	NM_001145206	KIAA1671	Silent	Silent
rs7182756	15	A	C	0.1345	65669304	NM_004884	IGDCC3	Silent	Silent
rs7563889	2	A	C	0.07983	49129890
rs4481540	7	G	A	0.1849	158785846
rs1059288	6	A	G	0.458	33267672	NM_172209,NM_003190	TAPBP,TAPBP	Silent,Silent	Silent,Silent
rs10056462	5	A	G	0.1134	135426282
rs7728385	5	A	C	0.1134	135419046
rs12509365	4	G	A	0.4328	119994554
rs7122140	11	G	A	0.4153	93585420
rs3922641	7	G	A	0.416	814788	NM_017802	HEATR2	Missense_R743K	Missense_R743K
rs29227	6	A	C	0.09746	29580588	NM_021903,NM_001470,NM_021904	GABBR1,GABBR1,GABBR1	Silent,Silent,Silent	Silent,Silent,Silent
rs267193	6	C	A	0.4454	7846500	NM_001718	BMP6	Silent	Silent
rs6842514	4	G	A	0.1261	190243940
rs2362974	5	G	A	0.1229	36156654	NM_001243120,NM_032637,NM_005983	SKP2,SKP2,SKP2	Silent,Silent,Silent	Silent,Silent,Silent
rs11643057	16	G	A	0.2899	4544505	NM_001127206,NM_002134,NM_001127204	HMOX2,HMOX2,HMOX2	Silent,Silent,Silent	Silent,Silent,Silent
rs3130100	6	A	G	0.4622	33283766	NM_005453,NM_001145338	ZBTB22,ZBTB22	Missense_T310A,Missense_T310A	Missense_T310A,Missense_T310A
rs7152250	14	A	C	0.2983	90983296
rs10920357	1	A	G	0.3782	202151566	NR_002930	PTPRVP	Silent	Silent
rs1278923	14	G	A	0.3487	32413685
rs3731935	2	G	A	0.2395	97020049	NM_015341	NCAPH	Synonymous_D377D	Synonymous_D377D
rs10193614	2	G	A	0.08824	240940636	NM_004544	NDUFA10	Silent	Silent
rs13396556	2	A	G	0.08824	240900097	NM_004544	NDUFA10	Silent	Silent
rs10484439	6	A	G	0.07143	26309908
rs8068013	17	G	A	0.416	11498751
rs7152076	14	A	G	0.07983	102698034	NM_014226	MOK	Silent	Silent
rs7896031	10	A	G	0.06723	10403468
rs2956914	8	A	C	0.4538	1512571	NM_004745	DLGAP2	Silent	Silent
rs132893	22	G	A	0.2773	25556577	NM_001145206	KIAA1671	Silent	Silent
rs4406078	4	G	A	0.4496	57521325	NM_001145459,NM_139211,NM_001145460,NM_139212,NM_032495	HOPX,HOPX,HOPX,HOPX,HOPX	Silent,Silent,Silent,Silent,Silent	Silent,Silent,Silent,Silent,Silent
rs685182	7	G	A	0.3992	140265434	NM_015689	DENND2A	Silent	Silent
rs9277426	6	A	C	0.2288	33051910	NM_002121	HLA-DPB1	Silent	Silent
rs1012839	12	A	C	0.07983	22664858	NM_014802	KIAA0528	Silent	Silent
rs10842027	12	G	A	0.07983	22625661	NM_014802	KIAA0528	Silent	Silent
rs7303512	12	A	C	0.07983	22682681	NM_014802	KIAA0528	Silent	Silent
rs7958951	12	G	A	0.07983	22720892
rs4969355	17	A	G	0.09244	79012347	NM_006340,NM_017451,NM_001144888,NM_017450	BAIAP2,BAIAP2,BAIAP2,BAIAP2	Silent,Silent,Silent,Silent	Silent,Silent,Silent,Silent
rs1362126	6	A	G	0.3866	29691019
rs1419673	6	G	A	0.2415	30096717
rs1052989	6	A	G	0.2521	31146403
rs9380220	6	A	C	0.2521	31146584
rs2247337	20	G	A	0.3445	23548401	NM_080610	CST9L	Silent	Silent
rs28560209	9	G	A	0.2857	140073120	NM_013366	ANAPC2	Silent	Silent
rs28665875	9	G	A	0.2857	140076439	NM_013366	ANAPC2	Silent	Silent
rs8003131	14	G	A	0.4076	37444794	NM_001171170,NM_030631	SLC25A21,SLC25A21	Silent,Silent	Silent,Silent
rs16958694	17	A	G	0.4496	63944513	NM_001199165,NM_145036	CEP112,CEP112	Silent,Silent	Silent,Silent
rs2028616	17	A	C	0.4496	63956689	NM_001199165,NM_145036	CEP112,CEP112	Silent,Silent	Silent,Silent
rs3760666	19	G	A	0.3025	49667351	NM_017636,NM_001195227	TRPM4,TRPM4	Silent,Silent	Silent,Silent
rs11745733	5	A	G	0.1134	360739	NM_001242412,NM_020731	AHRR,AHRR	Silent,Silent	Silent,Silent
rs12822389	12	G	A	0.1555	131640896
rs10188318	2	A	G	0.2395	242284645	NM_006155,NM_001008491,NM_004404,NM_001008492	SEPT2,SEPT2,SEPT2,SEPT2	Silent,Silent,Silent,Silent	Silent,Silent,Silent,Silent
rs7209474	17	A	G	0.4202	80136418	NM_198082	CCDC57	Missense_V480M	Missense_V480M
rs7524281	1	A	C	0.3487	152783255
rs11130643	3	A	G	0.2815	58423288
rs11915480	3	G	A	0.2815	58377159	NM_017771	PXK	Silent	Silent
rs3191903	3	A	G	0.2815	58382846	NM_017771	PXK	Synonymous_C301C	Synonymous_C301C
rs4681679	3	A	G	0.2815	58332068	NM_017771	PXK	Silent	Silent
rs12296021	11	G	A	0.411	1040790
rs10283455	9	A	C	0.1822	101905643	NM_004612,NM_001130916	TGFBR1,TGFBR1	Silent,Silent	Silent,Silent
rs4940456	18	A	G	0.3319	56963742	NM_181654	CPLX4	Silent	Silent
rs11205073	1	C	A	0.3529	152654385
rs12032251	1	A	G	0.3529	152595194
rs2014368	1	G	A	0.3529	152651029
rs4845317	1	G	A	0.3529	152670341
rs4845457	1	A	G	0.3529	152598435
rs7527788	1	A	G	0.3529	152596414
rs2197205	3	A	G	0.3992	111758076
rs540742	1	G	A	0.2269	78585086	NM_017655	GIPC2	Missense_L206P	Missense_L206P
rs869714	1	A	G	0.4412	167126250
rs2315654	20	G	A	0.1933	62399641	NM_025224	ZBTB46	Silent	Silent
rs1009977	14	C	A	0.479	55603002	NM_002306,NM_001177388	LGALS3,LGALS3	Silent,Silent	Silent,Silent
rs11622740	14	A	G	0.479	55617844	NM_014750,NM_001146015	DLGAP5,DLGAP5	Silent,Silent	Silent,Silent
rs2274273	14	A	G	0.479	55614636
rs3825613	14	C	A	0.479	55593172
rs4644	14	A	C	0.479	55604935	NM_002306,NM_001177388,NR_003225	LGALS3,LGALS3,LGALS3	Missense_P64H,Missense_P64H,Silent	Missense_P64H,Missense_P64H,Silent
rs7160110	14	G	A	0.479	55594635
rs7653402	3	G	A	0.2269	194799732	NM_152531	XXYLT1	Silent	Silent
rs6731591	2	G	A	0.2101	166898249	NM_006920,NM_001202435,NM_001165964,NM_001165963	SCN1A,SCN1A,SCN1A,SCN1A	Silent,Silent,Silent,Silent	Silent,Silent,Silent,Silent
rs11654986	17	A	G	0.4496	57206124	NM_182620,NM_001100595	SKA2,SKA2	Silent,Silent	Silent,Silent
rs10491082	17	A	G	0.4832	6557587
rs9911968	17	G	A	0.4832	6558329
rs745116	3	C	A	0.2881	48272536
rs9385708	6	A	G	0.2689	135192075
rs1567757	12	A	C	0.4622	53082253
rs2741158	12	G	A	0.4622	53071560	NM_006121	KRT1	Silent	Silent
rs4680833	3	C	A	0.1387	29456714	NM_001177711,NM_001003792,NM_014483,NM_001003793,NM_001177712	RBMS3,RBMS3,RBMS3,RBMS3,RBMS3	Silent,Silent,Silent,Silent,Silent	Silent,Silent,Silent,Silent,Silent
rs1407514	6	C	A	0.1092	169153014
rs2590453	3	G	A	0.2017	187667808
rs576072	3	G	A	0.2017	187665490
rs7758512	6	C	A	0.1197	29970589	NR_026751	ZNRD1-AS1	Silent	Silent
rs2993315	13	G	A	0.1891	113685654	NM_001112732,NM_024979	MCF2L,MCF2L	Silent,Silent	Silent,Silent
rs2487052	9	A	G	0.2437	107686405	NM_005502	ABCA1	Silent	Silent
rs7812644	8	G	A	0.1624	65681616	NM_004820	CYP7B1	Silent	Silent
rs12402888	1	A	C	0.08403	160059748
rs6486245	11	A	G	0.4034	15438256
rs3746755	20	A	G	0.2311	61578610	NM_017896	C20orf11	Silent	Silent
rs3806932	5	G	A	0.4118	110405675
rs12730301	1	A	C	0.3193	54767767	NM_001009955,NM_145716,NM_018070	SSBP3,SSBP3,SSBP3	Silent,Silent,Silent	Silent,Silent,Silent
rs4374022	12	A	G	0.2185	55373780	NM_001136030,NM_001098815	KIAA0748,KIAA0748	Silent,Silent	Silent,Silent
rs566750	5	A	G	0.3613	134485285
rs824854	5	G	A	0.4286	158083398
rs1036747	10	G	A	0.105	3506070
rs4881173	10	A	G	0.105	3502282
rs10757276	9	A	G	0.1513	2220915
rs2796298	10	G	A	0.3151	29576177
rs334287	5	A	G	0.1471	31373941
rs552305	3	A	G	0.3941	177295215
rs3743034	15	A	G	0.3613	41101145	NM_001077268	ZFYVE19	Silent	Silent
rs11633619	15	A	G	0.2983	60644074	NM_001136015,NM_004039,NM_001002857,NM_001002858	ANXA2,ANXA2,ANXA2,ANXA2	Silent,Silent,Silent,Silent	Silent,Silent,Silent,Silent
rs3095151	6	A	C	0.2353	30900150
rs3131787	6	G	A	0.2353	30899524	NM_205854	SFTA2	Missense_N37S	Missense_N37S
rs4678	6	A	G	0.2353	30893941	NM_001167733,NM_020442,NM_001167734	VARS2,VARS2,VARS2	Missense_R909Q,Missense_R1049Q,Missense_R1079Q	Missense_R909Q,Missense_R1049Q,Missense_R1079Q
rs1635291	17	G	A	0.1891	43751913	NM_001256299,NR_037772	CRHR1,CRHR1	Silent,Silent	Silent,Silent
rs1724400	17	A	C	0.1891	43755871	NM_001256299,NR_037772	CRHR1,CRHR1	Silent,Silent	Silent,Silent
rs7215239	17	G	A	0.1891	43767773	NM_001256299,NR_037772	CRHR1,CRHR1	Silent,Silent	Silent,Silent
rs4417190	10	A	G	0.416	50326124
rs4620641	10	C	A	0.416	50326725
rs1940455	11	A	G	0.3277	128785123	NM_000890	KCNJ5	Silent	Silent
rs11235951	11	A	G	0.1345	73638858
rs10836241	11	C	A	0.4412	4560369
rs12244973	10	A	G	0.1134	127843126	NM_003474,NM_021641	ADAM12,ADAM12	Silent,Silent	Silent,Silent
rs748289	10	A	G	0.1134	127837841	NM_003474,NM_021641	ADAM12,ADAM12	Silent,Silent	Silent,Silent
rs6782407	3	G	A	0.3109	128338748
rs9343264	6	C	A	0.1429	75775381
rs9257274	6	G	A	0.2185	28826262
rs9430163	1	G	A	0.2373	11048188
rs11709691	3	G	A	0.2899	48303669	NM_016089	ZNF589	Silent	Silent
rs11710861	3	A	G	0.2899	48297560	NM_016089	ZNF589	Silent	Silent
rs11718329	3	G	C	0.2899	48309828	NM_016089	ZNF589	Missense_T216R	Missense_T216R
rs13059037	3	G	A	0.2899	48287879	NM_016089	ZNF589	Silent	Silent
rs13068265	3	C	A	0.2899	48301614	NM_016089	ZNF589	Silent	Silent
rs3937	3	G	A	0.2899	48312402	NM_016089	ZNF589	Silent	Silent
rs10936996	3	A	G	0.05462	178977074	NR_028135,NM_001163677,NM_171829,NM_171828	KCNMB3,KCNMB3,KCNMB3,KCNMB3	Silent,Silent,Silent,Silent	Silent,Silent,Silent,Silent
rs318473	6	G	A	0.4916	2886795
rs318477	6	A	G	0.4916	2887652	NM_004155	SERPINB9	Silent	Silent
rs11025603	11	A	G	0.1471	3167177	NM_001144063,NM_145638,NM_020896	OSBPL5,OSBPL5,OSBPL5	Silent,Silent,Silent	Silent,Silent,Silent
rs10835363	11	G	A	0.3151	28627504
rs655089	11	C	A	0.4286	69448575
rs9848661	3	A	C	0.2966	131578097	NM_130808	CPNE4	Silent	Silent
rs11241998	5	A	G	0.1008	128779359
rs9590923	13	A	C	0.4118	46291974
rs2117915	12	G	A	0.3992	96185742
rs1109798	6	A	G	0.3866	39289875	NM_001135105,NM_032115,NM_001135107,NM_001135106	KCNK16,KCNK16,KCNK16,KCNK16	Silent,Silent,Silent,Silent	Silent,Silent,Silent,Silent
rs3734619	6	A	G	0.3866	39290200	NM_001135105,NM_032115,NM_001135107,NM_001135106	KCNK16,KCNK16,KCNK16,KCNK16	Synonymous_A39A,Synonymous_A39A,Synonymous_A39A,Synonymous_A39A	Synonymous_A39A,Synonymous_A39A,Synonymous_A39A,Synonymous_A39A
rs13024441	2	A	G	0.4748	10685243
rs1227003	2	G	A	0.06723	230119278	NM_017933,NM_001100818	PID1,PID1	Silent,Silent	Silent,Silent
rs16960672	17	A	G	0.09664	19978028	NM_001243439	SPECC1	Silent	Silent
rs1060604	1	G	A	0.2983	156184268	NM_001199663,NM_001199661,NM_001199664,NM_001199654,NM_001199653,NM_001199662,NM_007221	PMF1-BGLAP,PMF1-BGLAP,PMF1-BGLAP,PMF1,PMF1,PMF1-BGLAP,PMF1	Silent,Silent,Silent,Silent,Silent,Silent,Silent	Silent,Silent,Silent,Silent,Silent,Silent,Silent
rs7773358	6	A	G	0.1134	29701800	NR_026973,NR_026972	HLA-F-AS1,HLA-F-AS1	Silent,Silent	Silent,Silent
rs9258207	6	A	G	0.1134	29704443	NR_026973,NR_026972	HLA-F-AS1,HLA-F-AS1	Silent,Silent	Silent,Silent
rs9258208	6	A	G	0.1134	29704545	NR_026973,NR_026972	HLA-F-AS1,HLA-F-AS1	Silent,Silent	Silent,Silent
rs9258211	6	A	G	0.1134	29706180	NR_026973,NR_026972	HLA-F-AS1,HLA-F-AS1	Silent,Silent	Silent,Silent
rs9258218	6	A	G	0.1134	29708028	NR_026973,NR_026972	HLA-F-AS1,HLA-F-AS1	Silent,Silent	Silent,Silent
rs6430506	2	A	G	0.2479	135061348	NM_002410	MGAT5	Silent	Silent
rs749048	2	A	C	0.2479	135067289	NM_002410	MGAT5	Silent	Silent
rs7573104	2	G	A	0.2479	135065943	NM_002410	MGAT5	Silent	Silent
rs6027936	20	G	A	0.2731	59541866
rs3783394	14	A	G	0.3319	103858673	NM_001128920,NM_002376,NM_001128919,NM_001128918,NM_001128921	MARK3,MARK3,MARK3,MARK3,MARK3	Silent,Silent,Silent,Silent,Silent	Silent,Silent,Silent,Silent,Silent
rs10930393	2	A	G	0.4286	170908633	NM_172070	UBR3	Silent	Silent
rs842454	7	G	A	0.3571	158577140	NM_020728	ESYT2	Silent	Silent
rs845171	X	G	A	0.1849	140311846
rs11092589	X	A	G	0.2101	106496735
rs1152327	X	C	A	0.2101	106301712
rs1152335	X	A	G	0.2101	106319219	NM_001171080,NM_018301	RBM41,RBM41	Silent,Silent	Silent,Silent
rs1285563	X	G	A	0.2101	106330707	NM_001171080,NM_018301	RBM41,RBM41	Silent,Silent	Silent,Silent
rs1285565	X	A	G	0.2101	106379628	NM_017681,NR_033676	NUP62CL,NUP62CL	Silent,Silent	Silent,Silent
rs1285590	X	G	A	0.2101	106396455	NM_017681,NR_033676	NUP62CL,NUP62CL	Synonymous_R159R,Silent	Synonymous_R159R,Silent
rs1343212	X	A	G	0.2101	106440550	NM_017681,NR_033676	NUP62CL,NUP62CL	Silent,Silent	Silent,Silent
rs1936015	X	G	A	0.2101	106467752	NM_001169154,NM_173494	CXorf41,CXorf41	Silent,Silent	Silent,Silent
rs1954365	X	A	G	0.2101	106462267	NM_001169154,NM_173494	CXorf41,CXorf41	Silent,Silent	Silent,Silent
rs1954366	X	A	G	0.2101	106462405	NM_001169154,NM_173494	CXorf41,CXorf41	Silent,Silent	Silent,Silent
rs6616638	X	A	C	0.2101	106475646	NM_001169154,NM_173494	CXorf41,CXorf41	Silent,Silent	Silent,Silent
rs6622146	X	G	A	0.2101	106322665	NM_001171080,NM_018301	RBM41,RBM41	Silent,Silent	Silent,Silent
rs29233	6	C	G	0.05128	29611229
rs10484549	6	G	A	0.05042	30026290	NR_026751	ZNRD1-AS1	Silent	Silent
rs16896044	6	A	G	0.05042	29981750	NR_026751	ZNRD1-AS1	Silent	Silent
rs16896052	6	G	A	0.05042	29804176
rs16896081	6	A	G	0.05042	29811709
rs16896923	6	G	A	0.05042	30000687	NR_026751	ZNRD1-AS1	Silent	Silent
rs2286404	6	G	A	0.05042	29973620	NR_026751	ZNRD1-AS1	Silent	Silent
rs2893999	6	G	A	0.05042	29943832	NR_028032	HCG9	Silent	Silent
rs3869062	6	G	A	0.05042	29934891
rs35705491	11	G	A	0.194	1214349
rs10090179	8	A	G	0.4958	144339053	NM_173832	ZFP41	Silent	Silent
rs7464066	8	G	A	0.4958	144330452	NM_173832	ZFP41	Silent	Silent
rs17375690	3	A	G	0.1218	63273928	NM_001130003	SYNPR	Silent	Silent
rs7387080	8	A	G	0.4958	144337633	NM_173832	ZFP41	Silent	Silent
rs6916921	6	A	G	0.09746	31520426	NM_001144962,NM_001144963,NM_005007,NM_001144961	NFKBIL1,NFKBIL1,NFKBIL1,NFKBIL1	Silent,Silent,Silent,Silent	Silent,Silent,Silent,Silent
rs2057170	20	G	A	0.1849	60710563
rs6089664	20	G	A	0.1849	60714525	NM_002792	PSMA7	Silent	Silent
rs502464	11	G	A	0.1765	6819423
rs2721965	8	C	A	0.3992	116662038	NM_014112	TRPS1	Silent	Silent
rs7582271	2	A	G	0.1891	239574950
rs603787	15	A	G	0.1765	40731325
rs6937877	6	A	G	0.2017	168533648
rs1467313	6	A	G	0.2059	40128942
rs7647446	3	A	G	0.1975	121970020	NM_000388,NM_001178065	CASR,CASR	Silent,Silent	Silent,Silent
rs6065627	20	G	A	0.06723	42194802	NM_170693,NM_001199264,NM_016276	SGK2,SGK2,SGK2	Silent,Silent,Silent	Silent,Silent,Silent
rs10508462	10	C	A	0.4622	13519743	NM_152751,NM_001100912	BEND7,BEND7	Silent,Silent	Silent,Silent
rs16966213	15	A	G	0.05462	38361447
rs9643184	8	A	G	0.1639	124688771
rs9430161	1	A	C	0.235	11046855
rs4984954	16	G	A	0.1765	931686	NR_033645,NM_022773,NR_033646	LMF1,LMF1,LMF1	Silent,Silent,Silent	Silent,Silent,Silent
rs4619692	20	A	G	0.3403	61170408
rs12943352	17	G	A	0.4034	40808069
rs2292750	17	G	A	0.4034	40811781	NM_016437	TUBG2	Silent	Silent
rs4792930	17	A	C	0.4034	40805844
rs10037049	5	G	A	0.1176	149675349
rs4876039	8	G	A	0.1471	1370352
rs2296896	13	A	G	0.1176	113030674	NM_145248	SPACA7	Silent	Silent
rs6589411	11	G	A	0.4496	113930758	NM_006006	ZBTB16	Silent	Silent
rs892713	6	A	G	0.3067	143586007	NM_016108	AIG1	Silent	Silent
rs13011502	2	A	G	0.1807	19549981
rs10832275	11	C	A	0.3445	14478224
rs12295888	11	G	A	0.3445	14450531
rs13030174	2	C	A	0.2647	232271284
rs2855430	6	A	G	0.1345	33141280	NM_080679,NM_080681,NM_080680	COL11A2,COL11A2,COL11A2	Missense_P787L,Missense_P808L,Missense_P894L	Missense_P787L,Missense_P808L,Missense_P894L
rs7996442	13	G	A	0.2269	99576851	NM_001130048,NM_015296,NM_001130050,NM_001130049	DOCK9,DOCK9,DOCK9,DOCK9	Silent,Silent,Silent,Silent	Silent,Silent,Silent,Silent
rs9261302	6	A	G	0.1218	30042349	NM_170769,NM_025236	RNF39,RNF39	Silent,Silent	Silent,Silent
rs7729265	5	G	A	0.4538	17391377
rs1830095	3	G	A	0.4286	114085053	NM_001164347,NM_001164343,NM_015642,NM_001164346,NM_001164345,NM_001164342,NM_001164344,NR_038993	ZBTB20,ZBTB20,ZBTB20,ZBTB20,ZBTB20,ZBTB20,ZBTB20,ZBTB20-AS1	Silent,Silent,Silent,Silent,Silent,Silent,Silent,Silent	Silent,Silent,Silent,Silent,Silent,Silent,Silent,Silent
rs12119170	1	A	G	0.4407	42856160	NM_173642	RIMKLA	Silent	Silent
rs10115249	9	A	G	0.09244	132623868	NM_001110303,NM_006676,NM_001008563	USP20,USP20,USP20	Synonymous_A158A,Synonymous_A158A,Synonymous_A158A	Synonymous_A158A,Synonymous_A158A,Synonymous_A158A
rs10819568	9	A	G	0.09244	132620364	NM_001110303,NM_006676,NM_001008563	USP20,USP20,USP20	Synonymous_F57F,Synonymous_F57F,Synonymous_F57F	Synonymous_F57F,Synonymous_F57F,Synonymous_F57F
rs2417150	9	A	G	0.09244	132620224	NM_001110303,NM_006676,NM_001008563	USP20,USP20,USP20	Silent,Silent,Silent	Silent,Silent,Silent
rs4836674	9	A	G	0.09244	132618578	NM_001110303,NM_006676,NM_001008563	USP20,USP20,USP20	Silent,Silent,Silent	Silent,Silent,Silent
rs6478920	9	A	G	0.09244	132631680	NM_001110303,NM_006676,NM_001008563	USP20,USP20,USP20	Synonymous_L456L,Synonymous_L456L,Synonymous_L456L	Synonymous_L456L,Synonymous_L456L,Synonymous_L456L
rs7048514	9	A	G	0.09244	132616564	NM_001110303,NM_006676,NM_001008563	USP20,USP20,USP20	Silent,Silent,Silent	Silent,Silent,Silent
rs913316	9	A	G	0.09244	132625818	NM_001110303,NM_006676,NM_001008563	USP20,USP20,USP20	Silent,Silent,Silent	Silent,Silent,Silent
rs9926714	16	A	C	0.07983	66154700
rs7613392	3	G	A	0.1303	72956987	NM_001080393	GXYLT2	Silent	Silent
rs26965	5	A	G	0.1134	112739017	NM_001085377	MCC	Silent	Silent
rs26980	5	C	A	0.1134	112770027	NM_001085377,NM_032028	MCC,TSSK1B	Silent,Synonymous_A170A	Silent,Synonymous_A170A
rs2143462	6	A	G	0.1849	32335204	NM_006781	C6orf10	Silent	Silent
rs9799	17	A	G	0.3235	77910156
rs1781867	19	G	A	0.2143	21487170	NM_021269	ZNF708	Silent	Silent
rs4713438	6	A	G	0.1387	31146846
rs4270381	2	G	A	0.2941	1186496	NM_018968	SNTG2	Silent	Silent
rs1557607	6	G	A	0.2353	30118637
rs12324301	15	A	G	0.2059	100786493	NM_139057	ADAMTS17	Silent	Silent
rs4277200	12	A	C	0.4244	25464031
rs1799724	6	A	G	0.09746	31542482
rs11058785	12	A	G	0.2017	122651255
rs9965323	18	G	A	0.2605	11912236
rs3732136	2	A	G	0.2731	58387000	NM_001130482,NR_036441,NM_001130480,NM_001130483,NM_006296,NM_001130481,NM_018062,NM_001114636	VRK2,VRK2,VRK2,VRK2,VRK2,VRK2,FANCL,FANCL	Silent,Silent,Silent,Silent,Silent,Silent,Silent,Silent	Silent,Silent,Silent,Silent,Silent,Silent,Silent,Silent
rs6496644	15	A	G	0.1471	90746156	NM_020210,NM_198925	SEMA4B,SEMA4B	Silent,Silent	Silent,Silent
rs6916422	6	A	G	0.2983	29938110
rs6935053	6	C	A	0.2983	29934163
rs2044922	8	C	A	0.3782	1154309
rs2044924	8	G	A	0.3782	1154027
rs11091720	X	A	G	0.161	53106865	NM_018969	GPR173	Synonymous_H354H	Synonymous_H354H
rs2107192	6	A	G	0.3403	29433942
rs2523439	6	A	G	0.3403	29427520	NM_030883	OR2H1	Silent	Silent
rs713841	22	A	G	0.395	39529029	NM_175709	CBX7	Silent	Silent
rs9258205	6	G	A	0.1144	29703823	NR_026973,NR_026972	HLA-F-AS1,HLA-F-AS1	Silent,Silent	Silent,Silent
rs1075653	3	G	A	0.395	52825528	NM_002215,NM_001166434,NM_001166435,NM_001166436	ITIH1,ITIH1,ITIH1,ITIH1	Silent,Silent,Silent,Silent	Silent,Silent,Silent,Silent
rs1076425	3	G	A	0.395	52825462	NM_002215,NM_001166434,NM_001166435,NM_001166436	ITIH1,ITIH1,ITIH1,ITIH1	Silent,Silent,Silent,Silent	Silent,Silent,Silent,Silent
rs2071508	3	A	G	0.395	52826846
rs9324	3	G	A	0.395	52825585	NM_002215,NM_001166434,NM_001166435,NM_001166436	ITIH1,ITIH1,ITIH1,ITIH1	Synonymous_S849S,Synonymous_S707S,Synonymous_S561S,Synonymous_S561S	Synonymous_S849S,Synonymous_S707S,Synonymous_S561S,Synonymous_S561S
rs1919840	2	G	A	0.2563	125009858	NM_130773	CNTNAP5	Silent	Silent
rs10884242	10	A	G	0.2101	107680866
rs10128967	12	G	A	0.07143	48452709	NM_014554	SENP1	Silent	Silent
rs10506276	12	A	G	0.07143	48594514
rs11830617	12	G	A	0.07143	48607133
rs17224828	12	G	A	0.07143	48597064	NM_001004134	OR10AD1	Synonymous_N4N	Synonymous_N4N
rs17823193	12	A	G	0.07143	48596890	NM_001004134	OR10AD1	Synonymous_F62F	Synonymous_F62F
rs7297558	12	G	A	0.07143	48607596
rs10933936	3	A	G	0.08824	108021294
rs1531191	3	A	G	0.08824	107970084
rs9637380	3	G	A	0.08824	108019111
rs7086377	10	A	C	0.3739	3596526
rs1810472	6	G	A	0.2353	33083121	NR_001435	HLA-DPB2	Silent	Silent
rs4941567	13	A	G	0.2059	31584319
rs4748035	10	A	G	0.4538	13511986	NM_152751,NM_001100912	BEND7,BEND7	Silent,Silent	Silent,Silent
rs12906190	15	A	G	0.1513	30967896	NR_038253,NR_038254,NR_038255	LOC100288637,LOC100288637,LOC100288637	Silent,Silent,Silent	Silent,Silent,Silent
rs11264087	1	A	G	0.1975	38163387	NM_018101	CDCA8	Silent	Silent
rs2831893	21	A	C	0.06723	29899760
rs8132365	21	A	G	0.06723	29859121
rs9982652	21	A	G	0.06723	29915806
rs6530199	X	A	C	0.4118	8681567	NM_000216	KAL1	Silent	Silent
rs12756322	1	A	C	0.2899	108037997
rs3749310	3	G	A	0.3992	111730546	NM_013259,NM_001008272,NM_001008273	TAGLN3,TAGLN3,TAGLN3	Silent,Silent,Silent	Silent,Silent,Silent
rs3749311	3	C	A	0.3992	111730591	NM_013259,NM_001008272,NM_001008273	TAGLN3,TAGLN3,TAGLN3	Silent,Silent,Silent	Silent,Silent,Silent
rs6877325	5	G	A	0.1513	16785604	NM_012334	MYO10	Silent	Silent
rs9917155	2	C	A	0.4748	161163559	NM_002897,NM_016836	RBMS1,RBMS1	Silent,Silent	Silent,Silent
rs898590	15	A	G	0.3109	68604175	NM_001004439	ITGA11	Silent	Silent
rs8106699	19	A	G	0.1218	8399272	NM_198471	KANK3	Synonymous_D453D	Synonymous_D453D
rs994826	14	G	A	0.4454	22349495
rs1061342	17	A	G	0.1218	29114463	NM_015986	CRLF3	Silent	Silent
rs1061346	17	A	G	0.1218	29114229	NM_015986	CRLF3	Silent	Silent
rs11656278	17	A	G	0.1218	29075188	NR_024187	SUZ12P	Silent	Silent
rs7214570	17	G	A	0.1218	29147164	NM_015986	CRLF3	Silent	Silent
rs9895785	17	G	A	0.1218	29107708
rs9911997	17	G	A	0.1218	29124648	NM_015986	CRLF3	Silent	Silent
rs4940703	18	A	G	0.2227	56115386
rs6566969	18	A	G	0.2227	56118999
rs10484543	6	A	T	0.2203	28791202
rs12361769	11	G	A	0.3529	86482912
rs6569422	6	A	G	0.07143	125699831
rs17184526	14	A	G	0.1176	24667051
rs6504983	17	A	G	0.2311	53692211
rs7225971	17	G	A	0.2311	53704622
rs1699101	11	G	A	0.1891	121582420
rs662333	11	G	A	0.1891	121578945
rs16985367	19	G	A	0.1513	54614270	NM_013342	TFPT	Silent	Silent
rs16985368	19	G	A	0.1513	54614590	NM_013342	TFPT	Silent	Silent
rs11652631	17	G	A	0.125	29060766	NR_024187	SUZ12P	Silent	Silent
rs10840148	11	A	G	0.4244	8923528	NM_005418	ST5	Silent	Silent
rs11130638	3	G	A	0.2797	58405947	NM_017771	PXK	Silent	Silent
rs11117737	1	G	A	0.4412	217126354	NM_001243505,NM_001243507,NM_001134285,NM_206594,NM_206595,NM_001243506,NM_001243509	ESRRG,ESRRG,ESRRG,ESRRG,ESRRG,ESRRG,ESRRG	Silent,Silent,Silent,Silent,Silent,Silent,Silent	Silent,Silent,Silent,Silent,Silent,Silent,Silent
rs12052869	2	A	G	0.1975	233591551	NM_001103148,NM_001103147,NM_015575,NM_001103146	GIGYF2,GIGYF2,GIGYF2,GIGYF2	Silent,Silent,Silent,Silent	Silent,Silent,Silent,Silent
rs9288676	2	A	C	0.1975	233639748	NM_001103148,NM_001103147,NM_015575,NM_001103146,NM_002242,NM_001172416,NM_001172417	GIGYF2,GIGYF2,GIGYF2,GIGYF2,KCNJ13,KCNJ13,KCNJ13	Silent,Silent,Silent,Silent,Silent,Silent,Silent	Silent,Silent,Silent,Silent,Silent,Silent,Silent
rs16898614	6	G	A	0.08824	31023840	NR_003948	HCG22	Silent	Silent
rs11886288	2	A	G	0.06723	241806305
rs4129624	2	C	A	0.06723	241804078
rs1971043	17	G	A	0.1807	20043515	NM_001243439,NM_152904,NM_001033553	SPECC1,SPECC1,SPECC1	Silent,Silent,Silent	Silent,Silent,Silent
rs7791552	7	G	A	0.4748	157368550	NM_130843,NM_130842,NM_002847	PTPRN2,PTPRN2,PTPRN2	Silent,Silent,Silent	Silent,Silent,Silent
rs1452539	18	G	A	0.1723	6287726	NM_173464	L3MBTL4	Silent	Silent
rs7241700	18	A	G	0.1723	6293561	NM_173464	L3MBTL4	Silent	Silent
rs8047314	16	G	A	0.2941	87577555
rs17197550	14	A	C	0.3908	22356225
rs221898	14	G	A	0.416	71605516
rs2010281	14	A	G	0.3347	103862322	NM_001128920,NM_002376,NM_001128919,NM_001128918,NM_001128921	MARK3,MARK3,MARK3,MARK3,MARK3	Silent,Silent,Silent,Silent,Silent	Silent,Silent,Silent,Silent,Silent
rs2273703	14	G	C	0.3347	103918029	NM_001128920,NM_002376,NM_001128919,NM_001128918,NM_001128921	MARK3,MARK3,MARK3,MARK3,MARK3	Silent,Silent,Silent,Silent,Silent	Silent,Silent,Silent,Silent,Silent
rs11210628	1	G	A	0.4449	42850403	NM_173642	RIMKLA	Silent	Silent
rs6671356	1	G	A	0.1429	1040026	NM_017891	C1orf159	Silent	Silent
rs1446704	2	A	G	0.3866	77235219	NM_001134745	LRRTM4	Silent	Silent
rs17013592	2	A	G	0.3866	77234767	NM_001134745	LRRTM4	Silent	Silent
rs2198685	17	A	G	0.2542	39650010
rs17266366	6	G	A	0.2857	157199844	NM_020732,NM_017519	ARID1B,ARID1B	Silent,Silent	Silent,Silent
rs12525618	6	A	G	0.1229	37661386	NM_153487	MDGA1	Silent	Silent
rs13434196	3	G	A	0.2647	135643303
rs9819988	3	G	A	0.2647	135624570
rs10489546	1	G	A	0.1555	52221714	NM_024586,NM_148908,NM_148906,NR_036662,NM_148909,NM_148905,NM_148904,NM_148907	OSBPL9,OSBPL9,OSBPL9,OSBPL9,OSBPL9,OSBPL9,OSBPL9,OSBPL9	Silent,Silent,Silent,Silent,Silent,Silent,Silent,Silent	Silent,Silent,Silent,Silent,Silent,Silent,Silent,Silent
rs12097772	1	A	G	0.1555	52253793	NM_024586,NM_148908,NM_148906,NR_036662,NM_148909,NM_148905,NM_148904,NM_148907	OSBPL9,OSBPL9,OSBPL9,OSBPL9,OSBPL9,OSBPL9,OSBPL9,OSBPL9	Silent,Silent,Silent,Silent,Silent,Silent,Silent,Silent	Silent,Silent,Silent,Silent,Silent,Silent,Silent,Silent
rs4901940	14	C	A	0.4454	60027483	NM_001164399	C14orf38	Silent	Silent
rs555097	11	A	C	0.3487	57162716
rs1042338	6	A	G	0.2521	30152789	NM_001242783,NM_003449	TRIM26,TRIM26	Silent,Silent	Silent,Silent
rs2844775	6	A	G	0.2521	30179422	NM_001242783,NM_003449	TRIM26,TRIM26	Silent,Silent	Silent,Silent
rs5993954	22	A	G	0.1261	20282886
rs16837490	3	A	G	0.105	126167775	NM_025112	ZXDC	Silent	Silent
rs4845445	1	A	G	0.3445	152548480
rs1865749	10	A	C	0.1429	52013434
rs2574943	10	A	G	0.1429	52025167
rs2574983	10	A	G	0.1429	52019288
rs6542966	2	A	G	0.1849	101140614
rs3181211	2	C	A	0.2983	218928644	NR_034176	RUFY4	Silent	Silent
rs2242653	6	A	G	0.1429	31675765	NM_001003693	LY6G6F	Missense_R167K	Missense_R167K
rs3130099	6	A	G	0.4874	33282181
rs11880198	19	G	A	0.1387	3159769	NM_002068	GNA15	Silent	Silent
rs10431006	11	G	A	0.06303	49010832
rs10839224	11	G	A	0.06303	49146066
rs10839229	11	A	G	0.06303	49162948
rs16906158	11	G	A	0.06303	49170774	NM_001014986,NM_001193473,NM_001193471,NM_001193472,NM_004476	FOLH1,FOLH1,FOLH1,FOLH1,FOLH1	Silent,Silent,Silent,Silent,Silent	Silent,Silent,Silent,Silent,Silent
rs4734795	8	G	A	0.4622	92687716
rs6471291	8	C	A	0.4622	92678041
rs2045332	1	A	G	0.2143	2842319
rs2377672	12	G	A	0.4153	9112414
rs2744507	6	A	G	0.1303	33148878	NM_080679,NM_080681,NM_080680	COL11A2,COL11A2,COL11A2	Silent,Silent,Silent	Silent,Silent,Silent
rs10886047	10	A	G	0.2605	118936694
rs10886048	10	G	A	0.2605	118938882
rs2103655	20	G	A	0.3109	37425958
rs817362	20	G	A	0.1092	62559964	NM_025219	DNAJC5	Silent	Silent
rs983289	3	A	G	0.3571	15547970	NM_005677,NM_080539	COLQ,COLQ	Silent,Silent	Silent,Silent
rs456261	6	G	A	0.4706	33258443	NM_014260,NM_001185181	PFDN6,PFDN6	Silent,Silent	Silent,Silent
rs5980741	X	A	C	0.3814	70314419
rs1983931	13	G	A	0.4286	111118102	NM_001846	COL4A2	Silent	Silent
[truncated: 49,436 more rows]

## Sheet: c) CpG Annotation
CpG SITE	CHR	MAPINFO	UCSC_REFGENE_NAME	UCSC_REFGENE_GROUP	RELATION_TO_UCSC_CPG_ISLAND	Number of cross-reactive targets with 47 bases match	Number of cross-reactive targets with 48 bases match	Number of cross-reactive targets with 49 bases match	Number of cross-reactive targets with 50 bases match
cg27467876	8	22266134	SLC39A14;SLC39A14;SLC39A14;SLC39A14	Body;Body;Body;Body		0	0	0	0
cg07021532	5	178322737	ZFP2	TSS200	Island	0	0	0	0
cg12466610	1	220950205	MOSC2	Body		0	0	0	0
cg27450744	8	143645661			Island	0	0	0	0
cg25134647	12	25454990				0	0	0	0
cg15132295	17	76503526	DNAH17	Body		0	0	0	0
cg12403190	3	65345027	MAGI1;MAGI1;MAGI1	Body;Body;3'UTR	S_Shelf	0	0	0	0
cg05509228	6	168918703	SMOC2;SMOC2	Body;Body	Island	0	0	0	0
cg22505202	1	95088560				0	0	0	0
cg24309769	12	8995965	A2ML1	Body		0	0	0	0
cg07128503	16	85747424	C16orf74	Body	S_Shelf	0	0	0	0
cg11082635	6	166856074	RPS6KA2;RPS6KA2	Body;Body		0	0	0	0
cg01591343	6	169857450	WDR27	3'UTR		0	0	0	0
cg15210622	3	135774360	PPP2R3A;PPP2R3A	Body;Body		0	0	1	0
cg09084244	12	123757860	CDK2AP1	TSS1500	S_Shore	0	0	0	0
cg20215438	17	6541725	KIAA0753	5'UTR	N_Shore	0	0	0	0
cg22336867	19	39265241	LGALS7	TSS1500	S_Shelf	0	0	0	0
cg00459509	12	128642467				0	0	0	0
cg03965172	4	3683268			N_Shore	0	0	0	0
cg00366603	6	32186049	NOTCH4	Body		0	0	0	0
cg20325573	2	236234204				0	0	0	0
cg15765638	7	152600816			Island	0	0	0	0
cg24080129	6	32797488	TAP2;TAP2	Body;Body		0	0	0	0
cg25099095	6	156954565			S_Shelf	0	0	0	0
cg11035303	3	43465503	ANO10	Body		0	0	0	0
cg10363118	12	116948928			S_Shelf	0	0	0	0
cg08960045	X	51136134			N_Shelf	0	0	0	0
cg16576930	8	61197710			S_Shelf	0	0	0	0
cg15129815	18	72102996	FAM69C	3'UTR		0	0	0	0
cg08477332	1	153590243	S100A14	TSS1500		0	0	0	0
cg15876198	14	95106927	SERPINA13	TSS200		0	0	0	0
cg23649088	2	200775458	C2orf69	TSS1500	N_Shore	0	0	0	0
cg11960243	6	33143135	COL11A2;COL11A2;COL11A2	Body;Body;Body		0	0	0	0
cg12293347	8	1117672			S_Shelf	0	0	0	0
cg23499373	19	58578578	ZNF135;ZNF135;ZNF135;ZNF135	Body;Body;Body;3'UTR		0	0	0	0
cg24801230	17	43978533	MAPT;MAPT;MAPT;MAPT;MAPT;MAPT	5'UTR;5'UTR;5'UTR;5'UTR;5'UTR;5'UTR	S_Shelf	0	0	0	0
cg05161773	17	75378036	SEPT9;SEPT9;SEPT9;SEPT9;SEPT9	5'UTR;5'UTR;Body;Body;Body		0	0	0	0
cg13916633	11	35644854			S_Shelf	0	0	0	0
cg24871596	6	166572045	T	Body	Island	0	0	0	0
cg01740135	X	42638571	PPP1R2P9	TSS1500	S_Shore	0	0	0	0
cg16706502	14	31927974	C14orf126	TSS1500	S_Shore	0	0	0	0
cg03293837	10	123506700	ATE1;ATE1	Body;Body		0	0	0	0
cg11723923	13	112820997			N_Shelf	0	0	0	0
cg13633881	9	136297879	ADAMTS13;ADAMTS13;ADAMTS13;ADAMTS13	Body;Body;Body;Body	S_Shelf	0	0	0	0
cg23392381	2	80688129	CTNNA2;CTNNA2	Body;Body		0	0	0	0
cg11716267	2	24367828	LOC375190	Body		0	0	0	0
cg05416337	18	49865270	DCC	TSS1500	N_Shelf	0	0	0	0
cg21860360	1	153662339	NPR1	Body	Island	0	0	0	0
cg02907689	X	153093784	PDZD4	Body	N_Shore	0	0	0	0
cg05704942	1	19581542	MRTO4	Body	S_Shelf	0	0	0	0
cg25929399	17	39597601	KRT38	TSS200		0	0	0	0
cg12432807	17	39094308	KRT23	TSS1500		0	0	0	0
cg01282508	19	41319790			S_Shore	2	0	0	0
cg24136292	11	15180922	INSC;INSC	Body;Body		0	0	0	0
cg26365090	20	42574362	TOX2;TOX2;TOX2;TOX2	5'UTR;Body;TSS200;5'UTR		0	0	0	0
cg04970287	6	32362638	BTNL2	Body		0	0	0	0
cg08624915	16	31538718	AHSP	TSS1500		0	0	0	0
cg19504860	19	21512191	ZNF708;ZNF708	1stExon;5'UTR		0	0	0	0
cg03392100	6	31731881	C6orf26	Body		0	0	0	0
cg23098789	10	134920382	GPR123	Body	S_Shore	0	0	0	0
cg05134736	12	378771				0	0	0	0
cg03020684	15	71532066	THSD4	Body		0	0	0	0
cg14044167	8	134271505	NDRG1;NDRG1	Body;Body		0	0	0	0
cg21587006	10	839609			Island	0	0	0	0
cg11857805	14	100441223			S_Shelf	0	0	0	0
cg10058204	10	91453851	FLJ37201	Body		0	0	0	0
cg21927991	8	135494242	ZFAT;ZFAT	Body;Body	S_Shelf	0	0	0	0
cg12475092	5	84934437				0	0	0	0
cg26278987	4	5960351	C4orf50	3'UTR		0	0	0	0
cg04132017	1	158450237	OR10R2	1stExon		0	0	0	0
cg13322072	7	98784083	KPNA7	Body		0	0	0	0
cg17530337	12	125450666	DHX37	Body		0	0	0	0
cg08570077	7	1245797				0	0	0	0
cg05813498	17	78093353	GAA;GAA;GAA	3'UTR;3'UTR;3'UTR		0	0	0	0
cg12417704	1	3659656	KIAA0495	3'UTR	N_Shelf	0	0	0	0
cg06548479	8	15807734				0	0	0	0
cg12279734	4	174538350	MORF4	TSS1500		0	0	0	0
cg06300880	3	119279147	CD80	TSS1500		0	0	0	0
cg00084271	1	160121487	ATP1A4;ATP1A4	1stExon;5'UTR		0	0	0	0
cg00443543	17	1645410	SERPINF2;SERPINF2;SERPINF2	TSS1500;TSS1500;TSS1500		0	0	0	0
cg00035449	6	169539646			Island	0	0	0	0
cg09438069	4	187581093	FAT1	Body		0	0	0	0
cg13905298	5	141485167			N_Shelf	0	0	0	0
cg22138998	12	120903935	SFRS9	Body	N_Shelf	0	0	0	0
cg09387681	10	13688165	FRMD4A	3'UTR		0	0	0	0
cg21885112	7	150026567	C7orf29;LRRC61;LRRC61	TSS1500;5'UTR;5'UTR		0	0	0	0
cg09916840	16	87248612			N_Shore	0	0	0	0
cg04245870	16	1722957	CRAMP1L	Body		0	0	0	0
cg18032705	20	47253042	PREX1	Body	Island	0	0	0	0
cg16140565	3	60420416	FHIT;FHIT	Body;Body		0	0	0	0
cg17149911	2	69812277	AAK1	Body		0	0	0	0
cg27225663	6	169142715				0	0	0	0
cg26845082	3	13555664				0	0	0	0
cg01081438	1	92417998	BRDT;BRDT	5'UTR;5'UTR	S_Shelf	0	0	0	0
cg15177604	2	113300283	POLR1B;POLR1B	Body;Body	Island	0	0	0	0
cg20300784	2	64839958			S_Shelf	0	0	0	0
cg23532648	X	44169550	EFHC2	Body	Island	0	0	0	0
cg05093818	4	87282697	MAPK10;MAPK10;MAPK10	TSS1500;TSS1500;5'UTR		0	0	0	0
cg16956665	11	125479362	STT3A	Body		0	0	0	0
cg22508145	19	17015427	CPAMD8	Body		0	0	0	0
cg18443741	12	21594328	PYROXD1	Body	S_Shelf	0	0	0	0
cg17271269	11	61388864	RPLP0P2	Body		0	0	0	0
cg12414339	3	119536718	NR1I2;NR1I2;NR1I2	3'UTR;3'UTR;3'UTR		0	0	0	0
cg25997988	5	54117761				0	0	0	0
cg09636756	18	77134251	ATP9B	Body	Island	0	0	0	0
cg21566433	15	101936156	PCSK6;PCSK6;PCSK6;PCSK6;PCSK6;PCSK6;PCSK6;PCSK6	Body;Body;Body;Body;Body;Body;Body;Body	N_Shelf	0	0	0	0
cg20536971	13	100989375	PCCA;PCCA	Body;Body		0	0	0	0
cg01055691	3	115376349	GAP43;GAP43	Body;5'UTR	N_Shore	0	0	0	0
cg11008123	11	33097335	LOC283267	TSS1500		0	0	0	0
cg24208588	7	22122872			Island	0	0	0	0
cg15730644	2	3680222	COLEC11;COLEC11	Body;Body	N_Shelf	0	0	0	0
cg04028540	8	125935564				0	0	0	0
cg07437923	16	4506231	DNAJA3;DNAJA3	3'UTR;3'UTR		0	0	0	0
cg13824456	7	13837775				0	0	0	0
cg08253809	14	23568017	C14orf119	3'UTR	S_Shelf	0	0	0	0
cg03570263	6	30040291	RNF39;RNF39	Body;Body	S_Shore	0	0	0	0
cg18618674	12	22694215	KIAA0528	Body	N_Shelf	0	0	0	0
cg12908908	5	31106255				0	0	0	0
cg24961286	15	67361773	SMAD3	Body	S_Shelf	0	0	0	0
cg03115532	6	28185726	LOC222699	Body	N_Shore	0	0	0	0
cg18626958	8	10464160	RP1L1	3'UTR		0	0	0	0
cg15083522	10	134188873	LRRC27;LRRC27	3'UTR;3'UTR		0	0	0	0
cg21242448	9	120510294			S_Shelf	0	0	0	0
cg01871025	X	76648652				0	0	0	0
cg20696674	1	28826586	PHACTR4;PHACTR4	3'UTR;3'UTR		0	1	0	0
cg07601741	5	153160425	GRIA1;GRIA1	Body;Body		0	0	0	0
cg07304760	7	127514192	SND1	Body		0	0	0	0
cg25282454	1	1158325	SDF4;SDF4	Body;Body	N_Shore	0	0	0	0
cg02507579	3	97887864	OR5H15	1stExon		0	0	0	0
cg19787013	8	145737513	RECQL4	Body	N_Shore	0	0	0	0
cg13821051	2	101124858				0	0	0	0
cg10590622	4	96760945	PDHA2	TSS1500		0	0	0	0
cg00502469	13	114774991	RASA3	Body	Island	0	0	0	0
cg21046080	12	131506092	GPR133	Body		0	0	0	0
cg13078798	1	92203667	TGFBR3	Body		0	0	0	0
cg22140756	2	177895827				0	0	0	0
cg22276800	2	75059013	HK2	TSS1500	N_Shore	0	0	0	0
cg01957222	2	1426786	TPO;TPO;TPO;TPO	Body;Body;Body;Body		0	0	0	0
cg10818676	1	167098094	DUSP27	3'UTR		0	0	0	0
cg22664298	5	128795827	ADAMTS19	TSS1500	Island	0	0	0	0
cg26941787	12	76023400				0	0	0	0
cg01016092	18	43305784	SLC14A1;SLC14A1;SLC14A1;SLC14A1	5'UTR;5'UTR;TSS1500;5'UTR		0	0	0	0
cg21149357	5	43316468			S_Shelf	0	0	0	0
cg13935315	19	12547760	ZNF443	Body	N_Shelf	0	0	1	0
cg05675570	7	2040555	MAD1L1;MAD1L1;MAD1L1	Body;Body;Body		0	0	0	0
cg20987072	1	169631737				5	3	0	0
cg09714315	2	149310951				0	0	0	0
cg19021236	22	18479382	MICAL3;MICAL3;MICAL3	5'UTR;5'UTR;5'UTR	N_Shelf	0	0	0	0
cg16035267	6	29342630	OR12D3	1stExon		0	0	0	0
cg17004290	4	108853384	CYP2U1	Body	Island	0	0	0	0
cg19393008	12	52798363	KRT82	Body		0	0	0	0
cg26853071	11	44994634	LOC221122	TSS1500		0	0	0	0
cg04461143	3	31494586				0	0	0	0
cg12952561	7	100300649			N_Shelf	0	0	0	0
cg21028156	X	2743660			N_Shelf	0	0	0	0
cg23687434	6	159392353				0	0	0	0
cg23727079	7	16966323				0	0	0	0
cg20592836	20	33292126	TP53INP2	TSS200	Island	0	0	0	0
cg00123214	1	95703607	RWDD3;RWDD3	Body;Body	S_Shelf	0	0	0	0
cg04610028	19	8464538	RAB11B	Body	N_Shore	0	0	0	0
cg02140517	10	79492099				0	1	0	0
cg01567113	19	3910932	ATCAY	Body	S_Shelf	0	0	0	0
cg18698799	6	32301513	C6orf10	Body		0	0	0	0
cg05873017	16	1426992	UNKL	5'UTR	S_Shore	0	0	0	0
cg23019589	5	10091925				0	0	0	0
cg19191272	12	114395548	RBM19;RBM19;RBM19	Body;Body;Body		0	0	0	0
cg16963093	7	105399252	ATXN7L1	Body		0	0	0	0
cg02179473	8	126711942				0	0	0	0
cg08684066	4	89299173	HERC6;HERC6	TSS1500;TSS1500	N_Shore	0	0	0	0
cg11420142	8	92570895				0	0	0	0
cg24694833	22	43168851			S_Shelf	0	0	0	0
cg02074316	15	94147555				0	0	0	0
cg07741840	12	121893769	KDM2B;KDM2B	Body;Body	S_Shelf	0	0	0	0
cg16398051	15	100821466	ADAMTS17	Body		0	0	0	0
cg11663691	4	119759900			S_Shelf	0	0	0	0
cg22304519	2	227560785				0	0	0	0
cg17600943	2	207803547	CPO	TSS1500		0	0	0	0
cg11189272	17	56232674	OR4D1	1stExon	N_Shore	0	0	0	0
cg13506281	13	29914200	MTUS2	Body	Island	0	0	0	0
cg24699914	1	53878650				0	0	0	0
cg01248855	17	29234505	C17orf42	TSS1500	S_Shore	0	0	0	0
cg04888234	1	161675579	FCRLA	TSS1500		0	0	0	0
cg07664579	5	1420305	SLC6A3	Body	S_Shelf	0	0	0	0
cg11379315	4	88755207	MEPE	5'UTR		0	0	0	0
cg18075755	4	15429967	C1QTNF7;C1QTNF7;C1QTNF7	5'UTR;Body;5'UTR		0	0	0	0
cg02901522	8	129082086	PVT1	Body		0	0	0	0
cg17040924	11	4565489	OR52M1	TSS1500		0	0	0	0
cg20370184	6	31838544	SLC44A4	Body		0	0	0	0
cg04316537	2	102589889				0	0	0	0
cg24087071	14	94750291	SERPINA10;SERPINA10	3'UTR;3'UTR		0	0	0	0
cg16652920	1	7432614	CAMTA1	Body		0	0	0	0
cg16999994	11	1001560	AP2A2	Body		0	0	0	0
cg20089799	12	3384898	TSPAN9;TSPAN9	Body;Body		0	0	0	0
cg08210706	14	95046686	SERPINA5	TSS1500		0	0	0	0
cg03517284	6	25882590			S_Shore	0	0	0	0
cg24769381	11	78052863	GAB2;GAB2;GAB2	Body;1stExon;5'UTR		0	0	0	0
cg04882216	1	3101820	PRDM16;PRDM16	Body;Body	N_Shore	0	0	0	0
cg06002687	8	80783997				0	0	0	0
cg25450321	15	101509442	LRRK1	Body	N_Shelf	0	0	0	0
cg12214399	4	53210660				0	0	0	0
cg27154731	6	169248185				0	0	0	0
cg27639199	15	81666528	TMC3	TSS200		0	0	0	0
cg06330797	6	167195910	RPS6KA2	Body	N_Shore	0	0	0	0
cg17858192	4	16077807	PROM1;PROM1;PROM1;PROM1;PROM1;PROM1;PROM1	TSS200;TSS200;TSS200;5'UTR;TSS200;TSS200;5'UTR		0	0	0	0
cg13740636	11	93754223	HEPHL1	TSS200		0	0	0	0
cg02668233	12	125813494	TMEM132B	Body	N_Shelf	0	0	0	0
cg17095460	11	119468660				0	0	0	0
cg02990147	X	24329623	FAM48B2	1stExon	N_Shelf	0	1	0	0
cg10695549	8	18432000	PSD3;PSD3	Body;Body		0	0	0	0
cg27596172	8	26727369			S_Shelf	0	0	0	0
cg23371584	1	203275927	BTG2	Body	S_Shore	0	0	0	0
cg22933800	6	32605704	HLA-DQA1	Body		0	0	0	0
cg05509820	6	125687774			S_Shelf	0	0	0	0
cg06961873	1	25825780	TMEM57	3'UTR		0	0	0	0
cg26184765	4	103172826	SLC39A8	3'UTR		0	0	0	0
cg03188793	11	755658	TALDO1	Body		0	0	0	0
cg13031029	7	107574783	LAMB1	Body		0	0	0	0
cg15392147	11	59209777	OR5A1	TSS1500		14	4	0	0
cg00004073	2	237027592	AGAP1;AGAP1	Body;Body	N_Shore	0	0	0	0
cg17056069	2	9409242	ASAP2;ASAP2	Body;Body		0	0	0	0
cg21202759	2	241085043				0	0	0	0
cg11791078	5	36273196	RANBP3L;RANBP3L	Body;Body		0	0	0	0
cg00332305	6	155410709	TIAM2	TSS1500		0	0	0	0
cg03978067	8	144668756	EEF1D;EEF1D;EEF1D;EEF1D;EEF1D;EEF1D;EEF1D	Body;Body;Body;Body;Body;Body;Body		0	0	0	0
cg24859648	20	17680544	BANF2;BANF2;BANF2	TSS200;TSS200;Body		0	0	0	0
cg15909443	5	17381798				0	0	0	0
cg27224751	15	41096921	DNAJC17	Body	N_Shelf	0	0	0	0
cg09533869	8	97747124	PGCP	5'UTR		0	0	0	0
cg14883135	2	43051175			N_Shelf	0	0	0	0
cg03854098	10	118459383	HSPA12A	Body		0	0	0	0
cg17370616	14	56233068	RPL13AP3	Body	Island	0	0	0	0
cg11645539	6	110732115	DDO;DDO	Body;Body		0	0	0	0
cg14179288	9	82286351	TLE4	Body		0	0	0	0
cg04331561	4	167021679	TLL1	Body		0	0	0	0
cg05730108	13	99095003	FARP1	Body		0	0	0	0
cg13653328	5	148520669	ABLIM3	TSS1500	N_Shore	0	0	0	0
cg27376941	22	36929349			S_Shelf	0	0	0	0
cg02978201	16	11374865	PRM1	Body		0	0	0	0
cg12161182	12	727334	NINJ2	Body		0	0	0	0
cg13160852	11	122047028	LOC399959	Body		0	0	0	0
cg23128510	2	175922785				0	0	0	0
cg08996597	6	130747460				0	0	0	0
cg11229715	2	225441832	CUL3	Body		0	0	0	0
cg14175932	14	23018807				0	0	0	0
cg26893861	17	41843967	DUSP3	3'UTR		0	0	0	0
cg09583302	11	18414888	LDHA;LDHA;LDHA;LDHA;LDHA	TSS1500;TSS1500;TSS1500;TSS1500;TSS1500	N_Shore	0	0	0	0
cg22142142	15	90891614	GABARAPL3	Body	N_Shelf	0	0	0	0
cg04559908	6	30920123	DPCR1	Body	N_Shelf	0	0	0	0
cg02623234	7	158712251	WDR60	Body	N_Shore	0	0	0	0
cg00023507	6	33276465	TAPBP;TAPBP;TAPBP	Body;Body;Body		0	0	0	0
cg25184502	5	176435980			S_Shelf	0	0	0	0
cg23283667	8	144293742	GPIHBP1	TSS1500		0	0	0	0
cg25420101	5	76785615	WDR41	Body	N_Shelf	0	1	0	0
cg05792312	11	61781116				0	0	0	0
cg19759847	17	56283364	MKS1;MKS1	3'UTR;3'UTR		0	0	0	0
cg04145681	6	30899162	SFTA2	3'UTR		0	0	0	0
cg22274273	6	135137590				0	0	0	0
cg11124135	8	38032157	LSM1	Body	N_Shore	0	0	0	0
cg13885788	6	52454298				0	0	0	0
cg18319941	7	64894861				0	0	0	0
cg03466780	9	140247365	EXD3	Body	N_Shore	0	0	0	0
cg12310025	6	25882481			Island	0	0	0	0
cg23713600	1	46671850	POMGNT1;C1orf190	Body;Body	S_Shelf	0	0	0	0
cg21272897	1	22191453	HSPG2	Body	Island	0	0	0	0
cg18847598	11	123048161	ASAM	Body		0	0	0	0
cg27567580	1	78602941	GIPC2	3'UTR		0	0	0	0
cg26773954	13	111969980				0	0	0	0
cg16871435	10	65682643				0	0	0	0
cg11956442	4	39531927			S_Shelf	0	0	0	0
cg26820259	6	51953096	PKHD1;PKHD1	TSS1500;TSS1500		0	0	0	0
cg00033213	8	144399335	TOP1MT	Body	Island	0	0	0	0
cg00045070	1	55504649	PCSK9	TSS1500	N_Shore	0	0	0	0
cg07258983	18	42255459			N_Shelf	0	0	0	0
cg01758122	13	114783503	RASA3	Body	Island	0	0	0	0
cg10975354	9	79792074	VPS13A;VPS13A;LOC100286938;VPS13A;VPS13A	TSS1500;TSS1500;Body;TSS1500;TSS1500	Island	0	0	0	0
cg21823080	7	148096241	CNTNAP2	Body		0	0	0	0
cg03264133	6	25882463			Island	0	0	0	0
cg20205188	10	1251771	ADARB2	Body	N_Shore	0	0	0	0
cg19949776	15	51236304	LOC100132724;AP4E1	TSS200;Body		0	0	0	0
cg15406319	17	40169518	DNAJC7;DNAJC7;DNAJC7;DNAJC7;NKIRAS2	TSS1500;5'UTR;Body;1stExon;TSS200	Island	0	0	0	0
cg05412957	6	25701717	SCGN	3'UTR		0	0	0	0
cg13966843	6	32336160	C6orf10	Body		0	0	0	0
cg17763566	6	33083457	HLA-DPB2	Body	N_Shore	0	0	0	0
cg11334097	6	32362407				0	0	0	0
cg02193806	16	20780262	ACSM3;ACSM3	5'UTR;5'UTR		0	0	0	0
cg03372334	13	98002933	MBNL2;MBNL2	Body;Body	S_Shelf	0	0	0	0
cg27500337	17	55966003	CUEDC1	5'UTR	S_Shelf	0	0	0	0
cg09247979	6	128530306	PTPRK;PTPRK	Body;Body		0	0	0	0
cg17707870	13	40108007	LHFP	Body		0	0	0	0
cg00156497	6	133663589	EYA4;EYA4;EYA4	Body;Body;Body		0	0	0	0
cg12501287	10	134411480	INPP5A	Body	Island	0	0	0	0
cg01491428	16	2334163	ABCA3	Body	Island	0	0	0	0
cg08600378	13	28562900	PRHOXNB	TSS200		0	0	0	0
cg10993865	13	111293846	CARS2	3'UTR	N_Shore	0	0	0	0
cg17821453	1	59008471	OMA1	5'UTR	N_Shelf	0	0	0	0
cg05455372	7	64314295	LOC168474	TSS200		0	0	0	0
cg17273096	6	55761410				0	0	0	0
cg10415021	11	110890228				0	0	0	0
cg17662493	22	45806309	SMC1B	Body	N_Shelf	0	0	0	0
cg25203245	11	100760935	FLJ32810	Body		0	0	0	0
cg26846609	16	20750043	THUMPD1	Body	N_Shelf	0	0	0	0
cg27341708	4	140952109	MAML3	Body		0	0	0	0
cg06052372	16	83967808				0	0	0	0
cg21241195	6	32289357	C6orf10	Body		0	0	0	0
cg03964373	1	241800323	CHML;OPN3	TSS1500;Body	N_Shelf	0	0	0	0
cg05428452	6	32712979	HLA-DQA2	Body		0	0	1	0
cg18997918	12	132263618	SFRS8	Body	Island	0	0	0	0
cg13569207	7	149536854	ZNF862	Body	S_Shore	0	0	0	0
cg14859874	1	154238265	UBAP2L	Body		0	0	0	0
cg18669022	7	39875276			S_Shelf	0	0	0	0
cg26035071	1	209982407			S_Shelf	0	0	0	0
cg13972423	14	59183596				0	0	0	0
cg07474670	12	124831017	NCOR2;NCOR2	Body;Body	N_Shore	0	0	0	0
cg06093861	7	75780412			S_Shore	0	0	0	0
cg05893845	4	94759825			S_Shelf	0	0	0	0
cg18721307	18	45660777			N_Shore	0	0	0	0
cg26889118	15	49342629			S_Shelf	0	0	0	0
cg06193597	2	241896910				0	0	0	0
cg27625131	13	113105794			N_Shore	0	0	0	0
cg00095677	17	3833739	ATP2A3;ATP2A3;ATP2A3;ATP2A3;ATP2A3;ATP2A3;ATP2A3	Body;Body;Body;Body;Body;Body;Body		0	0	0	0
cg22068589	11	2181072	INS-IGF2;INS-IGF2;INS	Body;Body;3'UTR		0	0	0	0
cg22481673	1	211667751	RD3;RD3	TSS1500;TSS1500		0	0	0	0
cg23657215	10	134220016	PWWP2B;PWWP2B	3'UTR;Body	S_Shore	0	0	0	0
cg14351440	X	138726210	MCF2;MCF2	Body;TSS1500		0	0	0	0
cg26658509	11	3225550			S_Shore	0	0	0	0
cg18572898	6	32712103	HLA-DQA2	Body		0	0	0	0
cg04456492	7	20010777				0	0	0	0
cg07152869	16	27741555	KIAA0556	Body		0	0	0	0
cg19195077	7	47778880				0	0	0	0
cg10989317	10	99278449	UBTD1	Body		0	0	0	0
cg09413645	4	77933741	SEPT11	Body		0	0	0	0
cg23943944	5	116197864				0	0	0	0
cg00704664	20	60500578	CDH4	Body	N_Shore	0	0	0	0
cg18586262	13	69557960			N_Shore	0	0	0	0
cg19223824	20	44682963	SLC12A5;SLC12A5	Body;Body	N_Shelf	0	0	0	0
cg26995506	2	145226929	ZEB2;ZEB2	Body;Body		0	0	0	0
cg24307368	11	107582884	SLN	TSS200		0	0	0	0
cg00345083	1	4725584	AJAP1;AJAP1	Body;Body	N_Shore	0	0	0	0
cg00532122	4	56274131	TMEM165	Body		0	0	0	0
cg02096220	4	129212177			S_Shelf	0	0	0	0
cg27230769	6	29706048	LOC285830;LOC285830	Body;Body		0	0	0	0
cg21294301	1	8120055				0	0	0	0
cg27586797	5	13664584				0	0	0	0
cg02658043	8	144917532	NRBP2	3'UTR	N_Shore	0	0	0	0
cg11075353	11	27224020				0	0	0	0
cg14494781	6	2615341				0	0	0	0
cg02956194	6	153455993			S_Shelf	0	0	0	0
cg16954525	11	60049097	MS4A4A;MS4A4A	Body;TSS1500		0	0	0	0
cg15652532	2	30669759	LCLAT1;LCLAT1	TSS1500;TSS1500	N_Shore	0	0	0	0
cg00295418	8	2021420	MYOM2	Body		0	0	0	0
cg02702444	X	8696915	KAL1	Body	N_Shore	0	0	0	0
cg02464073	21	46349496	ITGB2	TSS1500	N_Shore	0	0	0	0
cg01223071	11	86472904				0	0	0	0
cg11957130	7	105306555	ATXN7L1;ATXN7L1	Body;5'UTR		0	0	0	0
cg03643559	10	124757121	IKZF5	Body		0	0	0	0
cg01111179	2	169757561	G6PC2;G6PC2	TSS200;TSS200		0	0	0	0
cg20485607	1	120217696				0	0	0	0
cg23186955	3	16420793	RFTN1	Body		0	0	1	0
cg27057480	10	49659559	ARHGAP22	Body	S_Shore	0	0	0	0
cg11585022	5	110427346	WDR36	TSS1500	N_Shore	0	0	0	0
cg02502145	2	39319447	SOS1	Body		0	0	0	0
cg10224537	2	168673805	B3GALT1	TSS1500		0	0	0	0
cg09795688	11	33097876	LOC283267	Body		0	1	0	0
cg06318935	4	8253470				0	0	0	0
cg06458771	6	29663039				0	0	0	0
cg02896926	1	109398916	AKNAD1	5'UTR		0	0	0	0
cg24185656	7	2643340	IQCE;IQCE	Body;Body	N_Shelf	0	0	0	0
cg14056849	9	115771599	LOC169834	5'UTR	N_Shelf	0	0	0	0
cg18001722	10	121146289	GRK5	Body		0	0	0	0
cg25817165	18	72167213	CNDP2;CNDP2	1stExon;Body	S_Shelf	0	0	0	0
cg24976563	14	24587638	DCAF11;DCAF11;DCAF11;DCAF11;DCAF11	Body;Body;Body;Body;Body	S_Shelf	0	0	0	0
cg16906346	6	24646782	KIAA0319;KIAA0319;KIAA0319;KIAA0319;KIAA0319	TSS1500;TSS1500;TSS1500;TSS1500;TSS1500	S_Shore	0	0	0	0
cg13749548	14	75722495			N_Shelf	0	0	0	0
cg13251750	14	94943234	SERPINA9;SERPINA9	TSS1500;TSS1500		0	0	0	0
cg00159953	21	47547796	COL6A2;COL6A2;COL6A2	Body;Body;Body	N_Shore	0	0	0	0
cg17929630	6	30038712	RNF39;RNF39	3'UTR;3'UTR	N_Shore	0	0	0	0
cg16675926	1	233518998	KIAA1804	3'UTR		0	0	0	0
cg16112880	1	201123745	TMEM9	TSS200	Island	0	0	0	0
cg07792871	6	29942706	HCG9	TSS200	N_Shore	0	0	0	0
cg07791065	6	113786051				0	0	0	0
cg24941469	13	79694063				11	3	0	0
cg25150572	1	28763330	PHACTR4;PHACTR4	TSS1500;Body		0	0	0	0
cg09672255	5	178455197	ZNF879	Body	S_Shelf	0	0	0	0
cg02907150	14	71577479	PCNX	3'UTR		0	0	0	0
cg12819537	14	22370643				0	0	0	0
cg08775595	8	126608642				0	0	0	0
cg17341969	20	1287050	SNPH	3'UTR	S_Shore	0	0	0	0
cg10931884	5	169960825	KCNIP1;KCNIP1;KCNIP1	Body;Body;Body		0	0	0	0
cg20979384	3	22422855				0	0	0	0
cg22741595	11	77532707	C11orf67;RSF1	5'UTR;TSS1500	S_Shore	0	0	0	0
cg22671798	19	38229377	ZNF573	3'UTR		0	0	0	0
cg13462557	1	62499140	INADL	Body		0	0	0	0
cg24849373	8	143376371	TSNARE1	Body	N_Shelf	0	0	0	0
cg14460215	9	72132995	APBA1	5'UTR	S_Shore	0	0	0	0
cg11802299	17	12922839	ELAC2;ELAC2;ELAC2	TSS1500;TSS1500;TSS1500	S_Shore	0	0	0	0
cg16995742	2	237992612	COPS8;COPS8	TSS1500;TSS1500	N_Shore	0	0	0	0
cg19367859	6	31529897				0	0	0	0
cg11897887	20	23550632	CST9L	TSS1500		0	0	0	0
cg03457281	4	48912027			S_Shelf	0	0	0	0
cg22710156	10	16285821				0	0	0	0
cg04998327	11	103453960				0	0	0	0
cg02355653	6	29710830	LOC285830;LOC285830	Body;Body		0	0	0	0
cg19079513	17	14936230				0	0	0	0
cg01891583	16	8995926	USP7	Body		0	0	0	0
cg02246922	6	29342824	OR12D3	1stExon		0	0	0	0
cg09581911	12	4699232	DYRK4	TSS200		0	0	0	0
cg18285337	1	11783294			S_Shelf	0	0	0	0
cg06971224	10	37106999				1	0	0	0
cg00069771	1	233089275	C1orf57	Body	S_Shelf	0	0	0	0
cg16088894	X	44169621	EFHC2	Body	Island	0	0	0	0
cg25208724	1	156163844	SLC25A44;SLC25A44	5'UTR;1stExon	Island	0	0	0	0
cg04520693	13	50425353			S_Shelf	0	0	0	0
cg04131969	2	33951647	MYADML	Body	N_Shore	0	0	0	0
cg05126514	3	49697458	BSN	Body		0	0	0	0
cg11016420	2	65212362			N_Shelf	0	0	0	0
cg05074385	6	30137208	TRIM15	Body	N_Shelf	0	0	0	0
cg00474373	2	1625268				0	0	0	0
cg26576978	6	138718522				0	0	0	0
cg21903981	14	73719302	PAPLN	Body		0	0	0	0
cg05891136	8	2014195	MYOM2	Body		0	0	0	0
cg03697076	10	122524702				0	0	0	1
cg18442075	17	40169520	DNAJC7;DNAJC7;DNAJC7;DNAJC7;NKIRAS2	TSS1500;5'UTR;Body;1stExon;TSS200	Island	0	0	0	0
cg24345856	1	1178245	FAM132A	Body	S_Shore	0	0	0	0
cg23667563	12	131258209				0	0	0	0
cg19555075	14	96038687				0	0	0	0
cg07846874	7	11568529	THSD7A	Body		0	0	0	0
cg08922148	12	120156140	CIT	Body		0	0	0	0
cg27079096	11	4389638	OR52B4	TSS200		0	0	0	0
cg26446133	18	72167187	CNDP2;CNDP2;CNDP2	5'UTR;1stExon;5'UTR	S_Shelf	0	0	0	0
cg08603678	8	109235928	EIF3E	Body		0	0	0	0
cg04814784	3	10182561	VHL;VHL	TSS1500;TSS1500	N_Shore	0	0	0	0
cg03706056	21	37437565	SETD4	TSS1500		0	0	0	0
cg19681352	1	27282675	C1orf172	5'UTR	N_Shelf	0	0	0	0
cg05799088	3	64080488	PRICKLE2	3'UTR		0	0	0	0
cg05876883	16	58704495	SLC38A7	Body		0	0	0	0
cg01543583	14	59947673	C14orf149	Body	N_Shelf	0	0	0	0
cg01876809	1	232769582			S_Shelf	0	0	0	0
cg25692928	3	139724110	CLSTN2	Body		0	0	0	0
cg24534774	1	101106533				0	0	0	0
cg07216619	15	27035245				0	0	0	0
cg17770035	6	41312735	NCR2	Body		0	0	0	0
cg13226272	2	173189711				0	0	0	0
cg05096415	10	85985331	LRIT2	TSS200		0	0	0	0
cg07665217	7	121840731				0	0	0	0
cg02674186	4	88784891				0	0	0	0
cg08373989	6	31780239	HSPA1L	5'UTR	N_Shelf	0	0	0	0
cg08779649	13	50194554				0	0	0	0
cg23936477	18	73139742	C18orf62	TSS200		0	0	0	0
cg19178509	6	30850581	DDR1	TSS1500	N_Shore	0	0	0	0
cg12624040	2	168675205	B3GALT1;B3GALT1	5'UTR;1stExon		0	0	0	0
cg03075889	7	1976457	MAD1L1;MAD1L1;MAD1L1	Body;Body;Body	Island	0	0	0	0
cg03900028	7	64451426	ZNF117	TSS200		0	0	0	0
cg17416722	6	32554385	HLA-DRB1	Body	S_Shelf	0	0	0	0
cg05182217	7	138803256				0	0	0	0
cg02836767	6	152804809	SYNE1;SYNE1	Body;Body		0	0	0	0
cg05123933	6	139017779			S_Shelf	0	0	0	0
cg00881894	2	166930521	SCN1A;SCN1A;SCN1A	TSS1500;TSS1500;TSS1500		0	0	0	0
cg14964115	10	116634877	FAM160B1	Body		0	0	0	0
cg07084345	15	61972967				0	0	0	0
cg20187719	3	13691967	LOC285375	TSS1500		0	0	0	0
cg03940883	16	14380714			S_Shore	0	0	0	0
cg18618432	19	34621907			N_Shelf	0	0	0	0
cg03187614	6	30127322	TRIM10;TRIM10	Body;Body		0	0	0	0
cg05338731	22	23489041	RAB36	Body	S_Shore	0	0	0	0
cg20131219	3	111676660	PHLDB2;PHLDB2;PHLDB2;PHLDB2	Body;Body;Body;Body		0	0	0	0
cg11476907	8	102480147				0	0	0	0
cg17196155	7	152345227	XRCC2	3'UTR		0	0	0	0
cg26422465	1	3561008	WDR8	Body	Island	0	0	0	0
cg17171259	1	64469027	ROR1;ROR1	Body;Body		0	0	0	0
cg24450063	1	156163899	SLC25A44;SLC25A44	5'UTR;1stExon	Island	0	0	0	0
cg20756026	17	80394529	HEXDC	Body	S_Shore	0	0	0	0
cg11973981	7	16457583	ISPD;ISPD	Body;Body	N_Shelf	0	0	0	0
cg19484093	4	119990940				1	0	0	0
cg15600437	1	17309539	MFAP2;MFAP2	TSS1500;TSS1500	S_Shelf	0	0	0	0
cg24022528	7	140393175	ADCK2	Body	N_Shelf	0	0	0	0
cg10357885	19	10122000	COL5A3	TSS1500	S_Shore	0	0	0	0
cg17240976	2	242248764	HDLBP	5'UTR		0	0	0	0
cg14778922	5	149568192	SLC6A7	TSS1500	N_Shore	0	0	0	0
cg19039925	11	6744048	GVIN1	TSS1500		0	0	0	0
cg23159970	12	2690385	CACNA1C;CACNA1C;CACNA1C;CACNA1C;CACNA1C;CACNA1C;CACNA1C;CACNA1C;CACNA1C;CACNA1C;CACNA1C;CACNA1C;CACNA1C;CACNA1C;CACNA1C;CACNA1C;CACNA1C;CACNA1C;CACNA1C;CACNA1C;CACNA1C;CACNA1C;CACNA1C	Body;Body;Body;Body;Body;Body;Body;Body;Body;Body;Body;Body;Body;Body;Body;Body;Body;Body;Body;Body;Body;Body;Body		0	0	0	0
cg22931151	5	180581761	OR2V2	TSS200		0	0	0	0
cg16645815	10	134556992	INPP5A	Body	S_Shore	0	0	0	0
cg09998151	14	32926900	AKAP6	Body		0	0	0	0
cg20704148	11	74861433	SLCO2B1;SLCO2B1	TSS1500;TSS1500		0	0	0	0
cg02309026	10	855060			N_Shore	0	0	0	0
cg10919109	13	114764621	RASA3	Body	Island	0	0	0	0
cg01236565	20	11869467			N_Shore	0	0	0	0
cg14293674	10	18995362			N_Shelf	0	0	0	0
cg03448017	16	83980015				0	0	0	0
cg03122926	7	2425741				0	0	0	0
cg23187802	10	81173663	ZCCHC24	Body		0	0	0	0
cg22543924	12	9065171			N_Shore	0	0	0	0
cg19921651	10	44494208				0	0	0	0
cg19086603	13	113773158	F7;F7	Body;Body	S_Shore	0	0	0	0
cg18088486	7	101837148	CUX1;CUX1;CUX1	Body;Body;Body	N_Shore	0	0	0	0
cg23233416	2	5605864				0	0	0	0
cg15627180	11	117970688	TMPRSS4;TMPRSS4	Body;Body		0	0	0	0
cg27179498	22	21062267	PI4KA;PI4KA	3'UTR;3'UTR	S_Shelf	2	0	0	0
cg26177096	8	125274483				0	0	0	0
cg07056794	9	139318309			Island	0	0	0	0
cg15549821	19	49342101	PLEKHA4;PLEKHA4	Body;Body	S_Shore	0	0	0	0
cg10030633	7	2121155	MAD1L1;MAD1L1;MAD1L1	Body;Body;Body		0	0	0	0
cg11331837	17	35161825			N_Shelf	0	0	0	0
cg08880261	21	43547872	UMODL1;UMODL1	Body;Body	Island	0	0	0	0
cg13295089	7	155492281	RBM33	Body		0	0	0	0
cg19577958	6	2888212	SERPINB9	3'UTR	N_Shelf	0	0	0	0
cg02380521	19	17862130	FCHO1;FCHO1;FCHO1;FCHO1	5'UTR;TSS200;TSS200;5'UTR	S_Shelf	0	0	0	0
cg07227024	2	202163482	ALS2CR12;ALS2CR12	Body;Body		0	0	0	0
cg00254095	18	47016218	RPL17;SNORD58C;U58;RPL17	Body;TSS1500;TSS1500;Body	N_Shelf	0	0	0	0
cg16569309	19	36264029			N_Shelf	0	0	0	0
cg03455225	3	23313729	UBE2E2	Body		0	0	0	0
cg23423607	14	92585304	NDUFB1	Body	N_Shelf	0	0	0	0
cg16416584	15	101718699	CHSY1	Body		0	0	0	0
cg10100585	10	107733752				0	0	0	0
cg12454169	2	30669597	LCLAT1;LCLAT1	TSS1500;TSS1500	N_Shore	0	0	0	0
cg16792234	7	95828497	SLC25A13;SLC25A13;SLC25A13	Body;Body;Body		0	0	0	0
cg17117718	17	43663208			Island	0	0	0	0
cg08669168	4	53757661	SCFD2	Body		0	0	0	0
cg25977769	7	140955751				0	0	0	0
cg23165913	14	91880061	CCDC88C	Body	N_Shelf	0	0	0	0
cg07271471	13	24788196	SPATA13;SPATA13	5'UTR;5'UTR		0	0	0	0
cg12611007	5	167960212			S_Shelf	85	8	0	0
cg16854281	4	189376704				0	0	0	0
cg00616572	16	10772249	TEKT5	Body		0	0	0	0
cg11074353	6	153066907				0	0	0	0
cg26705599	13	111745598			Island	0	0	0	0
cg24753094	15	71890066	THSD4	Body		0	0	0	0
cg20040891	12	133007812			N_Shore	0	0	0	0
cg20981163	6	33049983	HLA-DPB1	Body	S_Shore	0	0	0	0
cg27308738	10	105357975	SH3PXD2A	3'UTR	N_Shelf	0	0	0	0
cg22947402	6	52690013				12	9	2	0
cg12349837	2	228032015	COL4A3;COL4A3;COL4A3;COL4A3	Body;Body;Body;Body	S_Shelf	0	0	0	0
cg07703391	1	40226045	BMP8B;PPIE	3'UTR;Body		0	0	0	0
cg21158163	20	59542578			Island	0	0	0	0
cg03109913	1	94445292				0	0	0	0
cg20273576	17	79108139	AATK;MIR1250	Body;TSS1500	N_Shore	0	0	0	0
cg02113055	10	45072520				0	0	0	0
cg04798314	1	246668601	SMYD3	Body	N_Shore	0	0	0	0
cg08102564	17	19620263	SLC47A2;SLC47A2	TSS1500;TSS1500	S_Shelf	0	0	0	0
cg09723088	6	29691140	HLA-F;HLA-F;HLA-F;HLA-F;HLA-F;HLA-F	1stExon;5'UTR;1stExon;5'UTR;5'UTR;1stExon	Island	0	0	0	0
cg21463262	13	113539522	ATP11A;ATP11A	3'UTR;3'UTR	N_Shore	0	0	0	0
cg10146442	7	884056	UNC84A;UNC84A	Body;Body	N_Shelf	0	0	0	0
cg12543766	7	77672208	MAGI2	Body	S_Shelf	0	0	0	0
cg25013753	10	49654342	ARHGAP22	3'UTR	N_Shelf	0	0	0	0
cg08407901	21	43989949	SLC37A1	Body	Island	0	0	0	0
cg25638870	11	89224717	NOX4;NOX4;NOX4;NOX4	5'UTR;TSS200;TSS200;TSS200	Island	0	0	0	0
cg06352538	12	55368244	KIAA0748;KIAA0748	Body;Body		0	0	0	0
cg01655658	6	30227583	HLA-L	Body	Island	0	0	0	0
cg01594260	2	8118122	LOC339788	TSS1500		0	0	0	0
cg17628491	17	78867822	RPTOR;RPTOR	Body;Body	N_Shelf	0	0	0	0
cg18705301	15	41695430	NDUFAF1	TSS1500	S_Shore	0	0	0	0
cg23636571	6	32828996				0	0	0	0
cg26258120	14	97431164				0	0	0	0
cg08146865	3	48335857	NME6	3'UTR		0	0	0	0
cg14123034	18	6283067	L3MBTL4	Body	N_Shore	0	0	0	0
cg08755490	11	65554678	OVOL1;OVOL1	5'UTR;1stExon	Island	0	0	0	0
cg11314779	15	72567956			S_Shelf	0	0	0	0
cg27049594	11	124439146	OR8A1	TSS1500		0	0	0	0
cg01821635	1	101089253				0	0	0	0
cg19360212	10	123731471	NSMCE4A;NSMCE4A	Body;Body	N_Shelf	0	0	0	0
cg03979311	5	54319996	GZMK	TSS200		0	0	0	0
cg10662047	11	123472546	GRAMD1B	Body		0	0	0	0
cg13011003	12	126465510				0	0	0	0
cg06813297	12	132537251	EP400	Body		0	0	0	0
cg16788857	3	192577951	C3orf59	Body		0	0	0	0
cg13211008	7	158541253	ESYT2	Body		0	0	0	0
cg01013522	2	124971544	CNTNAP5	Body		0	0	0	0
cg07903626	16	66098650				0	0	0	0
cg16814680	8	91681699				0	0	0	0
cg17279365	1	217168635	ESRRG;ESRRG;ESRRG	5'UTR;5'UTR;5'UTR		0	0	0	0
cg01188578	2	26464058	HADHA	Body	N_Shelf	0	0	0	0
cg08049519	15	81412880			S_Shore	0	0	0	0
cg00546757	5	170845058			N_Shore	0	0	0	0
cg18557837	3	39847605			N_Shelf	0	0	0	0
cg19415746	10	115388944	NRAP;NRAP	Body;Body		0	0	0	0
cg00424152	2	232263126	B3GNT7	Body	Island	0	0	0	0
cg09664314	1	72190606	NEGR1	Body		0	0	0	0
cg27098685	3	151867537				0	0	0	0
cg04858090	6	170058439	WDR27	Body	N_Shore	0	0	0	0
cg24786174	18	74118243	ZNF516	Body	S_Shelf	0	0	0	0
cg07456585	14	74704714	VSX2	TSS1500	N_Shore	0	0	0	0
cg11867651	6	31237722	HLA-C	Body	N_Shore	1	1	1	0
cg05210213	10	132154994				0	0	0	0
cg11290949	6	55778951				0	0	0	0
cg23117085	17	39662375	KRT13;KRT13	TSS1500;TSS1500		0	0	0	0
cg02379549	6	36887307	C6orf89	Body		0	0	0	0
cg26234233	11	11431532	GALNTL4	Body		0	0	0	0
cg12551908	7	66785137	STAG3L4	3'UTR		0	0	0	0
cg17455348	2	213406960			S_Shelf	0	0	0	0
cg06812795	6	32829025				0	0	0	0
cg00983705	6	16690986	ATXN1;ATXN1	5'UTR;5'UTR		0	0	0	0
cg00597225	2	128649830				0	0	0	0
cg09766355	1	182760858	NPL	TSS1500	S_Shore	0	0	0	0
cg06855422	4	94566151	GRID2	Body		0	0	0	0
cg07389699	6	32728786	HLA-DQB2	Body	N_Shore	0	1	0	0
cg06870118	3	9850429	TTLL3	TSS1500	N_Shore	0	0	0	0
cg19862839	17	59543726	TBX4	Body	S_Shelf	0	0	0	0
cg10942914	5	134356114				0	0	0	0
cg05471616	12	29778034	TMTC1	Body		0	0	0	0
cg22902288	7	925032	C7orf20	Body		0	0	0	0
cg22181382	20	16559406			S_Shelf	0	0	0	0
cg26642774	19	18170383	IL12RB1	3'UTR		0	0	0	0
cg05286348	19	16641544	CHERP	Body	Island	0	0	0	0
cg01356752	6	26242929			S_Shore	0	0	0	0
cg01290755	12	129554587				0	0	0	0
cg26864826	11	33760479			S_Shelf	0	0	0	0
cg09120722	4	186549051	SORBS2;SORBS2;SORBS2;SORBS2;SORBS2;SORBS2;SORBS2;SORBS2	Body;Body;Body;Body;Body;Body;Body;Body	S_Shelf	0	0	0	0
cg08549829	9	109848914	MIR548Q	TSS200		0	0	0	0
cg07825433	4	1215099	CTBP1;CTBP1	Body;Body	N_Shelf	0	0	0	0
cg06199753	6	33333563	LYPLA2P1	Body		1	0	0	0
cg13996562	9	128777132			N_Shore	0	0	0	0
cg08072458	6	29944931	HCG9	Body	Island	1	2	0	0
cg26584456	10	81114059	PPIF	3'UTR		0	0	0	0
cg07576186	3	58413668	PDHB	3'UTR		0	0	0	0
cg01836455	6	73973719	KHDC1	TSS1500	S_Shore	2	0	0	0
cg13604933	6	40145993				0	0	0	0
cg22853855	19	34111400	CHST8;CHST8	TSS1500;TSS1500	N_Shore	0	0	0	0
cg15360451	12	131057032				0	0	0	0
cg26168224	5	2018326				0	0	0	0
cg04090468	7	156181990				0	0	0	0
cg13730219	13	21896301			S_Shore	0	0	1	0
cg22578373	10	20268452	PLXDC2	Body		3	0	0	0
cg20459037	17	9546550	WDR16;WDR16	3'UTR;3'UTR	N_Shore	0	0	0	0
cg04563766	9	71627524	PRKACG;PRKACG	3'UTR;1stExon	N_Shore	1	0	0	0
cg09284209	12	124585152				0	0	0	0
cg17749961	2	30669863	LCLAT1;LCLAT1	TSS1500;TSS1500	N_Shore	0	0	0	0
cg00675157	4	46381220	GABRA2;GABRA2	Body;Body		0	0	0	0
cg26303777	1	230311676	GALNT2	Body		0	0	0	0
cg03723481	7	2071723	MAD1L1;MAD1L1;MAD1L1	Body;Body;Body		0	0	0	0
cg15550113	20	61440970	OGFR	Body	N_Shore	0	0	0	0
cg24697433	6	28876508	TRIM27	Body		0	0	0	0
cg11251367	1	240620177	FMN2	Body		0	0	0	0
cg08508887	5	79605859				51	16	2	0
cg17839758	21	46077562	C21orf29;KRTAP12-3	Body;TSS1500		0	0	0	0
cg17225604	17	22193895			S_Shore	0	0	0	0
cg10155537	1	248512094	OR14C36	1stExon		0	0	0	0
cg26217827	15	68594860	ITGA11	3'UTR		0	0	0	0
cg03449867	15	28200653	OCA2	Body		0	0	0	0
cg26567385	11	5384517				0	0	0	0
cg16145187	17	53684393				0	0	0	0
cg11019791	22	48896579	FAM19A5	Body	Island	0	0	0	0
cg19601530	4	7788250	AFAP1;AFAP1	Body;Body		0	0	0	0
cg20976286	15	28054345	OCA2	Body	S_Shelf	0	0	0	0
cg02823625	2	239046684	KLHL30	TSS1500	N_Shore	0	0	0	0
cg23630179	13	111089337	COL4A2	Body	N_Shore	0	0	0	0
cg05957781	22	48727673			N_Shelf	0	0	0	0
cg09864671	20	61565484	DIDO1;DIDO1;DIDO1	5'UTR;5'UTR;5'UTR	N_Shelf	0	0	0	0
cg25057035	6	33053889	HLA-DPB1	Body		0	0	1	0
cg24051749	1	39340282	MYCBP;GJA9	TSS1500;Body	S_Shore	0	0	0	0
cg18828268	17	59937758	BRIP1	Body	N_Shelf	0	0	0	0
cg05450979	16	10855738	NUBP1	Body		0	0	0	0
cg03119308	7	127950724	RBM28;RBM28	3'UTR;3'UTR		0	0	0	0
cg25879395	15	65272560	SPG21;SPG21;SPG21	Body;Body;Body		0	0	0	0
cg10954330	10	122262397	PPAPDC1A	Body		0	0	0	0
cg11188103	1	214668616	PTPN14	5'UTR		0	0	0	0
cg26813483	13	111980537	C13orf16	Body	S_Shore	0	0	0	0
cg04003990	2	242056286	PASK	Body		0	0	0	0
cg07189582	4	110358288	SEC24B;SEC24B	Body;Body	S_Shelf	0	0	0	0
cg13591052	5	97873389				0	0	0	0
cg16655343	6	29701563	LOC285830;LOC285830	Body;Body		0	0	0	0
cg24166175	11	85596390	CCDC83	Body		0	0	0	0
cg05522042	16	85124401	KIAA0513	3'UTR		0	0	0	0
cg23713909	10	134910285	GPR123	Body	N_Shore	0	0	0	0
cg06202802	4	7436239	PSAPL1;SORCS2	1stExon;Body		0	0	0	0
cg12342501	2	8530521				0	0	0	0
cg19750824	1	178659932				0	0	0	0
cg20364183	3	115758614	LSAMP	Body		0	0	0	0
cg09510698	6	33092130	HLA-DPB2	Body		0	0	0	0
cg05084668	3	125655381	ALG1L	5'UTR		0	0	0	0
cg19181528	20	59542589			Island	0	0	0	0
cg04843568	5	87389026				0	0	0	0
cg04835511	1	244140051			N_Shelf	0	0	0	0
cg21743925	5	131604900	PDLIM4;PDLIM4	Body;Body	N_Shelf	0	0	0	0
cg05092371	2	204731519	CTLA4;CTLA4	TSS1500;TSS1500		0	0	0	0
cg17042243	17	77136834	HRNBP3	5'UTR	S_Shelf	0	0	0	0
cg23771949	10	134165390	LRRC27;LRRC27;LRRC27;LRRC27;LRRC27	3'UTR;Body;Body;Body;Body	Island	0	0	0	0
cg14533999	5	178564971	ADAMTS2	Body	Island	0	0	0	0
cg00413030	7	158947138				0	0	0	0
cg12195446	13	110424497	IRS2	Body		0	0	0	0
cg08355157	7	158809128	LOC154822	Body		0	0	0	0
cg22098780	17	7613764	EFNB3	3'UTR		0	0	0	0
cg01561758	19	52514445			S_Shelf	0	0	0	0
cg05419622	6	6001380	NRN1	Body	N_Shore	0	0	0	0
cg16748433	8	1792758	ARHGEF10	Body		0	0	0	0
cg08912652	11	130779479	SNX19	Body		0	0	0	0
cg24872173	11	18300953	HPS5;HPS5;HPS5	3'UTR;3'UTR;3'UTR		0	0	0	0
cg14068184	9	110231817			S_Shelf	0	0	0	0
cg14885973	17	3286290			N_Shelf	0	0	0	0
cg24906015	2	58482767			S_Shelf	0	0	0	0
cg26864661	12	76661181				0	0	0	0
cg14245898	19	15248535			N_Shelf	0	0	0	0
cg26465155	11	35611044				0	0	0	0
cg10738003	11	120233535	ARHGEF12	Body		0	0	0	0
cg27649396	11	111148753	C11orf53	5'UTR		0	0	0	0
cg26764761	16	87682142	JPH3	Body	S_Shelf	0	0	0	0
cg00689685	6	32139812	AGPAT1;AGPAT1	5'UTR;5'UTR		0	0	0	0
cg11418607	15	67323243			N_Shelf	0	0	0	0
cg14227731	9	137673708	COL5A1	Body		0	0	0	0
cg19367293	2	240084392	HDAC4	Body		0	0	0	0
cg11136592	10	5246625	AKR1C4	Body		0	0	0	0
cg01097406	16	89675127				0	0	0	0
cg26846076	17	20128997	CYTSB;CYTSB;CYTSB;CYTSB	Body;Body;Body;Body		0	0	0	0
cg10701801	1	52082593	OSBPL9;OSBPL9;OSBPL9;OSBPL9	TSS200;TSS200;TSS200;TSS200		0	0	0	0
cg26162637	7	103260062	RELN;RELN	Body;Body		0	0	0	0
cg00696044	10	63240299				0	0	0	0
cg17009574	6	26365345	BTN3A2	TSS200		1	0	1	0
cg21589417	2	170834853	UBR3	Body		0	0	0	0
cg21881798	11	8931708	C11orf17;C11orf17;ST5	TSS1500;TSS1500;5'UTR	N_Shore	0	0	0	0
cg03271487	11	2365581				0	0	0	0
cg23681001	1	53936382				0	0	0	0
cg02527811	2	241834907	C2orf54	1stExon		0	0	0	0
cg01835922	11	121626930				0	0	0	0
cg05867245	20	62402415	ZBTB46	Body	Island	0	0	0	0
cg15532640	12	129554566				0	0	0	0
cg02533724	10	130279912				0	0	0	0
cg11144103	17	40561514	PTRF	Body	S_Shelf	0	0	0	0
cg16702660	14	22361282				0	0	0	0
cg03066009	8	65640259	CYP7B1	Body		0	0	0	0
cg02622846	11	88096346				0	0	0	0
cg07240846	10	12438782	CAMK1D;CAMK1D	Body;Body		0	0	0	0
cg06447436	X	13063014	FAM9C	TSS1500		2	1	0	0
cg10764750	7	57714270				0	0	0	0
cg11047442	8	142852219				0	0	0	0
cg18093448	4	184060895	WWC2	Body		0	0	0	0
cg22305850	2	100824103				0	0	0	0
cg12391372	15	90755932	SEMA4B;SEMA4B	Body;Body		0	0	0	0
cg27114706	12	92527244				0	0	0	0
cg18673341	7	22481962	MGC87042;MGC87042	Body;Body		0	0	0	0
cg23764766	12	1459744	ERC1;ERC1;ERC1;ERC1;ERC1	Body;Body;Body;Body;Body		0	0	0	0
cg25709790	7	24742552	DFNA5;DFNA5;DFNA5	Body;Body;Body		0	0	0	0
cg05472380	15	77643229				0	0	0	0
cg13431688	9	101869277	TGFBR1;TGFBR1	Body;Body	S_Shore	0	0	0	0
cg11399582	15	74345103				0	0	0	0
cg01802772	1	55014160	ACOT11;ACOT11	Body;Body		0	0	0	0
cg04417708	17	4043867	ZZEF1	Body	N_Shore	0	0	0	0
cg09434603	5	499552	SLC9A3	Body	N_Shore	0	0	0	0
cg12967864	19	54677166	MBOAT7;MBOAT7;TMC4;MBOAT7;TMC4	3'UTR;3'UTR;TSS1500;3'UTR;TSS1500		0	0	0	0
cg27406070	6	29575566	GABBR1;GABBR1;GABBR1	Body;Body;Body		0	0	0	0
cg06657028	6	30080495	TRIM31	Body		0	0	0	0
cg25174338	8	25107121	DOCK5	Body		0	0	0	0
cg25388952	17	80084596	CCDC57	Body	N_Shore	0	0	0	0
cg04073914	4	84461507	AGPAT9	Body	S_Shelf	0	0	0	0
cg24927769	7	147732939	MIR548F3;CNTNAP2	Body;Body		0	0	0	0
cg09301498	7	57324701			Island	0	0	0	0
cg12981577	3	131756545			S_Shelf	0	0	0	0
cg15145296	3	125709740			S_Shore	0	0	0	0
cg01127608	9	129377854	LMX1B	Body	Island	0	0	0	0
cg16970850	8	10623534	PINX1	Body		0	0	0	0
cg19707653	22	25571929	KIAA1671	Body	N_Shelf	0	0	0	0
cg25536002	15	65670881	IGDCC3	TSS1500	S_Shore	0	0	0	0
cg25448687	2	49143534				2	0	0	0
cg12897067	5	135418308			S_Shore	0	0	0	0
cg05407200	11	93586725			S_Shelf	0	0	0	0
cg04481077	7	817454	HEATR2	Body	S_Shelf	0	0	0	0
cg08198851	6	7847437	BMP6	Body		0	0	0	0
cg03988092	4	190236439			S_Shore	0	0	0	0
cg06653140	5	36157329	SKP2;SKP2	Body;Body		0	0	0	0
cg03004222	14	90995484			S_Shelf	1	0	0	0
cg26822728	1	202164063	LGR6	Body	S_Shore	0	0	1	0
cg16802892	14	32413698				0	0	0	0
cg17181941	2	97004840	NCAPH	Body	S_Shelf	0	0	0	0
cg18663897	2	240900096	NDUFA10	3'UTR		0	0	0	0
cg21438527	6	26189355	HIST1H4D	TSS200	S_Shore	0	0	0	0
cg08002427	17	11503508	DNAH9	Body	S_Shore	0	0	0	0
cg05865331	14	102682062	WDR20	Body	S_Shore	0	0	0	0
cg20312418	10	10403467				0	0	0	0
cg13402656	8	1511478	DLGAP2	Body	Island	7	7	0	0
cg19978674	4	57523826	HOPX;HOPX;HOPX;HOPX;HOPX	5'UTR;Body;Body;TSS1500;TSS1500	S_Shore	0	0	0	0
cg26445985	7	140263173	DENND2A	Body		0	0	0	0
cg11620135	17	79011140	BAIAP2;BAIAP2;BAIAP2;BAIAP2	Body;Body;Body;Body	S_Shore	0	0	0	0
cg15947697	6	31146583	PSORS1C3	TSS1500	N_Shore	0	0	0	0
cg09307883	9	140077638	ANAPC2	Body	N_Shore	0	0	0	0
cg00814218	14	37445440	SLC25A21;SLC25A21	Body;Body		0	0	0	0
cg13603318	17	63926873	CCDC46	Body		0	0	0	0
cg01997599	19	49689673	TRPM4	Body	S_Shelf	0	0	0	0
cg23576855	5	373299	AHRR	Body	N_Shore	0	0	0	0
cg07374109	12	131645153			N_Shelf	0	0	0	0
cg13871921	9	140076357	ANAPC2	Body	S_Shore	0	0	0	0
cg07796016	1	152779584	LCE1C	TSS1500		0	0	0	0
cg03651054	13	50194643				0	0	0	0
cg12259892	18	56963742	CPLX4	3'UTR		0	0	0	0
cg16046605	1	152596413	LCE3A	TSS1500		0	0	0	0
cg19498042	3	111757442	TMPRSS7;TMPRSS7	TSS1500;TSS1500		0	0	0	0
cg00017157	1	167127353				0	0	0	0
cg13301327	20	62387416	ZBTB46	Body	S_Shelf	0	0	0	0
cg18273401	14	55600338	LGALS3	5'UTR	S_Shelf	0	0	0	0
cg18457108	3	194800853	C3orf21	Body		0	0	0	0
cg13989295	17	57187728	SKA2;SKA2	3'UTR;3'UTR	S_Shelf	0	0	0	0
cg24686902	17	6558231			Island	0	0	0	0
cg22676075	6	135203613				0	0	0	0
cg12087615	12	53070144	KRT1	Body		3	0	0	0
cg17658874	3	29456667	RBMS3;RBMS3;RBMS3	Body;Body;Body		0	0	0	0
cg01388693	3	187664092				0	0	0	0
cg26512469	13	113688268	MCF2L;MCF2L	Body;Body	S_Shore	0	0	0	0
cg02945674	9	107687711	ABCA1	5'UTR	N_Shore	0	0	0	0
cg14210114	1	160061413	IGSF8	3'UTR		0	0	0	0
cg06634228	11	15438255				0	0	0	0
cg20775316	1	54763942	SSBP3;SSBP3;SSBP3	Body;Body;Body		0	0	0	0
cg07621697	5	134490074				0	0	0	0
cg04497820	5	158086454				0	0	0	0
cg23175573	10	3503185			S_Shelf	0	0	0	0
cg13452812	9	2234921				0	0	0	0
cg03816081	10	29577743	LYZL1	TSS1500		0	0	1	0
cg06618134	5	31379132				0	0	0	0
cg25649515	3	177309023				0	0	0	0
cg09785377	15	60644157	ANXA2;ANXA2;ANXA2;ANXA2	Body;Body;Body;Body		0	0	0	0
cg04390683	6	30900149	SFTA2	TSS200		0	0	0	0
cg23052585	10	50328538				0	0	0	0
cg09737095	11	128787688	KCNJ5	3'UTR		0	0	0	0
cg02070028	11	73661250	DNAJB13	TSS200		1	0	0	0
cg04034998	10	127843646	ADAM12;ADAM12	Body;Body		0	0	0	0
cg07133434	3	128395694			N_Shelf	0	0	0	0
cg15706692	6	75775380				0	0	0	0
cg22337407	1	11046185				0	0	0	0
cg12687426	3	178977073	KCNMB3;KCNMB3;KCNMB3;KCNMB3;KCNMB3	5'UTR;1stExon;Body;Body;Body	N_Shore	0	0	0	0
cg06120313	11	3174092	OSBPL5;OSBPL5;OSBPL5	5'UTR;5'UTR;5'UTR		0	0	0	0
cg26387458	11	28642652				1	0	0	0
cg07686394	11	69448444			N_Shelf	0	0	0	0
cg05531409	3	131637172	CPNE4	5'UTR		0	0	0	0
cg13033971	13	46291973			S_Shelf	0	0	0	0
cg08629394	12	96188933			S_Shelf	0	0	0	0
cg24018148	6	39290715	KCNK16;KCNK16;KCNK16;KCNK16	TSS1500;TSS1500;TSS1500;TSS1500		0	0	0	0
cg00352468	2	10687659				0	0	0	0
cg03489016	2	230124603	PID1;PID1	Body;Body		0	0	0	0
cg25044524	17	20058819	CYTSB;CYTSB;CYTSB;CYTSB	Body;TSS1500;TSS1500;Body	N_Shore	0	0	0	0
cg24861399	2	135072000	MGAT5	Body		0	0	0	0
cg00993903	14	103862143	MARK3;MARK3;MARK3;MARK3;MARK3	Body;Body;Body;Body;Body		0	0	0	0
cg05340744	7	158598765	ESYT2	Body	S_Shore	0	0	0	0
cg04852271	X	140787063	SPANXD;SPANXE	TSS1500;TSS1500		0	0	5	0
cg17157129	X	106362429	RBM41;RBM41	TSS1500;TSS1500	S_Shore	0	0	0	0
cg06503981	6	29860039			S_Shelf	0	0	0	0
cg08495860	11	1220171			N_Shore	0	0	0	0
cg19504605	8	144339106	ZFP41	3'UTR	S_Shore	0	0	0	0
cg07759478	3	63273927	SYNPR	Body		0	0	0	0
cg21862099	20	60692839			N_Shelf	0	0	0	0
cg12186981	11	6804983	OR2AG1	TSS1500		0	0	0	0
cg22955899	14	55617843	DLGAP5;DLGAP5	Body;Body		0	0	0	0
cg04613734	8	116663921	TRPS1	5'UTR	S_Shelf	0	0	0	0
cg14795227	2	239565255				0	0	0	0
cg08103472	15	40731325			N_Shore	0	0	0	0
cg17172308	6	168533631			S_Shelf	0	0	0	0
cg19996396	3	121946297	CASR	5'UTR	N_Shelf	0	0	0	0
cg13877999	20	42194607	SGK2;SGK2	5'UTR;TSS200		0	0	0	0
cg10309386	10	13515334	BEND7;BEND7	Body;Body	Island	0	0	0	0
cg19084031	15	38361362			N_Shelf	0	0	0	0
cg03754882	8	124688770				0	0	0	0
cg04787784	16	930179	LMF1	Body	S_Shore	0	0	0	0
cg04990378	20	61160996	C20orf166;MIR133A2	Body;TSS1500		0	0	0	0
cg04061372	17	40805777			Island	0	0	0	0
cg00582897	5	149675782			N_Shore	0	0	0	0
cg20859841	8	1400221			S_Shore	0	0	0	0
cg15663948	13	113030673	C13orf28;C13orf28	1stExon;5'UTR		0	0	0	0
cg24643105	11	113928473			N_Shore	0	0	0	0
cg15029183	6	143586006	AIG1	Body		0	0	0	0
cg01230320	2	19549980			N_Shore	0	0	0	0
cg04467639	11	14495049	COPB1;COPB1;COPB1	Body;Body;Body		0	0	0	0
cg13224161	6	33141279	COL11A2;COL11A2;COL11A2	Body;Body;Body		0	0	0	0
cg24122364	13	99574736	DOCK9;DOCK9;DOCK9;DOCK9	Body;Body;Body;Body		0	0	0	0
cg22953510	3	114089570	ZBTB20;ZBTB20;ZBTB20;ZBTB20;ZBTB20;ZBTB20;ZBTB20	5'UTR;5'UTR;5'UTR;5'UTR;5'UTR;Body;5'UTR		0	1	0	0
cg20673830	1	42843232			N_Shelf	0	0	0	0
cg13728604	9	132627095	USP20;USP20;USP20	Body;Body;Body	N_Shelf	0	0	0	0
cg16380681	16	66155275				0	0	0	0
cg17869311	3	72956973	GXYLT2	Body		0	0	0	0
cg11685249	5	112771341	TSSK1B;MCC	TSS1500;Body		0	0	0	0
cg19791271	17	77906735			S_Shelf	0	0	0	0
cg20073472	6	31146845	PSORS1C3	TSS1500	N_Shore	0	0	0	0
cg00009523	2	1165351	SNTG2	Body	S_Shore	0	0	0	0
cg26589251	15	100786492	ADAMTS17	Body		0	0	0	0
cg14874216	12	122651623	LRRC43	TSS1500		0	0	0	0
cg11747817	18	11912416			S_Shelf	0	0	0	0
cg13782322	15	90756121	SEMA4B;SEMA4B	Body;Body		0	0	0	0
cg07699771	8	1153329			S_Shelf	0	0	0	0
cg05225083	X	53107941	GPR173	3'UTR	N_Shelf	0	0	0	0
cg05111645	6	29427519	OR2H1	5'UTR		0	0	0	0
cg13306870	22	39527583	CBX7	3'UTR		0	0	0	0
cg05393861	3	52828628	ITIH3	TSS200		0	0	0	0
cg25198316	12	48598048	OR10AD1	TSS1500		0	0	0	0
cg22926869	3	108021293	HHLA2	TSS200		0	0	0	0
cg14308648	10	3568949				0	0	0	0
cg11842073	13	31585928				0	0	0	0
cg23741255	15	31090995				1	9	0	0
cg06437931	1	38180356				0	0	0	0
cg06212876	21	29911755	NCRNA00161;NCRNA00161	Body;Body		0	0	0	0
cg08950364	1	108039344				0	0	0	0
cg08522473	3	111730545	TAGLN3;TAGLN3;TAGLN3	Body;Body;Body		0	0	0	0
cg15845365	5	16785399	MYO10	Body		0	0	0	0
cg19285525	2	161209326	RBMS1;RBMS1	Body;Body		0	0	0	0
cg23281436	19	8403195	KANK3	5'UTR	S_Shelf	0	0	0	0
cg02491947	18	56117145	MIR122	TSS1500		0	0	0	0
cg23418075	14	24665079	TM9SF1;TM9SF1	TSS200;TSS200	Island	0	0	0	0
cg24167747	19	54614832	TFPT	Body	N_Shelf	0	0	0	0
cg26429017	2	233734820	C2orf82	TSS200		0	0	0	0
cg11039913	6	31024501	HCG22	Body		0	0	0	0
cg23162598	7	157345746	PTPRN2;PTPRN2;PTPRN2	Body;Body;Body	N_Shore	0	0	0	0
cg08031982	16	87577539				0	0	0	0
cg09762182	1	1046164	C1orf159	5'UTR	Island	0	0	0	0
cg08963013	2	77235218	LRRTM4	Body		0	0	0	0
cg05138546	17	39646298	KRT36	TSS200		0	0	0	0
cg23603995	6	157198648	ARID1B;ARID1B;ARID1B	Body;Body;Body		0	0	0	0
cg01278975	6	37662649	MDGA1	Body	N_Shore	0	0	0	0
cg15971518	11	57159174	PRG2	TSS1500		0	0	0	0
cg01521131	6	31237664	HLA-C	Body	N_Shore	0	0	0	0
cg00192046	22	20284604			N_Shore	0	0	0	0
cg15591727	3	126165878	ZXDC	Body		0	0	0	0
cg22645355	10	52002547	ASAH2;ASAH2	Body;Body		0	0	0	0
cg03834567	2	218808745	TNS1;TNS1	1stExon;5'UTR		0	0	0	0
cg24401199	19	3159786	GNA15	Body	N_Shelf	0	0	0	0
cg27281836	11	49229833	FOLH1;FOLH1	Body;Body	Island	0	0	0	0
cg10091792	1	2844356			N_Shelf	0	0	0	0
cg17723206	10	118931160			N_Shelf	0	0	0	0
cg18674961	20	37438823	PPP1R16B	5'UTR	S_Shelf	0	0	0	0
cg17343385	20	62552607	DNAJC5	5'UTR	S_Shore	0	0	0	0
cg16303742	3	15540471	COLQ;COLQ;COLQ	TSS200;Body;Body		0	0	0	0
cg17965552	X	70313663			N_Shore	0	0	0	0
cg19218082	13	111111172	COL4A2	Body	S_Shore	0	0	0	0
cg01528832	10	65225240	JMJD1C;LOC84989	Body;Body	Island	0	0	0	0
cg16827215	11	11292635	GALNTL4	3'UTR		0	0	0	0
cg00571519	7	104881282	SRPK2;SRPK2	Body;Body	N_Shelf	0	0	0	0
cg12227626	6	151196753	MTHFD1L	Body		0	0	0	0
cg18709904	14	50474530	C14orf182	TSS1500		0	0	0	0
cg25817503	4	7788342	AFAP1;AFAP1	Body;Body		0	0	0	0
cg23169584	7	133620193	EXOC4	Body		0	0	0	0
cg08146708	1	167393634				0	0	0	0
cg21529591	3	14596904			N_Shore	0	0	0	0
cg23333490	6	33050741	HLA-DPB1	Body	S_Shore	0	0	0	0
cg05364766	7	136832262				0	0	0	0
cg02372404	10	131209556				0	0	0	0
cg11015768	2	86106058	ST3GAL5	Body		0	0	0	0
cg19300401	6	16962712				0	0	0	0
cg19687193	5	1809712	NDUFS6	Body		0	0	0	0
cg16241932	6	157876915	ZDHHC14;ZDHHC14	Body;Body		0	0	0	0
cg24100293	6	21916568	FLJ22536	Body		0	0	0	0
cg07795447	10	3446963				0	0	0	0
cg09035930	12	129282057	SLC15A4	Body	S_Shore	0	0	0	0
cg02228913	17	44058016	MAPT;MAPT;MAPT;MAPT;MAPT;MAPT	Body;Body;Body;Body;Body;Body	N_Shelf	0	0	0	0
cg10576459	17	7544280				1	0	0	0
cg04029134	17	66728982				2	1	0	0
cg07882838	15	67417607	SMAD3;SMAD3	Body;TSS1500		0	0	0	0
cg05900567	19	37466940			S_Shelf	0	0	0	0
cg02772171	5	171054642			N_Shelf	0	0	0	0
cg00067141	15	30930499	ARHGAP11B	3'UTR		0	0	0	0
cg18137779	1	56163457				0	0	0	0
cg17971895	20	13830102	SEL1L2	3'UTR		0	0	0	0
cg24407607	6	116753994	DSE;DSE	Body;Body		0	0	0	0
cg21743826	4	976412	SLC26A1	Body		0	0	0	0
cg24655476	11	89391841	FOLH1B	TSS1500		0	0	1	0
cg10006614	14	95877336	C14orf139	TSS1500		0	0	0	0
cg10776061	19	12768390	MAN2B1	Body	S_Shore	0	0	0	0
cg21028319	8	38847958	TM2D2;TM2D2;TM2D2;TM2D2	3'UTR;3'UTR;3'UTR;3'UTR		0	0	0	0
cg22796025	1	227509201			S_Shelf	0	0	0	0
cg18861767	10	82189478	C10orf58;C10orf58	Body;Body		0	0	0	0
cg19117063	6	32365553	BTNL2	Body		0	0	0	0
cg09934002	5	257420			N_Shore	0	0	0	0
cg22857670	14	50084155			N_Shelf	0	0	0	0
cg26969150	8	43147397	POTEA;POTEA	TSS200;TSS200		0	0	0	0
cg06737308	4	185021514	ENPP6	Body	S_Shelf	0	0	0	0
cg14112997	22	17591088	IL17RA	3'UTR	S_Shore	0	0	0	0
cg04123498	8	142283564				0	0	0	0
cg20149571	19	53465962	ZNF816A	5'UTR	Island	0	1	1	0
cg20231299	19	49202858	FUT2;FUT2	5'UTR;5'UTR	N_Shelf	0	0	0	0
cg20086657	17	33734664			Island	0	0	0	0
cg08891829	4	56231727	SRD5A3	Body		0	0	0	0
cg08786370	4	8527460				0	0	0	0
cg23622129	1	214328927				0	0	0	0
cg07909498	4	79627477				0	0	0	0
cg23584176	6	29365078	OR12D2	1stExon		0	0	0	0
cg19384241	2	55393977				0	0	0	0
cg06034203	4	7218684	SORCS2	Body		0	0	0	0
cg20274978	13	114214701			Island	0	0	1	0
cg26908356	1	94929484	ABCD3;ABCD3	Body;Body		0	0	0	0
cg01601712	7	150018095	ACTR3C	5'UTR	N_Shore	0	0	0	0
cg16906555	7	54728016			N_Shelf	0	0	0	0
cg00667948	13	100651721			S_Shore	0	0	0	0
cg15988970	13	43597736	DNAJC15;DNAJC15	5'UTR;1stExon	Island	0	0	0	0
cg15033013	1	2082458	PRKCZ;PRKCZ;PRKCZ	Body;Body;Body	Island	0	0	0	0
cg21139150	21	46976175			Island	0	0	0	0
cg11400068	5	6700750				0	0	0	0
cg17369694	6	32485396	HLA-DRB5	3'UTR		0	0	0	0
cg00277334	10	82204260				0	0	0	0
cg02184540	6	30022807	NCRNA00171	Body		0	0	0	0
cg13232075	1	204556835				0	0	0	0
cg25347356	6	130007252	ARHGAP18	Body		0	0	0	0
cg22109827	7	30727326				0	0	0	0
cg22026089	12	41830372	PDZRN4;PDZRN4	TSS1500;Body		0	0	0	0
cg01952012	13	42851862	AKAP11	5'UTR		0	0	0	0
cg11946618	2	240727230				0	0	0	0
cg11036359	6	29759078	HCG4	Body	N_Shore	2	0	0	0
cg18770452	4	109905620	COL25A1;COL25A1	Body;Body		0	0	0	0
cg26882525	5	150677867	SLC36A3;SLC36A3	Body;Body		0	0	0	0
cg13589109	7	36124843				0	0	0	0
cg14091595	3	105588068	CBLB	TSS200	Island	0	0	0	0
cg00119778	6	32466447				0	0	0	0
cg02275226	11	134608598			S_Shelf	0	0	0	0
cg24925741	1	2245221			N_Shore	0	0	0	0
cg16618979	7	143108841				0	0	0	0
cg27076160	10	64431533	ZNF365;ZNF365	3'UTR;3'UTR		0	0	0	0
cg21624311	2	112417362				0	0	0	0
cg23513018	10	65670534				0	0	0	0
cg02940070	22	43343608	PACSIN2	TSS1500		0	0	0	0
cg08239933	8	22451687	PDLIM2;PDLIM2;PDLIM2	3'UTR;Body;3'UTR		0	0	0	0
cg02316445	16	80231787				0	0	0	0
cg26542892	7	1133730	C7orf50;C7orf50;C7orf50	Body;Body;Body	S_Shore	0	0	0	0
cg10978526	7	143140416	TAS2R60	TSS200		0	0	0	0
cg18121901	2	240135921	HDAC4	Body		0	0	0	0
cg11276189	7	158815080	LOC154822	Body	N_Shore	0	0	0	0
cg23069046	6	6543402	LOC285780	Body	N_Shelf	0	0	0	0
cg19778375	12	297831			N_Shore	0	0	0	0
cg15421137	5	153372524	FAM114A2	3'UTR		0	0	0	0
cg12999291	6	31123569	CCHCR1;CCHCR1;CCHCR1	Body;Body;Body	N_Shelf	1	0	0	0
cg17129519	6	30618299	C6orf136;C6orf136;C6orf136	Body;Body;Body	S_Shelf	0	0	0	0
cg14655569	9	95473718	BICD2;BICD2	3'UTR;3'UTR	N_Shelf	0	0	0	0
cg27481428	7	155623690			Island	0	0	0	0
cg18662228	2	236867804	AGAP1;AGAP1	Body;Body	Island	0	0	0	0
cg17048834	6	30080230	TRIM31	Body		0	0	0	0
cg04212500	17	27184533	ERAL1	Body	S_Shelf	0	0	0	0
cg10095033	15	94898125	MCTP2;MCTP2;MCTP2	Body;Body;TSS1500		0	0	0	0
cg04297660	11	110627909				0	0	0	0
cg26659797	1	172437907	C1orf105	3'UTR		0	0	0	0
cg18232235	12	11700321				0	0	0	0
cg16490124	1	235292369	SNORA14B;TOMM20	TSS1500;TSS200	Island	0	0	0	0
cg11752699	6	32526669	HLA-DRB6	Body		0	0	0	0
cg09148853	X	138525808			N_Shelf	0	0	0	0
cg15877769	4	1062280			N_Shore	0	0	0	0
cg09349613	10	126686762	CTBP2;CTBP2;CTBP2	Body;Body;Body	Island	0	0	0	0
cg11281224	4	60001000				0	0	1	0
cg10738648	12	110888857	ARPC3	TSS1500	S_Shore	0	0	0	0
cg10890644	10	5446942	TUBAL3	TSS200		0	0	0	0
cg05279330	13	26776254				0	0	0	0
cg22802014	1	31732891	SNRNP40	3'UTR		0	0	0	0
cg15768613	7	37484562	ELMO1	5'UTR	N_Shelf	0	0	0	0
cg10666341	3	119348585	PLA1A	3'UTR		0	0	0	0
cg21385522	1	16154831				1	2	0	0
cg24254837	3	51990929	GPR62;GPR62	3'UTR;1stExon	S_Shore	0	0	0	0
cg01296877	1	2274955	MORN1	Body	N_Shore	0	0	0	0
cg17716961	12	120105711	PRKAB1	TSS200	Island	0	0	0	0
cg13926174	1	8152878				0	0	0	0
cg05659314	1	153590020	S100A14	TSS1500		0	0	0	0
cg15958422	2	150845309				0	0	0	0
cg07525313	6	116262856	FRK	3'UTR		0	0	0	0
cg07422412	5	6585532	LOC255167;LOC255167	Body;Body	S_Shore	0	0	0	0
cg05818501	10	1451648	ADARB2	Body		0	0	0	0
cg24900563	11	10320161			S_Shelf	0	0	0	0
cg02355809	7	150412715	GIMAP1	TSS1500		0	0	0	0
cg15828613	11	8714324			S_Shelf	0	0	0	0
cg08914678	16	334889	PDIA2	Body	N_Shore	0	0	0	0
cg16361249	3	8041501				0	0	0	0
cg23840008	15	60706369				0	0	0	0
cg09677945	13	43597657	DNAJC15;DNAJC15	5'UTR;1stExon	Island	0	0	0	0
cg17386240	5	135384080	TGFBI	Body		0	0	0	0
cg17348244	7	786861	HEATR2	Body		0	0	0	0
cg19539986	14	35032169	SNX6;SNX6	3'UTR;3'UTR		0	0	0	0
cg27292220	6	30980847				0	0	0	0
cg12928933	3	57680278	FAM116A	TSS1500	S_Shore	0	0	0	0
cg24166916	5	78282669	ARSB;ARSB	TSS1500;TSS1500	S_Shore	0	0	0	0
cg01387905	5	178565001	ADAMTS2	Body	N_Shore	0	0	0	0
cg19236328	6	32141882	AGPAT1;AGPAT1	5'UTR;5'UTR		0	0	0	0
cg26287822	X	111621927	ZCCHC16	5'UTR	N_Shore	0	0	0	0
cg14456004	13	21872349			Island	0	0	0	0
cg19495614	15	76016056	ODF3L1	TSS1500		0	0	0	0
cg22724854	11	55737072	OR10AG1	TSS1500		0	0	0	0
cg22274196	13	95958190			S_Shelf	0	0	0	0
cg22851875	5	65888284			N_Shelf	0	0	0	0
cg16464924	17	78079668	GAA;GAA;GAA	Body;Body;Body	Island	0	0	0	0
cg26781321	8	58131602				0	0	0	0
cg07941628	10	115510107	C10orf81	TSS1500		0	0	0	0
cg14252149	1	236707045	LGALS8;LGALS8;LGALS8;LGALS8	Body;Body;Body;Body		0	0	0	0
cg21720265	6	31464955	MICB	TSS1500	N_Shore	0	1	0	0
cg22251955	11	118022607	SCN4B;SCN4B	Body;Body	N_Shore	0	0	0	0
cg19592003	6	49928115	DEFB114	Body		0	0	0	0
cg04515524	19	17489148	PLVAP	TSS1500	S_Shore	0	0	0	0
cg00540941	6	32974843	HLA-DOA	Body	N_Shore	0	0	0	0
cg25909532	7	158821175	VIPR2	3'UTR	N_Shelf	0	0	0	0
cg13655986	10	129197384	DOCK1	Body	S_Shore	0	0	0	0
cg01350803	7	157260189			N_Shore	0	0	0	0
cg25593194	1	17394374	PADI2	3'UTR		0	0	0	0
cg22706458	21	43528949	UMODL1;UMODL1;C21orf128	Body;Body;TSS1500	S_Shelf	0	0	0	0
cg11965913	1	205819406	PM20D1	TSS200	S_Shore	0	0	0	0
cg26077133	8	10049871	MSRA;MSRA;MSRA	Body;Body;Body		0	0	0	0
cg23209353	13	21728944	SKA3;SKA3	3'UTR;3'UTR		0	0	0	0
cg26597838	10	835615			N_Shelf	0	0	0	0
cg13992444	6	149368110	UST	Body		0	0	0	0
cg24861747	5	1228214	SLC6A18	Body	S_Shore	0	0	0	0
cg04579183	15	88119834	NCRNA00052	TSS1500		0	0	0	0
cg04486839	1	161334734	C1orf192	3'UTR		0	0	0	0
cg22717235	1	150554875			S_Shelf	0	0	0	0
cg10991855	6	109450463	C6orf182;C6orf182	TSS200;5'UTR		0	0	0	0
cg24426391	11	20384886	HTATIP2;HTATIP2;HTATIP2;HTATIP2;HTATIP2	TSS1500;TSS1500;TSS1500;TSS1500;TSS1500	N_Shore	0	0	0	0
cg13171004	10	37936967			N_Shelf	0	0	0	0
cg09381666	16	88757816				0	0	0	0
cg22968622	17	43663579			Island	0	0	0	0
cg10336025	3	140987789	ACPL2;ACPL2	Body;Body		0	0	0	0
cg13071508	1	24373210				0	0	0	0
cg07870920	4	121569769				0	0	0	0
cg23209941	1	232086152	DISC1;DISC1;DISC1;DISC1;DISC1;TSNAX-DISC1;DISC1;DISC1;DISC1;DISC1	Body;Body;Body;Body;Body;Body;Body;Body;Body;Body		0	0	0	0
cg24088508	1	38156462	C1orf109	TSS1500	N_Shore	0	0	0	0
cg15118514	13	113499073	ATP11A;ATP11A	Body;Body	S_Shore	1	0	0	0
cg13725087	9	135879019				0	0	0	0
cg07973125	17	54858770			S_Shore	0	0	0	0
cg11733135	1	81878937				0	0	0	0
cg18828306	11	17555864	USH1C;USH1C	Body;Body		0	0	0	0
cg06202470	12	11700489				24	3	0	0
cg02614045	5	169129494	DOCK2	Body		0	0	0	0
cg00027155	16	11099199	CLEC16A	Body		0	0	0	0
cg10370109	10	133918102	JAKMIP3	TSS1500		0	0	0	0
cg03071582	6	164392967			N_Shore	0	0	0	0
cg01334504	21	44513500	U2AF1;U2AF1;U2AF1	Body;Body;Body	N_Shore	0	0	0	0
cg24705404	1	58602196	DAB1	5'UTR		0	0	0	0
cg05131771	10	3446995				0	0	0	0
cg15625495	1	151163316	VPS72	TSS1500		0	0	0	0
cg03201165	X	152584950			Island	1	0	0	0
cg13284789	3	113254986	SIDT1	Body	S_Shelf	0	0	0	0
cg03036702	6	41528198	FOXP4;FOXP4;FOXP4	5'UTR;5'UTR;5'UTR	N_Shore	0	0	0	0
cg00231519	10	120516119	C10orf46	TSS1500	S_Shore	0	0	0	0
cg09746326	13	114127141	DCUN1D2	Body		0	0	0	0
cg10492935	16	2032066	NOXO1;NOXO1;NOXO1	TSS1500;TSS1500;TSS1500	N_Shore	0	0	0	0
cg21783012	1	2710376			S_Shelf	0	0	0	0
cg13655169	14	73929570				0	0	0	0
cg02848996	10	1209463	NCRNA00200	Body	Island	0	0	0	0
cg12134602	7	129856472	C7orf45	3'UTR		0	0	0	0
cg10167891	6	74007703	C6orf147	Body	N_Shore	0	0	0	0
cg11818589	10	134800741			N_Shelf	0	0	0	0
cg01256987	12	42539512	GXYLT1;GXYLT1	TSS1500;TSS1500	S_Shore	0	0	0	0
cg07028768	16	1022650			S_Shore	0	0	0	0
cg24097094	6	170467790				0	0	0	0
cg22996768	19	33719749			S_Shore	0	0	0	0
cg10898776	7	92100819				0	0	0	0
cg22007216	4	155312410	DCHS2;DCHS2	Body;1stExon		0	0	0	0
cg25319564	13	114214573			Island	0	0	1	0
cg20992733	4	7114046				6	0	0	0
cg23022053	14	52733243	PTGDR	TSS1500	N_Shore	0	0	0	0
cg12339131	15	90927939			N_Shelf	0	0	0	0
cg25548582	13	52598798	UTP14C;ALG11	TSS200;Body		0	0	0	0
cg04506342	2	160463692	BAZ2B	5'UTR		0	0	0	0
cg02814135	11	119887950				0	0	0	0
cg19014289	17	568442	VPS53;VPS53	Body;Body		0	0	0	0
cg11607219	7	143140164	TAS2R60	TSS1500		0	0	0	0
cg07731336	16	20177934				0	0	0	0
cg23334467	15	86126275	AKAP13;AKAP13	Body;Body		0	0	0	0
cg05977333	16	86029348				0	0	0	0
cg02722613	4	25162898	SEPSECS;SEPSECS;SEPSECS	TSS1500;TSS1500;TSS1500	S_Shore	0	0	0	0
cg02389264	16	88757755				0	0	0	0
cg09993319	10	131529435	MGMT	Body		0	0	0	0
cg00773700	8	144557035	ZC3H3	Body		0	0	0	0
cg22466012	3	171466200	PLD1;PLD1	5'UTR;5'UTR		0	0	0	0
cg12445775	18	24445692	C18orf16;AQP4;AQP4	Body;5'UTR;1stExon	S_Shelf	0	0	0	0
cg18624102	19	39523840	FBXO27	TSS1500	S_Shore	0	0	0	0
cg06894070	11	71238205	KRTAP5-7	TSS200		0	0	0	0
cg04130408	7	73703236	CLIP2;CLIP2	TSS1500;TSS1500	N_Shore	0	0	0	0
cg06296184	6	33096133	HLA-DPB2	Body		0	0	0	0
cg12307373	11	103305609	DYNC2H1;DYNC2H1	Body;Body		0	0	0	0
cg04156077	3	149421196	WWTR1	TSS200		0	0	0	0
cg02489157	21	43529162	UMODL1;UMODL1;C21orf128	Body;Body;TSS1500	S_Shelf	0	0	0	0
cg04055096	16	49642818	ZNF423	Body		0	0	0	0
cg19389973	7	36692197	AOAH	Body		0	0	0	0
cg04627110	6	29635507	MOG;MOG;MOG;MOG;MOG;MOG;MOG;MOG;MOG;MOG;MOG	3'UTR;Body;3'UTR;Body;Body;Body;Body;Body;Body;Body;Body		0	0	0	0
cg15290312	17	76897139	TIMP2	Body	Island	0	0	0	0
cg22410568	6	166355632	C6orf176;C6orf176	Body;Body	S_Shore	0	0	0	0
cg03871140	5	177387597			N_Shore	0	0	0	0
cg25046571	6	29794657	HLA-G	TSS200	N_Shore	1	0	0	0
cg15295200	3	139397901	NMNAT3	TSS1500	S_Shore	0	0	0	0
cg08717807	16	85531414			S_Shore	0	0	0	0
cg14408831	18	77836355			S_Shore	0	0	0	0
cg06792428	6	31087240	CDSN;PSORS1C1	Body;5'UTR		0	0	0	0
cg20823859	1	111971624	OVGP1	TSS1500		0	0	0	0
cg16744961	12	9885998	CLECL1	TSS200		0	0	0	0
cg08466034	17	16318930	TRPV2;TRPV2	1stExon;5'UTR		0	0	0	0
cg11755407	11	62370490	EML3;MTA2	Body;TSS1500	Island	0	0	0	0
cg11494091	17	61959527	GH2;GH2;GH2;GH2	TSS1500;TSS1500;TSS1500;TSS1500		0	3	0	0
cg06749524	10	111152929				0	0	0	0
cg02248103	16	62984521				0	0	0	0
cg22901347	3	171138553	TNIK;TNIK;TNIK;TNIK;TNIK;TNIK;TNIK;TNIK;TNIK	Body;Body;Body;Body;Body;Body;Body;Body;Body		0	0	0	0
cg25601713	10	92720690				0	0	0	0
cg00935895	2	152117022	RBM43	Body	N_Shore	0	0	0	0
cg13564529	9	136822302	VAV2;VAV2	Body;Body		0	0	0	0
cg02254261	7	158964346			Island	0	2	5	0
cg07061783	6	25882402			Island	6	1	5	0
cg13956086	7	2434521				0	0	1	0
cg08469752	22	50243719			Island	1	0	0	0
cg11317459	13	21872234			Island	0	0	0	0
cg18805164	19	36265700	SNX26	TSS1500	N_Shore	0	0	0	0
cg03885028	X	118890879			N_Shore	0	0	0	0
cg03084184	10	133981681	JAKMIP3	3'UTR		0	0	0	0
cg02333792	15	79269735	RASGRF1;RASGRF1;RASGRF1	Body;Body;Body		0	0	0	0
cg14167033	11	70424559	SHANK2;SHANK2	Body;Body		0	0	0	0
cg06394820	11	60608291	CCDC86	TSS1500	N_Shore	0	0	0	0
cg20503657	10	835505				0	0	0	0
cg23601664	12	75780994			N_Shelf	0	0	0	0
cg13387643	1	10737562	CASZ1;CASZ1	Body;Body		0	0	0	0
cg19272349	13	37681255	CSNK1A1L	TSS1500		0	0	0	0
cg26281303	8	110706375			S_Shelf	0	0	0	0
cg15114076	12	132703301	GALNT9	Body		0	0	0	0
cg12798853	10	50714434	ERCC6	Body		0	0	0	0
cg04263740	7	65375514	VKORC1L1	Body		0	0	0	0
cg26155681	11	20384377	HTATIP2;HTATIP2;HTATIP2;HTATIP2;HTATIP2	TSS1500;TSS1500;TSS1500;TSS1500;TSS1500	N_Shore	0	0	0	0
cg07557024	2	3663715	COLEC11;COLEC11	Body;Body		36	9	0	0
cg25543264	7	51293912	COBL	Body		0	0	0	0
cg03272499	13	66919912	PCDH9;PCDH9	Body;Body		0	0	0	0
cg27288829	19	3771880	RAX2	5'UTR	S_Shore	0	0	0	0
cg06378561	3	120151283	FSTL1	Body		0	0	0	0
cg10098373	11	68550390	CPT1A;CPT1A	Body;Body	Island	0	0	0	0
cg26725552	10	126314758	FAM53B	Body		0	0	0	0
cg06995503	10	3178915	PFKP	3'UTR	N_Shore	0	0	0	0
cg12050358	17	36612909	ARHGAP23	TSS1500	S_Shelf	0	0	0	0
cg05477582	16	66600478	CMTM1;CMTM1;CMTM1;CMTM1;CMTM1;CMTM1;CMTM1;CMTM1	1stExon;1stExon;1stExon;1stExon;1stExon;1stExon;1stExon;1stExon	Island	0	0	0	0
cg17302580	8	857079				0	0	0	0
cg03294149	16	57625229				0	0	0	0
cg09422696	8	144626190			S_Shelf	0	0	0	0
cg26261358	15	24043142				0	0	0	0
cg02106072	9	94182501	NFIL3	5'UTR	N_Shore	0	0	0	0
cg24805360	5	77930038	LHFPL2	5'UTR		0	0	0	0
cg17393140	7	2764129				0	0	0	0
cg23021160	2	73869666	NAT8	TSS200		0	0	0	0
cg00645020	16	84693148	KLHL36	Body	S_Shore	0	0	0	0
cg13748354	7	2289888	NUDT1;NUDT1;NUDT1;NUDT1;NUDT1;NUDT1;NUDT1	Body;Body;Body;Body;Body;Body;Body	N_Shelf	0	0	0	0
cg27005118	17	13972210	COX10	TSS1500	N_Shore	0	0	0	0
cg06432309	16	51558544				0	0	0	0
cg10000492	8	15496541	TUSC3;TUSC3	Body;Body		0	0	1	0
cg07732331	6	132945530	TAAR2	TSS200		0	0	0	0
cg25470080	7	152841676				0	0	0	0
cg26653091	1	38062058	GNL2	TSS1500	S_Shore	0	0	0	0
cg23691223	1	57785036	DAB1	5'UTR		0	0	0	0
cg08964730	6	32634009	HLA-DQB1	Body	S_Shore	0	0	0	0
cg12208638	11	66317822	ACTN3	Body	S_Shelf	0	0	0	0
cg15405588	13	33854227	STARD13	Body		0	0	0	0
cg21243064	9	139371233	SEC16A	Body	S_Shelf	0	0	0	0
cg09721595	11	77773924	THRSP	TSS1500		0	0	0	0
cg02955484	10	129845903	PTPRE;PTPRE;PTPRE	5'UTR;Body;1stExon		0	0	0	0
cg00272795	21	46220161	UBE2G2;UBE2G2	5'UTR;Body	N_Shore	0	0	0	0
cg00146240	15	62899159				0	0	0	0
cg23905015	2	16484904				0	0	0	0
cg21795255	4	10009916	SLC2A9;SLC2A9	Body;Body		0	0	0	0
cg15557840	20	658949			S_Shelf	0	0	0	0
cg13215060	2	219229146	C2orf62	Body	N_Shelf	0	0	0	0
cg11464377	2	108443511	LOC729121;RGPD4	TSS1500;1stExon	Island	0	0	1	0
cg24126361	8	23398346	SLC25A37	Body		0	0	0	0
cg03987818	2	186988953				0	0	0	0
cg24451872	1	32177995			N_Shelf	0	0	0	0
cg06690085	3	124232190	KALRN;KALRN	Body;Body		0	0	0	0
cg11472030	5	160357337				0	0	0	0
cg06379361	12	120755460			Island	0	0	0	0
cg17885684	8	15496638	TUSC3;TUSC3	Body;Body		0	1	0	0
cg01987525	14	95883697				0	0	0	0
cg05988603	6	30002859	NCRNA00171	Body		0	0	0	0
cg24137123	5	178404926				0	0	0	0
cg04168479	2	152872424	CACNB4;CACNB4;CACNB4	Body;Body;Body		0	0	0	0
cg26805579	6	32372962	BTNL2	Body		0	0	0	0
cg22337626	1	46420220	MAST2	Body		0	0	0	0
cg01012836	12	125810767	TMEM132B	TSS1500		0	0	0	0
cg05570109	2	39812572				0	0	0	0
cg05366050	4	164092065			S_Shelf	0	0	0	0
cg06494135	16	85968843				0	0	0	0
cg19311470	4	39460490	RPL9;RPL9;LIAS;LIAS	TSS1500;5'UTR;TSS200;TSS200	Island	0	0	0	0
cg07764059	7	94538894	PPP1R9A;PPP1R9A;PPP1R9A;PPP1R9A;PPP1R9A	TSS1500;5'UTR;TSS1500;TSS1500;5'UTR	S_Shore	0	0	0	0
cg07196514	1	158984321	IFI16	5'UTR		0	0	0	0
cg13066461	11	19078052	MRGPRX2	5'UTR		0	0	0	0
cg19225953	19	13276344			S_Shelf	0	0	0	0
cg04132418	6	131148736	LOC285733	Body		0	0	0	0
cg02504993	6	170703522	FAM120B	Body	Island	0	0	0	0
cg10879348	2	109251064	LIMS1	5'UTR		0	0	0	0
cg12564102	2	108086048				0	0	0	0
cg01023242	1	221056674	HLX	Body	N_Shore	0	0	0	0
cg08344634	8	1938530	KBTBD11	5'UTR	Island	0	0	0	0
cg05057827	14	98670848				0	0	0	0
cg03307177	3	196347230				0	0	0	0
cg14539730	X	151809946	GABRQ	Body	S_Shelf	0	0	0	0
cg12606694	6	131520996	AKAP7	Body		0	0	0	0
cg16151959	13	42704154	DGKH;DGKH	Body;Body		0	0	0	0
cg17099656	22	47135171	CERK	TSS1500		0	0	0	0
cg25708755	7	157951411	PTPRN2;PTPRN2;PTPRN2	Body;Body;Body	Island	0	0	3	0
cg02628858	13	29910801	MTUS2	Body	N_Shelf	4	0	0	0
cg23885472	2	136878267			S_Shore	0	0	0	0
cg25658612	3	40175622	MYRIP	Body		1	0	0	0
cg09399439	2	216593517				0	0	0	0
cg11976736	19	40031368	EID2	TSS1500	S_Shore	0	0	0	0
cg04832245	6	32829144				0	0	0	0
cg05062939	6	32829303				0	0	0	0
cg14704780	6	32305106	C6orf10	Body		0	0	0	0
cg13332350	11	35239907	CD44;CD44;CD44;CD44;CD44	Body;Body;Body;Body;Body		10	1	0	0
cg23564471	1	204951209	NFASC;NFASC;NFASC;NFASC	Body;Body;Body;Body	Island	0	0	0	0
cg03088219	4	176711190	GPM6A;GPM6A;GPM6A	Body;Body;Body		0	0	0	0
cg04226110	21	45246164			N_Shore	0	0	0	0
cg05865327	14	102274741	PPP2R5C;PPP2R5C;PPP2R5C;PPP2R5C;PPP2R5C	Body;TSS1500;Body;TSS1500;TSS1500		0	0	0	0
cg08033130	3	45983597	CXCR6;FYCO1	TSS1500;Body		0	0	0	0
cg01624173	14	75981868				0	0	0	0
cg11508056	12	122220429	RHOF	Body		0	0	0	0
cg10565645	18	33234532	GALNT1;GALNT1	5'UTR;1stExon		0	0	0	0
cg00325917	1	169671116	SELL;SELL	Body;Body		0	0	0	0
cg06201763	11	111692181	ALG9;ALG9;ALG9;ALG9	Body;Body;Body;Body		0	0	0	0
cg08959396	16	1922216	C16orf73;C16orf73	TSS200;TSS200	Island	0	0	0	0
cg22244940	12	132335942	MMP17	3'UTR	S_Shore	0	0	0	0
cg03329597	3	108125523	MYH15	Body		0	0	0	0
cg18663259	2	2757161			S_Shelf	0	0	0	0
cg16338278	11	67432957	ALDH3B2;ALDH3B2	Body;Body	Island	0	0	1	0
cg06917450	1	38156652	C1orf109	TSS1500	N_Shore	0	0	0	0
cg03958058	10	133761284	PPP2R2D;PPP2R2D;PPP2R2D	Body;Body;Body		0	0	0	0
cg10788927	21	47419697	COL6A1	Body	N_Shore	0	0	0	0
cg20442191	5	2564514			Island	0	0	0	0
cg20036791	13	112508324				0	0	0	0
cg08373250	8	120438409				0	0	0	0
cg11383134	6	29648590				0	0	0	0
cg26679884	10	94136	TUBB8;TUBB8	Body;Body	N_Shore	0	0	0	0
cg00843795	7	105163736	PUS7	TSS1500	S_Shore	0	0	0	0
cg06688803	19	45457306	CLPTM1	TSS1500	N_Shore	0	0	0	0
cg06520095	16	66458043			N_Shelf	0	0	0	0
cg19959041	11	115451985				0	0	0	0
cg04497611	17	80860250	TBCD	Body	N_Shelf	0	0	0	0
cg00713204	16	88016632	BANP;BANP	Body;Body	N_Shore	1	0	0	0
cg02301128	7	127792165				0	0	0	0
cg26839410	11	131715325	NTM	Body		0	0	0	0
cg22781764	19	35720295	FAM187B	TSS1500		0	0	0	0
cg10815671	4	168824531				0	0	0	0
cg03938711	12	121024974			S_Shelf	0	0	0	0
cg04843821	10	33016632	C10orf68	Body		0	0	0	0
cg03529900	4	25099040			S_Shore	0	0	0	0
cg01021334	1	240631817	FMN2	Body		0	0	0	0
cg23688827	1	18767776				0	0	0	0
cg22071943	5	1225434	SLC6A18	TSS200	N_Shore	0	0	0	0
cg21806669	4	17438618				0	0	0	0
cg24077401	19	40372977	FCGBP	Body	N_Shelf	0	1	0	0
cg27200895	4	7763703	AFAP1;AFAP1;LOC84740	3'UTR;3'UTR;Body		0	0	0	0
cg24433844	6	31019494				0	0	0	0
cg16655091	13	26590097	ATP8A2	Body	S_Shelf	0	0	0	0
cg14115431	4	41314429				1	0	0	0
cg21220214	8	57350948			Island	0	0	0	0
cg05779406	7	1198841	ZFAND2A	5'UTR	N_Shore	0	0	0	0
cg26038514	8	131265658	ASAP1	Body		0	0	0	0
cg07167872	1	205819463	PM20D1	TSS200	S_Shore	0	0	0	0
cg08657228	20	170641	DEFB128	TSS1500		0	0	0	0
cg23323926	19	13251159	NACC1	3'UTR	S_Shore	0	0	1	0
cg10771931	19	34972145	WTIP	TSS1500	Island	0	0	0	0
cg13561028	6	30899649	SFTA2	Body		0	0	0	0
cg12728543	1	175961687	RFWD2;RFWD2	Body;Body		132	2	0	0
cg04985482	6	31382065	MICA	Body		0	0	0	0
cg01158657	6	52109385	IL17F	TSS200		0	0	0	0
cg23813394	2	238252272	COL6A3;COL6A3;COL6A3	Body;Body;Body		0	0	0	0
cg00401665	7	77740624	MAGI2	Body		0	0	0	0
cg02950621	16	3635098	BTBD12	Body	N_Shelf	0	0	0	0
cg05990366	12	124773693	FAM101A	TSS200		0	0	0	0
cg18203203	12	113939171				0	0	0	0
cg22436195	4	154951775				0	0	0	0
cg24014558	8	142192568	DENND3	Body		0	0	0	0
cg18299950	11	18720304	TMEM86A	TSS200	Island	0	0	0	0
cg13560919	6	33536144			N_Shelf	0	0	0	0
cg00122779	6	32033006	TNXB	Body		0	0	0	0
cg07750638	6	166807114				35	16	3	0
cg09993718	11	117670657			S_Shelf	0	0	0	0
cg10187601	7	116789933	ST7;ST7	Body;Body		0	0	0	0
cg18436272	17	9677572	DHRS7C	Body	S_Shelf	0	0	0	0
cg04735660	1	176999916	MIR488;ASTN1;ASTN1	TSS1500;Body;Body		0	0	0	0
cg00377727	14	39573919	SEC23A	TSS1500	S_Shore	0	0	0	0
cg11395062	17	14139857	CDRT15	Body		0	0	1	0
cg12169700	7	1923695	MAD1L1;MAD1L1;MAD1L1	Body;Body;Body		0	0	0	0
cg26944245	16	421049	TMEM8A;MRPL28	3'UTR;TSS1500	S_Shore	0	0	0	0
cg26138821	11	89956704	CHORDC1;CHORDC1	TSS200;TSS200	S_Shore	0	0	0	0
cg21367586	18	34327498	FHOD3	Body	S_Shore	0	0	0	0
cg09663736	11	131554122	NTM	Body		0	0	0	0
cg16503053	13	47214871	LRCH1;LRCH1;LRCH1	Body;Body;Body		0	0	0	0
cg22216157	7	157643037	PTPRN2;PTPRN2;PTPRN2	Body;Body;Body		0	0	0	0
cg24730756	12	1612770	LOC100292680	Body		0	0	0	0
cg23391173	19	57989282	ZNF772;ZNF772	TSS1500;TSS1500		0	0	0	0
cg26576875	17	71189068	COG1	TSS200	Island	0	0	0	0
cg25674027	12	103325781				0	0	0	0
cg03607220	6	32526263	HLA-DRB6	Body		0	0	0	0
cg09065629	16	1709722	CRAMP1L	Body	S_Shelf	0	0	0	0
cg05660106	1	15850417	CASP9;CASP9	Body;Body	N_Shore	0	0	0	0
cg03036047	6	32362744	BTNL2	Body		0	0	0	0
cg22494932	6	29648379				0	0	0	0
cg00169354	20	54922827			S_Shelf	0	0	0	0
cg13045913	15	41100308	DNAJC17;ZFYVE19	TSS1500;Body	S_Shore	0	0	0	0
cg18757828	2	132233784	TUBA3D	Body	Island	0	0	1	0
cg24284539	10	12999599	CCDC3	Body		0	0	0	0
cg14117565	19	51850506	ETFB;ETFB	Body;Body		0	0	0	0
cg16964206	7	91795363	LOC401387	TSS1500		0	0	0	0
cg20026367	7	130875551	MKLN1	Body		0	0	0	0
cg24184919	3	126877870				0	0	0	0
cg18172516	2	161214856	RBMS1;RBMS1	Body;Body		0	0	0	0
cg07930587	6	32823566	PSMB9;PSMB9	Body;Body	S_Shore	0	0	0	0
cg03868770	22	30783737	RNF215	TSS1500	S_Shore	0	0	0	0
cg05971102	2	3753297			S_Shore	0	0	0	0
cg02401352	15	89354338	ACAN;ACAN	5'UTR;5'UTR		0	0	0	0
cg10051493	16	1939295				0	0	0	0
cg15897435	4	78852682	MRPL1	Body		0	1	0	0
cg02059823	2	240872433			S_Shelf	0	0	0	0
cg10174063	6	29645038	ZFP57	TSS200		0	0	0	0
cg07146321	11	2222912				0	0	0	0
cg19779893	10	72451501	ADAMTS14;ADAMTS14	Body;Body		0	0	0	0
cg09219280	1	61869782	NFIA;NFIA;NFIA;NFIA	Body;Body;Body;Body		0	0	0	0
cg09756125	7	158250978	PTPRN2;PTPRN2;PTPRN2	Body;Body;Body	S_Shore	0	0	0	0
cg09122588	13	97422029	HS6ST3	Body		0	0	0	0
cg14221851	12	129329181			N_Shore	0	0	0	0
cg03126739	6	150211725	RAET1E	Body		0	0	0	0
cg04426802	10	126314680	FAM53B	Body		0	0	0	0
cg15251140	8	8770972				46	11	0	0
cg15773148	12	49579630	TUBA1A	Body	N_Shelf	1	0	2	0
cg01401135	17	76522783	DNAH17	Body		0	0	0	0
cg22355889	11	107461585	ELMOD1;LOC643923;ELMOD1	TSS1500;TSS1500;TSS1500	N_Shore	0	0	0	0
cg00322927	11	132707687	OPCML;OPCML	Body;Body		0	0	0	0
cg09507561	16	16236430	ABCC1;ABCC1;ABCC1;ABCC1;ABCC1	3'UTR;3'UTR;3'UTR;3'UTR;3'UTR		0	0	0	0
cg16541353	6	18126484			S_Shelf	4	0	0	0
cg14061069	19	46274453	DMPK;DMPK;DMPK;DMPK	Body;Body;Body;Body	Island	0	0	0	0
cg06484169	6	33052354	HLA-DPB1	Body	S_Shelf	0	0	0	0
cg00247094	17	77922972	TBC1D16	Body	Island	0	0	0	0
cg15988569	10	118380345	PNLIPRP2	TSS200		0	0	0	0
cg15800276	7	154958660				0	0	0	0
cg14893161	1	205819251	PM20D1;PM20D1	5'UTR;1stExon	S_Shore	0	0	0	0
cg12471283	5	107120132				0	0	0	0
cg24693760	1	167509918				0	0	0	0
cg01341801	6	32489203	HLA-DRB5	Body	N_Shore	0	0	0	0
cg14100496	9	117163862			S_Shelf	0	0	0	0
cg17711541	6	26124704	HIST1H2AC;HIST1H2BC	1stExon;TSS1500	Island	2	4	0	0
cg06035200	8	123819362	ZHX2	5'UTR		0	0	0	0
cg03493087	6	32036356	TNXB	Body		0	1	0	0
cg06353428	16	71660113	MARVELD3;MARVELD3;MARVELD3;MARVELD3	5'UTR;1stExon;1stExon;5'UTR	Island	0	0	0	0
cg18446441	13	32480222	EEF1DP3	Body		0	0	0	0
cg13829625	19	16989699	SIN3B	3'UTR	Island	0	0	0	0
cg05422022	6	168533689			S_Shelf	0	0	0	0
cg16455339	6	157264715	ARID1B;ARID1B;ARID1B	Body;Body;Body		0	0	0	0
cg13275129	11	96076288	MAML2;MAML2	5'UTR;1stExon		0	0	0	0
cg12532878	13	114837593	RASA3	Body	N_Shore	0	0	0	0
cg24135151	12	133132982	FBRSL1	Body	S_Shore	0	0	0	0
cg12993026	21	43934831	SLC37A1	5'UTR	Island	0	0	0	0
cg12339802	1	38156545	C1orf109	TSS1500	N_Shore	0	0	0	0
cg05890457	8	1905131	ARHGEF10	Body		0	0	0	0
cg01909103	12	129572610	TMEM132D	Body		0	1	0	0
cg18873965	12	133378609	GOLGA3	Body	Island	0	0	0	0
cg27286614	7	2050401	MAD1L1;MAD1L1;MAD1L1	Body;Body;Body	N_Shelf	0	0	0	0
cg21932934	11	120039306			N_Shore	0	0	0	0
cg16191297	8	140926709	TRAPPC9;TRAPPC9	Body;Body		0	0	0	0
cg25607249	19	47288039	SLC1A5;SLC1A5;SLC1A5;SLC1A5	1stExon;5'UTR;Body;5'UTR	N_Shelf	0	0	0	0
cg14168573	11	6007899	OR52L1	1stExon		0	0	1	0
cg12177207	3	159943101	LOC401097	TSS1500	Island	0	0	0	0
cg26128129	4	3235589	HTT	Body		0	0	0	0
cg06409856	19	10750786	SLC44A2;SLC44A2	Body;Body	S_Shelf	24	2	0	0
cg23719516	2	102870456			S_Shelf	0	0	0	0
cg25809561	17	30822961	MYO1D	Body	Island	0	0	0	0
cg14729962	13	43597565	DNAJC15;DNAJC15	5'UTR;1stExon	Island	0	0	0	0
cg14067524	13	109439124	MYO16	Body		0	0	0	0
cg05331763	17	80535367	FOXK2	Body	S_Shore	0	0	0	0
cg03146649	16	57094643	NLRC5	Body		0	0	0	0
cg14418922	10	70824840				0	0	0	0
cg21717724	9	123604514	PSMD5;LOC253039	Body;TSS1500	N_Shore	0	0	0	0
cg05049822	4	103171630				0	0	0	0
cg16576544	7	129410227	MIR182	Body		0	0	0	0
cg03639185	4	144207789				0	0	0	0
cg07869343	16	1797050	MAPK8IP3;MAPK8IP3	Body;Body	Island	0	0	0	0
cg16917193	12	54089295			Island	0	0	0	0
cg12386614	1	33608053				0	0	0	0
cg12568536	11	85873778				0	0	0	0
cg08693140	7	6653510			N_Shore	0	0	0	0
cg10855427	2	235732349				0	0	0	0
cg21519980	20	61866902	BIRC7;BIRC7	TSS1500;TSS1500	N_Shelf	0	0	0	0
cg14159672	1	205819179	PM20D1	1stExon	Island	0	0	0	0
cg22167148	1	120435245			N_Shelf	0	0	0	0
cg04246708	1	246785611	CNST;CNST	Body;Body	S_Shore	0	0	0	0
cg18228076	17	43983362	MAPT;MAPT;MAPT;MAPT;MAPT;MAPT	5'UTR;5'UTR;5'UTR;5'UTR;5'UTR;5'UTR		0	0	0	0
cg08506672	5	3959743			N_Shelf	0	0	0	0
cg25919922	13	100150906			Island	0	0	0	0
cg20409752	1	7122726	CAMTA1	Body	Island	0	0	0	0
cg01581037	8	33342441	MAK16	TSS1500	Island	0	0	0	0
cg20904336	14	100618491	DEGS2	Body	S_Shelf	0	0	0	0
cg05809586	21	31709690	KRTAP27-1	1stExon		0	0	0	0
cg03693561	20	36974511	LBP	TSS1500		0	0	0	0
cg22801896	8	142452509	FLJ43860	Body	Island	0	0	0	0
cg27035997	14	70321227			S_Shelf	0	0	0	0
cg12440927	7	157791721	PTPRN2;PTPRN2;PTPRN2	Body;Body;Body		0	0	0	0
cg15247483	3	111853297	GCET2;GCET2	TSS1500;TSS1500		0	0	0	0
cg08634464	19	2901147	ZNF57	Body	Island	0	0	0	0
cg07326602	11	68495403	MTL5	Body		0	0	0	0
cg12076115	6	14916230				0	0	0	0
cg15820961	6	32558459	HLA-DRB1	TSS1500		0	0	0	0
cg12406683	1	146548032			N_Shore	1	1	0	0
cg16688533	8	23713016	STC1	TSS1500		0	0	0	0
cg06258939	11	1985287			N_Shore	0	0	0	0
cg11519708	7	1981254	MAD1L1;MAD1L1;MAD1L1	Body;Body;Body	S_Shelf	0	0	0	0
cg25354587	12	3590738				0	0	0	0
cg04350215	1	94559714	ABCA4	Body		0	0	0	0
cg14689365	7	158441557	NCAPG2	Body		0	2	1	0
cg06954720	6	32525813	HLA-DRB6	Body		1	1	2	0
cg03834261	12	96336532	CCDC38;AMDHD1	TSS200;TSS1500	Island	0	0	0	0
cg19935756	4	47423779	GABRB1	Body	N_Shelf	0	0	0	0
cg08292959	17	74878420	MGAT5B;MGAT5B	Body;Body	Island	0	0	0	0
cg05848894	13	110640814				0	0	0	0
cg21874902	5	33727007	ADAMTS12	Body		0	0	0	0
cg21440084	1	34615965	CSMD2	Body		0	0	0	0
cg18428180	6	24646492	KIAA0319;KIAA0319;KIAA0319;KIAA0319;KIAA0319	TSS1500;TSS200;TSS200;TSS200;TSS1500	Island	0	0	0	0
cg18551877	11	58612087	GLYATL2	TSS200		0	0	0	0
cg22283653	8	49824208			S_Shore	0	0	0	0
cg22687569	19	36439299			S_Shelf	0	0	0	0
cg19613915	5	170921824				0	0	0	0
cg25169180	11	61511132	DAGLA	Body	Island	0	0	0	0
cg00666641	1	153353168				1	0	0	0
cg11405538	5	3177877				0	0	0	0
cg14642338	11	35547903	PAMR1;PAMR1	TSS1500;TSS1500	S_Shore	0	0	0	0
cg09324608	17	30823087	MYO1D	Body	Island	0	0	0	0
cg18053688	3	158500698				0	0	0	0
cg25140213	6	32522683	HLA-DRB6	Body		0	0	0	0
cg14661431	19	35736529			N_Shelf	1	0	0	0
cg06204938	12	125005710	NCOR2;NCOR2	5'UTR;5'UTR	S_Shelf	0	0	0	0
cg24586205	1	222162028				0	0	0	0
cg17151123	15	83949772	BNC1	Body	N_Shelf	0	0	0	0
cg21358336	17	6558440			Island	0	0	0	0
cg07460842	6	66804631			Island	0	0	1	0
cg23961843	1	183623675	RGL1;APOBEC4	5'UTR;TSS1500		0	0	0	0
cg16471877	6	99817927	COQ3	Body		0	0	0	0
cg15300101	11	112096625	PTS	TSS1500	N_Shore	0	0	0	0
cg01153376	16	818807	MSLN;MIR662;MSLN	3'UTR;TSS1500;3'UTR		0	0	0	0
cg12012426	4	1366463	KIAA1530	Body	Island	0	0	0	0
cg24503407	1	205819492	PM20D1	TSS1500	S_Shore	0	0	0	0
cg14195178	17	80849463	TBCD	Body		0	0	0	0
cg03595348	2	95999906	KCNIP3	Body		0	0	0	0
cg14092571	14	90743983				0	0	0	0
cg05097165	14	101874838				0	0	0	0
cg18775025	10	134095819	STK32C	Body	Island	0	0	0	0
cg08849813	11	17825098	SERGEF	Body		0	0	0	0
cg08869066	19	40872963	PLD3;PLD3	Body;Body	S_Shore	0	0	0	0
cg09430642	8	128427306	POU5F1B	TSS1500		0	0	0	0
cg21139795	3	119243933	CD80	3'UTR		0	0	0	0
cg16387046	12	55248207	MUCL1	TSS200		0	0	0	0
cg22786333	7	801211	HEATR2	Body		0	0	0	0
cg05843944	14	74873358	TMEM90A	3'UTR		0	0	0	0
cg12556325	7	150026731	C7orf29;LRRC61;LRRC61	TSS1500;5'UTR;5'UTR		0	0	0	0
cg20905796	11	122376861				0	0	0	0
cg07365741	6	170478434			S_Shelf	0	0	0	0
cg11660815	20	61924423	COL20A1	TSS200	N_Shelf	0	0	0	0
cg18650659	6	31117380	CCHCR1;CCHCR1;CCHCR1	Body;Body;Body		2	0	0	0
cg26089705	20	43371550			N_Shelf	0	0	0	0
cg00125893	15	71747687	THSD4	Body		0	0	0	0
cg21032476	6	29857569	HLA-H	Body	S_Shore	0	2	0	0
cg04553112	3	125709451			Island	0	0	0	0
cg09562018	16	90035945			N_Shelf	0	0	0	0
cg06804873	1	40419732	MFSD2A;MFSD2A	TSS1500;TSS1500	N_Shore	0	0	0	0
cg14638919	9	138065530			N_Shelf	0	0	0	0
cg13877915	19	58951672	ZNF132	TSS200	Island	0	0	0	0
cg03810198	17	74679597	MXRA7;MXRA7;MXRA7	Body;3'UTR;Body		0	0	0	0
cg08977311	3	168308798	C3orf50	Body		0	0	0	0
cg00320354	4	99501119	TSPAN5	Body		0	0	0	0
cg24247132	7	64458642				0	0	0	0
cg17829936	6	132910681	TAAR5	1stExon		0	0	0	0
cg24149364	14	50085410	RPL36AL	3'UTR	N_Shore	0	0	0	0
cg02351362	17	7527668	SHBG	Body	N_Shelf	0	0	0	0
cg15854548	4	4643278				0	0	0	0
cg10146330	22	50482250	TTLL8	Body	N_Shore	0	0	0	0
cg18223430	12	12223841	BCL2L14;BCL2L14;BCL2L14	TSS200;TSS1500;TSS1500		0	0	0	0
cg14252237	2	137077233				0	0	0	0
cg10288111	7	112062682	IFRD1	TSS1500		0	0	0	0
cg06737250	2	201042953				0	0	0	0
cg17820060	1	103343469	COL11A1;COL11A1;COL11A1;COL11A1	3'UTR;3'UTR;3'UTR;3'UTR		0	0	0	0
cg14877834	10	34151366				0	0	0	0
cg14598846	8	145008909	PLEC1;PLEC1;PLEC1;PLEC1;PLEC1;PLEC1;PLEC1;PLEC1	Body;Body;Body;Body;Body;Body;Body;Body	Island	0	0	0	0
cg04993605	1	28573052			N_Shore	0	0	0	0
cg16043227	6	167529765	CCR6	5'UTR		0	0	0	0
cg21227060	5	178195589	AACSL	Body		1	0	0	0
cg26809488	16	87991343	BANP;BANP	5'UTR;5'UTR	Island	0	0	0	0
cg06210526	19	41619850	CYP2F1	TSS1500		0	0	0	0
cg02418195	12	52799285	KRT82	Body		0	0	0	0
cg21005683	4	159191054				0	0	0	0
cg07537133	20	59965634	CDH4	Body	Island	0	2	1	0
cg15268920	11	133507035				0	0	0	0
cg20960322	1	182002021			S_Shelf	0	0	0	0
cg03531388	13	27077539				0	0	0	0
cg09908042	15	102025217	PCSK6;PCSK6;PCSK6;PCSK6;PCSK6;PCSK6;PCSK6;PCSK6	Body;Body;Body;Body;Body;Body;Body;Body	N_Shelf	0	0	0	0
cg26262232	6	32920995	HLA-DMA	TSS200		0	0	0	0
cg03444934	16	83171314	CDH13	Body		0	0	0	0
cg00598125	6	32555411	HLA-DRB1	Body	S_Shelf	1	0	0	0
cg11936536	11	133784410			N_Shelf	0	0	0	0
cg20106077	6	170058205	WDR27	Body	N_Shore	0	0	0	0
cg21234082	9	124363848	DAB2IP	Body	S_Shore	0	0	0	0
cg02745784	2	178970574	PDE11A	5'UTR		0	0	0	0
cg03951394	11	660455	DEAF1	Body	Island	0	0	0	0
cg01033205	8	107876626				0	0	0	0
cg13295614	2	239330383				0	0	0	0
cg26690407	5	5887642			S_Shore	0	0	0	0
cg15697160	1	24743492	NIPAL3	5'UTR	S_Shore	0	0	0	0
cg12067015	8	125953473	LOC157381	TSS1500		0	0	0	0
cg00901687	17	48585270	MYCBPAP	TSS1500	N_Shore	0	0	0	0
cg22841866	12	58013174	SLC26A10	TSS1500	Island	0	0	0	0
cg18307968	6	29080239	OR2J3	1stExon		0	2	0	0
cg25614253	8	143561205	BAI1	Body	S_Shelf	0	0	0	0
cg00474091	12	19604192	AEBP2;AEBP2	Body;Body		0	0	0	0
cg25089544	3	33141679			S_Shelf	0	0	0	0
cg06776907	1	40714009	TMCO2	Body		0	0	0	0
cg05601623	10	72647652	PCBD1	Body	N_Shore	0	0	0	0
cg12950816	7	1198977	ZFAND2A	5'UTR	Island	0	0	0	0
cg02262162	3	50878734	DOCK3	Body		0	0	0	0
cg08403010	16	30381303	TBC1D10B	1stExon	Island	0	0	0	0
cg26727538	19	51979072	CEACAM18	TSS1500		0	0	0	0
cg19405842	1	2038661	PRKCZ;PRKCZ;PRKCZ	5'UTR;Body;5'UTR	Island	0	0	0	0
cg09969882	2	239348400	ASB1	Body	S_Shelf	0	0	0	0
cg00205813	3	117516743				0	0	0	0
cg19145607	3	45983792	CXCR6;FYCO1	TSS1500;Body		0	0	0	0
cg26400546	1	205499355	CDK18;CDK18;CDK18	Body;Body;Body	S_Shore	0	0	0	0
cg26143944	15	88592448	NTRK3;NTRK3;NTRK3	Body;Body;Body		0	0	0	0
cg08997352	12	9597637	DDX12	5'UTR	N_Shelf	0	0	2	0
cg19383211	6	32527588	HLA-DRB6	Body		0	0	0	0
cg03315469	1	4008051				0	0	0	0
cg02376916	6	53219672				9	1	0	0
cg07874011	7	3134592				0	0	0	0
cg04768488	16	70808233	VAC14	Body		0	0	0	0
cg17406915	19	52456033			S_Shelf	0	0	0	0
cg18584561	2	11682017	GREB1;GREB1;GREB1	TSS1500;5'UTR;5'UTR		0	0	0	0
cg23836570	12	133078117	FBRSL1	Body		0	0	0	0
cg11294620	4	157119935				0	0	0	0
cg11774057	6	31082196	PSORS1C1	TSS1500		0	0	0	0
cg08412936	6	31097051	PSORS1C1	5'UTR		0	0	0	0
cg14007688	9	136522927	DBH	Body		0	0	0	0
cg13178198	10	1511228	ADARB2	Body		0	0	0	0
cg18756931	1	20095795	TMCO4	Body		0	0	0	0
cg20913114	7	1315546			Island	0	0	0	0
cg07973026	4	103553119	MANBA	3'UTR		0	0	0	0
cg11373742	7	158621041	ESYT2	Body	Island	0	0	0	0
cg06106103	13	28493012	PDX1	TSS1500	N_Shore	0	0	0	0
cg08356028	10	80217969				0	0	0	0
cg07235057	7	50700296	GRB10;GRB10;GRB10;GRB10	Body;Body;Body;Body		0	0	0	0
cg08022281	6	29648345				0	0	0	0
cg20636526	6	32305145	C6orf10	Body		0	0	0	0
cg16656875	6	108145930	SCML4	TSS1500		0	0	0	0
cg08103988	17	6558365			Island	0	0	0	0
cg08121686	1	2981840	FLJ42875;FLJ42875	Body;Body	S_Shore	0	0	0	0
cg13370086	1	55260950	TTC22;TTC22	Body;Body		0	0	0	0
cg11218432	10	3150898	PFKP	Body	S_Shelf	0	0	0	0
cg23634079	6	31712195	MSH5;MSH5;MSH5;MSH5	Body;Body;Body;Body	S_Shelf	0	0	0	0
cg23338516	10	134647225				0	0	0	0
cg05832050	4	187887742			Island	1	15	4	0
cg19214707	7	3157722				0	0	0	0
cg03085949	7	154958558				0	0	0	0
cg05740244	11	18434015	LDHC;LDHC	5'UTR;5'UTR		0	0	0	0
cg11040238	6	31143798	PSORS1C3	Body		0	0	0	0
cg12221642	13	113434887	ATP11A;ATP11A	Body;Body		0	0	0	0
cg04398451	17	18023971	MYO15A	Body	Island	0	0	0	0
cg10632144	13	50252564	EBPL	Body		0	0	0	0
cg10926851	5	146253830	PPP2R2B;PPP2R2B;PPP2R2B;PPP2R2B;PPP2R2B;PPP2R2B;PPP2R2B	Body;Body;Body;5'UTR;Body;Body;Body	N_Shelf	0	0	0	0
cg19119382	7	101998514				0	3	1	0
cg00257789	2	3451506	TTC15	Body	N_Shore	0	0	0	0
cg21854924	X	146354024	MIR510	TSS200		0	0	0	0
cg20618087	22	50250283	ZBED4	5'UTR	Island	0	0	0	0
cg09654669	8	57350985			Island	0	0	0	0
cg00980980	2	61153802				0	0	0	0
cg05269323	7	150067712	REPIN1;REPIN1;REPIN1;REPIN1	5'UTR;Body;TSS1500;5'UTR	N_Shore	0	0	0	0
cg27134251	8	1365049			N_Shore	0	0	0	0
cg00681003	20	23586547	CST9;CST9	5'UTR;1stExon		0	0	0	0
cg03224005	1	232729619				0	0	0	0
cg16008148	1	221062819			S_Shore	0	0	0	0
cg00318166	4	190230730			Island	0	0	0	0
cg20549290	7	150263322	GIMAP4	TSS1500		0	0	0	0
cg14621900	11	65363274	KCNK7;KCNK7;KCNK7;KCNK7;KCNK7;KCNK7;KCNK7;KCNK7	1stExon;5'UTR;5'UTR;5'UTR;1stExon;1stExon;5'UTR;1stExon	N_Shelf	0	0	0	0
cg19187465	2	220101783	GLB1L	3'UTR		0	0	0	0
cg21550804	8	74282865				0	0	0	0
cg00007810	12	49113738			S_Shelf	10	1	0	0
cg25094735	19	50848024	NAPSB	TSS200		0	0	0	0
cg07498088	10	134672797			S_Shore	0	0	0	0
cg24158878	6	33137570	COL11A2;COL11A2;COL11A2	Body;Body;Body		0	0	0	0
cg24524099	7	157643007	PTPRN2;PTPRN2;PTPRN2	Body;Body;Body		0	0	0	0
cg17876294	15	90115219			N_Shelf	0	0	0	0
cg24524379	3	46600244	LRRC2;LRRC2	5'UTR;5'UTR		0	0	0	0
cg09551502	4	7148851				0	0	0	0
cg03183215	10	1252341	ADARB2	Body	Island	0	0	0	0
cg14645244	6	32552205	HLA-DRB1	Body	Island	0	0	0	0
cg09884893	16	1369247	UBE2I;UBE2I;UBE2I;UBE2I	Body;Body;Body;Body	Island	0	0	0	0
cg20147224	11	47236405	DDB2	TSS200	Island	0	0	0	0
cg02118671	8	143660412				0	0	0	0
cg10288030	3	190985870	UTS2D	3'UTR		47	39	1	0
cg20982046	8	74282931				0	0	0	0
cg09526685	4	187126073	CYP4V2	Body		0	0	0	0
cg06937348	6	31474185	MICB	Body		0	0	1	0
cg21134859	6	53228363			S_Shelf	0	0	0	0
cg10914192	5	158531879			N_Shore	0	0	0	0
cg26924218	1	155950963			S_Shelf	0	0	0	0
cg00779294	3	87325752	POU1F1;POU1F1	TSS200;TSS200		0	0	0	0
cg20228636	6	29648525				0	0	0	0
cg04363536	3	49466872	NICN1	TSS200	S_Shore	15	2	0	0
cg19848641	10	14439215				0	0	0	0
cg03449857	6	29648623				0	0	0	0
cg09419670	9	123605666	PSMD5;LOC253039	TSS1500;Body	S_Shore	0	0	0	0
cg19767548	11	18433554	LDHC;LDHC	TSS1500;TSS1500		0	0	0	0
cg20492230	14	86577671				74	3	0	0
cg01851573	8	8652454	MFHAS1	Body		0	0	0	0
cg05468156	2	106885926			N_Shore	0	0	0	0
cg02844892	6	31370412	MICA	TSS1500	N_Shore	0	1	0	0
cg07696842	12	105089508	CHST11	Body		0	0	0	0
cg13661397	10	5454459	NET1	TSS200	Island	0	0	0	0
cg22420257	16	9048074	USP7	Body	Island	3	2	2	0
cg05868365	7	1584479	TMEM184A	3'UTR	S_Shore	0	0	0	0
cg14280627	1	26146449	FAM54B;FAM54B;LOC646471;FAM54B;FAM54B;FAM54B;FAM54B	5'UTR;5'UTR;Body;TSS1500;1stExon;1stExon;TSS1500	Island	0	0	0	0
cg08101922	7	119909506			N_Shelf	1	0	0	0
cg13399791	5	177986646	COL23A1	Body		0	0	2	0
cg25495606	19	40315401			S_Shore	0	0	0	0
cg01097011	20	46987304	LOC284749	TSS1500		1	0	0	0
cg02922510	7	156869431			N_Shore	0	0	0	0
cg01427815	1	165811984	UCK2	Body		0	0	0	0
cg19508790	12	34547604				0	0	0	0
cg08821998	3	37562371	ITGA9	Body		0	0	0	0
cg01502301	4	139477187				0	0	0	0
cg06334689	16	30018720	DOC2A	Body	N_Shelf	0	0	0	0
cg09639108	3	127006893				0	0	0	0
cg04612030	16	1486462	CCDC154	Body	N_Shore	0	0	0	0
cg16178271	7	1948755	MAD1L1;MAD1L1;MAD1L1	Body;Body;Body	N_Shore	0	0	0	0
cg09619347	11	64107520	CCDC88B	TSS200	N_Shelf	0	0	0	0
cg15255086	17	5673881				0	0	0	0
cg10280308	2	128965706				0	0	0	0
cg07844021	17	55038529	COIL	TSS200	Island	0	0	0	0
cg21978135	17	948956	ABR;ABR;ABR	Body;Body;Body	N_Shelf	0	0	0	0
cg26201434	5	153640307	GALNT10	Body		0	0	0	0
cg12994228	8	125193955				1	0	0	0
cg17813879	8	19252188	SH2D4A	3'UTR		0	0	0	0
cg18066181	6	29981274	NCRNA00171	Body		0	1	0	0
cg06609049	19	2785107	THOP1	TSS1500	N_Shore	0	0	0	0
cg12814117	2	108157524			N_Shelf	0	0	0	0
cg22920501	2	26401640	FAM59B	Body	N_Shore	0	0	0	0
cg12292084	X	48242838	SSX4B;SSX4B;SSX4;SSX4	TSS200;TSS200;TSS200;TSS200		2	2	0	1
cg14444099	19	53099796	ZNF137	TSS200		0	0	0	0
cg10977910	1	84465055	TTLL7	TSS1500	Island	0	0	0	0
cg03120558	17	58165865	LOC645638	TSS200		0	0	0	0
cg18239511	14	96563269				0	0	0	0
cg20795417	17	76179594	TK1	Body	N_Shelf	0	0	0	0
cg12352225	7	25015862	OSBPL3;OSBPL3;OSBPL3;OSBPL3	5'UTR;5'UTR;5'UTR;5'UTR	N_Shelf	0	0	0	0
cg07876831	13	114161463	TMCO3	Body	N_Shelf	0	0	0	0
cg13167158	1	1562535	MIB2;MIB2;MIB2;MIB2;MIB2;MIB2	Body;Body;Body;Body;Body;Body	N_Shore	0	0	0	0
cg07157834	1	205819609	PM20D1	TSS1500	S_Shore	0	0	0	0
cg07711085	20	61877875	NKAIN4	Body	Island	0	0	0	0
cg04354002	17	8777762				0	0	0	0
cg26968039	7	100881429	CLDN15	TSS1500		0	0	0	0
cg13362719	5	295041	PDCD6	Body	S_Shore	0	0	1	0
cg00322261	11	82115128				0	0	0	0
cg19503462	14	47872288	MDGA2	Body		0	0	0	0
cg09557047	8	118251901				0	0	0	0
cg03422583	22	50630972	TRABD	5'UTR	N_Shore	0	0	0	0
cg04461101	6	32515251				5	2	0	0
cg26354017	1	205819088	PM20D1	1stExon	Island	0	0	0	0
cg13752114	3	195489708	MUC4;MUC4;MUC4	Body;Body;Body	Island	0	0	0	0
cg10690467	12	70047752	BEST3;BEST3	3'UTR;3'UTR		0	0	0	0
cg05237503	11	33797161	FBXO3;FBXO3	TSS1500;TSS1500	S_Shore	0	0	0	0
cg14802609	10	20182208	PLXDC2	Body		0	0	0	0
cg02884661	6	31382931	MICA	3'UTR		1	0	0	0
cg00570635	2	65355269	RAB1A;RAB1A	Body;Body	N_Shore	0	0	0	0
cg05340866	7	148032668	CNTNAP2	Body	N_Shelf	0	0	0	0
cg04012354	4	143771325			S_Shelf	0	0	0	0
cg18689402	3	4630986	ITPR1;ITPR1;ITPR1	Body;Body;Body		0	0	0	0
cg18527716	17	77038216	C1QTNF1;C1QTNF1;C1QTNF1	5'UTR;5'UTR;5'UTR		0	0	0	0
cg24955829	6	32297615	C6orf10	Body		0	0	0	0
cg08476485	3	122684038	SEMA5B	5'UTR		0	0	0	0
cg07423050	13	99094983	FARP1	Body		0	0	0	0
cg25608061	2	177027291			N_Shore	0	0	0	0
cg24956452	5	16864447	MYO10	Body		0	0	0	0
cg03698374	4	1362912	KIAA1530	Body	N_Shore	0	0	0	0
cg09829645	2	71723690	DYSF;DYSF;DYSF;DYSF;DYSF;DYSF;DYSF;DYSF;DYSF;DYSF;DYSF;DYSF;DYSF;DYSF	Body;Body;Body;Body;Body;Body;Body;Body;Body;Body;Body;Body;Body;Body		0	0	0	0
cg20176706	3	44803129	KIF15;KIAA1143;KIAA1143	TSS200;5'UTR;1stExon	Island	0	0	0	0
cg20221094	6	29913098	HLA-A	Body	S_Shore	1	0	0	0
cg20867674	6	163768411				0	0	0	0
cg10668121	2	68968418	ARHGAP25;ARHGAP25	Body;Body		0	0	0	0
cg17134286	X	135849989	ARHGEF6	Body	Island	0	0	0	0
cg18200150	17	30822561	MYO1D	Body	N_Shore	0	0	0	0
cg18479299	3	125709523			S_Shore	0	0	0	0
cg12388523	1	117233299				0	0	0	0
cg22863700	5	28928346			Island	0	0	1	0
cg00243527	22	30640594	LIF	Body	N_Shore	0	0	0	0
cg15387567	12	132170153			N_Shore	3	0	0	0
cg26021304	6	29645117	ZFP57	TSS200		0	0	0	0
cg20130989	8	143992652	CYP11B2	3'UTR		0	1	0	0
cg11418303	1	71511514	PTGER3;PTGER3;PTGER3;PTGER3;PTGER3;PTGER3;PTGER3;PTGER3;PTGER3;PTGER3	Body;Body;Body;Body;Body;Body;Body;Body;Body;Body	N_Shore	0	0	0	0
cg27060340	17	43502999	ARHGAP27;ARHGAP27	1stExon;5'UTR	N_Shelf	0	0	0	0
cg10327440	1	227177885	CDC42BPA;CDC42BPA	3'UTR;3'UTR		0	0	0	0
cg04118610	4	62707027	LPHN3	Body		0	0	0	0
cg18433519	6	24646494	KIAA0319;KIAA0319;KIAA0319;KIAA0319;KIAA0319	TSS1500;TSS200;TSS200;TSS200;TSS1500	Island	0	0	0	0
cg06844165	17	3768599	CAMKK1;CAMKK1;CAMKK1	Body;Body;3'UTR	N_Shore	0	0	0	0
cg26850117	6	170189761	C6orf208;C6orf122	TSS1500;Body	N_Shore	0	0	0	0
cg22681709	2	178499509	PDE11A;PDE11A;PDE11A;PDE11A	Body;Body;Body;Body		0	0	0	0
cg07482223	6	30899233	SFTA2	3'UTR		0	0	0	0
cg16145915	7	1198662	ZFAND2A	5'UTR	N_Shore	0	0	0	0
cg07478795	3	23782847				0	0	0	0
cg24087438	17	3704482	ITGAE;ITGAE	1stExon;5'UTR		0	0	0	0
cg02157463	16	87648182	JPH3	Body	Island	0	0	0	0
cg22550397	6	29856682	HLA-H	Body	S_Shore	0	0	1	0
cg07638368	21	43526571	UMODL1;UMODL1;C21orf128	Body;Body;Body	Island	0	0	0	0
cg20419542	6	116726587	DSE;DSE	Body;Body		0	0	0	0
cg07341137	6	33129778			S_Shore	0	0	0	0
cg06487937	16	5116160	C16orf89;C16orf89	TSS200;TSS200		0	0	0	0
cg07673080	2	240241154	HDAC4	Body		0	0	0	0
cg10034588	2	232392055	NMUR1	Body	N_Shelf	0	0	0	0
cg16476432	7	44229319	GCK	TSS1500		0	0	0	0
cg16788050	11	8053406			Island	0	0	0	0
cg25932869	7	102107737	LRWD1	Body	S_Shore	0	0	0	0
cg20213329	4	2401542	ZFYVE28	Body	Island	0	0	0	0
cg02288345	5	16895511	MYO10	Body		0	0	0	0
cg17351927	6	32186244	NOTCH4	Body		0	0	0	0
cg08693745	12	132286231			Island	0	0	0	0
cg19650706	5	140594406	PCDHB13	1stExon	N_Shore	0	0	1	0
cg14240646	10	27532245	ACBD5;ACBD5	TSS1500;TSS1500	S_Shore	0	0	0	0
cg20218571	18	77678514	PQLC1;PQLC1;PQLC1	Body;Body;Body	Island	0	0	0	0
cg11758688	22	37678564	CYTH4;CYTH4	5'UTR;1stExon		0	0	0	0
cg18336825	11	236787	PSMD13;SIRT3;PSMD13;SIRT3	TSS200;TSS1500;TSS200;TSS1500	Island	0	0	0	0
cg01203766	6	31095800	PSORS1C1	5'UTR		0	0	0	0
cg07497663	6	30076659	TRIM31	Body		0	0	0	0
cg18757817	2	208572165			N_Shelf	0	0	0	0
cg24850178	X	106362074	RBM41;RBM41	TSS200;TSS200	S_Shore	0	0	0	0
cg08320316	7	5812747	RNF216;RNF216	5'UTR;5'UTR		0	0	0	0
cg07073561	17	79615824			S_Shore	0	0	0	0
cg14698238	19	18091245	KCNN1	Body	N_Shore	0	0	0	0
cg25498107	15	41100233	DNAJC17;ZFYVE19	TSS1500;Body	S_Shore	0	0	0	0
cg19373347	1	219634786				0	0	0	0
cg25188166	3	119420208			N_Shore	0	0	0	0
cg26701510	6	29715062	LOC285830;LOC285830	Body;Body	N_Shore	1	0	0	0
cg08057896	19	10074673	COL5A3	Body	N_Shelf	0	0	0	0
cg15570656	6	29648628				0	0	0	0
cg11466708	22	23974816	C22orf43	TSS1500		0	0	0	0
cg16989719	2	238392110			N_Shelf	0	0	0	0
cg05924882	15	40883034			N_Shelf	0	0	0	0
cg26006214	19	18405615			S_Shelf	0	0	0	0
cg02157827	6	30711805	FLOT1;IER3	TSS1500;Body	Island	0	0	0	0
cg20188490	12	11080457	PRH2;PRH2;PRR4;PRH1	TSS1500;TSS1500;Body;5'UTR		0	1	0	0
cg24669311	17	20747058			Island	0	0	7	0
cg14011987	6	32066446	TNXB	5'UTR	S_Shore	8	2	1	0
cg05007442	5	3594275			N_Shore	0	0	0	0
cg13838276	6	118158769				0	0	0	0
cg14111685	2	242930205			Island	0	0	0	0
cg00440797	6	32493873	HLA-DRB5	Body	S_Shelf	0	0	0	0
cg10632770	15	81122346	KIAA1199	5'UTR		0	0	0	0
cg17603288	5	14405747	TRIO	Body		0	0	0	0
cg10452588	6	32546743	HLA-DRB1	3'UTR		0	1	0	0
cg25542438	10	124214250	ARMS2	1stExon		0	0	0	0
cg19236675	7	76624761	PMS2L11	Body		0	0	0	0
cg24926791	6	31082187	PSORS1C1	TSS1500		0	0	0	0
cg06437446	17	80939885	B3GNTL1	Body		0	0	0	0
cg13661648	6	33035284	HLA-DPA1	3'UTR		0	0	0	0
cg26856631	7	32526065	LSM5;LSM5;LSM5;LSM5	3'UTR;Body;3'UTR;3'UTR	N_Shelf	0	0	0	0
cg10512769	1	211675356				0	0	0	0
cg11786587	5	178208610				0	0	0	0
cg17287107	2	108904503	SULT1C2;SULT1C2	TSS1500;TSS1500		0	0	0	0
cg05519582	22	47027906	GRAMD4	Body	Island	0	0	0	0
cg16885113	6	29648507				0	0	0	0
cg21655171	7	1097952	C7orf50;C7orf50;C7orf50;GPR146	Body;Body;Body;1stExon	Island	0	0	0	0
cg05069835	7	76139338	UPK3B;UPK3B	TSS1500;TSS1500		0	0	0	0
cg04034577	2	241836375	C2orf54	TSS1500		0	0	0	0
cg10610477	2	60712421	BCL11A;BCL11A;BCL11A	Body;Body;Body		0	0	0	0
cg11440486	17	48585216	MYCBPAP	TSS1500	N_Shore	0	0	0	0
cg13774987	2	228579338	SLC19A3	5'UTR	N_Shelf	0	0	0	0
cg25587481	2	46396825	PRKCE	Body		0	0	0	0
cg23081194	21	46219184	UBE2G2;UBE2G2	5'UTR;Body	N_Shelf	0	0	0	0
cg20421295	2	233749913	NGEF;NGEF	Body;Body		0	0	0	0
cg02452435	17	71188192	COG1	TSS1500	N_Shore	0	0	0	0
cg18797872	5	180620978	TRIM7;TRIM7;TRIM7;TRIM7;TRIM7	3'UTR;3'UTR;3'UTR;3'UTR;3'UTR	N_Shore	0	0	0	0
cg20027946	4	154174325	TRIM2;TRIM2	Body;5'UTR	S_Shelf	0	0	0	0
cg06498468	16	82203702	MPHOSPH6	Body	Island	0	0	0	0
cg24299087	6	166577958	T	Body	N_Shelf	0	0	0	0
cg06885757	1	42089581	HIVEP3;HIVEP3	5'UTR;5'UTR		0	0	0	0
cg23336892	10	57361919				23	1	0	0
cg00197266	6	22567723			N_Shore	0	0	0	0
cg12483005	1	23474871	LUZP1;LUZP1	5'UTR;5'UTR		0	0	0	0
cg18049365	18	30349476	KLHL14	Body	N_Shore	0	0	0	0
cg16364629	3	52303212	WDR82;MIRLET7G	Body;TSS1500		0	0	0	0
cg07270289	7	93207872			S_Shelf	0	0	0	0
cg02860705	3	27208620				0	0	0	0
cg09404428	7	121078303				0	0	0	0
cg18875674	11	73026651	ARHGEF17	Body		0	0	0	0
cg18576044	14	76015669			S_Shelf	0	0	0	0
cg26824678	1	19777949	CAPZB	Body		0	0	0	0
cg07147204	6	168147405				0	0	0	0
cg20356878	3	121714668	ILDR1	Body	S_Shelf	0	0	0	0
cg22785556	7	1081061	C7orf50;C7orf50;C7orf50	Body;Body;Body	Island	0	0	0	0
cg14332815	11	18433564	LDHC;LDHC	TSS1500;TSS1500		0	0	0	0
cg23102195	5	28927606			Island	0	0	0	0
cg09719342	5	146716604	STK32A;STK32A	Body;Body		0	0	0	0
cg01137672	3	71380336	FOXP1;FOXP1	5'UTR;5'UTR		4	0	0	0
cg10709727	6	31698145	DDAH2	TSS200	Island	0	0	0	0
cg01394167	4	9479622				0	0	0	0
cg25619287	1	1164537	SDF4;SDF4	5'UTR;5'UTR	S_Shore	0	0	0	0
cg20559215	6	36076933	MAPK14;MAPK14;MAPK14	3'UTR;3'UTR;3'UTR		0	0	0	0
cg10669878	12	31768811			N_Shore	1	0	2	0
cg16081854	5	308268	AHRR;PDCD6	Body;Body	N_Shore	0	0	0	0
cg16769976	16	89900194	SPIRE2	Body	N_Shore	0	0	0	0
cg27117243	6	30723079				1	0	0	0
cg11030744	3	10328490	GHRL;GHRL;GHRL;GHRL;GHRL;GHRL;GHRLOS;GHRL;GHRLOS;GHRLOS;GHRL;GHRL;GHRL;GHRL;GHRL;GHRLOS	Body;Body;Body;Body;Body;Body;Body;Body;Body;Body;Body;Body;Body;Body;Body;Body		0	0	0	0
cg20778915	1	110670021			N_Shelf	0	0	0	0
cg03198009	6	29648604				0	0	0	0
cg15075357	1	6009857	NPHP4	Body		0	0	0	0
cg24127310	10	102502104			Island	0	0	0	0
cg21330272	3	16922923			N_Shelf	0	0	0	0
cg13048645	2	200715389			Island	0	0	0	0
cg10636144	8	1455764	DLGAP2	5'UTR		0	0	0	0
cg11403739	15	22923741	CYFIP1	5'UTR		0	0	0	0
cg02419716	7	150948324	SMARCD3;SMARCD3	Body;Body	N_Shore	0	0	0	0
cg14375985	10	126700684	CTBP2;CTBP2;CTBP2	Body;Body;Body		0	0	0	0
cg25178500	12	88827943				0	0	0	0
cg17178900	1	205818956	PM20D1	Body	Island	0	0	0	0
cg15866089	11	61450294	DAGLA	5'UTR	S_Shelf	0	0	0	0
cg06281714	6	32415210				0	0	0	0
cg08238375	5	112483149	MCC;MCC	Body;Body		0	0	0	0
cg11199437	10	39023045			N_Shore	0	4	4	0
cg19471911	11	102079985	YAP1;YAP1	Body;Body		0	0	0	0
cg01050429	5	72596646			S_Shore	0	0	0	0
cg25267487	19	29217858			N_Shore	0	0	0	0
cg16659583	10	1209455	NCRNA00200	Body	Island	0	0	0	0
cg23583168	7	148888333				1	1	1	0
cg16423096	14	22279816				0	0	0	0
cg14488913	3	195402182	SDHAP2	Body		0	0	1	0
cg25542007	11	89323282	NOX4	TSS1500		0	0	0	1
cg00456685	3	33340829	FBXL2	Body		0	0	0	0
cg07319199	2	69273285	ANTXR1;ANTXR1;ANTXR1	Body;Body;Body		0	0	0	0
cg17811452	20	44007674	TP53TG5;SYS1-DBNDD2	TSS1500;Body		0	0	0	0
cg09021430	5	549028				0	1	1	0
cg25219495	6	32640493				0	0	0	0
cg06344265	11	120530973	GRIK4	TSS200		0	0	0	0
cg11010380	7	101007190	EMID2	Body	Island	0	0	0	0
cg16722947	6	30228431	HLA-L	Body	S_Shore	0	0	0	0
cg06683487	16	936480	LMF1	Body		0	0	0	0
[truncated: 13,363 more rows]
