# Supplementary material for: A Genome-Wide mQTL Analysis in Human Adipose Tissue Identifies Genetic Variants Associated with DNA Methylation, Gene Expression and Metabolic Traits
Source: PLoS One. 2016 Jun 20;11(6):e0157776. doi: 10.1371/journal.pone.0157776 (PMC4913906; doi:10.1371/journal.pone.0157776)
Supplement: S19 Table — Sheet a: Identified trans-mQTL SNP-CpG pairs, including statistical results of associations and chromosomal location and relation to CpG islands and gene regions. Sheet b: Additional annotation data for SNPs present in sheet a, based on HumanOmniExpress-12v1_J_Gene_Annotation_build37 (Illumina). Sheet c: Additional annotation data for CpGs present in sheet a, based on Infinium HumanMethylation 450 BeadChip [25] and probe cross-reactivity info as reported by Chen et al [88]. (XLSX) [file pone.0157776.s019.xlsx]

## Sheet: a) trans-mQTLs
CpG Site_Illumina Probe ID	SNP	Chromosome	Distance Between SNP and CpG site (bp)	SNP_Minor Allele	SNP_Major Allele	T-Stat SNPvsCpG	Corrected P-Value SNPvsCpG	CpG Site_Relation To UCSC Refgene Name	CpG Site_Relation To UCSC Refgene Group	CpG Site_Relation To UCSC CPG Island	Is in the main analysis
cg23247274	rs11212749	13	86788955	A	G	31.7048	9.56759e-47	MRP63;MRP63;SKA3;SKA3;SKA3;SKA3	1stExon;5'UTR;5'UTR;1stExon;5'UTR;1stExon	Island	TRUE
cg23247274	rs1975910	13	86871745	A	G	31.7048	9.56759e-47	MRP63;MRP63;SKA3;SKA3;SKA3;SKA3	1stExon;5'UTR;5'UTR;1stExon;5'UTR;1stExon	Island	TRUE
cg23247274	rs2615760	13	86922649	A	G	31.7048	9.56759e-47	MRP63;MRP63;SKA3;SKA3;SKA3;SKA3	1stExon;5'UTR;5'UTR;1stExon;5'UTR;1stExon	Island	TRUE
cg17117718	rs1881194	17	585606	A	G	26.4437	6.80969e-39			Island	TRUE
cg17117718	rs17577094	17	524284	G	A	26.1628	1.92408e-38			Island	TRUE
cg17117718	rs17660464	17	514785	A	C	26.1628	1.92408e-38			Island	TRUE
cg09050820	rs2833916	6	133629844	G	A	25.8135	7.08298e-38	TCP10L2	Body	N_Shore	TRUE
cg26518628	rs1818521	1	22271699	G	A	-25.6932	1.11258e-37				TRUE
cg17117718	rs2532316	17	550504	A	G	25.2704	5.50811e-37			Island	TRUE
cg12093005	rs1264706	12	103022415	G	C	-24.7269	4.42541e-36	FBRSL1	Body		TRUE
cg12093005	rs8321	12	103053545	C	A	-24.7269	4.42541e-36	FBRSL1	Body		TRUE
cg12093005	rs9261290	12	103047420	G	A	-24.7269	4.42541e-36	FBRSL1	Body		TRUE
cg17117718	rs17660132	17	502595	G	A	24.6914	5.07621e-36			Island	TRUE
cg13381631	rs10836478	10	45195771	G	A	24.6111	6.92647e-36			S_Shore	TRUE
cg24801230	rs199533	17	850398	A	G	-24.4743	1.17825e-35	MAPT;MAPT;MAPT;MAPT;MAPT;MAPT	5'UTR;5'UTR;5'UTR;5'UTR;5'UTR;5'UTR	S_Shelf	TRUE
cg13381631	rs1982827	10	45200720	G	A	24.2893	2.42516e-35			S_Shore	TRUE
cg00902417	rs2856177	17	1391139	G	A	-24.1153	4.79679e-35	CDRT1	3'UTR		TRUE
cg17117718	rs2532329	17	686882	A	G	23.9621	8.77026e-35			Island	TRUE
cg17117718	rs2469933	17	622323	A	G	23.8725	1.24974e-34			Island	TRUE
cg17117718	rs2732674	17	617489	G	A	23.8484	1.37487e-34			Island	TRUE
cg22968622	rs199533	17	1165352	A	G	23.6752	2.73321e-34			Island	TRUE
cg27281836	rs10838987	11	582930	A	C	23.0683	3.12296e-33	FOLH1;FOLH1	Body;Body	Island	TRUE
cg01418896	rs6460195	7	88815989	A	G	-22.8223	8.48251e-33				TRUE
cg26043149	rs17198113	18	45115478	A	G	22.7688	1.05522e-32	FECH;FECH;FECH;FECH	5'UTR;5'UTR;1stExon;1stExon	Island	TRUE
cg26043149	rs881643	18	45119831	A	G	22.7688	1.05522e-32	FECH;FECH;FECH;FECH	5'UTR;5'UTR;1stExon;1stExon	Island	TRUE
cg14011486	rs2114582	1	152550587	G	A	22.7453	1.16168e-32	LIN28	TSS200	Island	TRUE
cg17117718	rs2532274	17	583956	G	A	22.5011	3.16128e-32			Island	TRUE
cg19169023	rs1028694	15	2200122	C	A	-22.2575	8.64055e-32	TYRO3	Body	S_Shore	TRUE
cg19169023	rs9590769	15	2242531	A	G	-22.2575	8.64055e-32	TYRO3	Body	S_Shore	TRUE
cg19169023	rs9594966	15	2225332	C	A	-22.2575	8.64055e-32	TYRO3	Body	S_Shore	TRUE
cg21600908	rs1264706	12	103022233	G	C	-22.2042	1.07743e-31	FBRSL1	Body		TRUE
cg21600908	rs8321	12	103053363	C	A	-22.2042	1.07743e-31	FBRSL1	Body		TRUE
cg21600908	rs9261290	12	103047238	G	A	-22.2042	1.07743e-31	FBRSL1	Body		TRUE
cg04842962	rs10758192	6	10523838	A	G	22.1694	1.24499e-31	MRPS18A	1stExon	Island	TRUE
cg12753165	rs2023876	1	162872610	A	G	-21.971	2.8442e-31	TOMM20	3'UTR		TRUE
cg12753165	rs2362987	1	162847317	A	C	-21.971	2.8442e-31	TOMM20	3'UTR		TRUE
cg12753165	rs6648146	1	162802890	G	A	-21.971	2.8442e-31	TOMM20	3'UTR		TRUE
cg22968622	rs2469933	17	621952	A	G	21.7569	6.97283e-31			Island	TRUE
cg20290983	rs10758192	6	10523819	A	G	21.6792	9.66725e-31	MRPS18A	1stExon	Island	TRUE
cg25548582	rs1036452	13	664468	G	A	-21.5402	1.73832e-30	UTP14C;ALG11	TSS200;Body		TRUE
cg25548582	rs1436724	13	679882	A	G	-21.5402	1.73832e-30	UTP14C;ALG11	TSS200;Body		TRUE
cg25548582	rs693991	13	604873	A	G	-21.5402	1.73832e-30	UTP14C;ALG11	TSS200;Body		TRUE
cg25548582	rs7319451	13	623666	A	G	-21.5402	1.73832e-30	UTP14C;ALG11	TSS200;Body		TRUE
cg25548582	rs9526957	13	592876	G	A	-21.5402	1.73832e-30	UTP14C;ALG11	TSS200;Body		TRUE
cg25548582	rs9536184	13	574789	A	G	-21.5402	1.73832e-30	UTP14C;ALG11	TSS200;Body		TRUE
cg13381631	rs11034930	10	45168570	A	C	21.5167	1.91984e-30			S_Shore	TRUE
cg06606381	rs1264706	12	103021245	G	C	-21.4857	2.18902e-30	FBRSL1	Body		TRUE
cg06606381	rs8321	12	103052375	C	A	-21.4857	2.18902e-30	FBRSL1	Body		TRUE
cg06606381	rs9261290	12	103046250	G	A	-21.4857	2.18902e-30	FBRSL1	Body		TRUE
cg22968622	rs2732674	17	617118	G	A	21.4398	2.65915e-30			Island	TRUE
cg12093005	rs1235162	12	103548843	G	A	-21.3432	4.0065e-30	FBRSL1	Body		TRUE
cg19169023	rs983655	15	2204933	A	G	-21.3282	4.27088e-30	TYRO3	Body	S_Shore	TRUE
cg08275631	rs12903744	13	49624396	G	A	21.211	7.0355e-30				TRUE
cg25548582	rs8000715	13	629321	G	A	-21.0777	1.24377e-29	UTP14C;ALG11	TSS200;Body		TRUE
cg22968622	rs2732651	17	681484	A	G	21.0079	1.67775e-29			Island	TRUE
cg26043149	rs881642	18	45120075	A	G	20.9727	1.95162e-29	FECH;FECH;FECH;FECH	5'UTR;5'UTR;1stExon;1stExon	Island	TRUE
cg17117718	rs199533	17	1165723	A	G	20.8627	3.13293e-29			Island	TRUE
cg22968622	rs2532329	17	686511	A	G	20.7311	5.53128e-29			Island	TRUE
cg22968622	rs17585974	17	585620	C	A	20.5956	9.94893e-29			Island	TRUE
cg22968622	rs2957297	17	704633	A	C	20.5928	1.00719e-28			Island	TRUE
cg22968622	rs2532316	17	550133	A	G	20.5769	1.07912e-28			Island	TRUE
cg00160777	rs1510795	16	67737024	G	A	-20.5573	1.17536e-28	CHP2	TSS1500	N_Shore	TRUE
cg00160777	rs2008600	16	67735694	G	A	-20.5573	1.17536e-28	CHP2	TSS1500	N_Shore	TRUE
cg18391209	rs4842091	1	84800503	G	A	20.4648	1.75776e-28	CAPN8	Body	S_Shelf	TRUE
cg22968622	rs2463524	17	662666	G	A	20.4202	2.13548e-28			Island	TRUE
cg08275631	rs1511493	13	49625807	A	G	20.3812	2.5311e-28				TRUE
cg27275811	rs9493450	11	58678614	A	G	-20.355	2.83936e-28			N_Shelf	TRUE
cg18984499	rs11847580	17	93871607	C	A	20.1919	5.80149e-28	RPL26	5'UTR	N_Shore	TRUE
cg18984499	rs3825559	17	93912430	A	G	20.1919	5.80149e-28	RPL26	5'UTR	N_Shore	TRUE
cg18984499	rs7155050	17	93867232	G	A	20.1919	5.80149e-28	RPL26	5'UTR	N_Shore	TRUE
cg02228913	rs199533	17	770915	A	G	-20.0522	1.0728e-27	MAPT;MAPT;MAPT;MAPT;MAPT;MAPT	Body;Body;Body;Body;Body;Body	N_Shelf	TRUE
cg05276469	rs10822396	17	50201820	A	C	19.9972	1.36762e-27			Island	TRUE
cg17117718	rs17585974	17	585991	C	A	19.8435	2.70089e-27			Island	TRUE
cg15611600	rs6913344	13	21190885	A	C	19.8072	3.17265e-27	KIAA1704;NUFIP1	TSS1500;1stExon	Island	TRUE
cg15611600	rs9453585	13	21233268	G	A	19.8072	3.17265e-27	KIAA1704;NUFIP1	TSS1500;1stExon	Island	TRUE
cg26356450	rs9791	13	27638720	A	G	-19.769	3.75957e-27				TRUE
cg13381631	rs1809668	10	45156892	G	A	19.6658	5.95007e-27			S_Shore	TRUE
cg12856521	rs1530489	11	1846236	G	A	19.6511	6.35548e-27	DGKZ;DGKZ;DGKZ;DGKZ	Body;Body;Body;Body	Island	TRUE
cg01418896	rs11760270	7	88854624	A	G	-19.6409	6.65071e-27				TRUE
cg01418896	rs10949938	7	88853893	C	A	-19.6173	7.38931e-27				TRUE
cg22968622	rs1881194	17	585235	A	G	19.4455	1.59351e-26			Island	TRUE
cg11707556	rs7928714	5	39231897	G	A	19.3876	2.06689e-26	ANKRD33B	3'UTR		TRUE
cg02947374	rs11150713	16	58984713	G	A	-19.2475	3.88447e-26			N_Shore	TRUE
cg18540325	rs10273639	9	108661810	A	G	19.1784	5.30454e-26	PRSS3;PRSS3	TSS1500;Body		TRUE
cg08275631	rs7163739	13	49630441	G	A	19.1655	5.62439e-26				TRUE
cg03429785	rs1009540	15	3916223	A	C	-19.1341	6.48331e-26	MYO1E;LDHAL6B	Body;TSS1500	N_Shore	TRUE
cg24801230	rs415430	17	880611	G	A	-19.114	7.10011e-26	MAPT;MAPT;MAPT;MAPT;MAPT;MAPT	5'UTR;5'UTR;5'UTR;5'UTR;5'UTR;5'UTR	S_Shelf	TRUE
cg21600908	rs1235162	12	103548661	G	A	-19.1121	7.15988e-26	FBRSL1	Body		TRUE
cg22968622	rs2532274	17	583585	G	A	18.9929	1.22955e-25			Island	TRUE
cg25299176	rs10211175	17	137751495	A	G	-18.942	1.5494e-25	YWHAE;YWHAE	1stExon;Body	Island	TRUE
cg05957603	rs2736866	22	93176682	A	G	-18.9088	1.80229e-25	XPNPEP3;ST13	TSS1500;TSS200	Island	TRUE
cg11707556	rs4881666	5	39415356	A	G	18.8473	2.38568e-25	ANKRD33B	3'UTR		TRUE
cg11707556	rs7396854	5	37709668	A	G	18.8473	2.38568e-25	ANKRD33B	3'UTR		TRUE
cg11707556	rs1845861	5	39465415	A	C	18.8303	2.57787e-25	ANKRD33B	3'UTR		TRUE
cg06606381	rs1235162	12	103547673	G	A	-18.824	2.65361e-25	FBRSL1	Body		TRUE
cg12093005	rs2106072	12	102932704	A	G	-18.6895	4.90682e-25	FBRSL1	Body		TRUE
cg12093005	rs2517617	12	102924531	A	G	-18.6895	4.90682e-25	FBRSL1	Body		TRUE
cg17862947	rs1264706	12	103023274	G	C	-18.4895	1.22996e-24	FBRSL1	Body		TRUE
cg17862947	rs8321	12	103054404	C	A	-18.4895	1.22996e-24	FBRSL1	Body		TRUE
cg17862947	rs9261290	12	103048279	G	A	-18.4895	1.22996e-24	FBRSL1	Body		TRUE
cg10052190	rs10023401	16	14066093	G	A	18.4819	1.27368e-24	C16orf52	1stExon	Island	TRUE
cg22968622	rs17577094	17	523913	G	A	18.4753	1.31287e-24			Island	TRUE
cg22968622	rs17660464	17	514414	A	C	18.4753	1.31287e-24			Island	TRUE
cg18984499	rs7149787	17	93924232	A	G	18.4739	1.32125e-24	RPL26	5'UTR	N_Shore	TRUE
cg22423821	rs12964779	5	41793260	A	G	18.4411	1.53708e-24				TRUE
cg12093005	rs3132685	12	103140118	A	G	-18.4012	1.84789e-24	FBRSL1	Body		TRUE
cg13381631	rs1038723	10	45214086	G	A	18.3831	2.00884e-24			S_Shore	TRUE
cg13381631	rs12278822	10	45254882	G	A	18.3831	2.00884e-24			S_Shore	TRUE
cg01620082	rs1264706	3	95614755	G	C	-18.3238	2.64266e-24			Island	TRUE
cg01620082	rs8321	3	95645885	C	A	-18.3238	2.64266e-24			Island	TRUE
cg01620082	rs9261290	3	95639760	G	A	-18.3238	2.64266e-24			Island	TRUE
cg01796902	rs17524161	7	31791939	G	A	-18.2595	3.56009e-24				TRUE
cg26043149	rs4619888	18	45126970	C	A	18.2037	4.61175e-24	FECH;FECH;FECH;FECH	5'UTR;5'UTR;1stExon;1stExon	Island	TRUE
cg10154826	rs28772724	6	14908363	A	C	18.135	6.34546e-24	FAM8A1	1stExon	Island	TRUE
cg22968622	rs415430	17	1195565	G	A	18.1148	6.9731e-24			Island	TRUE
cg10154826	rs9271488	6	14988006	A	C	18.0981	7.53356e-24	FAM8A1	1stExon	Island	TRUE
cg01369511	rs9271488	2	37939091	A	C	-18.0817	8.13294e-24	FAM136A	Body	N_Shore	TRUE
cg16105309	rs4238534	15	3474175	A	G	18.0428	9.74769e-24	ADAMTS7	Body	N_Shelf	TRUE
cg17862947	rs1235162	12	103549702	G	A	-17.8415	2.49876e-23	FBRSL1	Body		TRUE
cg08951186	rs7204265	16	59020066	G	A	-17.7587	3.68583e-23			N_Shelf	TRUE
cg22724854	rs1807254	11	526467	A	G	-17.7495	3.84822e-23	OR10AG1	TSS1500		TRUE
cg12521634	rs6884951	11	164165698	G	A	-17.7312	4.19512e-23	SBF2	Body		TRUE
cg16658931	rs10781530	19	88714887	C	A	17.685	5.21316e-23	SHANK1	Body	Island	TRUE
cg16658931	rs10870158	19	88714759	C	A	17.685	5.21316e-23	SHANK1	Body	Island	TRUE
cg19508790	rs7295310	12	3570540	G	A	-17.6736	5.50068e-23				TRUE
cg22724854	rs17630028	11	615345	A	G	-17.6618	5.81491e-23	OR10AG1	TSS1500		TRUE
cg22724854	rs1876924	11	610564	A	G	-17.6618	5.81491e-23	OR10AG1	TSS1500		TRUE
cg17117718	rs415430	17	1195936	G	A	17.5873	8.26473e-23			Island	TRUE
cg24801230	rs199454	17	821577	G	A	-17.5361	1.05262e-22	MAPT;MAPT;MAPT;MAPT;MAPT;MAPT	5'UTR;5'UTR;5'UTR;5'UTR;5'UTR;5'UTR	S_Shelf	TRUE
cg05499111	rs10795202	15	23008762	G	A	-17.5358	1.0538e-22				TRUE
cg18228076	rs199533	17	845569	A	G	-17.4944	1.28192e-22	MAPT;MAPT;MAPT;MAPT;MAPT;MAPT	5'UTR;5'UTR;5'UTR;5'UTR;5'UTR;5'UTR		TRUE
cg07817883	rs6838042	1	25565513	A	C	17.4607	1.50338e-22	TMEM39B;TMEM39B	1stExon;5'UTR	Island	TRUE
cg12805629	rs6586261	2	32753116	A	G	-17.4364	1.68703e-22				TRUE
cg04222842	rs2076006	1	58257664	A	G	17.3939	2.06355e-22	SRP9;SRP9	TSS200;TSS200	Island	TRUE
cg08566640	rs2302767	11	56741191	G	A	17.3751	2.25689e-22				TRUE
cg08566640	rs3829603	11	56744693	A	C	17.3751	2.25689e-22				TRUE
cg01369511	rs28366298	2	37967232	C	A	-17.3379	2.69313e-22	FAM136A	Body	N_Shore	TRUE
cg22724854	rs1216215	11	552568	A	G	-17.3234	2.88505e-22	OR10AG1	TSS1500		TRUE
cg22724854	rs17492571	11	607078	A	G	-17.3234	2.88505e-22	OR10AG1	TSS1500		TRUE
cg22724854	rs17493710	11	532314	C	A	-17.3234	2.88505e-22	OR10AG1	TSS1500		TRUE
cg22724854	rs6591439	11	557864	A	G	-17.3234	2.88505e-22	OR10AG1	TSS1500		TRUE
cg22724854	rs7109436	11	595723	G	A	-17.3234	2.88505e-22	OR10AG1	TSS1500		TRUE
cg22724854	rs7927370	11	600853	A	G	-17.3234	2.88505e-22	OR10AG1	TSS1500		TRUE
cg01369511	rs28772724	2	38018734	A	C	-17.3064	3.12724e-22	FAM136A	Body	N_Shore	TRUE
cg24556754	rs9646416	1	37702255	A	C	17.3017	3.19911e-22				TRUE
cg22968622	rs199454	17	1136531	G	A	17.2579	3.93907e-22			Island	TRUE
cg10154826	rs28366298	6	14959865	C	A	17.2569	3.95879e-22	FAM8A1	1stExon	Island	TRUE
cg13381631	rs9440	10	45285703	G	A	17.2549	3.99714e-22			S_Shore	TRUE
cg00160777	rs2048398	16	67750294	A	G	-17.2526	4.04056e-22	CHP2	TSS1500	N_Shore	TRUE
cg12093005	rs404240	12	103562110	G	A	-17.2372	4.34845e-22	FBRSL1	Body		TRUE
cg22724854	rs2042591	11	514082	G	A	-17.228	4.5421e-22	OR10AG1	TSS1500		TRUE
cg00902417	rs12449610	17	1434080	G	A	-17.2226	4.66088e-22	CDRT1	3'UTR		TRUE
cg21600908	rs2106072	12	102932522	A	G	-17.216	4.81095e-22	FBRSL1	Body		TRUE
cg21600908	rs2517617	12	102924349	A	G	-17.216	4.81095e-22	FBRSL1	Body		TRUE
cg24556754	rs11650132	1	37604241	C	A	17.1897	5.45237e-22				TRUE
cg24556754	rs11651341	1	37706215	G	A	17.1897	5.45237e-22				TRUE
cg24556754	rs11651623	1	37608001	A	G	17.1897	5.45237e-22				TRUE
cg24556754	rs11653231	1	37609614	A	G	17.1897	5.45237e-22				TRUE
cg24556754	rs11653460	1	37609460	A	G	17.1897	5.45237e-22				TRUE
cg24556754	rs13851	1	37649998	G	A	17.1897	5.45237e-22				TRUE
cg24556754	rs4239149	1	37606249	A	G	17.1897	5.45237e-22				TRUE
cg24556754	rs4793230	1	37705557	C	A	17.1897	5.45237e-22				TRUE
cg01256320	rs1264706	12	103023555	G	C	-17.1749	5.85242e-22	FBRSL1	Body		TRUE
cg01256320	rs8321	12	103054685	C	A	-17.1749	5.85242e-22	FBRSL1	Body		TRUE
cg01256320	rs9261290	12	103048560	G	A	-17.1749	5.85242e-22	FBRSL1	Body		TRUE
cg26518628	rs2631108	1	22320868	G	A	-17.007	1.30668e-21				TRUE
cg00339687	rs12007458	1	117186611	A	G	-16.9855	1.44851e-21				TRUE
cg26099876	rs13123245	8	136416399	G	A	-16.9158	2.02362e-21	EIF2C2;EIF2C2	Body;Body	Island	TRUE
cg12805629	rs10595	2	32758712	G	A	-16.8305	3.05099e-21				TRUE
cg23634079	rs1794282	6	954331	A	G	-16.8179	3.24161e-21	MSH5;MSH5;MSH5;MSH5	Body;Body;Body;Body	S_Shelf	TRUE
cg23634079	rs2187668	6	893689	A	G	-16.8179	3.24161e-21	MSH5;MSH5;MSH5;MSH5	Body;Body;Body;Body	S_Shelf	TRUE
cg23634079	rs2854275	6	916233	A	C	-16.8179	3.24161e-21	MSH5;MSH5;MSH5;MSH5	Body;Body;Body;Body	S_Shelf	TRUE
cg23634079	rs2894254	6	633494	C	A	-16.8179	3.24161e-21	MSH5;MSH5;MSH5;MSH5	Body;Body;Body;Body	S_Shelf	TRUE
cg23634079	rs3132971	6	518061	C	A	-16.8179	3.24161e-21	MSH5;MSH5;MSH5;MSH5	Body;Body;Body;Body	S_Shelf	TRUE
cg23634079	rs7775397	6	549057	C	A	-16.8179	3.24161e-21	MSH5;MSH5;MSH5;MSH5	Body;Body;Body;Body	S_Shelf	TRUE
cg23634079	rs9268235	6	578013	A	G	-16.8179	3.24161e-21	MSH5;MSH5;MSH5;MSH5	Body;Body;Body;Body	S_Shelf	TRUE
cg23634079	rs9273327	6	911028	C	A	-16.8179	3.24161e-21	MSH5;MSH5;MSH5;MSH5	Body;Body;Body;Body	S_Shelf	TRUE
cg24801230	rs7224296	17	821513	G	A	-16.7863	3.77485e-21	MAPT;MAPT;MAPT;MAPT;MAPT;MAPT	5'UTR;5'UTR;5'UTR;5'UTR;5'UTR;5'UTR	S_Shelf	TRUE
cg24556754	rs17600371	1	37653709	C	A	16.7721	4.04319e-21				TRUE
cg04222842	rs3010544	1	58254559	G	A	16.7679	4.12537e-21	SRP9;SRP9	TSS200;TSS200	Island	TRUE
cg04657470	rs2296408	2	129651327	C	A	-16.7605	4.27601e-21	HSPE1;HSPE1;HSPD1;HSPD1	1stExon;5'UTR;TSS1500;TSS200	Island	TRUE
cg04657470	rs2296409	2	129651420	G	A	-16.7605	4.27601e-21	HSPE1;HSPE1;HSPD1;HSPD1	1stExon;5'UTR;TSS1500;TSS200	Island	TRUE
cg13679164	rs13193386	6	6509295	G	A	-16.7602	4.28058e-21				TRUE
cg04657470	rs2274240	2	129639664	A	G	-16.7486	4.52821e-21	HSPE1;HSPE1;HSPD1;HSPD1	1stExon;5'UTR;TSS1500;TSS200	Island	TRUE
cg04657470	rs2296405	2	129643680	A	G	-16.7486	4.52821e-21	HSPE1;HSPE1;HSPD1;HSPD1	1stExon;5'UTR;TSS1500;TSS200	Island	TRUE
cg03944143	rs3751742	17	29124604	C	A	-16.7101	5.45312e-21	KIAA0664	Body	Island	TRUE
cg03944143	rs8048741	17	29163122	G	A	-16.7101	5.45312e-21	KIAA0664	Body	Island	TRUE
cg03944143	rs929209	17	29148540	A	G	-16.7101	5.45312e-21	KIAA0664	Body	Island	TRUE
cg19508790	rs4002730	12	3328796	G	A	-16.7056	5.57234e-21				TRUE
cg19508790	rs11168334	12	3414164	G	A	-16.679	6.33656e-21				TRUE
cg19508790	rs11520277	12	3812007	A	G	-16.679	6.33656e-21				TRUE
cg19508790	rs4556621	12	3639632	A	C	-16.679	6.33656e-21				TRUE
cg18944383	rs7935661	4	61214815	A	C	-16.6729	6.52566e-21	ENPEP	TSS200	N_Shore	TRUE
cg04222842	rs2981962	1	58255067	C	A	16.6449	7.47559e-21	SRP9;SRP9	TSS200;TSS200	Island	TRUE
cg23634079	rs3129843	6	683531	G	A	-16.6148	8.64567e-21	MSH5;MSH5;MSH5;MSH5	Body;Body;Body;Body	S_Shelf	TRUE
cg05499111	rs3924661	15	22972553	G	A	-16.5897	9.76651e-21				TRUE
cg05499111	rs4460716	15	22982439	C	A	-16.5897	9.76651e-21				TRUE
cg05499111	rs7071257	15	22976072	A	G	-16.5897	9.76651e-21				TRUE
cg24556754	rs9912203	1	37723299	A	G	16.5833	1.00717e-20				TRUE
cg15704280	rs1411423	7	4561408	C	A	-16.5772	1.03724e-20	SEPT13	Body	Island	TRUE
cg15704280	rs4881718	7	4537115	A	G	-16.5772	1.03724e-20	SEPT13	Body	Island	TRUE
cg01061520	rs17222272	Y	7357737	A	C	16.5627	1.11323e-20			Island	TRUE
cg01061520	rs17250803	Y	1431611	C	A	16.5627	1.11323e-20			Island	TRUE
cg01061520	rs3853053	Y	834579	G	A	16.5627	1.11323e-20			Island	TRUE
cg01061520	rs4322180	Y	12056744	A	G	16.5627	1.11323e-20			Island	TRUE
cg01061520	rs7067378	Y	6561539	A	G	16.5627	1.11323e-20			Island	TRUE
cg01061520	rs7892876	Y	4859022	G	A	16.5627	1.11323e-20			Island	TRUE
cg01061520	rs7893108	Y	8070548	A	G	16.5627	1.11323e-20			Island	TRUE
cg01061520	rs9782806	Y	1199714	G	A	16.5627	1.11323e-20			Island	TRUE
cg01061520	rs17250226	Y	12362947	A	C	16.5574	1.14197e-20			Island	TRUE
cg01369511	rs2395185	2	38094924	A	C	-16.5388	1.24949e-20	FAM136A	Body	N_Shore	TRUE
cg01369511	rs9268853	2	38098448	G	A	-16.5388	1.24949e-20	FAM136A	Body	N_Shore	TRUE
cg01369511	rs9286790	2	38088263	A	G	-16.5388	1.24949e-20	FAM136A	Body	N_Shore	TRUE
cg01369511	rs9405108	2	38089443	A	G	-16.5388	1.24949e-20	FAM136A	Body	N_Shore	TRUE
cg01061520	rs2032597	Y	5369450	C	A	16.5385	1.25146e-20			Island	TRUE
cg05276469	rs7097961	17	50283819	A	G	16.5214	1.36014e-20			Island	TRUE
cg12093005	rs3094064	12	102789814	A	G	-16.4925	1.56454e-20	FBRSL1	Body		TRUE
cg12093005	rs3094078	12	102861097	T	A	-16.4925	1.56454e-20	FBRSL1	Body		TRUE
cg12093005	rs3129830	12	102837356	A	G	-16.4925	1.56454e-20	FBRSL1	Body		TRUE
cg12093005	rs3130380	12	102806937	A	G	-16.4925	1.56454e-20	FBRSL1	Body		TRUE
cg11707556	rs1928730	5	39640777	A	C	16.4549	1.87876e-20	ANKRD33B	3'UTR		TRUE
cg11707556	rs7130727	5	39577032	A	G	16.4549	1.87876e-20	ANKRD33B	3'UTR		TRUE
cg19508790	rs7305703	12	3590777	G	A	-16.4519	1.90601e-20				TRUE
cg19508790	rs1672423	12	3577243	A	G	-16.423	2.19404e-20				TRUE
cg08242859	rs7195732	7	117824433	A	C	-16.4133	2.29994e-20	IMPDH1;IMPDH1;IMPDH1;IMPDH1;IMPDH1;IMPDH1;IMPDH1	3'UTR;3'UTR;3'UTR;3'UTR;3'UTR;3'UTR;3'UTR		TRUE
cg24556754	rs12936831	1	37609970	A	G	16.4076	2.36441e-20				TRUE
cg18228076	rs415430	17	875782	G	A	-16.3894	2.58411e-20	MAPT;MAPT;MAPT;MAPT;MAPT;MAPT	5'UTR;5'UTR;5'UTR;5'UTR;5'UTR;5'UTR		TRUE
cg22968622	rs17660132	17	502224	G	A	16.3831	2.66474e-20			Island	TRUE
cg19508790	rs10748382	12	3956925	A	G	-16.3573	3.02061e-20				TRUE
cg19508790	rs7969922	12	3981887	A	G	-16.3573	3.02061e-20				TRUE
cg12805629	rs4148973	2	32757937	A	C	-16.3502	3.12772e-20				TRUE
cg05036715	rs6031379	10	16048790	A	C	-16.3337	3.38958e-20				TRUE
cg01620082	rs1235162	3	96141183	G	A	-16.3266	3.50987e-20			Island	TRUE
cg13381631	rs7947734	10	45144619	C	A	16.3025	3.947e-20			S_Shore	TRUE
cg01061520	rs9341301	Y	5545022	G	A	16.2483	5.14283e-20			Island	TRUE
cg24212677	rs1241178	17	94043664	A	G	-16.2328	5.54778e-20	STX8	Body		TRUE
cg24212677	rs678426	17	93971034	A	C	-16.2328	5.54778e-20	STX8	Body		TRUE
cg24212677	rs932175	17	93813465	A	G	-16.2328	5.54778e-20	STX8	Body		TRUE
cg18071532	rs10256440	12	8216099	C	A	16.2245	5.77977e-20	TMEM106C;TMEM106C;TMEM106C;TMEM106C	TSS200;TSS200;TSS200;TSS200	Island	TRUE
cg18071532	rs13229926	12	8206039	G	A	16.2245	5.77977e-20	TMEM106C;TMEM106C;TMEM106C;TMEM106C	TSS200;TSS200;TSS200;TSS200	Island	TRUE
cg18071532	rs1906626	12	8248047	A	G	16.2245	5.77977e-20	TMEM106C;TMEM106C;TMEM106C;TMEM106C	TSS200;TSS200;TSS200;TSS200	Island	TRUE
cg00339687	rs12009688	1	117175074	G	A	-16.2186	5.94705e-20				TRUE
cg26450240	rs650021	11	526671	A	G	-16.2015	6.46652e-20				TRUE
cg07940072	rs16980091	14	8314453	A	G	16.1953	6.66674e-20	FOXA1	Body	Island	TRUE
cg18944383	rs4881659	4	61431849	A	C	-16.1869	6.94509e-20	ENPEP	TSS200	N_Shore	TRUE
cg18944383	rs7934841	4	61572899	A	G	-16.1869	6.94509e-20	ENPEP	TSS200	N_Shore	TRUE
cg24556754	rs12936816	1	37579863	A	G	16.1587	7.97415e-20				TRUE
cg01061520	rs17250345	Y	2534820	A	G	16.1565	8.06234e-20			Island	TRUE
cg15850739	rs4702457	15	16368061	A	C	-16.1083	1.02079e-19				TRUE
cg24556754	rs1060915	1	37512624	G	A	16.0937	1.09671e-19				TRUE
cg24556754	rs11657053	1	37469283	A	C	16.0937	1.09671e-19				TRUE
cg24556754	rs12516	1	37474562	A	G	16.0937	1.09671e-19				TRUE
cg24556754	rs12944458	1	37458926	A	G	16.0937	1.09671e-19				TRUE
cg24556754	rs16940	1	37523391	G	A	16.0937	1.09671e-19				TRUE
cg24556754	rs16941	1	37522589	G	A	16.0937	1.09671e-19				TRUE
cg24556754	rs16942	1	37522154	G	A	16.0937	1.09671e-19				TRUE
cg24556754	rs2298861	1	37454985	A	G	16.0937	1.09671e-19				TRUE
cg24556754	rs2298862	1	37454842	G	A	16.0937	1.09671e-19				TRUE
cg24556754	rs799912	1	37535288	G	A	16.0937	1.09671e-19				TRUE
cg24556754	rs799917	1	37523090	A	G	16.0937	1.09671e-19				TRUE
cg24556754	rs8176318	1	37475428	A	C	16.0937	1.09671e-19				TRUE
cg24556754	rs915945	1	37458018	A	G	16.0937	1.09671e-19				TRUE
cg24556754	rs9911630	1	37466496	G	A	16.0937	1.09671e-19				TRUE
cg04657470	rs8059194	2	129615487	G	A	-16.0769	1.1907e-19	HSPE1;HSPE1;HSPD1;HSPD1	1stExon;5'UTR;TSS1500;TSS200	Island	TRUE
cg06606381	rs2106072	12	102931534	A	G	-16.0621	1.28063e-19	FBRSL1	Body		TRUE
cg06606381	rs2517617	12	102923361	A	G	-16.0621	1.28063e-19	FBRSL1	Body		TRUE
cg01061520	rs17250740	Y	1835519	A	C	16.0257	1.53185e-19			Island	TRUE
cg21600908	rs404240	12	103561928	G	A	-16.0235	1.54813e-19	FBRSL1	Body		TRUE
cg02273106	rs10932241	2	1033370	C	A	16.0174	1.5952e-19			Island	TRUE
cg19508790	rs7133706	12	3927861	G	A	-16.016	1.60667e-19				TRUE
cg01256320	rs1235162	12	103549983	G	A	-16.0111	1.64566e-19	FBRSL1	Body		TRUE
cg21438527	rs13207082	6	1062024	G	A	15.9957	1.77514e-19	HIST1H4D	TSS200	S_Shore	TRUE
cg00902417	rs8073382	17	1443401	A	G	-15.9948	1.78269e-19	CDRT1	3'UTR		TRUE
cg06606381	rs404240	12	103560940	G	A	-15.99	1.82522e-19	FBRSL1	Body		TRUE
cg11707556	rs3904275	5	39676339	G	A	15.9387	2.35043e-19	ANKRD33B	3'UTR		TRUE
cg03944143	rs1590067	17	29087409	G	A	-15.9358	2.38401e-19	KIAA0664	Body	Island	TRUE
cg03944143	rs1609289	17	29080993	G	A	-15.9358	2.38401e-19	KIAA0664	Body	Island	TRUE
cg21600908	rs3132685	12	103139936	A	G	-15.9167	2.61901e-19	FBRSL1	Body		TRUE
cg03944143	rs1304163	17	29142250	A	G	-15.8981	2.87106e-19	KIAA0664	Body	Island	TRUE
cg08600765	rs414435	20	9473713	A	G	-15.8742	3.23002e-19	LOC647979	Body	Island	TRUE
cg03929089	rs1411423	4	70006588	C	A	-15.8667	3.3506e-19			Island	TRUE
cg03929089	rs4881718	4	70030881	A	G	-15.8667	3.3506e-19			Island	TRUE
cg06606381	rs3132685	12	103138948	A	G	-15.8337	3.944e-19	FBRSL1	Body		TRUE
cg10154826	rs2395185	6	14832173	A	C	15.8287	4.04345e-19	FAM8A1	1stExon	Island	TRUE
cg10154826	rs9268853	6	14828649	G	A	15.8287	4.04345e-19	FAM8A1	1stExon	Island	TRUE
cg10154826	rs9286790	6	14838834	A	G	15.8287	4.04345e-19	FAM8A1	1stExon	Island	TRUE
cg10154826	rs9405108	6	14837654	A	G	15.8287	4.04345e-19	FAM8A1	1stExon	Island	TRUE
cg22968622	rs199501	17	1199034	A	G	15.8117	4.39691e-19			Island	TRUE
cg12441246	rs1150754	8	30077920	A	G	-15.8101	4.43267e-19			S_Shore	TRUE
cg12441246	rs1150755	8	30065712	A	G	-15.8101	4.43267e-19			S_Shore	TRUE
cg24801230	rs199501	17	884080	A	G	-15.7969	4.73053e-19	MAPT;MAPT;MAPT;MAPT;MAPT;MAPT	5'UTR;5'UTR;5'UTR;5'UTR;5'UTR;5'UTR	S_Shelf	TRUE
cg02228913	rs415430	17	801128	G	A	-15.7585	5.71911e-19	MAPT;MAPT;MAPT;MAPT;MAPT;MAPT	Body;Body;Body;Body;Body;Body	N_Shelf	TRUE
cg13679164	rs13207753	6	6509334	A	C	-15.7312	6.54819e-19				TRUE
cg23634079	rs2647044	6	955715	A	G	-15.7226	6.83354e-19	MSH5;MSH5;MSH5;MSH5	Body;Body;Body;Body	S_Shelf	TRUE
cg26043149	rs7661555	18	45003922	G	A	15.7188	6.96127e-19	FECH;FECH;FECH;FECH	5'UTR;5'UTR;1stExon;1stExon	Island	TRUE
cg07817883	rs1048009	1	25549885	A	G	15.7086	7.32329e-19	TMEM39B;TMEM39B	1stExon;5'UTR	Island	TRUE
cg19508790	rs2320501	12	3597681	C	A	-15.6438	1.00956e-18				TRUE
cg02228913	rs199454	17	742094	G	A	-15.6167	1.15497e-18	MAPT;MAPT;MAPT;MAPT;MAPT;MAPT	Body;Body;Body;Body;Body;Body	N_Shelf	TRUE
cg13989295	rs302848	17	501274	G	A	15.6011	1.24788e-18	SKA2;SKA2	3'UTR;3'UTR	S_Shelf	TRUE
cg13989295	rs6503866	17	568147	A	G	15.6011	1.24788e-18	SKA2;SKA2	3'UTR;3'UTR	S_Shelf	TRUE
cg13989295	rs6503870	17	528710	G	A	15.6011	1.24788e-18	SKA2;SKA2	3'UTR;3'UTR	S_Shelf	TRUE
cg13989295	rs12453459	17	563437	A	G	15.5851	1.35128e-18	SKA2;SKA2	3'UTR;3'UTR	S_Shelf	TRUE
cg23316923	rs4857258	20	44977758	G	A	-15.575	1.42054e-18			Island	TRUE
cg23316923	rs6784670	20	44977328	A	G	-15.575	1.42054e-18			Island	TRUE
cg23316923	rs6801975	20	44980514	A	G	-15.575	1.42054e-18			Island	TRUE
cg19508790	rs12230545	12	3379510	G	A	-15.5556	1.56483e-18				TRUE
cg12805629	rs1573472	2	32747145	A	G	-15.555	1.56927e-18				TRUE
cg15704280	rs11245742	7	4714032	A	G	-15.5342	1.7403e-18	SEPT13	Body	Island	TRUE
cg09708560	rs17222272	12	36711843	A	C	-15.5155	1.91006e-18				TRUE
cg09708560	rs17250803	12	45501191	C	A	-15.5155	1.91006e-18				TRUE
cg09708560	rs3853053	12	44904159	G	A	-15.5155	1.91006e-18				TRUE
cg09708560	rs4322180	12	32012836	A	G	-15.5155	1.91006e-18				TRUE
cg09708560	rs7067378	12	37508041	A	G	-15.5155	1.91006e-18				TRUE
cg09708560	rs7892876	12	39210558	G	A	-15.5155	1.91006e-18				TRUE
cg09708560	rs7893108	12	35999032	A	G	-15.5155	1.91006e-18				TRUE
cg09708560	rs9782806	12	45269294	G	A	-15.5155	1.91006e-18				TRUE
cg01369511	rs9368726	2	38089549	G	A	-15.4807	2.27167e-18	FAM136A	Body	N_Shore	TRUE
cg01796902	rs17589700	7	31783961	A	G	-15.474	2.34807e-18				TRUE
cg12093005	rs1535039	12	103674635	G	A	-15.4653	2.45212e-18	FBRSL1	Body		TRUE
cg12093005	rs2746149	12	103650712	G	A	-15.4653	2.45212e-18	FBRSL1	Body		TRUE
cg12093005	rs2746150	12	103643366	A	G	-15.4653	2.45212e-18	FBRSL1	Body		TRUE
cg12093005	rs442694	12	103729380	A	C	-15.4653	2.45212e-18	FBRSL1	Body		TRUE
cg09708560	rs17250226	12	31706633	A	C	-15.4387	2.80085e-18				TRUE
cg17117718	rs199454	17	1136902	G	A	15.4371	2.82202e-18			Island	TRUE
cg25535652	rs758838	6	88321314	G	A	15.4326	2.88735e-18	EPHA7	Body		TRUE
cg17862947	rs2106072	12	102933563	A	G	-15.4281	2.95202e-18	FBRSL1	Body		TRUE
cg17862947	rs2517617	12	102925390	A	G	-15.4281	2.95202e-18	FBRSL1	Body		TRUE
cg24436365	rs11142008	6	26541107	G	A	15.4246	3.00401e-18				TRUE
cg24436365	rs3935944	6	26530642	A	G	15.4246	3.00401e-18				TRUE
cg21600908	rs3094064	12	102789632	A	G	-15.42	3.07435e-18	FBRSL1	Body		TRUE
cg21600908	rs3094078	12	102860915	T	A	-15.42	3.07435e-18	FBRSL1	Body		TRUE
cg21600908	rs3129830	12	102837174	A	G	-15.42	3.07435e-18	FBRSL1	Body		TRUE
cg21600908	rs3130380	12	102806755	A	G	-15.42	3.07435e-18	FBRSL1	Body		TRUE
cg09708560	rs17250740	12	45905099	A	C	-15.4124	3.19252e-18				TRUE
cg01787110	rs6870276	1	23453738	G	A	-15.3597	4.15354e-18	NBPF6;NBPF6	Body;Body		TRUE
cg09708560	rs17250345	12	46604400	A	G	-15.3487	4.38854e-18				TRUE
cg09708560	rs2032597	12	38700130	C	A	-15.3425	4.52686e-18				TRUE
cg15830792	rs4631693	10	46502874	A	G	15.3422	4.53218e-18	NRBF2;NRBF2	1stExon;5'UTR	Island	TRUE
cg15830792	rs6672672	10	46503876	A	G	15.3422	4.53218e-18	NRBF2;NRBF2	1stExon;5'UTR	Island	TRUE
cg01369511	rs2516049	2	37957691	G	A	-15.3417	4.54413e-18	FAM136A	Body	N_Shore	TRUE
cg01369511	rs477515	2	37958400	A	G	-15.3417	4.54413e-18	FAM136A	Body	N_Shore	TRUE
cg20587970	rs17182434	11	83279548	G	A	-15.3396	4.5916e-18			N_Shore	TRUE
cg16712639	rs11053821	X	13419193	G	A	-15.3345	4.71129e-18	EIF2S3	1stExon	Island	TRUE
cg16712639	rs11053849	X	13392874	A	G	-15.3345	4.71129e-18	EIF2S3	1stExon	Island	TRUE
cg01061520	rs17250887	Y	919373	A	T	15.3041	5.48492e-18			Island	TRUE
cg01061520	rs7892893	Y	887590	A	G	15.3041	5.48492e-18			Island	TRUE
cg09708560	rs9341301	12	38524558	G	A	-15.2842	6.05831e-18				TRUE
cg01061520	rs1498335	Y	13591181	G	A	15.2837	6.07372e-18			Island	TRUE
cg01061520	rs17315772	Y	9559960	C	A	15.2837	6.07372e-18			Island	TRUE
cg01061520	rs17315821	Y	9688519	G	A	15.2837	6.07372e-18			Island	TRUE
cg01061520	rs7067303	Y	11982860	A	G	15.2837	6.07372e-18			Island	TRUE
cg01061520	rs957431	Y	571985	A	G	15.2837	6.07372e-18			Island	TRUE
cg25299176	rs6710702	17	137725909	A	G	-15.2713	6.46128e-18	YWHAE;YWHAE	1stExon;Body	Island	TRUE
cg17117718	rs2732651	17	681855	A	G	15.2606	6.81824e-18			Island	TRUE
cg07817883	rs6852613	1	25502925	A	G	15.2301	7.94208e-18	TMEM39B;TMEM39B	1stExon;5'UTR	Island	TRUE
cg19743820	rs1141108	5	116801494	G	A	15.2225	8.25277e-18	COX7C;COX7C	5'UTR;1stExon		TRUE
cg19743820	rs3196669	5	116819448	G	A	15.2225	8.25277e-18	COX7C;COX7C	5'UTR;1stExon		TRUE
cg18944383	rs1070104	4	61047869	G	A	-15.2192	8.38805e-18	ENPEP	TSS200	N_Shore	TRUE
cg20584997	rs13169827	2	60233806	A	G	-15.2092	8.82187e-18	FLJ40330	TSS200	Island	TRUE
cg20584997	rs13183423	2	60191206	G	A	-15.2092	8.82187e-18	FLJ40330	TSS200	Island	TRUE
cg20584997	rs1587625	2	60215349	A	C	-15.2092	8.82187e-18	FLJ40330	TSS200	Island	TRUE
cg20584997	rs1818121	2	60162493	G	A	-15.2092	8.82187e-18	FLJ40330	TSS200	Island	TRUE
cg20584997	rs397425	2	60144059	A	G	-15.2092	8.82187e-18	FLJ40330	TSS200	Island	TRUE
cg20584997	rs434405	2	60138283	G	A	-15.2092	8.82187e-18	FLJ40330	TSS200	Island	TRUE
cg18071532	rs11982909	12	8306031	A	G	15.2066	8.93736e-18	TMEM106C;TMEM106C;TMEM106C;TMEM106C	TSS200;TSS200;TSS200;TSS200	Island	TRUE
cg18071532	rs6952857	12	8294194	A	G	15.2066	8.93736e-18	TMEM106C;TMEM106C;TMEM106C;TMEM106C	TSS200;TSS200;TSS200;TSS200	Island	TRUE
cg22111694	rs11904097	2	516658	G	A	15.1766	1.03839e-17			S_Shore	TRUE
cg05557315	rs7067486	Y	7265680	G	A	15.1453	1.21495e-17			N_Shore	TRUE
cg05557315	rs9786770	Y	12441288	G	A	15.1453	1.21495e-17			N_Shore	TRUE
cg04222842	rs7773576	1	58301755	A	G	15.1162	1.4068e-17	SRP9;SRP9	TSS200;TSS200	Island	TRUE
cg17862947	rs404240	12	103562969	G	A	-15.1025	1.50651e-17	FBRSL1	Body		TRUE
cg13989295	rs8071916	17	527449	A	G	15.092	1.58791e-17	SKA2;SKA2	3'UTR;3'UTR	S_Shelf	TRUE
cg05557315	rs7892920	Y	9569008	A	G	15.0845	1.64973e-17			N_Shore	TRUE
cg17660026	rs7823430	22	93184395	A	G	-15.0831	1.66133e-17	XPNPEP3;ST13;ST13	TSS1500;5'UTR;1stExon	Island	TRUE
cg22491629	rs1009540	6	94329668	A	C	-15.0809	1.67939e-17	C6orf35;C6orf35	5'UTR;1stExon	Island	TRUE
cg15704280	rs2007068	7	4287285	G	A	15.0751	1.72922e-17	SEPT13	Body	Island	TRUE
cg15704280	rs7123100	7	4343039	G	A	15.0751	1.72922e-17	SEPT13	Body	Island	TRUE
cg15704280	rs9332434	7	4289142	A	G	15.0751	1.72922e-17	SEPT13	Body	Island	TRUE
cg01027929	rs6582	7	14604191	A	G	-15.073	1.74715e-17	HNRNPA2B1;CBX3;CBX3;HNRNPA2B1;CBX3	TSS1500;1stExon;5'UTR;TSS1500;5'UTR	Island	TRUE
cg05557315	rs9785868	Y	1622132	G	A	15.0624	1.84318e-17			N_Shore	TRUE
cg05557315	rs1558843	Y	13274039	A	C	15.0112	2.38529e-17			N_Shore	TRUE
cg05557315	rs17307070	Y	6113798	A	C	15.0112	2.38529e-17			N_Shore	TRUE
cg05557315	rs2032624	Y	5549880	C	A	15.0112	2.38529e-17			N_Shore	TRUE
cg05557315	rs28639779	Y	7467509	G	A	15.0112	2.38529e-17			N_Shore	TRUE
cg05557315	rs7067478	Y	1829187	A	G	15.0112	2.38529e-17			N_Shore	TRUE
cg05557315	rs9785717	Y	1705413	A	G	15.0112	2.38529e-17			N_Shore	TRUE
cg05557315	rs9785928	Y	13124524	G	A	15.0112	2.38529e-17			N_Shore	TRUE
cg05557315	rs9785959	Y	8305634	G	C	15.0112	2.38529e-17			N_Shore	TRUE
cg05557315	rs9786031	Y	12023325	A	C	15.0112	2.38529e-17			N_Shore	TRUE
cg05557315	rs9786197	Y	11641344	G	A	15.0112	2.38529e-17			N_Shore	TRUE
cg05557315	rs9786230	Y	6341865	G	A	15.0112	2.38529e-17			N_Shore	TRUE
cg05557315	rs9786232	Y	11689814	C	A	15.0112	2.38529e-17			N_Shore	TRUE
cg14011486	rs4894020	1	152551443	C	A	14.9925	2.62076e-17	LIN28	TSS200	Island	TRUE
cg14011486	rs6753709	1	152582144	A	G	14.9925	2.62076e-17	LIN28	TSS200	Island	TRUE
cg14011486	rs7600176	1	152586778	A	G	14.9925	2.62076e-17	LIN28	TSS200	Island	TRUE
cg03929089	rs11245742	4	69853964	A	G	-14.9613	3.06652e-17			Island	TRUE
cg03923277	rs326387	12	21445416	A	G	-14.9511	3.22761e-17	TDG;TDG	1stExon;5'UTR	Island	TRUE
cg24007312	rs6877165	3	125950605	A	G	14.9375	3.45827e-17	WDR82	TSS200	Island	TRUE
cg13989295	rs9907940	17	523886	A	G	14.9289	3.61067e-17	SKA2;SKA2	3'UTR;3'UTR	S_Shelf	TRUE
cg10154826	rs2516049	6	14969406	G	A	14.9278	3.62998e-17	FAM8A1	1stExon	Island	TRUE
cg10154826	rs477515	6	14968697	A	G	14.9278	3.62998e-17	FAM8A1	1stExon	Island	TRUE
cg03944143	rs1232539	17	29237999	A	G	-14.9066	4.04026e-17	KIAA0664	Body	Island	TRUE
cg17117718	rs7224296	17	1136838	G	A	14.8651	4.98382e-17			Island	TRUE
cg26356450	rs2250672	13	27638468	G	A	-14.8582	5.16064e-17				TRUE
cg12093005	rs3130350	12	102758228	A	C	-14.8173	6.34602e-17	FBRSL1	Body		TRUE
cg12093005	rs3130351	12	102757875	A	G	-14.8173	6.34602e-17	FBRSL1	Body		TRUE
cg12093005	rs3130352	12	102757710	A	G	-14.8173	6.34602e-17	FBRSL1	Body		TRUE
cg12093005	rs3132647	12	102755330	G	A	-14.8173	6.34602e-17	FBRSL1	Body		TRUE
cg10154826	rs9368726	6	14837548	G	A	14.808	6.65175e-17	FAM8A1	1stExon	Island	TRUE
cg02388795	rs2513929	12	27239711	A	G	-14.7513	8.86151e-17	NAP1L1;NAP1L1	5'UTR;5'UTR	N_Shelf	TRUE
cg17117718	rs199501	17	1199405	A	G	14.7488	8.97436e-17			Island	TRUE
cg02718200	rs1655900	6	1407651	A	G	14.7156	1.06176e-16	HLA-B	Body	Island	TRUE
cg17117718	rs2463524	17	663037	G	A	14.7138	1.07166e-16			Island	TRUE
cg11502921	rs3786777	1	16718201	A	C	14.7079	1.10377e-16				TRUE
cg00837290	rs2010447	16	7922881	G	A	-14.6895	1.21212e-16	ANKRD11	Body	S_Shore	TRUE
cg19510820	rs7018779	11	26319816	A	C	14.6609	1.4012e-16				TRUE
cg18944383	rs1608268	4	60909337	A	G	-14.6304	1.63594e-16	ENPEP	TSS200	N_Shore	TRUE
cg18944383	rs8186106	4	60845225	A	G	-14.6304	1.63594e-16	ENPEP	TSS200	N_Shore	TRUE
cg21438527	rs13205911	6	1934759	A	G	14.6234	1.69538e-16	HIST1H4D	TSS200	S_Shore	TRUE
cg21438527	rs13218875	6	1694657	A	G	14.6234	1.69538e-16	HIST1H4D	TSS200	S_Shore	TRUE
cg05926928	rs3902996	17	20332799	G	A	14.6225	1.70306e-16	GDPD1;GDPD1;GDPD1	TSS200;TSS200;TSS200	N_Shore	TRUE
cg13989295	rs1057068	17	589289	G	A	14.6201	1.72403e-16	SKA2;SKA2	3'UTR;3'UTR	S_Shelf	TRUE
cg09348012	rs758838	6	1754964	G	A	14.6178	1.74359e-16				TRUE
cg19694781	rs11080356	19	13654556	G	A	14.5887	2.02187e-16	TMEM160	Body	N_Shore	TRUE
cg19694781	rs9303690	19	13544352	G	A	14.5887	2.02187e-16	TMEM160	Body	N_Shore	TRUE
cg16658931	rs2049043	19	88706068	A	C	14.5791	2.12276e-16	SHANK1	Body	Island	TRUE
cg16658931	rs4880082	19	88707767	A	G	14.5791	2.12276e-16	SHANK1	Body	Island	TRUE
cg16658931	rs6926	19	88705080	A	C	14.5791	2.12276e-16	SHANK1	Body	Island	TRUE
cg02718200	rs1611738	6	1492563	A	C	14.5775	2.13992e-16	HLA-B	Body	Island	TRUE
cg02718200	rs2517855	6	1501105	A	G	14.5775	2.13992e-16	HLA-B	Body	Island	TRUE
cg02718200	rs2517862	6	1502332	A	G	14.5775	2.13992e-16	HLA-B	Body	Island	TRUE
cg18228076	rs199501	17	879251	A	G	-14.5643	2.28909e-16	MAPT;MAPT;MAPT;MAPT;MAPT;MAPT	5'UTR;5'UTR;5'UTR;5'UTR;5'UTR;5'UTR		TRUE
cg03944143	rs4889554	17	29224043	A	G	-14.5535	2.41785e-16	KIAA0664	Body	Island	TRUE
cg15704280	rs10769641	7	4151866	A	G	14.5324	2.69227e-16	SEPT13	Body	Island	TRUE
cg15704280	rs7483795	7	3896655	G	A	14.5324	2.69227e-16	SEPT13	Body	Island	TRUE
cg15704280	rs7946556	7	4136599	G	A	14.5284	2.74774e-16	SEPT13	Body	Island	TRUE
cg11502921	rs2042286	1	16721341	A	G	14.521	2.85225e-16				TRUE
cg01620082	rs2106072	3	95525044	A	G	-14.5055	3.08682e-16			Island	TRUE
cg01620082	rs2517617	3	95516871	A	G	-14.5055	3.08682e-16			Island	TRUE
cg22968622	rs7224296	17	1136467	G	A	14.5034	3.11963e-16			Island	TRUE
cg21600908	rs1535039	12	103674453	G	A	-14.5	3.17563e-16	FBRSL1	Body		TRUE
cg21600908	rs2746149	12	103650530	G	A	-14.5	3.17563e-16	FBRSL1	Body		TRUE
cg21600908	rs2746150	12	103643184	A	G	-14.5	3.17563e-16	FBRSL1	Body		TRUE
cg21600908	rs442694	12	103729198	A	C	-14.5	3.17563e-16	FBRSL1	Body		TRUE
cg06606381	rs1535039	12	103673465	G	A	-14.4999	3.17578e-16	FBRSL1	Body		TRUE
cg06606381	rs2746149	12	103649542	G	A	-14.4999	3.17578e-16	FBRSL1	Body		TRUE
cg06606381	rs2746150	12	103642196	A	G	-14.4999	3.17578e-16	FBRSL1	Body		TRUE
cg06606381	rs442694	12	103728210	A	C	-14.4999	3.17578e-16	FBRSL1	Body		TRUE
cg05557315	rs9785743	Y	11742899	G	A	14.4893	3.35244e-16			N_Shore	TRUE
cg06606381	rs3094064	12	102788644	A	G	-14.475	3.60546e-16	FBRSL1	Body		TRUE
cg06606381	rs3094078	12	102859927	T	A	-14.475	3.60546e-16	FBRSL1	Body		TRUE
cg06606381	rs3129830	12	102836186	A	G	-14.475	3.60546e-16	FBRSL1	Body		TRUE
cg06606381	rs3130380	12	102805767	A	G	-14.475	3.60546e-16	FBRSL1	Body		TRUE
cg05557315	rs35768594	Y	1805009	A	G	14.4735	3.63361e-16			N_Shore	TRUE
cg11502921	rs3745758	1	16676607	G	A	14.4614	3.86397e-16				TRUE
cg18228076	rs199454	17	816748	G	A	-14.4539	4.01495e-16	MAPT;MAPT;MAPT;MAPT;MAPT;MAPT	5'UTR;5'UTR;5'UTR;5'UTR;5'UTR;5'UTR		TRUE
cg10801418	rs625998	19	820100	A	G	-14.4494	4.10962e-16	ZNF90	TSS200		TRUE
cg26321609	rs11925965	3	2059913	A	G	-14.445	4.20146e-16	CCDC14	TSS1500	Island	TRUE
cg26321609	rs12633421	3	2079869	A	G	-14.445	4.20146e-16	CCDC14	TSS1500	Island	TRUE
cg26321609	rs3804587	3	2057141	A	G	-14.445	4.20146e-16	CCDC14	TSS1500	Island	TRUE
cg26321609	rs883207	3	2052601	A	C	-14.445	4.20146e-16	CCDC14	TSS1500	Island	TRUE
cg11278311	rs10491082	17	2013080	A	G	-14.4301	4.5329e-16	ALOX15	Body	Island	TRUE
cg11278311	rs9911968	17	2013822	G	A	-14.4301	4.5329e-16	ALOX15	Body	Island	TRUE
cg13989295	rs2531725	17	669766	G	A	14.429	4.55938e-16	SKA2;SKA2	3'UTR;3'UTR	S_Shelf	TRUE
cg18944383	rs7934062	4	61668534	A	C	-14.4251	4.64997e-16	ENPEP	TSS200	N_Shore	TRUE
cg17862947	rs1535039	12	103675494	G	A	-14.4228	4.7064e-16	FBRSL1	Body		TRUE
cg17862947	rs2746149	12	103651571	G	A	-14.4228	4.7064e-16	FBRSL1	Body		TRUE
cg17862947	rs2746150	12	103644225	A	G	-14.4228	4.7064e-16	FBRSL1	Body		TRUE
cg17862947	rs442694	12	103730239	A	C	-14.4228	4.7064e-16	FBRSL1	Body		TRUE
cg08833952	rs2958464	22	1732609	C	A	-14.4077	5.08275e-16			Island	TRUE
cg17862947	rs3094064	12	102790673	A	G	-14.4054	5.14111e-16	FBRSL1	Body		TRUE
cg17862947	rs3094078	12	102861956	T	A	-14.4054	5.14111e-16	FBRSL1	Body		TRUE
cg17862947	rs3129830	12	102838215	A	G	-14.4054	5.14111e-16	FBRSL1	Body		TRUE
cg17862947	rs3130380	12	102807796	A	G	-14.4054	5.14111e-16	FBRSL1	Body		TRUE
cg07817883	rs11546450	1	25506382	A	G	14.4044	5.16835e-16	TMEM39B;TMEM39B	1stExon;5'UTR	Island	TRUE
cg22724854	rs11826952	11	4262220	G	A	-14.3953	5.41544e-16	OR10AG1	TSS1500		TRUE
cg22724854	rs11827854	11	4335285	A	C	-14.3953	5.41544e-16	OR10AG1	TSS1500		TRUE
cg22724854	rs28826070	11	935523	A	G	-14.3953	5.41544e-16	OR10AG1	TSS1500		TRUE
cg22724854	rs7106742	11	5966804	A	C	-14.3953	5.41544e-16	OR10AG1	TSS1500		TRUE
cg22724854	rs7940985	11	5619314	G	A	-14.3953	5.41544e-16	OR10AG1	TSS1500		TRUE
cg22724854	rs7941855	11	4320041	A	G	-14.3953	5.41544e-16	OR10AG1	TSS1500		TRUE
cg22724854	rs7943197	11	5289761	A	G	-14.3953	5.41544e-16	OR10AG1	TSS1500		TRUE
cg22724854	rs7120107	11	5488740	C	A	-14.3806	5.8376e-16	OR10AG1	TSS1500		TRUE
cg05557315	rs1865680	Y	2608426	A	G	14.3721	6.09564e-16			N_Shore	TRUE
cg05557315	rs28609124	Y	7138869	A	C	14.3721	6.09564e-16			N_Shore	TRUE
cg05557315	rs7892999	Y	12000366	C	A	14.3721	6.09564e-16			N_Shore	TRUE
cg05557315	rs891407	Y	12366546	C	G	14.3721	6.09564e-16			N_Shore	TRUE
cg05557315	rs9786254	Y	11786485	A	G	14.3721	6.09564e-16			N_Shore	TRUE
cg05557315	rs9786821	Y	8540984	A	C	14.3721	6.09564e-16			N_Shore	TRUE
cg22724854	rs2077851	11	5728814	A	G	-14.3689	6.19657e-16	OR10AG1	TSS1500		TRUE
cg23505145	rs6090206	19	48671747	G	A	-14.3632	6.37921e-16	KLF1	Body	Island	TRUE
cg21600908	rs2517597	12	103004696	A	G	-14.338	7.25481e-16	FBRSL1	Body		TRUE
cg21600908	rs2523979	12	103002370	A	T	-14.338	7.25481e-16	FBRSL1	Body		TRUE
cg21600908	rs2523981	12	103002703	A	G	-14.338	7.25481e-16	FBRSL1	Body		TRUE
cg21600908	rs2523986	12	103004639	A	G	-14.338	7.25481e-16	FBRSL1	Body		TRUE
cg21600908	rs2523987	12	103005892	C	A	-14.338	7.25481e-16	FBRSL1	Body		TRUE
cg21600908	rs2523988	12	103006756	G	A	-14.338	7.25481e-16	FBRSL1	Body		TRUE
cg00736530	rs7906287	18	60119	A	G	14.3328	7.45095e-16			Island	TRUE
cg13150855	rs1061159	20	60977916	A	G	-14.3231	7.82884e-16	AURKA;AURKA;AURKA;AURKA;AURKA;AURKA	3'UTR;3'UTR;3'UTR;3'UTR;3'UTR;3'UTR		TRUE
cg13150855	rs12778917	20	60911975	C	A	-14.3231	7.82884e-16	AURKA;AURKA;AURKA;AURKA;AURKA;AURKA	3'UTR;3'UTR;3'UTR;3'UTR;3'UTR;3'UTR		TRUE
cg13150855	rs7095762	20	60966070	A	C	-14.3231	7.82884e-16	AURKA;AURKA;AURKA;AURKA;AURKA;AURKA	3'UTR;3'UTR;3'UTR;3'UTR;3'UTR;3'UTR		TRUE
cg20584997	rs2652684	2	60212203	A	C	-14.3165	8.09651e-16	FLJ40330	TSS200	Island	TRUE
cg08933160	rs10161111	12	694401	A	G	-14.314	8.20337e-16	PTPN11	3'UTR		TRUE
cg17117718	rs2957297	17	705004	A	C	14.3135	8.22426e-16			Island	TRUE
cg01620082	rs404240	3	96154450	G	A	-14.3133	8.22976e-16			Island	TRUE
cg12093005	rs2517597	12	103004878	A	G	-14.2957	9.00705e-16	FBRSL1	Body		TRUE
cg12093005	rs2523979	12	103002552	A	T	-14.2957	9.00705e-16	FBRSL1	Body		TRUE
cg12093005	rs2523981	12	103002885	A	G	-14.2957	9.00705e-16	FBRSL1	Body		TRUE
cg12093005	rs2523986	12	103004821	A	G	-14.2957	9.00705e-16	FBRSL1	Body		TRUE
cg12093005	rs2523987	12	103006074	C	A	-14.2957	9.00705e-16	FBRSL1	Body		TRUE
cg12093005	rs2523988	12	103006938	G	A	-14.2957	9.00705e-16	FBRSL1	Body		TRUE
cg09079882	rs10515477	16	124224197	G	A	14.292	9.17617e-16	NUBP1	TSS1500	N_Shore	TRUE
cg16658931	rs7029565	19	88707256	G	A	14.2907	9.23795e-16	SHANK1	Body	Island	TRUE
cg03929089	rs2007068	4	70280711	G	A	14.2886	9.33762e-16			Island	TRUE
cg03929089	rs7123100	4	70224957	G	A	14.2886	9.33762e-16			Island	TRUE
cg03929089	rs9332434	4	70278854	A	G	14.2886	9.33762e-16			Island	TRUE
cg24275100	rs9692345	3	88879847	A	G	-14.2831	9.60762e-16				TRUE
cg23505145	rs1060489	19	48669305	G	A	-14.2783	9.84599e-16	KLF1	Body	Island	TRUE
cg02228913	rs7224296	17	742030	G	A	-14.2769	9.91755e-16	MAPT;MAPT;MAPT;MAPT;MAPT;MAPT	Body;Body;Body;Body;Body;Body	N_Shelf	TRUE
cg01027929	rs8026605	7	14634178	G	A	-14.2622	1.06869e-15	HNRNPA2B1;CBX3;CBX3;HNRNPA2B1;CBX3	TSS1500;1stExon;5'UTR;TSS1500;5'UTR	Island	TRUE
cg15704280	rs1928730	7	4488227	A	C	14.2584	1.09017e-15	SEPT13	Body	Island	TRUE
cg15704280	rs7130727	7	4424482	A	G	14.2584	1.09017e-15	SEPT13	Body	Island	TRUE
cg06094323	rs9366302	2	108531804	C	A	-14.2558	1.10461e-15			Island	TRUE
cg06094323	rs1936905	2	108532584	A	G	-14.2446	1.16973e-15			Island	TRUE
cg05557315	rs9785710	Y	2299355	A	G	14.235	1.22851e-15			N_Shore	TRUE
cg01027929	rs11855334	7	14673366	A	G	-14.228	1.2734e-15	HNRNPA2B1;CBX3;CBX3;HNRNPA2B1;CBX3	TSS1500;1stExon;5'UTR;TSS1500;5'UTR	Island	TRUE
cg01027929	rs11858113	7	14672771	G	A	-14.228	1.2734e-15	HNRNPA2B1;CBX3;CBX3;HNRNPA2B1;CBX3	TSS1500;1stExon;5'UTR;TSS1500;5'UTR	Island	TRUE
cg01027929	rs16970851	7	14643701	G	A	-14.228	1.2734e-15	HNRNPA2B1;CBX3;CBX3;HNRNPA2B1;CBX3	TSS1500;1stExon;5'UTR;TSS1500;5'UTR	Island	TRUE
cg01027929	rs2412544	7	14708120	A	G	-14.228	1.2734e-15	HNRNPA2B1;CBX3;CBX3;HNRNPA2B1;CBX3	TSS1500;1stExon;5'UTR;TSS1500;5'UTR	Island	TRUE
cg01027929	rs35047458	7	14718218	A	G	-14.228	1.2734e-15	HNRNPA2B1;CBX3;CBX3;HNRNPA2B1;CBX3	TSS1500;1stExon;5'UTR;TSS1500;5'UTR	Island	TRUE
cg01027929	rs3751653	7	14645215	G	A	-14.228	1.2734e-15	HNRNPA2B1;CBX3;CBX3;HNRNPA2B1;CBX3	TSS1500;1stExon;5'UTR;TSS1500;5'UTR	Island	TRUE
cg05557315	rs3853052	Y	842999	G	A	14.2212	1.31849e-15			N_Shore	TRUE
cg22724854	rs17559185	11	872647	A	G	-14.2128	1.37651e-15	OR10AG1	TSS1500		TRUE
cg22724854	rs7122752	11	877591	A	G	-14.2128	1.37651e-15	OR10AG1	TSS1500		TRUE
cg22724854	rs7925905	11	774803	G	A	-14.2128	1.37651e-15	OR10AG1	TSS1500		TRUE
cg13150855	rs12265237	20	61041207	A	G	-14.2051	1.43229e-15	AURKA;AURKA;AURKA;AURKA;AURKA;AURKA	3'UTR;3'UTR;3'UTR;3'UTR;3'UTR;3'UTR		TRUE
cg13150855	rs9664945	20	61063639	A	G	-14.2051	1.43229e-15	AURKA;AURKA;AURKA;AURKA;AURKA;AURKA	3'UTR;3'UTR;3'UTR;3'UTR;3'UTR;3'UTR		TRUE
cg04657470	rs17715450	2	129635365	C	A	-14.1955	1.50434e-15	HSPE1;HSPE1;HSPD1;HSPD1	1stExon;5'UTR;TSS1500;TSS200	Island	TRUE
cg24801230	rs2074404	17	886906	C	A	-14.1853	1.58467e-15	MAPT;MAPT;MAPT;MAPT;MAPT;MAPT	5'UTR;5'UTR;5'UTR;5'UTR;5'UTR;5'UTR	S_Shelf	TRUE
cg05557315	rs9785999	Y	7379813	G	A	14.1836	1.599e-15			N_Shore	TRUE
cg24356473	rs13193386	21	133826171	G	A	-14.1728	1.69016e-15			N_Shore	TRUE
cg22423821	rs8093433	5	41827050	A	G	14.1613	1.79277e-15				TRUE
cg15830792	rs12730405	10	46503701	G	A	14.1531	1.86983e-15	NRBF2;NRBF2	1stExon;5'UTR	Island	TRUE
cg12805629	rs9974410	2	32697431	C	A	-14.1472	1.92733e-15				TRUE
cg05036715	rs1055716	10	16037021	A	G	-14.1418	1.98093e-15				TRUE
cg15704280	rs3904275	7	4523789	G	A	14.1389	2.01068e-15	SEPT13	Body	Island	TRUE
cg23634079	rs9268219	6	571913	C	A	-14.1307	2.09742e-15	MSH5;MSH5;MSH5;MSH5	Body;Body;Body;Body	S_Shelf	TRUE
cg05557315	rs9785760	Y	6117979	G	A	14.1305	2.09935e-15			N_Shore	TRUE
cg18493039	rs7587317	4	57344243	A	G	14.13	2.10462e-15				TRUE
cg13989295	rs3744108	17	601856	C	G	14.125	2.15946e-15	SKA2;SKA2	3'UTR;3'UTR	S_Shelf	TRUE
cg01787110	rs10062043	1	23484390	A	G	14.1232	2.17947e-15	NBPF6;NBPF6	Body;Body		TRUE
cg02273106	rs10497893	2	1032528	A	C	14.1169	2.25056e-15			Island	TRUE
cg16658931	rs3814499	19	88698853	G	A	14.1092	2.34225e-15	SHANK1	Body	Island	TRUE
cg08933160	rs16941667	12	700188	A	G	-14.0655	2.93082e-15	PTPN11	3'UTR		TRUE
cg08933160	rs876896	12	646344	G	A	-14.0655	2.93082e-15	PTPN11	3'UTR		TRUE
cg01027929	rs8041534	7	14673639	C	A	-14.0631	2.96744e-15	HNRNPA2B1;CBX3;CBX3;HNRNPA2B1;CBX3	TSS1500;1stExon;5'UTR;TSS1500;5'UTR	Island	TRUE
cg01027929	rs7494968	7	14570452	A	G	-14.0288	3.53965e-15	HNRNPA2B1;CBX3;CBX3;HNRNPA2B1;CBX3	TSS1500;1stExon;5'UTR;TSS1500;5'UTR	Island	TRUE
cg05557315	rs3907838	Y	13658352	A	G	13.9694	4.80561e-15			N_Shore	TRUE
cg25042112	rs8112960	7	43063377	A	G	13.9485	5.35069e-15	ZNF92;ZNF92	TSS200;TSS200	N_Shore	TRUE
cg21600908	rs3130350	12	102758046	A	C	-13.9404	5.57922e-15	FBRSL1	Body		TRUE
cg21600908	rs3130351	12	102757693	A	G	-13.9404	5.57922e-15	FBRSL1	Body		TRUE
cg21600908	rs3130352	12	102757528	A	G	-13.9404	5.57922e-15	FBRSL1	Body		TRUE
cg21600908	rs3132647	12	102755148	G	A	-13.9404	5.57922e-15	FBRSL1	Body		TRUE
cg25535652	rs2309404	6	88313463	G	A	13.9387	5.62697e-15	EPHA7	Body		TRUE
cg03944143	rs1881316	17	29098940	G	A	-13.9293	5.90605e-15	KIAA0664	Body	Island	TRUE
cg02718200	rs1611545	6	1463842	A	G	13.9284	5.93523e-15	HLA-B	Body	Island	TRUE
cg15611832	rs6877165	5	1837865	A	G	-13.9223	6.12398e-15			S_Shore	TRUE
cg10631902	rs510552	5	82239515	G	A	13.9148	6.36565e-15				TRUE
cg07000267	rs6460195	2	19812702	A	G	13.9126	6.43713e-15				TRUE
cg25312636	rs13002993	6	97895769	G	A	13.8984	6.92679e-15	COL11A2;COL11A2;COL11A2	Body;Body;Body		TRUE
cg17862947	rs3132685	12	103140977	A	G	-13.896	7.01309e-15	FBRSL1	Body		TRUE
cg26868306	rs10437416	10	1226279	G	A	13.8896	7.24814e-15	SVIL;SVIL	Body;Body		TRUE
cg19508790	rs1969363	12	3967268	G	A	-13.886	7.38515e-15				TRUE
cg01620082	rs3132685	3	95732458	A	G	-13.8852	7.41541e-15			Island	TRUE
cg19726460	rs1357818	8	3116134	A	G	-13.8799	7.61958e-15				TRUE
cg12093005	rs2239529	12	103007737	A	G	-13.869	8.06235e-15	FBRSL1	Body		TRUE
cg12093005	rs2249099	12	103006760	A	C	-13.869	8.06235e-15	FBRSL1	Body		TRUE
cg12093005	rs2517598	12	103005793	A	G	-13.869	8.06235e-15	FBRSL1	Body		TRUE
cg12093005	rs2523984	12	103004064	A	G	-13.869	8.06235e-15	FBRSL1	Body		TRUE
cg12093005	rs2523985	12	103004733	G	A	-13.869	8.06235e-15	FBRSL1	Body		TRUE
cg12093005	rs2523989	12	103007792	A	G	-13.869	8.06235e-15	FBRSL1	Body		TRUE
cg12093005	rs2844793	12	103005571	A	G	-13.869	8.06235e-15	FBRSL1	Body		TRUE
cg17225604	rs11652849	17	3136054	A	G	-13.868	8.10184e-15			S_Shore	TRUE
cg17225604	rs2313050	17	3152797	A	G	-13.868	8.10184e-15			S_Shore	TRUE
cg18631743	rs6539856	22	57276577	A	G	13.8639	8.27778e-15	RANBP1;TRMT2A;TRMT2A	TSS200;TSS200;TSS200	Island	TRUE
cg19726460	rs11136139	8	3281710	C	A	-13.8476	9.00221e-15				TRUE
cg19726460	rs12543341	8	3333663	G	A	-13.8476	9.00221e-15				TRUE
cg21600908	rs2239529	12	103007555	A	G	-13.8422	9.25607e-15	FBRSL1	Body		TRUE
cg21600908	rs2249099	12	103006578	A	C	-13.8422	9.25607e-15	FBRSL1	Body		TRUE
cg21600908	rs2517598	12	103005611	A	G	-13.8422	9.25607e-15	FBRSL1	Body		TRUE
cg21600908	rs2523984	12	103003882	A	G	-13.8422	9.25607e-15	FBRSL1	Body		TRUE
cg21600908	rs2523985	12	103004551	G	A	-13.8422	9.25607e-15	FBRSL1	Body		TRUE
cg21600908	rs2523989	12	103007610	A	G	-13.8422	9.25607e-15	FBRSL1	Body		TRUE
cg21600908	rs2844793	12	103005389	A	G	-13.8422	9.25607e-15	FBRSL1	Body		TRUE
cg03929089	rs10769641	4	70416130	A	G	13.8329	9.71295e-15			Island	TRUE
cg03929089	rs7483795	4	70671341	G	A	13.8329	9.71295e-15			Island	TRUE
cg03929089	rs7946556	4	70431397	G	A	13.83	9.85673e-15			Island	TRUE
cg18228076	rs7224296	17	816684	G	A	-13.8292	9.89711e-15	MAPT;MAPT;MAPT;MAPT;MAPT;MAPT	5'UTR;5'UTR;5'UTR;5'UTR;5'UTR;5'UTR		TRUE
cg27275811	rs755895	11	58693694	A	G	-13.7993	1.15534e-14			N_Shelf	TRUE
cg22111694	rs842164	2	1520928	C	A	13.7761	1.30263e-14			S_Shore	TRUE
cg22111694	rs859745	2	1649591	C	A	13.7761	1.30263e-14			S_Shore	TRUE
cg13989295	rs2302189	17	603523	C	A	13.758	1.43019e-14	SKA2;SKA2	3'UTR;3'UTR	S_Shelf	TRUE
cg12093005	rs3094054	12	102752562	A	C	-13.7562	1.44362e-14	FBRSL1	Body		TRUE
cg25299176	rs4311107	17	137748823	A	G	-13.7535	1.46381e-14	YWHAE;YWHAE	1stExon;Body	Island	TRUE
cg06942262	rs1566467	11	25526527	G	A	13.7446	1.53247e-14				TRUE
cg06942262	rs8063059	11	25516065	A	G	13.7446	1.53247e-14				TRUE
cg15704280	rs1916207	7	4653563	G	A	-13.7381	1.58521e-14	SEPT13	Body	Island	TRUE
cg03178781	rs10868668	7	14842568	G	A	13.7361	1.60113e-14	STYXL1	Body		TRUE
cg10801418	rs2161459	19	926277	A	G	-13.7193	1.74653e-14	ZNF90	TSS200		TRUE
cg03900028	rs1964363	7	506071	A	G	13.7136	1.79937e-14	ZNF117	TSS200		TRUE
cg20054939	rs7027646	12	6607268	A	G	13.7059	1.87185e-14	ZNF84;ZNF84	5'UTR;5'UTR	Island	TRUE
cg21438527	rs10484399	6	1345173	G	A	13.7048	1.88317e-14	HIST1H4D	TSS200	S_Shore	TRUE
cg21438527	rs13194781	6	1626284	G	A	13.7048	1.88317e-14	HIST1H4D	TSS200	S_Shore	TRUE
cg21438527	rs13199772	6	1644730	G	A	13.7048	1.88317e-14	HIST1H4D	TSS200	S_Shore	TRUE
cg21438527	rs13212651	6	1617630	G	A	13.7048	1.88317e-14	HIST1H4D	TSS200	S_Shore	TRUE
cg21438527	rs17749927	6	1480621	G	A	13.7048	1.88317e-14	HIST1H4D	TSS200	S_Shore	TRUE
cg21438527	rs34706883	6	1615900	C	A	13.7048	1.88317e-14	HIST1H4D	TSS200	S_Shore	TRUE
cg05557315	rs1348733	Y	8589612	A	G	13.6988	1.94253e-14			N_Shore	TRUE
cg24215973	rs1151564	2	95703691	A	C	13.6875	2.05928e-14	HDAC4	Body	Island	TRUE
cg22964396	rs7437149	11	62119728	G	A	-13.6815	2.12453e-14			Island	TRUE
cg17225604	rs11080053	17	3194381	G	A	-13.6682	2.27576e-14			S_Shore	TRUE
cg17225604	rs1521563	17	3182026	C	A	-13.6682	2.27576e-14			S_Shore	TRUE
cg17225604	rs2139942	17	3172533	A	G	-13.6682	2.27576e-14			S_Shore	TRUE
cg22231329	rs11081560	19	26438516	A	G	-13.646	2.55325e-14	LRRC4B	TSS200	S_Shore	TRUE
cg22231329	rs11081561	19	26438721	G	A	-13.646	2.55325e-14	LRRC4B	TSS200	S_Shore	TRUE
cg22231329	rs571096	19	26430008	G	A	-13.646	2.55325e-14	LRRC4B	TSS200	S_Shore	TRUE
cg10420223	rs1264706	6	537091	G	C	-13.6401	2.63193e-14	UBD	Body		TRUE
cg10420223	rs8321	6	505961	C	A	-13.6401	2.63193e-14	UBD	Body		TRUE
cg10420223	rs9261290	6	512086	G	A	-13.6401	2.63193e-14	UBD	Body		TRUE
cg21438527	rs13195040	6	1224569	G	A	13.5845	3.5111e-14	HIST1H4D	TSS200	S_Shore	TRUE
cg01256320	rs404240	12	103563250	G	A	-13.5794	3.60486e-14	FBRSL1	Body		TRUE
cg01692616	rs1554465	7	11113729	G	A	-13.5681	3.82286e-14			N_Shelf	TRUE
cg02228913	rs199501	17	804597	A	G	-13.5549	4.09348e-14	MAPT;MAPT;MAPT;MAPT;MAPT;MAPT	Body;Body;Body;Body;Body;Body	N_Shelf	TRUE
cg08476390	rs785989	21	3803471	A	C	-13.5097	5.17811e-14	BAGE4;BAGE5;BAGE3;BAGE;BAGE2	TSS1500;TSS1500;TSS1500;TSS1500;TSS1500		TRUE
cg08476390	rs785993	21	3800486	A	G	-13.5097	5.17811e-14	BAGE4;BAGE5;BAGE3;BAGE;BAGE2	TSS1500;TSS1500;TSS1500;TSS1500;TSS1500		TRUE
cg17812503	rs6115458	12	11968504	G	A	-13.5095	5.18206e-14				TRUE
cg12093005	rs3129012	12	103097425	A	G	-13.4972	5.52586e-14	FBRSL1	Body		TRUE
cg20587970	rs8066156	11	83298300	G	A	-13.4886	5.77762e-14			N_Shore	TRUE
cg12093005	rs1611545	12	103225640	A	G	-13.4821	5.97512e-14	FBRSL1	Body		TRUE
cg01692616	rs2280495	7	11120485	A	G	-13.477	6.13704e-14			N_Shelf	TRUE
cg01256320	rs2106072	12	102933844	A	G	-13.4676	6.44403e-14	FBRSL1	Body		TRUE
cg01256320	rs2517617	12	102925671	A	G	-13.4676	6.44403e-14	FBRSL1	Body		TRUE
cg19862616	rs10277259	7	9960871	C	A	13.4552	6.87136e-14	NCRNA00174	Body	Island	TRUE
cg19862616	rs10476	7	9854617	G	A	13.4552	6.87136e-14	NCRNA00174	Body	Island	TRUE
cg19862616	rs10952840	7	9931075	A	G	13.4552	6.87136e-14	NCRNA00174	Body	Island	TRUE
cg19862616	rs1104878	7	9843790	A	C	13.4552	6.87136e-14	NCRNA00174	Body	Island	TRUE
cg19862616	rs6953665	7	9927246	A	G	13.4552	6.87136e-14	NCRNA00174	Body	Island	TRUE
cg19862616	rs7785025	7	9786298	G	A	13.4552	6.87136e-14	NCRNA00174	Body	Island	TRUE
cg10631902	rs1980684	5	82238480	G	A	13.4449	7.25066e-14				TRUE
cg05276469	rs10996176	17	50257157	A	G	13.4378	7.52376e-14			Island	TRUE
cg26811252	rs7186168	16	58859296	A	G	13.4262	7.99255e-14	RRN3P2	Body		TRUE
cg11199437	rs1548255	10	605852	G	A	-13.4161	8.42136e-14			N_Shore	TRUE
cg00339687	rs12559662	1	117193325	A	G	-13.4097	8.70652e-14				TRUE
cg11278311	rs9908147	17	2019268	A	G	-13.409	8.73919e-14	ALOX15	Body	Island	TRUE
cg16658931	rs10114487	19	88698539	A	G	13.4078	8.79106e-14	SHANK1	Body	Island	TRUE
cg26043149	rs2241465	18	45094928	G	A	13.4056	8.89317e-14	FECH;FECH;FECH;FECH	5'UTR;5'UTR;1stExon;1stExon	Island	TRUE
cg17712092	rs653914	4	63400083	G	A	13.3997	9.17171e-14	LARP1B	Body		TRUE
cg01418896	rs4718129	7	88811044	A	G	-13.3994	9.18548e-14				TRUE
cg03944143	rs1534507	17	29065304	C	A	-13.3981	9.2496e-14	KIAA0664	Body	Island	TRUE
cg03944143	rs1919040	17	29081801	A	G	-13.3981	9.2496e-14	KIAA0664	Body	Island	TRUE
cg03944143	rs7206101	17	29103160	A	G	-13.3981	9.2496e-14	KIAA0664	Body	Island	TRUE
cg26043149	rs4467562	18	45126807	A	G	13.3848	9.91215e-14	FECH;FECH;FECH;FECH	5'UTR;5'UTR;1stExon;1stExon	Island	TRUE
cg16875032	rs1277778	8	9157552	A	G	13.3619	1.11633e-13	SNTB1	1stExon	Island	TRUE
cg16973203	rs8079936	2	164812286	G	A	13.3569	1.14628e-13	FBXO36	3'UTR		TRUE
cg02718200	rs1633005	6	1559797	A	G	13.3531	1.16913e-13	HLA-B	Body	Island	TRUE
cg03929089	rs1928730	4	70079769	A	C	13.3523	1.17401e-13			Island	TRUE
cg03929089	rs7130727	4	70143514	A	G	13.3523	1.17401e-13			Island	TRUE
cg16196077	rs1312568	10	62643310	G	A	13.3408	1.24649e-13	RTKN2	TSS200	Island	TRUE
cg18944383	rs2193324	4	60767329	A	G	-13.3227	1.36978e-13	ENPEP	TSS200	N_Shore	TRUE
cg10438649	rs9289952	12	90787404	A	C	-13.3186	1.39936e-13			Island	TRUE
cg21274067	rs10814410	2	114294524	A	G	13.3067	1.48897e-13	WASH2P	TSS200	N_Shore	TRUE
cg04559908	rs3131618	6	514498	G	A	-13.3065	1.49046e-13	DPCR1	Body	N_Shelf	TRUE
cg02273106	rs2601495	2	1019980	A	G	13.2957	1.57667e-13			Island	TRUE
cg01369511	rs9268926	2	38095024	G	A	-13.287	1.64933e-13	FAM136A	Body	N_Shore	TRUE
cg23085500	rs9304110	12	15135933	G	A	13.2798	1.71301e-13	WBP11	Body	N_Shelf	TRUE
cg07570055	rs7968230	2	99905171	A	G	-13.2765	1.74293e-13			Island	TRUE
cg16658931	rs17578859	19	88708109	A	G	13.2727	1.77727e-13	SHANK1	Body	Island	TRUE
cg24007312	rs7706887	3	125926673	C	A	13.262	1.87972e-13	WDR82	TSS200	Island	TRUE
cg00837290	rs1457338	16	7964184	A	G	-13.2591	1.90804e-13	ANKRD11	Body	S_Shore	TRUE
cg06942262	rs2062553	11	25508337	A	C	13.2552	1.94714e-13				TRUE
cg06942262	rs4785521	11	25506948	G	A	13.2552	1.94714e-13				TRUE
cg15704280	rs10902001	7	4780158	A	C	13.2362	2.15008e-13	SEPT13	Body	Island	TRUE
cg13150855	rs12773168	20	61075290	G	A	-13.231	2.20936e-13	AURKA;AURKA;AURKA;AURKA;AURKA;AURKA	3'UTR;3'UTR;3'UTR;3'UTR;3'UTR;3'UTR		TRUE
cg08476390	rs786002	21	3815423	A	G	-13.2291	2.23133e-13	BAGE4;BAGE5;BAGE3;BAGE;BAGE2	TSS1500;TSS1500;TSS1500;TSS1500;TSS1500		TRUE
cg03929089	rs3904275	4	70044207	G	A	13.2288	2.23531e-13			Island	TRUE
cg26811252	rs11866841	16	58871847	G	A	13.223	2.30411e-13	RRN3P2	Body		TRUE
cg26811252	rs4843285	16	58872731	A	G	13.223	2.30411e-13	RRN3P2	Body		TRUE
cg17125897	rs13195836	1	143226450	A	G	13.2132	2.42487e-13	PIP5K1A;PIP5K1A;PIP5K1A;PIP5K1A	3'UTR;3'UTR;3'UTR;3'UTR		TRUE
cg06606381	rs2517597	12	103003708	A	G	-13.2055	2.52342e-13	FBRSL1	Body		TRUE
cg06606381	rs2523979	12	103001382	A	T	-13.2055	2.52342e-13	FBRSL1	Body		TRUE
cg06606381	rs2523981	12	103001715	A	G	-13.2055	2.52342e-13	FBRSL1	Body		TRUE
cg06606381	rs2523986	12	103003651	A	G	-13.2055	2.52342e-13	FBRSL1	Body		TRUE
cg06606381	rs2523987	12	103004904	C	A	-13.2055	2.52342e-13	FBRSL1	Body		TRUE
cg06606381	rs2523988	12	103005768	G	A	-13.2055	2.52342e-13	FBRSL1	Body		TRUE
cg24728468	rs9526814	8	29653265	C	A	-13.1944	2.67485e-13	FABP5;FABP5	1stExon;5'UTR	Island	TRUE
cg20054939	rs9695629	12	6590845	C	A	13.1899	2.73779e-13	ZNF84;ZNF84	5'UTR;5'UTR	Island	TRUE
cg04559908	rs3094061	6	598934	C	A	-13.1892	2.74808e-13	DPCR1	Body	N_Shelf	TRUE
cg04559908	rs3130374	6	598787	A	G	-13.1892	2.74808e-13	DPCR1	Body	N_Shelf	TRUE
cg04559908	rs3130375	6	598391	A	C	-13.1892	2.74808e-13	DPCR1	Body	N_Shelf	TRUE
cg04559908	rs3132649	6	599066	A	G	-13.1892	2.74808e-13	DPCR1	Body	N_Shelf	TRUE
cg01620082	rs3094064	3	95382154	A	G	-13.1801	2.88198e-13			Island	TRUE
cg01620082	rs3094078	3	95453437	T	A	-13.1801	2.88198e-13			Island	TRUE
cg01620082	rs3129830	3	95429696	A	G	-13.1801	2.88198e-13			Island	TRUE
cg01620082	rs3130380	3	95399277	A	G	-13.1801	2.88198e-13			Island	TRUE
cg06606381	rs3130350	12	102757058	A	C	-13.1792	2.89629e-13	FBRSL1	Body		TRUE
cg06606381	rs3130351	12	102756705	A	G	-13.1792	2.89629e-13	FBRSL1	Body		TRUE
cg06606381	rs3130352	12	102756540	A	G	-13.1792	2.89629e-13	FBRSL1	Body		TRUE
cg06606381	rs3132647	12	102754160	G	A	-13.1792	2.89629e-13	FBRSL1	Body		TRUE
cg12093005	rs9257809	12	103729736	G	A	-13.173	2.99105e-13	FBRSL1	Body		TRUE
cg18634211	rs2114582	1	152550572	G	A	13.1714	3.01596e-13	LIN28	TSS200	Island	TRUE
cg08476390	rs11661338	21	3817798	A	G	-13.1711	3.02151e-13	BAGE4;BAGE5;BAGE3;BAGE;BAGE2	TSS1500;TSS1500;TSS1500;TSS1500;TSS1500		TRUE
cg12093005	rs1611738	12	103254361	A	C	-13.1693	3.04875e-13	FBRSL1	Body		TRUE
cg12093005	rs2517855	12	103262903	A	G	-13.1693	3.04875e-13	FBRSL1	Body		TRUE
cg12093005	rs2517862	12	103264130	A	G	-13.1693	3.04875e-13	FBRSL1	Body		TRUE
cg12093005	rs429511	12	103161236	G	A	-13.1652	3.11448e-13	FBRSL1	Body		TRUE
cg17164315	rs7960096	6	28322777	A	C	-13.1557	3.27364e-13				TRUE
cg27349345	rs823376	7	5574531	A	G	-13.1387	3.5785e-13			Island	TRUE
cg12093005	rs429479	12	103713744	G	A	-13.1251	3.84214e-13	FBRSL1	Body		TRUE
cg00160777	rs17017247	16	67751832	A	G	-13.1048	4.27139e-13	CHP2	TSS1500	N_Shore	TRUE
cg20587970	rs2470243	11	83368974	A	G	-13.0979	4.42943e-13			N_Shore	TRUE
cg20587970	rs8081016	11	83328178	G	A	-13.0979	4.42943e-13			N_Shore	TRUE
cg19797896	rs709609	7	642310	A	G	13.0956	4.48347e-13			N_Shelf	TRUE
cg11707556	rs10769641	5	39304416	A	G	13.0883	4.65765e-13	ANKRD33B	3'UTR		TRUE
cg11707556	rs7483795	5	39049205	G	A	13.0883	4.65765e-13	ANKRD33B	3'UTR		TRUE
cg11707556	rs7946556	5	39289149	G	A	13.0848	4.7441e-13	ANKRD33B	3'UTR		TRUE
cg12093005	rs2245420	12	103003379	C	G	-13.0774	4.93131e-13	FBRSL1	Body		TRUE
cg02718200	rs429511	6	1399438	G	A	13.0705	5.11073e-13	HLA-B	Body	Island	TRUE
cg12093005	rs3117427	12	103811931	G	A	-13.0692	5.14715e-13	FBRSL1	Body		TRUE
cg12093005	rs3117439	12	103819584	A	G	-13.0692	5.14715e-13	FBRSL1	Body		TRUE
cg12093005	rs3749971	12	103743292	A	G	-13.0692	5.14715e-13	FBRSL1	Body		TRUE
cg18540325	rs2734222	9	108692718	A	G	13.0649	5.26299e-13	PRSS3;PRSS3	TSS1500;Body		TRUE
cg00998146	rs4748667	19	11172689	A	G	13.0513	5.65314e-13	IFI30	TSS200	Island	TRUE
cg24356473	rs13207753	21	133826210	A	C	-13.0376	6.07086e-13			N_Shore	TRUE
cg25404033	rs11728139	7	19505554	A	G	-13.0338	6.19534e-13				TRUE
cg05276469	rs4133085	17	50215173	A	G	13.0302	6.31264e-13			Island	TRUE
cg22177721	rs699171	6	60673916	C	A	13.0286	6.36399e-13				TRUE
cg01692616	rs4720522	7	11009519	A	G	-13.0261	6.44969e-13			N_Shelf	TRUE
cg19508790	rs10747823	12	3525169	G	A	-13.0257	6.46173e-13				TRUE
cg19508790	rs1663281	12	3573332	A	G	-13.0257	6.46173e-13				TRUE
cg19508790	rs1733410	12	3584568	G	A	-13.0257	6.46173e-13				TRUE
cg20826526	rs3790592	3	77708329	G	A	13.0218	6.59528e-13	SSR3	Body		TRUE
cg20826526	rs630640	3	77709140	G	A	13.0218	6.59528e-13	SSR3	Body		TRUE
cg06094323	rs1120462	2	108527821	G	A	13.0125	6.92475e-13			Island	TRUE
cg20587970	rs17780080	11	83316783	A	G	-12.9982	7.46434e-13			N_Shore	TRUE
cg17704839	rs7208838	19	20529528	G	A	-12.9926	7.68802e-13	UBL5;UBL5	Body;Body	S_Shore	TRUE
cg17704839	rs9909295	19	20515682	G	A	-12.9926	7.68802e-13	UBL5;UBL5	Body;Body	S_Shore	TRUE
cg24212677	rs1934709	17	93688082	G	A	-12.9864	7.94069e-13	STX8	Body		TRUE
cg26043149	rs13145430	18	44903000	G	A	12.9697	8.66664e-13	FECH;FECH;FECH;FECH	5'UTR;5'UTR;1stExon;1stExon	Island	TRUE
cg17164315	rs633159	6	28313260	A	G	-12.9666	8.81041e-13				TRUE
cg27201625	rs568752	10	139640468	G	A	-12.9658	8.84685e-13	PRKCQ	TSS200	Island	TRUE
cg17225604	rs16972674	17	3198069	A	G	-12.9635	8.95121e-13			S_Shore	TRUE
cg11707556	rs2007068	5	39439835	G	A	12.9597	9.13482e-13	ANKRD33B	3'UTR		TRUE
cg11707556	rs7123100	5	39495589	G	A	12.9597	9.13482e-13	ANKRD33B	3'UTR		TRUE
cg11707556	rs9332434	5	39441692	A	G	12.9597	9.13482e-13	ANKRD33B	3'UTR		TRUE
cg14315332	rs7209670	3	86685399	G	A	12.9549	9.36626e-13	PCNP	Body	S_Shelf	TRUE
cg07000267	rs11760270	2	19851337	A	G	12.9535	9.43252e-13				TRUE
cg16875032	rs9604122	8	9156379	A	G	12.9514	9.53692e-13	SNTB1	1stExon	Island	TRUE
cg00902417	rs1050223	17	1380253	A	G	-12.9499	9.61216e-13	CDRT1	3'UTR		TRUE
cg01787110	rs2909867	1	23494140	G	A	-12.9487	9.67684e-13	NBPF6;NBPF6	Body;Body		TRUE
cg25536467	rs1050112	13	5048481	A	C	12.9487	9.67746e-13			N_Shelf	TRUE
cg15633388	rs418891	17	572992	A	C	-12.9483	9.69283e-13			N_Shelf	TRUE
cg18540325	rs2367486	9	108697012	A	G	12.9482	9.70238e-13	PRSS3;PRSS3	TSS1500;Body		TRUE
cg18540325	rs3134902	9	108698011	C	A	12.9482	9.70238e-13	PRSS3;PRSS3	TSS1500;Body		TRUE
cg22177721	rs12213776	6	60545413	A	C	12.9465	9.78948e-13				TRUE
cg27423959	rs12983988	3	73648104	A	G	12.9429	9.97323e-13				TRUE
cg21600908	rs3094054	12	102752380	A	C	-12.9322	1.05498e-12	FBRSL1	Body		TRUE
cg12093005	rs1655900	12	103169449	A	G	-12.9275	1.08121e-12	FBRSL1	Body		TRUE
cg17171325	rs2285815	3	6516369	G	A	12.9266	1.08639e-12	LOC401052	TSS200	Island	TRUE
cg27275811	rs4897617	11	58711389	G	A	-12.9231	1.10624e-12			N_Shelf	TRUE
cg23483530	rs7210438	5	97699797	A	G	12.9166	1.14472e-12	LMAN2	Body	S_Shore	TRUE
cg02800362	rs4798994	5	100977577	C	A	12.9133	1.16513e-12	HNRNPAB;HNRNPAB	Body;Body	Island	TRUE
cg21500063	rs17258448	14	72207203	A	G	12.9071	1.20331e-12				TRUE
cg22713356	rs1769242	15	29975303	G	A	12.9035	1.22616e-12			Island	TRUE
cg09220050	rs11081560	20	28739183	A	G	12.9029	1.23041e-12	TMEM189;TMEM189;TMEM189;TMEM189-UBE2V1	TSS1500;TSS1500;TSS1500;TSS1500	Island	TRUE
cg09220050	rs11081561	20	28739388	G	A	12.9029	1.23041e-12	TMEM189;TMEM189;TMEM189;TMEM189-UBE2V1	TSS1500;TSS1500;TSS1500;TSS1500	Island	TRUE
cg09220050	rs571096	20	28730675	G	A	12.9029	1.23041e-12	TMEM189;TMEM189;TMEM189;TMEM189-UBE2V1	TSS1500;TSS1500;TSS1500;TSS1500	Island	TRUE
cg13563193	rs31243	19	42521716	G	A	12.8987	1.25734e-12	PDCD5	Body	Island	TRUE
cg11430096	rs850522	6	63651802	G	A	12.8928	1.29746e-12	CDK19	Body	S_Shore	TRUE
cg08476390	rs12964673	21	3674998	C	A	-12.892	1.30262e-12	BAGE4;BAGE5;BAGE3;BAGE;BAGE2	TSS1500;TSS1500;TSS1500;TSS1500;TSS1500		TRUE
cg01256320	rs1535039	12	103675775	G	A	-12.8885	1.32709e-12	FBRSL1	Body		TRUE
cg01256320	rs2746149	12	103651852	G	A	-12.8885	1.32709e-12	FBRSL1	Body		TRUE
cg01256320	rs2746150	12	103644506	A	G	-12.8885	1.32709e-12	FBRSL1	Body		TRUE
cg01256320	rs442694	12	103730520	A	C	-12.8885	1.32709e-12	FBRSL1	Body		TRUE
cg01787110	rs1422116	1	23507922	G	A	-12.8768	1.41066e-12	NBPF6;NBPF6	Body;Body		TRUE
cg01787110	rs7729431	1	23510410	G	A	-12.8441	1.67536e-12	NBPF6;NBPF6	Body;Body		TRUE
cg00311963	rs7893095	Y	575825	T	A	-12.8394	1.71698e-12	LOC100101121;TTTY23	TSS1500;TSS1500	S_Shore	TRUE
cg21438527	rs6904596	6	1301944	A	G	12.8308	1.79587e-12	HIST1H4D	TSS200	S_Shore	TRUE
cg21438527	rs7749305	6	1257211	G	A	12.8308	1.79587e-12	HIST1H4D	TSS200	S_Shore	TRUE
cg25536467	rs1816752	13	5020133	G	A	12.8267	1.83574e-12			N_Shelf	TRUE
cg25536467	rs4770676	13	5043067	G	A	12.8267	1.83574e-12			N_Shelf	TRUE
cg01256320	rs3132685	12	103141258	A	G	-12.822	1.88155e-12	FBRSL1	Body		TRUE
cg01620082	rs1535039	3	96266975	G	A	-12.8141	1.96117e-12			Island	TRUE
cg01620082	rs2746149	3	96243052	G	A	-12.8141	1.96117e-12			Island	TRUE
cg01620082	rs2746150	3	96235706	A	G	-12.8141	1.96117e-12			Island	TRUE
cg01620082	rs442694	3	96321720	A	C	-12.8141	1.96117e-12			Island	TRUE
cg26043149	rs2868420	18	45050951	G	A	12.8099	2.00497e-12	FECH;FECH;FECH;FECH	5'UTR;5'UTR;1stExon;1stExon	Island	TRUE
cg00311963	rs11096430	Y	9497636	A	C	-12.807	2.03573e-12	LOC100101121;TTTY23	TSS1500;TSS1500	S_Shore	TRUE
cg00311963	rs1270119	Y	6944064	A	G	-12.807	2.03573e-12	LOC100101121;TTTY23	TSS1500;TSS1500	S_Shore	TRUE
cg00311963	rs17222251	Y	6965506	A	G	-12.807	2.03573e-12	LOC100101121;TTTY23	TSS1500;TSS1500	S_Shore	TRUE
cg00311963	rs17222419	Y	7760556	A	G	-12.807	2.03573e-12	LOC100101121;TTTY23	TSS1500;TSS1500	S_Shore	TRUE
cg00311963	rs2740981	Y	4685319	A	G	-12.807	2.03573e-12	LOC100101121;TTTY23	TSS1500;TSS1500	S_Shore	TRUE
cg00311963	rs3865828	Y	12346710	A	G	-12.807	2.03573e-12	LOC100101121;TTTY23	TSS1500;TSS1500	S_Shore	TRUE
cg00311963	rs3906452	Y	12766300	A	C	-12.807	2.03573e-12	LOC100101121;TTTY23	TSS1500;TSS1500	S_Shore	TRUE
cg00311963	rs4141564	Y	1062698	G	A	-12.807	2.03573e-12	LOC100101121;TTTY23	TSS1500;TSS1500	S_Shore	TRUE
cg00311963	rs7067253	Y	6583777	A	G	-12.807	2.03573e-12	LOC100101121;TTTY23	TSS1500;TSS1500	S_Shore	TRUE
cg00311963	rs7067513	Y	5900634	A	G	-12.807	2.03573e-12	LOC100101121;TTTY23	TSS1500;TSS1500	S_Shore	TRUE
cg00311963	rs895530	Y	1784750	C	A	-12.807	2.03573e-12	LOC100101121;TTTY23	TSS1500;TSS1500	S_Shore	TRUE
cg00311963	rs9306840	Y	9396594	A	G	-12.807	2.03573e-12	LOC100101121;TTTY23	TSS1500;TSS1500	S_Shore	TRUE
cg00311963	rs9645174	Y	9083303	G	A	-12.807	2.03573e-12	LOC100101121;TTTY23	TSS1500;TSS1500	S_Shore	TRUE
cg00311963	rs9785677	Y	13510038	A	C	-12.807	2.03573e-12	LOC100101121;TTTY23	TSS1500;TSS1500	S_Shore	TRUE
cg00311963	rs9785843	Y	11823193	A	G	-12.807	2.03573e-12	LOC100101121;TTTY23	TSS1500;TSS1500	S_Shore	TRUE
cg00311963	rs9785894	Y	13594928	A	C	-12.807	2.03573e-12	LOC100101121;TTTY23	TSS1500;TSS1500	S_Shore	TRUE
cg00311963	rs9785994	Y	6474780	A	G	-12.807	2.03573e-12	LOC100101121;TTTY23	TSS1500;TSS1500	S_Shore	TRUE
cg00311963	rs9786064	Y	13907331	A	G	-12.807	2.03573e-12	LOC100101121;TTTY23	TSS1500;TSS1500	S_Shore	TRUE
cg00311963	rs9786119	Y	9450431	G	A	-12.807	2.03573e-12	LOC100101121;TTTY23	TSS1500;TSS1500	S_Shore	TRUE
cg00311963	rs9786205	Y	1421163	A	G	-12.807	2.03573e-12	LOC100101121;TTTY23	TSS1500;TSS1500	S_Shore	TRUE
cg00311963	rs9786233	Y	8899365	C	A	-12.807	2.03573e-12	LOC100101121;TTTY23	TSS1500;TSS1500	S_Shore	TRUE
cg00311963	rs9786251	Y	5749504	G	C	-12.807	2.03573e-12	LOC100101121;TTTY23	TSS1500;TSS1500	S_Shore	TRUE
cg00311963	rs9786307	Y	8972247	A	G	-12.807	2.03573e-12	LOC100101121;TTTY23	TSS1500;TSS1500	S_Shore	TRUE
cg00311963	rs9786678	Y	12255989	A	G	-12.807	2.03573e-12	LOC100101121;TTTY23	TSS1500;TSS1500	S_Shore	TRUE
cg00311963	rs9786743	Y	1829822	G	A	-12.807	2.03573e-12	LOC100101121;TTTY23	TSS1500;TSS1500	S_Shore	TRUE
cg00311963	rs9786789	Y	12063327	A	C	-12.807	2.03573e-12	LOC100101121;TTTY23	TSS1500;TSS1500	S_Shore	TRUE
cg20587970	rs7210970	11	83397760	A	G	-12.8065	2.04051e-12			N_Shore	TRUE
cg04657470	rs11642413	2	129574756	G	A	-12.8037	2.0711e-12	HSPE1;HSPE1;HSPD1;HSPD1	1stExon;5'UTR;TSS1500;TSS200	Island	TRUE
cg05036715	rs6124622	10	16051515	A	G	-12.8036	2.07214e-12				TRUE
cg17164315	rs542736	6	28308089	G	A	-12.8024	2.08537e-12				TRUE
cg12805629	rs13047817	2	32776712	A	G	-12.7988	2.12534e-12				TRUE
cg27333274	rs7426276	16	56214326	A	G	12.7933	2.18729e-12	ARL2BP	TSS200	Island	TRUE
cg03929089	rs10902001	4	69787838	A	C	12.7792	2.35634e-12			Island	TRUE
cg19726460	rs11136244	8	3903549	A	G	-12.7788	2.36035e-12				TRUE
cg00160777	rs10031325	16	67751450	C	A	-12.7779	2.37179e-12	CHP2	TSS1500	N_Shore	TRUE
cg09753657	rs3123510	1	19233594	A	G	-12.7741	2.41948e-12	CCDC19	TSS200	Island	TRUE
cg19508790	rs12312109	12	3680647	C	A	-12.7696	2.47783e-12				TRUE
cg18430411	rs11265585	8	16395974	A	C	12.7647	2.54273e-12	SCRIB;SCRIB	3'UTR;3'UTR	S_Shore	TRUE
cg00311963	rs13303504	Y	4931581	A	C	-12.7577	2.63773e-12	LOC100101121;TTTY23	TSS1500;TSS1500	S_Shore	TRUE
cg26043149	rs4697977	18	45043295	G	A	12.7514	2.72638e-12	FECH;FECH;FECH;FECH	5'UTR;5'UTR;1stExon;1stExon	Island	TRUE
cg26868306	rs10763819	10	1220416	A	G	12.7513	2.72747e-12	SVIL;SVIL	Body;Body		TRUE
cg24215973	rs800086	2	95768891	G	A	-12.7437	2.83944e-12	HDAC4	Body	Island	TRUE
cg19726460	rs11136169	8	3461644	G	A	-12.742	2.86472e-12				TRUE
cg19726460	rs11136174	8	3465404	G	A	-12.742	2.86472e-12				TRUE
cg11199437	rs2472174	10	647663	G	A	-12.7389	2.91254e-12			N_Shore	TRUE
cg03929089	rs1916207	4	69914433	G	A	-12.7385	2.91841e-12			Island	TRUE
cg18540325	rs2734224	9	108693570	A	G	12.7375	2.93333e-12	PRSS3;PRSS3	TSS1500;Body		TRUE
cg01418896	rs10155953	7	88840928	G	A	-12.7371	2.9391e-12				TRUE
cg01418896	rs7792444	7	88823725	G	A	-12.7371	2.9391e-12				TRUE
cg15704280	rs4290263	7	4707951	C	A	12.7331	3.00284e-12	SEPT13	Body	Island	TRUE
cg17704839	rs16967164	19	20594932	G	A	-12.7286	3.0738e-12	UBL5;UBL5	Body;Body	S_Shore	TRUE
cg23505145	rs4809467	19	48675072	A	G	-12.7261	3.11523e-12	KLF1	Body	Island	TRUE
cg12753165	rs5938194	1	162895490	A	G	-12.7216	3.18948e-12	TOMM20	3'UTR		TRUE
cg22006699	rs2375754	5	10763206	G	A	-12.7196	3.2238e-12				TRUE
cg00311963	rs9785983	Y	3116850	G	A	-12.7184	3.24407e-12	LOC100101121;TTTY23	TSS1500;TSS1500	S_Shore	TRUE
cg06094323	rs7745130	2	108577720	A	G	-12.7054	3.47319e-12			Island	TRUE
cg25299176	rs28569024	17	137705470	G	A	-12.7019	3.5386e-12	YWHAE;YWHAE	1stExon;Body	Island	TRUE
cg17164315	rs510714	6	28309304	A	G	-12.6897	3.77306e-12				TRUE
cg19743820	rs1892164	5	116804412	G	A	12.6814	3.94008e-12	COX7C;COX7C	5'UTR;1stExon		TRUE
cg19743820	rs4351714	5	116846868	A	G	12.6814	3.94008e-12	COX7C;COX7C	5'UTR;1stExon		TRUE
cg04944296	rs7094646	16	50705581	C	A	-12.6778	4.01687e-12			N_Shelf	TRUE
cg08566640	rs7217258	11	56696186	G	A	12.677	4.03335e-12				TRUE
cg19797896	rs6952182	7	519554	A	C	12.6726	4.12855e-12			N_Shelf	TRUE
cg21600908	rs2245420	12	103003197	C	G	-12.6696	4.19267e-12	FBRSL1	Body		TRUE
cg25470479	rs2283487	6	102093061	A	G	12.6626	4.3512e-12				TRUE
cg25470479	rs759274	6	102095536	A	G	12.6626	4.3512e-12				TRUE
cg02805052	rs12127155	2	42318699	A	G	12.641	4.87442e-12				TRUE
cg06606381	rs2239529	12	103006567	A	G	-12.6332	5.07906e-12	FBRSL1	Body		TRUE
cg06606381	rs2249099	12	103005590	A	C	-12.6332	5.07906e-12	FBRSL1	Body		TRUE
cg06606381	rs2517598	12	103004623	A	G	-12.6332	5.07906e-12	FBRSL1	Body		TRUE
cg06606381	rs2523984	12	103002894	A	G	-12.6332	5.07906e-12	FBRSL1	Body		TRUE
cg06606381	rs2523985	12	103003563	G	A	-12.6332	5.07906e-12	FBRSL1	Body		TRUE
cg06606381	rs2523989	12	103006622	A	G	-12.6332	5.07906e-12	FBRSL1	Body		TRUE
cg06606381	rs2844793	12	103004401	A	G	-12.6332	5.07906e-12	FBRSL1	Body		TRUE
cg19743820	rs4348778	5	116782457	G	A	12.6311	5.13522e-12	COX7C;COX7C	5'UTR;1stExon		TRUE
cg00160777	rs10008997	16	67751120	A	C	-12.6269	5.25094e-12	CHP2	TSS1500	N_Shore	TRUE
cg17862947	rs3130350	12	102759087	A	C	-12.6235	5.34617e-12	FBRSL1	Body		TRUE
cg17862947	rs3130351	12	102758734	A	G	-12.6235	5.34617e-12	FBRSL1	Body		TRUE
cg17862947	rs3130352	12	102758569	A	G	-12.6235	5.34617e-12	FBRSL1	Body		TRUE
cg17862947	rs3132647	12	102756189	G	A	-12.6235	5.34617e-12	FBRSL1	Body		TRUE
cg06657028	rs1235162	6	543271	G	A	-12.6235	5.34746e-12	TRIM31	Body		TRUE
cg17117718	rs2074404	17	1202231	C	A	12.6226	5.37107e-12			Island	TRUE
cg23224356	rs13169827	2	69375220	A	G	-12.6208	5.42242e-12	ANKRD36B	TSS1500	Island	TRUE
cg23224356	rs13183423	2	69332620	G	A	-12.6208	5.42242e-12	ANKRD36B	TSS1500	Island	TRUE
cg23224356	rs1587625	2	69356763	A	C	-12.6208	5.42242e-12	ANKRD36B	TSS1500	Island	TRUE
cg23224356	rs1818121	2	69303907	G	A	-12.6208	5.42242e-12	ANKRD36B	TSS1500	Island	TRUE
cg23224356	rs397425	2	69285473	A	G	-12.6208	5.42242e-12	ANKRD36B	TSS1500	Island	TRUE
cg23224356	rs434405	2	69279697	G	A	-12.6208	5.42242e-12	ANKRD36B	TSS1500	Island	TRUE
cg08833952	rs4985929	22	1718313	A	G	-12.6156	5.57299e-12			Island	TRUE
cg06606381	rs3117427	12	103810761	G	A	-12.6139	5.6228e-12	FBRSL1	Body		TRUE
cg06606381	rs3117439	12	103818414	A	G	-12.6139	5.6228e-12	FBRSL1	Body		TRUE
cg06606381	rs3749971	12	103742122	A	G	-12.6139	5.6228e-12	FBRSL1	Body		TRUE
cg21600908	rs2844792	12	103004929	A	G	-12.6129	5.65453e-12	FBRSL1	Body		TRUE
cg11340603	rs6810701	12	61899454	G	A	12.6121	5.67771e-12	SYT1;SYT1;SYT1	Body;Body;Body		TRUE
cg18127682	rs758838	6	88321316	G	A	12.5937	6.25629e-12	EPHA7	Body		TRUE
cg09708560	rs1498335	12	30478399	G	A	-12.5859	6.51919e-12				TRUE
cg09708560	rs17315772	12	34509620	C	A	-12.5859	6.51919e-12				TRUE
cg09708560	rs17315821	12	34381061	G	A	-12.5859	6.51919e-12				TRUE
cg09708560	rs7067303	12	32086720	A	G	-12.5859	6.51919e-12				TRUE
cg09708560	rs957431	12	44641565	A	G	-12.5859	6.51919e-12				TRUE
cg20587970	rs1557731	11	83338362	C	A	-12.5815	6.66958e-12			N_Shore	TRUE
cg20587970	rs537166	11	83333102	A	G	-12.5815	6.66958e-12			N_Shore	TRUE
cg20587970	rs8077092	11	83377937	G	A	-12.5815	6.66958e-12			N_Shore	TRUE
cg15633388	rs199533	17	562401	A	G	-12.571	7.05266e-12			N_Shelf	TRUE
cg07570055	rs1045979	2	99969019	A	G	-12.5637	7.32676e-12			Island	TRUE
cg07570055	rs2306537	2	99963393	G	A	-12.5637	7.32676e-12			Island	TRUE
cg07570055	rs3741486	2	100002224	A	G	-12.5637	7.32676e-12			Island	TRUE
cg09708560	rs17250887	12	44988953	A	T	-12.5529	7.75701e-12				TRUE
cg09708560	rs7892893	12	44957170	A	G	-12.5529	7.75701e-12				TRUE
cg15196058	rs1264353	4	100146556	A	C	-12.5501	7.87359e-12				TRUE
cg15196058	rs1264361	4	100156820	G	A	-12.5501	7.87359e-12				TRUE
cg15196058	rs886424	4	100152316	A	G	-12.5501	7.87359e-12				TRUE
cg06942262	rs2173715	11	25535144	A	C	12.5489	7.92398e-12				TRUE
cg07000267	rs10949938	2	19850606	C	A	12.544	8.1291e-12				TRUE
cg10154826	rs9274759	6	15037321	A	G	12.543	8.17423e-12	FAM8A1	1stExon	Island	TRUE
cg13679164	rs2981984	6	6509508	G	A	-12.5383	8.37788e-12				TRUE
cg25614269	rs7029539	11	88914445	G	A	-12.5381	8.38892e-12				TRUE
cg15704280	rs530312	7	5584441	A	G	12.532	8.66319e-12	SEPT13	Body	Island	TRUE
cg01256320	rs2517597	12	103006018	A	G	-12.5306	8.72422e-12	FBRSL1	Body		TRUE
cg01256320	rs2523979	12	103003692	A	T	-12.5306	8.72422e-12	FBRSL1	Body		TRUE
cg01256320	rs2523981	12	103004025	A	G	-12.5306	8.72422e-12	FBRSL1	Body		TRUE
cg01256320	rs2523986	12	103005961	A	G	-12.5306	8.72422e-12	FBRSL1	Body		TRUE
cg01256320	rs2523987	12	103007214	C	A	-12.5306	8.72422e-12	FBRSL1	Body		TRUE
cg01256320	rs2523988	12	103008078	G	A	-12.5306	8.72422e-12	FBRSL1	Body		TRUE
cg15611832	rs7706887	5	1861797	C	A	-12.5283	8.83449e-12			S_Shore	TRUE
cg01256320	rs3094064	12	102790954	A	G	-12.5258	8.94757e-12	FBRSL1	Body		TRUE
cg01256320	rs3094078	12	102862237	T	A	-12.5258	8.94757e-12	FBRSL1	Body		TRUE
cg01256320	rs3129830	12	102838496	A	G	-12.5258	8.94757e-12	FBRSL1	Body		TRUE
cg01256320	rs3130380	12	102808077	A	G	-12.5258	8.94757e-12	FBRSL1	Body		TRUE
cg18540325	rs6959895	9	108639842	A	G	12.5219	9.13661e-12	PRSS3;PRSS3	TSS1500;Body		TRUE
cg21659725	rs1049256	3	46541762	A	G	12.5072	9.87346e-12	CRBN	TSS200	Island	TRUE
cg21659725	rs11130218	3	46530796	G	A	12.5072	9.87346e-12	CRBN	TSS200	Island	TRUE
cg21659725	rs2234391	3	46621049	G	A	12.5072	9.87346e-12	CRBN	TSS200	Island	TRUE
cg21659725	rs6775384	3	46631497	A	G	12.5072	9.87346e-12	CRBN	TSS200	Island	TRUE
cg21659725	rs7634902	3	46541086	C	A	12.5072	9.87346e-12	CRBN	TSS200	Island	TRUE
cg21659725	rs9872864	3	46570447	A	G	12.5072	9.87346e-12	CRBN	TSS200	Island	TRUE
cg00311963	rs7067512	Y	7811871	G	A	-12.5028	1.01054e-11	LOC100101121;TTTY23	TSS1500;TSS1500	S_Shore	TRUE
cg00311963	rs7893052	Y	5116410	G	A	-12.5028	1.01054e-11	LOC100101121;TTTY23	TSS1500;TSS1500	S_Shore	TRUE
cg00311963	rs7893059	Y	6787253	G	A	-12.5028	1.01054e-11	LOC100101121;TTTY23	TSS1500;TSS1500	S_Shore	TRUE
cg00311963	rs9785740	Y	1412906	G	A	-12.5028	1.01054e-11	LOC100101121;TTTY23	TSS1500;TSS1500	S_Shore	TRUE
cg00311963	rs9786369	Y	11855383	C	A	-12.5028	1.01054e-11	LOC100101121;TTTY23	TSS1500;TSS1500	S_Shore	TRUE
cg00311963	rs9786620	Y	7593895	G	A	-12.5028	1.01054e-11	LOC100101121;TTTY23	TSS1500;TSS1500	S_Shore	TRUE
cg26043149	rs3756227	18	45165953	A	C	12.5024	1.01265e-11	FECH;FECH;FECH;FECH	5'UTR;5'UTR;1stExon;1stExon	Island	TRUE
cg26043149	rs6449342	18	45074179	A	G	12.5006	1.02227e-11	FECH;FECH;FECH;FECH	5'UTR;5'UTR;1stExon;1stExon	Island	TRUE
cg26043149	rs956312	18	45065622	G	A	12.5006	1.02227e-11	FECH;FECH;FECH;FECH	5'UTR;5'UTR;1stExon;1stExon	Island	TRUE
cg01570182	rs418891	17	643915	A	C	12.4969	1.04225e-11			Island	TRUE
cg14791747	rs1048546	16	9491975	A	C	12.4895	1.0841e-11	THUMPD1	1stExon	Island	TRUE
cg19325487	rs2894083	2	84427236	G	A	-12.4865	1.10125e-11				TRUE
cg19325487	rs3129096	2	84426198	G	A	-12.4865	1.10125e-11				TRUE
cg19325487	rs3130813	2	84414533	G	A	-12.4865	1.10125e-11				TRUE
cg19325487	rs714470	2	84418133	C	A	-12.4865	1.10125e-11				TRUE
cg19325487	rs736466	2	84433248	G	A	-12.4865	1.10125e-11				TRUE
cg27275811	rs9389034	11	58680817	G	A	-12.4777	1.15392e-11			N_Shelf	TRUE
cg12093005	rs3130141	12	102653890	A	C	-12.4736	1.17882e-11	FBRSL1	Body		TRUE
cg03929089	rs530312	4	68983555	A	G	12.4699	1.20197e-11			Island	TRUE
cg26450240	rs11605627	11	666229	A	C	-12.4634	1.24403e-11				TRUE
cg13989295	rs3744093	17	694928	G	A	12.4569	1.28772e-11	SKA2;SKA2	3'UTR;3'UTR	S_Shelf	TRUE
cg16105309	rs905450	15	3354057	A	G	12.4531	1.31399e-11	ADAMTS7	Body	N_Shelf	TRUE
cg12093005	rs2844792	12	103005111	A	G	-12.4464	1.36132e-11	FBRSL1	Body		TRUE
cg09348012	rs2309404	6	1747113	G	A	12.4447	1.37309e-11				TRUE
cg00311963	rs9786869	Y	6515407	G	A	-12.4447	1.37363e-11	LOC100101121;TTTY23	TSS1500;TSS1500	S_Shore	TRUE
cg15704280	rs4881649	7	4037285	G	A	-12.4445	1.37445e-11	SEPT13	Body	Island	TRUE
cg02246922	rs1233627	6	591097	G	A	12.4427	1.38752e-11	OR12D3	1stExon		TRUE
cg02246922	rs209176	6	538638	G	A	12.4427	1.38752e-11	OR12D3	1stExon		TRUE
cg02246922	rs209184	6	551535	G	A	12.4427	1.38752e-11	OR12D3	1stExon		TRUE
cg02246922	rs2754767	6	567583	G	A	12.4427	1.38752e-11	OR12D3	1stExon		TRUE
cg02246922	rs2765219	6	572475	A	G	12.4427	1.38752e-11	OR12D3	1stExon		TRUE
cg02246922	rs377392	6	558083	C	A	12.4427	1.38752e-11	OR12D3	1stExon		TRUE
cg02246922	rs386628	6	558428	A	G	12.4427	1.38752e-11	OR12D3	1stExon		TRUE
cg26868306	rs2047141	10	1254477	G	A	12.4368	1.43215e-11	SVIL;SVIL	Body;Body		TRUE
cg03900028	rs10274919	7	504755	G	A	-12.4362	1.43614e-11	ZNF117	TSS200		TRUE
cg09753657	rs11789684	1	19163800	G	A	-12.4326	1.46402e-11	CCDC19	TSS200	Island	TRUE
cg02646394	rs13169827	2	60233866	A	G	-12.4308	1.47755e-11	FLJ40330	TSS200	Island	TRUE
cg02646394	rs13183423	2	60191266	G	A	-12.4308	1.47755e-11	FLJ40330	TSS200	Island	TRUE
cg02646394	rs1587625	2	60215409	A	C	-12.4308	1.47755e-11	FLJ40330	TSS200	Island	TRUE
cg02646394	rs1818121	2	60162553	G	A	-12.4308	1.47755e-11	FLJ40330	TSS200	Island	TRUE
cg02646394	rs397425	2	60144119	A	G	-12.4308	1.47755e-11	FLJ40330	TSS200	Island	TRUE
cg02646394	rs434405	2	60138343	G	A	-12.4308	1.47755e-11	FLJ40330	TSS200	Island	TRUE
cg19726460	rs7837955	8	3699635	G	A	-12.424	1.53229e-11				TRUE
cg21600908	rs3130141	12	102653708	A	C	-12.4205	1.56051e-11	FBRSL1	Body		TRUE
cg13561028	rs3131618	6	534972	G	A	-12.4119	1.63321e-11	SFTA2	Body		TRUE
cg03405491	rs1807512	3	58734624	G	A	-12.4047	1.69665e-11			Island	TRUE
cg03929089	rs4290263	4	69860045	C	A	12.3974	1.76281e-11			Island	TRUE
cg06606381	rs429479	12	103712574	G	A	-12.3776	1.95796e-11	FBRSL1	Body		TRUE
cg04196064	rs12804958	11	3546647	C	A	-12.3707	2.03023e-11	TRIM48	1stExon		TRUE
cg01620082	rs2517597	3	95597218	A	G	-12.3703	2.03465e-11			Island	TRUE
cg01620082	rs2523979	3	95594892	A	T	-12.3703	2.03465e-11			Island	TRUE
cg01620082	rs2523981	3	95595225	A	G	-12.3703	2.03465e-11			Island	TRUE
cg01620082	rs2523986	3	95597161	A	G	-12.3703	2.03465e-11			Island	TRUE
cg01620082	rs2523987	3	95598414	C	A	-12.3703	2.03465e-11			Island	TRUE
cg01620082	rs2523988	3	95599278	G	A	-12.3703	2.03465e-11			Island	TRUE
cg17704839	rs9892952	19	20496739	C	A	-12.365	2.09219e-11	UBL5;UBL5	Body;Body	S_Shore	TRUE
cg10433390	rs1472413	17	56591246	C	A	-12.359	2.15988e-11			N_Shelf	TRUE
cg10433390	rs2132895	17	56593458	A	G	-12.359	2.15988e-11			N_Shelf	TRUE
cg23762487	rs10745	6	1135616	A	G	12.3555	2.2002e-11	HCG27	Body	Island	TRUE
cg23762487	rs2232239	6	1222807	G	A	12.3555	2.2002e-11	HCG27	Body	Island	TRUE
cg23762487	rs2301751	6	1126189	A	G	12.3555	2.2002e-11	HCG27	Body	Island	TRUE
cg23762487	rs3734836	6	1185600	G	A	12.3555	2.2002e-11	HCG27	Body	Island	TRUE
cg23762487	rs3807030	6	1131983	A	C	12.3555	2.2002e-11	HCG27	Body	Island	TRUE
cg23762487	rs3807036	6	1120759	A	G	12.3555	2.2002e-11	HCG27	Body	Island	TRUE
cg23762487	rs3823384	6	1220305	G	A	12.3555	2.2002e-11	HCG27	Body	Island	TRUE
cg23762487	rs3901554	6	1210648	G	A	12.3555	2.2002e-11	HCG27	Body	Island	TRUE
cg23762487	rs6904120	6	1197931	G	A	12.3555	2.2002e-11	HCG27	Body	Island	TRUE
cg23762487	rs6923832	6	1103615	A	G	12.3555	2.2002e-11	HCG27	Body	Island	TRUE
cg23762487	rs6923856	6	1198144	A	G	12.3555	2.2002e-11	HCG27	Body	Island	TRUE
cg23762487	rs6925061	6	1173387	A	G	12.3555	2.2002e-11	HCG27	Body	Island	TRUE
cg23762487	rs6940082	6	1190578	G	C	12.3555	2.2002e-11	HCG27	Body	Island	TRUE
cg23762487	rs7770505	6	1136760	A	G	12.3555	2.2002e-11	HCG27	Body	Island	TRUE
cg23762487	rs9258525	6	1359332	G	A	12.3555	2.2002e-11	HCG27	Body	Island	TRUE
cg23762487	rs9258866	6	1329149	A	C	12.3555	2.2002e-11	HCG27	Body	Island	TRUE
cg23762487	rs9259705	6	1284635	C	G	12.3555	2.2002e-11	HCG27	Body	Island	TRUE
cg23762487	rs9260860	6	1220165	A	G	12.3555	2.2002e-11	HCG27	Body	Island	TRUE
cg23762487	rs9260915	6	1217116	A	G	12.3555	2.2002e-11	HCG27	Body	Island	TRUE
cg23762487	rs9260916	6	1216965	A	G	12.3555	2.2002e-11	HCG27	Body	Island	TRUE
cg23762487	rs9260930	6	1208720	G	A	12.3555	2.2002e-11	HCG27	Body	Island	TRUE
cg23762487	rs9260984	6	1203405	A	G	12.3555	2.2002e-11	HCG27	Body	Island	TRUE
cg23762487	rs9260998	6	1202051	G	A	12.3555	2.2002e-11	HCG27	Body	Island	TRUE
cg23762487	rs9261040	6	1199053	G	A	12.3555	2.2002e-11	HCG27	Body	Island	TRUE
cg23762487	rs9261079	6	1196909	A	G	12.3555	2.2002e-11	HCG27	Body	Island	TRUE
cg23762487	rs9261081	6	1196633	G	A	12.3555	2.2002e-11	HCG27	Body	Island	TRUE
cg23762487	rs9261091	6	1195700	A	C	12.3555	2.2002e-11	HCG27	Body	Island	TRUE
cg23762487	rs9261093	6	1194988	G	A	12.3555	2.2002e-11	HCG27	Body	Island	TRUE
cg23762487	rs9261108	6	1190086	A	G	12.3555	2.2002e-11	HCG27	Body	Island	TRUE
cg23762487	rs9261130	6	1185228	A	G	12.3555	2.2002e-11	HCG27	Body	Island	TRUE
cg23762487	rs9261138	6	1184158	A	G	12.3555	2.2002e-11	HCG27	Body	Island	TRUE
cg23762487	rs9261151	6	1177935	A	G	12.3555	2.2002e-11	HCG27	Body	Island	TRUE
cg23762487	rs9261156	6	1174135	A	C	12.3555	2.2002e-11	HCG27	Body	Island	TRUE
cg23762487	rs9261171	6	1169552	G	A	12.3555	2.2002e-11	HCG27	Body	Island	TRUE
cg23762487	rs9261193	6	1163500	G	A	12.3555	2.2002e-11	HCG27	Body	Island	TRUE
cg23762487	rs9261203	6	1160630	G	A	12.3555	2.2002e-11	HCG27	Body	Island	TRUE
cg23762487	rs9261257	6	1143248	A	G	12.3555	2.2002e-11	HCG27	Body	Island	TRUE
cg23762487	rs9261263	6	1140924	C	G	12.3555	2.2002e-11	HCG27	Body	Island	TRUE
cg23762487	rs9261265	6	1139323	G	A	12.3555	2.2002e-11	HCG27	Body	Island	TRUE
cg23762487	rs9261270	6	1135538	A	G	12.3555	2.2002e-11	HCG27	Body	Island	TRUE
cg23762487	rs9261285	6	1129590	A	C	12.3555	2.2002e-11	HCG27	Body	Island	TRUE
cg23762487	rs9261316	6	1117836	A	G	12.3555	2.2002e-11	HCG27	Body	Island	TRUE
cg23762487	rs9261361	6	1109740	G	A	12.3555	2.2002e-11	HCG27	Body	Island	TRUE
cg02805052	rs11240132	2	42312384	G	A	12.3505	2.25932e-11				TRUE
cg06606381	rs9257809	12	103728566	G	A	-12.3367	2.43033e-11	FBRSL1	Body		TRUE
cg19169023	rs9525776	15	2177620	A	G	-12.3333	2.47538e-11	TYRO3	Body	S_Shore	TRUE
cg21600908	rs1611545	12	103225458	A	G	-12.3296	2.52432e-11	FBRSL1	Body		TRUE
cg06606381	rs3094054	12	102751392	A	C	-12.3281	2.54423e-11	FBRSL1	Body		TRUE
cg08242859	rs1070484	7	117801093	G	A	-12.3181	2.68261e-11	IMPDH1;IMPDH1;IMPDH1;IMPDH1;IMPDH1;IMPDH1;IMPDH1	3'UTR;3'UTR;3'UTR;3'UTR;3'UTR;3'UTR;3'UTR		TRUE
cg01027929	rs1869302	7	14563112	A	G	-12.3162	2.70888e-11	HNRNPA2B1;CBX3;CBX3;HNRNPA2B1;CBX3	TSS1500;1stExon;5'UTR;TSS1500;5'UTR	Island	TRUE
cg00311963	rs3907838	Y	13387115	A	G	-12.3149	2.72807e-11	LOC100101121;TTTY23	TSS1500;TSS1500	S_Shore	TRUE
cg06606381	rs1611545	12	103224470	A	G	-12.3121	2.76782e-11	FBRSL1	Body		TRUE
cg17812503	rs6107104	12	12014776	A	G	-12.3091	2.81274e-11				TRUE
cg17164315	rs2075228	6	28307917	A	G	-12.3081	2.82714e-11				TRUE
cg24212677	rs7550150	17	93658472	G	A	-12.3077	2.83416e-11	STX8	Body		TRUE
cg15196058	rs3095336	4	100195872	A	G	-12.2982	2.98051e-11				TRUE
cg15196058	rs3130641	4	100170237	A	G	-12.2982	2.98051e-11				TRUE
cg15196058	rs3130673	4	100187799	A	C	-12.2982	2.98051e-11				TRUE
cg15196058	rs3131050	4	100174293	G	A	-12.2982	2.98051e-11				TRUE
cg15196058	rs3131060	4	100171027	A	G	-12.2982	2.98051e-11				TRUE
cg23762487	rs9260497	6	1245107	G	A	12.2952	3.02834e-11	HCG27	Body	Island	TRUE
cg23762487	rs3891156	6	1176933	A	G	12.2796	3.28876e-11	HCG27	Body	Island	TRUE
cg07461501	rs17162102	17	53103503	G	A	-12.2755	3.35988e-11	HGS;ARL16	TSS1500;Body	Island	TRUE
cg16301989	rs13223314	2	69004663	A	G	12.274	3.38689e-11				TRUE
cg06942262	rs9925138	11	25485259	A	C	12.2601	3.64504e-11				TRUE
cg15704280	rs4881666	7	4262806	A	G	12.2597	3.6527e-11	SEPT13	Body	Island	TRUE
cg15704280	rs7396854	7	2557118	A	G	12.2597	3.6527e-11	SEPT13	Body	Island	TRUE
cg23762487	rs7771476	6	1149100	G	A	12.2597	3.65329e-11	HCG27	Body	Island	TRUE
cg05039488	rs1343116	6	46492470	C	A	12.2589	3.66832e-11	IRAK1BP1;IRAK1BP1	5'UTR;1stExon	Island	TRUE
cg15704280	rs1791433	7	5577619	A	G	12.2582	3.6821e-11	SEPT13	Body	Island	TRUE
cg02944761	rs850015	7	3103261	G	A	-12.2569	3.70801e-11	MIR550-2	TSS1500	S_Shelf	TRUE
cg12093005	rs2230683	12	104194891	G	A	-12.2562	3.72129e-11	FBRSL1	Body		TRUE
cg12093005	rs3129791	12	104131774	A	G	-12.2562	3.72129e-11	FBRSL1	Body		TRUE
cg12093005	rs3130838	12	104219539	G	A	-12.2562	3.72129e-11	FBRSL1	Body		TRUE
cg12093005	rs3130893	12	104105360	G	A	-12.2562	3.72129e-11	FBRSL1	Body		TRUE
cg12093005	rs3135309	12	104230262	C	A	-12.2562	3.72129e-11	FBRSL1	Body		TRUE
cg12093005	rs3135316	12	104221218	G	A	-12.2562	3.72129e-11	FBRSL1	Body		TRUE
cg23634079	rs3132510	6	540044	G	A	-12.2538	3.77037e-11	MSH5;MSH5;MSH5;MSH5	Body;Body;Body;Body	S_Shelf	TRUE
cg13150855	rs10510000	20	61027137	G	A	-12.2477	3.8939e-11	AURKA;AURKA;AURKA;AURKA;AURKA;AURKA	3'UTR;3'UTR;3'UTR;3'UTR;3'UTR;3'UTR		TRUE
cg13150855	rs1978224	20	61048955	A	G	-12.2477	3.8939e-11	AURKA;AURKA;AURKA;AURKA;AURKA;AURKA	3'UTR;3'UTR;3'UTR;3'UTR;3'UTR;3'UTR		TRUE
cg13150855	rs7078513	20	61038254	G	A	-12.2477	3.8939e-11	AURKA;AURKA;AURKA;AURKA;AURKA;AURKA	3'UTR;3'UTR;3'UTR;3'UTR;3'UTR;3'UTR		TRUE
cg09348012	rs4985682	6	1767750	G	A	12.2423	4.00632e-11				TRUE
cg13150855	rs12242939	20	60991768	G	A	-12.2418	4.01766e-11	AURKA;AURKA;AURKA;AURKA;AURKA;AURKA	3'UTR;3'UTR;3'UTR;3'UTR;3'UTR;3'UTR		TRUE
cg03178781	rs10780878	7	14844034	C	A	12.237	4.12132e-11	STYXL1	Body		TRUE
cg15196058	rs3129974	4	100211149	G	A	-12.2364	4.13296e-11				TRUE
cg13381631	rs11602013	10	45302868	G	A	12.2359	4.14494e-11			S_Shore	TRUE
cg00311963	rs28641196	Y	6170811	G	A	-12.2328	4.21378e-11	LOC100101121;TTTY23	TSS1500;TSS1500	S_Shore	TRUE
cg15704280	rs1845861	7	4312865	A	C	12.2315	4.24143e-11	SEPT13	Body	Island	TRUE
cg02244970	rs11826952	11	3660370	G	A	-12.2273	4.33727e-11	OR4A15	TSS200		TRUE
cg02244970	rs11827854	11	3733435	A	C	-12.2273	4.33727e-11	OR4A15	TSS200		TRUE
cg02244970	rs7106742	11	5364954	A	C	-12.2273	4.33727e-11	OR4A15	TSS200		TRUE
cg02244970	rs7940985	11	5017464	G	A	-12.2273	4.33727e-11	OR4A15	TSS200		TRUE
cg02244970	rs7941855	11	3718191	A	G	-12.2273	4.33727e-11	OR4A15	TSS200		TRUE
cg02244970	rs7943197	11	4687911	A	G	-12.2273	4.33727e-11	OR4A15	TSS200		TRUE
cg15704280	rs10902363	7	5713654	C	A	12.2262	4.3618e-11	SEPT13	Body	Island	TRUE
cg15704280	rs11246584	7	5673301	A	G	12.2262	4.3618e-11	SEPT13	Body	Island	TRUE
cg23085500	rs9965391	12	15138940	G	A	12.2246	4.4008e-11	WBP11	Body	N_Shelf	TRUE
cg27275811	rs1408064	11	58731667	G	A	-12.2239	4.41744e-11			N_Shelf	TRUE
cg16652462	rs199533	17	1149264	A	G	12.2232	4.43301e-11	LOC644172	Body	Island	TRUE
cg11364621	rs4785775	4	100739714	A	C	12.2148	4.63525e-11			N_Shelf	TRUE
cg24728468	rs1051332	8	29685071	A	G	-12.2094	4.76973e-11	FABP5;FABP5	1stExon;5'UTR	Island	TRUE
cg02244970	rs7120107	11	4886890	C	A	-12.2074	4.81901e-11	OR4A15	TSS200		TRUE
cg12093005	rs3094032	12	102734520	A	G	-12.2022	4.95532e-11	FBRSL1	Body		TRUE
cg06606381	rs3129012	12	103096255	A	G	-12.2001	5.01003e-11	FBRSL1	Body		TRUE
cg02637438	rs3735660	8	133047529	G	A	12.1976	5.0757e-11	ST3GAL1;ST3GAL1	TSS200;TSS200	Island	TRUE
cg02637438	rs3752714	8	133041549	A	G	12.1976	5.0757e-11	ST3GAL1;ST3GAL1	TSS200;TSS200	Island	TRUE
cg02637438	rs4560715	8	133062371	G	A	12.1976	5.0757e-11	ST3GAL1;ST3GAL1	TSS200;TSS200	Island	TRUE
cg02637438	rs6968011	8	133054386	A	C	12.1976	5.0757e-11	ST3GAL1;ST3GAL1	TSS200;TSS200	Island	TRUE
cg02246922	rs1233602	6	609421	A	G	12.1915	5.24456e-11	OR12D3	1stExon		TRUE
cg10420223	rs2106072	6	626802	A	G	-12.1904	5.27456e-11	UBD	Body		TRUE
cg10420223	rs2517617	6	634975	A	G	-12.1904	5.27456e-11	UBD	Body		TRUE
cg15704280	rs1070104	7	4541035	G	A	12.1902	5.28045e-11	SEPT13	Body	Island	TRUE
cg26321609	rs4314124	3	2107152	A	G	-12.1826	5.49662e-11	CCDC14	TSS1500	Island	TRUE
cg26321609	rs6796610	3	2117433	A	G	-12.1826	5.49662e-11	CCDC14	TSS1500	Island	TRUE
cg03929089	rs10902363	4	68854342	C	A	12.1813	5.53468e-11			Island	TRUE
cg03929089	rs11246584	4	68894695	A	G	12.1813	5.53468e-11			Island	TRUE
cg25535652	rs12450514	6	88327663	A	G	12.1801	5.57154e-11	EPHA7	Body		TRUE
cg24728468	rs1801243	8	29644651	C	A	-12.1743	5.74558e-11	FABP5;FABP5	1stExon;5'UTR	Island	TRUE
cg23224356	rs2652684	2	69353617	A	C	-12.1687	5.91628e-11	ANKRD36B	TSS1500	Island	TRUE
cg01620082	rs3130350	3	95350568	A	C	-12.1578	6.26786e-11			Island	TRUE
cg01620082	rs3130351	3	95350215	A	G	-12.1578	6.26786e-11			Island	TRUE
cg01620082	rs3130352	3	95350050	A	G	-12.1578	6.26786e-11			Island	TRUE
cg01620082	rs3132647	3	95347670	G	A	-12.1578	6.26786e-11			Island	TRUE
cg23247274	rs10502105	13	87058936	A	C	12.1575	6.27791e-11	MRP63;MRP63;SKA3;SKA3;SKA3;SKA3	1stExon;5'UTR;5'UTR;1stExon;5'UTR;1stExon	Island	TRUE
cg10433390	rs16839611	17	56568157	G	A	-12.1559	6.33324e-11			N_Shelf	TRUE
cg02244970	rs2077851	11	5126964	A	G	-12.1552	6.35604e-11	OR4A15	TSS200		TRUE
cg06606381	rs1611738	12	103253191	A	C	-12.1546	6.37767e-11	FBRSL1	Body		TRUE
cg06606381	rs2517855	12	103261733	A	G	-12.1546	6.37767e-11	FBRSL1	Body		TRUE
cg06606381	rs2517862	12	103262960	A	G	-12.1546	6.37767e-11	FBRSL1	Body		TRUE
cg03900028	rs7786206	7	611848	G	A	12.1524	6.45062e-11	ZNF117	TSS200		TRUE
cg22968622	rs2074404	17	1201860	C	A	12.1454	6.69347e-11			Island	TRUE
cg26043149	rs11947517	18	45044697	A	G	12.1446	6.72436e-11	FECH;FECH;FECH;FECH	5'UTR;5'UTR;1stExon;1stExon	Island	TRUE
cg27275811	rs761125	11	58650796	G	A	-12.1373	6.98853e-11			N_Shelf	TRUE
cg13989295	rs9889419	17	714469	G	A	12.1361	7.03489e-11	SKA2;SKA2	3'UTR;3'UTR	S_Shelf	TRUE
cg09753657	rs4487855	1	19187086	G	A	-12.1349	7.07948e-11	CCDC19	TSS200	Island	TRUE
cg12623145	rs13169827	2	68947414	A	G	-12.1333	7.1374e-11	ANKRD36	TSS1500	Island	TRUE
cg12623145	rs13183423	2	68904814	G	A	-12.1333	7.1374e-11	ANKRD36	TSS1500	Island	TRUE
cg12623145	rs1587625	2	68928957	A	C	-12.1333	7.1374e-11	ANKRD36	TSS1500	Island	TRUE
cg12623145	rs1818121	2	68876101	G	A	-12.1333	7.1374e-11	ANKRD36	TSS1500	Island	TRUE
cg12623145	rs397425	2	68857667	A	G	-12.1333	7.1374e-11	ANKRD36	TSS1500	Island	TRUE
cg12623145	rs434405	2	68851891	G	A	-12.1333	7.1374e-11	ANKRD36	TSS1500	Island	TRUE
cg21600908	rs1611738	12	103254179	A	C	-12.1303	7.25168e-11	FBRSL1	Body		TRUE
cg21600908	rs2517855	12	103262721	A	G	-12.1303	7.25168e-11	FBRSL1	Body		TRUE
cg21600908	rs2517862	12	103263948	A	G	-12.1303	7.25168e-11	FBRSL1	Body		TRUE
cg05276469	rs10761867	17	50021993	G	A	12.1285	7.322e-11			Island	TRUE
cg16652462	rs2532329	17	670423	A	G	12.1253	7.44729e-11	LOC644172	Body	Island	TRUE
cg17862947	rs3094054	12	102753421	A	C	-12.121	7.61918e-11	FBRSL1	Body		TRUE
cg19726460	rs11136223	8	3743761	A	C	-12.1165	7.80224e-11				TRUE
cg19726460	rs13279994	8	3705337	A	C	-12.1165	7.80224e-11				TRUE
cg19726460	rs6989593	8	3722477	A	G	-12.1165	7.80224e-11				TRUE
cg01620082	rs2239529	3	95600077	A	G	-12.1153	7.85512e-11			Island	TRUE
cg01620082	rs2249099	3	95599100	A	C	-12.1153	7.85512e-11			Island	TRUE
cg01620082	rs2517598	3	95598133	A	G	-12.1153	7.85512e-11			Island	TRUE
cg01620082	rs2523984	3	95596404	A	G	-12.1153	7.85512e-11			Island	TRUE
cg01620082	rs2523985	3	95597073	G	A	-12.1153	7.85512e-11			Island	TRUE
cg01620082	rs2523989	3	95600132	A	G	-12.1153	7.85512e-11			Island	TRUE
cg01620082	rs2844793	3	95597911	A	G	-12.1153	7.85512e-11			Island	TRUE
cg07461501	rs10493028	17	53097305	G	A	-12.1153	7.85551e-11	HGS;ARL16	TSS1500;Body	Island	TRUE
cg16652462	rs2532316	17	534045	A	G	12.1131	7.9454e-11	LOC644172	Body	Island	TRUE
cg21600908	rs3117427	12	103811749	G	A	-12.1084	8.14485e-11	FBRSL1	Body		TRUE
cg21600908	rs3117439	12	103819402	A	G	-12.1084	8.14485e-11	FBRSL1	Body		TRUE
cg21600908	rs3749971	12	103743110	A	G	-12.1084	8.14485e-11	FBRSL1	Body		TRUE
cg06942262	rs1001872	11	25500697	A	G	12.1042	8.32939e-11				TRUE
cg06606381	rs429511	12	103160066	G	A	-12.099	8.56502e-11	FBRSL1	Body		TRUE
cg02637438	rs6962610	8	133077235	A	G	12.0918	8.89719e-11	ST3GAL1;ST3GAL1	TSS200;TSS200	Island	TRUE
cg12280796	rs17786254	19	22310864	G	A	-12.0917	8.9038e-11			N_Shelf	TRUE
cg06606381	rs1655900	12	103168279	A	G	-12.0913	8.9227e-11	FBRSL1	Body		TRUE
cg01061520	rs3853054	Y	798499	C	A	12.0886	9.04816e-11			Island	TRUE
cg11707556	rs4881659	5	39309605	A	C	12.0859	9.18123e-11	ANKRD33B	3'UTR		TRUE
cg11707556	rs7934841	5	39168555	A	G	12.0859	9.18123e-11	ANKRD33B	3'UTR		TRUE
cg07940072	rs10406651	14	8300281	A	G	12.0781	9.5678e-11	FOXA1	Body	Island	TRUE
cg07940072	rs12327784	14	8280666	A	G	12.0781	9.5678e-11	FOXA1	Body	Island	TRUE
cg07940072	rs7251942	14	8265727	A	G	12.0781	9.5678e-11	FOXA1	Body	Island	TRUE
cg04559908	rs3094013	6	514243	A	G	-12.0776	9.59418e-11	DPCR1	Body	N_Shelf	TRUE
cg12093005	rs3130116	12	102720619	G	A	-12.0744	9.75998e-11	FBRSL1	Body		TRUE
cg06606381	rs9257803	12	103740502	A	G	-12.0737	9.79401e-11	FBRSL1	Body		TRUE
cg26043149	rs11929718	18	45097627	C	A	12.0662	1.01924e-10	FECH;FECH;FECH;FECH	5'UTR;5'UTR;1stExon;1stExon	Island	TRUE
cg17862947	rs429479	12	103714603	G	A	-12.0563	1.07408e-10	FBRSL1	Body		TRUE
cg12093005	rs3094050	12	102727476	G	A	-12.0556	1.07823e-10	FBRSL1	Body		TRUE
cg12093005	rs3129809	12	102750446	G	A	-12.0556	1.07823e-10	FBRSL1	Body		TRUE
cg12093005	rs3129820	12	102742498	A	G	-12.0556	1.07823e-10	FBRSL1	Body		TRUE
cg12093005	rs3129822	12	102739859	A	C	-12.0556	1.07823e-10	FBRSL1	Body		TRUE
cg12093005	rs3130126	12	102732328	A	C	-12.0556	1.07823e-10	FBRSL1	Body		TRUE
cg12093005	rs3132625	12	102738347	G	A	-12.0556	1.07823e-10	FBRSL1	Body		TRUE
cg12093005	rs3132630	12	102740949	A	G	-12.0556	1.07823e-10	FBRSL1	Body		TRUE
cg12093005	rs3132631	12	102741422	A	G	-12.0556	1.07823e-10	FBRSL1	Body		TRUE
cg07387335	rs334877	15	19736796	G	A	-12.052	1.09878e-10				TRUE
cg07387335	rs455321	15	19731073	A	G	-12.052	1.09878e-10				TRUE
cg00311963	rs1865680	Y	2879663	A	G	-12.0489	1.11744e-10	LOC100101121;TTTY23	TSS1500;TSS1500	S_Shore	TRUE
cg00311963	rs28609124	Y	6867632	A	C	-12.0489	1.11744e-10	LOC100101121;TTTY23	TSS1500;TSS1500	S_Shore	TRUE
cg00311963	rs7892999	Y	11729129	C	A	-12.0489	1.11744e-10	LOC100101121;TTTY23	TSS1500;TSS1500	S_Shore	TRUE
cg00311963	rs891407	Y	12095309	C	G	-12.0489	1.11744e-10	LOC100101121;TTTY23	TSS1500;TSS1500	S_Shore	TRUE
cg00311963	rs9786254	Y	11515248	A	G	-12.0489	1.11744e-10	LOC100101121;TTTY23	TSS1500;TSS1500	S_Shore	TRUE
cg00311963	rs9786821	Y	8269747	A	C	-12.0489	1.11744e-10	LOC100101121;TTTY23	TSS1500;TSS1500	S_Shore	TRUE
cg19694781	rs17638867	19	13497352	A	G	12.0474	1.12619e-10	TMEM160	Body	N_Shore	TRUE
cg17862947	rs9257809	12	103730595	G	A	-12.0463	1.13268e-10	FBRSL1	Body		TRUE
cg25535652	rs4985682	6	88334100	G	A	12.0461	1.13388e-10	EPHA7	Body		TRUE
cg26043149	rs9926	18	45177088	A	G	12.0447	1.14216e-10	FECH;FECH;FECH;FECH	5'UTR;5'UTR;1stExon;1stExon	Island	TRUE
cg15704280	rs7928714	7	4079347	G	A	12.0441	1.14579e-10	SEPT13	Body	Island	TRUE
cg15611600	rs207107	13	21230985	A	G	12.042	1.15918e-10	KIAA1704;NUFIP1	TSS1500;1stExon	Island	TRUE
cg03929089	rs1791433	4	68990377	A	G	12.0407	1.16668e-10			Island	TRUE
cg02622647	rs17698176	17	1240684	C	A	12.0402	1.16994e-10				TRUE
cg13150855	rs11196652	20	61004404	A	G	-12.0378	1.18509e-10	AURKA;AURKA;AURKA;AURKA;AURKA;AURKA	3'UTR;3'UTR;3'UTR;3'UTR;3'UTR;3'UTR		TRUE
cg07817883	rs41410847	1	25581230	A	G	12.0337	1.21133e-10	TMEM39B;TMEM39B	1stExon;5'UTR	Island	TRUE
cg16652462	rs2469933	17	605864	A	G	12.0306	1.23102e-10	LOC644172	Body	Island	TRUE
cg01061520	rs17250121	Y	11359211	A	G	-12.0298	1.23648e-10			Island	TRUE
cg01061520	rs9786562	Y	6575503	G	A	-12.0298	1.23648e-10			Island	TRUE
cg01061520	rs9786845	Y	6364502	A	G	-12.0298	1.23648e-10			Island	TRUE
cg18631743	rs12827341	22	57280225	G	A	12.0188	1.31076e-10	RANBP1;TRMT2A;TRMT2A	TSS200;TSS200;TSS200	Island	TRUE
cg06606381	rs2245420	12	103002209	C	G	-12.0111	1.36537e-10	FBRSL1	Body		TRUE
cg21600908	rs9257809	12	103729554	G	A	-12.0038	1.41982e-10	FBRSL1	Body		TRUE
cg21600908	rs429479	12	103713562	G	A	-12.0033	1.4235e-10	FBRSL1	Body		TRUE
cg05499111	rs2961576	15	23026186	A	C	-12.0006	1.44392e-10				TRUE
cg01105557	rs11881397	1	18664592	A	G	11.9995	1.45249e-10			S_Shore	TRUE
cg19508790	rs1872746	12	561761	G	A	-11.9971	1.47113e-10				TRUE
cg19508790	rs2087270	12	697495	A	G	-11.9971	1.47113e-10				TRUE
cg22111694	rs859743	2	1650429	C	A	11.9838	1.57879e-10			S_Shore	TRUE
cg11707556	rs10769603	5	39033112	A	G	11.9829	1.58651e-10	ANKRD33B	3'UTR		TRUE
cg01787110	rs1422119	1	23500289	A	G	-11.9772	1.63464e-10	NBPF6;NBPF6	Body;Body		TRUE
cg18944383	rs1845861	4	61276039	A	C	-11.9732	1.66985e-10	ENPEP	TSS200	N_Shore	TRUE
cg01369511	rs35265698	2	37966757	G	C	-11.968	1.71715e-10	FAM136A	Body	N_Shore	TRUE
cg02637438	rs11972070	8	133076055	A	C	11.965	1.74489e-10	ST3GAL1;ST3GAL1	TSS200;TSS200	Island	TRUE
cg23247274	rs2466940	13	86968439	A	G	11.9605	1.78644e-10	MRP63;MRP63;SKA3;SKA3;SKA3;SKA3	1stExon;5'UTR;5'UTR;1stExon;5'UTR;1stExon	Island	TRUE
cg21438527	rs13211507	6	2068022	G	A	11.9582	1.80888e-10	HIST1H4D	TSS200	S_Shore	TRUE
cg17862947	rs1611545	12	103226499	A	G	-11.9576	1.81449e-10	FBRSL1	Body		TRUE
cg10154826	rs9268926	6	14832073	G	A	11.948	1.90949e-10	FAM8A1	1stExon	Island	TRUE
cg16701652	rs1881194	17	21739188	A	G	-11.9454	1.9358e-10	C17orf58;C17orf58	3'UTR;3'UTR	N_Shore	TRUE
cg01426208	rs3094065	6	561691	A	G	11.9424	1.96688e-10			Island	TRUE
cg01426208	rs3094631	6	547107	G	A	11.9424	1.96688e-10			Island	TRUE
cg18944383	rs4881666	4	61326098	A	G	-11.9412	1.98008e-10	ENPEP	TSS200	N_Shore	TRUE
cg18944383	rs7396854	4	63031786	A	G	-11.9412	1.98008e-10	ENPEP	TSS200	N_Shore	TRUE
cg06437703	rs2739338	8	13617489	A	G	11.9357	2.03791e-10	EIF4EBP1	Body		TRUE
cg13033054	rs909545	21	133806100	A	G	11.9211	2.20321e-10	TCP10L	3'UTR		TRUE
cg21438527	rs401763	6	1593173	G	A	11.9157	2.2668e-10	HIST1H4D	TSS200	S_Shore	TRUE
cg08933160	rs16941804	12	503603	G	A	-11.9136	2.29277e-10	PTPN11	3'UTR		TRUE
cg08309609	rs1270515	5	28078902	G	A	-11.9124	2.30745e-10				TRUE
cg24212677	rs12026364	17	94045982	C	A	-11.912	2.31217e-10	STX8	Body		TRUE
cg06657028	rs404240	6	556538	G	A	-11.9091	2.34794e-10	TRIM31	Body		TRUE
cg02244970	rs17614327	11	978542	A	G	-11.9018	2.44151e-10	OR4A15	TSS200		TRUE
cg22713356	rs10904546	15	30005977	G	A	11.8952	2.52797e-10			Island	TRUE
cg08339762	rs625998	19	1076201	A	G	-11.8934	2.55247e-10	ZNF506;ZNF506	TSS200;TSS200		TRUE
cg05499111	rs7092190	15	22983898	A	G	-11.8928	2.56057e-10				TRUE
cg04559908	rs3094054	6	586618	A	C	-11.8909	2.58675e-10	DPCR1	Body	N_Shelf	TRUE
cg06606381	rs2844792	12	103003941	A	G	-11.8891	2.61092e-10	FBRSL1	Body		TRUE
cg02718200	rs3129012	6	1335627	A	G	11.889	2.6127e-10	HLA-B	Body	Island	TRUE
cg19510820	rs1215972	11	26302720	G	A	11.886	2.6547e-10				TRUE
cg16196077	rs873927	10	62661691	G	A	11.8821	2.71e-10	RTKN2	TSS200	Island	TRUE
cg24674304	rs1204504	3	44441301	A	G	-11.879	2.7558e-10	MIR564;TMEM42	TSS1500;TSS1500	Island	TRUE
cg24674304	rs3743890	3	44446647	C	A	-11.879	2.7558e-10	MIR564;TMEM42	TSS1500;TSS1500	Island	TRUE
cg21600908	rs1655900	12	103169267	A	G	-11.8736	2.83661e-10	FBRSL1	Body		TRUE
cg19508790	rs7956626	12	645964	A	G	-11.8711	2.87434e-10				TRUE
cg12280796	rs17841559	19	22422086	A	G	-11.8697	2.89553e-10			N_Shelf	TRUE
cg04196064	rs12805992	11	3511267	G	A	-11.8696	2.89763e-10	TRIM48	1stExon		TRUE
cg05039488	rs1739384	6	46522014	C	A	11.8695	2.89814e-10	IRAK1BP1;IRAK1BP1	5'UTR;1stExon	Island	TRUE
cg01256320	rs2239529	12	103008877	A	G	-11.8645	2.97593e-10	FBRSL1	Body		TRUE
cg01256320	rs2249099	12	103007900	A	C	-11.8645	2.97593e-10	FBRSL1	Body		TRUE
cg01256320	rs2517598	12	103006933	A	G	-11.8645	2.97593e-10	FBRSL1	Body		TRUE
cg01256320	rs2523984	12	103005204	A	G	-11.8645	2.97593e-10	FBRSL1	Body		TRUE
cg01256320	rs2523985	12	103005873	G	A	-11.8645	2.97593e-10	FBRSL1	Body		TRUE
cg01256320	rs2523989	12	103008932	A	G	-11.8645	2.97593e-10	FBRSL1	Body		TRUE
cg01256320	rs2844793	12	103006711	A	G	-11.8645	2.97593e-10	FBRSL1	Body		TRUE
cg12093005	rs3094061	12	102764878	C	A	-11.8613	3.02695e-10	FBRSL1	Body		TRUE
cg12093005	rs3130374	12	102764731	A	G	-11.8613	3.02695e-10	FBRSL1	Body		TRUE
cg12093005	rs3130375	12	102764335	A	C	-11.8613	3.02695e-10	FBRSL1	Body		TRUE
cg12093005	rs3132649	12	102765010	A	G	-11.8613	3.02695e-10	FBRSL1	Body		TRUE
cg09348012	rs12450514	6	1761313	A	G	11.8595	3.05667e-10				TRUE
cg01200482	rs28719520	7	38450245	A	G	11.8579	3.08332e-10			N_Shore	TRUE
cg02775382	rs758838	10	104039284	G	A	11.8536	3.1548e-10				TRUE
cg16701652	rs1052553	17	21914113	G	A	-11.8526	3.17097e-10	C17orf58;C17orf58	3'UTR;3'UTR	N_Shore	TRUE
cg02246922	rs209160	6	502945	G	A	11.8501	3.21397e-10	OR12D3	1stExon		TRUE
cg01570182	rs17334797	17	511541	G	A	11.8466	3.27366e-10			Island	TRUE
cg01570182	rs17426064	17	508755	A	G	11.8466	3.27366e-10			Island	TRUE
cg00311963	rs9785710	Y	2570592	A	G	-11.8434	3.32997e-10	LOC100101121;TTTY23	TSS1500;TSS1500	S_Shore	TRUE
cg17145862	rs1373903	1	167443254	A	C	11.8422	3.35087e-10	LPGAT1	3'UTR		TRUE
cg01027929	rs12908114	7	14617871	A	G	-11.84	3.39113e-10	HNRNPA2B1;CBX3;CBX3;HNRNPA2B1;CBX3	TSS1500;1stExon;5'UTR;TSS1500;5'UTR	Island	TRUE
cg01027929	rs9806410	7	14610349	G	A	-11.84	3.39113e-10	HNRNPA2B1;CBX3;CBX3;HNRNPA2B1;CBX3	TSS1500;1stExon;5'UTR;TSS1500;5'UTR	Island	TRUE
cg14222797	rs7898796	10	28860074	G	A	-11.8396	3.39868e-10	RSU1;RSU1	TSS1500;TSS1500	Island	TRUE
cg10764750	rs12669087	7	4360511	C	A	-11.838	3.42666e-10				TRUE
cg16652462	rs1881194	17	569147	A	G	11.8341	3.49899e-10	LOC644172	Body	Island	TRUE
cg21600908	rs3094621	12	102757132	G	A	-11.83	3.57553e-10	FBRSL1	Body		TRUE
cg21600908	rs3094622	12	102757933	G	A	-11.83	3.57553e-10	FBRSL1	Body		TRUE
cg15196058	rs1059612	4	100225363	A	G	-11.8289	3.5974e-10				TRUE
cg15196058	rs3130117	4	100425362	A	G	-11.8289	3.5974e-10				TRUE
cg15196058	rs3130247	4	100419275	G	A	-11.8289	3.5974e-10				TRUE
cg15196058	rs3132582	4	100245317	T	A	-11.8289	3.5974e-10				TRUE
cg15196058	rs3132585	4	100246704	G	C	-11.8289	3.5974e-10				TRUE
cg15196058	rs3132610	4	100389917	G	A	-11.8289	3.5974e-10				TRUE
cg15196058	rs9262132	4	100322968	A	C	-11.8289	3.5974e-10				TRUE
cg15196058	rs9262135	4	100315412	G	A	-11.8289	3.5974e-10				TRUE
cg15196058	rs9262142	4	100284292	A	G	-11.8289	3.5974e-10				TRUE
cg15196058	rs9262143	4	100281537	A	G	-11.8289	3.5974e-10				TRUE
cg01871025	rs234249	X	692146	A	G	-11.8273	3.62794e-10				TRUE
cg01426208	rs3129838	6	585912	G	A	11.827	3.63347e-10			Island	TRUE
cg17862947	rs2517597	12	103005737	A	G	-11.8269	3.63574e-10	FBRSL1	Body		TRUE
cg17862947	rs2523979	12	103003411	A	T	-11.8269	3.63574e-10	FBRSL1	Body		TRUE
cg17862947	rs2523981	12	103003744	A	G	-11.8269	3.63574e-10	FBRSL1	Body		TRUE
cg17862947	rs2523986	12	103005680	A	G	-11.8269	3.63574e-10	FBRSL1	Body		TRUE
cg17862947	rs2523987	12	103006933	C	A	-11.8269	3.63574e-10	FBRSL1	Body		TRUE
cg17862947	rs2523988	12	103007797	G	A	-11.8269	3.63574e-10	FBRSL1	Body		TRUE
cg00740803	rs1389532	4	81751341	A	G	11.8251	3.67075e-10				TRUE
cg19726460	rs967055	8	3789177	G	A	-11.8239	3.69505e-10				TRUE
cg21600908	rs3129012	12	103097243	A	G	-11.8232	3.70734e-10	FBRSL1	Body		TRUE
cg00311963	rs1348733	Y	8318375	A	G	-11.8185	3.80113e-10	LOC100101121;TTTY23	TSS1500;TSS1500	S_Shore	TRUE
cg19508790	rs8189525	12	3877378	C	A	-11.8031	4.12737e-10				TRUE
cg19797896	rs1167411	7	663607	C	G	11.8022	4.14559e-10			N_Shelf	TRUE
cg19797896	rs2220626	7	656809	G	A	11.8022	4.14559e-10			N_Shelf	TRUE
cg19797896	rs6946143	7	623149	C	A	11.8022	4.14559e-10			N_Shelf	TRUE
cg19797896	rs6961717	7	615334	G	A	11.8022	4.14559e-10			N_Shelf	TRUE
cg11707556	rs7935661	5	39526639	A	C	11.7968	4.26693e-10	ANKRD33B	3'UTR		TRUE
cg03929089	rs4881649	4	70530711	G	A	-11.7904	4.41641e-10			Island	TRUE
cg06437703	rs1002286	8	13657282	G	A	11.7895	4.43776e-10	EIF4EBP1	Body		TRUE
cg12623145	rs2652684	2	68925811	A	C	-11.7862	4.51618e-10	ANKRD36	TSS1500	Island	TRUE
cg01256320	rs3117427	12	103813071	G	A	-11.7851	4.54255e-10	FBRSL1	Body		TRUE
cg01256320	rs3117439	12	103820724	A	G	-11.7851	4.54255e-10	FBRSL1	Body		TRUE
cg01256320	rs3749971	12	103744432	A	G	-11.7851	4.54255e-10	FBRSL1	Body		TRUE
cg24728468	rs2296246	8	29672087	A	C	-11.7826	4.60336e-10	FABP5;FABP5	1stExon;5'UTR	Island	TRUE
cg24728468	rs9526812	8	29661802	G	A	-11.7826	4.60336e-10	FABP5;FABP5	1stExon;5'UTR	Island	TRUE
cg09480837	rs2166181	10	13367174	G	A	11.7769	4.74368e-10	PLCE1	5'UTR		TRUE
cg15329483	rs2005947	X	4392309	G	A	11.765	5.05568e-10	SSX7	TSS200		TRUE
cg15704280	rs1608268	7	4679567	A	G	11.7624	5.1262e-10	SEPT13	Body	Island	TRUE
cg15704280	rs8186106	7	4743679	A	G	11.7624	5.1262e-10	SEPT13	Body	Island	TRUE
cg00902674	rs7522462	3	88976892	A	G	-11.7619	5.14035e-10	SLC9A10	Body	Island	TRUE
cg00902674	rs7554511	3	88972859	A	C	-11.7619	5.14035e-10	SLC9A10	Body	Island	TRUE
cg00311963	rs9785743	Y	11471662	G	A	-11.7605	5.17621e-10	LOC100101121;TTTY23	TSS1500;TSS1500	S_Shore	TRUE
cg19325487	rs3130812	2	84415759	A	G	-11.7595	5.20547e-10				TRUE
cg15196058	rs3132583	4	100245743	C	G	-11.7593	5.20984e-10				TRUE
cg19508790	rs8186746	12	3800034	C	A	-11.7566	5.28638e-10				TRUE
cg13435649	rs3123510	2	41913732	A	G	-11.7514	5.43377e-10			S_Shore	TRUE
cg01369511	rs9268404	2	38186372	A	G	-11.7491	5.50258e-10	FAM136A	Body	N_Shore	TRUE
cg05039488	rs3734637	6	46504087	C	A	11.7432	5.67837e-10	IRAK1BP1;IRAK1BP1	5'UTR;1stExon	Island	TRUE
cg02246922	rs209164	6	506368	G	A	11.742	5.71362e-10	OR12D3	1stExon		TRUE
cg02246922	rs526983	6	527611	C	A	11.742	5.71362e-10	OR12D3	1stExon		TRUE
cg25749565	rs9314244	7	897207	G	A	11.7408	5.75105e-10				TRUE
cg09708560	rs17316192	12	46866443	C	A	-11.7394	5.79169e-10				TRUE
cg02646394	rs2652684	2	60212263	A	C	-11.7358	5.9048e-10	FLJ40330	TSS200	Island	TRUE
cg19862389	rs2274921	1	107259398	G	A	11.7356	5.91246e-10	LGR6	Body	S_Shelf	TRUE
cg02469655	rs1882753	6	53652044	G	A	11.7314	6.04665e-10				TRUE
cg19148731	rs10229363	2	30974297	G	A	-11.7236	6.3033e-10	LOXL3	5'UTR	N_Shore	TRUE
cg19148731	rs10231164	2	31070494	A	G	-11.7236	6.3033e-10	LOXL3	5'UTR	N_Shore	TRUE
cg19148731	rs10233697	2	31116031	G	A	-11.7236	6.3033e-10	LOXL3	5'UTR	N_Shore	TRUE
cg15196058	rs3129973	4	100213175	A	G	-11.7213	6.37817e-10				TRUE
cg01017235	rs1063632	6	1665074	A	G	-11.7137	6.64197e-10	LOC285830;LOC285830	Body;Body	N_Shelf	TRUE
cg19508790	rs11182667	12	4040788	C	A	-11.7098	6.78352e-10				TRUE
cg05926928	rs11874805	17	20399338	G	A	11.7083	6.83573e-10	GDPD1;GDPD1;GDPD1	TSS200;TSS200;TSS200	N_Shore	TRUE
cg01369511	rs2395163	2	38140282	G	A	-11.707	6.88506e-10	FAM136A	Body	N_Shore	TRUE
cg19726460	rs9644228	8	3491734	G	A	-11.7058	6.92833e-10				TRUE
cg18127682	rs2309404	6	88313465	G	A	11.7023	7.05948e-10	EPHA7	Body		TRUE
cg06606381	rs2230683	12	104193721	G	A	-11.7014	7.09342e-10	FBRSL1	Body		TRUE
cg06606381	rs3129791	12	104130604	A	G	-11.7014	7.09342e-10	FBRSL1	Body		TRUE
cg06606381	rs3130838	12	104218369	G	A	-11.7014	7.09342e-10	FBRSL1	Body		TRUE
cg06606381	rs3130893	12	104104190	G	A	-11.7014	7.09342e-10	FBRSL1	Body		TRUE
cg06606381	rs3135309	12	104229092	C	A	-11.7014	7.09342e-10	FBRSL1	Body		TRUE
cg06606381	rs3135316	12	104220048	G	A	-11.7014	7.09342e-10	FBRSL1	Body		TRUE
cg16652462	rs2532274	17	567497	G	A	11.7007	7.12105e-10	LOC644172	Body	Island	TRUE
cg16652462	rs17585974	17	569532	C	A	11.6995	7.16638e-10	LOC644172	Body	Island	TRUE
cg16701652	rs12185233	17	22064348	G	C	-11.6947	7.35255e-10	C17orf58;C17orf58	3'UTR;3'UTR	N_Shore	TRUE
cg15967111	rs11006259	10	29087003	A	G	11.6938	7.38511e-10	LOC650623	Body	S_Shore	TRUE
cg21600908	rs3129817	12	102743132	A	G	-11.6934	7.40247e-10	FBRSL1	Body		TRUE
cg27060340	rs17660132	17	662804	G	A	-11.6923	7.44668e-10	ARHGAP27;ARHGAP27	1stExon;5'UTR	N_Shelf	TRUE
cg16701652	rs2469933	17	21702471	A	G	-11.6884	7.60336e-10	C17orf58;C17orf58	3'UTR;3'UTR	N_Shore	TRUE
cg16701652	rs418891	17	22294464	A	C	-11.6884	7.60336e-10	C17orf58;C17orf58	3'UTR;3'UTR	N_Shore	TRUE
cg15830792	rs6676798	10	46500222	G	A	11.6819	7.87041e-10	NRBF2;NRBF2	1stExon;5'UTR	Island	TRUE
cg17862947	rs1655900	12	103170308	A	G	-11.6811	7.90304e-10	FBRSL1	Body		TRUE
cg01061520	rs9786043	Y	5994521	G	A	11.6806	7.9237e-10			Island	TRUE
cg10420223	rs2230683	6	635385	G	A	-11.6776	8.05079e-10	UBD	Body		TRUE
cg10420223	rs3129791	6	572268	A	G	-11.6776	8.05079e-10	UBD	Body		TRUE
cg10420223	rs3130838	6	660033	G	A	-11.6776	8.05079e-10	UBD	Body		TRUE
cg10420223	rs3130893	6	545854	G	A	-11.6776	8.05079e-10	UBD	Body		TRUE
cg10420223	rs3135309	6	670756	C	A	-11.6776	8.05079e-10	UBD	Body		TRUE
cg10420223	rs3135316	6	661712	G	A	-11.6776	8.05079e-10	UBD	Body		TRUE
cg17660026	rs1075580	22	93161238	G	A	-11.6741	8.20188e-10	XPNPEP3;ST13;ST13	TSS1500;5'UTR;1stExon	Island	TRUE
cg09708560	rs17250177	12	32238546	A	G	-11.6718	8.306e-10				TRUE
cg09708560	rs17250310	12	46870303	C	A	-11.6718	8.306e-10				TRUE
cg09708560	rs17306537	12	43693953	A	G	-11.6718	8.306e-10				TRUE
cg09708560	rs17306762	12	39202217	A	T	-11.6718	8.306e-10				TRUE
cg09708560	rs17316702	12	45439200	A	G	-11.6718	8.306e-10				TRUE
cg09708560	rs35960273	12	38907207	G	A	-11.6718	8.306e-10				TRUE
cg09708560	rs3906451	12	31034196	C	A	-11.6718	8.306e-10				TRUE
cg09708560	rs871626	12	30633544	G	A	-11.6718	8.306e-10				TRUE
cg09708560	rs966239	12	33984028	C	G	-11.6718	8.306e-10				TRUE
cg16701652	rs1052551	17	21919078	A	G	-11.6703	8.37112e-10	C17orf58;C17orf58	3'UTR;3'UTR	N_Shore	TRUE
cg16701652	rs1052587	17	21885398	G	A	-11.6703	8.37112e-10	C17orf58;C17orf58	3'UTR;3'UTR	N_Shore	TRUE
cg16701652	rs12185235	17	22064299	A	G	-11.6703	8.37112e-10	C17orf58;C17orf58	3'UTR;3'UTR	N_Shore	TRUE
cg16701652	rs12185268	17	22064319	G	A	-11.6703	8.37112e-10	C17orf58;C17orf58	3'UTR;3'UTR	N_Shore	TRUE
cg16701652	rs12373123	17	22063929	G	A	-11.6703	8.37112e-10	C17orf58;C17orf58	3'UTR;3'UTR	N_Shore	TRUE
cg16701652	rs12373142	17	22063802	C	G	-11.6703	8.37112e-10	C17orf58;C17orf58	3'UTR;3'UTR	N_Shore	TRUE
cg16701652	rs1396862	17	22085005	A	G	-11.6703	8.37112e-10	C17orf58;C17orf58	3'UTR;3'UTR	N_Shore	TRUE
cg16701652	rs16940665	17	22080106	G	A	-11.6703	8.37112e-10	C17orf58;C17orf58	3'UTR;3'UTR	N_Shore	TRUE
cg16701652	rs17334797	17	22162090	G	A	-11.6703	8.37112e-10	C17orf58;C17orf58	3'UTR;3'UTR	N_Shore	TRUE
cg16701652	rs17426064	17	22159304	A	G	-11.6703	8.37112e-10	C17orf58;C17orf58	3'UTR;3'UTR	N_Shore	TRUE
cg16701652	rs17574361	17	21879800	G	A	-11.6703	8.37112e-10	C17orf58;C17orf58	3'UTR;3'UTR	N_Shore	TRUE
cg16701652	rs17574604	17	21876389	G	A	-11.6703	8.37112e-10	C17orf58;C17orf58	3'UTR;3'UTR	N_Shore	TRUE
cg16701652	rs17577094	17	21800510	G	A	-11.6703	8.37112e-10	C17orf58;C17orf58	3'UTR;3'UTR	N_Shore	TRUE
cg16701652	rs17650901	17	21948311	G	A	-11.6703	8.37112e-10	C17orf58;C17orf58	3'UTR;3'UTR	N_Shore	TRUE
cg16701652	rs17651549	17	21926724	A	G	-11.6703	8.37112e-10	C17orf58;C17orf58	3'UTR;3'UTR	N_Shore	TRUE
cg16701652	rs17652121	17	21914029	G	A	-11.6703	8.37112e-10	C17orf58;C17orf58	3'UTR;3'UTR	N_Shore	TRUE
cg16701652	rs17660464	17	21810009	A	C	-11.6703	8.37112e-10	C17orf58;C17orf58	3'UTR;3'UTR	N_Shore	TRUE
cg16701652	rs17691610	17	22017340	A	C	-11.6703	8.37112e-10	C17orf58;C17orf58	3'UTR;3'UTR	N_Shore	TRUE
cg16701652	rs17763596	17	22066792	A	C	-11.6703	8.37112e-10	C17orf58;C17orf58	3'UTR;3'UTR	N_Shore	TRUE
cg16701652	rs7350928	17	21879902	A	G	-11.6703	8.37112e-10	C17orf58;C17orf58	3'UTR;3'UTR	N_Shore	TRUE
cg16652462	rs2732674	17	601030	G	A	11.665	8.6098e-10	LOC644172	Body	Island	TRUE
cg12093005	rs3094621	12	102757314	G	A	-11.664	8.6567e-10	FBRSL1	Body		TRUE
cg12093005	rs3094622	12	102758115	G	A	-11.664	8.6567e-10	FBRSL1	Body		TRUE
cg18944383	rs7928714	4	61509557	G	A	-11.6631	8.69951e-10	ENPEP	TSS200	N_Shore	TRUE
cg22705835	rs7162269	10	24967905	A	G	11.6602	8.83549e-10	REEP3	Body		TRUE
cg22705835	rs7181985	10	24986183	A	C	11.6602	8.83549e-10	REEP3	Body		TRUE
cg24728468	rs747781	8	29639689	A	G	-11.6489	9.3819e-10	FABP5;FABP5	1stExon;5'UTR	Island	TRUE
cg21665057	rs1049256	3	146532426	A	G	11.6482	9.41762e-10	WDR53;FBXO45;FBXO45	TSS1500;1stExon;5'UTR	Island	TRUE
cg21665057	rs11130218	3	146543392	G	A	11.6482	9.41762e-10	WDR53;FBXO45;FBXO45	TSS1500;1stExon;5'UTR	Island	TRUE
cg21665057	rs2234391	3	146453139	G	A	11.6482	9.41762e-10	WDR53;FBXO45;FBXO45	TSS1500;1stExon;5'UTR	Island	TRUE
cg21665057	rs6775384	3	146442691	A	G	11.6482	9.41762e-10	WDR53;FBXO45;FBXO45	TSS1500;1stExon;5'UTR	Island	TRUE
cg21665057	rs7634902	3	146533102	C	A	11.6482	9.41762e-10	WDR53;FBXO45;FBXO45	TSS1500;1stExon;5'UTR	Island	TRUE
cg21665057	rs9872864	3	146503741	A	G	11.6482	9.41762e-10	WDR53;FBXO45;FBXO45	TSS1500;1stExon;5'UTR	Island	TRUE
cg00311963	rs9785999	Y	7108576	G	A	-11.6475	9.45241e-10	LOC100101121;TTTY23	TSS1500;TSS1500	S_Shore	TRUE
cg08339762	rs2161459	19	1182378	A	G	-11.64	9.84102e-10	ZNF506;ZNF506	TSS200;TSS200		TRUE
cg12856521	rs1373905	11	1854522	C	A	11.6293	1.04176e-09	DGKZ;DGKZ;DGKZ;DGKZ	Body;Body;Body;Body	Island	TRUE
cg10467968	rs11212242	6	75454000	A	G	-11.628	1.04891e-09	EHMT2;EHMT2	Body;Body	N_Shelf	TRUE
cg10467968	rs12291601	6	75478284	G	A	-11.628	1.04891e-09	EHMT2;EHMT2	Body;Body	N_Shelf	TRUE
cg15704280	rs2193324	7	4821575	A	G	11.6258	1.06128e-09	SEPT13	Body	Island	TRUE
cg23247274	rs2726923	13	86973990	A	G	11.6237	1.07318e-09	MRP63;MRP63;SKA3;SKA3;SKA3;SKA3	1stExon;5'UTR;5'UTR;1stExon;5'UTR;1stExon	Island	TRUE
cg12093005	rs1633005	12	103321595	A	G	-11.6212	1.08789e-09	FBRSL1	Body		TRUE
cg19508790	rs10772111	12	704029	G	A	-11.613	1.1363e-09				TRUE
cg05499111	rs4359096	15	23000282	A	C	-11.6095	1.15769e-09				TRUE
cg06606381	rs3130141	12	102652720	A	C	-11.6009	1.21193e-09	FBRSL1	Body		TRUE
cg01787110	rs4920714	1	23549570	C	A	-11.6004	1.2154e-09	NBPF6;NBPF6	Body;Body		TRUE
cg21600908	rs3094032	12	102734338	A	G	-11.5983	1.22878e-09	FBRSL1	Body		TRUE
cg16701652	rs2532316	17	21774290	A	G	-11.595	1.25078e-09	C17orf58;C17orf58	3'UTR;3'UTR	N_Shore	TRUE
cg17862947	rs1611738	12	103255220	A	C	-11.5946	1.25312e-09	FBRSL1	Body		TRUE
cg17862947	rs2517855	12	103263762	A	G	-11.5946	1.25312e-09	FBRSL1	Body		TRUE
cg17862947	rs2517862	12	103264989	A	G	-11.5946	1.25312e-09	FBRSL1	Body		TRUE
cg19508790	rs10880644	12	4007355	A	G	-11.5931	1.26336e-09				TRUE
cg19508790	rs9668847	12	4067065	A	G	-11.5931	1.26336e-09				TRUE
cg12093005	rs1233599	12	104354879	C	A	-11.5904	1.28197e-09	FBRSL1	Body		TRUE
cg21041751	rs1389532	4	78541373	A	G	11.5791	1.36168e-09	COL25A1;COL25A1	Body;Body		TRUE
cg16701652	rs199533	17	21159071	A	G	-11.5776	1.37224e-09	C17orf58;C17orf58	3'UTR;3'UTR	N_Shore	TRUE
cg01027929	rs11857247	7	14587516	A	G	-11.5776	1.37225e-09	HNRNPA2B1;CBX3;CBX3;HNRNPA2B1;CBX3	TSS1500;1stExon;5'UTR;TSS1500;5'UTR	Island	TRUE
cg26889118	rs4775817	15	618123	A	C	-11.5739	1.39973e-09			S_Shelf	TRUE
cg17712092	rs1151523	4	63411399	G	A	11.5737	1.40104e-09	LARP1B	Body		TRUE
cg10433390	rs1566169	17	56558534	G	A	-11.5713	1.41929e-09			N_Shelf	TRUE
cg06606381	rs9257805	12	103738568	G	A	-11.5677	1.44657e-09	FBRSL1	Body		TRUE
cg13679164	rs9364476	6	6473710	G	A	-11.5598	1.50875e-09				TRUE
cg25299176	rs4328686	17	137753764	G	A	-11.5569	1.53276e-09	YWHAE;YWHAE	1stExon;Body	Island	TRUE
cg17862947	rs3117427	12	103812790	G	A	-11.5537	1.55928e-09	FBRSL1	Body		TRUE
cg17862947	rs3117439	12	103820443	A	G	-11.5537	1.55928e-09	FBRSL1	Body		TRUE
cg17862947	rs3749971	12	103744151	A	G	-11.5537	1.55928e-09	FBRSL1	Body		TRUE
cg03929089	rs1070104	4	70026961	G	A	11.553	1.56474e-09			Island	TRUE
cg27534567	rs12968107	1	44864057	G	A	11.5512	1.57961e-09				TRUE
cg27534567	rs1631576	1	44834947	A	G	11.5512	1.57961e-09				TRUE
cg27534567	rs17813908	1	44801800	A	C	11.5512	1.57961e-09				TRUE
cg27534567	rs1792670	1	44841611	G	A	11.5512	1.57961e-09				TRUE
cg27534567	rs1792675	1	44819885	C	A	11.5512	1.57961e-09				TRUE
cg27534567	rs1981	1	44792455	A	G	11.5512	1.57961e-09				TRUE
cg27534567	rs3813068	1	44869530	A	G	11.5512	1.57961e-09				TRUE
cg06437703	rs2000468	8	13673008	C	A	11.5505	1.58548e-09	EIF4EBP1	Body		TRUE
cg23634079	rs7750641	6	582885	A	G	-11.5498	1.59149e-09	MSH5;MSH5;MSH5;MSH5	Body;Body;Body;Body	S_Shelf	TRUE
cg00311963	rs9785760	Y	5846742	G	A	-11.5487	1.60129e-09	LOC100101121;TTTY23	TSS1500;TSS1500	S_Shore	TRUE
cg12074688	rs5915082	X	562610	A	G	11.545	1.63338e-09	SPIN2B;SPIN2B;SPIN2B;SPIN2B;SPIN2B;SPIN2B	5'UTR;1stExon;1stExon;5'UTR;5'UTR;1stExon	Island	TRUE
cg13067095	rs3745758	11	16377346	G	A	-11.5415	1.66426e-09	EHD1	Body	Island	TRUE
cg26114043	rs7498985	4	38441258	A	G	11.5373	1.70152e-09			Island	TRUE
cg06437703	rs1007888	8	13673518	G	A	11.5341	1.73101e-09	EIF4EBP1	Body		TRUE
cg21600908	rs929157	12	102948676	A	G	-11.5332	1.73881e-09	FBRSL1	Body		TRUE
cg11700349	rs625998	7	43829854	A	G	-11.5309	1.7608e-09	ZNF92;ZNF92	TSS200;TSS200	N_Shore	TRUE
cg16652462	rs17577094	17	507825	G	A	11.5258	1.80896e-09	LOC644172	Body	Island	TRUE
cg19508790	rs4882324	12	3951576	A	G	-11.5227	1.83903e-09				TRUE
cg02155558	rs11856795	15	538634	A	C	11.511	1.95813e-09	ADAL;LCMT2;ADAL	TSS1500;1stExon;TSS1500	Island	TRUE
cg02155558	rs12442297	15	546522	A	G	11.511	1.95813e-09	ADAL;LCMT2;ADAL	TSS1500;1stExon;TSS1500	Island	TRUE
cg02155558	rs16977724	15	529351	A	G	11.511	1.95813e-09	ADAL;LCMT2;ADAL	TSS1500;1stExon;TSS1500	Island	TRUE
cg24845535	rs7113548	1	225600656	A	G	-11.5108	1.95991e-09				TRUE
cg21600908	rs2188100	12	102904002	A	G	-11.5096	1.97239e-09	FBRSL1	Body		TRUE
cg21600908	rs2517612	12	102916793	G	A	-11.5096	1.97239e-09	FBRSL1	Body		TRUE
cg21600908	rs2517613	12	102920223	A	G	-11.5096	1.97239e-09	FBRSL1	Body		TRUE
cg21600908	rs2523719	12	102917566	A	C	-11.5096	1.97239e-09	FBRSL1	Body		TRUE
cg21600908	rs885916	12	102883314	A	G	-11.5096	1.97239e-09	FBRSL1	Body		TRUE
cg07180897	rs6901158	6	523188	A	G	-11.5083	1.98618e-09	HLA-DQB2	Body	N_Shore	TRUE
cg01027929	rs8025458	7	14600893	A	G	-11.5072	1.998e-09	HNRNPA2B1;CBX3;CBX3;HNRNPA2B1;CBX3	TSS1500;1stExon;5'UTR;TSS1500;5'UTR	Island	TRUE
cg15704280	rs1917325	7	3561729	G	A	11.5065	2.00509e-09	SEPT13	Body	Island	TRUE
cg10467968	rs9787772	6	75388352	G	A	-11.5059	2.01229e-09	EHMT2;EHMT2	Body;Body	N_Shelf	TRUE
cg20587970	rs521355	11	83348437	A	C	-11.499	2.08701e-09			N_Shore	TRUE
cg14087061	rs7805945	9	34150082	G	A	-11.4985	2.09316e-09	HAUS6;HAUS6	1stExon;5'UTR	Island	TRUE
cg01256320	rs3130350	12	102759368	A	C	-11.4961	2.12013e-09	FBRSL1	Body		TRUE
cg01256320	rs3130351	12	102759015	A	G	-11.4961	2.12013e-09	FBRSL1	Body		TRUE
cg01256320	rs3130352	12	102758850	A	G	-11.4961	2.12013e-09	FBRSL1	Body		TRUE
cg01256320	rs3132647	12	102756470	G	A	-11.4961	2.12013e-09	FBRSL1	Body		TRUE
cg02228913	rs2074404	17	807423	C	A	-11.495	2.13258e-09	MAPT;MAPT;MAPT;MAPT;MAPT;MAPT	Body;Body;Body;Body;Body;Body	N_Shelf	TRUE
cg24215973	rs1092103	2	95757133	G	A	-11.49	2.18993e-09	HDAC4	Body	Island	TRUE
cg19726460	rs1603681	8	3452914	G	A	-11.4892	2.19922e-09				TRUE
cg09220050	rs551017	20	28755829	A	G	11.4875	2.21999e-09	TMEM189;TMEM189;TMEM189;TMEM189-UBE2V1	TSS1500;TSS1500;TSS1500;TSS1500	Island	TRUE
cg09220050	rs9946977	20	28745575	A	G	11.4875	2.21999e-09	TMEM189;TMEM189;TMEM189;TMEM189-UBE2V1	TSS1500;TSS1500;TSS1500;TSS1500	Island	TRUE
cg26356450	rs4904977	13	27639280	A	C	11.4848	2.2517e-09				TRUE
cg13561028	rs3094013	6	534717	A	G	-11.4843	2.25744e-09	SFTA2	Body		TRUE
cg02753903	rs1610601	19	9243342	A	C	11.4811	2.29686e-09	RYR1;RYR1	Body;Body	Island	TRUE
cg02753903	rs1610621	19	9224735	A	G	11.4811	2.29686e-09	RYR1;RYR1	Body;Body	Island	TRUE
cg00740803	rs9945976	4	81734350	G	A	-11.4703	2.43338e-09				TRUE
cg19148731	rs1044220	2	31114729	G	A	-11.4681	2.46131e-09	LOXL3	5'UTR	N_Shore	TRUE
cg23497020	rs2280503	12	522125	C	A	11.4617	2.54707e-09	LIMA1;LIMA1;LIMA1	Body;TSS200;Body		TRUE
cg18127682	rs12450514	6	88327665	A	G	11.4605	2.56392e-09	EPHA7	Body		TRUE
cg20584997	rs10039754	2	60078369	A	G	-11.4551	2.63902e-09	FLJ40330	TSS200	Island	TRUE
cg03929089	rs4881666	4	70305190	A	G	11.4485	2.73322e-09			Island	TRUE
cg03929089	rs7396854	4	72010878	A	G	11.4485	2.73322e-09			Island	TRUE
cg00311963	rs17250121	Y	11089772	A	G	-11.4482	2.73802e-09	LOC100101121;TTTY23	TSS1500;TSS1500	S_Shore	TRUE
cg00311963	rs9786562	Y	6844942	G	A	-11.4482	2.73802e-09	LOC100101121;TTTY23	TSS1500;TSS1500	S_Shore	TRUE
cg00311963	rs9786845	Y	6095063	A	G	-11.4482	2.73802e-09	LOC100101121;TTTY23	TSS1500;TSS1500	S_Shore	TRUE
cg10659770	rs647596	12	76766339	A	C	-11.439	2.8756e-09	YEATS4	Body		TRUE
cg27534567	rs1539872	1	44856942	C	A	11.4377	2.89607e-09				TRUE
cg12093005	rs3129817	12	102743314	A	G	-11.4374	2.90008e-09	FBRSL1	Body		TRUE
cg08933160	rs12315146	12	621585	A	G	-11.4366	2.91295e-09	PTPN11	3'UTR		TRUE
cg04559908	rs3094011	6	531713	G	A	-11.4306	3.00706e-09	DPCR1	Body	N_Shelf	TRUE
cg04559908	rs3099844	6	528853	A	C	-11.4306	3.00706e-09	DPCR1	Body	N_Shelf	TRUE
cg12074688	rs2179580	X	843754	G	A	11.429	3.03305e-09	SPIN2B;SPIN2B;SPIN2B;SPIN2B;SPIN2B;SPIN2B	5'UTR;1stExon;1stExon;5'UTR;5'UTR;1stExon	Island	TRUE
cg13561028	rs3094061	6	578460	C	A	-11.4281	3.04826e-09	SFTA2	Body		TRUE
cg13561028	rs3130374	6	578313	A	G	-11.4281	3.04826e-09	SFTA2	Body		TRUE
cg13561028	rs3130375	6	577917	A	C	-11.4281	3.04826e-09	SFTA2	Body		TRUE
cg13561028	rs3132649	6	578592	A	G	-11.4281	3.04826e-09	SFTA2	Body		TRUE
cg21600908	rs429511	12	103161054	G	A	-11.4265	3.07401e-09	FBRSL1	Body		TRUE
cg03929089	rs1845861	4	70255131	A	C	11.4264	3.07544e-09			Island	TRUE
cg00740803	rs8097667	4	81756661	G	A	-11.4206	3.17186e-09				TRUE
cg00740803	rs1389531	4	81757048	G	A	-11.4204	3.17606e-09				TRUE
cg16701652	rs12373168	17	22063665	C	A	-11.4174	3.22666e-09	C17orf58;C17orf58	3'UTR;3'UTR	N_Shore	TRUE
cg22177721	rs10455346	6	60497594	A	G	11.4163	3.24556e-09				TRUE
cg18228076	rs2074404	17	882077	C	A	-11.4147	3.2743e-09	MAPT;MAPT;MAPT;MAPT;MAPT;MAPT	5'UTR;5'UTR;5'UTR;5'UTR;5'UTR;5'UTR		TRUE
cg01620082	rs3117427	3	96404271	G	A	-11.4132	3.30093e-09			Island	TRUE
cg01620082	rs3117439	3	96411924	A	G	-11.4132	3.30093e-09			Island	TRUE
cg01620082	rs3749971	3	96335632	A	G	-11.4132	3.30093e-09			Island	TRUE
cg02703695	rs9879329	11	102375139	C	A	-11.4101	3.35505e-09				TRUE
cg06437703	rs113413	8	13622355	G	A	11.4064	3.42214e-09	EIF4EBP1	Body		TRUE
cg22177721	rs818269	6	60584283	A	C	11.4055	3.43927e-09				TRUE
cg23762487	rs9261403	6	1096148	A	C	11.4054	3.44023e-09	HCG27	Body	Island	TRUE
cg12026538	rs1060105	2	31870909	A	G	11.4053	3.44304e-09			N_Shore	TRUE
cg12026538	rs12322888	2	31890249	A	G	11.4053	3.44304e-09			N_Shore	TRUE
cg12026538	rs1879380	2	31803801	A	G	11.4053	3.44304e-09			N_Shore	TRUE
cg12026538	rs28406193	2	31956555	A	C	11.4053	3.44304e-09			N_Shore	TRUE
cg12026538	rs28458312	2	31927955	A	C	11.4053	3.44304e-09			N_Shore	TRUE
cg12026538	rs28472704	2	31952059	A	G	11.4053	3.44304e-09			N_Shore	TRUE
cg02718200	rs2517826	6	1490228	A	G	11.4043	3.4606e-09	HLA-B	Body	Island	TRUE
cg02718200	rs2734974	6	1490490	G	A	11.4043	3.4606e-09	HLA-B	Body	Island	TRUE
cg21600908	rs3094050	12	102727294	G	A	-11.4006	3.53e-09	FBRSL1	Body		TRUE
cg21600908	rs3129809	12	102750264	G	A	-11.4006	3.53e-09	FBRSL1	Body		TRUE
cg21600908	rs3129820	12	102742316	A	G	-11.4006	3.53e-09	FBRSL1	Body		TRUE
cg21600908	rs3129822	12	102739677	A	C	-11.4006	3.53e-09	FBRSL1	Body		TRUE
cg21600908	rs3130126	12	102732146	A	C	-11.4006	3.53e-09	FBRSL1	Body		TRUE
cg21600908	rs3132625	12	102738165	G	A	-11.4006	3.53e-09	FBRSL1	Body		TRUE
cg21600908	rs3132630	12	102740767	A	G	-11.4006	3.53e-09	FBRSL1	Body		TRUE
cg21600908	rs3132631	12	102741240	A	G	-11.4006	3.53e-09	FBRSL1	Body		TRUE
cg18944383	rs1928730	4	61100677	A	C	-11.4	3.54234e-09	ENPEP	TSS200	N_Shore	TRUE
cg18944383	rs7130727	4	61164422	A	G	-11.4	3.54234e-09	ENPEP	TSS200	N_Shore	TRUE
cg17862947	rs2230683	12	104195750	G	A	-11.397	3.59871e-09	FBRSL1	Body		TRUE
cg17862947	rs3129791	12	104132633	A	G	-11.397	3.59871e-09	FBRSL1	Body		TRUE
cg17862947	rs3130838	12	104220398	G	A	-11.397	3.59871e-09	FBRSL1	Body		TRUE
cg17862947	rs3130893	12	104106219	G	A	-11.397	3.59871e-09	FBRSL1	Body		TRUE
cg17862947	rs3135309	12	104231121	C	A	-11.397	3.59871e-09	FBRSL1	Body		TRUE
cg17862947	rs3135316	12	104222077	G	A	-11.397	3.59871e-09	FBRSL1	Body		TRUE
cg16875032	rs942341	8	9135385	G	A	11.3945	3.64631e-09	SNTB1	1stExon	Island	TRUE
cg19694781	rs17550268	19	13675187	G	A	11.385	3.83602e-09	TMEM160	Body	N_Shore	TRUE
cg06799747	rs10838833	11	778671	A	G	-11.3815	3.9091e-09				TRUE
cg06799747	rs16905753	11	731645	A	G	-11.3815	3.9091e-09				TRUE
cg24436365	rs7850237	6	26513481	G	A	11.3807	3.9253e-09				TRUE
cg19169023	rs7336352	15	2261753	G	A	-11.378	3.98401e-09	TYRO3	Body	S_Shore	TRUE
cg01620082	rs3094054	3	95344902	A	C	-11.3771	4.00263e-09			Island	TRUE
cg15196058	rs9262141	4	100290181	G	A	-11.3731	4.08935e-09				TRUE
cg01787110	rs12187227	1	23556537	G	A	11.3692	4.17426e-09	NBPF6;NBPF6	Body;Body		TRUE
cg16701652	rs2532274	17	21740838	G	A	-11.3597	4.39278e-09	C17orf58;C17orf58	3'UTR;3'UTR	N_Shore	TRUE
cg03944143	rs2359455	17	29125363	A	C	-11.3567	4.46239e-09	KIAA0664	Body	Island	TRUE
cg03944143	rs4889693	17	29222438	A	G	-11.3567	4.46239e-09	KIAA0664	Body	Island	TRUE
cg05499111	rs2924264	15	23010859	G	A	-11.3524	4.56622e-09				TRUE
cg12093005	rs1233480	12	103608653	A	G	-11.3496	4.63465e-09	FBRSL1	Body		TRUE
cg13563193	rs6874435	19	42502211	G	A	11.3391	4.90391e-09	PDCD5	Body	Island	TRUE
cg01256320	rs429479	12	103714884	G	A	-11.3345	5.02651e-09	FBRSL1	Body		TRUE
cg10420223	rs3094064	6	769692	A	G	-11.3342	5.0338e-09	UBD	Body		TRUE
cg10420223	rs3094078	6	698409	T	A	-11.3342	5.0338e-09	UBD	Body		TRUE
cg10420223	rs3129830	6	722150	A	G	-11.3342	5.0338e-09	UBD	Body		TRUE
cg10420223	rs3130380	6	752569	A	G	-11.3342	5.0338e-09	UBD	Body		TRUE
cg17225604	rs4795370	17	3193622	G	A	-11.3284	5.19248e-09			S_Shore	TRUE
cg00311963	rs9786043	Y	5725082	G	A	11.3258	5.26556e-09	LOC100101121;TTTY23	TSS1500;TSS1500	S_Shore	TRUE
cg01027929	rs11070279	7	14619540	A	G	-11.3256	5.271e-09	HNRNPA2B1;CBX3;CBX3;HNRNPA2B1;CBX3	TSS1500;1stExon;5'UTR;TSS1500;5'UTR	Island	TRUE
cg25404033	rs7667813	7	19514815	G	A	-11.321	5.40271e-09				TRUE
cg03923277	rs551601	12	21451226	A	G	-11.3181	5.48508e-09	TDG;TDG	1stExon;5'UTR	Island	TRUE
cg17145862	rs9525855	1	167487108	G	A	11.3181	5.486e-09	LPGAT1	3'UTR		TRUE
cg01620082	rs1611545	3	95817980	A	G	-11.317	5.51895e-09			Island	TRUE
cg01256320	rs9257809	12	103730876	G	A	-11.3144	5.59576e-09	FBRSL1	Body		TRUE
cg06606381	rs3130116	12	102719449	G	A	-11.3142	5.60102e-09	FBRSL1	Body		TRUE
cg12026538	rs1106240	2	31691672	G	A	11.3137	5.61718e-09			N_Shore	TRUE
cg12026538	rs2695478	2	31754211	G	A	11.3137	5.61718e-09			N_Shore	TRUE
cg10467968	rs7926163	6	75468498	A	C	-11.3092	5.75269e-09	EHMT2;EHMT2	Body;Body	N_Shelf	TRUE
cg02228913	rs17631676	17	508490	G	A	-11.3071	5.81694e-09	MAPT;MAPT;MAPT;MAPT;MAPT;MAPT	Body;Body;Body;Body;Body;Body	N_Shelf	TRUE
cg12093005	rs9257803	12	103741672	A	G	-11.3008	6.01638e-09	FBRSL1	Body		TRUE
cg16701652	rs2532329	17	21637912	A	G	-11.2987	6.08487e-09	C17orf58;C17orf58	3'UTR;3'UTR	N_Shore	TRUE
cg09165441	rs4925318	10	42534315	A	G	11.2939	6.24436e-09			Island	TRUE
cg00311963	rs1558843	Y	13002802	A	C	-11.291	6.33976e-09	LOC100101121;TTTY23	TSS1500;TSS1500	S_Shore	TRUE
cg00311963	rs17307070	Y	5842561	A	C	-11.291	6.33976e-09	LOC100101121;TTTY23	TSS1500;TSS1500	S_Shore	TRUE
cg00311963	rs2032624	Y	5278643	C	A	-11.291	6.33976e-09	LOC100101121;TTTY23	TSS1500;TSS1500	S_Shore	TRUE
cg00311963	rs28639779	Y	7196272	G	A	-11.291	6.33976e-09	LOC100101121;TTTY23	TSS1500;TSS1500	S_Shore	TRUE
cg00311963	rs7067478	Y	2100424	A	G	-11.291	6.33976e-09	LOC100101121;TTTY23	TSS1500;TSS1500	S_Shore	TRUE
cg00311963	rs9785717	Y	1976650	A	G	-11.291	6.33976e-09	LOC100101121;TTTY23	TSS1500;TSS1500	S_Shore	TRUE
cg00311963	rs9785928	Y	12853287	G	A	-11.291	6.33976e-09	LOC100101121;TTTY23	TSS1500;TSS1500	S_Shore	TRUE
cg00311963	rs9785959	Y	8034397	G	C	-11.291	6.33976e-09	LOC100101121;TTTY23	TSS1500;TSS1500	S_Shore	TRUE
cg00311963	rs9786031	Y	11752088	A	C	-11.291	6.33976e-09	LOC100101121;TTTY23	TSS1500;TSS1500	S_Shore	TRUE
cg00311963	rs9786197	Y	11370107	G	A	-11.291	6.33976e-09	LOC100101121;TTTY23	TSS1500;TSS1500	S_Shore	TRUE
cg00311963	rs9786230	Y	6070628	G	A	-11.291	6.33976e-09	LOC100101121;TTTY23	TSS1500;TSS1500	S_Shore	TRUE
cg00311963	rs9786232	Y	11418577	C	A	-11.291	6.33976e-09	LOC100101121;TTTY23	TSS1500;TSS1500	S_Shore	TRUE
cg18944383	rs554110	4	60025143	G	A	-11.2908	6.34827e-09	ENPEP	TSS200	N_Shore	TRUE
cg21600908	rs3130116	12	102720437	G	A	-11.2903	6.36588e-09	FBRSL1	Body		TRUE
cg07933656	rs617624	17	2162130	A	G	-11.2899	6.37927e-09				TRUE
cg09079882	rs17738592	16	124331209	A	C	11.2897	6.3852e-09	NUBP1	TSS1500	N_Shore	TRUE
cg03929089	rs7928714	4	70488649	G	A	11.2781	6.79218e-09			Island	TRUE
cg00311963	rs3853052	Y	1114236	G	A	-11.2754	6.89332e-09	LOC100101121;TTTY23	TSS1500;TSS1500	S_Shore	TRUE
cg03923277	rs550677	12	21451324	A	G	-11.2744	6.92963e-09	TDG;TDG	1stExon;5'UTR	Island	TRUE
cg00740803	rs7238931	4	81808671	A	G	11.2743	6.93478e-09				TRUE
cg05276469	rs4128743	17	50217673	A	C	11.2712	7.04782e-09			Island	TRUE
cg17862947	rs2239529	12	103008596	A	G	-11.2694	7.11522e-09	FBRSL1	Body		TRUE
cg17862947	rs2249099	12	103007619	A	C	-11.2694	7.11522e-09	FBRSL1	Body		TRUE
cg17862947	rs2517598	12	103006652	A	G	-11.2694	7.11522e-09	FBRSL1	Body		TRUE
cg17862947	rs2523984	12	103004923	A	G	-11.2694	7.11522e-09	FBRSL1	Body		TRUE
cg17862947	rs2523985	12	103005592	G	A	-11.2694	7.11522e-09	FBRSL1	Body		TRUE
cg17862947	rs2523989	12	103008651	A	G	-11.2694	7.11522e-09	FBRSL1	Body		TRUE
cg17862947	rs2844793	12	103006430	A	G	-11.2694	7.11522e-09	FBRSL1	Body		TRUE
cg22014878	rs12391731	X	580840	G	A	11.2664	7.23278e-09	BEX2;BEX2;BEX2;BEX2;BEX2;BEX2	1stExon;TSS200;5'UTR;1stExon;5'UTR;TSS200	Island	TRUE
cg02753903	rs3117289	19	9333604	G	A	11.266	7.24586e-09	RYR1;RYR1	Body;Body	Island	TRUE
cg02753903	rs3129073	19	9327703	G	A	11.266	7.24586e-09	RYR1;RYR1	Body;Body	Island	TRUE
cg21600908	rs2230683	12	104194709	G	A	-11.2631	7.36041e-09	FBRSL1	Body		TRUE
cg21600908	rs3129791	12	104131592	A	G	-11.2631	7.36041e-09	FBRSL1	Body		TRUE
cg21600908	rs3130838	12	104219357	G	A	-11.2631	7.36041e-09	FBRSL1	Body		TRUE
cg21600908	rs3130893	12	104105178	G	A	-11.2631	7.36041e-09	FBRSL1	Body		TRUE
cg21600908	rs3135309	12	104230080	C	A	-11.2631	7.36041e-09	FBRSL1	Body		TRUE
cg21600908	rs3135316	12	104221036	G	A	-11.2631	7.36041e-09	FBRSL1	Body		TRUE
cg15704280	rs588458	7	3405773	A	C	11.2591	7.52012e-09	SEPT13	Body	Island	TRUE
cg17862947	rs3129012	12	103098284	A	G	-11.2481	7.97616e-09	FBRSL1	Body		TRUE
cg12093005	rs1233579	12	104373404	G	A	-11.2461	8.05953e-09	FBRSL1	Body		TRUE
cg12093005	rs1233619	12	104340615	A	G	-11.2461	8.05953e-09	FBRSL1	Body		TRUE
cg12093005	rs3116830	12	103918492	A	G	-11.2461	8.05953e-09	FBRSL1	Body		TRUE
cg12093005	rs3117326	12	103845689	A	G	-11.2461	8.05953e-09	FBRSL1	Body		TRUE
cg12093005	rs3118361	12	104187780	A	G	-11.2461	8.05953e-09	FBRSL1	Body		TRUE
cg12093005	rs3118370	12	104252966	C	A	-11.2461	8.05953e-09	FBRSL1	Body		TRUE
cg12093005	rs3130834	12	103837918	G	A	-11.2461	8.05953e-09	FBRSL1	Body		TRUE
cg12093005	rs3130837	12	104137975	A	C	-11.2461	8.05953e-09	FBRSL1	Body		TRUE
cg12093005	rs3130845	12	104162700	G	A	-11.2461	8.05953e-09	FBRSL1	Body		TRUE
cg12093005	rs3130895	12	104180276	A	G	-11.2461	8.05953e-09	FBRSL1	Body		TRUE
cg12093005	rs3131073	12	104165095	A	G	-11.2461	8.05953e-09	FBRSL1	Body		TRUE
cg12093005	rs3131093	12	104248630	A	G	-11.2461	8.05953e-09	FBRSL1	Body		TRUE
cg12093005	rs3131343	12	104310503	A	G	-11.2461	8.05953e-09	FBRSL1	Body		TRUE
cg12093005	rs3132389	12	104255046	C	A	-11.2461	8.05953e-09	FBRSL1	Body		TRUE
cg12093005	rs3132392	12	104247438	G	A	-11.2461	8.05953e-09	FBRSL1	Body		TRUE
cg12093005	rs4324798	12	104309950	A	G	-11.2461	8.05953e-09	FBRSL1	Body		TRUE
cg12093005	rs7767099	12	104317369	A	G	-11.2461	8.05953e-09	FBRSL1	Body		TRUE
cg16652462	rs2732651	17	665396	A	G	11.2414	8.2653e-09	LOC644172	Body	Island	TRUE
cg16701652	rs17585974	17	21738803	C	A	-11.2352	8.54703e-09	C17orf58;C17orf58	3'UTR;3'UTR	N_Shore	TRUE
cg24247132	rs7786206	7	604632	G	A	-11.2333	8.63087e-09				TRUE
cg15704280	rs4540846	7	9026928	A	G	11.2333	8.63098e-09	SEPT13	Body	Island	TRUE
cg21600908	rs885913	12	102911457	T	A	-11.2322	8.68542e-09	FBRSL1	Body		TRUE
cg17145862	rs8002861	1	167444251	A	G	11.232	8.69183e-09	LPGAT1	3'UTR		TRUE
cg12093005	rs3130891	12	104108850	C	G	-11.2297	8.80059e-09	FBRSL1	Body		TRUE
cg17862947	rs429511	12	103162095	G	A	-11.226	8.9765e-09	FBRSL1	Body		TRUE
cg22731440	rs519417	6	554927	A	G	-11.2251	9.02151e-09	HLA-B	Body	N_Shore	TRUE
cg17232111	rs9318474	13	1415716	G	A	11.2249	9.02674e-09			Island	TRUE
cg00311963	rs9785868	Y	1893369	G	A	-11.2238	9.07981e-09	LOC100101121;TTTY23	TSS1500;TSS1500	S_Shore	TRUE
cg25042112	rs1401926	7	43097816	A	G	-11.2211	9.21458e-09	ZNF92;ZNF92	TSS200;TSS200	N_Shore	TRUE
cg02228913	rs11012	17	544575	A	G	-11.2181	9.3623e-09	MAPT;MAPT;MAPT;MAPT;MAPT;MAPT	Body;Body;Body;Body;Body;Body	N_Shelf	TRUE
cg02228913	rs12947718	17	564915	A	G	-11.2181	9.3623e-09	MAPT;MAPT;MAPT;MAPT;MAPT;MAPT	Body;Body;Body;Body;Body;Body	N_Shelf	TRUE
cg15633388	rs199454	17	533580	G	A	-11.2158	9.48152e-09			N_Shelf	TRUE
cg02244970	rs10160392	11	891893	G	A	-11.2146	9.5409e-09	OR4A15	TSS200		TRUE
cg02244970	rs12270451	11	864281	A	G	-11.2146	9.5409e-09	OR4A15	TSS200		TRUE
cg02244970	rs17511601	11	546153	C	A	-11.2146	9.5409e-09	OR4A15	TSS200		TRUE
cg02244970	rs17511797	11	546720	A	C	-11.2146	9.5409e-09	OR4A15	TSS200		TRUE
cg02244970	rs17533114	11	808100	G	A	-11.2146	9.5409e-09	OR4A15	TSS200		TRUE
cg02244970	rs17596422	11	546194	G	A	-11.2146	9.5409e-09	OR4A15	TSS200		TRUE
cg02244970	rs17596519	11	546358	G	A	-11.2146	9.5409e-09	OR4A15	TSS200		TRUE
cg02244970	rs17597589	11	568544	G	A	-11.2146	9.5409e-09	OR4A15	TSS200		TRUE
cg02244970	rs17597625	11	568639	G	A	-11.2146	9.5409e-09	OR4A15	TSS200		TRUE
cg02244970	rs17603011	11	725931	G	A	-11.2146	9.5409e-09	OR4A15	TSS200		TRUE
cg02244970	rs2449155	11	729741	G	A	-11.2146	9.5409e-09	OR4A15	TSS200		TRUE
cg02244970	rs2512961	11	737654	G	A	-11.2146	9.5409e-09	OR4A15	TSS200		TRUE
cg02244970	rs4341556	11	602840	A	G	-11.2146	9.5409e-09	OR4A15	TSS200		TRUE
cg02244970	rs7113176	11	774625	A	G	-11.2146	9.5409e-09	OR4A15	TSS200		TRUE
cg02244970	rs7122000	11	864675	A	G	-11.2146	9.5409e-09	OR4A15	TSS200		TRUE
cg02244970	rs7122514	11	865066	A	G	-11.2146	9.5409e-09	OR4A15	TSS200		TRUE
cg02244970	rs9666086	11	568428	G	A	-11.2146	9.5409e-09	OR4A15	TSS200		TRUE
cg17660026	rs6471124	22	93193517	G	A	-11.214	9.56883e-09	XPNPEP3;ST13;ST13	TSS1500;5'UTR;1stExon	Island	TRUE
cg03929089	rs4540846	4	65541068	A	G	11.2095	9.80587e-09			Island	TRUE
cg00998146	rs12357990	19	11193834	G	A	11.208	9.88153e-09	IFI30	TSS200	Island	TRUE
cg00311963	rs3853054	Y	1067938	C	A	11.2056	1.00086e-08	LOC100101121;TTTY23	TSS1500;TSS1500	S_Shore	TRUE
cg02244970	rs7110317	11	600844	G	A	-11.2054	1.00188e-08	OR4A15	TSS200		TRUE
cg10764750	rs4422672	7	4488761	C	A	-11.2049	1.00489e-08				TRUE
cg00740803	rs2000945	4	81778328	A	G	-11.2001	1.03107e-08				TRUE
cg15196058	rs1049633	4	100066791	A	G	-11.1967	1.0501e-08				TRUE
cg02157827	rs3094134	6	589651	A	G	-11.1953	1.0579e-08	FLOT1;IER3	TSS1500;Body	Island	TRUE
cg02157827	rs9261538	6	568314	G	A	-11.1953	1.0579e-08	FLOT1;IER3	TSS1500;Body	Island	TRUE
cg15196058	rs1264304	4	100051903	A	G	-11.1947	1.06098e-08				TRUE
cg15196058	rs1264308	4	100054331	A	G	-11.1947	1.06098e-08				TRUE
cg15196058	rs1264310	4	100060713	A	C	-11.1947	1.06098e-08				TRUE
cg15196058	rs1264322	4	100076424	A	G	-11.1947	1.06098e-08				TRUE
cg15196058	rs1264341	4	100131853	G	A	-11.1947	1.06098e-08				TRUE
cg15196058	rs2535340	4	100095821	G	A	-11.1947	1.06098e-08				TRUE
cg15196058	rs886422	4	100070039	A	G	-11.1947	1.06098e-08				TRUE
cg05276469	rs10996049	17	50010379	A	G	11.1921	1.07595e-08			Island	TRUE
cg16448805	rs9289952	8	53284093	A	C	-11.192	1.07652e-08	PABPC1	Body		TRUE
cg02244970	rs17628164	11	1101413	A	C	-11.1909	1.08319e-08	OR4A15	TSS200		TRUE
cg01620082	rs3129012	3	95689765	A	G	-11.1893	1.09245e-08			Island	TRUE
cg27011577	rs13169827	2	68947095	A	G	-11.1854	1.11522e-08	ANKRD36	TSS1500	Island	TRUE
cg27011577	rs13183423	2	68904495	G	A	-11.1854	1.11522e-08	ANKRD36	TSS1500	Island	TRUE
cg27011577	rs1587625	2	68928638	A	C	-11.1854	1.11522e-08	ANKRD36	TSS1500	Island	TRUE
cg27011577	rs1818121	2	68875782	G	A	-11.1854	1.11522e-08	ANKRD36	TSS1500	Island	TRUE
cg27011577	rs397425	2	68857348	A	G	-11.1854	1.11522e-08	ANKRD36	TSS1500	Island	TRUE
cg27011577	rs434405	2	68851572	G	A	-11.1854	1.11522e-08	ANKRD36	TSS1500	Island	TRUE
cg03462171	rs11665111	16	75958508	A	G	11.1786	1.1566e-08	CRAMP1L	TSS200	Island	TRUE
cg03929089	rs1917325	4	71006267	G	A	11.1749	1.17996e-08			Island	TRUE
cg19148731	rs10281917	2	31079883	C	A	-11.1729	1.19246e-08	LOXL3	5'UTR	N_Shore	TRUE
cg06799747	rs7946766	11	1013182	A	G	-11.1657	1.23921e-08				TRUE
cg21600908	rs2517645	12	102963262	G	A	-11.1647	1.24585e-08	FBRSL1	Body		TRUE
cg17862947	rs9257803	12	103742531	A	G	-11.1619	1.26501e-08	FBRSL1	Body		TRUE
cg15633388	rs415430	17	592614	G	A	-11.1599	1.27856e-08			N_Shelf	TRUE
cg03944143	rs6565285	17	29217319	G	A	-11.1574	1.29581e-08	KIAA0664	Body	Island	TRUE
cg05913257	rs17722341	4	23187056	C	A	11.1571	1.29725e-08	USP46	TSS1500	Island	TRUE
cg02244970	rs17597337	11	554758	G	A	-11.1551	1.31147e-08	OR4A15	TSS200		TRUE
cg04559908	rs9267445	6	563358	C	G	-11.154	1.31945e-08	DPCR1	Body	N_Shelf	TRUE
cg07570055	rs7134809	2	99997090	G	A	-11.1527	1.32831e-08			Island	TRUE
cg07880636	rs7981648	7	686468	C	A	11.1506	1.34367e-08	COBL	TSS200	Island	TRUE
cg26514337	rs9550062	18	55530362	C	A	-11.1504	1.34475e-08	LMAN1;LMAN1	1stExon;5'UTR	Island	TRUE
cg21438527	rs200482	6	1584549	A	G	11.1482	1.36114e-08	HIST1H4D	TSS200	S_Shore	TRUE
cg21438527	rs200484	6	1586319	G	A	11.1482	1.36114e-08	HIST1H4D	TSS200	S_Shore	TRUE
cg21438527	rs200490	6	1607580	A	C	11.1482	1.36114e-08	HIST1H4D	TSS200	S_Shore	TRUE
cg21438527	rs200501	6	1599587	A	G	11.1482	1.36114e-08	HIST1H4D	TSS200	S_Shore	TRUE
cg21438527	rs200948	6	1645917	G	A	11.1482	1.36114e-08	HIST1H4D	TSS200	S_Shore	TRUE
cg21438527	rs200953	6	1647912	G	A	11.1482	1.36114e-08	HIST1H4D	TSS200	S_Shore	TRUE
cg21438527	rs200989	6	1627087	G	A	11.1482	1.36114e-08	HIST1H4D	TSS200	S_Shore	TRUE
cg21438527	rs200990	6	1626468	C	A	11.1482	1.36114e-08	HIST1H4D	TSS200	S_Shore	TRUE
cg21438527	rs201002	6	1618837	G	A	11.1482	1.36114e-08	HIST1H4D	TSS200	S_Shore	TRUE
cg21438527	rs2747054	6	1594004	G	A	11.1482	1.36114e-08	HIST1H4D	TSS200	S_Shore	TRUE
cg21438527	rs370155	6	1592676	C	A	11.1482	1.36114e-08	HIST1H4D	TSS200	S_Shore	TRUE
cg17704839	rs2036376	19	20595273	G	A	-11.1472	1.36811e-08	UBL5;UBL5	Body;Body	S_Shore	TRUE
cg05499111	rs10904368	15	22969995	A	G	-11.1439	1.39232e-08				TRUE
cg21438527	rs200995	6	1624339	G	A	11.1405	1.41833e-08	HIST1H4D	TSS200	S_Shore	TRUE
cg04701034	rs4975577	14	51504143	A	G	11.1398	1.42373e-08	NID2	TSS1500	Island	TRUE
cg06606381	rs1233480	12	103607483	A	G	-11.1387	1.43153e-08	FBRSL1	Body		TRUE
cg02244970	rs1945242	11	1067445	G	A	-11.1376	1.44034e-08	OR4A15	TSS200		TRUE
cg10856724	rs10748382	12	3949317	A	G	-11.1371	1.44396e-08				TRUE
cg10856724	rs7969922	12	3974279	A	G	-11.1371	1.44396e-08				TRUE
cg14011486	rs7575643	1	152596203	G	A	11.1327	1.47885e-08	LIN28	TSS200	Island	TRUE
cg00903577	rs3749971	6	511666	A	G	-11.1307	1.49479e-08			N_Shore	TRUE
cg16701652	rs2732674	17	21707305	G	A	-11.1285	1.51252e-08	C17orf58;C17orf58	3'UTR;3'UTR	N_Shore	TRUE
cg02244970	rs17630028	11	1217195	A	G	-11.1273	1.522e-08	OR4A15	TSS200		TRUE
cg02244970	rs1876924	11	1212414	A	G	-11.1273	1.522e-08	OR4A15	TSS200		TRUE
cg02244970	rs1945237	11	1094847	G	A	-11.1273	1.522e-08	OR4A15	TSS200		TRUE
cg02244970	rs7111634	11	1050125	G	A	-11.1273	1.522e-08	OR4A15	TSS200		TRUE
cg02244970	rs7123108	11	1050179	A	G	-11.1273	1.522e-08	OR4A15	TSS200		TRUE
cg01256320	rs2245420	12	103004519	C	G	-11.1262	1.53068e-08	FBRSL1	Body		TRUE
cg08325307	rs1020223	7	123107460	G	A	11.1242	1.54771e-08	CCDC129;CCDC129	1stExon;5'UTR		TRUE
cg13679164	rs6908815	6	6485930	G	A	-11.1215	1.57004e-08				TRUE
cg17862947	rs3130141	12	102654749	A	C	-11.1192	1.5893e-08	FBRSL1	Body		TRUE
cg01256320	rs2844792	12	103006251	A	G	-11.1123	1.64923e-08	FBRSL1	Body		TRUE
cg02244970	rs7126549	11	1075346	G	A	-11.112	1.65205e-08	OR4A15	TSS200		TRUE
cg14011486	rs12052983	1	152624634	A	C	11.1079	1.68855e-08	LIN28	TSS200	Island	TRUE
cg03929089	rs1608268	4	69888429	A	G	11.1073	1.6936e-08			Island	TRUE
cg03929089	rs8186106	4	69824317	A	G	11.1073	1.6936e-08			Island	TRUE
cg02244970	rs1807254	11	1128317	A	G	-11.0983	1.77708e-08	OR4A15	TSS200		TRUE
cg02753903	rs3129039	19	9284661	A	G	11.0981	1.77969e-08	RYR1;RYR1	Body;Body	Island	TRUE
cg12093005	rs9257805	12	103739738	G	A	-11.0973	1.7866e-08	FBRSL1	Body		TRUE
cg11707556	rs7934062	5	39072920	A	C	11.0966	1.7937e-08	ANKRD33B	3'UTR		TRUE
cg04559908	rs3130350	6	592284	A	C	-11.0954	1.80558e-08	DPCR1	Body	N_Shelf	TRUE
cg04559908	rs3130351	6	591931	A	G	-11.0954	1.80558e-08	DPCR1	Body	N_Shelf	TRUE
cg04559908	rs3130352	6	591766	A	G	-11.0954	1.80558e-08	DPCR1	Body	N_Shelf	TRUE
cg04559908	rs3132647	6	589386	G	A	-11.0954	1.80558e-08	DPCR1	Body	N_Shelf	TRUE
cg25995724	rs9526814	8	29653262	C	A	-11.0922	1.836e-08	FABP5;FABP5	1stExon;5'UTR	Island	TRUE
cg06606381	rs3094621	12	102756144	G	A	-11.091	1.84814e-08	FBRSL1	Body		TRUE
cg06606381	rs3094622	12	102756945	G	A	-11.091	1.84814e-08	FBRSL1	Body		TRUE
cg10856724	rs4002730	12	3321188	G	A	-11.0902	1.85649e-08				TRUE
cg09708560	rs2874089	12	37196399	A	G	-11.0898	1.86039e-08				TRUE
cg01256320	rs2230683	12	104196031	G	A	-11.0879	1.87892e-08	FBRSL1	Body		TRUE
cg01256320	rs3129791	12	104132914	A	G	-11.0879	1.87892e-08	FBRSL1	Body		TRUE
cg01256320	rs3130838	12	104220679	G	A	-11.0879	1.87892e-08	FBRSL1	Body		TRUE
cg01256320	rs3130893	12	104106500	G	A	-11.0879	1.87892e-08	FBRSL1	Body		TRUE
cg01256320	rs3135309	12	104231402	C	A	-11.0879	1.87892e-08	FBRSL1	Body		TRUE
cg01256320	rs3135316	12	104222358	G	A	-11.0879	1.87892e-08	FBRSL1	Body		TRUE
cg01620082	rs1611738	3	95846701	A	C	-11.0851	1.90711e-08			Island	TRUE
cg01620082	rs2517855	3	95855243	A	G	-11.0851	1.90711e-08			Island	TRUE
cg01620082	rs2517862	3	95856470	A	G	-11.0851	1.90711e-08			Island	TRUE
cg15704280	rs507015	7	5638260	G	A	11.0829	1.93039e-08	SEPT13	Body	Island	TRUE
cg11401929	rs11812185	10	24412470	A	C	-11.0785	1.97569e-08	AGAP5	TSS200		TRUE
cg11401929	rs4838566	10	24434753	A	G	-11.0785	1.97569e-08	AGAP5	TSS200		TRUE
cg11401929	rs7921218	10	24347407	C	A	-11.0785	1.97569e-08	AGAP5	TSS200		TRUE
cg12856521	rs7317491	11	1781970	A	G	11.0784	1.9767e-08	DGKZ;DGKZ;DGKZ;DGKZ	Body;Body;Body;Body	Island	TRUE
cg10467968	rs4754214	6	75324397	C	A	-11.0783	1.97788e-08	EHMT2;EHMT2	Body;Body	N_Shelf	TRUE
cg21041751	rs1389531	4	78547080	G	A	-11.0775	1.98665e-08	COL25A1;COL25A1	Body;Body		TRUE
cg21041751	rs8097667	4	78546693	G	A	-11.0764	1.998e-08	COL25A1;COL25A1	Body;Body		TRUE
cg06606381	rs1233599	12	104353709	C	A	-11.076	2.00278e-08	FBRSL1	Body		TRUE
cg25599786	rs2279775	5	1307649	A	G	-11.0738	2.02672e-08	PDCD6	Body		TRUE
cg04363536	rs4974088	3	568123	A	G	11.0721	2.04471e-08	NICN1	TSS200	S_Shore	TRUE
cg25548582	rs4885948	13	710635	G	A	-11.0701	2.06712e-08	UTP14C;ALG11	TSS200;Body		TRUE
cg24924572	rs10734783	1	28787612	G	A	11.0687	2.08285e-08				TRUE
cg24924572	rs10843627	1	28780222	A	G	11.0687	2.08285e-08				TRUE
cg24924572	rs4930889	1	28790175	G	A	11.0687	2.08285e-08				TRUE
cg24924572	rs7297032	1	28772227	G	A	11.0687	2.08285e-08				TRUE
cg15196058	rs1264352	4	100144671	C	G	-11.065	2.12374e-08				TRUE
cg08242859	rs9927871	7	117838237	A	C	-11.0629	2.14868e-08	IMPDH1;IMPDH1;IMPDH1;IMPDH1;IMPDH1;IMPDH1;IMPDH1	3'UTR;3'UTR;3'UTR;3'UTR;3'UTR;3'UTR;3'UTR		TRUE
cg03929089	rs2193324	4	69746421	A	G	11.0602	2.17943e-08			Island	TRUE
cg01620082	rs9257809	3	96322076	G	A	-11.0477	2.32985e-08			Island	TRUE
cg10856724	rs11168334	12	3406556	G	A	-11.0459	2.35238e-08				TRUE
cg10856724	rs11520277	12	3804399	A	G	-11.0459	2.35238e-08				TRUE
cg10856724	rs4556621	12	3632024	A	C	-11.0459	2.35238e-08				TRUE
cg02753903	rs1628578	19	9248023	C	A	11.0434	2.38415e-08	RYR1;RYR1	Body;Body	Island	TRUE
cg02753903	rs1736922	19	9249556	A	G	11.0434	2.38415e-08	RYR1;RYR1	Body;Body	Island	TRUE
cg02753903	rs2517911	19	9258891	G	A	11.0434	2.38415e-08	RYR1;RYR1	Body;Body	Island	TRUE
cg01256320	rs3094054	12	102753702	A	C	-11.0399	2.42943e-08	FBRSL1	Body		TRUE
cg19862616	rs6978677	7	9794437	A	G	11.0396	2.4332e-08	NCRNA00174	Body	Island	TRUE
cg00311963	rs7067486	Y	6994443	G	A	-11.0306	2.55415e-08	LOC100101121;TTTY23	TSS1500;TSS1500	S_Shore	TRUE
cg00311963	rs9786770	Y	12170051	G	A	-11.0306	2.55415e-08	LOC100101121;TTTY23	TSS1500;TSS1500	S_Shore	TRUE
cg00311963	rs7892920	Y	9297771	A	G	-11.0296	2.56678e-08	LOC100101121;TTTY23	TSS1500;TSS1500	S_Shore	TRUE
cg03929089	rs507015	4	68929736	G	A	11.028	2.58899e-08			Island	TRUE
cg06606381	rs3094032	12	102733350	A	G	-11.0227	2.66332e-08	FBRSL1	Body		TRUE
cg21600908	rs9257803	12	103741490	A	G	-11.0221	2.67239e-08	FBRSL1	Body		TRUE
cg12753165	rs6647997	1	162831624	G	A	-11.0209	2.68978e-08	TOMM20	3'UTR		TRUE
cg01620082	rs429479	3	96306084	G	A	-11.0199	2.70471e-08			Island	TRUE
cg01061520	rs28641196	Y	6440250	G	A	-11.018	2.73135e-08			Island	TRUE
cg25404033	rs7672749	7	19499708	A	G	-11.018	2.73262e-08				TRUE
cg01061520	rs17250177	Y	11831034	A	G	11.0154	2.77053e-08			Island	TRUE
cg01061520	rs17250310	Y	2800723	C	A	11.0154	2.77053e-08			Island	TRUE
cg01061520	rs17306762	Y	4867363	A	T	11.0154	2.77053e-08			Island	TRUE
cg01061520	rs17316702	Y	1369620	A	G	11.0154	2.77053e-08			Island	TRUE
cg01061520	rs35960273	Y	5162373	G	A	11.0154	2.77053e-08			Island	TRUE
cg01061520	rs3906451	Y	13035384	C	A	11.0154	2.77053e-08			Island	TRUE
cg01061520	rs871626	Y	13436036	G	A	11.0154	2.77053e-08			Island	TRUE
cg01061520	rs966239	Y	10085552	C	G	11.0154	2.77053e-08			Island	TRUE
cg22731440	rs1150753	6	736361	G	A	-11.0091	2.86459e-08	HLA-B	Body	N_Shore	TRUE
cg22731440	rs1270942	6	595354	G	A	-11.0091	2.86459e-08	HLA-B	Body	N_Shore	TRUE
cg22731440	rs497309	6	568978	C	A	-11.0091	2.86459e-08	HLA-B	Body	N_Shore	TRUE
cg22731440	rs558702	6	546820	A	G	-11.0091	2.86459e-08	HLA-B	Body	N_Shore	TRUE
cg12093005	rs13211507	12	104828690	G	A	-11.0078	2.88522e-08	FBRSL1	Body		TRUE
cg19714940	rs903630	11	160101459	A	G	11.0049	2.92978e-08	ADM	TSS200	Island	TRUE
cg18365865	rs8112960	19	1042125	A	G	11.004	2.94377e-08	ZNF492	5'UTR	Island	TRUE
cg23085500	rs11081772	12	15136841	A	G	10.9996	3.01459e-08	WBP11	Body	N_Shelf	TRUE
cg07153826	rs2041540	20	44669178	G	A	-10.999	3.02424e-08	RPS21	Body	Island	TRUE
cg10154826	rs2647025	6	15034955	A	G	10.9988	3.02777e-08	FAM8A1	1stExon	Island	TRUE
cg27275811	rs9402461	11	58707249	A	G	-10.9979	3.04179e-08			N_Shelf	TRUE
cg13976154	rs12731329	1	561082	C	A	-10.9977	3.04587e-08	RAB3B	Body		TRUE
cg09708560	rs17222167	12	37170724	G	A	-10.9967	3.06124e-08				TRUE
cg27060340	rs1052551	17	565925	A	G	-10.9942	3.10278e-08	ARHGAP27;ARHGAP27	1stExon;5'UTR	N_Shelf	TRUE
cg27060340	rs1052587	17	599605	G	A	-10.9942	3.10278e-08	ARHGAP27;ARHGAP27	1stExon;5'UTR	N_Shelf	TRUE
cg27060340	rs17574361	17	605203	G	A	-10.9942	3.10278e-08	ARHGAP27;ARHGAP27	1stExon;5'UTR	N_Shelf	TRUE
cg27060340	rs17574604	17	608614	G	A	-10.9942	3.10278e-08	ARHGAP27;ARHGAP27	1stExon;5'UTR	N_Shelf	TRUE
cg27060340	rs17577094	17	684493	G	A	-10.9942	3.10278e-08	ARHGAP27;ARHGAP27	1stExon;5'UTR	N_Shelf	TRUE
cg27060340	rs17650901	17	536692	G	A	-10.9942	3.10278e-08	ARHGAP27;ARHGAP27	1stExon;5'UTR	N_Shelf	TRUE
cg27060340	rs17651549	17	558279	A	G	-10.9942	3.10278e-08	ARHGAP27;ARHGAP27	1stExon;5'UTR	N_Shelf	TRUE
cg27060340	rs17652121	17	570974	G	A	-10.9942	3.10278e-08	ARHGAP27;ARHGAP27	1stExon;5'UTR	N_Shelf	TRUE
cg27060340	rs17660464	17	674994	A	C	-10.9942	3.10278e-08	ARHGAP27;ARHGAP27	1stExon;5'UTR	N_Shelf	TRUE
cg27060340	rs7350928	17	605101	A	G	-10.9942	3.10278e-08	ARHGAP27;ARHGAP27	1stExon;5'UTR	N_Shelf	TRUE
cg15427793	rs1964363	7	506571	A	G	10.9936	3.11383e-08	ZNF117;ZNF117	1stExon;5'UTR		TRUE
cg02652978	rs1872667	16	52644886	G	A	10.9932	3.11965e-08	PLCG2	Body		TRUE
cg02652978	rs7204334	16	52641019	A	G	10.9932	3.11965e-08	PLCG2	Body		TRUE
cg27275811	rs9389037	11	58714639	G	A	-10.9925	3.13233e-08			N_Shelf	TRUE
cg16701652	rs17660132	17	21822199	G	A	-10.9922	3.13634e-08	C17orf58;C17orf58	3'UTR;3'UTR	N_Shore	TRUE
cg11700349	rs2161459	7	43723677	A	G	-10.9921	3.1383e-08	ZNF92;ZNF92	TSS200;TSS200	N_Shore	TRUE
cg11707556	rs1411423	5	39713958	C	A	-10.9847	3.26578e-08	ANKRD33B	3'UTR		TRUE
cg11707556	rs4881718	5	39689665	A	G	-10.9847	3.26578e-08	ANKRD33B	3'UTR		TRUE
cg14222797	rs7895871	10	28860409	G	A	-10.9736	3.46451e-08	RSU1;RSU1	TSS1500;TSS1500	Island	TRUE
cg11038491	rs414435	20	9473709	A	G	-10.973	3.47704e-08	LOC647979	Body	Island	TRUE
cg27060340	rs1881194	17	745815	A	G	-10.9696	3.54056e-08	ARHGAP27;ARHGAP27	1stExon;5'UTR	N_Shelf	TRUE
cg11340603	rs11727409	12	61903105	C	A	10.9646	3.63715e-08	SYT1;SYT1;SYT1	Body;Body;Body		TRUE
cg10467968	rs17667107	6	75478098	A	G	-10.964	3.64736e-08	EHMT2;EHMT2	Body;Body	N_Shelf	TRUE
cg25299176	rs11682582	17	137756819	G	A	-10.9636	3.65591e-08	YWHAE;YWHAE	1stExon;Body	Island	TRUE
cg00902674	rs10494828	3	89052329	A	G	-10.9593	3.74028e-08	SLC9A10	Body	Island	TRUE
cg02244970	rs17531522	11	755227	G	A	-10.9475	3.98511e-08	OR4A15	TSS200		TRUE
cg02244970	rs1947923	11	769529	G	A	-10.9475	3.98511e-08	OR4A15	TSS200		TRUE
cg01369511	rs9274759	2	37889776	A	G	-10.9461	4.01383e-08	FAM136A	Body	N_Shore	TRUE
cg23071740	rs12754	1	178419322	C	A	-10.9445	4.0485e-08			Island	TRUE
cg16652462	rs415430	17	1179477	G	A	10.9399	4.15126e-08	LOC644172	Body	Island	TRUE
cg10420223	rs2517597	6	554628	A	G	-10.9362	4.23449e-08	UBD	Body		TRUE
cg10420223	rs2523979	6	556954	A	T	-10.9362	4.23449e-08	UBD	Body		TRUE
cg10420223	rs2523981	6	556621	A	G	-10.9362	4.23449e-08	UBD	Body		TRUE
cg10420223	rs2523986	6	554685	A	G	-10.9362	4.23449e-08	UBD	Body		TRUE
cg10420223	rs2523987	6	553432	C	A	-10.9362	4.23449e-08	UBD	Body		TRUE
cg10420223	rs2523988	6	552568	G	A	-10.9362	4.23449e-08	UBD	Body		TRUE
cg01620082	rs2245420	3	95595719	C	G	-10.926	4.47117e-08			Island	TRUE
cg05074385	rs1235162	6	599984	G	A	-10.9226	4.55319e-08	TRIM15	Body	N_Shelf	TRUE
cg11204664	rs199533	17	503477	A	G	10.92	4.61741e-08			S_Shelf	TRUE
cg10420223	rs1233599	6	795373	C	A	-10.9197	4.62416e-08	UBD	Body		TRUE
cg00337181	rs9468508	6	705083	A	G	-10.9175	4.67984e-08	SCAND3	Body		TRUE
cg27060340	rs1052553	17	570890	G	A	-10.9167	4.70039e-08	ARHGAP27;ARHGAP27	1stExon;5'UTR	N_Shelf	TRUE
cg03764088	rs10067993	15	15833317	A	G	-10.9155	4.73093e-08			Island	TRUE
cg02155558	rs8023508	15	554155	G	A	10.9147	4.74911e-08	ADAL;LCMT2;ADAL	TSS1500;1stExon;TSS1500	Island	TRUE
cg01061520	rs17316192	Y	2796863	C	A	10.9089	4.90091e-08			Island	TRUE
cg01570182	rs415430	17	521691	G	A	10.9064	4.9651e-08			Island	TRUE
cg15196058	rs1634721	4	99956638	A	G	-10.9031	5.05585e-08				TRUE
cg18127682	rs4985682	6	88334102	G	A	10.8991	5.16414e-08	EPHA7	Body		TRUE
cg18944383	rs3904275	4	61065115	G	A	-10.8977	5.20199e-08	ENPEP	TSS200	N_Shore	TRUE
cg23762487	rs9261207	6	1159191	G	A	10.8957	5.25842e-08	HCG27	Body	Island	TRUE
cg06799747	rs9667626	11	531674	G	A	-10.8951	5.27503e-08				TRUE
cg17711091	rs1026150	1	77620089	A	G	-10.8945	5.29401e-08	S100A10	5'UTR	Island	TRUE
cg00337181	rs9461507	6	526560	A	G	-10.8868	5.51616e-08	SCAND3	Body		TRUE
cg07180897	rs3131296	6	556137	A	G	-10.8857	5.54973e-08	HLA-DQB2	Body	N_Shore	TRUE
cg07180897	rs3132956	6	549692	A	G	-10.8857	5.54973e-08	HLA-DQB2	Body	N_Shore	TRUE
cg07180897	rs3134942	6	560359	A	C	-10.8857	5.54973e-08	HLA-DQB2	Body	N_Shore	TRUE
cg04559908	rs2734583	6	585357	G	A	-10.8833	5.62136e-08	DPCR1	Body	N_Shelf	TRUE
cg10420223	rs1233579	6	813898	G	A	-10.8829	5.63367e-08	UBD	Body		TRUE
cg10420223	rs1233619	6	781109	A	G	-10.8829	5.63367e-08	UBD	Body		TRUE
cg10420223	rs3118361	6	628274	A	G	-10.8829	5.63367e-08	UBD	Body		TRUE
cg10420223	rs3118370	6	693460	C	A	-10.8829	5.63367e-08	UBD	Body		TRUE
cg10420223	rs3130837	6	578469	A	C	-10.8829	5.63367e-08	UBD	Body		TRUE
cg10420223	rs3130845	6	603194	G	A	-10.8829	5.63367e-08	UBD	Body		TRUE
cg10420223	rs3130895	6	620770	A	G	-10.8829	5.63367e-08	UBD	Body		TRUE
cg10420223	rs3131073	6	605589	A	G	-10.8829	5.63367e-08	UBD	Body		TRUE
cg10420223	rs3131093	6	689124	A	G	-10.8829	5.63367e-08	UBD	Body		TRUE
cg10420223	rs3131343	6	750997	A	G	-10.8829	5.63367e-08	UBD	Body		TRUE
cg10420223	rs3132389	6	695540	C	A	-10.8829	5.63367e-08	UBD	Body		TRUE
cg10420223	rs3132392	6	687932	G	A	-10.8829	5.63367e-08	UBD	Body		TRUE
cg10420223	rs4324798	6	750444	A	G	-10.8829	5.63367e-08	UBD	Body		TRUE
cg10420223	rs7767099	6	757863	A	G	-10.8829	5.63367e-08	UBD	Body		TRUE
cg21438527	rs13213152	6	2160343	G	A	10.8826	5.64228e-08	HIST1H4D	TSS200	S_Shore	TRUE
cg21438527	rs2232423	6	2176796	G	A	10.8826	5.64228e-08	HIST1H4D	TSS200	S_Shore	TRUE
cg10467968	rs10890730	6	75471450	A	G	-10.8815	5.67428e-08	EHMT2;EHMT2	Body;Body	N_Shelf	TRUE
cg01061520	rs7067512	Y	8081310	G	A	-10.8811	5.68666e-08			Island	TRUE
cg01061520	rs7893052	Y	5385849	G	A	-10.8811	5.68666e-08			Island	TRUE
cg01061520	rs7893059	Y	7056692	G	A	-10.8811	5.68666e-08			Island	TRUE
cg01061520	rs9785740	Y	1143467	G	A	-10.8811	5.68666e-08			Island	TRUE
cg01061520	rs9786369	Y	12124822	C	A	-10.8811	5.68666e-08			Island	TRUE
cg01061520	rs9786620	Y	7863334	G	A	-10.8811	5.68666e-08			Island	TRUE
cg21041751	rs9945976	4	78524382	G	A	-10.8811	5.68807e-08	COL25A1;COL25A1	Body;Body		TRUE
cg05378695	rs9341301	Y	5494946	G	A	10.8804	5.70876e-08	TTTY8;TTTY8B	TSS1500;TSS1500		TRUE
cg15704280	rs7935661	7	4374089	A	C	10.8782	5.77505e-08	SEPT13	Body	Island	TRUE
cg18944383	rs7124266	4	62116322	C	A	-10.8727	5.95031e-08	ENPEP	TSS200	N_Shore	TRUE
cg03929089	rs588458	4	71162223	A	C	10.869	6.06849e-08			Island	TRUE
cg19325487	rs2394550	2	84361083	A	G	-10.8686	6.08096e-08				TRUE
cg23634079	rs2227138	6	672305	A	G	-10.8681	6.09784e-08	MSH5;MSH5;MSH5;MSH5	Body;Body;Body;Body	S_Shelf	TRUE
cg23634079	rs3135353	6	680682	A	G	-10.8681	6.09784e-08	MSH5;MSH5;MSH5;MSH5	Body;Body;Body;Body	S_Shelf	TRUE
cg19508790	rs1589390	12	3868535	G	A	-10.8675	6.11764e-08				TRUE
cg12093005	rs3094067	12	102786822	C	A	-10.8575	6.45281e-08	FBRSL1	Body		TRUE
cg02670466	rs1510798	3	42391025	A	C	-10.8557	6.51724e-08	NBEAL2	TSS1500	N_Shore	TRUE
cg02670466	rs6853673	3	42406004	A	C	-10.8557	6.51724e-08	NBEAL2	TSS1500	N_Shore	TRUE
cg17639987	rs10950195	7	5647976	G	A	10.8494	6.74097e-08			N_Shelf	TRUE
cg12074688	rs5947379	X	780816	A	C	10.8484	6.7769e-08	SPIN2B;SPIN2B;SPIN2B;SPIN2B;SPIN2B;SPIN2B	5'UTR;1stExon;1stExon;5'UTR;5'UTR;1stExon	Island	TRUE
cg16105309	rs2457497	15	3340839	A	G	10.8475	6.80964e-08	ADAMTS7	Body	N_Shelf	TRUE
cg01061520	rs17222167	Y	6898856	G	A	10.846	6.86518e-08			Island	TRUE
cg05275182	rs7206210	16	58986034	G	A	-10.8452	6.89388e-08				TRUE
cg01061520	rs11096430	Y	9767075	A	C	-10.827	7.59788e-08			Island	TRUE
cg01061520	rs1270119	Y	6674625	A	G	-10.827	7.59788e-08			Island	TRUE
cg01061520	rs17222251	Y	7234945	A	G	-10.827	7.59788e-08			Island	TRUE
cg01061520	rs17222419	Y	8029995	A	G	-10.827	7.59788e-08			Island	TRUE
cg01061520	rs2740981	Y	4954758	A	G	-10.827	7.59788e-08			Island	TRUE
cg01061520	rs3865828	Y	12616149	A	G	-10.827	7.59788e-08			Island	TRUE
cg01061520	rs3906452	Y	13035739	A	C	-10.827	7.59788e-08			Island	TRUE
cg01061520	rs4141564	Y	793259	G	A	-10.827	7.59788e-08			Island	TRUE
cg01061520	rs7067253	Y	6853216	A	G	-10.827	7.59788e-08			Island	TRUE
cg01061520	rs7067513	Y	6170073	A	G	-10.827	7.59788e-08			Island	TRUE
cg01061520	rs895530	Y	1515311	C	A	-10.827	7.59788e-08			Island	TRUE
cg01061520	rs9306840	Y	9666033	A	G	-10.827	7.59788e-08			Island	TRUE
cg01061520	rs9645174	Y	9352742	G	A	-10.827	7.59788e-08			Island	TRUE
cg01061520	rs9785677	Y	13779477	A	C	-10.827	7.59788e-08			Island	TRUE
cg01061520	rs9785843	Y	12092632	A	G	-10.827	7.59788e-08			Island	TRUE
cg01061520	rs9785894	Y	13864367	A	C	-10.827	7.59788e-08			Island	TRUE
cg01061520	rs9785994	Y	6744219	A	G	-10.827	7.59788e-08			Island	TRUE
cg01061520	rs9786064	Y	14176770	A	G	-10.827	7.59788e-08			Island	TRUE
cg01061520	rs9786119	Y	9719870	G	A	-10.827	7.59788e-08			Island	TRUE
cg01061520	rs9786205	Y	1151724	A	G	-10.827	7.59788e-08			Island	TRUE
cg01061520	rs9786233	Y	9168804	C	A	-10.827	7.59788e-08			Island	TRUE
cg01061520	rs9786251	Y	6018943	G	C	-10.827	7.59788e-08			Island	TRUE
cg01061520	rs9786307	Y	9241686	A	G	-10.827	7.59788e-08			Island	TRUE
cg01061520	rs9786314	Y	599118	G	A	-10.827	7.59788e-08			Island	TRUE
cg01061520	rs9786678	Y	12525428	A	G	-10.827	7.59788e-08			Island	TRUE
cg01061520	rs9786743	Y	1560383	G	A	-10.827	7.59788e-08			Island	TRUE
cg01061520	rs9786789	Y	12332766	A	C	-10.827	7.59788e-08			Island	TRUE
cg16301989	rs12703305	2	69042870	G	A	10.8229	7.76935e-08				TRUE
cg16301989	rs13230671	2	69040138	G	A	10.8229	7.76935e-08				TRUE
cg16301989	rs13233777	2	69040433	C	A	10.8229	7.76935e-08				TRUE
cg06606381	rs3094050	12	102726306	G	A	-10.822	7.80402e-08	FBRSL1	Body		TRUE
cg06606381	rs3129809	12	102749276	G	A	-10.822	7.80402e-08	FBRSL1	Body		TRUE
cg06606381	rs3129820	12	102741328	A	G	-10.822	7.80402e-08	FBRSL1	Body		TRUE
cg06606381	rs3129822	12	102738689	A	C	-10.822	7.80402e-08	FBRSL1	Body		TRUE
cg06606381	rs3130126	12	102731158	A	C	-10.822	7.80402e-08	FBRSL1	Body		TRUE
cg06606381	rs3132625	12	102737177	G	A	-10.822	7.80402e-08	FBRSL1	Body		TRUE
cg06606381	rs3132630	12	102739779	A	G	-10.822	7.80402e-08	FBRSL1	Body		TRUE
cg06606381	rs3132631	12	102740252	A	G	-10.822	7.80402e-08	FBRSL1	Body		TRUE
cg16658931	rs10781528	19	88683038	A	G	10.8219	7.80963e-08	SHANK1	Body	Island	TRUE
cg04559908	rs3094621	6	591370	G	A	-10.8208	7.85452e-08	DPCR1	Body	N_Shelf	TRUE
cg04559908	rs3094622	6	592171	G	A	-10.8208	7.85452e-08	DPCR1	Body	N_Shelf	TRUE
cg23224356	rs10039754	2	69219783	A	G	-10.8208	7.856e-08	ANKRD36B	TSS1500	Island	TRUE
cg02606988	rs17250345	Y	2272934	A	G	10.8198	7.89908e-08	TSPY4;TSPY4	Body;Body	S_Shore	TRUE
cg10856724	rs7295310	12	3562932	G	A	-10.8142	8.13978e-08				TRUE
cg10420223	rs3130891	6	549344	C	G	-10.8117	8.25012e-08	UBD	Body		TRUE
cg16652462	rs2957297	17	688545	A	C	10.8085	8.39193e-08	LOC644172	Body	Island	TRUE
cg06657028	rs1535039	6	669063	G	A	-10.8077	8.42619e-08	TRIM31	Body		TRUE
cg06657028	rs2746149	6	645140	G	A	-10.8077	8.42619e-08	TRIM31	Body		TRUE
cg06657028	rs2746150	6	637794	A	G	-10.8077	8.42619e-08	TRIM31	Body		TRUE
cg06657028	rs442694	6	723808	A	C	-10.8077	8.42619e-08	TRIM31	Body		TRUE
cg22177721	rs818314	6	60593245	A	G	10.8077	8.42666e-08				TRUE
cg21600908	rs3094067	12	102786640	C	A	-10.8073	8.44545e-08	FBRSL1	Body		TRUE
cg15633388	rs1635291	17	514617	G	A	-10.8031	8.63525e-08			N_Shelf	TRUE
cg15633388	rs1724400	17	510659	A	C	-10.8031	8.63525e-08			N_Shelf	TRUE
cg01796902	rs17524608	7	31819816	A	C	-10.803	8.64416e-08				TRUE
cg01620082	rs1655900	3	95761789	A	G	-10.8	8.78294e-08			Island	TRUE
cg25312636	rs12993519	6	97924772	A	G	10.7996	8.80046e-08	COL11A2;COL11A2;COL11A2	Body;Body;Body		TRUE
cg22705835	rs3803361	10	24985088	A	G	10.7978	8.88773e-08	REEP3	Body		TRUE
cg23071740	rs3735666	1	178418564	C	A	-10.794	9.06703e-08			Island	TRUE
cg16652462	rs2463524	17	646578	G	A	10.794	9.06805e-08	LOC644172	Body	Island	TRUE
cg01256320	rs9257803	12	103742812	A	G	-10.7937	9.08421e-08	FBRSL1	Body		TRUE
cg27060340	rs2532316	17	710713	A	G	-10.7933	9.10091e-08	ARHGAP27;ARHGAP27	1stExon;5'UTR	N_Shelf	TRUE
cg22731440	rs1269852	6	756685	C	G	-10.7897	9.28165e-08	HLA-B	Body	N_Shore	TRUE
cg22731440	rs3130288	6	772495	A	C	-10.7897	9.28165e-08	HLA-B	Body	N_Shore	TRUE
cg22731440	rs3132941	6	808466	G	C	-10.7897	9.28165e-08	HLA-B	Body	N_Shore	TRUE
cg01369511	rs2076522	2	38156912	G	C	-10.7879	9.36839e-08	FAM136A	Body	N_Shore	TRUE
cg07153826	rs16893404	20	44597190	A	G	-10.7858	9.47874e-08	RPS21	Body	Island	TRUE
cg02753903	rs885945	19	9246673	A	G	10.7828	9.62892e-08	RYR1;RYR1	Body;Body	Island	TRUE
cg00311963	rs35768594	Y	2076246	A	G	-10.7812	9.71376e-08	LOC100101121;TTTY23	TSS1500;TSS1500	S_Shore	TRUE
cg06606381	rs1233579	12	104372234	G	A	-10.7791	9.82222e-08	FBRSL1	Body		TRUE
cg06606381	rs1233619	12	104339445	A	G	-10.7791	9.82222e-08	FBRSL1	Body		TRUE
cg06606381	rs3116830	12	103917322	A	G	-10.7791	9.82222e-08	FBRSL1	Body		TRUE
cg06606381	rs3117326	12	103844519	A	G	-10.7791	9.82222e-08	FBRSL1	Body		TRUE
cg06606381	rs3118361	12	104186610	A	G	-10.7791	9.82222e-08	FBRSL1	Body		TRUE
cg06606381	rs3118370	12	104251796	C	A	-10.7791	9.82222e-08	FBRSL1	Body		TRUE
cg06606381	rs3130834	12	103836748	G	A	-10.7791	9.82222e-08	FBRSL1	Body		TRUE
cg06606381	rs3130837	12	104136805	A	C	-10.7791	9.82222e-08	FBRSL1	Body		TRUE
cg06606381	rs3130845	12	104161530	G	A	-10.7791	9.82222e-08	FBRSL1	Body		TRUE
cg06606381	rs3130895	12	104179106	A	G	-10.7791	9.82222e-08	FBRSL1	Body		TRUE
[truncated: 3,436 more rows]

## Sheet: b) SNP Annotation
SNP	CHR	Minor Allele	Major Allele	MAF	MAPINFO	Transcript	Gene	Mutation	Gene Locations
rs11212749	11	A	G	0.1555	108539604	NM_004398	DDX10	Silent	Silent
rs1975910	11	A	G	0.1555	108622394	NM_004398	DDX10	Silent	Silent
rs2615760	11	A	G	0.1555	108673298	NM_004398	DDX10	Silent	Silent
rs1881194	17	A	G	0.1737	44248814	NM_001193465,NM_001193466,NM_015443	KANSL1,KANSL1,KANSL1	Synonymous_S232S,Synonymous_S232S,Synonymous_S232S	Synonymous_S232S,Synonymous_S232S,Synonymous_S232S
rs17577094	17	G	A	0.1723	44187492	NM_001193465,NM_001193466,NM_015443	KANSL1,KANSL1,KANSL1	Silent,Silent,Silent	Silent,Silent,Silent
rs17660464	17	A	C	0.1723	44177993	NM_001193465,NM_001193466,NM_015443	KANSL1,KANSL1,KANSL1	Silent,Silent,Silent	Silent,Silent,Silent
rs2833916	21	G	A	0.4043	33956362	NM_144659	TCP10L	Silent	Silent
rs1818521	4	G	A	0.3361	119322004
rs2532316	17	A	G	0.1709	44213712	NM_001193465,NM_001193466,NM_015443	KANSL1,KANSL1,KANSL1	Silent,Silent,Silent	Silent,Silent,Silent
rs1264706	6	G	C	0.08824	30063652
rs8321	6	C	A	0.08824	30032522	NM_170783,NM_014596	ZNRD1,ZNRD1	Silent,Silent	Silent,Silent
rs9261290	6	G	A	0.08824	30038647	NM_170769,NM_025236	RNF39,RNF39	Silent,Silent	Silent,Silent
rs17660132	17	G	A	0.1653	44165803	NM_001193465,NM_001193466,NM_015443	KANSL1,KANSL1,KANSL1	Silent,Silent,Silent	Silent,Silent,Silent
rs10836478	11	G	A	0.395	1581028	NM_053005,NM_004420	MOB2,DUSP8	Silent,Silent	Silent,Silent
rs199533	17	A	G	0.1681	44828931	NR_040116,NM_006178	NSF,NSF	Silent,Synonymous_K702K	Silent,Synonymous_K702K
rs1982827	11	G	A	0.3983	1576079	NM_053005,NM_004420	MOB2,DUSP8	Silent,Silent	Silent,Silent
rs2856177	17	G	A	0.437	14101029	NM_001303	COX10	Silent	Silent
rs2532329	17	A	G	0.1695	44350090
rs2469933	17	A	G	0.1681	44285531	NM_001193465	KANSL1	Silent	Silent
rs2732674	17	G	A	0.1555	44280697	NM_001193465	KANSL1	Silent	Silent
rs10838987	11	A	C	0.06303	48646903
rs6460195	7	A	G	0.3487	64292695	NM_001160183,NM_006524,NR_027661,NR_027660	ZNF138,ZNF138,ZNF138,ZNF138	Silent,Silent,Silent,Silent	Silent,Silent,Silent,Silent
rs17198113	4	A	G	0.2563	10138470
rs881643	4	A	G	0.2563	10134117
rs2114582	2	G	A	0.3109	179287834	NR_031666	MIR548N	Silent	Silent
rs2532274	17	G	A	0.1752	44247164	NM_001193465,NM_001193466,NM_015443	KANSL1,KANSL1,KANSL1	Silent,Silent,Silent	Silent,Silent,Silent
rs1028694	13	C	A	0.3025	44053468	NM_017993,NM_001242863,NM_001127615	ENOX1,ENOX1,ENOX1	Silent,Silent,Silent	Silent,Silent,Silent
rs9590769	13	A	G	0.3025	44095877	NM_017993,NM_001242863,NM_001127615	ENOX1,ENOX1,ENOX1	Silent,Silent,Silent	Silent,Silent,Silent
rs9594966	13	C	A	0.3025	44078678	NM_017993,NM_001242863,NM_001127615	ENOX1,ENOX1,ENOX1	Silent,Silent,Silent	Silent,Silent,Silent
rs10758192	9	A	G	0.3235	33131651	NM_001497	B4GALT1	Silent	Silent
rs2023876	X	A	G	0.1597	72401586
rs2362987	X	A	C	0.1597	72426879
rs6648146	X	G	A	0.1597	72471306
rs1036452	13	G	A	0.05462	53263266
rs1436724	13	A	G	0.05462	53278680	NM_001011705,NM_007015	LECT1,LECT1	Silent,Silent	Silent,Silent
rs693991	13	A	G	0.05462	53203671	NM_001011725,NM_001011724	HNRNPA1L2,HNRNPA1L2	Silent,Silent	Silent,Silent
rs7319451	13	A	G	0.05462	53222464
rs9526957	13	G	A	0.05462	53191674	NM_001011725,NM_001011724	HNRNPA1L2,HNRNPA1L2	Silent,Silent	Silent,Silent
rs9536184	13	A	G	0.05462	53173587
rs11034930	11	A	C	0.3941	1608229	NM_053005,NR_021489	MOB2,LOC338651	Silent,Silent	Silent,Silent
rs1235162	6	G	A	0.08475	29537224
rs983655	13	A	G	0.3051	44058279	NM_017993,NM_001242863,NM_001127615	ENOX1,ENOX1,ENOX1	Silent,Silent,Silent	Silent,Silent,Silent
rs12903744	15	G	A	0.4576	26219421	NR_040082	LOC100128714	Silent	Silent
rs8000715	13	G	A	0.05652	53228119	NM_001130912,NM_006704	SUGT1,SUGT1	Silent,Silent	Silent,Silent
rs2732651	17	A	G	0.1478	44345063
rs881642	4	A	G	0.2605	10133873
rs17585974	17	C	A	0.1624	44249199	NM_001193465,NM_001193466,NM_015443	KANSL1,KANSL1,KANSL1	Missense_K104T,Missense_K104T,Missense_K104T	Missense_K104T,Missense_K104T,Missense_K104T
rs2957297	17	A	C	0.1435	44368212
rs1510795	4	G	A	0.3445	91501614	NM_001145065,NM_207491	FAM190A,FAM190A	Silent,Silent	Silent,Silent
rs2008600	4	G	A	0.3445	91500284	NM_001145065,NM_207491	FAM190A,FAM190A	Silent,Silent	Silent,Silent
rs4842091	9	G	A	0.2605	138947167	NM_144653	NACC2	Silent	Silent
rs2463524	17	G	A	0.1447	44326245
rs1511493	15	A	G	0.4496	26218010	NR_040082	LOC100128714	Silent	Silent
rs9493450	6	A	G	0.3739	133135807	NM_001016	RPS12	Silent	Silent
rs11847580	14	C	A	0.06723	102157773
rs3825559	14	A	G	0.06723	102198596	NR_026774	LINC00239	Silent	Silent
rs7155050	14	G	A	0.06723	102153398
rs10822396	10	A	C	0.2563	66772293
rs6913344	6	A	C	0.2983	66754285
rs9453585	6	G	A	0.2983	66796668
rs9791	14	A	G	0.4195	93170993	NM_005606,NM_001008530	LGMN,LGMN	Synonymous_P417P,Synonymous_P417P	Synonymous_P417P,Synonymous_P417P
rs1809668	11	G	A	0.3992	1619907	NM_053005,NR_021489	MOB2,LOC338651	Silent,Silent	Silent,Silent
rs1530489	13	G	A	0.1826	44543013
rs11760270	7	A	G	0.3403	64254060
rs10949938	7	C	A	0.3376	64254791	NM_001160183,NM_006524,NR_027661,NR_027660	ZNF138,ZNF138,ZNF138,ZNF138	Silent,Silent,Silent,Silent	Silent,Silent,Silent,Silent
rs7928714	11	G	A	0.4328	49887622
rs11150713	16	G	A	0.3655	29282753
rs10273639	7	A	G	0.3824	142456928
rs7163739	15	G	A	0.4573	26213376	NR_040082	LOC100128714	Silent	Silent
rs1009540	12	A	C	0.105	63414872
rs415430	17	G	A	0.1723	44859144	NM_030753	WNT3	Silent	Silent
rs10211175	2	A	G	0.3025	139054836
rs2736866	8	A	G	0.1723	134429466
rs4881666	11	A	G	0.437	50071081
rs7396854	11	A	G	0.437	48365393
rs1845861	11	A	C	0.4364	50121140
rs2106072	6	A	G	0.09664	30153363	NM_001242783,NM_003449	TRIM26,TRIM26	Silent,Silent	Silent,Silent
rs2517617	6	A	G	0.09664	30161536	NM_001242783,NM_003449	TRIM26,TRIM26	Silent,Silent	Silent,Silent
rs10023401	4	G	A	0.05882	7953583
rs7149787	14	A	G	0.06303	102210398
rs12964779	18	A	G	0.4328	77794810	NM_001171967,NM_024805	RBFA,RBFA	Silent,Silent	Silent,Silent
rs3132685	6	A	G	0.1008	29945949	NR_028032	HCG9	Silent	Silent
rs1038723	11	G	A	0.3739	1562713	NM_053005	MOB2	Silent	Silent
rs12278822	11	G	A	0.3739	1521917	NM_053005	MOB2	Silent	Silent
rs17524161	1	G	A	0.2773	169622927
rs4619888	4	C	A	0.2521	10126978
rs28772724	6	A	C	0.3277	32509357
rs9271488	6	A	C	0.3193	32589000
rs4238534	15	A	G	0.2605	82564555	NM_001008226	FAM154B	Silent	Silent
rs7204265	16	G	A	0.1639	29270304
rs1807254	11	A	G	0.06356	56263539	NM_001013356	OR8U8	Silent	Silent
rs6884951	5	G	A	0.4118	174320627
rs10781530	9	C	A	0.2899	139885948
rs10870158	9	C	A	0.2899	139885820
rs7295310	12	G	A	0.4068	38118144
rs17630028	11	A	G	0.06303	56352417	NM_001013356	OR8U8	Silent	Silent
rs1876924	11	A	G	0.06303	56347636	NM_001013356	OR8U8	Silent	Silent
rs199454	17	G	A	0.1891	44800110	NR_040116,NM_006178	NSF,NSF	Silent,Silent	Silent,Silent
rs10795202	10	G	A	0.2731	4893318
rs6838042	4	A	C	0.06723	6973049	NM_001113361,NM_020773	TBC1D14,TBC1D14	Silent,Silent	Silent,Silent
rs6586261	21	A	G	0.3739	44318769	NM_001001503,NM_021075	NDUFV3,NDUFV3	Silent,Silent	Silent,Silent
rs2076006	6	A	G	0.2353	167707727	NM_001143947,NM_018974	UNC93A,UNC93A	Silent,Silent	Silent,Silent
rs2302767	17	G	A	0.2521	7350544	NM_000747	CHRNB1	Silent	Silent
rs3829603	17	A	C	0.2521	7347042	NM_004112	FGF11	Silent	Silent
rs28366298	6	C	A	0.3147	32560859
rs1216215	11	A	G	0.05042	55184504
rs17492571	11	A	G	0.05042	55129994
rs17493710	11	C	A	0.05042	55204758
rs6591439	11	A	G	0.05042	55179208
rs7109436	11	G	A	0.05042	55141349
rs7927370	11	A	G	0.05042	55136219	NM_001005275	OR4A15	Missense_A287V	Missense_A287V
rs9646416	17	A	C	0.3077	41424101
rs9440	11	G	A	0.3697	1491096	NM_053005,NM_001172223	MOB2,MOB2	Silent,Silent	Silent,Silent
rs2048398	4	A	G	0.3109	91514884	NM_001145065,NM_207491	FAM190A,FAM190A	Silent,Silent	Silent,Silent
rs404240	6	G	A	0.07983	29523957	NM_006398	UBD	Synonymous_Y66Y	Synonymous_Y66Y
rs2042591	11	G	A	0.05085	55222990
rs12449610	17	G	A	0.395	14058088	NM_001303	COX10	Silent	Silent
rs11650132	17	C	A	0.3109	41326087	NM_031862,NM_031858,NM_005899	NBR1,NBR1,NBR1	Silent,Silent,Silent	Silent,Silent,Silent
rs11651341	17	G	A	0.3109	41428061
rs11651623	17	A	G	0.3109	41329847	NM_031862,NM_031858,NM_005899	NBR1,NBR1,NBR1	Silent,Silent,Silent	Silent,Silent,Silent
rs11653231	17	A	G	0.3109	41331460	NM_031862,NM_031858,NM_005899	NBR1,NBR1,NBR1	Silent,Silent,Silent	Silent,Silent,Silent
rs11653460	17	A	G	0.3109	41331306	NM_031862,NM_031858,NM_005899	NBR1,NBR1,NBR1	Silent,Silent,Silent	Silent,Silent,Silent
rs13851	17	G	A	0.3109	41371844
rs4239149	17	A	G	0.3109	41328095	NM_031862,NM_031858,NM_005899	NBR1,NBR1,NBR1	Silent,Silent,Silent	Silent,Silent,Silent
rs4793230	17	C	A	0.3109	41427403
rs2631108	4	G	A	0.3151	119371173
rs12007458	X	A	G	0.1681	44162284	NM_025184	EFHC2	Silent	Silent
rs13123245	4	G	A	0.3655	5228210	NM_018401	STK32B	Silent	Silent
rs10595	21	G	A	0.3771	44324365	NM_001001503,NM_021075	NDUFV3,NDUFV3	Silent,Missense_D415N	Silent,Missense_D415N
rs1794282	6	A	G	0.1092	32666526
rs2187668	6	A	G	0.1092	32605884	NM_002122	HLA-DQA1	Silent	Silent
rs2854275	6	A	C	0.1092	32628428	NM_001243961,NM_002123	HLA-DQB1,HLA-DQB1	Silent,Silent	Silent,Silent
rs2894254	6	C	A	0.1092	32345689
rs3132971	6	C	A	0.1092	32230256
rs7775397	6	C	A	0.1092	32261252	NM_006781	C6orf10	Missense_E317A	Missense_E317A
rs9268235	6	A	G	0.1092	32290208	NM_006781	C6orf10	Silent	Silent
rs9273327	6	C	A	0.1092	32623223
rs7224296	17	G	A	0.2059	44800046	NR_040116,NM_006178	NSF,NSF	Silent,Silent	Silent,Silent
rs17600371	17	C	A	0.3067	41375555
rs3010544	6	G	A	0.2437	167710832	NM_001143947,NM_018974	UNC93A,UNC93A	Silent,Silent	Silent,Silent
rs2296408	16	C	A	0.3782	68713823	NM_001793	CDH3	Synonymous_T271T	Synonymous_T271T
rs2296409	16	G	A	0.3782	68713730	NM_001793	CDH3	Synonymous_T240T	Synonymous_T240T
rs13193386	6	G	A	0.2101	167767774
rs2274240	16	A	G	0.3824	68725486	NM_001793	CDH3	Silent	Silent
rs2296405	16	A	G	0.3824	68721470	NM_001793	CDH3	Synonymous_N542N	Synonymous_N542N
rs3751742	16	C	A	0.2983	31719727
rs8048741	16	G	A	0.2983	31758245	NM_001130913	ZNF720	Silent	Silent
rs929209	16	A	G	0.2983	31743663	NM_001130913	ZNF720	Silent	Silent
rs4002730	12	G	A	0.3941	37876400
rs11168334	12	G	A	0.395	37961768
rs11520277	12	A	G	0.395	38359611
rs4556621	12	A	C	0.395	38187236
rs7935661	11	A	C	0.3908	50182364
rs2981962	6	C	A	0.2437	167710324	NM_001143947,NM_018974	UNC93A,UNC93A	Silent,Silent	Silent,Silent
rs3129843	6	G	A	0.1102	32395726
rs3924661	10	G	A	0.2353	4929527	NR_026743	tAKR	Silent	Silent
rs4460716	10	C	A	0.2353	4919641	NR_026743	tAKR	Silent	Silent
rs7071257	10	A	G	0.2353	4926008	NR_026743	tAKR	Silent	Silent
rs9912203	17	A	G	0.3151	41445145
rs1411423	11	C	A	0.4832	50369683	NR_024504	LOC646813	Silent	Silent
rs4881718	11	A	G	0.4832	50345390
rs17222272	Y	A	C	0.4237	16836079	NM_001206850,NR_046355,NM_014893,NR_028319,NM_001164238	NLGN4Y,NLGN4Y,NLGN4Y,NLGN4Y,NLGN4Y	Silent,Silent,Silent,Silent,Silent	Silent,Silent,Silent,Silent,Silent
rs17250803	Y	C	A	0.4237	8046731
rs3853053	Y	G	A	0.4237	8643763
rs4322180	Y	A	G	0.4237	21535086
rs7067378	Y	A	G	0.4237	16039881
rs7892876	Y	G	A	0.4237	14337364
rs7893108	Y	A	G	0.4237	17548890
rs9782806	Y	G	A	0.4237	8278628
rs17250226	Y	A	C	0.4202	21841289
rs2395185	6	A	C	0.3277	32433167
rs9268853	6	G	A	0.3277	32429643
rs9286790	6	A	G	0.3277	32439828
rs9405108	6	A	G	0.3277	32438648
rs2032597	Y	C	A	0.4188	14847792	NM_004654	USP9Y	Silent	Silent
rs7097961	10	A	G	0.2605	66854292
rs3094064	6	A	G	0.1008	30296253	NM_021253,NM_172016	TRIM39,TRIM39	Silent,Silent	Silent,Silent
rs3094078	6	T	A	0.1008	30224970
rs3129830	6	A	G	0.1008	30248711
rs3130380	6	A	G	0.1008	30279130	NR_024053,NR_024052	HCG18,HCG18	Silent,Silent	Silent,Silent
rs1928730	11	A	C	0.4622	50296502
rs7130727	11	A	G	0.4622	50232757
rs7305703	12	G	A	0.4087	38138381
rs1672423	12	A	G	0.4068	38124847
rs7195732	16	A	C	0.3697	10208218	NM_001134407,NM_000833,NM_001134408	GRIN2A,GRIN2A,GRIN2A	Silent,Silent,Silent	Silent,Silent,Silent
rs12936831	17	A	G	0.3136	41331816	NM_031862,NM_031858,NM_005899	NBR1,NBR1,NBR1	Silent,Silent,Silent	Silent,Silent,Silent
rs10748382	12	A	G	0.3992	38504529
rs7969922	12	A	G	0.3992	38529491
rs4148973	21	A	C	0.3697	44323590	NM_001001503,NM_021075	NDUFV3,NDUFV3	Silent,Synonymous_S156S	Silent,Synonymous_S156S
rs6031379	20	A	C	0.4034	42728930
rs7947734	11	C	A	0.3908	1632180	NM_053005	MOB2	Silent	Silent
rs9341301	Y	G	A	0.4274	15023364	NM_001122665,NM_004660	DDX3Y,DDX3Y	Silent,Silent	Silent,Silent
rs1241178	1	A	G	0.08824	103323618
rs678426	1	A	C	0.08824	103250988
rs932175	1	A	G	0.08824	103093419
rs10256440	7	C	A	0.2731	56573333
rs13229926	7	G	A	0.2731	56563273
rs1906626	7	A	G	0.2731	56605281
rs12009688	X	G	A	0.1849	44173821	NM_025184	EFHC2	Silent	Silent
rs650021	11	A	G	0.1218	48476690
rs16980091	19	A	G	0.09664	46375779	NM_004497	FOXA3	Synonymous_N172N	Synonymous_N172N
rs4881659	11	A	C	0.3866	49965330
rs7934841	11	A	G	0.3866	49824280	NR_027044	LOC440040	Silent	Silent
rs12936816	17	A	G	0.3008	41301709
rs17250345	Y	A	G	0.4274	6943522	NM_134259,NM_134258,NM_033284	TBL1Y,TBL1Y,TBL1Y	Silent,Silent,Silent	Silent,Silent,Silent
rs4702457	5	A	C	0.416	7324451
rs1060915	17	G	A	0.3025	41234470	NM_007299,NM_007298,NM_007297,NM_007294,NR_027676,NM_007300	BRCA1,BRCA1,BRCA1,BRCA1,BRCA1,BRCA1	Synonymous_S333S,Synonymous_S333S,Synonymous_S1389S,Synonymous_S1436S,Silent,Synonymous_S1436S	Synonymous_S333S,Synonymous_S333S,Synonymous_S1389S,Synonymous_S1436S,Silent,Synonymous_S1436S
rs11657053	17	A	C	0.3025	41191129
rs12516	17	A	G	0.3025	41196408	NM_007299,NM_007298,NM_007297,NM_007294,NR_027676,NM_007300	BRCA1,BRCA1,BRCA1,BRCA1,BRCA1,BRCA1	Silent,Silent,Silent,Silent,Silent,Silent	Silent,Silent,Silent,Silent,Silent,Silent
rs12944458	17	A	G	0.3025	41180772	NM_005440	RND2	Silent	Silent
rs16940	17	G	A	0.3025	41245237	NM_007299,NM_007298,NM_007297,NM_007294,NR_027676,NM_007300	BRCA1,BRCA1,BRCA1,BRCA1,BRCA1,BRCA1	Silent,Silent,Synonymous_L724L,Synonymous_L771L,Silent,Synonymous_L771L	Silent,Silent,Synonymous_L724L,Synonymous_L771L,Silent,Synonymous_L771L
rs16941	17	G	A	0.3025	41244435	NM_007299,NM_007298,NM_007297,NM_007294,NR_027676,NM_007300	BRCA1,BRCA1,BRCA1,BRCA1,BRCA1,BRCA1	Silent,Silent,Missense_E991G,Missense_E1038G,Silent,Missense_E1038G	Silent,Silent,Missense_E991G,Missense_E1038G,Silent,Missense_E1038G
rs16942	17	G	A	0.3025	41244000	NM_007299,NM_007298,NM_007297,NM_007294,NR_027676,NM_007300	BRCA1,BRCA1,BRCA1,BRCA1,BRCA1,BRCA1	Silent,Silent,Missense_K1136R,Missense_K1183R,Silent,Missense_K1183R	Silent,Silent,Missense_K1136R,Missense_K1183R,Silent,Missense_K1183R
rs2298861	17	A	G	0.3025	41176831
rs2298862	17	G	A	0.3025	41176688
rs799912	17	G	A	0.3025	41257134	NM_007299,NM_007298,NM_007297,NM_007294,NR_027676,NM_007300	BRCA1,BRCA1,BRCA1,BRCA1,BRCA1,BRCA1	Silent,Silent,Silent,Silent,Silent,Silent	Silent,Silent,Silent,Silent,Silent,Silent
rs799917	17	A	G	0.3025	41244936	NM_007299,NM_007298,NM_007297,NM_007294,NR_027676,NM_007300	BRCA1,BRCA1,BRCA1,BRCA1,BRCA1,BRCA1	Silent,Silent,Missense_P824L,Missense_P871L,Silent,Missense_P871L	Silent,Silent,Missense_P824L,Missense_P871L,Silent,Missense_P871L
rs8176318	17	A	C	0.3025	41197274	NM_007299,NM_007298,NM_007297,NM_007294,NR_027676,NM_007300	BRCA1,BRCA1,BRCA1,BRCA1,BRCA1,BRCA1	Silent,Silent,Silent,Silent,Silent,Silent	Silent,Silent,Silent,Silent,Silent,Silent
rs915945	17	A	G	0.3025	41179864	NM_005440	RND2	Silent	Silent
rs9911630	17	G	A	0.3025	41188342
rs8059194	16	G	A	0.3908	68749663
rs17250740	Y	A	C	0.4188	7642823
rs10932241	2	C	A	0.4034	208976955
rs7133706	12	G	A	0.4103	38475465
rs13207082	6	G	A	0.07563	27251379
rs8073382	17	A	G	0.3866	14048767	NM_001303	COX10	Silent	Silent
rs3904275	11	G	A	0.4661	50332064
rs1590067	16	G	A	0.2983	31682532
rs1609289	16	G	A	0.2983	31676116
rs1304163	16	A	G	0.2966	31737373	NM_001130913	ZNF720	Silent	Silent
rs414435	5	A	G	0.1723	25164780
rs199501	17	A	G	0.1891	44862613	NM_030753	WNT3	Silent	Silent
rs1150754	6	A	G	0.1555	32050758	NM_019105	TNXB	Silent	Silent
rs1150755	6	A	G	0.1555	32038550	NM_019105	TNXB	Silent	Silent
rs13207753	6	A	C	0.2185	167767813
rs2647044	6	A	G	0.1174	32667910
rs7661555	4	G	A	0.2437	10250026
rs1048009	4	A	G	0.08403	6988677	NM_001113361,NM_020773	TBC1D14,TBC1D14	Silent,Silent	Silent,Silent
rs2320501	12	C	A	0.4034	38145285
rs302848	17	G	A	0.4328	56686454	NM_001201457,NM_198393,NM_031272	TEX14,TEX14,TEX14	Silent,Silent,Silent	Silent,Silent,Silent
rs6503866	17	A	G	0.4328	56619581	NM_001038704	C17orf47	Silent	Silent
rs6503870	17	G	A	0.4328	56659018	NM_001201457,NM_198393,NM_031272	TEX14,TEX14,TEX14	Missense_G1088D,Missense_G1082D,Silent	Missense_G1088D,Missense_G1082D,Silent
rs12453459	17	A	G	0.4322	56624291
rs4857258	3	G	A	0.1092	97188583	NM_001080448,NM_173655	EPHA6,EPHA6	Silent,Silent	Silent,Silent
rs6784670	3	A	G	0.1092	97188153	NM_001080448,NM_173655	EPHA6,EPHA6	Silent,Silent	Silent,Silent
rs6801975	3	A	G	0.1092	97191339	NM_001080448,NM_173655	EPHA6,EPHA6	Silent,Silent	Silent,Silent
rs12230545	12	G	A	0.4118	37927114
rs1573472	21	A	G	0.3908	44312798
rs11245742	11	A	G	0.4746	50522307
rs9368726	6	G	A	0.3217	32438542
rs17589700	1	A	G	0.2941	169614949
rs1535039	6	G	A	0.08403	29411432
rs2746149	6	G	A	0.08403	29435355
rs2746150	6	A	G	0.08403	29442701
rs442694	6	A	C	0.08403	29356687
rs758838	17	G	A	0.3739	5671101
rs11142008	9	G	A	0.2227	90481245
rs3935944	9	A	G	0.2227	90470780
rs6870276	5	G	A	0.416	85554715
rs4631693	1	A	G	0.2017	111396088
rs6672672	1	A	G	0.2017	111397090
rs2516049	6	G	A	0.3319	32570400
rs477515	6	A	G	0.3319	32569691
rs17182434	17	G	A	0.1471	30380381	NM_052888	LRRC37B	Silent	Silent
rs11053821	12	G	A	0.2521	10653897
rs11053849	12	A	G	0.2521	10680216
rs17250887	Y	A	T	0.4454	8558969
rs7892893	Y	A	G	0.4454	8590752
rs1498335	Y	G	A	0.4492	23069523
rs17315772	Y	C	A	0.4492	19038302
rs17315821	Y	G	A	0.4492	19166861
rs7067303	Y	A	G	0.4492	21461202
rs957431	Y	A	G	0.4492	8906357
rs6710702	2	A	G	0.2839	139029250
rs6852613	4	A	G	0.07563	7035637	NR_033828	LOC100129931	Silent	Silent
rs1141108	1	G	A	0.2143	202715284	NM_006618	KDM5B	Synonymous_Y728Y	Synonymous_Y728Y
rs3196669	1	G	A	0.2143	202733238	NM_006618	KDM5B	Synonymous_T249T	Synonymous_T249T
rs1070104	11	G	A	0.4153	50349310
rs13169827	5	A	G	0.4622	28831513
rs13183423	5	G	A	0.4622	28874113
rs1587625	5	A	C	0.4622	28849970
rs1818121	5	G	A	0.4622	28902826
rs397425	5	A	G	0.4622	28921260
rs434405	5	G	A	0.4622	28927036	NR_033961	LOC729862	Silent	Silent
rs11982909	7	A	G	0.2773	56663265
rs6952857	7	A	G	0.2773	56651428
rs11904097	2	G	A	0.2373	92275027
rs7067486	Y	G	A	0.437	16742224	NM_001206850,NR_046355,NM_014893,NR_028319,NM_001164238	NLGN4Y,NLGN4Y,NLGN4Y,NLGN4Y,NLGN4Y	Silent,Silent,Silent,Silent,Silent	Silent,Silent,Silent,Silent,Silent
rs9786770	Y	G	A	0.437	21917832
rs7773576	6	A	G	0.2185	167663636
rs8071916	17	A	G	0.4359	56660279	NM_001201457,NM_198393,NM_031272	TEX14,TEX14,TEX14	Silent,Silent,Silent	Silent,Silent,Silent
rs7892920	Y	A	G	0.4274	19045552
rs7823430	8	A	G	0.1303	134437026
rs2007068	11	G	A	0.4916	50095560
rs7123100	11	G	A	0.4916	50151314
rs9332434	11	A	G	0.4916	50097417
rs6582	15	A	G	0.3992	40845597	NM_001080791,NM_052849,NM_001080792	C15orf57,C15orf57,C15orf57	Silent,Silent,Silent	Silent,Silent,Silent
rs9785868	Y	G	A	0.4359	7854412
rs1558843	Y	A	C	0.4322	22750583	NM_004681	EIF1AY	Silent	Silent
rs17307070	Y	A	C	0.4322	15590342	NM_007125,NM_182659,NM_182660	UTY,UTY,UTY	Silent,Silent,Silent	Silent,Silent,Silent
rs2032624	Y	C	A	0.4322	15026424	NM_001122665,NM_004660	DDX3Y,DDX3Y	Silent,Silent	Silent,Silent
rs28639779	Y	G	A	0.4322	16944053	NM_001206850,NR_046355,NM_014893,NR_028319	NLGN4Y,NLGN4Y,NLGN4Y,NLGN4Y	Silent,Silent,Silent,Silent	Silent,Silent,Silent,Silent
rs7067478	Y	A	G	0.4322	7647357
rs9785717	Y	A	G	0.4322	7771131
rs9785928	Y	G	A	0.4322	22601068
rs9785959	Y	G	C	0.4322	17782178
rs9786031	Y	A	C	0.4322	21499869
rs9786197	Y	G	A	0.4322	21117888	NR_001543	TTTY14	Silent	Silent
rs9786230	Y	G	A	0.4322	15818409
rs9786232	Y	C	A	0.4322	21166358	NR_001543	TTTY14	Silent	Silent
rs4894020	2	C	A	0.2563	179288690	NR_031666	MIR548N	Silent	Silent
rs6753709	2	A	G	0.2563	179319391	NR_031666,NM_001042702	MIR548N,DFNB59	Silent,Silent	Silent,Silent
rs7600176	2	A	G	0.2563	179324025	NR_031666,NM_001042702	MIR548N,DFNB59	Silent,Silent	Silent,Silent
rs326387	12	A	G	0.3613	125805148
rs6877165	5	A	G	0.1723	178263416
rs9907940	17	A	G	0.4407	56663842	NM_001201457,NM_198393,NM_031272	TEX14,TEX14,TEX14	Silent,Silent,Silent	Silent,Silent,Silent
rs1232539	16	A	G	0.2857	31833122
rs2250672	14	G	A	0.479	93170741	NM_005606,NM_001008530	LGMN,LGMN	Silent,Silent	Silent,Silent
rs3130350	6	A	C	0.09664	30327839
rs3130351	6	A	G	0.09664	30328192
rs3130352	6	A	G	0.09664	30328357
rs3132647	6	G	A	0.09664	30330737
rs2513929	8	A	G	0.2605	103714346
rs1655900	6	A	G	0.1271	29916618
rs3786777	19	A	C	0.4874	48286163	NM_003009	SEPW1	Silent	Silent
rs2010447	2	G	A	0.3361	81427187
rs7018779	9	A	C	0.1218	133367704	NM_000050,NM_054012	ASS1,ASS1	Silent,Silent	Silent,Silent
rs1608268	11	A	G	0.4118	50487842
rs8186106	11	A	G	0.4118	50551954
rs13205911	6	A	G	0.07143	28124114	NM_006298	ZNF192	Silent	Silent
rs13218875	6	A	G	0.07143	27884012
rs3902996	18	G	A	0.1949	77630571	NM_012283	KCNG2	Silent	Silent
rs1057068	17	G	A	0.4454	56598439	NM_004574,NR_037156,NM_080415,NM_001256782,NM_080416,NM_001198713,NR_037155	SEPT4,SEPT4,SEPT4,SEPT4,SEPT4,SEPT4,SEPT4	Synonymous_T399T,Silent,Silent,Synonymous_T414T,Synonymous_T380T,Synonymous_T391T,Silent	Synonymous_T399T,Silent,Silent,Synonymous_T414T,Synonymous_T380T,Synonymous_T391T,Silent
rs11080356	17	G	A	0.1681	33895309
rs9303690	17	G	A	0.1681	34005513	NM_001282,NM_001030006	AP2B1,AP2B1	Silent,Silent	Silent,Silent
rs2049043	9	A	C	0.2647	139877129
rs4880082	9	A	G	0.2647	139878828	NM_207510	LCNL1	Silent	Silent
rs6926	9	A	C	0.2647	139876141	NM_000954	PTGDS	Silent	Silent
rs1611738	6	A	C	0.1345	29831706
rs2517855	6	A	G	0.1345	29823164
rs2517862	6	A	G	0.1345	29821937
rs4889554	16	A	G	0.2957	31819166
rs10769641	11	A	G	0.4874	49960141
rs7483795	11	G	A	0.4874	49704930	NR_027044	LOC440040	Silent	Silent
rs7946556	11	G	A	0.4873	49944874
rs2042286	19	A	G	0.4328	48289303
rs9785743	Y	G	A	0.4454	21219443	NR_001543	TTTY14	Silent	Silent
rs35768594	Y	A	G	0.4274	7671535
rs3745758	19	G	A	0.4622	48244569	NM_014601	EHD2	Synonymous_E504E	Synonymous_E504E
rs625998	19	A	G	0.1303	21008838
rs11925965	3	A	G	0.2731	125740393	NM_017836,NM_001008486,NM_001008487,NM_001164475,NM_001008485	SLC41A3,SLC41A3,SLC41A3,SLC41A3,SLC41A3	Silent,Silent,Silent,Silent,Silent	Silent,Silent,Silent,Silent,Silent
rs12633421	3	A	G	0.2731	125760349	NM_017836,NM_001008486,NM_001008487,NM_001164475,NM_001008485	SLC41A3,SLC41A3,SLC41A3,SLC41A3,SLC41A3	Silent,Silent,Silent,Silent,Silent	Silent,Silent,Silent,Silent,Silent
rs3804587	3	A	G	0.2731	125737621	NM_017836,NM_001008486,NM_001008487,NM_001164475,NM_001008485	SLC41A3,SLC41A3,SLC41A3,SLC41A3,SLC41A3	Silent,Silent,Silent,Silent,Silent	Silent,Silent,Silent,Silent,Silent
rs883207	3	A	C	0.2731	125733081	NM_017836,NM_001008486,NM_001008487,NM_001164475,NM_001008485	SLC41A3,SLC41A3,SLC41A3,SLC41A3,SLC41A3	Silent,Silent,Silent,Silent,Silent	Silent,Silent,Silent,Silent,Silent
rs10491082	17	A	G	0.4832	6557587
rs9911968	17	G	A	0.4832	6558329
rs2531725	17	G	A	0.4412	56517962	NM_001080439	HSF5	Silent	Silent
rs7934062	11	A	C	0.3992	49728645	NR_027044	LOC440040	Silent	Silent
rs2958464	17	C	A	0.3966	20736848
rs11546450	4	A	G	0.09244	7032180	NM_001113361,NM_020773,NM_001113363	TBC1D14,TBC1D14,TBC1D14	Silent,Silent,Silent	Silent,Silent,Silent
rs11826952	11	G	A	0.05462	51474852
rs11827854	11	A	C	0.05462	51401787
rs28826070	11	A	G	0.05462	54801549
rs7106742	11	A	C	0.05462	49770268	NR_027044	LOC440040	Silent	Silent
rs7940985	11	G	A	0.05462	50117758
rs7941855	11	A	G	0.05462	51417031
rs7943197	11	A	G	0.05462	50447311
rs7120107	11	C	A	0.05508	50248332	NR_003034	LOC441601	Silent	Silent
rs1865680	Y	A	G	0.4407	6868118	NM_134259,NM_134258,NM_033284	TBL1Y,TBL1Y,TBL1Y	Silent,Silent,Silent	Silent,Silent,Silent
rs28609124	Y	A	C	0.4407	16615413
rs7892999	Y	C	A	0.4407	21476910
rs891407	Y	C	G	0.4407	21843090
rs9786254	Y	A	G	0.4407	21263029
rs9786821	Y	A	C	0.4407	18017528
rs2077851	11	A	G	0.05508	50008258
rs6090206	20	G	A	0.3761	61668363	NR_033370,NR_028295	LOC63930,LINC00029	Silent,Silent	Silent,Silent
rs2517597	6	A	G	0.1134	30081189
rs2523979	6	A	T	0.1134	30083515
rs2523981	6	A	G	0.1134	30083182
rs2523986	6	A	G	0.1134	30081246
rs2523987	6	C	A	0.1134	30079993	NM_007028	TRIM31	Silent	Silent
rs2523988	6	G	A	0.1134	30079129	NM_007028	TRIM31	Silent	Silent
rs7906287	10	A	G	0.1765	135853
rs1061159	10	A	G	0.2269	115922774	NM_018017	C10orf118	Missense_T85I	Missense_T85I
rs12778917	10	C	A	0.2269	115856833
rs7095762	10	A	C	0.2269	115910928	NM_018017	C10orf118	Missense_Q271K	Missense_Q271K
rs2652684	5	A	C	0.4706	28853116
rs10161111	12	A	G	0.07627	112250200
rs10515477	5	G	A	0.4788	135061332
rs7029565	9	G	A	0.2669	139878317	NM_207510	LCNL1	Silent	Silent
rs9692345	7	A	G	0.2311	97595184
rs1060489	20	G	A	0.3782	61665921	NR_033370,NR_028295	LOC63930,LINC00029	Silent,Silent	Silent,Silent
rs8026605	15	G	A	0.395	40875584
rs9366302	6	C	A	0.4914	19613858
rs1936905	6	A	G	0.4916	19613078
rs9785710	Y	A	G	0.4444	7177189	NR_028062	PRKY	Silent	Silent
rs11855334	15	A	G	0.3992	40914772	NM_144508,NM_170589	CASC5,CASC5	Synonymous_V770V,Synonymous_V796V	Synonymous_V770V,Synonymous_V796V
rs11858113	15	G	A	0.3992	40914177	NM_144508,NM_170589	CASC5,CASC5	Missense_M572T,Missense_M598T	Missense_M572T,Missense_M598T
rs16970851	15	G	A	0.3992	40885107
rs2412544	15	A	G	0.3992	40949526	NM_144508,NM_170589	CASC5,CASC5	Silent,Silent	Silent,Silent
rs35047458	15	A	G	0.3992	40959624
rs3751653	15	G	A	0.3992	40886621	NM_144508,NM_170589	CASC5,CASC5	Silent,Silent	Silent,Silent
rs3853052	Y	G	A	0.4274	8633545
rs17559185	11	A	G	0.06723	56609719
rs7122752	11	A	G	0.06723	56614663
rs7925905	11	G	A	0.06723	56511875
rs12265237	10	A	G	0.2353	115986065	NM_198795	TDRD1	Silent	Silent
rs9664945	10	A	G	0.2353	116008497	NM_198496	VWA2	Missense_A9T	Missense_A9T
rs17715450	16	C	A	0.4118	68729785	NM_001793	CDH3	Synonymous_R747R	Synonymous_R747R
rs2074404	17	C	A	0.2143	44865439	NM_030753	WNT3	Silent	Silent
rs9785999	Y	G	A	0.4397	16856357	NM_001206850,NR_046355,NM_014893,NR_028319	NLGN4Y,NLGN4Y,NLGN4Y,NLGN4Y	Silent,Silent,Silent,Silent	Silent,Silent,Silent,Silent
rs8093433	18	A	G	0.4832	77828600
rs12730405	1	G	A	0.2059	111396915
rs9974410	21	C	A	0.395	44263084
rs1055716	20	A	G	0.3824	42740699	NM_020433	JPH2	Silent	Silent
rs9268219	6	C	A	0.1008	32284108	NM_006781	C6orf10	Silent	Silent
rs9785760	Y	G	A	0.4359	15594523
rs7587317	2	A	G	0.1597	10234179
rs3744108	17	C	G	0.4454	56585872	NM_004687	MTMR4	Missense_L170V	Missense_L170V
rs10062043	5	A	G	0.5	85524063
rs10497893	2	A	C	0.3655	208977797
rs3814499	9	G	A	0.2689	139869914
rs16941667	12	A	G	0.07563	112244413	NM_001204889,NM_000690	ALDH2,ALDH2	Silent,Silent	Silent,Silent
rs876896	12	G	A	0.07563	112298257	NM_139078,NM_003668	MAPKAPK5,MAPKAPK5	Silent,Silent	Silent,Silent
rs8041534	15	C	A	0.3983	40915045	NM_144508,NM_170589	CASC5,CASC5	Synonymous_T861T,Synonymous_T887T	Synonymous_T861T,Synonymous_T887T
rs7494968	15	A	G	0.4034	40811858
rs3907838	Y	A	G	0.4359	23134896
rs8112960	19	A	G	0.3193	21775371
rs2309404	17	G	A	0.3697	5678952	NR_040000	LOC339166	Silent	Silent
rs1881316	16	G	A	0.2839	31694063
rs1611545	6	A	G	0.1422	29860427
rs510552	1	G	A	0.4874	96891671
rs13002993	2	G	A	0.4118	131037447
rs10437416	10	G	A	0.3277	30995937
rs1969363	12	G	A	0.4328	38514872
rs1357818	8	A	G	0.2924	46944913
rs2239529	6	A	G	0.1176	30078330	NM_007028	TRIM31	Synonymous_A213A	Synonymous_A213A
rs2249099	6	A	C	0.1176	30079307	NM_007028	TRIM31	Silent	Silent
rs2517598	6	A	G	0.1176	30080274	NM_007028	TRIM31	Synonymous_H103H	Synonymous_H103H
rs2523984	6	A	G	0.1176	30082003
rs2523985	6	G	A	0.1176	30081334
rs2523989	6	A	G	0.1176	30078275	NM_007028	TRIM31	Missense_V232I	Missense_V232I
rs2844793	6	A	G	0.1176	30080496	NM_007028	TRIM31	Synonymous_I29I	Synonymous_I29I
rs11652849	17	A	G	0.2017	25329949
rs2313050	17	A	G	0.2017	25346692
rs6539856	12	A	G	0.4286	77381531
rs11136139	8	C	A	0.2941	47110489
rs12543341	8	G	A	0.2941	47162442
rs755895	6	A	G	0.3655	133150887
rs842164	2	C	A	0.3025	90237441
rs859745	2	C	A	0.3025	90108778
rs2302189	17	C	A	0.4496	56584205	NM_004687	MTMR4	Missense_V297G	Missense_V297G
rs3094054	6	A	C	0.1017	30333505
rs4311107	2	A	G	0.3403	139052164
rs1566467	16	G	A	0.4412	48512981
rs8063059	16	A	G	0.4412	48523443
rs1916207	11	G	A	0.428	50461838
rs10868668	9	G	A	0.4664	90493423
rs2161459	19	A	G	0.1261	21115015	NM_001256172,NR_034060,NM_001256173,NR_045830,NM_001256171,NM_003429	ZNF85,ZNF85,ZNF85,ZNF85,ZNF85,ZNF85	Silent,Silent,Silent,Silent,Silent,Silent	Silent,Silent,Silent,Silent,Silent,Silent
rs1964363	7	A	G	0.3621	64957497
rs7027646	9	A	G	0.06838	140221582	NM_017820	EXD3	Silent	Silent
rs10484399	6	G	A	0.07563	27534528
rs13194781	6	G	A	0.07563	27815639
rs13199772	6	G	A	0.07563	27834085
rs13212651	6	G	A	0.07563	27806985
rs17749927	6	G	A	0.07563	27669976	NR_038293,NR_038294,NR_038292	LOC100507173,LOC100507173,LOC100507173	Silent,Silent,Silent	Silent,Silent,Silent
rs34706883	6	C	A	0.07563	27805255
rs1348733	Y	A	G	0.431	18066156
rs1151564	3	A	C	0.5	144407872
rs7437149	4	G	A	0.1723	9404812
rs11080053	17	G	A	0.2059	25388276
rs1521563	17	C	A	0.2059	25375921
rs2139942	17	A	G	0.2059	25366428
rs11081560	18	A	G	0.479	77509825	NM_048368,NM_004715,NM_001202504	CTDP1,CTDP1,CTDP1	Silent,Silent,Silent	Silent,Silent,Silent
rs11081561	18	G	A	0.479	77510030	NM_048368,NM_004715,NM_001202504	CTDP1,CTDP1,CTDP1	Silent,Silent,Silent	Silent,Silent,Silent
rs571096	18	G	A	0.479	77501317	NM_048368,NM_004715,NM_001202504	CTDP1,CTDP1,CTDP1	Silent,Silent,Silent	Silent,Silent,Silent
rs13195040	6	G	A	0.07563	27413924
rs1554465	7	G	A	0.2311	45764099	NR_024271	SEPT7P2	Silent	Silent
rs785989	18	A	C	0.4874	14902902
rs785993	18	A	G	0.4874	14899917
rs6115458	20	G	A	0.3235	25969265
rs3129012	6	A	G	0.1303	29988642	NR_026751	ZNRD1-AS1	Silent	Silent
rs8066156	17	G	A	0.1483	30361629	NM_052888	LRRC37B	Silent	Silent
rs2280495	7	A	G	0.2353	45757343	NM_021116	ADCY1	Silent	Silent
rs10277259	7	C	A	0.3193	75802674
rs10476	7	G	A	0.3193	75696420
rs10952840	7	A	G	0.3193	75772878
rs1104878	7	A	C	0.3193	75685593	NM_005918	MDH2	Silent	Silent
rs6953665	7	A	G	0.3193	75769049
rs7785025	7	G	A	0.3193	75628101	NM_016086	STYXL1	Silent	Silent
rs1980684	1	G	A	0.4832	96890636
rs10996176	10	A	G	0.2353	66827630
rs7186168	16	A	G	0.3235	87986136	NM_001173539,NM_001173541,NM_079837,NM_017869,NM_001173540	BANP,BANP,BANP,BANP,BANP	Silent,Silent,Silent,Silent,Silent	Silent,Silent,Silent,Silent,Silent
rs1548255	10	G	A	0.4286	38417193
rs12559662	X	A	G	0.1429	44155570	NM_025184	EFHC2	Silent	Silent
rs9908147	17	A	G	0.4538	6563775	NR_045985	ALOX15P1	Silent	Silent
rs10114487	9	A	G	0.2415	139869600
rs2241465	4	G	A	0.3025	10159020
rs653914	11	G	A	0.4454	65676516
rs4718129	7	A	G	0.416	64297640
rs1534507	16	C	A	0.2815	31660427
rs1919040	16	A	G	0.2815	31676924
rs7206101	16	A	G	0.2815	31698283
rs4467562	4	A	G	0.3361	10127141
rs1277778	13	A	G	0.4328	112666364
rs8079936	17	G	A	0.05042	66063724
rs1633005	6	A	G	0.1471	29764472	NM_001207043	LOC554223	Silent	Silent
rs1312568	1	G	A	0.1555	1385211	NM_001039211	ATAD3C	Silent	Silent
rs2193324	11	A	G	0.4153	50629850
rs9289952	3	A	C	0.437	155003301
rs10814410	9	A	G	0.4454	46587
rs3131618	6	G	A	0.1144	31434621
rs2601495	2	A	G	0.3782	208990345	NR_038437	LOC100507443	Silent	Silent
rs9268926	6	G	A	0.2605	32433067
rs9304110	18	G	A	0.3109	30088570
rs7968230	12	A	G	0.3487	133481917
rs17578859	9	A	G	0.2395	139879170	NM_207510	LCNL1	Missense_A68T	Missense_A68T
rs7706887	5	C	A	0.1639	178239484
rs1457338	2	A	G	0.3445	81385884
rs2062553	16	A	C	0.4538	48531171
rs4785521	16	G	A	0.4538	48532560
rs10902001	11	A	C	0.4664	50588433
rs12773168	10	G	A	0.2437	116020148	NM_198496	VWA2	Silent	Silent
rs786002	18	A	G	0.4874	14914854
rs11866841	16	G	A	0.3235	87998687	NM_001173539,NM_001173541,NM_079837,NM_017869,NM_001173540,NM_001173542	BANP,BANP,BANP,BANP,BANP,BANP	Silent,Silent,Silent,Silent,Silent,Silent	Silent,Silent,Silent,Silent,Silent,Silent
rs4843285	16	A	G	0.3235	87999571	NM_001173539,NM_001173541,NM_079837,NM_017869,NM_001173540,NM_001173542	BANP,BANP,BANP,BANP,BANP,BANP	Silent,Silent,Silent,Silent,Silent,Silent	Silent,Silent,Silent,Silent,Silent,Silent
rs13195836	6	A	G	0.1723	7994253	NR_037616	MUTED-TXNDC5	Silent	Silent
rs9526814	13	C	A	0.4664	52539526	NM_001243182,NM_001005918,NM_000053	ATP7B,ATP7B,ATP7B	Silent,Silent,Silent	Silent,Silent,Silent
rs9695629	9	C	A	0.07143	140205159	NM_017820	EXD3	Silent	Silent
rs3094061	6	C	A	0.1134	30321189
rs3130374	6	A	G	0.1134	30321336
rs3130375	6	A	C	0.1134	30321732
rs3132649	6	A	G	0.1134	30321057
rs9257809	6	G	A	0.09244	29356331
rs11661338	18	A	G	0.4831	14917229
rs429511	6	G	A	0.1345	29924831
rs7960096	12	A	C	0.4538	285027	NM_001170738	IQSEC3	Silent	Silent
rs823376	7	A	G	0.05508	29651401
rs429479	6	G	A	0.09322	29372323
rs17017247	4	A	G	0.2773	91516422	NM_001145065,NM_207491	FAM190A,FAM190A	Silent,Silent	Silent,Silent
rs2470243	17	A	G	0.1471	30290955	NM_015355	SUZ12	Silent	Silent
rs8081016	17	G	A	0.1471	30331751
rs709609	7	A	G	0.3992	65560561
rs2245420	6	C	G	0.1102	30082688
rs3117427	6	G	A	0.08403	29274136
rs3117439	6	A	G	0.08403	29266483
rs3749971	6	A	G	0.08403	29342775	NM_030959	OR12D3	Missense_T97I	Missense_T97I
rs2734222	7	A	G	0.4538	142487836
rs4748667	10	A	G	0.458	7111871
rs11728139	4	A	G	0.07563	88792438
rs4133085	10	A	G	0.3034	66785646
rs699171	6	C	A	0.2941	78962319
rs4720522	7	A	G	0.2174	45868309
rs10747823	12	G	A	0.437	38072773
rs1663281	12	A	G	0.437	38120936
rs1733410	12	G	A	0.437	38132172
rs3790592	1	G	A	0.2941	78558419	NM_017655	GIPC2	Silent	Silent
rs630640	1	G	A	0.2941	78557608	NM_017655	GIPC2	Silent	Silent
rs1120462	6	G	A	0.4916	19617841
rs17780080	17	A	G	0.141	30343146
rs7208838	17	G	A	0.2017	30468566
rs9909295	17	G	A	0.2017	30454720
rs1934709	1	G	A	0.105	102968036
rs13145430	4	G	A	0.2437	10350948
rs633159	12	A	G	0.4538	294544
rs568752	4	G	A	0.4661	146262747
rs16972674	17	A	G	0.1983	25391964
rs7209670	17	G	A	0.2941	14610395
rs9604122	13	A	G	0.2731	112667537
rs1050223	17	A	G	0.3697	14111915	NM_001303	COX10	Silent	Silent
rs2909867	5	G	A	0.4412	85514313
rs1050112	13	A	C	0.4454	25009297	NM_006437	PARP4	Missense_P1328T	Missense_P1328T
rs418891	17	A	C	0.1681	43693538
rs2367486	7	A	G	0.458	142492130
rs3134902	7	C	A	0.458	142493129
rs12213776	6	A	C	0.3025	79090822
rs12983988	19	A	G	0.437	53297766
rs2285815	16	G	A	0.2839	3536444	NM_001083601,NM_001083600,NM_024845	NAA60,NAA60,NAA60	Silent,Silent,Silent	Silent,Silent,Silent
rs4897617	6	G	A	0.3739	133168582
rs7210438	17	A	G	0.2395	79060180	NM_006340,NM_017451,NM_001144888,NM_017450	BAIAP2,BAIAP2,BAIAP2,BAIAP2	Silent,Silent,Silent,Silent	Silent,Silent,Silent,Silent
rs4798994	18	C	A	0.2899	76654327
rs17258448	9	A	G	0.2143	34237480	NM_001171204,NM_001171203,NR_033243,NM_016525,NM_001171201,NM_001171202	UBAP1,UBAP1,UBAP1,UBAP1,UBAP1,UBAP1	Silent,Silent,Silent,Silent,Silent,Silent	Silent,Silent,Silent,Silent,Silent,Silent
rs1769242	10	G	A	0.2059	787896
rs31243	5	G	A	0.1134	75594360	NM_014979	SV2C	Silent	Silent
rs850522	17	G	A	0.2479	47316259
rs12964673	18	C	A	0.4664	14774429	NM_001145029	ANKRD30B	Silent	Silent
rs1422116	5	G	A	0.4874	85500531
rs7729431	5	G	A	0.4748	85498043
rs7893095	Y	T	A	0.4872	9171956	NR_001546	TTTY20	Silent	Silent
rs6904596	6	A	G	0.07983	27491299
rs7749305	6	G	A	0.07983	27446566
rs1816752	13	G	A	0.4412	24980949
rs4770676	13	G	A	0.4412	25003883	NM_006437	PARP4	Silent	Silent
rs2868420	4	G	A	0.3151	10202997
rs11096430	Y	A	C	0.4831	19245417
rs1270119	Y	A	G	0.4831	2803717	NM_001145276,NM_001145275,NM_003411	ZFY,ZFY,ZFY	Silent,Silent,Silent	Silent,Silent,Silent
rs17222251	Y	A	G	0.4831	16713287	NM_001206850,NR_046355,NM_014893,NR_028319	NLGN4Y,NLGN4Y,NLGN4Y,NLGN4Y	Silent,Silent,Silent,Silent	Silent,Silent,Silent,Silent
rs17222419	Y	A	G	0.4831	17508337
rs2740981	Y	A	G	0.4831	14433100
rs3865828	Y	A	G	0.4831	22094491
rs3906452	Y	A	C	0.4831	22514081
rs4141564	Y	G	A	0.4831	8685083	NR_001548	TTTY11	Silent	Silent
rs7067253	Y	A	G	0.4831	16331558
rs7067513	Y	A	G	0.4831	15648415
rs895530	Y	C	A	0.4831	7963031
rs9306840	Y	A	G	0.4831	19144375
rs9645174	Y	G	A	0.4831	18831084
rs9785677	Y	A	C	0.4831	23257819
rs9785843	Y	A	G	0.4831	21570974
rs9785894	Y	A	C	0.4831	23342709
rs9785994	Y	A	G	0.4831	16222561
rs9786064	Y	A	G	0.4831	23655112
rs9786119	Y	G	A	0.4831	19198212
rs9786205	Y	A	G	0.4831	8326618
rs9786233	Y	C	A	0.4831	18647146
rs9786251	Y	G	C	0.4831	15497285	NM_007125,NM_182659,NM_182660	UTY,UTY,UTY	Silent,Silent,Silent	Silent,Silent,Silent
rs9786307	Y	A	G	0.4831	18720028
rs9786678	Y	A	G	0.4831	22003770
rs9786743	Y	G	A	0.4831	7917959
rs9786789	Y	A	C	0.4831	21811108
rs7210970	17	A	G	0.1555	30262169
rs11642413	16	G	A	0.3983	68790394	NM_004360	CDH1	Silent	Silent
rs6124622	20	A	G	0.3571	42726205
rs542736	12	G	A	0.4622	299715	NM_001206931,NM_001122848,NM_001122847,NM_003044	SLC6A12,SLC6A12,SLC6A12,SLC6A12	Silent,Silent,Silent,Silent	Silent,Silent,Silent,Silent
rs13047817	21	A	G	0.3361	44342365
rs7426276	2	A	G	0.1008	1064700	NM_018968	SNTG2	Silent	Silent
rs11136244	8	A	G	0.2983	47732328
rs10031325	4	C	A	0.2754	91516040	NM_001145065,NM_207491	FAM190A,FAM190A	Silent,Silent	Silent,Silent
rs3123510	9	A	G	0.4328	140636333	NM_024757,NM_001145527	EHMT1,EHMT1	Silent,Silent	Silent,Silent
rs12312109	12	C	A	0.4538	38228251
rs11265585	1	A	C	0.3908	161269157
rs13303504	Y	A	C	0.4872	14679362
rs4697977	4	G	A	0.3277	10210653
rs10763819	10	A	G	0.3361	30990074
rs800086	3	G	A	0.4916	144342672
rs11136169	8	G	A	0.2983	47290423
rs11136174	8	G	A	0.2983	47294183
rs2472174	10	G	A	0.4237	38375382
rs2734224	7	A	G	0.458	142488688
rs10155953	7	G	A	0.4118	64267756	NM_001160183,NM_006524,NR_027661,NR_027660	ZNF138,ZNF138,ZNF138,ZNF138	Silent,Silent,Silent,Silent	Silent,Silent,Silent,Silent
rs7792444	7	G	A	0.4118	64284959	NM_001160183,NM_006524,NR_027661,NR_027660	ZNF138,ZNF138,ZNF138,ZNF138	Silent,Silent,Silent,Silent	Silent,Silent,Silent,Silent
rs4290263	11	C	A	0.4696	50516226
rs16967164	17	G	A	0.2059	30533970	NM_001033568,NM_001033566,NM_018307	RHOT1,RHOT1,RHOT1	Synonymous_E486E,Synonymous_E486E,Synonymous_E486E	Synonymous_E486E,Synonymous_E486E,Synonymous_E486E
rs4809467	20	A	G	0.3529	61671688	NR_033370,NR_033369	LOC63930,LOC100144597	Silent,Silent	Silent,Silent
rs5938194	X	A	G	0.2101	72378706
rs2375754	1	G	A	0.1092	65611633
rs9785983	Y	G	A	0.4872	6630931
rs7745130	6	A	G	0.4958	19567942
rs28569024	2	G	A	0.2627	139008811
rs510714	12	A	G	0.4244	298500
rs1892164	1	G	A	0.2437	202718202	NM_006618	KDM5B	Synonymous_H629H	Synonymous_H629H
rs4351714	1	A	G	0.2437	202760658	NM_006618	KDM5B	Silent	Silent
rs7094646	10	C	A	0.1681	16435571
rs7217258	17	G	A	0.2395	7395549	NM_000937	POLR2A	Silent	Silent
rs6952182	7	A	C	0.395	65683317	NM_003596	TPST1	Silent	Silent
rs2283487	16	A	G	0.3866	3969886
rs759274	16	A	G	0.3866	3967411
rs12127155	1	A	G	0.1471	147292060
rs4348778	1	G	A	0.2458	202696247
rs10008997	4	A	C	0.3655	91515710	NM_001145065,NM_207491	FAM190A,FAM190A	Silent,Silent	Silent,Silent
rs4985929	17	A	G	0.3739	20751144
rs2844792	6	A	G	0.1239	30080956
rs6810701	4	G	A	0.3445	141716419
rs1557731	17	C	A	0.1513	30321567	NM_015355	SUZ12	Silent	Silent
rs537166	17	A	G	0.1513	30326827	NM_015355	SUZ12	Silent	Silent
rs8077092	17	G	A	0.1513	30281992	NM_015355	SUZ12	Silent	Silent
rs1045979	12	A	G	0.3403	133418069	NM_001161345,NM_018223,NM_001161347,NM_001161346,NM_001161344	CHFR,CHFR,CHFR,CHFR,CHFR	Silent,Silent,Silent,Silent,Silent	Silent,Silent,Silent,Silent,Silent
rs2306537	12	G	A	0.3403	133423695	NM_001161345,NM_018223,NM_001161347,NM_001161346,NM_001161344	CHFR,CHFR,CHFR,CHFR,CHFR	Synonymous_L568L,Synonymous_L528L,Synonymous_L477L,Synonymous_L557L,Synonymous_L569L	Synonymous_L568L,Synonymous_L528L,Synonymous_L477L,Synonymous_L557L,Synonymous_L569L
rs3741486	12	A	G	0.3403	133384864	NM_005895,NM_001172557	GOLGA3,GOLGA3	Missense_P264L,Missense_P264L	Missense_P264L,Missense_P264L
rs1264353	6	A	C	0.1176	30787762
rs1264361	6	G	A	0.1176	30777498
rs886424	6	A	G	0.1176	30782002
rs2173715	16	A	C	0.4286	48504364
rs9274759	6	A	G	0.3913	32638315
rs2981984	6	G	A	0.2647	167767987
rs7029539	9	G	A	0.1387	94864322	NM_006415,NM_178324	SPTLC1,SPTLC1	Silent,Silent	Silent,Silent
rs530312	11	A	G	0.4873	51392716
rs6959895	7	A	G	0.4202	142434960
rs1049256	3	A	G	0.4874	49763338	NM_153273,NM_001242829,NM_001006115	IP6K1,IP6K1,IP6K1	Silent,Silent,Silent	Silent,Silent,Silent
rs11130218	3	G	A	0.4874	49752372	NM_022064	RNF123	Silent	Silent
rs2234391	3	G	A	0.4874	49842625
rs6775384	3	A	G	0.4874	49853073
rs7634902	3	C	A	0.4874	49762662	NM_153273,NM_001242829,NM_001006115	IP6K1,IP6K1,IP6K1	Silent,Silent,Silent	Silent,Silent,Silent
rs9872864	3	A	G	0.4874	49792023	NM_153273,NM_001242829,NM_001006115	IP6K1,IP6K1,IP6K1	Silent,Silent,Silent	Silent,Silent,Silent
rs7067512	Y	G	A	0.4874	17559652
rs7893052	Y	G	A	0.4874	14864191	NM_004654	USP9Y	Silent	Silent
rs7893059	Y	G	A	0.4874	16535034
rs9785740	Y	G	A	0.4874	8334875
rs9786369	Y	C	A	0.4874	21603164
rs9786620	Y	G	A	0.4874	17341676
rs3756227	4	A	C	0.2227	10087995	NM_005112,NM_017491	WDR1,WDR1	Silent,Silent	Silent,Silent
rs6449342	4	A	G	0.3193	10179769
rs956312	4	G	A	0.3193	10188326
rs1048546	21	A	C	0.2941	30244877	NM_013240,NM_182749	N6AMT1,N6AMT1	Silent,Silent	Silent,Silent
rs2894083	6	G	A	0.3908	29182308
rs3129096	6	G	A	0.3908	29183346
rs3130813	6	G	A	0.3908	29195011
rs714470	6	C	A	0.3908	29191411
rs736466	6	G	A	0.3908	29176296
rs9389034	6	G	A	0.3109	133138010	NM_001016,NR_002435	RPS12,SNORD100	Silent,Silent	Silent,Silent
rs3130141	6	A	C	0.1059	30432177
rs11605627	11	A	C	0.1176	48337132
rs3744093	17	G	A	0.4748	56492800	NM_017763	RNF43	Missense_I47V	Missense_I47V
rs905450	15	A	G	0.2185	82444437	NM_024580,NM_001040610	EFTUD1,EFTUD1	Synonymous_G786G,Synonymous_G735G	Synonymous_G786G,Synonymous_G735G
rs9786869	Y	G	A	0.487	16263188
rs4881649	11	G	A	0.4706	49845560
rs1233627	6	G	A	0.4706	28751727
rs209176	6	G	A	0.4706	28804186
rs209184	6	G	A	0.4706	28791289
rs2754767	6	G	A	0.4706	28775241
rs2765219	6	A	G	0.4706	28770349
rs377392	6	C	A	0.4706	28784741
rs386628	6	A	G	0.4706	28784396
rs2047141	10	G	A	0.3277	31024135
rs10274919	7	G	A	0.4829	64956181
rs11789684	9	G	A	0.3824	140706127	NM_024757	EHMT1	Silent	Silent
rs7837955	8	G	A	0.3025	47528414
rs1807512	22	G	A	0.3151	17221495
rs12804958	11	C	A	0.1471	51483139
rs9892952	17	C	A	0.2059	30435777
rs1472413	3	C	A	0.2395	98025676
rs2132895	3	A	G	0.2395	98027888
rs10745	6	A	G	0.07143	30030057	NM_170783,NM_014596	ZNRD1,ZNRD1	Synonymous_Q101Q,Synonymous_Q101Q	Synonymous_Q101Q,Synonymous_Q101Q
rs2232239	6	G	A	0.07143	29942866
rs2301751	6	A	G	0.07143	30039484	NM_170769,NM_025236	RNF39,RNF39	Silent,Silent	Silent,Silent
rs3734836	6	G	A	0.07143	29980073	NR_026751	ZNRD1-AS1	Silent	Silent
rs3807030	6	A	C	0.07143	30033690
rs3807036	6	A	G	0.07143	30044914
rs3823384	6	G	A	0.07143	29945368	NR_028032	HCG9	Silent	Silent
rs3901554	6	G	A	0.07143	29955025
rs6904120	6	G	A	0.07143	29967742
rs6923832	6	A	G	0.07143	30062058
rs6923856	6	A	G	0.07143	29967529
rs6925061	6	A	G	0.07143	29992286	NR_026751	ZNRD1-AS1	Silent	Silent
rs6940082	6	G	C	0.07143	29975095	NR_026751,NR_024240	ZNRD1-AS1,HLA-J	Silent,Silent	Silent,Silent
rs7770505	6	A	G	0.07143	30028913	NR_026751	ZNRD1-AS1	Silent	Silent
rs9258525	6	G	A	0.07143	29806341
rs9258866	6	A	C	0.07143	29836524
rs9259705	6	C	G	0.07143	29881038
rs9260860	6	A	G	0.07143	29945508	NR_028032	HCG9	Silent	Silent
rs9260915	6	A	G	0.07143	29948557
rs9260916	6	A	G	0.07143	29948708
rs9260930	6	G	A	0.07143	29956953
rs9260984	6	A	G	0.07143	29962268
rs9260998	6	G	A	0.07143	29963622
rs9261040	6	G	A	0.07143	29966620
rs9261079	6	A	G	0.07143	29968764
rs9261081	6	G	A	0.07143	29969040	NR_026751	ZNRD1-AS1	Silent	Silent
rs9261091	6	A	C	0.07143	29969973	NR_026751	ZNRD1-AS1	Silent	Silent
rs9261093	6	G	A	0.07143	29970685	NR_026751	ZNRD1-AS1	Silent	Silent
rs9261108	6	A	G	0.07143	29975587	NR_026751,NR_024240	ZNRD1-AS1,HLA-J	Silent,Silent	Silent,Silent
rs9261130	6	A	G	0.07143	29980445	NR_026751	ZNRD1-AS1	Silent	Silent
rs9261138	6	A	G	0.07143	29981515	NR_026751	ZNRD1-AS1	Silent	Silent
rs9261151	6	A	G	0.07143	29987738	NR_026751	ZNRD1-AS1	Silent	Silent
rs9261156	6	A	C	0.07143	29991538	NR_026751	ZNRD1-AS1	Silent	Silent
rs9261171	6	G	A	0.07143	29996121	NR_026751	ZNRD1-AS1	Silent	Silent
rs9261193	6	G	A	0.07143	30002173	NR_026751	ZNRD1-AS1	Silent	Silent
rs9261203	6	G	A	0.07143	30005043	NR_026751	ZNRD1-AS1	Silent	Silent
rs9261257	6	A	G	0.07143	30022425	NR_026751	ZNRD1-AS1	Silent	Silent
rs9261263	6	C	G	0.07143	30024749	NR_026751	ZNRD1-AS1	Silent	Silent
rs9261265	6	G	A	0.07143	30026350	NR_026751	ZNRD1-AS1	Silent	Silent
rs9261270	6	A	G	0.07143	30030135	NM_170783,NM_014596	ZNRD1,ZNRD1	Silent,Silent	Silent,Silent
rs9261285	6	A	C	0.07143	30036083	NM_021959	PPP1R11	Silent	Silent
rs9261316	6	A	G	0.07143	30047837
rs9261361	6	G	A	0.07143	30055933
rs11240132	1	G	A	0.1509	147285745
rs9525776	13	A	G	0.3655	44030966	NM_017993,NM_001242863,NM_001127615	ENOX1,ENOX1,ENOX1	Silent,Silent,Silent	Silent,Silent,Silent
rs1070484	16	G	A	0.3319	10231558	NM_001134407,NM_000833,NM_001134408	GRIN2A,GRIN2A,GRIN2A	Silent,Silent,Silent	Silent,Silent,Silent
rs1869302	15	A	G	0.3992	40804518
rs6107104	20	A	G	0.2857	25922993
rs2075228	12	A	G	0.416	299887	NM_001206931,NM_001122848,NM_001122847,NM_003044	SLC6A12,SLC6A12,SLC6A12,SLC6A12	Silent,Silent,Silent,Silent	Silent,Silent,Silent,Silent
rs7550150	1	G	A	0.07692	102938426
rs3095336	6	A	G	0.1134	30738446
rs3130641	6	A	G	0.1134	30764081
rs3130673	6	A	C	0.1134	30746519
rs3131050	6	G	A	0.1134	30760025
rs3131060	6	A	G	0.1134	30763291
rs9260497	6	G	A	0.07203	29920566
rs3891156	6	A	G	0.07203	29988740	NR_026751	ZNRD1-AS1	Silent	Silent
rs17162102	1	G	A	0.08051	26546723
rs13223314	7	A	G	0.4518	153109508
rs9925138	16	A	C	0.4874	48554249
rs7771476	6	G	A	0.07203	30016573	NR_026751	ZNRD1-AS1	Silent	Silent
rs1343116	6	C	A	0.4034	126069702
rs1791433	11	A	G	0.4873	51385894
rs850015	7	G	A	0.1008	29668591
rs2230683	6	G	A	0.07983	28891176	NM_006510	TRIM27	Synonymous_V78V	Synonymous_V78V
rs3129791	6	A	G	0.07983	28954293
rs3130838	6	G	A	0.07983	28866528
rs3130893	6	G	A	0.07983	28980707
rs3135309	6	C	A	0.07983	28855805
rs3135316	6	G	A	0.07983	28864849
rs3132510	6	G	A	0.105	31172151
rs10510000	10	G	A	0.1639	115971995	NM_198795	TDRD1	Silent	Silent
rs1978224	10	A	G	0.1639	115993813
rs7078513	10	G	A	0.1639	115983112	NM_198795	TDRD1	Silent	Silent
rs4985682	17	G	A	0.4202	5658315
rs12242939	10	G	A	0.2521	115936626
rs10780878	9	C	A	0.416	90494889
rs3129974	6	G	A	0.1059	30723169
rs11602013	11	G	A	0.4076	1473931	NR_046331,NM_003957,NM_001256629,NM_001256627,NR_046332,NM_001256630	BRSK2,BRSK2,BRSK2,BRSK2,BRSK2,BRSK2	Silent,Silent,Silent,Silent,Silent,Silent	Silent,Silent,Silent,Silent,Silent,Silent
rs28641196	Y	G	A	0.4828	15918592
rs10902363	11	C	A	0.4832	51521929
rs11246584	11	A	G	0.4832	51481576
rs9965391	18	G	A	0.3361	30091577
rs1408064	6	G	A	0.3782	133188860
rs4785775	16	A	C	0.4449	90163275
rs1051332	13	A	G	0.4706	52507720	NM_001243182,NM_001005918,NM_000053	ATP7B,ATP7B,ATP7B	Silent,Silent,Silent	Silent,Silent,Silent
rs3094032	6	A	G	0.1239	30351547
rs3735660	7	G	A	0.395	1536717	NM_001080453	INTS1	Silent	Silent
rs3752714	7	A	G	0.395	1542697	NM_001080453	INTS1	Synonymous_A63A	Synonymous_A63A
rs4560715	7	G	A	0.395	1521875	NM_001080453	INTS1	Silent	Silent
rs6968011	7	A	C	0.395	1529860	NM_001080453	INTS1	Silent	Silent
rs1233602	6	A	G	0.4748	28733403
rs4314124	3	A	G	0.2815	125787632	NM_017836,NM_001008486,NM_001164475,NM_001008485	SLC41A3,SLC41A3,SLC41A3,SLC41A3	Silent,Silent,Silent,Silent	Silent,Silent,Silent,Silent
rs6796610	3	A	G	0.2815	125797913	NM_017836,NM_001008486,NM_001164475,NM_001008485	SLC41A3,SLC41A3,SLC41A3,SLC41A3	Silent,Silent,Silent,Silent	Silent,Silent,Silent,Silent
rs12450514	17	A	G	0.4076	5664752
rs1801243	13	C	A	0.4748	52548140	NM_001243182,NM_001005918,NM_000053	ATP7B,ATP7B,ATP7B	Missense_S295A,Missense_S406A,Missense_S406A	Missense_S295A,Missense_S406A,Missense_S406A
rs10502105	11	A	C	0.2269	108809585	NM_004398	DDX10	Silent	Silent
rs16839611	3	G	A	0.2353	98002587	NM_001005482	OR5H2	Missense_I286V	Missense_I286V
rs7786206	7	G	A	0.4286	65063274
rs11947517	4	A	G	0.3193	10209251
rs761125	6	G	A	0.2773	133107989	NM_052831	C6orf192	Silent	Silent
rs9889419	17	G	A	0.4832	56473259	NM_017763	RNF43	Silent	Silent
rs4487855	9	G	A	0.3739	140682841	NM_024757	EHMT1	Silent	Silent
rs10761867	10	G	A	0.2395	66592466
rs11136223	8	A	C	0.2941	47572540
rs13279994	8	A	C	0.2941	47534116
rs6989593	8	A	G	0.2941	47551256
rs10493028	1	G	A	0.07627	26552921
rs1001872	16	A	G	0.4832	48538811
rs6962610	7	A	G	0.3992	1507011
rs17786254	16	G	A	0.105	34685520
rs3853054	Y	C	A	0.4958	8679843	NR_001548	TTTY11	Silent	Silent
rs10406651	19	A	G	0.07563	46361607	NM_004819	SYMPK	Silent	Silent
rs12327784	19	A	G	0.07563	46341992	NM_004819	SYMPK	Silent	Silent
rs7251942	19	A	G	0.07563	46327053	NM_004819	SYMPK	Synonymous_T857T	Synonymous_T857T
rs3094013	6	A	G	0.1102	31434366
rs3130116	6	G	A	0.1092	30365448
rs9257803	6	A	G	0.09829	29344395
rs11929718	4	C	A	0.3571	10156321
rs3094050	6	G	A	0.1218	30358591
rs3129809	6	G	A	0.1218	30335621
rs3129820	6	A	G	0.1218	30343569
rs3129822	6	A	C	0.1218	30346208
rs3130126	6	A	C	0.1218	30353739
rs3132625	6	G	A	0.1218	30347720
rs3132630	6	A	G	0.1218	30345118
rs3132631	6	A	G	0.1218	30344645
rs334877	5	G	A	0.1597	54518687	NM_001190787	IDAS	Silent	Silent
rs455321	5	A	G	0.1597	54512964
rs17638867	17	A	G	0.1849	34052513	NM_001282,NM_001030006	AP2B1,AP2B1	Silent,Silent	Silent,Silent
rs9926	4	A	G	0.2101	10076860	NM_005112,NM_017491	WDR1,WDR1	Silent,Silent	Silent,Silent
rs207107	6	A	G	0.2479	66794385
rs17698176	17	C	A	0.2563	44819595	NR_040116,NM_006178	NSF,NSF	Silent,Silent	Silent,Silent
rs11196652	10	A	G	0.25	115949262	NM_198795	TDRD1	Silent	Silent
rs41410847	4	A	G	0.105	6957332	NM_001113361,NM_020773	TBC1D14,TBC1D14	Silent,Silent	Silent,Silent
rs17250121	Y	A	G	0.5	20837553
rs9786562	Y	G	A	0.5	2902839
rs9786845	Y	A	G	0.5	15842844
rs12827341	12	G	A	0.4496	77385179
rs2961576	10	A	C	0.2017	4875894	NM_001040177	AKR1E2	Silent	Silent
rs11881397	19	A	G	0.1314	34595690
rs1872746	12	G	A	0.4664	33985843
rs2087270	12	A	G	0.4664	33850109
rs859743	2	C	A	0.3277	90107940
rs10769603	11	A	G	0.3824	49688837	NR_027044	LOC440040	Silent	Silent
rs1422119	5	A	G	0.4412	85508164
rs35265698	6	G	C	0.2269	32561334
rs11972070	7	A	C	0.395	1508191
rs2466940	11	A	G	0.2269	108719088	NM_004398	DDX10	Silent	Silent
rs13211507	6	G	A	0.08403	28257377	NM_001184743,NM_032507	PGBD1,PGBD1	Silent,Silent	Silent,Silent
rs3094065	6	A	G	0.1513	30282332	NR_024053,NR_024052	HCG18,HCG18	Silent,Silent	Silent,Silent
rs3094631	6	G	A	0.1513	30267748	NR_024053,NR_024052	HCG18,HCG18	Silent,Silent	Silent,Silent
rs2739338	22	A	G	0.3941	24297130
rs909545	6	A	G	0.2857	167754661	NM_031949	TTLL2	Missense_R425G	Missense_R425G
rs401763	6	G	A	0.08547	27782528
rs16941804	12	G	A	0.07983	112440998	NM_138341,NM_001193453,NM_001193531	TMEM116,TMEM116,TMEM116	Silent,Silent,Silent	Silent,Silent,Silent
rs1270515	14	G	A	0.3782	53693749
rs12026364	1	C	A	0.07143	103325936
rs17614327	11	A	G	0.05882	56113764	NM_001002907	OR8K1	Missense_A84T	Missense_A84T
rs10904546	10	G	A	0.2161	757222
rs7092190	10	A	G	0.2017	4918182	NR_026743	tAKR	Silent	Silent
rs1215972	9	G	A	0.09664	133350608	NM_000050,NM_054012	ASS1,ASS1	Silent,Silent	Silent,Silent
rs873927	1	G	A	0.1639	1366830
rs1204504	16	A	G	0.4622	461762	NM_020664	DECR2	Silent	Silent
rs3743890	16	C	A	0.4622	456416	NM_020664	DECR2	Silent	Silent
rs7956626	12	A	G	0.4701	33901640
rs17841559	16	A	G	0.1008	34796742
rs12805992	11	G	A	0.1429	51518519
rs1739384	6	C	A	0.4034	126099246
rs28719520	7	A	G	0.1345	100964722	NM_022777,NM_001130820,NM_001130822,NM_001130821	RABL5,RABL5,RABL5,RABL5	Silent,Silent,Silent,Silent	Silent,Silent,Silent,Silent
rs1052553	17	G	A	0.1737	44073889	NM_001123067,NM_001203251,NM_005910,NM_016835,NM_001203252,NM_016834,NM_001123066,NM_016841	MAPT,MAPT,MAPT,MAPT,MAPT,MAPT,MAPT,MAPT	Synonymous_A198A,Synonymous_A198A,Synonymous_A227A,Synonymous_A544A,Synonymous_A227A,Synonymous_A169A,Synonymous_A562A,Synonymous_A169A	Synonymous_A198A,Synonymous_A198A,Synonymous_A227A,Synonymous_A544A,Synonymous_A227A,Synonymous_A169A,Synonymous_A562A,Synonymous_A169A
rs209160	6	G	A	0.4748	28839879
rs17334797	17	G	A	0.1723	43825912	NM_001256299,NR_037772	CRHR1,CRHR1	Silent,Silent	Silent,Silent
rs17426064	17	A	G	0.1723	43828698	NM_001256299,NR_037772	CRHR1,CRHR1	Silent,Silent	Silent,Silent
rs1373903	13	A	C	0.4538	44475514
rs12908114	15	A	G	0.3361	40859277
rs9806410	15	G	A	0.3361	40851755	NM_001080791,NM_052849,NM_001080792	C15orf57,C15orf57,C15orf57	Silent,Silent,Silent	Silent,Silent,Silent
rs7898796	10	G	A	0.1303	45720048
rs12669087	7	C	A	0.3729	62074781
rs3094621	6	G	A	0.1092	30328753
rs3094622	6	G	A	0.1092	30327952
rs1059612	6	A	G	0.105	30708955	NM_005803	FLOT1	Silent	Silent
rs3130117	6	A	G	0.105	30508956
rs3130247	6	G	A	0.105	30515043	NM_005275	GNL1	Synonymous_A429A	Synonymous_A429A
rs3132582	6	T	A	0.105	30689001	NM_178014	TUBB	Silent	Silent
rs3132585	6	G	C	0.105	30687614
rs3132610	6	G	A	0.105	30544401	NM_001090,NM_001025091	ABCF1,ABCF1	Silent,Silent	Silent,Silent
rs9262132	6	A	C	0.105	30611350	NM_024909,NM_001254952,NM_001031722	ATAT1,ATAT1,ATAT1	Silent,Silent,Silent	Silent,Silent,Silent
rs9262135	6	G	A	0.105	30618906	NM_001161376,NM_001109938,NM_145029	C6orf136,C6orf136,C6orf136	Silent,Silent,Silent	Silent,Silent,Silent
rs9262142	6	A	G	0.105	30650026	NM_133471,NM_001134870	PPP1R18,PPP1R18	Silent,Silent	Silent,Silent
rs9262143	6	A	G	0.105	30652781	NM_133471,NM_001134870	PPP1R18,PPP1R18	Missense_G339R,Missense_G339R	Missense_G339R,Missense_G339R
rs234249	X	A	G	0.4661	75956506
rs3129838	6	G	A	0.1525	30306553	NM_021253,NM_172016,NM_001199119	TRIM39,TRIM39,TRIM39-RPP21	Silent,Silent,Silent	Silent,Silent,Silent
rs1389532	18	A	G	0.4958	31392323
rs967055	8	G	A	0.3008	47617956
rs8189525	12	C	A	0.4622	38424982
rs1167411	7	C	G	0.4328	65539264
rs2220626	7	G	A	0.4328	65546062	NM_000048,NM_001024946,NM_001024944,NM_001024943	ASL,ASL,ASL,ASL	Silent,Silent,Silent,Silent	Silent,Silent,Silent,Silent
rs6946143	7	C	A	0.4328	65579722
rs6961717	7	G	A	0.4328	65587537	NM_014478,NM_001142414,NM_001040648,NM_001040647,NR_024548	CRCP,CRCP,CRCP,CRCP,CRCP	Silent,Silent,Silent,Silent,Silent	Silent,Silent,Silent,Silent,Silent
rs1002286	22	G	A	0.4412	24257337
rs2296246	13	A	C	0.479	52520704	NM_001243182,NM_001005918,NM_000053	ATP7B,ATP7B,ATP7B	Silent,Silent,Silent	Silent,Silent,Silent
rs9526812	13	G	A	0.479	52530989	NM_001243182,NM_001005918,NM_000053	ATP7B,ATP7B,ATP7B	Silent,Silent,Silent	Silent,Silent,Silent
rs2166181	4	G	A	0.4286	82422327
rs2005947	X	G	A	0.3559	48291665
rs7522462	1	A	G	0.3025	200881595	NM_018265,NM_001142569	C1orf106,C1orf106	Silent,Silent	Silent,Silent
rs7554511	1	A	C	0.3025	200877562	NM_018265,NM_001142569	C1orf106,C1orf106	Silent,Silent	Silent,Silent
rs3130812	6	A	G	0.3824	29193785
rs3132583	6	C	G	0.1068	30688575	NM_178014	TUBB	Silent	Silent
rs8186746	12	C	A	0.4661	38347638
rs9268404	6	A	G	0.2821	32341719
rs3734637	6	C	A	0.4076	126081319	NM_012259	HEY2	Silent	Silent
rs209164	6	G	A	0.4622	28836456
rs526983	6	C	A	0.4622	28815213
rs9314244	7	G	A	0.4748	61074194
rs17316192	Y	C	A	0.3333	6681479
rs2274921	9	G	A	0.2839	94907008	NR_027341	LINC00475	Silent	Silent
rs1882753	1	G	A	0.2815	86965419	NM_001285	CLCA1	Synonymous_T812T	Synonymous_T812T
rs10229363	7	G	A	0.2143	43805932	NM_000712,NM_001253823	BLVRA,BLVRA	Silent,Silent	Silent,Silent
rs10231164	7	A	G	0.2143	43709735	NM_018224	C7orf44	Silent	Silent
rs10233697	7	G	A	0.2143	43664198	NM_004760	STK17A	Synonymous_E334E	Synonymous_E334E
rs3129973	6	A	G	0.1134	30721143
rs1063632	6	A	G	0.07265	31378510	NR_036523,NR_036524,NM_000247,NM_001177519	MICA,MICA,MICA,MICA	Silent,Silent,Synonymous_R87R,Synonymous_R87R	Silent,Silent,Synonymous_R87R,Synonymous_R87R
rs11182667	12	C	A	0.4622	38588392
rs11874805	18	G	A	0.1765	77697110	NM_001146345,NM_025078,NM_001146343	PQLC1,PQLC1,PQLC1	Silent,Silent,Silent	Silent,Silent,Silent
rs2395163	6	G	A	0.2731	32387809
rs9644228	8	G	A	0.2941	47320513
rs12185233	17	G	C	0.1709	43923654	NR_024559,NM_175882	MAPT-AS1,SPPL2C	Silent,Missense_R461P	Silent,Missense_R461P
rs11006259	10	A	G	0.458	52357891	NM_147156	SGMS1	Silent	Silent
rs3129817	6	A	G	0.1218	30342753
rs6676798	1	G	A	0.2731	111393436
rs9786043	Y	G	A	0.4957	15472863	NM_007125,NM_182659,NM_182660	UTY,UTY,UTY	Silent,Silent,Silent	Silent,Silent,Silent
rs1075580	8	G	A	0.1639	134413869
rs17250177	Y	A	G	0.3305	21309376
rs17250310	Y	C	A	0.3305	6677619
rs17306537	Y	A	G	0.3305	9853969
rs17306762	Y	A	T	0.3305	14345705
rs17316702	Y	A	G	0.3305	8108722
rs35960273	Y	G	A	0.3305	14640715
rs3906451	Y	C	A	0.3305	22513726
rs871626	Y	G	A	0.3305	22914378
rs966239	Y	C	G	0.3305	19563894
rs1052551	17	A	G	0.1723	44068924	NM_001123067,NM_001203251,NM_005910,NM_016835,NM_001203252,NM_016834,NM_001123066,NM_016841	MAPT,MAPT,MAPT,MAPT,MAPT,MAPT,MAPT,MAPT	Synonymous_P147P,Synonymous_P147P,Synonymous_P176P,Synonymous_P493P,Synonymous_P176P,Synonymous_P118P,Synonymous_P493P,Synonymous_P118P	Synonymous_P147P,Synonymous_P147P,Synonymous_P176P,Synonymous_P493P,Synonymous_P176P,Synonymous_P118P,Synonymous_P493P,Synonymous_P118P
rs1052587	17	G	A	0.1723	44102604	NM_001123067,NM_001203251,NM_005910,NM_016835,NM_001203252,NM_016834,NM_001123066,NM_016841	MAPT,MAPT,MAPT,MAPT,MAPT,MAPT,MAPT,MAPT	Silent,Silent,Silent,Silent,Silent,Silent,Silent,Silent	Silent,Silent,Silent,Silent,Silent,Silent,Silent,Silent
rs12185235	17	A	G	0.1723	43923703	NR_024559,NM_175882	MAPT-AS1,SPPL2C	Silent,Synonymous_T477T	Silent,Synonymous_T477T
rs12185268	17	G	A	0.1723	43923683	NR_024559,NM_175882	MAPT-AS1,SPPL2C	Silent,Missense_I471V	Silent,Missense_I471V
rs12373123	17	G	A	0.1723	43924073	NR_024559,NM_175882	MAPT-AS1,SPPL2C	Silent,Missense_S601P	Silent,Missense_S601P
rs12373142	17	C	G	0.1723	43924200	NR_024559,NM_175882	MAPT-AS1,SPPL2C	Silent,Missense_P643R	Silent,Missense_P643R
rs1396862	17	A	G	0.1723	43902997	NM_001256299,NR_037772,NM_001145148,NM_001145146,NM_004382,NM_001145147	CRHR1,CRHR1,CRHR1,CRHR1,CRHR1,CRHR1	Silent,Silent,Silent,Silent,Silent,Silent	Silent,Silent,Silent,Silent,Silent,Silent
rs16940665	17	G	A	0.1723	43907896	NM_001256299,NR_037772,NM_001145148,NM_001145146,NM_004382,NM_001145147	CRHR1,CRHR1,CRHR1,CRHR1,CRHR1,CRHR1	Synonymous_T48T,Silent,Synonymous_T223T,Synonymous_T252T,Synonymous_T223T,Synonymous_T183T	Synonymous_T48T,Silent,Synonymous_T223T,Synonymous_T252T,Synonymous_T223T,Synonymous_T183T
rs17574361	17	G	A	0.1723	44108202	NM_001193465,NM_001193466,NM_015443	KANSL1,KANSL1,KANSL1	Silent,Silent,Silent	Silent,Silent,Silent
rs17574604	17	G	A	0.1723	44111613	NM_001193465,NM_001193466,NM_015443	KANSL1,KANSL1,KANSL1	Synonymous_F859F,Synonymous_F860F,Synonymous_F860F	Synonymous_F859F,Synonymous_F860F,Synonymous_F860F
rs17650901	17	G	A	0.1723	44039691	NM_001123067,NM_001203251,NM_005910,NM_016835,NM_001203252,NM_016834,NM_001123066,NM_016841	MAPT,MAPT,MAPT,MAPT,MAPT,MAPT,MAPT,MAPT	Silent,Silent,Silent,Silent,Silent,Silent,Silent,Silent	Silent,Silent,Silent,Silent,Silent,Silent,Silent,Silent
rs17651549	17	A	G	0.1723	44061278	NM_001123067,NM_001203251,NM_005910,NM_016835,NM_001203252,NM_016834,NM_001123066,NM_016841	MAPT,MAPT,MAPT,MAPT,MAPT,MAPT,MAPT,MAPT	Silent,Silent,Silent,Missense_R370W,Silent,Silent,Missense_R370W,Silent	Silent,Silent,Silent,Missense_R370W,Silent,Silent,Missense_R370W,Silent
rs17652121	17	G	A	0.1723	44073973	NM_001123067,NM_001203251,NM_005910,NM_016835,NM_001203252,NM_016834,NM_001123066,NM_016841	MAPT,MAPT,MAPT,MAPT,MAPT,MAPT,MAPT,MAPT	Synonymous_N226N,Synonymous_N226N,Synonymous_N255N,Synonymous_N572N,Synonymous_N255N,Synonymous_N197N,Synonymous_N590N,Synonymous_N197N	Synonymous_N226N,Synonymous_N226N,Synonymous_N255N,Synonymous_N572N,Synonymous_N255N,Synonymous_N197N,Synonymous_N590N,Synonymous_N197N
rs17691610	17	A	C	0.1723	43970662	NR_024559	MAPT-AS1	Silent	Silent
rs17763596	17	A	C	0.1723	43921210	NR_024559	MAPT-AS1	Silent	Silent
rs7350928	17	A	G	0.1723	44108100	NM_001193465,NM_001193466,NM_015443	KANSL1,KANSL1,KANSL1	Silent,Silent,Silent	Silent,Silent,Silent
rs7162269	15	A	G	0.458	40364928
rs7181985	15	A	C	0.458	40346650	NR_040061,NR_040059,NR_040060,NR_040062	LOC100131089,LOC100131089,LOC100131089,LOC100131089	Silent,Silent,Silent,Silent	Silent,Silent,Silent,Silent
rs747781	13	A	G	0.479	52553102	NM_001243182,NM_001005918,NM_000053	ATP7B,ATP7B,ATP7B	Silent,Silent,Silent	Silent,Silent,Silent
rs1373905	13	C	A	0.1513	44534727
rs11212242	11	A	G	0.2059	107316499	NM_152434	CWF19L2	Silent	Silent
rs12291601	11	G	A	0.2059	107340783
rs2726923	11	A	G	0.2311	108724639	NM_004398	DDX10	Silent	Silent
rs10772111	12	G	A	0.4706	33843575
rs4359096	10	A	C	0.2143	4901798
rs4920714	5	C	A	0.4958	85458883
rs10880644	12	A	G	0.4496	38554959
rs9668847	12	A	G	0.4496	38614669
rs1233599	6	C	A	0.07627	28731188
rs11857247	15	A	G	0.3445	40828922
rs4775817	15	A	C	0.2308	49960752
rs1151523	11	G	A	0.4706	65665200	NM_005438	FOSL1	Silent	Silent
rs1566169	3	G	A	0.2395	97992964
rs9257805	6	G	A	0.105	29346329
rs9364476	6	G	A	0.1807	167732189
rs4328686	2	G	A	0.3782	139057105
rs12968107	18	G	A	0.4454	45432593	NM_005901,NM_001003652,NM_001135937	SMAD2,SMAD2,SMAD2	Silent,Silent,Silent	Silent,Silent,Silent
rs1631576	18	A	G	0.4454	45403483	NM_005901,NM_001003652,NM_001135937	SMAD2,SMAD2,SMAD2	Silent,Silent,Silent	Silent,Silent,Silent
rs17813908	18	A	C	0.4454	45370336	NM_005901,NM_001003652,NM_001135937	SMAD2,SMAD2,SMAD2	Silent,Silent,Silent	Silent,Silent,Silent
rs1792670	18	G	A	0.4454	45410147	NM_005901,NM_001003652,NM_001135937	SMAD2,SMAD2,SMAD2	Silent,Silent,Silent	Silent,Silent,Silent
rs1792675	18	C	A	0.4454	45388421	NM_005901,NM_001003652,NM_001135937	SMAD2,SMAD2,SMAD2	Silent,Silent,Silent	Silent,Silent,Silent
rs1981	18	A	G	0.4454	45360991	NM_005901,NM_001003652,NM_001135937	SMAD2,SMAD2,SMAD2	Silent,Silent,Silent	Silent,Silent,Silent
rs3813068	18	A	G	0.4454	45438066	NM_005901,NM_001003652,NM_001135937	SMAD2,SMAD2,SMAD2	Silent,Silent,Silent	Silent,Silent,Silent
rs2000468	22	C	A	0.4454	24241611
rs7750641	6	A	G	0.1176	31129310	NM_001077511,NM_007109	TCF19,TCF19	Missense_P109S,Missense_P109S	Missense_P109S,Missense_P109S
rs5915082	X	A	G	0.2353	57710528
rs7498985	16	A	G	0.437	90103117	NM_001481,NR_023348	GAS8,GAS8	Silent,Silent	Silent,Silent
rs1007888	22	G	A	0.4449	24241101	NR_038911	LOC284889	Silent	Silent
rs929157	6	A	G	0.1368	30137209	NM_033229	TRIM15	Silent	Silent
rs4882324	12	A	G	0.4538	38499180
rs11856795	15	A	C	0.08824	44160582	NM_024908,NM_001167941	WDR76,WDR76	Silent,Silent	Silent,Silent
rs12442297	15	A	G	0.08824	44168470	NM_032892,NR_003571	FRMD5,LOC728758	Silent,Silent	Silent,Silent
rs16977724	15	A	G	0.08824	44151299	NM_024908,NM_001167941	WDR76,WDR76	Silent,Silent	Silent,Silent
rs7113548	11	A	G	0.2857	5989293	NM_001146033	OR56A5	Synonymous_V144V	Synonymous_V144V
rs2188100	6	A	G	0.1345	30181883
rs2517612	6	G	A	0.1345	30169092	NM_001242783,NM_003449	TRIM26,TRIM26	Silent,Silent	Silent,Silent
rs2517613	6	A	G	0.1345	30165662	NM_001242783,NM_003449	TRIM26,TRIM26	Silent,Silent	Silent,Silent
rs2523719	6	A	C	0.1345	30168319	NM_001242783,NM_003449	TRIM26,TRIM26	Silent,Silent	Silent,Silent
rs885916	6	A	G	0.1345	30202571
rs6901158	6	A	G	0.1356	32205942
rs8025458	15	A	G	0.3319	40842299
rs1917325	11	G	A	0.458	49370004
rs9787772	11	G	A	0.1723	107250851	NM_152434	CWF19L2	Silent	Silent
rs521355	17	A	C	0.1398	30311492	NM_015355	SUZ12	Silent	Silent
rs7805945	7	G	A	0.1513	53252768
rs1092103	3	G	A	0.4076	144354430
rs1603681	8	G	A	0.2899	47281693
rs551017	18	A	G	0.1597	77526471
rs9946977	18	A	G	0.1597	77516217
rs4904977	14	A	C	0.4706	93171553	NM_005606,NM_001008530	LGMN,LGMN	Silent,Silent	Silent,Silent
rs1610601	6	A	C	0.2269	29700183	NR_026973,NR_026972	HLA-F-AS1,HLA-F-AS1	Silent,Silent	Silent,Silent
rs1610621	6	A	G	0.2269	29718790	NR_001590	IFITM4P	Silent	Silent
rs9945976	18	G	A	0.4958	31409314
rs1044220	7	G	A	0.2161	43665500	NM_004760	STK17A	Silent	Silent
rs2280503	12	C	A	0.2731	51138687	NM_173602	DIP2B	Silent	Silent
rs10039754	5	A	G	0.4622	28986950
rs647596	1	A	C	0.416	146535394
rs1539872	18	C	A	0.4496	45425478	NM_005901,NM_001003652,NM_001135937	SMAD2,SMAD2,SMAD2	Silent,Silent,Silent	Silent,Silent,Silent
rs12315146	12	A	G	0.08824	112323016	NM_139078,NM_003668	MAPKAPK5,MAPKAPK5	Silent,Silent	Silent,Silent
rs3094011	6	G	A	0.1218	31451836
rs3099844	6	A	C	0.1218	31448976
rs2179580	X	G	A	0.2373	57991672
rs8097667	18	G	A	0.4958	31387003
rs1389531	18	G	A	0.4958	31386616
rs12373168	17	C	A	0.1765	43924337	NR_024559,NM_175882	MAPT-AS1,SPPL2C	Silent,Silent	Silent,Silent
rs10455346	6	A	G	0.3151	79138641
rs9879329	3	C	A	0.4195	191852657
rs113413	22	G	A	0.3824	24292264
rs818269	6	A	C	0.3067	79051952
rs9261403	6	A	C	0.06723	30069525
rs1060105	12	A	G	0.2059	123806219	NM_018183,NM_001167856	SBNO1,SBNO1	Missense_S728N,Missense_S729N	Missense_S728N,Missense_S729N
rs12322888	12	A	G	0.2059	123825559	NM_018183,NM_001167856	SBNO1,SBNO1	Synonymous_K208K,Synonymous_K209K	Synonymous_K208K,Synonymous_K209K
rs1879380	12	A	G	0.2059	123739111	NM_152269,NM_001194995,NM_001143905	C12orf65,C12orf65,C12orf65	Silent,Silent,Silent	Silent,Silent,Silent
rs28406193	12	A	C	0.2059	123891865	NM_020382	SETD8	Silent	Silent
rs28458312	12	A	C	0.2059	123863265
rs28472704	12	A	G	0.2059	123887369	NM_020382	SETD8	Silent	Silent
rs2517826	6	A	G	0.1933	29834041
rs2734974	6	G	A	0.1933	29833779
rs942341	13	G	A	0.4748	112688531
rs17550268	17	G	A	0.1975	33874678
rs10838833	11	A	G	0.1807	48238880	NM_001005470	OR4B1	Synonymous_D173D	Synonymous_D173D
rs16905753	11	A	G	0.1807	48285906	NM_001004726	OR4X1	Missense_P165L	Missense_P165L
rs7850237	9	G	A	0.1429	90453619
rs7336352	13	G	A	0.4664	44115099	NM_017993,NM_001242863,NM_001127615	ENOX1,ENOX1,ENOX1	Silent,Silent,Silent	Silent,Silent,Silent
rs9262141	6	G	A	0.1017	30644137
rs12187227	5	G	A	0.4958	85451916
rs2359455	16	A	C	0.2437	31720486
rs4889693	16	A	G	0.2437	31817561
rs2924264	10	G	A	0.2227	4891221
rs1233480	6	A	G	0.105	29477414
rs6874435	5	G	A	0.1261	75574855	NM_014979	SV2C	Silent	Silent
rs4795370	17	G	A	0.2353	25387517
rs11070279	15	A	G	0.3263	40860946
rs7667813	4	G	A	0.07143	88783177
rs551601	12	A	G	0.4025	125810958
rs9525855	13	G	A	0.4412	44431660	NM_144974	CCDC122	Silent	Silent
rs1106240	12	G	A	0.2101	123626982
rs2695478	12	G	A	0.2101	123689521	NM_022782	MPHOSPH9	Silent	Silent
rs7926163	11	A	C	0.2185	107330997
rs17631676	17	G	A	0.1261	43549526	NR_027774,NR_027782,NM_014798	PLEKHM1,PLEKHM1,PLEKHM1	Silent,Silent,Silent	Silent,Silent,Silent
rs4925318	20	A	G	0.4874	60509879	NM_001794,NM_001252338,NM_001252339	CDH4,CDH4,CDH4	Silent,Silent,Silent	Silent,Silent,Silent
rs554110	11	G	A	0.3729	51372036
rs617624	17	A	G	0.4202	18283627	NM_001145127	EVPLL	Silent	Silent
rs17738592	5	A	C	0.4916	135168344
rs550677	12	A	G	0.4034	125811056
rs7238931	18	A	G	0.5	31334993
rs4128743	10	A	C	0.4076	66788146
rs12391731	X	G	A	0.07563	101985066	NM_001142525,NM_001142527,NM_001142526,NM_030639,NM_001142524,NM_001142528	BHLHB9,BHLHB9,BHLHB9,BHLHB9,BHLHB9,BHLHB9	Silent,Silent,Silent,Silent,Silent,Silent	Silent,Silent,Silent,Silent,Silent,Silent
rs3117289	6	G	A	0.2017	29609921
rs3129073	6	G	A	0.2017	29615822
rs588458	11	A	C	0.4538	49214048	NM_001014986,NM_001193473,NM_001193471,NM_001193472,NM_004476	FOLH1,FOLH1,FOLH1,FOLH1,FOLH1	Silent,Silent,Silent,Silent,Silent	Silent,Silent,Silent,Silent,Silent
rs1233579	6	G	A	0.07563	28712663
rs1233619	6	A	G	0.07563	28745452
rs3116830	6	A	G	0.07563	29167575
rs3117326	6	A	G	0.07563	29240378
rs3118361	6	A	G	0.07563	28898287
rs3118370	6	C	A	0.07563	28833101
rs3130834	6	G	A	0.07563	29248149
rs3130837	6	A	C	0.07563	28948092
rs3130845	6	G	A	0.07563	28923367
rs3130895	6	A	G	0.07563	28905791
rs3131073	6	A	G	0.07563	28920972
rs3131093	6	A	G	0.07563	28837437
rs3131343	6	A	G	0.07563	28775564
rs3132389	6	C	A	0.07563	28831021	NR_033379	LOC401242	Silent	Silent
rs3132392	6	G	A	0.07563	28838629
rs4324798	6	A	G	0.07563	28776117
rs7767099	6	A	G	0.07563	28768698
rs4540846	11	A	G	0.4661	54835203
rs885913	6	T	A	0.1379	30174428	NM_001242783,NM_003449	TRIM26,TRIM26	Silent,Silent	Silent,Silent
rs8002861	13	A	G	0.4449	44474517
rs3130891	6	C	G	0.07627	28977217
rs519417	6	A	G	0.1102	31878433	NM_001178063	C2	Silent	Silent
rs9318474	13	G	A	0.1752	24905769
rs1401926	19	A	G	0.4412	21740932
rs11012	17	A	G	0.1218	43513441	NR_027774,NR_027782,NM_014798	PLEKHM1,PLEKHM1,PLEKHM1	Silent,Silent,Silent	Silent,Silent,Silent
rs12947718	17	A	G	0.1218	43493101	NM_199282	ARHGAP27	Silent	Silent
rs10160392	11	G	A	0.06303	56027115
rs12270451	11	A	G	0.06303	55999503
rs17511601	11	C	A	0.06303	55681375	NM_001001960	OR5W2	Synonymous_I228I	Synonymous_I228I
rs17511797	11	A	C	0.06303	55681942	NM_001001960	OR5W2	Missense_F39L	Missense_F39L
rs17533114	11	G	A	0.06303	55943322
rs17596422	11	G	A	0.06303	55681416	NM_001001960	OR5W2	Missense_F215L	Missense_F215L
rs17596519	11	G	A	0.06303	55681580	NM_001001960	OR5W2	Missense_M160T	Missense_M160T
rs17597589	11	G	A	0.06303	55703766	NM_006637	OR5I1	Synonymous_Y37Y	Synonymous_Y37Y
rs17597625	11	G	A	0.06303	55703861	NM_006637	OR5I1	Missense_R6G	Missense_R6G
rs17603011	11	G	A	0.06303	55861153	NM_001003750	OR8I2	Missense_I124V	Missense_I124V
rs2449155	11	G	A	0.06303	55864963
rs2512961	11	G	A	0.06303	55872876	NM_001005200	OR8H2	Missense_H120Y	Missense_H120Y
rs4341556	11	A	G	0.06303	55738062
rs7113176	11	A	G	0.06303	55909847
rs7122000	11	A	G	0.06303	55999897	NM_001004746	OR5T2	Synonymous_I255I	Synonymous_I255I
rs7122514	11	A	G	0.06303	56000288	NM_001004746	OR5T2	Missense_T125M	Missense_T125M
rs9666086	11	G	A	0.06303	55703650	NM_006637	OR5I1	Missense_F76S	Missense_F76S
rs6471124	8	G	A	0.1555	134446148
rs12357990	10	G	A	0.437	7090726
rs7110317	11	G	A	0.06356	55736066
rs4422672	7	C	A	0.3652	62203031
rs2000945	18	A	G	0.4958	31365336
rs1049633	6	A	G	0.1144	30867527	NM_001954,NM_013993,NM_001202523,NM_001202522,NM_001202521,NM_013994	DDR1,DDR1,DDR1,DDR1,DDR1,DDR1	Silent,Silent,Silent,Silent,Silent,Silent	Silent,Silent,Silent,Silent,Silent,Silent
rs3094134	6	A	G	0.08824	30122154	NM_006778,NM_052828	TRIM10,TRIM10	Synonymous_Q346Q,Synonymous_Q346Q	Synonymous_Q346Q,Synonymous_Q346Q
rs9261538	6	G	A	0.08824	30143491
rs1264304	6	A	G	0.1134	30882415	NM_001167733,NM_020442,NM_001167734	VARS2,VARS2,VARS2	Silent,Silent,Silent	Silent,Silent,Silent
rs1264308	6	A	G	0.1134	30879987	NM_001517	GTF2H4	Silent	Silent
rs1264310	6	A	C	0.1134	30873605
rs1264322	6	A	G	0.1134	30857894	NM_001954,NM_013993,NM_001202523,NM_001202522,NM_001202521,NM_013994	DDR1,DDR1,DDR1,DDR1,DDR1,DDR1	Silent,Silent,Silent,Silent,Silent,Silent	Silent,Silent,Silent,Silent,Silent,Silent
rs1264341	6	G	A	0.1134	30802465
rs2535340	6	G	A	0.1134	30838497
rs886422	6	A	G	0.1134	30864279	NM_001954,NM_013993,NM_001202523,NM_001202522,NM_001202521,NM_013994	DDR1,DDR1,DDR1,DDR1,DDR1,DDR1	Silent,Silent,Silent,Silent,Silent,Silent	Silent,Silent,Silent,Silent,Silent,Silent
rs10996049	10	A	G	0.2395	66580852
rs17628164	11	A	C	0.0641	56236635	NM_001013356	OR8U8	Silent	Silent
rs11665111	18	A	G	0.3941	77622996
rs10281917	7	C	A	0.2137	43700346	NM_018224	C7orf44	Silent	Silent
rs7946766	11	A	G	0.1765	48004369	NM_002843,NM_001098503	PTPRJ,PTPRJ	Silent,Silent	Silent,Silent
rs2517645	6	G	A	0.1387	30122623	NM_006778,NM_052828	TRIM10,TRIM10	Silent,Silent	Silent,Silent
rs6565285	16	G	A	0.2371	31812442
rs17722341	7	C	A	0.1303	76712801
rs17597337	11	G	A	0.06356	55689980
rs9267445	6	C	G	0.1134	31483481
rs7134809	12	G	A	0.2059	133389998	NM_005895,NM_001172557	GOLGA3,GOLGA3	Synonymous_T138T,Synonymous_T138T	Synonymous_T138T,Synonymous_T138T
rs7981648	13	C	A	0.1513	50698153	NR_002612	DLEU2	Silent	Silent
rs9550062	13	C	A	0.3992	112556865
rs200482	6	A	G	0.08824	27773904
rs200484	6	G	A	0.08824	27775674	NM_003519	HIST1H2BL	Missense_L4P	Missense_L4P
rs200490	6	A	C	0.08824	27796935
rs200501	6	A	G	0.08824	27788942
rs200948	6	G	A	0.08824	27835272	NM_005322	HIST1H1B	Synonymous_P12P	Synonymous_P12P
rs200953	6	G	A	0.08824	27837267
rs200989	6	G	A	0.08824	27816442
rs200990	6	C	A	0.08824	27815823
rs201002	6	G	A	0.08824	27808192
rs2747054	6	G	A	0.08824	27783359
rs370155	6	C	A	0.08824	27782031
rs2036376	17	G	A	0.2269	30534311	NM_001033568,NM_001033566,NM_018307	RHOT1,RHOT1,RHOT1	Silent,Silent,Silent	Silent,Silent,Silent
rs10904368	10	A	G	0.1891	4932085	NR_026743	tAKR	Silent	Silent
rs200995	6	G	A	0.08898	27813694
rs4975577	5	A	G	0.4412	1032032	NM_033120	NKD2	Silent	Silent
rs1945242	11	G	A	0.06356	56202667	NM_001013356	OR8U8	Silent	Silent
rs7575643	2	G	A	0.2101	179333450	NR_031666,NM_001135212,NM_181342	MIR548N,FKBP7,FKBP7	Silent,Silent,Silent	Silent,Silent,Silent
rs1945237	11	G	A	0.06303	56230069	NM_001013356,NM_001004743	OR8U8,OR5M9	Silent,Missense_K270R	Silent,Missense_K270R
rs7111634	11	G	A	0.06303	56185347	NM_001013356,NM_001004744	OR8U8,OR5R1	Silent,Missense_D121G	Silent,Missense_D121G
rs7123108	11	A	G	0.06303	56185401	NM_001013356,NM_001004744	OR8U8,OR5R1	Silent,Missense_C103Y	Silent,Missense_C103Y
rs1020223	2	G	A	0.4957	154664602
rs6908815	6	G	A	0.2143	167744409	NM_031949	TTLL2	Silent	Silent
rs7126549	11	G	A	0.06356	56210568	NM_001013356	OR8U8	Silent	Silent
rs12052983	2	A	C	0.2605	179361881	NR_031666,NM_019091	MIR548N,PLEKHA3	Silent,Silent	Silent,Silent
rs3129039	6	A	G	0.2185	29658864
rs2874089	Y	A	G	0.313	16351523
rs507015	11	G	A	0.4244	51446535
rs11812185	10	A	C	0.2353	51045216	NM_003631	PARG	Silent	Silent
rs4838566	10	A	G	0.2353	51022933
rs7921218	10	C	A	0.2353	51110279	NM_003631	PARG	Silent	Silent
rs7317491	13	A	G	0.1975	44607279
rs4754214	11	C	A	0.1849	107186896
rs2279775	5	A	G	0.188	1608754	NR_003713	LOC728613	Silent	Silent
rs4974088	3	A	G	0.2101	48898749	NM_000387	SLC25A20	Silent	Silent
rs4885948	13	G	A	0.07983	53309433	NM_001011705,NM_007015	LECT1,LECT1	Silent,Silent	Silent,Silent
rs10734783	12	G	A	0.4958	30301686
rs10843627	12	A	G	0.4958	30309076
rs4930889	12	G	A	0.4958	30299123
rs7297032	12	G	A	0.4958	30317071
rs1264352	6	C	G	0.1303	30789647
rs9927871	16	A	C	0.4328	10194414	NM_001134407,NM_000833,NM_001134408	GRIN2A,GRIN2A,GRIN2A	Silent,Silent,Silent	Silent,Silent,Silent
rs1628578	6	C	A	0.2353	29695502	NR_026973,NR_026972	HLA-F-AS1,HLA-F-AS1	Silent,Silent	Silent,Silent
rs1736922	6	A	G	0.2353	29693969	NM_018950,NM_001098478,NM_001098479	HLA-F,HLA-F,HLA-F	Silent,Silent,Silent	Silent,Silent,Silent
rs2517911	6	G	A	0.2353	29684634
rs6978677	7	A	G	0.2899	75636240	NM_016086	STYXL1	Silent	Silent
rs6647997	X	G	A	0.2101	72442572
rs7672749	4	A	G	0.09244	88798284
rs1150753	6	G	A	0.1092	32059867	NM_019105	TNXB	Silent	Silent
rs1270942	6	G	A	0.1092	31918860	NM_001710	CFB	Silent	Silent
rs497309	6	C	A	0.1092	31892484	NM_001178063	C2	Silent	Silent
rs558702	6	A	G	0.1092	31870326	NM_001178063	C2	Silent	Silent
rs903630	6	A	G	0.1134	170428032
rs11081772	18	A	G	0.3613	30089478
rs2041540	4	G	A	0.1429	16293543
rs2647025	6	A	G	0.2647	32635949
rs9402461	6	A	G	0.3319	133164442
rs12731329	1	C	A	0.07143	51826177	NM_001159969,NM_001981	EPS15,EPS15	Silent,Silent	Silent,Silent
rs17222167	Y	G	A	0.3304	16377198
rs1872667	16	G	A	0.2185	29299377
rs7204334	16	A	G	0.2185	29303244
rs9389037	6	G	A	0.3319	133171832
rs7895871	10	G	A	0.1345	45720383
rs11727409	4	C	A	0.3529	141720070
rs17667107	11	A	G	0.1681	107340597
rs11682582	2	G	A	0.2311	139060160
rs10494828	1	A	G	0.2983	200957032	NM_001252102,NM_001252103,NM_017596,NM_001252100	KIF21B,KIF21B,KIF21B,KIF21B	Silent,Silent,Silent,Silent	Silent,Silent,Silent,Silent
rs17531522	11	G	A	0.05508	55890449	NM_001005201	OR8H3	Missense_I201V	Missense_I201V
rs1947923	11	G	A	0.05508	55904751	NM_001004064	OR8J3	Synonymous_T148T	Synonymous_T148T
rs12754	7	C	A	0.1653	45761194	NM_021116	ADCY1	Silent	Silent
rs9468508	6	A	G	0.05462	29253756
rs10067993	5	A	G	0.2941	7281915
rs8023508	15	G	A	0.1008	44176103	NM_032892	FRMD5	Silent	Silent
rs1634721	6	A	G	0.1176	30977680	NM_001198815	MUC22	Silent	Silent
rs9261207	6	G	A	0.0678	30006482	NR_026751	ZNRD1-AS1	Silent	Silent
rs9667626	11	G	A	0.1752	48485877
rs1026150	2	A	G	0.1555	74345780
rs9461507	6	A	G	0.05462	29075233
rs3131296	6	A	G	0.1345	32172993	NM_004557	NOTCH4	Silent	Silent
rs3132956	6	A	G	0.1345	32179438	NM_004557	NOTCH4	Silent	Silent
rs3134942	6	A	C	0.1345	32168771	NM_004557	NOTCH4	Synonymous_V1384V	Synonymous_V1384V
rs2734583	6	G	A	0.1176	31505480	NR_037853,NR_037852,NM_004640,NM_080598	ATP6V1G2-DDX39B,DDX39B,DDX39B,DDX39B	Silent,Silent,Silent,Silent	Silent,Silent,Silent,Silent
rs13213152	6	G	A	0.07563	28349698	NR_028077	ZSCAN12	Silent	Silent
rs2232423	6	G	A	0.07563	28366151	NR_028077,NM_001163391	ZSCAN12,ZSCAN12	Silent,Missense_M11T	Silent,Missense_M11T
rs10890730	11	A	G	0.2227	107333949
rs7124266	11	C	A	0.395	49280857
rs2394550	6	A	G	0.4202	29248461
rs2227138	6	A	G	0.1639	32384500
rs3135353	6	A	G	0.1639	32392877
rs1589390	12	G	A	0.4612	38416139
rs3094067	6	C	A	0.08333	30299245	NM_021253,NM_172016,NM_001199119	TRIM39,TRIM39,TRIM39-RPP21	Silent,Silent,Silent	Silent,Silent,Silent
rs1510798	4	A	C	0.2437	4629166	NR_037888	LOC100507266	Silent	Silent
rs6853673	4	A	C	0.2437	4614187	NR_037888	LOC100507266	Silent	Silent
rs10950195	7	G	A	0.3613	62729224
rs5947379	X	A	C	0.2458	57928734
rs2457497	15	A	G	0.2353	82431219	NM_024580,NM_001040610	EFTUD1,EFTUD1	Silent,Silent	Silent,Silent
rs7206210	16	G	A	0.1513	88165210
rs9786314	Y	G	A	0.4831	10077460
rs12703305	7	G	A	0.4412	153147715
rs13230671	7	G	A	0.4412	153144983
rs13233777	7	C	A	0.4412	153145278
rs10781528	9	A	G	0.2773	139854099
rs818314	6	A	G	0.3529	79042990
rs1635291	17	G	A	0.1891	43751913	NM_001256299,NR_037772	CRHR1,CRHR1	Silent,Silent	Silent,Silent
rs1724400	17	A	C	0.1891	43755871	NM_001256299,NR_037772	CRHR1,CRHR1	Silent,Silent	Silent,Silent
rs17524608	1	A	C	0.3487	169650804
rs12993519	2	A	G	0.4832	131066450
rs3803361	15	A	G	0.4664	40347745	NR_040061,NR_040059,NR_040060,NR_040062	LOC100131089,LOC100131089,LOC100131089,LOC100131089	Silent,Silent,Silent,Silent	Silent,Silent,Silent,Silent
rs3735666	7	C	A	0.1597	45761952	NM_021116	ADCY1	Silent	Silent
rs1269852	6	C	G	0.105	32080191
rs3130288	6	A	C	0.105	32096001	NM_004381,NM_001136153	ATF6B,ATF6B	Silent,Silent	Silent,Silent
rs3132941	6	G	C	0.105	32131972	NR_037861	PPT2-EGFL8	Silent	Silent
rs2076522	6	G	C	0.2966	32371179	NM_019602	BTNL2	Silent	Silent
rs16893404	4	A	G	0.1387	16365531
rs885945	6	A	G	0.2479	29696852	NR_026973,NR_026972	HLA-F-AS1,HLA-F-AS1	Silent,Silent	Silent,Silent
rs17720293	6	A	G	0.09322	28214698	NM_019110	ZKSCAN4	Silent	Silent
rs11640526	16	G	A	0.2331	31820807
rs7618915	3	A	G	0.3445	52279594
rs1463877	12	A	G	0.2203	123473254	NM_020845	PITPNM2	Silent	Silent
rs6027940	20	A	G	0.2773	59545800
rs6027947	20	A	G	0.2773	59552829
rs4431008	20	A	C	0.2605	36224534
rs4810915	20	G	A	0.2605	36225766
rs6063367	20	A	G	0.2605	36233075
rs660895	6	G	A	0.2479	32577380
rs9893261	17	A	G	0.2815	14623433
rs9916805	17	A	G	0.2815	14619256
rs12193017	6	C	A	0.3403	79141693
rs12202927	6	A	G	0.3403	79134092
rs17334039	3	G	A	0.1849	125540308
rs7315655	12	A	G	0.4703	33912869
rs1529957	19	G	A	0.1261	37739801
rs4530187	17	A	G	0.3361	5682867	NR_040000	LOC339166	Silent	Silent
rs692008	15	G	A	0.2311	49977687
rs1436434	16	C	A	0.1345	46584098	NR_026556	ANKRD26P1	Silent	Silent
rs2452420	10	G	A	0.4076	66694248
rs10839170	11	A	G	0.3067	6003512
rs778676	17	A	G	0.1429	16660721	NM_014695	CCDC144A	Silent	Silent
rs4822453	22	C	A	0.416	24254862
rs11642783	16	G	A	0.3235	2705523
rs11648529	16	G	A	0.3235	2725256
rs2365011	3	A	G	0.2857	125817218	NM_001164475	SLC41A3	Silent	Silent
rs12451369	17	G	A	0.2839	14622200
rs7761314	6	A	G	0.1059	30022153	NR_026751	ZNRD1-AS1	Silent	Silent
rs3757327	6	A	G	0.105	30027413	NR_026751	ZNRD1-AS1	Silent	Silent
rs3757329	6	C	A	0.105	30028424	NR_026751	ZNRD1-AS1	Silent	Silent
rs6457140	6	A	T	0.105	30016810	NR_026751	ZNRD1-AS1	Silent	Silent
rs6911724	6	A	G	0.105	30025179	NR_026751	ZNRD1-AS1	Silent	Silent
rs6917477	6	C	G	0.105	30025984	NR_026751	ZNRD1-AS1	Silent	Silent
rs7770092	6	A	G	0.105	30028871	NR_026751	ZNRD1-AS1	Silent	Silent
rs9261258	6	A	G	0.105	30022808	NR_026751	ZNRD1-AS1	Silent	Silent
rs9261261	6	G	A	0.105	30024365	NR_026751	ZNRD1-AS1	Silent	Silent
rs9261277	6	G	A	0.105	30031091	NM_170783,NM_014596	ZNRD1,ZNRD1	Silent,Silent	Silent,Silent
rs10418729	19	C	A	0.1387	37737065
rs204992	6	A	G	0.1891	32156908	NM_002586	PBX2	Silent	Silent
rs7191581	16	A	G	0.3445	88024007	NM_001173539,NM_001173541,NM_079837,NM_017869,NM_001173540,NM_001173542,NM_001173543	BANP,BANP,BANP,BANP,BANP,BANP,BANP	Silent,Silent,Silent,Silent,Silent,Silent,Silent	Silent,Silent,Silent,Silent,Silent,Silent,Silent
rs1264312	6	A	G	0.1078	30872982
rs1363873	5	A	G	0.4664	28786844
rs2523992	6	C	A	0.1345	30075103	NM_007028	TRIM31	Silent	Silent
rs875681	19	C	A	0.05462	28351234
rs7563350	2	A	G	0.2563	95931218
rs17221468	Y	C	G	0.4872	9841700
rs3117143	6	A	C	0.07143	29031142	NM_001195202	LOC100129636	Silent	Silent
rs3101017	6	G	A	0.105	31733466	NM_025258	VWA7	Missense_T861A	Missense_T861A
rs3101018	6	A	G	0.105	31705864
rs3117582	6	C	A	0.105	31620520	NR_045828,NM_001256169	APOM,APOM	Silent,Silent	Silent,Silent
rs3131379	6	A	G	0.105	31721033	NM_172165,NM_002441,NM_025259,NR_037846,NM_172166	MSH5,MSH5,MSH5,MSH5-SAPCD1,MSH5	Silent,Silent,Silent,Silent,Silent	Silent,Silent,Silent,Silent,Silent
rs3132445	6	A	G	0.105	31712196	NM_172165,NM_002441,NM_025259,NR_037846,NM_172166	MSH5,MSH5,MSH5,MSH5-SAPCD1,MSH5	Silent,Silent,Silent,Silent,Silent	Silent,Silent,Silent,Silent,Silent
rs9267531	6	G	A	0.105	31636742	NM_001320	CSNK2B	Silent	Silent
rs3130803	6	A	G	0.4076	29189155
rs12872598	13	G	A	0.395	112570992
rs4843807	16	G	A	0.1218	88162610
rs2076524	6	G	A	0.2941	32370684	NM_019602	BTNL2	Silent	Silent
rs2076525	6	G	A	0.2941	32370616	NM_019602	BTNL2	Silent	Silent
rs2395157	6	G	A	0.2941	32348145
rs2894252	6	A	G	0.2941	32345443
rs3817963	6	G	A	0.2941	32368087	NM_019602	BTNL2	Silent	Silent
rs8180664	6	A	G	0.2941	32347490
rs9268403	6	G	A	0.2941	32341473
rs9268425	6	A	G	0.2941	32344376
rs9268428	6	A	C	0.2941	32344973
rs9268454	6	G	A	0.2941	32349711
rs9268456	6	A	C	0.2941	32349946
rs9268461	6	A	C	0.2941	32351901
rs9268474	6	G	A	0.2941	32357165
rs9268516	6	A	G	0.2941	32379489
rs2277547	15	G	A	0.2563	79082431	NM_014272	ADAMTS7	Silent	Silent
rs10838818	11	A	G	0.1218	48200931
rs12575187	11	A	G	0.1218	48198286
rs901462	3	C	A	0.2857	149919818
rs623546	18	A	G	0.3487	77595228
rs11085455	19	A	G	0.1597	21705045	NM_001001415	ZNF429	Silent	Silent
rs1984771	19	A	G	0.1597	21691797	NM_001001415	ZNF429	Silent	Silent
rs1108135	15	A	G	0.1102	83428193	NM_001007122	FSD2	Synonymous_H719H	Synonymous_H719H
rs884218	9	A	G	0.2815	139847570	NM_178536	LCN12	Silent	Silent
rs3132390	6	G	A	0.08403	28832788
rs9393929	6	A	C	0.08403	28696063
rs3742604	14	A	G	0.4664	65026242	NM_172365	PPP1R36	Silent	Silent
rs959167	15	G	A	0.09244	93978414
rs2358712	5	G	A	0.1008	75580687	NM_014979	SV2C	Silent	Silent
rs31244	5	A	G	0.1008	75594743	NM_014979	SV2C	Missense_D543N	Missense_D543N
rs10838795	11	A	G	0.2941	5920721
rs3858526	11	C	A	0.2941	5959757
rs4123016	6	G	A	0.07265	29869110
rs6027936	20	G	A	0.2731	59541866
rs641760	12	A	G	0.2269	123518866	NM_020845	PITPNM2	Silent	Silent
rs151237	5	A	G	0.1387	54532144
rs151240	5	A	G	0.1387	54534752
rs4027562	Y	C	A	0.4872	6670461
rs12122721	1	A	G	0.3067	200984480	NM_001252102,NM_001252103,NM_017596,NM_001252100	KIF21B,KIF21B,KIF21B,KIF21B	Silent,Silent,Silent,Silent	Silent,Silent,Silent,Silent
rs1444458	7	C	A	0.4244	153120067
rs12592976	15	G	A	0.1092	83430396	NM_001007122	FSD2	Silent	Silent
rs11982736	7	A	G	0.1597	55855180
rs868045	16	G	A	0.4202	90102835	NM_001481,NR_023348	GAS8,GAS8	Synonymous_E199E,Silent	Synonymous_E199E,Silent
rs4872971	8	G	A	0.2941	47800155
rs1110446	6	A	G	0.1849	30070937	NM_007028	TRIM31	Silent	Silent
rs208515	6	A	G	0.2311	66945749
rs7101891	11	A	C	0.06723	49598257	NR_027044	LOC440040	Silent	Silent
rs7117247	11	A	G	0.06723	49546775
rs629535	8	A	G	0.3008	70007938	NR_039986	LOC100505718	Silent	Silent
rs4792831	17	A	G	0.2185	44206665	NM_001193465,NM_001193466,NM_015443	KANSL1,KANSL1,KANSL1	Silent,Silent,Silent	Silent,Silent,Silent
rs8079695	17	A	G	0.2185	44161441	NM_001193465,NM_001193466,NM_015443	KANSL1,KANSL1,KANSL1	Silent,Silent,Silent	Silent,Silent,Silent
rs10822470	10	G	A	0.3319	66901570
rs225306	17	C	A	0.2353	33920036	NM_001282,NM_001030006	AP2B1,AP2B1	Silent,Silent	Silent,Silent
rs1058508	5	A	G	0.479	1051687	NM_006598	SLC12A7	Silent	Silent
rs12517757	5	A	G	0.479	1040657
rs2353695	16	A	G	0.4664	86467111
rs7737804	5	A	G	0.4832	1066615	NM_006598	SLC12A7	Silent	Silent
rs11617551	13	A	G	0.4874	44443977	NM_144974	CCDC122	Silent	Silent
rs12428350	13	G	A	0.4874	44446161	NM_144974	CCDC122	Silent	Silent
rs12869697	13	A	G	0.4874	44439169	NM_144974	CCDC122	Silent	Silent
rs10047079	1	G	A	0.1681	154468135	NM_001010846	SHE	Silent	Silent
rs3811448	1	A	G	0.1681	154516578	NM_001098475,NM_182499	TDRD10,TDRD10	Missense_V215I,Missense_V215I	Missense_V215I,Missense_V215I
rs6674171	1	G	A	0.1681	154491683	NM_001098475,NM_182499	TDRD10,TDRD10	Silent,Silent	Silent,Silent
rs3096697	6	A	G	0.1849	32134510	NR_037861,NR_037860,NM_030652	PPT2-EGFL8,EGFL8,EGFL8	Silent,Silent,Missense_R86K	Silent,Silent,Missense_R86K
rs3130284	6	G	A	0.1849	32140487	NM_006411,NM_032741	AGPAT1,AGPAT1	Silent,Silent	Silent,Silent
rs3130347	6	G	A	0.1849	32134656	NR_037861,NR_037860,NM_030652	PPT2-EGFL8,EGFL8,EGFL8	Silent,Silent,Silent	Silent,Silent,Silent
rs3134608	6	C	A	0.1849	32117971	NM_030651	PRRT1	Silent	Silent
rs3134947	6	A	G	0.1849	32145205	NM_032741	AGPAT1	Silent	Silent
rs11584383	1	G	A	0.3235	200935866
rs4650996	1	G	A	0.4025	178517365	NR_033186	C1orf220	Silent	Silent
rs1964995	6	G	A	0.4454	32449411
rs1402726	17	A	G	0.2353	25395770
rs16964439	17	C	A	0.2353	25434386
rs1829662	17	A	C	0.2353	25402163
rs10943540	6	G	A	0.3235	79171938
rs11754966	6	A	G	0.3235	79163463
rs1352206	12	A	G	0.3992	34036668
rs1608912	12	A	G	0.3992	34008574
rs10866817	7	A	G	0.4958	57820398
rs4870705	7	A	G	0.4958	57882950
rs3134945	6	A	C	0.1864	32146492	NM_006913,NR_003129	RNF5,RNF5P1	Silent,Silent	Silent,Silent
rs5913960	X	A	G	0.2269	56595634
rs9493468	6	G	A	0.3361	133183294
rs1800625	6	G	A	0.1723	32152442
rs12607953	18	A	G	0.4202	14125085	NR_033354,NM_145287	ZNF519,ZNF519	Silent,Silent	Silent,Silent
rs818316	6	A	C	0.3487	79039234
rs2535238	6	A	C	0.2311	29645038
rs2747429	6	G	A	0.2311	29648377
rs375984	6	A	G	0.2311	29644502	NM_001109809	ZFP57	Silent	Silent
rs1015442	12	A	G	0.4076	11060695	NR_037918,NM_023920	PRH1-PRR4,TAS2R13	Silent,Silent	Silent,Silent
rs1015443	12	A	G	0.4076	11061122	NR_037918,NM_023920	PRH1-PRR4,TAS2R13	Silent,Missense_N259S	Silent,Missense_N259S
rs6488330	12	A	G	0.4076	11081270	NR_037918	PRH1-PRR4	Silent	Silent
rs6928482	6	G	A	0.4202	32626249
rs4540292	6	C	A	0.416	31317182
rs11239430	10	A	G	0.1261	45798374	NM_001004297	OR13A1	Silent	Silent
rs7098434	10	A	G	0.1261	45798202	NM_001004297	OR13A1	Silent	Silent
rs10401087	18	G	A	0.4916	31320716	NM_030632	ASXL3	Silent	Silent
rs9959347	18	A	G	0.4916	31316169	NM_030632	ASXL3	Silent	Silent
rs10913567	1	C	A	0.395	178511941	NR_033186	C1orf220	Silent	Silent
rs13025827	2	G	A	0.2119	74337353
rs17361286	1	C	G	0.3992	178521916
rs4651000	1	G	A	0.3992	178532223
rs563244	1	C	A	0.3613	166730775
rs11721706	4	G	A	0.1356	16281681
rs4820585	22	G	A	0.4958	24744079	NM_015330,NM_001254732,NM_001145468,NM_001254733	SPECC1L,SPECC1L,SPECC1L,SPECC1L	Silent,Silent,Silent,Silent	Silent,Silent,Silent,Silent
rs4822481	22	A	G	0.4958	24666340
rs9786335	Y	G	A	0.3333	17732408
rs3116826	6	A	G	0.4118	29161435
rs9493458	6	C	A	0.2941	133155584
rs6710284	2	A	G	0.2899	81440526
rs1276033	Y	A	C	0.3248	23992762
rs2050233	1	G	A	0.2647	15528487	NM_001136217,NM_001136216,NM_001136218,NM_018022	TMEM51,TMEM51,TMEM51,TMEM51	Silent,Silent,Silent,Silent	Silent,Silent,Silent,Silent
rs11606506	11	A	G	0.1218	48238549	NM_001005470	OR4B1	Missense_C63Y	Missense_C63Y
rs1416290	10	A	G	0.4202	7088278
rs7779692	7	G	A	0.2017	56329336
rs940494	7	G	A	0.2017	56348924
rs2083159	4	A	G	0.2521	166365138	NM_001873	CPE	Silent	Silent
rs6842167	4	A	G	0.2521	166370111	NM_001873	CPE	Silent	Silent
rs2142906	6	G	A	0.4118	29129983
rs2206042	6	C	A	0.4118	29142476
rs3116817	6	G	A	0.4118	29149561
rs3116857	6	A	G	0.4118	29144127
rs3129131	6	G	A	0.4118	29125402
rs7215239	17	G	A	0.1891	43767773	NM_001256299,NR_037772	CRHR1,CRHR1	Silent,Silent	Silent,Silent
rs5988685	X	A	G	0.2288	57913685
rs4698043	4	C	A	0.3529	10378602
rs1790123	12	G	A	0.2017	123659542	NM_022782	MPHOSPH9	Silent	Silent
rs3763316	6	A	G	0.2899	32376746
rs3130544	6	A	C	0.1176	31058340
rs3130557	6	A	G	0.1176	31094703	NM_014068	PSORS1C1	Silent	Silent
rs1264326	6	A	C	0.09649	30851909	NM_001954	DDR1	Silent	Silent
rs2747421	6	G	C	0.2331	29645118
rs9786668	Y	G	A	0.3333	7766712
rs10051893	5	A	G	0.4244	174101621
rs6487883	12	A	G	0.4874	30321589
rs2937748	5	C	A	0.1092	75572032	NM_014979	SV2C	Silent	Silent
rs17186937	6	G	A	0.05508	29952814
rs2140724	7	A	G	0.4664	64456549	NM_001007253	ERV3-1	Silent	Silent
rs6554152	4	G	A	0.3008	55016097
rs2424794	20	G	A	0.4328	29507776
rs2747457	6	C	A	0.2395	29656417
rs2747460	6	A	G	0.2395	29657127
rs3117301	6	A	G	0.2395	29654700
rs13022580	2	A	G	0.4788	131063801
rs4749589	10	A	G	0.2899	30986700
rs10178745	2	A	G	0.479	131063169
rs870889	2	G	A	0.479	131059121
rs2267073	22	G	A	0.479	24639069	NM_001099782,NM_001099781,NM_004121	GGT5,GGT5,GGT5	Silent,Silent,Silent	Silent,Silent,Silent
rs949771	2	C	A	0.4748	131039155
rs12756284	1	A	G	0.0678	51869248	NM_001159969,NM_001981	EPS15,EPS15	Silent,Silent	Silent,Silent
rs1311918	6	A	G	0.07983	28753646
rs9990701	4	A	G	0.3529	10388610
rs13026054	2	G	A	0.4831	131055763
rs4793954	17	A	C	0.3277	56629527
rs2246901	3	C	A	0.2899	195489009	NM_004532,NM_018406,NM_138297	MUC4,MUC4,MUC4	Missense_A585S,Missense_A4821S,Missense_A534S	Missense_A585S,Missense_A4821S,Missense_A534S
rs9837428	3	G	A	0.2899	195486869	NM_004532,NM_018406,NM_138297	MUC4,MUC4,MUC4	Silent,Silent,Silent	Silent,Silent,Silent
rs6142884	20	A	G	0.4958	60503350	NM_001794,NM_001252338,NM_001252339	CDH4,CDH4,CDH4	Missense_K625R,Missense_K588R,Missense_K551R	Missense_K625R,Missense_K588R,Missense_K551R
rs11096453	Y	G	A	0.3305	8667179	NR_001548	TTTY11	Silent	Silent
rs12176663	Y	A	C	0.3305	18180446
rs1276034	Y	A	G	0.3305	23984056
rs17307670	Y	A	G	0.3305	18117193
rs17316372	Y	A	C	0.3305	23124367
rs2058276	Y	A	G	0.3305	2668456
rs2161775	Y	A	C	0.3305	21159055	NR_001543	TTTY14	Silent	Silent
rs6655920	Y	A	C	0.3305	7948701
rs7067281	Y	G	A	0.3305	17461478
rs7067491	Y	C	G	0.3305	21222868	NR_001543	TTTY14	Silent	Silent
rs7892995	Y	G	A	0.3305	7971505
rs7893048	Y	A	G	0.3305	24444622	NR_001541	TTTY5	Silent	Silent
rs9785702	Y	G	C	0.3305	18656508
rs9785716	Y	A	G	0.3305	21784286
rs9785783	Y	A	G	0.3305	4352151
rs9785792	Y	A	G	0.3305	4223442
rs9785811	Y	A	C	0.3305	21558298
rs9785897	Y	G	A	0.3305	22796697
rs9785924	Y	A	T	0.3305	14116584
rs9785953	Y	A	C	0.3305	21312064
rs9785996	Y	C	G	0.3305	17594966
rs9786111	Y	A	G	0.3305	19054889
rs9786121	Y	G	A	0.3305	18381735
rs9786148	Y	A	G	0.3305	7960019
rs9786169	Y	A	G	0.3305	21801722
rs9786276	Y	G	A	0.3305	19291359
rs9786386	Y	A	G	0.3305	17755905
rs9786443	Y	A	G	0.3305	21554468
rs9786501	Y	A	G	0.3305	20828795
rs9786671	Y	A	C	0.3305	8194310
rs9786685	Y	A	G	0.3305	17013730
rs9786755	Y	G	A	0.3305	7220727	NR_028062	PRKY	Silent	Silent
rs9786772	Y	A	G	0.3305	18617596
rs9786774	Y	A	G	0.3305	14193384
rs9786824	Y	G	A	0.3305	16773870	NM_001206850,NR_046355,NM_014893,NR_028319,NM_001164238	NLGN4Y,NLGN4Y,NLGN4Y,NLGN4Y,NLGN4Y	Silent,Silent,Silent,Silent,Silent	Silent,Silent,Silent,Silent,Silent
rs9786876	Y	A	G	0.3305	18167403
rs4751759	10	A	G	0.2521	121734542
rs6909925	6	G	A	0.07563	158634175
rs9347131	6	G	A	0.07563	158634878
rs28625019	12	A	G	0.1975	123907563	NM_145058	RILPL2	Silent	Silent
rs17172602	7	A	G	0.1513	45741525	NM_021116	ADCY1	Silent	Silent
rs2948196	7	A	G	0.3571	62531632
rs1632962	6	A	G	0.2227	29683808
rs2286933	18	G	A	0.4454	14084928	NR_033354	ZNF519	Silent	Silent
rs2853923	6	G	A	0.416	31265737
rs9468487	6	G	A	0.05882	29107052
rs524612	1	C	A	0.3697	166716641
rs387642	6	A	G	0.235	29645634
rs11775579	8	G	A	0.2689	47115069
rs2033958	4	C	A	0.2395	4610628	NR_037888	LOC100507266	Silent	Silent
rs176095	6	G	A	0.1864	32158319
rs742671	1	A	G	0.2586	15519417	NM_001136217,NM_001136216,NM_001136218,NM_018022	TMEM51,TMEM51,TMEM51,TMEM51	Silent,Silent,Silent,Silent	Silent,Silent,Silent,Silent
rs4555724	4	G	A	0.4034	141658697	NM_015130	TBC1D9	Silent	Silent
rs2878949	Y	A	G	0.3248	14042701
rs12534308	7	G	A	0.2017	56636584
rs3789463	1	G	A	0.08403	6447574	NM_007274	ACOT7	Silent	Silent
rs4657015	1	A	G	0.3814	161272441
rs13245532	7	G	A	0.4454	153169452
rs7785341	7	A	G	0.4454	153167347
rs1047912	12	A	G	0.2353	51138862	NM_173602	DIP2B	Silent	Silent
rs2091228	7	A	G	0.4706	64409809
rs2342120	15	C	A	0.4957	85728820
rs2147030	1	A	G	0.4034	178572265
rs6537091	4	G	A	0.4076	142874553
rs1885725	13	A	G	0.416	112538251
rs4690187	4	A	G	0.3151	703813	NM_006315	PCGF3	Silent	Silent
rs11753431	6	A	G	0.05462	29979643	NR_026751	ZNRD1-AS1	Silent	Silent
rs11755961	6	A	G	0.05462	29953099
rs11760176	6	A	G	0.05462	29970427	NR_026751	ZNRD1-AS1	Silent	Silent
rs6457138	6	C	A	0.05462	30016297	NR_026751	ZNRD1-AS1	Silent	Silent
rs9261224	6	A	G	0.1017	30013887	NR_026751	ZNRD1-AS1	Silent	Silent
rs3999564	10	A	G	0.2563	121736699
rs10772397	12	G	A	0.4034	11138683	NR_037918,NM_176890	PRH1-PRR4,TAS2R50	Silent,Synonymous_P259P	Silent,Synonymous_P259P
rs1411609	9	A	G	0.437	33137303	NM_001497	B4GALT1	Silent	Silent
rs7858659	9	C	A	0.1176	94822146	NM_006415	SPTLC1	Silent	Silent
rs4697986	4	G	A	0.3529	10258968
rs1051431	12	G	A	0.2269	123645803	NM_022782	MPHOSPH9	Synonymous_Y935Y	Synonymous_Y935Y
rs7024547	9	A	G	0.2731	94882488
rs2016467	17	A	G	0.235	25451119
rs3891157	6	C	A	0.06034	29988439	NR_026751	ZNRD1-AS1	Silent	Silent
rs9786194	Y	A	C	0.3248	9170545	NR_001546	TTTY20	Silent	Silent
rs1611192	6	G	A	0.2143	29771879
rs12098986	11	A	G	0.1849	49546908
rs11633272	15	G	A	0.09664	93973887
rs1569068	12	G	A	0.2288	123632276
rs7677806	4	G	A	0.3571	10383005
rs12428112	13	A	C	0.5	44475821
rs12665186	6	G	A	0.05508	29956842
rs4141961	Y	A	C	0.3333	16183412
rs29218	6	G	A	0.2185	29607429
rs3188482	6	G	A	0.05508	30032673	NM_170783,NM_014596	ZNRD1,ZNRD1	Silent,Silent	Silent,Silent
rs7703008	5	A	G	0.4454	85477788
rs3130349	6	A	G	0.1765	32147696	NM_006913,NR_003129	RNF5,RNF5P1	Synonymous_P105P,Silent	Synonymous_P105P,Silent
rs6479395	9	A	G	0.1134	94758498
rs715415	11	G	A	0.1723	107202592	NM_152434	CWF19L2	Silent	Silent
rs9972363	15	A	G	0.3613	40748718	NM_014952	BAHD1	Silent	Silent
rs10416960	19	C	A	0.1568	37428465	NM_001204838,NM_198539,NM_001204836,NM_001204837,NM_001204839,NM_001204835	ZNF568,ZNF568,ZNF568,ZNF568,ZNF568,ZNF568	Silent,Silent,Silent,Silent,Silent,Silent	Silent,Silent,Silent,Silent,Silent,Silent
rs877756	Y	G	A	0.3361	18719565
rs9786242	Y	A	T	0.3361	8070532
rs9786291	Y	A	G	0.3361	8214827
rs9786566	Y	C	A	0.3361	6912992	NM_134259,NM_134258,NM_033284	TBL1Y,TBL1Y,TBL1Y	Silent,Silent,Silent	Silent,Silent,Silent
rs9786639	Y	G	A	0.3361	8411202
rs3094086	6	A	G	0.1303	30919391	NM_080870	DPCR1	Synonymous_S1050S	Synonymous_S1050S
rs4455499	4	A	G	0.411	142880833
rs11040432	11	A	G	0.05042	49596079	NR_027044	LOC440040	Silent	Silent
rs1524616	7	G	A	0.4454	62838532
rs7037783	9	G	A	0.3529	140610042	NM_024757,NM_001145527	EHMT1,EHMT1	Silent,Silent	Silent,Silent
rs818276	6	G	A	0.3739	79047537
rs7589441	2	G	A	0.3025	81407428
rs10521352	X	A	G	0.2269	71925605	NM_001172436,NM_001122670,NM_002637	PHKA1,PHKA1,PHKA1	Silent,Silent,Silent	Silent,Silent,Silent
rs11757750	6	G	A	0.05603	29952162
rs11965585	6	A	G	0.05508	29982429	NR_026751	ZNRD1-AS1	Silent	Silent
rs1493910	18	A	G	0.4916	31318376	NM_030632	ASXL3	Silent	Silent
rs4799355	18	C	A	0.4916	31313124	NM_030632	ASXL3	Silent	Silent
rs818237	6	G	A	0.3445	78959888
rs12662611	6	A	G	0.05508	29957077
rs13194504	6	A	G	0.07143	28630691
rs10475365	5	G	A	0.1261	7317421
rs6887339	5	G	A	0.1261	7326039
rs4452638	6	A	G	0.1134	27229265
rs7067226	Y	A	G	0.3248	21983827
rs7773338	6	G	A	0.437	133100128	NM_052831	C6orf192	Silent	Silent
rs11644994	16	G	A	0.1597	9784163
rs1894852	16	A	G	0.1597	9778041
rs4976323	5	G	A	0.4958	135052055
rs3096835	Y	A	G	0.3333	7073423
rs7089520	10	G	A	0.453	39097912
rs733299	15	A	C	0.3403	40767739
rs3116820	6	G	A	0.4076	29151671
rs3129123	6	A	G	0.4076	29119159
rs3130745	6	A	C	0.4076	29148619
rs6492947	15	G	A	0.4364	40761549
rs7039002	9	A	G	0.1176	94775387
rs12539089	7	C	A	0.4874	142496293
rs9786576	Y	G	A	0.3333	23452965
rs2811314	1	G	A	0.4118	178619183
rs4843707	16	C	A	0.3655	87854410
rs1799949	17	A	G	0.2415	41245466	NM_007299,NM_007298,NM_007297,NM_007294,NR_027676,NM_007300	BRCA1,BRCA1,BRCA1,BRCA1,BRCA1,BRCA1	Silent,Silent,Synonymous_S647S,Synonymous_S694S,Silent,Synonymous_S694S	Silent,Silent,Synonymous_S647S,Synonymous_S694S,Silent,Synonymous_S694S
rs4075631	1	A	C	0.4034	178506594
rs6664493	1	A	G	0.4034	178494428
rs9786771	Y	T	A	0.3333	21995972
rs3117574	6	A	G	0.1092	31725230	NM_172165,NM_002441,NM_025259,NR_037846,NM_172166	MSH5,MSH5,MSH5,MSH5-SAPCD1,MSH5	Silent,Silent,Silent,Silent,Silent	Silent,Silent,Silent,Silent,Silent
rs3117577	6	G	A	0.1092	31727474	NM_172165,NM_002441,NM_025259,NR_037846,NM_172166	MSH5,MSH5,MSH5,MSH5-SAPCD1,MSH5	Silent,Silent,Silent,Silent,Silent	Silent,Silent,Silent,Silent,Silent
rs3130484	6	G	A	0.1092	31715882	NM_172165,NM_002441,NM_025259,NR_037846,NM_172166	MSH5,MSH5,MSH5,MSH5-SAPCD1,MSH5	Silent,Silent,Silent,Silent,Silent	Silent,Silent,Silent,Silent,Silent
rs3131378	6	G	A	0.1092	31725285	NM_172165,NM_002441,NM_025259,NR_037846,NM_172166	MSH5,MSH5,MSH5,MSH5-SAPCD1,MSH5	Silent,Silent,Silent,Silent,Silent	Silent,Silent,Silent,Silent,Silent
rs942036	13	G	A	0.2941	112683037
rs729290	12	A	G	0.4874	30334886
rs6638162	X	C	A	0.4118	133198197
rs869951	13	C	G	0.3686	95954210
rs11253950	10	A	C	0.1387	16427375
rs4906434	14	A	G	0.4412	104764853
rs4131658	8	A	G	0.3529	47421087
rs9266804	6	G	A	0.08403	31377642	NR_036523,NR_036524,NM_000247,NM_001177519	MICA,MICA,MICA,MICA	Silent,Silent,Silent,Silent	Silent,Silent,Silent,Silent
rs1633021	6	G	A	0.2161	29746869
rs7852479	9	A	G	0.2983	71034203	NM_021965	PGM5	Silent	Silent
rs11871557	17	A	G	0.3739	5658620
rs7902744	10	G	A	0.3908	52000536	NM_019893,NM_001143974	ASAH2,ASAH2	Silent,Silent	Silent,Silent
rs9786353	Y	G	A	0.307	18394634
rs1507808	5	G	A	0.458	174082558
rs1923738	13	A	G	0.4118	112544576
rs2650778	19	G	A	0.1555	21664988
rs2791491	1	A	C	0.4874	86962331	NM_001285	CLCA1	Silent	Silent
rs11150805	17	A	G	0.1513	79638805	NM_199287	CCDC137	Missense_R177W	Missense_R177W
rs2990659	9	G	A	0.4748	6722212	NM_001146696	KDM4C	Silent	Silent
rs2105910	X	C	A	0.2222	57778934
rs10075815	5	A	G	0.3067	174337156
rs6858299	4	A	G	0.2143	9371116
rs13212921	6	A	G	0.1176	27205422
rs13219354	6	G	A	0.1176	27185664
rs10502890	18	G	A	0.5	45462167
rs2303537	2	A	G	0.2731	179366093	NR_031666,NM_019091	MIR548N,PLEKHA3	Silent,Silent	Silent,Silent
rs583271	13	A	G	0.178	44493527
rs1048348	15	A	G	0.2563	49936238	NM_020234,NM_001144955	DTWD1,DTWD1	Silent,Silent	Silent,Silent
rs11853333	15	A	G	0.3403	40742338	NM_014952	BAHD1	Silent	Silent
rs2248289	6	G	A	0.1849	30072721	NM_007028	TRIM31	Silent	Silent
rs2844796	6	A	G	0.1849	30072511	NM_007028	TRIM31	Silent	Silent
rs2180421	1	G	A	0.4538	226160882
rs7524775	1	G	A	0.06897	6456472
rs10949725	7	A	G	0.4915	158196003	NM_130843,NM_130842,NM_002847	PTPRN2,PTPRN2,PTPRN2	Silent,Silent,Silent	Silent,Silent,Silent
rs2979948	3	G	A	0.1471	125552742
rs2304583	15	G	A	0.3403	41032138	NM_018145	FAM82A2	Silent	Silent
rs2412545	15	A	G	0.3403	40979651
rs8031427	15	A	G	0.3403	40977176
rs10889328	1	C	A	0.1555	62867790
rs2289643	17	G	A	0.4118	6515454	NM_014804	KIAA0753	Missense_D444N	Missense_D444N
rs9786439	Y	C	G	0.3304	19020340
rs7033627	9	G	A	0.4118	71033538	NM_021965	PGM5	Silent	Silent
rs2442736	6	G	C	0.1838	31346621
rs149990	6	A	G	0.09664	27998258
rs4332372	1	A	G	0.4118	161257358
rs737154	5	G	A	0.4328	1065399	NM_006598	SLC12A7	Synonymous_V812V	Synonymous_V812V
rs10407397	19	A	G	0.1092	20970367
rs374762	19	G	A	0.1092	21008212
rs393723	19	A	G	0.1092	20987550
rs5987489	X	A	G	0.08403	101883098	NM_001199818	ARMCX5-GPRASP2	Silent	Silent
rs13166838	5	A	G	0.2311	28664932
rs2099443	22	A	C	0.4958	24745667	NM_015330,NM_001254732,NM_001145468,NM_001254733	SPECC1L,SPECC1L,SPECC1L,SPECC1L	Silent,Silent,Silent,Silent	Silent,Silent,Silent,Silent
rs10086650	8	G	A	0.1807	29883905
rs8263	17	A	G	0.4412	56423114	NR_038410,NR_038411,NR_038412,NR_038413,NR_038416,NR_038414,NR_038415,NR_038417,NR_038418,NM_003168	LOC100506779,LOC100506779,LOC100506779,LOC100506779,LOC100506779,LOC100506779,LOC100506779,LOC100506779,LOC100506779,SUPT4H1	Silent,Silent,Silent,Silent,Silent,Silent,Silent,Silent,Silent,Silent	Silent,Silent,Silent,Silent,Silent,Silent,Silent,Silent,Silent,Silent
rs4881736	11	A	G	0.2857	1515271	NM_053005	MOB2	Silent	Silent
rs10813960	9	A	G	0.2395	33180362
rs602457	6	G	A	0.2311	32573562
rs12342831	9	G	A	0.2227	33124872	NM_001497	B4GALT1	Silent	Silent
rs7218060	17	A	C	0.2185	30427403
rs6505891	18	A	C	0.3376	14419091
rs7458326	7	G	A	0.1356	53318471
rs555570	11	G	A	0.2185	107254508	NM_152434	CWF19L2	Silent	Silent
rs3810854	5	G	A	0.4454	1052360	NM_006598	SLC12A7	Silent	Silent
rs6993769	8	A	G	0.4958	608018
rs417968	17	G	A	0.1992	43728376	NM_001256299,NR_037772	CRHR1,CRHR1	Silent,Silent	Silent,Silent
rs12107380	3	A	C	0.1639	39809692
rs883035	3	A	G	0.1597	39823517
rs11246610	11	A	G	0.1555	51518261
rs7893073	Y	A	G	0.307	22889018
rs1015849	19	A	G	0.1429	37946180	NM_152484	ZNF569	Silent	Silent
rs10404920	19	G	A	0.1429	37881556	NM_032453	ZNF527	Silent	Silent
rs10405064	19	A	G	0.1429	37861861
rs10407084	19	G	A	0.1429	37907792	NM_152484	ZNF569	Silent	Silent
rs10409204	19	A	G	0.1429	37917692	NM_152484	ZNF569	Silent	Silent
rs13343502	19	A	G	0.1429	37962292	NM_144694	ZNF570	Silent	Silent
rs2816330	1	A	G	0.4748	226166027
rs2471738	17	A	G	0.2647	44076063	NM_001123067,NM_001203251,NM_005910,NM_016835,NM_001203252,NM_016834,NM_001123066,NM_016841	MAPT,MAPT,MAPT,MAPT,MAPT,MAPT,MAPT,MAPT	Silent,Silent,Silent,Silent,Silent,Silent,Silent,Silent	Silent,Silent,Silent,Silent,Silent,Silent,Silent,Silent
rs2031292	13	G	A	0.2924	112640065
rs9594971	13	G	A	0.2437	44129615	NM_017993,NM_001242863,NM_001127615	ENOX1,ENOX1,ENOX1	Silent,Silent,Silent	Silent,Silent,Silent
rs9297181	8	A	G	0.1723	29876605
rs10516200	4	A	C	0.2983	10082156	NM_005112,NM_017491	WDR1,WDR1	Silent,Silent	Silent,Silent
rs9786207	Y	A	G	0.3421	8233186
rs10254057	7	C	A	0.1345	53316534
rs2291929	12	G	A	0.3992	125814387	NM_052907	TMEM132B	Silent	Silent
rs9348153	6	A	G	0.07143	158643526
rs4610325	4	A	G	0.3571	10413168
rs7697246	4	G	A	0.3571	10408757
rs2009	17	G	A	0.3866	6481776	NM_014804	KIAA0753	Silent	Silent
rs9751	17	G	A	0.3866	6481933	NM_014804	KIAA0753	Silent	Silent
rs1736982	6	A	G	0.3067	29769521
rs9642611	7	A	G	0.2857	56678840
rs11658469	17	A	G	0.1681	30206426	NM_018428	UTP6	Silent	Silent
rs886224	17	G	A	0.1681	30229902
rs969927	X	G	A	0.2437	72633504
rs1150752	6	G	A	0.1017	32064726	NM_019105	TNXB	Missense_T302A	Missense_T302A
rs2856695	6	G	A	0.437	32651894
rs3021058	6	C	A	0.437	32652359
rs4642516	6	A	C	0.437	32657543
rs9275141	6	C	A	0.437	32651117
rs7705049	5	A	C	0.2754	1644315
rs17664916	10	A	G	0.1597	26072818
rs719569	10	C	A	0.4874	38154415
rs12577819	11	A	G	0.1176	55571127
rs12790505	11	G	A	0.1176	55579801	NM_001004738	OR5L1	Missense_S287P	Missense_S287P
rs12791710	11	A	G	0.1176	55572452
rs12807047	11	A	G	0.1176	55538071
rs1818366	11	G	A	0.1176	55632259
rs1871848	11	A	G	0.1176	55920262
rs34543122	11	A	G	0.1176	55594521
rs4367963	11	G	A	0.1176	55703728	NM_006637	OR5I1	Missense_L50S	Missense_L50S
rs7105199	11	C	A	0.1176	55763943
rs10489741	1	G	A	0.4244	96942406
rs2817297	6	A	G	0.4244	19599795
rs11253424	10	A	G	0.1907	813426
rs8001444	13	A	G	0.3571	95952437	NM_005845,NM_001105515	ABCC4,ABCC4	Silent,Silent	Silent,Silent
rs4976321	5	A	G	0.4916	135047254
rs7451761	6	C	A	0.3403	79129963
rs17563576	5	G	A	0.1723	560476
rs2760912	13	A	G	0.1849	50732675
rs2812224	13	A	G	0.1849	50731245
rs1051447	4	C	A	0.2731	49063872	NM_025087	CWH43	Missense_H689N	Missense_H689N
rs2768957	4	G	A	0.2731	49053522	NM_025087	CWH43	Silent	Silent
rs204999	6	G	A	0.2143	32109979
rs1563066	7	C	A	0.4664	158194935	NM_130843,NM_130842,NM_002847	PTPRN2,PTPRN2,PTPRN2	Silent,Silent,Silent	Silent,Silent,Silent
rs12903072	15	G	A	0.4454	41088581	NM_018163	DNAJC17	Silent	Silent
rs2071278	6	G	A	0.1555	32165444	NM_004557	NOTCH4	Silent	Silent
rs2242174	18	G	A	0.4661	77458037	NM_048368,NM_004715,NM_001202504	CTDP1,CTDP1,CTDP1	Silent,Silent,Silent	Silent,Silent,Silent
rs1476572	6	C	A	0.3109	29674741
rs1476573	6	A	G	0.3109	29674648
rs1610594	6	G	A	0.3109	29679047
rs2394660	6	A	G	0.3109	29672686
rs3131863	6	G	A	0.3109	29673483
rs10771431	12	A	G	0.4916	9380859
rs9785659	Y	G	A	0.322	18248698
rs9786076	Y	G	A	0.322	17844018
rs9786283	Y	C	A	0.322	18907236
rs4735825	8	A	G	0.5	847144
rs12933229	16	G	A	0.2941	29182190
rs889688	16	A	G	0.2941	29193338
rs11096435	Y	A	G	0.313	13887941
rs1819409	11	G	A	0.1765	49079350	NM_001206631	TRIM64C	Silent	Silent
rs10222924	4	A	G	0.2754	49016761	NM_025087	CWH43	Silent	Silent
rs17136513	7	A	G	0.1974	56668557
rs204995	6	G	A	0.2017	32154285	NM_002586	PBX2	Silent	Silent
rs370551	19	G	A	0.1059	20989664
rs10406612	19	A	G	0.1176	37716611
rs10411176	19	A	C	0.1176	37686953	NM_152279	ZNF585B	Silent	Silent
rs4805208	19	A	G	0.1176	37674259	NM_152279	ZNF585B	Silent	Silent
rs4868438	5	A	G	0.4958	174074391
rs1264376	6	A	C	0.1345	30765579
rs10769353	11	G	A	0.3613	5954809
rs11039588	11	A	G	0.06303	48234357
rs11650469	17	G	A	0.3193	80330676
rs11651485	17	C	A	0.3193	80336837
rs11657043	17	G	A	0.3193	80334705
rs7502317	17	G	A	0.3193	80333893
rs10915916	1	C	A	0.4706	226166555
rs4653701	1	G	A	0.4706	226182455	NM_152608	C1orf55	Silent	Silent
rs2981961	6	G	A	0.3866	167706981	NM_001143947,NM_018974	UNC93A,UNC93A	Silent,Silent	Silent,Silent
rs4843946	16	G	A	0.4916	86445827
rs9646304	16	G	A	0.4916	86446585
rs4812783	20	G	A	0.3908	42715045
rs17690703	17	A	G	0.1933	43925297	NR_024559	MAPT-AS1	Silent	Silent
rs208520	6	C	A	0.2185	66952828
rs2279103	18	A	G	0.1496	77473127	NM_048368,NM_004715,NM_001202504	CTDP1,CTDP1,CTDP1	Missense_T340M,Missense_T340M,Missense_T221M	Missense_T340M,Missense_T340M,Missense_T221M
rs10876788	12	A	C	0.4496	55877709
rs29228	6	A	G	0.1897	29623739
rs3793126	6	G	A	0.3193	32371619	NM_019602	BTNL2	Silent	Silent
rs10839502	11	A	G	0.2353	48340655
rs10901911	11	A	G	0.2353	50282774
rs11245791	11	G	A	0.2353	50114708
rs1390677	11	A	C	0.2353	50070332
rs7121847	11	A	G	0.2353	49843560
rs17662853	17	A	G	0.2101	44248848	NM_001193465,NM_001193466,NM_015443	KANSL1,KANSL1,KANSL1	Missense_T221I,Missense_T221I,Missense_T221I	Missense_T221I,Missense_T221I,Missense_T221I
rs2233956	6	G	A	0.1597	31081205
rs2937746	5	C	A	0.1092	75602703	NM_014979	SV2C	Silent	Silent
rs12501294	4	G	A	0.4328	22683706
rs2245395	4	A	G	0.4328	22656105
rs7257229	19	A	G	0.1765	20984516
rs7708087	5	G	A	0.2899	170467972	NM_022897	RANBP17	Silent	Silent
rs4585883	X	G	A	0.2353	71867586	NM_001172436,NM_001122670,NM_002637	PHKA1,PHKA1,PHKA1	Silent,Silent,Silent	Silent,Silent,Silent
rs6650022	X	C	A	0.2353	72074671
rs5914700	X	G	A	0.2353	56560352
rs5914710	X	C	A	0.2353	56599489
rs10865953	3	G	A	0.1975	48759562
rs17748862	10	G	A	0.2059	27572440
rs7242375	18	G	A	0.2754	43736903
rs1032987	5	A	C	0.2437	25334013
rs1264702	6	G	A	0.1933	30065575
rs3787419	20	C	A	0.5	60501522	NM_001794,NM_001252338,NM_001252339	CDH4,CDH4,CDH4	Silent,Silent,Silent	Silent,Silent,Silent
rs11113581	12	A	G	0.2712	108308390
rs1443417	17	A	G	0.395	6493198	NM_014804	KIAA0753	Missense_Q896R	Missense_Q896R
rs2072149	17	A	G	0.395	6531648	NM_014804	KIAA0753	Synonymous_S169S	Synonymous_S169S
rs2289642	17	A	G	0.395	6515387	NM_014804	KIAA0753	Missense_L466P	Missense_L466P
rs2301873	17	A	G	0.395	6538355	NM_014804	KIAA0753	Synonymous_S23S	Synonymous_S23S
rs3744720	17	A	G	0.395	6483046	NM_014804	KIAA0753	Silent	Silent
rs7257857	19	A	G	0.4916	21579538
rs2074977	19	C	A	0.3613	3434028	NM_205843,NM_001245005,NM_001245004,NM_005597,NM_001245002	NFIC,NFIC,NFIC,NFIC,NFIC	Silent,Silent,Silent,Silent,Silent	Silent,Silent,Silent,Silent,Silent
rs7186053	16	A	G	0.4202	68839293	NM_004360	CDH1	Silent	Silent
rs12605551	18	G	A	0.322	30085683
rs1063183	13	G	A	0.1555	50489083	NR_023351,NM_001127482,NM_020456	SPRYD7,SPRYD7,SPRYD7	Silent,Silent,Silent	Silent,Silent,Silent
rs207922	2	A	G	0.3856	217031509	NM_021141	XRCC5	Silent	Silent
rs3763311	6	A	G	0.3025	32376176
rs1166698	1	A	G	0.2395	78392446	NM_144573,NM_001172309	NEXN,NEXN	Missense_G245R,Missense_G181R	Missense_G245R,Missense_G181R
rs10897138	11	A	G	0.1513	55431897
rs12421826	11	A	C	0.1513	55343036
rs12725164	1	A	G	0.3613	178984086
rs4783565	16	A	G	0.2773	68750190
rs11769769	7	A	G	0.3529	128312450	NM_001012454,NM_001128926	FAM71F2,FAM71F2	Silent,Silent	Silent,Silent
rs10518293	4	A	G	0.2017	119331363
rs6811485	4	G	A	0.2017	119337263
rs12936679	17	G	A	0.2754	14628037
rs12281162	11	G	A	0.1849	48650491
rs1980493	6	G	A	0.1723	32363215	NM_019602	BTNL2	Silent	Silent
rs2743941	6	A	G	0.2731	29755451
rs11082512	18	G	A	0.2563	43719682
rs4778092	15	A	G	0.4664	93610139	NM_001166289,NM_001166286,NM_001166283,NM_001166287,NM_001166288,NM_020211	RGMA,RGMA,RGMA,RGMA,RGMA,RGMA	Silent,Silent,Silent,Silent,Silent,Silent	Silent,Silent,Silent,Silent,Silent,Silent
rs4809472	20	G	A	0.4202	61684513	NR_033370,NR_033369	LOC63930,LOC100144597	Silent,Silent	Silent,Silent
rs4906142	14	G	A	0.1092	102238630	NM_001161725,NM_001161726	PPP2R5C,PPP2R5C	Silent,Silent	Silent,Silent
rs7141459	14	A	G	0.1092	102258662	NM_001161725,NM_001161726	PPP2R5C,PPP2R5C	Silent,Silent	Silent,Silent
rs7160945	14	G	A	0.1092	102242072	NM_001161725,NM_001161726	PPP2R5C,PPP2R5C	Silent,Silent	Silent,Silent
rs7215492	17	A	G	0.479	18655487	NM_031456	FBXW10	Silent	Silent
rs6933602	6	A	G	0.4244	19610858
rs2073445	2	C	A	0.2311	79313815	NM_006507	REG1B	Silent	Silent
rs11773326	7	G	A	0.05462	29635888
rs1108052	6	C	A	0.1975	30069795
rs1264695	6	G	A	0.1975	30067892
rs1264698	6	C	A	0.1975	30067177
rs13333528	16	A	G	0.2815	68790502	NM_004360	CDH1	Silent	Silent
rs1788661	18	G	A	0.3866	77443046	NM_048368,NM_004715,NM_001202504	CTDP1,CTDP1,CTDP1	Silent,Silent,Silent	Silent,Silent,Silent
rs1849664	7	G	A	0.1695	56712176
rs2256711	10	G	A	0.2415	802272
rs2817283	6	G	A	0.4328	19604412
rs10051958	5	G	A	0.2941	170394572	NM_022897	RANBP17	Silent	Silent
rs10062796	5	G	A	0.2941	170364988	NM_022897	RANBP17	Silent	Silent
rs2446046	5	A	G	0.2941	170522906	NM_022897	RANBP17	Silent	Silent
rs4868043	5	A	G	0.2941	170328399	NM_022897	RANBP17	Silent	Silent
rs812407	5	C	A	0.2941	170499222	NM_022897	RANBP17	Silent	Silent
rs12293923	11	A	G	0.1838	48942781
rs2052236	16	G	A	0.1176	46846663	NM_001001436	C16orf87	Silent	Silent
rs7701805	5	A	G	0.2924	170369601	NM_022897	RANBP17	Silent	Silent
rs9634777	13	A	G	0.3655	44121483	NM_017993,NM_001242863,NM_001127615	ENOX1,ENOX1,ENOX1	Silent,Silent,Silent	Silent,Silent,Silent
rs17287497	2	G	A	0.1387	172351233
rs3129055	6	G	A	0.2437	29670261
rs3129066	6	G	A	0.2437	29668537
rs9258122	6	A	G	0.2437	29671740
rs1370454	3	G	A	0.1513	97275606	NM_001080448,NM_173655	EPHA6,EPHA6	Silent,Silent	Silent,Silent
rs2118350	3	A	C	0.1513	97252553	NM_001080448,NM_173655	EPHA6,EPHA6	Silent,Silent	Silent,Silent
rs4857274	3	G	A	0.1513	97282841	NM_001080448,NM_173655	EPHA6,EPHA6	Silent,Silent	Silent,Silent
rs6439265	3	A	G	0.1513	97304955	NM_001080448,NM_173655	EPHA6,EPHA6	Silent,Silent	Silent,Silent
rs6775629	3	G	A	0.1513	97289022	NM_001080448,NM_173655	EPHA6,EPHA6	Silent,Silent	Silent,Silent
rs6809865	3	G	A	0.1513	97349304	NM_001080448,NM_173655	EPHA6,EPHA6	Silent,Silent	Silent,Silent
rs6810360	3	G	A	0.1513	97284992	NM_001080448,NM_173655	EPHA6,EPHA6	Silent,Silent	Silent,Silent
rs9868829	3	A	G	0.1513	97286565	NM_001080448,NM_173655	EPHA6,EPHA6	Silent,Silent	Silent,Silent
rs9878433	3	G	A	0.1513	97279087	NM_001080448,NM_173655	EPHA6,EPHA6	Silent,Silent	Silent,Silent
rs10839296	11	G	A	0.3235	49537617
rs1909220	11	A	G	0.3235	49572109
rs7111711	11	G	A	0.3235	49557880
rs937430	11	G	A	0.3235	49542457
rs821557	7	A	G	0.3655	62527743
rs12497223	3	A	G	0.4958	191852283
rs800065	3	G	A	0.3739	144388175
rs2969986	18	A	G	0.1176	48013152
rs13127900	4	G	A	0.4619	64076557
rs803686	15	A	G	0.3487	83219340	NM_001079535,NM_001079533,NM_030594,NM_001079534	CPEB1,CPEB1,CPEB1,CPEB1	Silent,Silent,Silent,Silent	Silent,Silent,Silent,Silent
rs10037007	5	A	G	0.2983	170408962	NM_022897	RANBP17	Silent	Silent
rs4242161	5	A	G	0.2983	170458381	NM_022897	RANBP17	Silent	Silent
rs12218570	10	C	A	0.1471	16427927
rs6073315	20	A	G	0.3866	42718605
rs70198	18	G	A	0.3697	77455690	NM_048368,NM_004715,NM_001202504	CTDP1,CTDP1,CTDP1	Silent,Silent,Silent	Silent,Silent,Silent
rs278853	1	A	G	0.3151	78130243	NM_015534	ZZZ3	Silent	Silent
rs12462725	19	G	A	0.2143	36858085	NM_020917	ZFP14	Silent	Silent
rs2857	19	A	G	0.2143	36825458	NM_020917	ZFP14	Silent	Silent
rs12420650	11	A	C	0.1597	51193615
rs3114398	16	G	A	0.2605	68706933	NM_001793	CDH3	Silent	Silent
rs9889937	17	A	G	0.437	18571366	NM_001145045,NR_026718	ZNF286B,FOXO3B	Silent,Silent	Silent,Silent
rs2244022	7	A	G	0.4956	66202430
rs3763309	6	A	C	0.2773	32375973
rs3763312	6	A	G	0.2773	32376348
rs3793127	6	A	G	0.2773	32371915	NM_019602	BTNL2	Silent	Silent
rs2282632	18	A	G	0.4874	31320229	NM_030632	ASXL3	Missense_N954S	Missense_N954S
rs2824273	21	G	A	0.3361	18640119
rs7753263	6	G	A	0.4748	19823252
rs3129173	6	C	A	0.06466	29159629
rs176885	10	G	A	0.5	38402789	NM_001007094,NM_003421,NM_001178101	ZNF37A,ZNF37A,ZNF37A	Silent,Silent,Silent	Silent,Silent,Silent
rs2474570	10	G	A	0.5	38383757	NM_001007094,NM_003421,NM_001178101	ZNF37A,ZNF37A,ZNF37A	Silent,Silent,Silent	Silent,Silent,Silent
rs2504141	10	G	A	0.5	38386691	NM_001007094,NM_003421,NM_001178101	ZNF37A,ZNF37A,ZNF37A	Silent,Silent,Silent	Silent,Silent,Silent
rs9289805	3	G	A	0.1891	149897772
rs2021349	20	G	A	0.3613	6181948
rs1063181	13	G	C	0.1513	50510401	NR_023351,NM_001127482,NM_020456	SPRYD7,SPRYD7,SPRYD7	Silent,Silent,Silent	Silent,Silent,Silent
rs12583615	13	A	G	0.1513	50564085	NR_002612	DLEU2	Silent	Silent
rs2229238	1	A	G	0.161	154437896	NM_000565,NM_181359	IL6R,IL6R	Silent,Silent	Silent,Silent
rs1178938	3	C	A	0.3814	144382589
rs17403440	5	A	G	0.2143	25054004
rs11915920	3	A	G	0.4916	4410534	NM_001164674,NM_182760,NM_001164675	SUMF1,SUMF1,SUMF1	Silent,Silent,Silent	Silent,Silent,Silent
rs4685744	3	A	G	0.4916	4403537	NM_001164674,NM_182760,NM_001164675	SUMF1,SUMF1,SUMF1	Silent,Silent,Silent	Silent,Silent,Silent
rs7614909	3	G	A	0.1525	97292036	NM_001080448,NM_173655	EPHA6,EPHA6	Silent,Silent	Silent,Silent
rs9830748	3	A	G	0.4534	75605157
rs222843	17	G	A	0.4706	7145981
rs9271588	6	G	A	0.4874	32590953
rs1727302	12	G	A	0.2415	123632930
rs2395175	6	A	G	0.2059	32405026
rs7245091	18	G	A	0.2521	43743081
rs12597169	16	A	G	0.4832	86445085
rs2267828	7	G	A	0.2311	73926112	NM_005685,NM_001199207,NM_016328	GTF2IRD1,GTF2IRD1,GTF2IRD1	Silent,Silent,Silent	Silent,Silent,Silent
rs2107203	6	A	G	0.2479	29669830
rs4806934	19	G	A	0.3782	3432252	NM_205843,NM_001245005,NM_001245004,NM_005597,NM_001245002	NFIC,NFIC,NFIC,NFIC,NFIC	Silent,Silent,Silent,Silent,Silent	Silent,Silent,Silent,Silent,Silent
rs951162	19	A	G	0.4872	21621380
rs3214041	3	A	G	0.4912	48454468	NM_002673,NM_001130082	PLXNB1,PLXNB1	Silent,Silent	Silent,Silent
rs7514452	1	G	A	0.1597	154438084	NM_000565,NM_181359	IL6R,IL6R	Silent,Silent	Silent,Silent
rs4242812	11	G	A	0.2435	50010908
rs3117433	6	G	A	0.1345	29303364
rs10248844	7	A	G	0.1933	43625858	NM_004760	STK17A	Silent	Silent
rs10097870	8	A	G	0.4538	11444516
rs12448926	16	G	A	0.4286	10216024	NM_001134407,NM_000833,NM_001134408	GRIN2A,GRIN2A,GRIN2A	Silent,Silent,Silent	Silent,Silent,Silent
rs2254672	X	C	A	0.1513	117926781	NM_001560	IL13RA1	Silent	Silent
rs2977591	X	G	A	0.3277	48313082
rs7249924	19	A	G	0.1752	9766035	NM_001130031,NM_017656,NM_001130032	ZNF562,ZNF562,ZNF562	Silent,Silent,Silent	Silent,Silent,Silent
rs7693436	4	A	G	0.05042	57327613
rs10954732	7	G	A	0.3529	75611149	NM_000941	POR	Silent	Silent
rs6647429	X	A	G	0.2521	73268737	NR_024582,NR_028379	JPX,FTX	Silent,Silent	Silent,Silent
rs10470686	3	A	G	0.4874	48449956	NM_002673,NM_001130082	PLXNB1,PLXNB1	Silent,Silent	Silent,Silent
rs1563736	3	A	G	0.4874	48436794
rs2242150	3	A	C	0.4874	48505964	NM_130384,NM_032166	ATRIP,ATRIP	Silent,Silent	Silent,Silent
rs2279077	3	G	A	0.4874	48474249	NM_024661	CCDC51	Synonymous_L269L	Synonymous_L269L
rs2290822	3	G	A	0.4874	48473204
rs3774808	3	A	G	0.4874	48481647
rs6794875	3	G	A	0.4874	48455626	NM_002673,NM_001130082	PLXNB1,PLXNB1	Silent,Silent	Silent,Silent
rs9838618	3	C	A	0.4874	48487353
rs9849509	3	G	A	0.4874	48483432	NM_015933	CCDC72	Silent	Silent
rs10021007	4	A	C	0.2179	166371512	NM_001873	CPE	Silent	Silent
rs10405407	19	A	G	0.1471	37839164	NM_181786	HKR1	Silent	Silent
rs2081096	19	A	G	0.1471	37964700	NM_144694	ZNF570	Silent	Silent
rs3745765	19	A	C	0.1471	37854235	NM_181786	HKR1	Missense_S513I	Missense_S513I
rs4452075	19	G	A	0.1471	37879589	NM_032453	ZNF527	Missense_H213R	Missense_H213R
rs4803229	19	C	A	0.1471	37864682	NM_032453	ZNF527	Silent	Silent
rs10492098	12	G	A	0.3908	11035983	NR_037918,NM_006250	PRH1-PRR4,PRH1	Silent,Silent	Silent,Silent
rs2298866	12	A	C	0.3908	11033984	NR_037918,NM_006250	PRH1-PRR4,PRH1	Silent,Silent	Silent,Silent
rs11230983	11	A	G	0.1471	55541284	NM_001001967	OR5D13	Missense_R124H	Missense_R124H
rs12224086	11	A	C	0.1471	55798259	NM_001001921	OR5AS1	Missense_R122L	Missense_R122L
rs12419022	11	G	A	0.1471	55681865	NM_001001960	OR5W2	Missense_H65R	Missense_H65R
rs9672313	15	A	G	0.3319	40762621
rs2968084	19	A	G	0.458	21615899
rs3131643	6	A	G	0.1471	31442782
rs204990	6	A	C	0.1723	32161430	NM_022107	GPSM3	Silent	Silent
rs204991	6	G	A	0.1723	32161366	NM_022107	GPSM3	Silent	Silent
rs13310169	7	A	G	0.1765	56681252
rs7790494	7	A	G	0.1765	56689209
rs907977	7	A	G	0.1765	56697332
rs1640007	2	A	C	0.08824	91812834
rs16837801	2	A	G	0.1261	137761168	NM_001080427	THSD7B	Silent	Silent
rs10813958	9	G	A	0.437	33165985	NM_001497	B4GALT1	Silent	Silent
rs1255351	14	A	G	0.458	53702651
rs1728635	7	A	G	0.07203	29685425
rs9927150	16	C	A	0.2731	824098	NM_001025190	MSLNL	Silent	Silent
rs1457341	2	A	G	0.4622	81389365
rs338779	16	C	A	0.1765	2005563
rs2911253	16	C	A	0.479	89488587	NM_001256182,NM_001256183,NM_013275,NR_045839	ANKRD11,ANKRD11,ANKRD11,ANKRD11	Silent,Silent,Silent,Silent	Silent,Silent,Silent,Silent
rs3744858	18	G	A	0.2605	43845269	NM_001008239,NM_145055	C18orf25,C18orf25	Silent,Silent	Silent,Silent
rs8099202	18	A	C	0.2605	43834634	NM_001008239,NM_145055	C18orf25,C18orf25	Silent,Silent	Silent,Silent
rs9944836	18	A	G	0.2605	43831380	NM_001008239,NM_145055	C18orf25,C18orf25	Silent,Silent	Silent,Silent
[truncated: 765 more rows]

## Sheet: c) CpG Annotation
CpG SITE	CHR	MAPINFO	UCSC_REFGENE_NAME	UCSC_REFGENE_GROUP	RELATION_TO_UCSC_CPG_ISLAND	Number of cross-reactive targets with 47 bases match	Number of cross-reactive targets with 48 bases match	Number of cross-reactive targets with 49 bases match	Number of cross-reactive targets with 50 bases match
cg23247274	13	21750649	MRP63;MRP63;SKA3;SKA3;SKA3;SKA3	1stExon;5'UTR;5'UTR;1stExon;5'UTR;1stExon	Island	0	0	0	0
cg17117718	17	43663208			Island	0	0	0	0
cg09050820	6	167586206	TCP10L2	Body	N_Shore	0	1	0	0
cg26518628	1	97050305				0	0	0	0
cg12093005	12	133086067	FBRSL1	Body		0	0	1	1
cg13381631	10	46776799			S_Shore	1	2	1	0
cg24801230	17	43978533	MAPT;MAPT;MAPT;MAPT;MAPT;MAPT	5'UTR;5'UTR;5'UTR;5'UTR;5'UTR;5'UTR	S_Shelf	0	0	0	0
cg00902417	17	15492168	CDRT1	3'UTR		0	0	0	0
cg22968622	17	43663579			Island	0	0	0	0
cg27281836	11	49229833	FOLH1;FOLH1	Body;Body	Island	0	0	0	0
cg01418896	7	153108684				0	0	2	0
cg26043149	18	55253948	FECH;FECH;FECH;FECH	5'UTR;5'UTR;1stExon;1stExon	Island	0	0	0	0
cg14011486	1	26737247	LIN28	TSS200	Island	0	0	0	0
cg19169023	15	41853346	TYRO3	Body	S_Shore	0	0	0	0
cg21600908	12	133085885	FBRSL1	Body		0	0	0	1
cg04842962	6	43655489	MRPS18A	1stExon	Island	0	0	0	0
cg12753165	1	235274196	TOMM20	3'UTR		0	0	1	0
cg20290983	6	43655470	MRPS18A	1stExon	Island	0	0	0	0
cg25548582	13	52598798	UTP14C;ALG11	TSS200;Body		0	0	0	0
cg06606381	12	133084897	FBRSL1	Body		0	0	0	0
cg08275631	13	75843817				170	198	7	0
cg00160777	16	23764590	CHP2	TSS1500	N_Shore	6	1	1	0
cg18391209	1	223747670	CAPN8	Body	S_Shelf	0	0	0	0
cg27275811	11	74457193			N_Shelf	1	1	0	0
cg18984499	17	8286166	RPL26	5'UTR	N_Shore	0	0	0	0
cg02228913	17	44058016	MAPT;MAPT;MAPT;MAPT;MAPT;MAPT	Body;Body;Body;Body;Body;Body	N_Shelf	0	0	0	0
cg05276469	17	16570473			Island	0	0	0	0
cg15611600	13	45563400	KIAA1704;NUFIP1	TSS1500;1stExon	Island	0	0	1	0
cg26356450	13	65532273				0	0	1	0
cg12856521	11	46389249	DGKZ;DGKZ;DGKZ;DGKZ	Body;Body;Body;Body	Island	0	0	1	0
cg11707556	5	10655725	ANKRD33B	3'UTR		3	2	1	0
cg02947374	16	88267466			N_Shore	0	0	1	0
cg18540325	9	33795118	PRSS3;PRSS3	TSS1500;Body		0	0	0	0
cg03429785	15	59498649	MYO1E;LDHAL6B	Body;TSS1500	N_Shore	0	2	0	0
cg25299176	17	1303341	YWHAE;YWHAE	1stExon;Body	Island	0	1	0	0
cg05957603	22	41252784	XPNPEP3;ST13	TSS1500;TSS200	Island	1	0	1	0
cg17862947	12	133086926	FBRSL1	Body		0	0	0	1
cg10052190	16	22019676	C16orf52	1stExon	Island	1	0	0	0
cg22423821	5	36001550				1	0	0	0
cg01620082	3	125678407			Island	0	0	0	0
cg01796902	7	137830988				4	1	1	0
cg10154826	6	17600994	FAM8A1	1stExon	Island	0	0	0	0
cg01369511	2	70528091	FAM136A	Body	N_Shore	1	3	0	0
cg16105309	15	79090380	ADAMTS7	Body	N_Shelf	0	2	0	0
cg08951186	16	88290370			N_Shelf	0	0	1	0
cg22724854	11	55737072	OR10AG1	TSS1500		0	0	0	0
cg12521634	11	10154929	SBF2	Body		86	74	17	0
cg16658931	19	51171061	SHANK1	Body	Island	0	0	0	0
cg19508790	12	34547604				0	0	0	0
cg05499111	15	27902080				0	0	0	0
cg18228076	17	43983362	MAPT;MAPT;MAPT;MAPT;MAPT;MAPT	5'UTR;5'UTR;5'UTR;5'UTR;5'UTR;5'UTR		0	0	0	0
cg07817883	1	32538562	TMEM39B;TMEM39B	1stExon;5'UTR	Island	0	0	0	0
cg12805629	2	11565653				3	4	8	0
cg04222842	1	225965391	SRP9;SRP9	TSS200;TSS200	Island	0	0	0	0
cg08566640	11	64091735				0	0	1	0
cg24556754	1	3721846				1	0	1	0
cg01256320	12	133087207	FBRSL1	Body		0	0	0	1
cg00339687	1	161348895				0	0	0	0
cg26099876	8	141644609	EIF2C2;EIF2C2	Body;Body	Island	0	1	0	0
cg23634079	6	31712195	MSH5;MSH5;MSH5;MSH5	Body;Body;Body;Body	S_Shelf	0	0	0	0
cg04657470	2	198365150	HSPE1;HSPE1;HSPD1;HSPD1	1stExon;5'UTR;TSS1500;TSS200	Island	0	0	0	0
cg13679164	6	161258479				1	0	0	0
cg03944143	17	2595123	KIAA0664	Body	Island	0	0	0	0
cg18944383	4	111397179	ENPEP	TSS200	N_Shore	0	0	0	0
cg15704280	7	45808275	SEPT13	Body	Island	2	3	1	0
cg01061520	Y	9478342			Island	0	0	0	0
cg08242859	7	128032651	IMPDH1;IMPDH1;IMPDH1;IMPDH1;IMPDH1;IMPDH1;IMPDH1	3'UTR;3'UTR;3'UTR;3'UTR;3'UTR;3'UTR;3'UTR		0	0	0	0
cg05036715	10	58777720				0	0	0	0
cg24212677	17	9279954	STX8	Body		5	3	0	0
cg18071532	12	48357234	TMEM106C;TMEM106C;TMEM106C;TMEM106C	TSS200;TSS200;TSS200;TSS200	Island	0	0	0	0
cg26450240	11	49003361				0	0	0	0
cg07940072	14	38061326	FOXA1	Body	Island	0	1	0	0
cg15850739	15	23692512				0	5	3	0
cg02273106	2	210010325			Island	0	0	1	0
cg21438527	6	26189355	HIST1H4D	TSS200	S_Shore	0	0	0	0
cg08600765	20	34638493	LOC647979	Body	Island	0	1	0	0
cg03929089	4	120376271			Island	2	3	1	0
cg12441246	8	1972838			S_Shore	9	3	5	0
cg13989295	17	57187728	SKA2;SKA2	3'UTR;3'UTR	S_Shelf	0	0	0	0
cg23316923	20	52210825			Island	0	0	2	0
cg09708560	12	53547922				2	0	0	0
cg25535652	6	93992415	EPHA7	Body		49	26	0	0
cg24436365	6	63940138				6	1	0	0
cg01787110	1	109008453	NBPF6;NBPF6	Body;Body		0	0	2	0
cg15830792	10	64893214	NRBF2;NRBF2	1stExon;5'UTR	Island	1	0	0	0
cg20587970	11	113659929			N_Shore	0	1	1	0
cg16712639	X	24073090	EIF2S3	1stExon	Island	1	0	0	0
cg19743820	5	85913790	COX7C;COX7C	5'UTR;1stExon		0	0	0	0
cg20584997	2	89065319	FLJ40330	TSS200	Island	1	5	1	0
cg22111694	2	91758369			S_Shore	0	0	0	0
cg05557315	Y	9476544			N_Shore	1	2	0	1
cg17660026	22	41252631	XPNPEP3;ST13;ST13	TSS1500;5'UTR;1stExon	Island	0	1	0	0
cg22491629	6	157744540	C6orf35;C6orf35	5'UTR;1stExon	Island	0	0	0	0
cg01027929	7	26241406	HNRNPA2B1;CBX3;CBX3;HNRNPA2B1;CBX3	TSS1500;1stExon;5'UTR;TSS1500;5'UTR	Island	0	0	0	0
cg03923277	12	104359732	TDG;TDG	1stExon;5'UTR	Island	0	0	0	0
cg24007312	3	52312811	WDR82	TSS200	Island	0	0	0	0
cg02388795	12	76474635	NAP1L1;NAP1L1	5'UTR;5'UTR	N_Shelf	0	0	0	0
cg02718200	6	31324269	HLA-B	Body	Island	1	1	0	0
cg11502921	1	31567962				0	0	0	0
cg00837290	16	89350068	ANKRD11	Body	S_Shore	0	0	0	0
cg19510820	11	107047888				2	2	0	0
cg05926928	17	57297772	GDPD1;GDPD1;GDPD1	TSS200;TSS200;TSS200	N_Shore	0	0	0	0
cg09348012	6	7426065				96	30	6	0
cg19694781	19	47549865	TMEM160	Body	N_Shore	0	1	0	0
cg10801418	19	20188738	ZNF90	TSS200		7	1	6	0
cg26321609	3	123680480	CCDC14	TSS1500	Island	0	0	1	0
cg11278311	17	4544507	ALOX15	Body	Island	0	0	1	0
cg08833952	22	22469457			Island	2	2	2	0
cg23505145	19	12996616	KLF1	Body	Island	0	0	0	0
cg00736530	18	75734			Island	1	0	2	0
cg13150855	20	54944858	AURKA;AURKA;AURKA;AURKA;AURKA;AURKA	3'UTR;3'UTR;3'UTR;3'UTR;3'UTR;3'UTR		0	0	0	0
cg08933160	12	112944601	PTPN11	3'UTR		0	2	1	0
cg09079882	16	10837135	NUBP1	TSS1500	N_Shore	0	0	0	0
cg24275100	3	8715337				9	3	6	0
cg06094323	2	128145662			Island	0	0	0	0
cg24356473	21	33941603			N_Shore	0	0	1	0
cg18493039	4	67578422				240	190	19	0
cg25042112	7	64838748	ZNF92;ZNF92	TSS200;TSS200	N_Shore	10	5	4	0
cg15611832	5	180101281			S_Shore	0	0	1	0
cg10631902	5	14652156				2	2	4	0
cg07000267	2	84105397				2	0	2	0
cg25312636	6	33141678	COL11A2;COL11A2;COL11A2	Body;Body;Body		0	0	0	0
cg26868306	10	29769658	SVIL;SVIL	Body;Body		0	0	1	0
cg19726460	8	43828779				0	6	9	0
cg17225604	17	22193895			S_Shore	0	0	0	0
cg18631743	22	20104954	RANBP1;TRMT2A;TRMT2A	TSS200;TSS200;TSS200	Island	0	0	0	0
cg06942262	11	74039508				0	0	0	0
cg03178781	7	75650855	STYXL1	Body		0	0	0	0
cg03900028	7	64451426	ZNF117	TSS200		0	0	0	0
cg20054939	12	133614314	ZNF84;ZNF84	5'UTR;5'UTR	Island	0	0	0	1
cg24215973	2	240111563	HDAC4	Body	Island	0	0	0	0
cg22964396	11	71524540			Island	0	1	5	0
cg22231329	19	51071309	LRRC4B	TSS200	S_Shore	0	0	0	0
cg10420223	6	29526561	UBD	Body		0	0	0	0
cg01692616	7	56877828			N_Shelf	6	15	1	0
cg08476390	21	11099431	BAGE4;BAGE5;BAGE3;BAGE;BAGE2	TSS1500;TSS1500;TSS1500;TSS1500;TSS1500		1	0	2	0
cg17812503	12	37937769				1	3	1	0
cg19862616	7	65841803	NCRNA00174	Body	Island	1	0	0	0
cg26811252	16	29126840	RRN3P2	Body		0	0	0	0
cg11199437	10	39023045			N_Shore	0	4	4	0
cg17712092	4	129076599	LARP1B	Body		0	0	0	0
cg16875032	8	121823916	SNTB1	1stExon	Island	0	0	0	0
cg16973203	2	230876010	FBXO36	3'UTR		0	0	1	0
cg16196077	10	64028521	RTKN2	TSS200	Island	0	0	0	0
cg10438649	12	64215897			Island	0	0	0	0
cg21274067	2	114341111	WASH2P	TSS200	N_Shore	4	0	0	0
cg04559908	6	30920123	DPCR1	Body	N_Shelf	0	0	0	0
cg23085500	12	14952637	WBP11	Body	N_Shelf	1	0	0	0
cg07570055	2	233387088			Island	0	0	0	0
cg17125897	1	151220703	PIP5K1A;PIP5K1A;PIP5K1A;PIP5K1A	3'UTR;3'UTR;3'UTR;3'UTR		0	1	1	0
cg24728468	8	82192791	FABP5;FABP5	1stExon;5'UTR	Island	1	2	2	0
cg18634211	1	26737262	LIN28	TSS200	Island	0	0	0	0
cg17164315	6	28607804				14	3	0	0
cg27349345	7	35225932			Island	1	1	3	0
cg19797896	7	66202871			N_Shelf	0	1	0	0
cg00998146	19	18284560	IFI30	TSS200	Island	0	0	0	0
cg25404033	7	108297992				3	1	0	0
cg22177721	6	139636235				0	0	1	0
cg20826526	3	156266748	SSR3	Body		0	0	1	0
cg17704839	19	9939038	UBL5;UBL5	Body;Body	S_Shore	0	0	0	0
cg27201625	10	6622279	PRKCQ	TSS200	Island	0	0	0	0
cg14315332	3	101295794	PCNP	Body	S_Shelf	2	0	2	0
cg25536467	13	19960816			N_Shelf	0	0	1	0
cg15633388	17	44266530			N_Shelf	0	0	0	0
cg27423959	3	126945870				0	0	0	0
cg17171325	3	10052813	LOC401052	TSS200	Island	0	0	0	0
cg23483530	5	176759977	LMAN2	Body	S_Shore	0	0	0	0
cg02800362	5	177631904	HNRNPAB;HNRNPAB	Body;Body	Island	0	0	0	0
cg21500063	14	106444683				0	1	2	0
cg22713356	15	30763199			Island	0	0	0	0
cg09220050	20	48770642	TMEM189;TMEM189;TMEM189;TMEM189-UBE2V1	TSS1500;TSS1500;TSS1500;TSS1500	Island	0	0	0	0
cg13563193	19	33072644	PDCD5	Body	Island	0	0	0	0
cg11430096	6	110968061	CDK19	Body	S_Shore	0	0	0	0
cg00311963	Y	9747781	LOC100101121;TTTY23	TSS1500;TSS1500	S_Shore	0	0	0	1
cg27333274	16	57279026	ARL2BP	TSS200	Island	0	0	0	0
cg09753657	1	159869927	CCDC19	TSS200	Island	0	0	0	0
cg18430411	8	144873183	SCRIB;SCRIB	3'UTR;3'UTR	S_Shore	0	1	0	0
cg22006699	5	54848427				1	2	0	0
cg04944296	16	67141152			N_Shelf	41	0	0	0
cg25470479	6	106062947				4	3	2	0
cg02805052	2	104973361				0	0	0	0
cg06657028	6	30080495	TRIM31	Body		0	0	0	0
cg23224356	2	98206733	ANKRD36B	TSS1500	Island	0	1	1	0
cg11340603	12	79816965	SYT1;SYT1;SYT1	Body;Body;Body		0	0	0	0
cg18127682	6	93992417	EPHA7	Body		52	17	0	0
cg15196058	4	130934318				79	7	1	0
cg25614269	11	5949877				1	0	0	0
cg21659725	3	3221576	CRBN	TSS200	Island	0	0	0	0
cg01570182	17	44337453			Island	0	1	1	0
cg14791747	16	20752902	THUMPD1	1stExon	Island	0	0	0	0
cg19325487	2	113609544				22	2	0	0
cg02246922	6	29342824	OR12D3	1stExon		0	0	0	0
cg02646394	2	89065379	FLJ40330	TSS200	Island	2	2	4	0
cg13561028	6	30899649	SFTA2	Body		0	0	0	0
cg03405491	3	75956119			Island	0	1	0	0
cg04196064	11	55029786	TRIM48	1stExon		0	0	2	0
cg10433390	17	41434430			N_Shelf	3	1	0	0
cg23762487	6	31165673	HCG27	Body	Island	1	2	0	0
cg07461501	17	79650226	HGS;ARL16	TSS1500;Body	Island	0	1	0	0
cg16301989	2	84104845				2	2	1	0
cg05039488	6	79577232	IRAK1BP1;IRAK1BP1	5'UTR;1stExon	Island	0	0	0	0
cg02944761	7	32771852	MIR550-2	TSS1500	S_Shelf	0	0	2	0
cg02244970	11	55135222	OR4A15	TSS200		0	0	0	0
cg16652462	17	43679667	LOC644172	Body	Island	0	0	1	0
cg11364621	4	190902989			N_Shelf	0	2	0	0
cg02637438	8	134584246	ST3GAL1;ST3GAL1	TSS200;TSS200	Island	0	0	0	0
cg12623145	2	97778927	ANKRD36	TSS1500	Island	0	0	2	0
cg12280796	19	12374656			N_Shelf	447	35	1	0
cg07387335	15	34781891				0	1	0	0
cg02622647	17	43578911				0	0	0	0
cg01105557	1	15931098			S_Shore	1	2	0	0
cg16701652	17	65988002	C17orf58;C17orf58	3'UTR;3'UTR	N_Shore	0	0	3	0
cg01426208	6	29720641			Island	2	0	0	0
cg06437703	8	37914619	EIF4EBP1	Body		0	0	1	0
cg13033054	21	33948561	TCP10L	3'UTR		1	1	0	0
cg08309609	5	25614847				143	6	2	0
cg08339762	19	19932637	ZNF506;ZNF506	TSS200;TSS200		3	5	0	0
cg24674304	3	44903063	MIR564;TMEM42	TSS1500;TSS1500	Island	0	0	0	0
cg01200482	7	62514477			N_Shore	0	0	1	0
cg02775382	10	109710385				1	0	0	0
cg17145862	1	211918768	LPGAT1	3'UTR		0	0	1	0
cg14222797	10	16859974	RSU1;RSU1	TSS1500;TSS1500	Island	0	0	1	0
cg10764750	7	57714270				0	0	0	0
cg01871025	X	76648652				0	0	0	0
cg00740803	4	113143664				0	0	0	0
cg09480837	10	95789501	PLCE1	5'UTR		0	0	0	0
cg15329483	X	52683974	SSX7	TSS200		1	3	0	0
cg00902674	3	111904703	SLC9A10	Body	Island	0	0	1	0
cg13435649	2	182550065			S_Shore	0	0	0	0
cg25749565	7	61971401				3	0	0	0
cg19862389	1	202166406	LGR6	Body	S_Shelf	0	0	1	0
cg02469655	6	33313375				0	0	1	0
cg19148731	2	74780229	LOXL3	5'UTR	N_Shore	0	0	0	0
cg01017235	6	29713436	LOC285830;LOC285830	Body;Body	N_Shelf	0	1	1	0
cg15967111	10	81444894	LOC650623	Body	S_Shore	0	1	2	0
cg27060340	17	43502999	ARHGAP27;ARHGAP27	1stExon;5'UTR	N_Shelf	0	0	0	0
cg22705835	10	65332833	REEP3	Body		0	0	0	0
cg21665057	3	196295764	WDR53;FBXO45;FBXO45	TSS1500;1stExon;5'UTR	Island	0	0	0	0
cg10467968	6	31862499	EHMT2;EHMT2	Body;Body	N_Shelf	0	0	0	0
cg21041751	4	109933696	COL25A1;COL25A1	Body;Body		10	0	0	0
cg26889118	15	49342629			S_Shelf	0	0	0	0
cg27534567	1	568536				0	0	2	0
cg12074688	X	57147918	SPIN2B;SPIN2B;SPIN2B;SPIN2B;SPIN2B;SPIN2B	5'UTR;1stExon;1stExon;5'UTR;5'UTR;1stExon	Island	0	0	0	0
cg13067095	11	64621915	EHD1	Body	Island	0	0	0	0
cg26114043	4	128544375			Island	0	0	0	0
cg11700349	7	64838692	ZNF92;ZNF92	TSS200;TSS200	N_Shore	7	1	5	0
cg02155558	15	43621948	ADAL;LCMT2;ADAL	TSS1500;1stExon;TSS1500	Island	0	0	0	0
cg24845535	1	231589949				81	36	24	0
cg07180897	6	32729130	HLA-DQB2	Body	N_Shore	0	0	0	0
cg14087061	9	19102686	HAUS6;HAUS6	1stExon;5'UTR	Island	0	0	1	0
cg02753903	19	38943525	RYR1;RYR1	Body;Body	Island	0	0	0	0
cg23497020	12	50616562	LIMA1;LIMA1;LIMA1	Body;TSS200;Body		0	0	0	0
cg10659770	12	69769055	YEATS4	Body		29	25	4	0
cg02703695	11	89477518				158	21	0	0
cg12026538	2	91935310			N_Shore	0	0	1	1
cg06799747	11	49017551				0	2	0	0
cg09165441	10	103044194			Island	0	0	0	0
cg07933656	17	20445757				0	0	1	0
cg22014878	X	102565906	BEX2;BEX2;BEX2;BEX2;BEX2;BEX2	1stExon;TSS200;5'UTR;1stExon;5'UTR;TSS200	Island	0	0	0	0
cg24247132	7	64458642				0	0	0	0
cg22731440	6	31323506	HLA-B	Body	N_Shore	0	0	0	0
cg17232111	13	23490053			Island	0	0	3	0
cg02157827	6	30711805	FLOT1;IER3	TSS1500;Body	Island	0	0	0	0
cg16448805	8	101719208	PABPC1	Body		0	0	0	0
cg27011577	2	97778608	ANKRD36	TSS1500	Island	1	1	3	0
cg03462171	16	1664488	CRAMP1L	TSS200	Island	0	0	0	0
cg05913257	4	53525745	USP46	TSS1500	Island	0	0	0	0
cg07880636	7	51384621	COBL	TSS200	Island	0	0	0	0
cg26514337	18	57026503	LMAN1;LMAN1	1stExon;5'UTR	Island	0	0	0	0
cg04701034	14	52536175	NID2	TSS1500	Island	0	0	0	0
cg10856724	12	34555212				0	0	0	0
cg00903577	6	28831109			N_Shore	0	0	0	0
cg08325307	7	31557142	CCDC129;CCDC129	1stExon;5'UTR		8	2	1	0
cg25995724	8	82192788	FABP5;FABP5	1stExon;5'UTR	Island	1	2	2	0
cg11401929	10	75457686	AGAP5	TSS200		0	0	10	0
cg25599786	5	301105	PDCD6	Body		0	0	1	0
cg04363536	3	49466872	NICN1	TSS200	S_Shore	15	2	0	0
cg24924572	1	59089298				222	115	6	0
cg19714940	11	10326573	ADM	TSS200	Island	0	0	0	0
cg18365865	19	22817496	ZNF492	5'UTR	Island	6	10	3	0
cg07153826	20	60962721	RPS21	Body	Island	0	0	1	0
cg13976154	1	52387259	RAB3B	Body		0	0	0	0
cg15427793	7	64450926	ZNF117;ZNF117	1stExon;5'UTR		0	2	0	0
cg02652978	16	81944263	PLCG2	Body		0	0	0	0
cg11038491	20	34638489	LOC647979	Body	Island	0	1	0	0
cg23071740	1	224180516			Island	1	1	1	1
cg05074385	6	30137208	TRIM15	Body	N_Shelf	0	0	0	0
cg11204664	17	44325454			S_Shelf	0	4	0	0
cg00337181	6	28548673	SCAND3	Body		0	0	0	0
cg03764088	15	23115232			Island	2	0	0	0
cg17711091	1	151965869	S100A10	5'UTR	Island	0	1	0	0
cg05378695	Y	9528418	TTTY8;TTTY8B	TSS1500;TSS1500		0	0	1	0
cg02670466	3	47020191	NBEAL2	TSS1500	N_Shore	0	0	0	0
cg17639987	7	57081248			N_Shelf	0	0	1	0
cg05275182	16	29179176				0	0	1	0
cg02606988	Y	9216456	TSPY4;TSPY4	Body;Body	S_Shore	0	0	8	0
cg05393861	3	52828628	ITIH3	TSS200		0	0	0	0
cg21936789	3	47620545	CSPG5	TSS200	Island	0	0	0	0
cg24799729	5	161178484				0	1	1	0
cg07211511	3	129823064	LOC729375	Body		3	3	0	0
cg11084035	11	62414045	GANAB;GANAB	1stExon;1stExon	Island	0	0	0	0
cg09746391	17	20224414	CCDC144C	TSS200	Island	0	0	2	0
cg19646227	1	238081674	LOC100130331	Body		0	0	0	0
cg13615516	5	77269221			S_Shore	0	0	0	0
cg09477447	19	27733670				0	0	0	0
cg16512708	2	96874307	STARD7;STARD7	1stExon;5'UTR	Island	0	0	0	0
cg05408674	Y	6136711			S_Shore	0	1	0	0
cg08318660	17	44122580	KIAA1267	Body		0	0	0	0
cg21241195	6	32289357	C6orf10	Body		0	0	0	0
cg04896959	15	78267971				0	0	0	0
cg03199644	12	69919742	FRS2;FRS2	5'UTR;5'UTR		1	0	0	0
cg12052203	11	66115045	B3GNT1;B3GNT1	1stExon;5'UTR	Island	0	0	0	0
cg17283857	10	102989315	FLJ41350;LBX1	TSS200;TSS1500	Island	0	0	0	0
cg17151123	15	83949772	BNC1	Body	N_Shelf	0	0	0	0
cg00846647	17	44060252	MAPT;MAPT;MAPT;MAPT;MAPT;MAPT	Body;Body;Body;Body;Body;Body	Island	0	0	0	0
cg04709266	5	20305576			Island	0	0	0	0
cg26686117	2	200524538			S_Shore	1	2	1	0
cg27298349	11	49914049			Island	0	0	0	0
cg16972057	7	62517839			S_Shelf	1	0	0	0
cg00369151	10	23002323	PIP4K2A	Body	Island	0	0	0	0
cg21567404	3	27674614			Island	0	1	1	0
cg13471254	9	131081198	TRUB2	Body	N_Shelf	0	0	0	0
cg17038417	6	96709124				14	9	1	0
cg13966843	6	32336160	C6orf10	Body		0	0	0	0
cg05059571	16	84539110	KIAA1609	TSS1500	Island	0	0	0	0
cg24948492	6	92721790				41	8	0	0
cg21488555	21	15384512			S_Shore	0	1	0	0
cg21747310	12	11709115				0	0	0	0
cg02734521	6	108326291				1	4	3	0
cg17930550	1	67519474	SLC35D1	Body	Island	0	0	0	0
cg00893045	15	66795844	SNORD18A;RPL4;SNORD18B;SNORD16	TSS200;Body;TSS1500;TSS1500		0	3	1	0
cg11738634	22	22983403	POM121L1P	Body	N_Shelf	46	10	2	0
cg19779076	17	4544513	ALOX15	Body	Island	0	0	1	0
cg25960378	2	228190026			Island	0	0	0	0
cg13437084	2	26467494	HADHB;HADHA;HADHA	TSS200;1stExon;5'UTR	Island	0	2	0	0
cg00806126	19	22604979	ZNF98	Body		6	1	1	0
cg06177665	2	209128590			N_Shelf	2	0	0	0
cg01230067	6	31239063	HLA-C	Body	Island	1	3	2	0
cg01136167	7	65037704			Island	0	0	0	0
cg21824455	4	167764172	SPOCK3;SPOCK3	Body;Body		6	0	0	0
cg03693197	12	54516619			N_Shelf	0	0	6	0
cg12659254	12	133087421	FBRSL1	Body		2	0	0	1
cg17952111	19	54960355	LENG8;LENG8	1stExon;5'UTR	Island	0	0	0	0
cg08822578	13	21559615	LATS2	Body	N_Shelf	1	0	0	0
cg09357750	6	156188073				201	60	2	0
cg09020336	7	63225776			S_Shore	0	1	1	0
cg12992554	1	17046815	ESPNP	TSS200		0	0	1	0
cg12946518	15	78189695				0	1	6	0
cg24377285	19	38943724	RYR1;RYR1	Body;Body	Island	0	0	0	0
cg01130322	10	70627792	STOX1;STOX1;STOX1;STOX1;STOX1	5'UTR;Body;Body;Body;Body		12	3	0	0
cg12575136	18	32820987	ZNF397;ZNF397	TSS200;TSS200	Island	0	0	0	0
cg22671798	19	38229377	ZNF573	3'UTR		0	0	0	0
cg13319761	11	48509778	OR4A47	TSS1500		0	0	0	0
cg02818572	15	23692496				1	2	0	0
cg10645648	6	32711617	HLA-DQA2	Body		0	0	0	0
cg06016577	13	79307625				0	0	0	0
cg02535924	10	38382919	ZNF37A;ZNF37A	TSS1500;TSS1500	N_Shore	0	0	0	0
cg19077665	18	11981602	IMPA2;IMPA2	1stExon;5'UTR	Island	0	0	0	0
cg16677399	6	28830902			N_Shore	0	0	0	0
cg14774438	11	111957396	SDHD;TIMM8B;TIMM8B	TSS200;1stExon;Body	Island	0	0	1	0
cg19955956	7	72299837	SBDSP;SBDSP;SBDSP;TYW1B;TYW1B;SBDSP	TSS200;TSS200;TSS200;TSS1500;TSS1500;TSS200	Island	0	0	0	0
cg16879549	17	7146439	GABARAP	TSS1500	Island	0	0	0	0
cg09817636	1	230561975			Island	0	0	0	0
cg14554813	9	69092015	PGM5P2	Body		0	1	0	0
cg16435686	10	47964834			N_Shelf	0	1	0	0
cg01561157	17	80735550	TBCD	Body	N_Shore	0	0	0	0
cg16851485	X	135962836	RBMX;RBMX;RBMX;RBMX;RBMX;RBMX;SNORD61	Body;1stExon;5'UTR;5'UTR;Body;1stExon;TSS1500	Island	0	1	1	0
cg22718111	7	32793507				55	34	29	0
cg09428846	11	47584600			N_Shelf	0	0	0	0
cg05756415	17	40761330	FAM134C;FAM134C;TUBG1	1stExon;Body;TSS200	Island	0	0	0	0
cg25288420	1	78511713	GIPC2;GIPC2	1stExon;5'UTR	Island	0	0	0	0
cg19983559	3	75556027				3	4	2	0
cg13704117	17	44207360	KIAA1267	Body		1	0	0	0
cg00070715	5	138862796	TMEM173	TSS1500		0	0	0	0
cg16690356	6	29945948	HCG9	Body	S_Shore	0	0	0	0
cg03635442	8	49427283			Island	0	0	0	0
cg24046770	2	152263618			N_Shelf	0	0	0	0
cg07881623	6	80731107	TTK;TTK	Body;Body		0	0	0	0
cg08161449	15	66679676	MAP2K1;MAP2K1	1stExon;5'UTR	Island	0	0	0	0
cg22940953	21	15096426			Island	2	1	1	2
cg20325293	4	54244256	FIP1L1;FIP1L1;FIP1L1	Body;Body;Body	Island	0	0	0	0
cg13474965	15	52030001	LYSMD2;LYSMD2;LYSMD2	5'UTR;5'UTR;1stExon	Island	0	0	0	0
cg02665463	17	44657154	ARL17A;ARL17A	TSS200;TSS200	Island	0	0	0	0
cg04559508	Y	9387798			S_Shelf	0	0	0	0
cg10459672	6	31409481				0	0	0	0
cg11437923	3	195383055			N_Shore	0	1	3	0
cg27403071	3	124476592				11	1	0	0
cg25427524	10	38739819	LOC399744	Body	S_Shore	12	2	3	0
cg19782749	X	132091720	HS6ST2;HS6ST2	Body;Body	Island	0	0	0	0
cg25482853	8	67687455	SGK3;SGK3;SGK3	TSS200;5'UTR;TSS200	Island	0	0	0	0
cg27224107	4	52807094				130	15	0	0
cg27600084	12	12264075				2	4	4	0
cg24077454	10	119134782	PDZD8;PDZD8	1stExon;5'UTR	Island	0	0	0	0
cg26487966	5	54469136	CDC20B;MIR449C;CDC20B;CDC20B	TSS200;TSS1500;TSS200;TSS200	Island	0	0	0	0
cg14011987	6	32066446	TNXB	5'UTR	S_Shore	8	2	1	0
cg27101157	17	62340122	TEX2	5'UTR	Island	0	0	0	0
cg21349901	7	4630518				1	5	14	0
cg20255042	10	75757586	VCL;VCL	TSS1500;TSS1500	Island	0	0	0	0
cg05213048	Y	14100276			Island	0	1	0	0
cg20034712	19	52675470	ZNF836	TSS1500	S_Shore	0	0	0	0
cg20349793	10	26911186				0	2	0	0
cg01718231	17	29326311	RNF135;RNF135	3'UTR;3'UTR		11	0	0	0
cg03012854	22	29834550	RFPL1S;RFPL1	Body;TSS200		0	1	2	0
cg08382705	11	45687319	CHST1	TSS200	Island	0	0	0	0
cg05607577	6	43544120	XPO5;POLH;POLH	TSS1500;1stExon;5'UTR	S_Shore	0	0	0	0
cg11624085	17	8464688	MYH10	Body		4	10	15	0
cg16228356	17	43848958				0	0	0	0
cg06636270	Y	9173300	TTTY20	TSS1500	N_Shore	0	8	0	0
cg21639675	7	55816154				1	15	9	0
cg00502035	10	125751386			Island	0	1	0	0
cg12023844	17	15602157	ZNF286A;ZNF286A	TSS1500;TSS1500	N_Shore	0	0	1	0
cg02360868	5	33298053				2	1	0	0
cg16002248	1	155699008	DAP3;DAP3	Body;Body		0	0	1	0
cg04094508	2	38870535				6	2	0	0
cg17869933	19	56015627	SSC5D	Body	S_Shore	0	0	1	0
cg06118213	6	32299502	C6orf10	Body		4	2	1	0
cg14695492	8	143545574	BAI1	1stExon	Island	0	0	0	0
cg18876405	7	65276391				2	0	1	0
cg03583311	1	9187976	GPR157	Body	N_Shore	1	0	0	0
cg12072677	8	77359910				242	171	21	0
cg17788362	6	86352627	SYNCRIP;SYNCRIP;SYNCRIP;SYNCRIP;SYNCRIP;SYNCRIP;SYNCRIP;SYNCRIP;SYNCRIP	1stExon;TSS1500;5'UTR;TSS1500;5'UTR;1stExon;TSS200;5'UTR;1stExon	Island	0	1	0	0
cg00742851	3	3843342	LRRN1	5'UTR	S_Shore	0	0	0	0
cg09751842	4	9661422				0	3	4	0
cg15655154	3	113604241	GRAMD1C	Body	Island	0	1	0	0
cg17243193	1	47974278			S_Shore	0	0	0	0
cg16045340	5	156367307	TIMD4;TIMD4	Body;Body		5	0	0	0
cg24838316	6	29895260			S_Shore	0	0	0	0
cg16837680	8	8084974	FLJ10661;FLJ10661;FLJ10661	TSS1500;TSS1500;TSS1500	N_Shore	0	0	0	0
cg19705215	14	61747501	TMEM30B	1stExon	Island	1	0	0	0
cg14372705	22	19141030			S_Shelf	0	0	0	0
cg09583921	3	87101925			Island	0	0	1	0
cg22068400	2	90016264				0	1	0	0
cg14252237	2	137077233				0	0	0	0
cg09994391	1	185125710	C1orf25;C1orf26;C1orf26	1stExon;TSS1500;TSS1500	N_Shore	0	0	0	0
cg11785465	1	51717051	RNF11	Body		7	5	10	0
cg06215859	16	88985709	CBFA2T3;CBFA2T3	5'UTR;Body		0	0	2	0
cg21412865	1	95285888	SLC44A3;SLC44A3	TSS200;TSS1500	Island	0	0	0	0
cg17911788	17	44343683			Island	0	0	0	0
cg15397231	6	31239074	HLA-C	Body	Island	3	5	1	0
cg04373760	16	53404718			N_Shelf	1	0	2	0
cg01355876	5	131281439			Island	0	0	0	0
cg11656405	4	48188522	TEC	Body		53	45	25	0
cg02276274	3	3839921	LRRN1	TSS1500	N_Shore	0	0	0	0
cg17169510	1	238848004				3	1	0	0
cg03987003	1	145516092	GNRHR2;PEX11B	TSS200;TSS1500	Island	0	0	0	0
cg05707844	2	37383994	EIF2AK2;EIF2AK2	5'UTR;5'UTR	Island	0	0	0	0
cg25704368	Y	9173280	TTTY20	TSS1500	N_Shore	2	1	7	0
cg27215140	4	111797675				10	2	0	0
cg25364049	X	128788749	APLN;APLN	5'UTR;1stExon	Island	0	0	0	0
cg11100081	6	30079307	TRIM31	Body		0	0	0	0
cg17874485	4	3896678				4	7	0	0
cg13055278	2	8822288	ID2;ID2	1stExon;5'UTR	Island	0	0	1	0
cg01608382	16	60391930				4	1	3	0
cg08577424	12	112123256	ACAD10;BRAP;ACAD10	TSS1500;Body;TSS1500	Island	0	0	0	0
cg04461101	6	32515251				5	2	0	0
cg01978534	3	49711033	APEH	TSS1500	Island	0	0	0	0
cg08229688	16	88058326	BANP;BANP	Body;Body	N_Shelf	0	0	1	0
cg24857958	1	80517010				3	0	0	0
cg23976142	1	148245692			N_Shore	0	1	2	0
cg25620548	19	46142707	MIR330;EML2	TSS1500;TSS200	N_Shelf	0	0	0	0
cg20147224	11	47236405	DDB2	TSS200	Island	0	0	0	0
cg01046833	11	51515596	OR4C46	1stExon		0	0	1	0
cg13179056	11	50220389				8	0	0	0
cg17416722	6	32554385	HLA-DRB1	Body	S_Shelf	0	0	0	0
cg17652150	12	37937799				1	6	1	0
cg05098815	Y	9449618	RBMY3AP	Body		4	0	0	0
cg01546046	14	31494849	AP4S1;AP4S1;STRN3;STRN3;AP4S1;AP4S1	5'UTR;1stExon;Body;Body;1stExon;5'UTR	Island	0	1	0	0
cg10573136	12	62855292				12	2	0	0
cg01706409	11	60524907	MS4A15;MS4A15	5'UTR;5'UTR		0	0	0	0
cg01518755	16	88066718	BANP;BANP	Body;Body		0	0	2	0
cg20221094	6	29913098	HLA-A	Body	S_Shore	1	0	0	0
cg26655361	6	28323128	ZNF323;ZKSCAN3;ZNF323	5'UTR;5'UTR;TSS1500		1	1	0	0
cg20803549	13	58893153				6	15	0	0
cg07607269	13	24912749			N_Shore	0	1	0	0
cg07337339	17	21832138				2	2	0	0
cg18878992	17	43974344	MAPT;MAPT;LOC100128977;LOC100130148;MAPT;MAPT;MAPT;MAPT	5'UTR;5'UTR;TSS1500;Body;5'UTR;5'UTR;5'UTR;5'UTR	Island	0	0	0	0
cg27527338	6	31381540	MICA	Body		1	0	0	0
cg09860653	1	19970708	NBL1;NBL1	Body;TSS200	Island	0	0	0	0
cg25705492	Y	9307448	TSPY4	Body	S_Shelf	0	1	8	0
cg14848783	11	92600066	FAT3	Body	Island	0	0	0	0
cg17334114	3	133646504			Island	0	0	0	0
cg14195377	11	60928647	VPS37C	5'UTR	Island	0	0	0	0
cg04011253	11	129685613	TMEM45B	TSS200	N_Shore	0	0	1	0
cg02707552	19	49993758	RPL13AP5;SNORD35A;SNORD33;SNORD34;RPL13A	Body;TSS1500;TSS200;TSS1500;Body	S_Shelf	2	3	5	0
cg27123423	17	62971335	FLJ32065	Body	N_Shore	0	0	0	0
cg05008367	7	32994013			N_Shelf	0	0	0	0
cg24803906	5	97745972				2	1	0	0
cg23681866	6	29895175			S_Shore	0	0	0	0
cg10466124	6	32498285	HLA-DRB5	TSS1500		0	0	0	0
cg14781967	5	180101440			S_Shore	0	0	1	0
cg03492460	6	88441469				7	0	0	0
cg06706398	15	64053504	HERC1	Body		39	0	1	0
cg21582582	3	182698605	DCUN1D1	TSS1500	Island	0	0	0	0
cg13514129	1	39547527	MACF1	5'UTR	Island	0	0	0	0
cg15882809	6	26285828	HIST1H4H	TSS200	Island	0	0	0	0
cg08412936	6	31097051	PSORS1C1	5'UTR		0	0	0	0
cg16898833	6	26189333	HIST1H4D	TSS200	S_Shore	0	0	0	0
cg03115532	6	28185726	LOC222699	Body	N_Shore	0	0	0	0
cg17332295	X	101853476	ARMCX5;ARMCX5;ARMCX5;ARMCX5;ARMCX5;ARMCX5	TSS1500;TSS1500;TSS1500;TSS1500;TSS1500;TSS1500	N_Shore	2	1	0	0
cg18391203	17	44317291			N_Shelf	0	0	1	0
cg25505785	19	14181410			N_Shore	0	2	0	0
cg04279164	11	106698694	GUCY1A2	Body		0	0	0	0
cg08599229	7	45809732	SEPT13	TSS1500	S_Shore	2	0	3	0
cg01704252	7	56889000			N_Shore	0	3	13	0
cg20792978	X	128977934	ZDHHC9;ZDHHC9	TSS1500;TSS200	Island	0	0	0	0
cg01499736	6	36164655	BRPF3;BRPF3	5'UTR;1stExon	Island	0	0	0	0
cg19702937	2	108009067				21	35	7	0
cg20981286	15	41443753				3	5	2	0
cg16460164	7	124120931				8	9	1	0
cg00152757	7	65939507			Island	0	1	0	0
cg21480902	13	68682181				9	1	0	0
cg22891060	7	5862983	ZNF815	Body	Island	0	0	0	0
cg09789426	X	102000698	BHLHB9;BHLHB9;BHLHB9;BHLHB9;BHLHB9;BHLHB9;BHLHB9;BHLHB9	5'UTR;5'UTR;5'UTR;5'UTR;5'UTR;TSS1500;5'UTR;TSS1500	Island	0	0	0	0
cg03969070	1	36851558	STK40	TSS200	Island	0	0	0	0
cg19683494	5	74908142			S_Shore	0	0	0	0
cg15820961	6	32558459	HLA-DRB1	TSS1500		0	0	0	0
cg10053473	17	62856997	LRRC37A3	Body		0	1	7	0
cg00999644	16	20817639	ERI2;LOC81691;LOC81691;ERI2	Body;TSS200;TSS200;Body	Island	0	0	0	0
cg24016855	Y	9194584	TSPY4	TSS1500	Island	1	0	0	0
cg10017982	6	32155783	PBX2	Body		0	0	0	0
cg04506563	6	140469309				7	2	1	0
cg24008668	6	26158556	HIST1H2BD;HIST1H2BD	1stExon;1stExon	S_Shore	2	0	0	0
cg04263740	7	65375514	VKORC1L1	Body		0	0	0	0
cg05000466	19	385895			S_Shore	5	3	4	0
cg19894588	14	64061835			Island	0	1	0	0
cg16634718	10	52496341			N_Shelf	0	0	0	0
cg04793118	16	58741878	GOT2	3'UTR		0	1	2	0
cg10443980	16	25586856				0	0	0	0
cg13848087	12	89893700	WDR51B	Body		0	0	0	0
cg09872104	7	134855509	C7orf49;C7orf49;C7orf49;C7orf49	1stExon;Body;Body;5'UTR	Island	0	0	0	0
cg16267012	4	132899460			S_Shore	2	3	1	0
cg10151737	6	170615854	FAM120B;FAM120B	1stExon;5'UTR	Island	0	0	0	0
cg26121931	6	29895204			S_Shore	0	0	0	0
cg09588271	1	62784651	KANK4	5'UTR	Island	0	0	0	0
cg26701943	11	108369231	KDELC2	TSS200	Island	0	0	0	0
cg27208903	16	29625225	SLC7A5P1	TSS200	Island	0	1	1	0
cg18335740	13	41363409	SLC25A15	TSS200	N_Shore	0	0	0	0
cg03183094	X	154522141	CLIC2	Body		0	0	0	0
cg01449444	10	57659566				91	350	61	0
cg16021909	1	248021091	TRIM58	Body	Island	0	0	0	0
cg18103692	X	79830343			Island	0	0	1	0
cg13584678	2	129026006	HS6ST1	Body	Island	0	0	1	0
cg15044932	22	16288741	POTEH	TSS1500	S_Shore	0	0	0	0
cg12565055	22	29076175	TTC28	TSS1500	Island	1	3	0	0
cg07183970	12	34457254				0	0	0	0
cg07856741	5	178157809	ZNF354A	TSS200	Island	0	0	0	0
cg11084611	2	132480958	C2orf27A	5'UTR		0	0	0	0
cg18594464	6	28737738				0	0	0	0
cg10094846	4	4135961				4	2	5	0
cg09836344	4	1243392	C4orf42;CTBP1;CTBP1	TSS1500;TSS1500;TSS1500	Island	0	0	0	0
cg10131604	12	112957972				11	4	0	0
cg09972836	6	70817196	COL19A1	Body		0	0	0	0
cg05461259	1	2344699	PEX10;PEX10	TSS1500;TSS1500	Island	0	0	0	0
cg21035356	14	73360873	DPF3	TSS200	Island	0	0	0	0
cg09521743	10	75415752	SYNPO2L;SYNPO2L	1stExon;5'UTR		0	0	0	0
cg27539482	13	111589090				0	0	0	0
cg13115440	3	197355656	LOC220729	TSS1500	S_Shore	0	0	2	0
cg16276999	12	8601160				7	16	10	0
cg07548495	2	81421272			Island	0	0	2	0
cg06084534	1	158725300	OR6K6	1stExon		0	0	0	0
cg07240877	1	238649445	LOC339535	TSS200		2	0	0	0
cg17913570	Y	9382523			N_Shelf	0	1	7	0
cg25553128	8	12237900	FAM66A	Body		0	0	1	0
cg22114309	1	895869	KLHL17;NOC2L	TSS200;TSS1500	Island	0	0	0	0
cg11706213	X	151286793	MAGEA5	TSS1500		1	0	0	0
cg18511212	10	38715824	LOC399744	TSS1500		0	1	0	0
cg13349462	12	132615959			N_Shelf	8	1	2	0
cg12914966	6	28830789			N_Shore	0	0	0	0
cg15319412	11	33453389				19	4	0	0
cg02998155	7	84879464				247	69	10	0
cg12389346	4	1215112	CTBP1;CTBP1	Body;Body	N_Shelf	0	0	0	0
cg09216620	3	178425722	KCNMB2;KCNMB2	5'UTR;5'UTR		0	1	0	0
cg01397495	2	136496804			N_Shelf	0	0	0	0
cg02040972	3	125436009				4	4	0	0
cg13285009	X	152927701			Island	2	4	0	0
cg02181036	7	30328151	ZNRF2;MIR550-1	Body;TSS1500	S_Shelf	1	0	0	0
cg05820107	1	223567949	C1orf65	1stExon	Island	0	0	0	0
cg18830273	4	127692369				52	19	5	0
cg02731774	17	45810615	TBX21;TBX21	1stExon;5'UTR	Island	0	0	0	0
cg24797210	10	29805033	SVIL;SVIL	Body;Body		0	0	0	0
cg21179412	5	64010609	FAM159B	Body		4	8	2	0
cg13688808	6	29760158	HCG4	Body	Island	0	0	0	0
cg15697201	20	29534074			N_Shore	0	1	0	0
cg11095632	20	56063618	HMGB1L1	1stExon		3	6	1	0
cg11429746	4	120373434			N_Shelf	0	0	13	0
cg20120463	17	44301886			N_Shore	0	0	1	0
cg08182446	15	27216012	GABRG3	TSS1500	Island	0	0	0	0
cg25593560	19	16187364	TPM4;TPM4;TPM4	Body;1stExon;5'UTR	Island	0	0	0	0
cg18724061	6	27861294	HIST1H2AM;HIST1H2BO	TSS1500;1stExon	N_Shore	3	0	0	0
cg11240425	22	39078365	TOMM22	Body	Island	0	0	0	0
cg20993868	7	22813445				3	7	9	0
cg14332824	10	31650958	ZEB1;ZEB1;ZEB1;ZEB1;ZEB1	Body;Body;Body;Body;Body		3	2	7	0
cg25547332	5	131281432			Island	0	0	0	0
cg04888425	8	101718964	PABPC1	Body		1	0	1	0
cg05418106	11	23421790				0	0	0	0
cg04456547	11	69071124				2	5	3	0
cg03725115	6	30458102	HLA-E	Body	Island	3	4	0	0
cg11890744	11	67494327				7	5	0	0
cg22498057	5	93954358	ANKRD32;C5orf36;C5orf36	TSS200;TSS200;TSS200	Island	0	0	0	0
cg25691495	4	68265207				0	0	0	0
cg06624121	16	58752151	GOT2	Body		0	0	1	0
cg24183504	Y	9384015			N_Shore	0	1	8	0
cg18252515	7	66147081			Island	0	0	0	0
cg24208023	20	55840633	BMP7	Body	Island	0	0	0	0
cg25801502	11	71313750				0	1	0	0
cg23227931	2	101179329	PDCL3	TSS200	Island	0	0	0	0
cg00999638	12	66139263			S_Shelf	44	16	1	0
