# Supplementary material for: A Genome-Wide mQTL Analysis in Human Adipose Tissue Identifies Genetic Variants Associated with DNA Methylation, Gene Expression and Metabolic Traits
Source: PLoS One. 2016 Jun 20;11(6):e0157776. doi: 10.1371/journal.pone.0157776 (PMC4913906; doi:10.1371/journal.pone.0157776)
Supplement: S20 Table — (XLSX) [file pone.0157776.s020.xlsx]

## Sheet: correlations_between_expression
Probeset ID	TargetID	chr	MAPINFO	Gene start	Gene end	Beta	Std. Error	P-value	FDR	Gene Symbol	Is in cis mQTLs	is in trans mQTLs
8074980	cg15242686	chr22	24348715	24376141	24384276	0.557917	0.0520749	8.07224e-19	8.74862e-13	GSTT1	TRUE	FALSE
8074980	cg02953382	chr22	24373134	24376141	24384276	-0.554232	0.0527123	2.32919e-18	1.15112e-12	GSTT1	TRUE	FALSE
8074980	cg17005068	chr22	24384525	24376141	24384276	-0.43101	0.0412241	3.18638e-18	1.15112e-12	GSTT1	TRUE	FALSE
8074980	cg11141652	chr22	24348549	24376141	24384276	0.462131	0.0460391	2.92967e-17	7.93788e-12	GSTT1	TRUE	FALSE
8074980	cg20007245	chr22	24372913	24376141	24384276	-0.366665	0.0376463	1.42579e-16	3.09051e-11	GSTT1	TRUE	FALSE
8044605	cg17445212	chr2	113993313	113993113	114024579	-0.454806	0.0471205	2.27093e-16	4.10202e-11	LOC654433	TRUE	FALSE
8044605	cg12889195	chr2	113992843	113993113	114024579	-0.694241	0.0727064	3.92879e-16	5.4285e-11	LOC654433	TRUE	FALSE
8074980	cg04234412	chr22	24373322	24376141	24384276	-0.797767	0.0837588	4.46063e-16	5.4285e-11	GSTT1	TRUE	FALSE
8044605	cg07772999	chr2	113993052	113993113	114024579	-0.327614	0.0344039	4.50793e-16	5.4285e-11	LOC654433	TRUE	FALSE
8044605	cg21610815	chr2	113994035	113993113	114024579	-0.777105	0.0821501	6.2931e-16	6.26678e-11	LOC654433	TRUE	FALSE
8074980	cg25703541	chr22	24373054	24376141	24384276	-0.387701	0.0410619	6.9115e-16	6.26678e-11	GSTT1	TRUE	FALSE
8044605	cg07594247	chr2	113993304	113993113	114024579	-0.587435	0.0622209	6.93874e-16	6.26678e-11	LOC654433	TRUE	FALSE
8044605	cg21482265	chr2	113992762	113993113	114024579	-0.614646	0.065324	8.21651e-16	6.84998e-11	LOC654433	TRUE	FALSE
8074980	cg20064778	chr22	24384315	24376141	24384276	-0.622242	0.0669508	1.51072e-15	1.1695e-10	GSTT1	TRUE	FALSE
8074980	cg12419862	chr22	24373484	24376141	24384276	-0.463406	0.05015	2.00549e-15	1.44902e-10	GSTT1	TRUE	FALSE
8044605	cg19083407	chr2	113993142	113993113	114024579	-0.603876	0.0658506	2.90224e-15	1.88037e-10	LOC654433	TRUE	FALSE
8125436	cg15708909	chr6	32487314	32485114	32498093	-0.526422	0.0574596	3.04012e-15	1.88037e-10	HLA-DRB5	TRUE	FALSE
8016261	cg17117718	chr17	43663208	43678235	43679197	0.688654	0.0752093	3.123e-15	1.88037e-10	MAPK8IP1	TRUE	TRUE
8125461	cg22233843	chr6	32632565	32626434	32627216	-0.590844	0.0651006	4.77789e-15	2.65855e-10	HLA-DQB1	TRUE	FALSE
8044605	cg09704166	chr2	114031854	113993113	114024579	0.474822	0.052346	4.90602e-15	2.65855e-10	LOC654433	TRUE	FALSE
8074980	cg09033563	chr22	24373618	24376141	24384276	-0.550087	0.0607784	5.45524e-15	2.8154e-10	GSTT1	TRUE	FALSE
8044605	cg02675527	chr2	114030824	113993113	114024579	0.503903	0.0565057	1.09838e-14	5.41098e-10	LOC654433	TRUE	FALSE
8125461	cg22984282	chr6	32632568	32626434	32627216	-0.602186	0.0677194	1.25507e-14	5.91404e-10	HLA-DQB1	TRUE	FALSE
8044605	cg01577475	chr2	114033581	113993113	114024579	0.557275	0.0629773	1.57783e-14	7.12514e-10	LOC654433	TRUE	FALSE
8145097	cg10298898	chr8	22132678	22132806	22215076	-0.709731	0.0811437	2.69797e-14	1.16961e-09	PIWIL2	TRUE	FALSE
7903765	cg24506221	chr1	110230401	110230442	110236367	-1.04634	0.120418	3.64448e-14	1.51917e-09	GSTM1	FALSE	FALSE
8125461	cg08964730	chr6	32634009	32626434	32627216	0.779338	0.0905675	5.6609e-14	2.27231e-09	HLA-DQB1	TRUE	FALSE
8044605	cg06675538	chr2	114033490	113993113	114024579	0.434233	0.0507997	7.62939e-14	2.90046e-09	LOC654433	TRUE	FALSE
8125436	cg00119778	chr6	32466447	32485114	32498093	0.607887	0.0711423	7.76104e-14	2.90046e-09	HLA-DRB5	TRUE	FALSE
8123637	cg13065507	chr6	3023676	3019215	3024130	-0.924497	0.108451	8.61941e-14	3.11388e-09	NQO2	TRUE	FALSE
8016261	cg22968622	chr17	43663579	43678235	43679197	2.1445	0.253452	1.19975e-13	4.19446e-09	MAPK8IP1	TRUE	TRUE
8145097	cg10137597	chr8	22132714	22132806	22215076	-0.594808	0.07058	1.43038e-13	4.84446e-09	PIWIL2	TRUE	FALSE
8074980	cg24330042	chr22	24384159	24376141	24384276	-0.480239	0.05744	2.02419e-13	6.64788e-09	GSTT1	TRUE	FALSE
8124684	cg22494932	chr6	29648379	29640260	29658489	-2.32026	0.279517	2.76122e-13	8.80173e-09	ZFP57	TRUE	FALSE
8044212	cg13968390	chr2	108904812	108905095	108926371	-0.41712	0.0504145	3.17906e-13	9.84411e-09	SULT1C2	TRUE	FALSE
8145097	cg14487702	chr8	22132665	22132806	22215076	-0.66536	0.0804749	3.278e-13	9.8685e-09	PIWIL2	TRUE	FALSE
8044605	cg25243455	chr2	114033360	113993113	114024579	0.40874	0.0496169	3.8294e-13	1.12169e-08	LOC654433	TRUE	FALSE
8125447	cg14645244	chr6	32552205	32546546	32634594	-0.821951	0.100001	4.21533e-13	1.20224e-08	HLA-DQB1	TRUE	FALSE
8124684	cg03198009	chr6	29648604	29640260	29658489	-1.87821	0.228683	4.35396e-13	1.20994e-08	ZFP57	TRUE	FALSE
8044212	cg17287107	chr2	108904503	108905095	108926371	-0.396845	0.0484851	5.0403e-13	1.36566e-08	SULT1C2	TRUE	FALSE
8044605	cg11763394	chr2	113992921	113993113	114024579	-0.646143	0.0792159	5.83124e-13	1.54143e-08	LOC654433	TRUE	FALSE
8145097	cg26039829	chr8	22132926	22132806	22215076	-1.1223	0.137821	6.25555e-13	1.61421e-08	PIWIL2	TRUE	FALSE
8145097	cg00420450	chr8	22132641	22132806	22215076	-1.27582	0.157063	6.94195e-13	1.74968e-08	PIWIL2	TRUE	FALSE
8125461	cg03202060	chr6	32633015	32626434	32627216	-0.464716	0.0575	8.57877e-13	2.11309e-08	HLA-DQB1	TRUE	FALSE
8120679	cg12045875	chr6	74104594	74104471	74127292	-0.992412	0.123197	9.83812e-13	2.36944e-08	DDX43	FALSE	FALSE
8007799	cg17117718	chr17	43663208	43697856	43715325	1.21293	0.151008	1.10897e-12	2.61281e-08	MGC57346	TRUE	TRUE
8125447	cg24242384	chr6	32551954	32546546	32634594	-0.568663	0.0708568	1.14813e-12	2.64752e-08	HLA-DQB1	TRUE	FALSE
8125461	cg13353717	chr6	32634276	32626434	32627216	-0.624882	0.078075	1.28537e-12	2.90223e-08	HLA-DQB1	TRUE	FALSE
8044605	cg21550016	chr2	113992930	113993113	114024579	-0.621727	0.0777664	1.34498e-12	2.97484e-08	LOC654433	TRUE	FALSE
8125447	cg25140213	chr6	32522683	32546546	32634594	0.58735	0.0736145	1.46111e-12	3.16707e-08	HLA-DQB1	TRUE	FALSE
8125436	cg01341801	chr6	32489203	32485114	32498093	1.13718	0.142646	1.51228e-12	3.2137e-08	HLA-DRB5	TRUE	FALSE
8120679	cg06797068	chr6	74104600	74104471	74127292	-0.985859	0.123842	1.6036e-12	3.34225e-08	DDX43	FALSE	FALSE
8120679	cg16143502	chr6	74104801	74104471	74127292	-0.737122	0.0927368	1.70656e-12	3.48971e-08	DDX43	FALSE	FALSE
8044605	cg23156509	chr2	114033830	113993113	114024579	0.441632	0.0559011	2.1873e-12	4.38996e-08	LOC654433	TRUE	FALSE
7909144	cg14159672	chr1	205819179	205858663	205861612	2.23203	0.283248	2.42522e-12	4.69557e-08	LOC284581	TRUE	FALSE
7909144	cg07167872	chr1	205819463	205858663	205861612	1.7561	0.222854	2.42623e-12	4.69557e-08	LOC284581	TRUE	FALSE
7909144	cg14893161	chr1	205819251	205858663	205861612	1.75757	0.223217	2.50493e-12	4.76283e-08	LOC284581	TRUE	FALSE
8125447	cg07984380	chr6	32547019	32546546	32634594	0.715811	0.0912121	2.8629e-12	5.34056e-08	HLA-DQB1	TRUE	FALSE
7909144	cg11965913	chr1	205819406	205858663	205861612	1.96685	0.250722	2.90733e-12	5.34056e-08	LOC284581	TRUE	FALSE
8125447	cg11752699	chr6	32526669	32546546	32634594	0.494972	0.0632828	3.27372e-12	5.91338e-08	HLA-DQB1	TRUE	FALSE
8125447	cg17416722	chr6	32554385	32546546	32634594	0.610275	0.0781551	3.50059e-12	6.21951e-08	HLA-DQB1	TRUE	TRUE
8055284	cg18757828	chr2	132233784	132227710	132229673	-2.11483	0.273673	5.29347e-12	9.25325e-08	---	TRUE	FALSE
8125436	cg00440797	chr6	32493873	32485114	32498093	0.744547	0.0966223	5.91797e-12	1.01775e-07	HLA-DRB5	TRUE	FALSE
8124684	cg08022281	chr6	29648345	29640260	29658489	-1.35375	0.17575	6.01003e-12	1.01775e-07	ZFP57	TRUE	FALSE
8124684	cg11383134	chr6	29648590	29640260	29658489	-2.42727	0.315515	6.31384e-12	1.05275e-07	ZFP57	TRUE	FALSE
8145097	cg07298985	chr8	22133076	22132806	22215076	-1.23587	0.161176	7.18174e-12	1.17932e-07	PIWIL2	TRUE	FALSE
8076826	cg07959070	chr22	50026188	50013290	50051186	1.42725	0.186227	7.3207e-12	1.18419e-07	C22orf34	TRUE	FALSE
8125436	cg21698879	chr6	32496326	32485114	32498093	-0.325194	0.0425827	8.40966e-12	1.34034e-07	HLA-DRB5	TRUE	FALSE
8007848	cg11204664	chr17	44325454	44321463	44322413	0.260459	0.0342116	9.48093e-12	1.48918e-07	MAPK8IP1	TRUE	TRUE
8076826	cg01652190	chr22	50026171	50013290	50051186	1.20047	0.157951	1.01272e-11	1.56797e-07	C22orf34	TRUE	FALSE
8125461	cg22933800	chr6	32605704	32626434	32627216	0.93086	0.122536	1.03134e-11	1.5743e-07	HLA-DQB1	TRUE	FALSE
8145097	cg17304084	chr8	22133356	22132806	22215076	-0.592778	0.0785532	1.33232e-11	2.00549e-07	PIWIL2	TRUE	FALSE
8145097	cg02463440	chr8	22132932	22132806	22215076	-1.12453	0.149905	1.66989e-11	2.47919e-07	PIWIL2	TRUE	FALSE
8124684	cg15708526	chr6	29648271	29640260	29658489	-1.17752	0.157446	1.8738e-11	2.74433e-07	ZFP57	TRUE	FALSE
8124684	cg03449857	chr6	29648623	29640260	29658489	-1.62147	0.217211	2.01032e-11	2.90502e-07	ZFP57	TRUE	FALSE
8145097	cg02788857	chr8	22132959	22132806	22215076	-0.788456	0.106079	2.36542e-11	3.37319e-07	PIWIL2	TRUE	FALSE
7909144	cg26354017	chr1	205819088	205858663	205861612	2.41314	0.325627	2.64282e-11	3.71982e-07	LOC284581	TRUE	FALSE
8125447	cg19383211	chr6	32527588	32546546	32634594	0.405515	0.0548045	2.79986e-11	3.89034e-07	HLA-DQB1	TRUE	FALSE
7909144	cg24503407	chr1	205819492	205858663	205861612	1.74712	0.237151	3.29285e-11	4.51742e-07	LOC284581	TRUE	FALSE
8123637	cg26725201	chr6	3023598	3019215	3024130	-0.734835	0.100435	4.24651e-11	5.75291e-07	NQO2	TRUE	FALSE
8145097	cg09517075	chr8	22133004	22132806	22215076	-0.732734	0.100307	4.50212e-11	6.02389e-07	PIWIL2	TRUE	FALSE
8124684	cg15570656	chr6	29648628	29640260	29658489	-1.97752	0.270864	4.59558e-11	6.07395e-07	ZFP57	TRUE	FALSE
8124684	cg25978138	chr6	29648161	29640260	29658489	-1.06404	0.145831	4.69884e-11	6.13561e-07	ZFP57	TRUE	FALSE
8145097	cg18135555	chr8	22132992	22132806	22215076	-0.634523	0.0870687	4.91041e-11	6.33554e-07	PIWIL2	TRUE	FALSE
8125447	cg11404906	chr6	32551749	32546546	32634594	-0.501946	0.0688989	4.96886e-11	6.33554e-07	HLA-DQB1	TRUE	FALSE
8124684	cg13835168	chr6	29648756	29640260	29658489	-1.5704	0.215914	5.27753e-11	6.65085e-07	ZFP57	TRUE	FALSE
8124684	cg20228636	chr6	29648525	29640260	29658489	-1.6511	0.227373	5.59375e-11	6.96833e-07	ZFP57	TRUE	FALSE
8125436	cg17369694	chr6	32485396	32485114	32498093	0.976704	0.134943	6.29954e-11	7.75839e-07	HLA-DRB5	TRUE	FALSE
8125447	cg22984282	chr6	32632568	32546546	32634594	-0.507017	0.07012	6.53057e-11	7.82673e-07	HLA-DQB1	TRUE	FALSE
8125447	cg12736254	chr6	32557419	32546546	32634594	-0.181326	0.0250789	6.54649e-11	7.82673e-07	HLA-DQB1	TRUE	FALSE
8124684	cg07134666	chr6	29648400	29640260	29658489	-2.54704	0.352315	6.57168e-11	7.82673e-07	ZFP57	TRUE	FALSE
8125461	cg02919082	chr6	32605694	32626434	32627216	0.389606	0.0540124	7.12583e-11	8.39446e-07	HLA-DQB1	TRUE	FALSE
8124684	cg04071440	chr6	29648275	29640260	29658489	-0.926672	0.128532	7.25512e-11	8.45486e-07	ZFP57	TRUE	FALSE
8125447	cg22933800	chr6	32605704	32546546	32634594	0.860761	0.119768	8.12949e-11	9.37305e-07	HLA-DQB1	TRUE	FALSE
8125447	cg02793323	chr6	32606884	32546546	32634594	0.59217	0.0825119	8.55106e-11	9.75532e-07	HLA-DQB1	TRUE	FALSE
8124684	cg10648573	chr6	29648348	29640260	29658489	-1.37786	0.192263	9.00009e-11	1.01606e-06	ZFP57	TRUE	FALSE
8124684	cg12644888	chr6	29648360	29640260	29658489	-0.744431	0.104033	9.49932e-11	1.06137e-06	ZFP57	TRUE	FALSE
8145097	cg21471580	chr8	22132874	22132806	22215076	-0.990847	0.138607	9.84095e-11	1.08832e-06	PIWIL2	TRUE	FALSE
7909144	cg17178900	chr1	205818956	205858663	205861612	2.01962	0.283715	1.14365e-10	1.25199e-06	LOC284581	TRUE	FALSE
8007848	cg20120463	chr17	44301886	44321463	44322413	-0.204257	0.0287507	1.22652e-10	1.32929e-06	MAPK8IP1	TRUE	TRUE
8124684	cg24100841	chr6	29649024	29640260	29658489	-1.64561	0.231969	1.29103e-10	1.38536e-06	ZFP57	TRUE	FALSE
8125447	cg04461101	chr6	32515251	32546546	32634594	0.375	0.0529069	1.33138e-10	1.41464e-06	HLA-DQB1	TRUE	TRUE
8124684	cg00588198	chr6	29648452	29640260	29658489	-1.30682	0.184445	1.34985e-10	1.42034e-06	ZFP57	TRUE	FALSE
8125447	cg22233843	chr6	32632565	32546546	32634594	-0.484324	0.0684606	1.42325e-10	1.47621e-06	HLA-DQB1	TRUE	FALSE
8125447	cg08964730	chr6	32634009	32546546	32634594	0.659063	0.0931734	1.43019e-10	1.47621e-06	HLA-DQB1	TRUE	FALSE
8054740	cg17445212	chr2	113993313	113973574	114036498	-1.7454	0.247678	1.6309e-10	1.6675e-06	PAX8	TRUE	FALSE
8124684	cg26021304	chr6	29645117	29640260	29658489	1.51104	0.215255	1.86723e-10	1.89129e-06	ZFP57	TRUE	FALSE
8124684	cg11747594	chr6	29648225	29640260	29658489	-1.20516	0.17196	1.9758e-10	1.98273e-06	ZFP57	TRUE	FALSE
8163795	cg09586646	chr9	123605570	123577774	123605206	-1.68042	0.240004	2.04275e-10	2.03112e-06	PSMD5	TRUE	FALSE
7909144	cg07157834	chr1	205819609	205858663	205861612	1.42128	0.203649	2.28412e-10	2.25046e-06	LOC284581	TRUE	FALSE
8120679	cg17188169	chr6	74104388	74104471	74127292	-0.609697	0.0874884	2.40187e-10	2.34516e-06	DDX43	FALSE	FALSE
8120679	cg03669949	chr6	74104426	74104471	74127292	-0.978878	0.140828	2.6251e-10	2.54023e-06	DDX43	FALSE	FALSE
8054740	cg02675527	chr2	114030824	113973574	114036498	2.00193	0.288181	2.67912e-10	2.56956e-06	PAX8	TRUE	FALSE
8125447	cg12867728	chr6	32549283	32546546	32634594	0.44422	0.0640674	2.85869e-10	2.71774e-06	HLA-DQB1	TRUE	FALSE
8124684	cg16885113	chr6	29648507	29640260	29658489	-1.71349	0.247498	3.00891e-10	2.83568e-06	ZFP57	TRUE	FALSE
8124684	cg06458771	chr6	29663039	29640260	29658489	-1.8263	0.264381	3.24621e-10	3.03204e-06	ZFP57	TRUE	FALSE
8125447	cg06954720	chr6	32525813	32546546	32634594	0.467758	0.0677306	3.27322e-10	3.03204e-06	HLA-DQB1	TRUE	FALSE
8054740	cg06675538	chr2	114033490	113973574	114036498	1.75789	0.255343	3.6428e-10	3.34578e-06	PAX8	TRUE	FALSE
8054740	cg25243455	chr2	114033360	113973574	114036498	1.69202	0.245878	3.69463e-10	3.36488e-06	PAX8	TRUE	FALSE
8054740	cg19083407	chr2	113993142	113973574	114036498	-2.34452	0.34086	3.75534e-10	3.39167e-06	PAX8	TRUE	FALSE
8124684	cg25699073	chr6	29648381	29640260	29658489	-1.17274	0.170565	3.80473e-10	3.40787e-06	ZFP57	TRUE	FALSE
8125461	cg10180404	chr6	32632334	32626434	32627216	0.431925	0.0629115	3.99634e-10	3.54299e-06	HLA-DQB1	TRUE	FALSE
8074980	cg10678937	chr22	24345907	24376141	24384276	-0.111394	0.0162279	4.02097e-10	3.54299e-06	GSTT1	TRUE	FALSE
8145097	cg23431988	chr8	22132563	22132806	22215076	-0.663493	0.096747	4.14798e-10	3.62543e-06	PIWIL2	TRUE	FALSE
8124684	cg10174063	chr6	29645038	29640260	29658489	-1.16571	0.170471	4.57271e-10	3.96469e-06	ZFP57	TRUE	FALSE
8054740	cg07594247	chr2	113993304	113973574	114036498	-2.22232	0.327521	5.9262e-10	5.09743e-06	PAX8	TRUE	FALSE
8054740	cg07772999	chr2	113993052	113973574	114036498	-1.23205	0.181884	6.26712e-10	5.32173e-06	PAX8	TRUE	FALSE
8125447	cg03202060	chr6	32633015	32546546	32634594	-0.396253	0.0585027	6.28518e-10	5.32173e-06	HLA-DQB1	TRUE	FALSE
7984488	cg14554415	chr15	69222988	69222856	69349463	-0.894284	0.132313	6.74445e-10	5.66633e-06	SPESP1	FALSE	FALSE
8054740	cg21482265	chr2	113992762	113973574	114036498	-2.31599	0.344169	7.79321e-10	6.49708e-06	PAX8	TRUE	FALSE
7961295	cg25106783	chr12	11244899	11243886	11244912	0.186134	0.0276974	8.14071e-10	6.73498e-06	TAS2R43	TRUE	FALSE
7938788	cg19767548	chr11	18433554	18433853	18472793	-0.776095	0.115516	8.21291e-10	6.74324e-06	LDHC	TRUE	FALSE
8074980	cg05802560	chr22	24381773	24376141	24384276	0.157745	0.0234858	8.28771e-10	6.75349e-06	GSTT1	FALSE	FALSE
8054740	cg09704166	chr2	114031854	113973574	114036498	1.82148	0.271743	8.85893e-10	7.16509e-06	PAX8	TRUE	FALSE
8125447	cg07007382	chr6	32578070	32546546	32634594	0.245343	0.0366459	9.21047e-10	7.39424e-06	HLA-DQB1	TRUE	FALSE
7984488	cg07775813	chr15	69223368	69222856	69349463	-0.831532	0.124459	9.85012e-10	7.8496e-06	SPESP1	FALSE	FALSE
8125461	cg13423887	chr6	32632694	32626434	32627216	-0.410689	0.0615044	1.00329e-09	7.93688e-06	HLA-DQB1	TRUE	FALSE
8125447	cg02919082	chr6	32605694	32546546	32634594	0.353113	0.0531335	1.16994e-09	9.18817e-06	HLA-DQB1	TRUE	FALSE
7903777	cg10950028	chr1	110230633	110254865	110260890	-0.436109	0.0662402	1.58008e-09	1.23199e-05	GSTM5	TRUE	FALSE
8125447	cg13423887	chr6	32632694	32546546	32634594	-0.390095	0.0592678	1.59436e-09	1.23425e-05	HLA-DQB1	TRUE	FALSE
7903777	cg24506221	chr1	110230401	110254865	110260890	-1.8168	0.276664	1.71494e-09	1.31818e-05	GSTM5	FALSE	FALSE
8125447	cg10180404	chr6	32632334	32546546	32634594	0.400925	0.061198	1.84867e-09	1.41096e-05	HLA-DQB1	TRUE	FALSE
8054740	cg01577475	chr2	114033581	113973574	114036498	2.13284	0.325695	1.87271e-09	1.41932e-05	PAX8	TRUE	FALSE
8125461	cg01745539	chr6	32632331	32626434	32627216	0.355201	0.0544073	2.0629e-09	1.55261e-05	HLA-DQB1	TRUE	FALSE
8044605	cg04345118	chr2	113995456	113993113	114024579	-0.170574	0.0261608	2.14762e-09	1.60522e-05	LOC654433	TRUE	FALSE
8124684	cg02991699	chr6	29645937	29640260	29658489	-0.843271	0.129453	2.2115e-09	1.64164e-05	ZFP57	TRUE	FALSE
7938788	cg05740244	chr11	18434015	18433853	18472793	-0.72469	0.112136	2.83345e-09	2.08903e-05	LDHC	TRUE	FALSE
8124684	cg19636627	chr6	29649084	29640260	29658489	-1.84443	0.286332	3.13429e-09	2.29521e-05	ZFP57	TRUE	FALSE
8125447	cg01745539	chr6	32632331	32546546	32634594	0.337284	0.0524254	3.25633e-09	2.36857e-05	HLA-DQB1	TRUE	FALSE
8125447	cg03607220	chr6	32526263	32546546	32634594	0.605096	0.0944489	3.7056e-09	2.67739e-05	HLA-DQB1	TRUE	FALSE
8125447	cg19864342	chr6	32529189	32546546	32634594	0.250078	0.0390927	3.8785e-09	2.78376e-05	HLA-DQB1	TRUE	FALSE
8007848	cg18391203	chr17	44317291	44321463	44322413	0.145764	0.0227923	3.91094e-09	2.78858e-05	MAPK8IP1	TRUE	TRUE
8108713	cg09052108	chr5	140557253	140557430	140560021	-0.523718	0.0823246	4.59389e-09	3.25412e-05	PCDHB8	TRUE	FALSE
8054740	cg12889195	chr2	113992843	113973574	114036498	-2.48984	0.391772	4.73405e-09	3.31172e-05	PAX8	TRUE	FALSE
8125461	cg02793323	chr6	32606884	32626434	32627216	0.566105	0.0890772	4.73631e-09	3.31172e-05	HLA-DQB1	TRUE	FALSE
8118556	cg22933800	chr6	32605704	32605134	32611429	0.948992	0.149842	5.25776e-09	3.65276e-05	HLA-DQA1	TRUE	FALSE
8125447	cg13353717	chr6	32634276	32546546	32634594	-0.509748	0.080706	5.70575e-09	3.93875e-05	HLA-DQB1	TRUE	FALSE
7985213	cg22563815	chr15	78856949	78857906	78886460	0.470174	0.0745771	6.02874e-09	4.13537e-05	CHRNA5	TRUE	FALSE
8011817	cg07670516	chr17	5019840	5008930	5026397	-0.427002	0.0677535	6.09356e-09	4.15355e-05	ZNF232	FALSE	FALSE
7900633	cg00102166	chr1	43425337	43457109	43457215	-0.345887	0.0549162	6.20555e-09	4.20344e-05	---	TRUE	FALSE
8125447	cg24638099	chr6	32526027	32546546	32634594	0.877304	0.139536	6.54326e-09	4.39427e-05	HLA-DQB1	TRUE	FALSE
8120679	cg08124399	chr6	74104868	74104471	74127292	-0.6926	0.110173	6.56835e-09	4.39427e-05	DDX43	FALSE	FALSE
7938788	cg07415359	chr11	18434354	18433853	18472793	-0.495261	0.0789249	6.93299e-09	4.60976e-05	LDHC	TRUE	FALSE
8054740	cg23156509	chr2	114033830	113973574	114036498	1.75611	0.27993	6.98874e-09	4.61849e-05	PAX8	TRUE	FALSE
8016261	cg16652462	chr17	43679667	43678235	43679197	0.681304	0.109042	7.87965e-09	5.17569e-05	MAPK8IP1	TRUE	TRUE
8007799	cg22968622	chr17	43663579	43697856	43715325	3.3278	0.532893	8.00338e-09	5.22529e-05	MGC57346	TRUE	TRUE
8163795	cg21717724	chr9	123604514	123577774	123605206	-2.41541	0.387467	8.42858e-09	5.46995e-05	PSMD5	TRUE	FALSE
8125447	cg09411910	chr6	32607224	32546546	32634594	0.708393	0.114267	9.91472e-09	6.39612e-05	HLA-DQB1	TRUE	FALSE
8054740	cg21610815	chr2	113994035	113973574	114036498	-2.74959	0.443735	1.00562e-08	6.44897e-05	PAX8	TRUE	FALSE
8084917	cg06235246	chr3	195380764	195426820	195438745	-0.479986	0.0780151	1.23706e-08	7.88656e-05	LOC440993	TRUE	FALSE
8125447	cg21493951	chr6	32632338	32546546	32634594	0.420033	0.0683874	1.29968e-08	8.20164e-05	HLA-DQB1	TRUE	FALSE
8054740	cg04345118	chr2	113995456	113973574	114036498	-0.761152	0.123933	1.30162e-08	8.20164e-05	PAX8	TRUE	FALSE
8124684	cg08041448	chr6	29648901	29640260	29658489	-1.63832	0.267117	1.35333e-08	8.42092e-05	ZFP57	TRUE	FALSE
8125447	cg20022036	chr6	32549496	32546546	32634594	-0.23703	0.0386469	1.3542e-08	8.42092e-05	HLA-DQB1	TRUE	FALSE
8093330	cg20320494	chr4	124232	132123	134962	-0.981239	0.16001	1.35973e-08	8.42092e-05	---	TRUE	FALSE
8125447	cg24071943	chr6	32557321	32546546	32634594	-0.166342	0.027218	1.49967e-08	9.23479e-05	HLA-DQB1	TRUE	FALSE
8102592	cg00957698	chr4	121991345	121982302	121982633	-0.697367	0.114137	1.51068e-08	9.25006e-05	---	TRUE	FALSE
7979505	cg23322933	chr14	61109207	61112736	61116180	0.251885	0.0416643	2.04087e-08	0.000124262	SIX1	FALSE	FALSE
8125447	cg17376015	chr6	32557422	32546546	32634594	-0.18969	0.0316009	2.49197e-08	0.000150881	HLA-DQB1	TRUE	FALSE
7938788	cg11821245	chr11	18433683	18433853	18472793	-0.568881	0.0948716	2.56677e-08	0.000154547	LDHC	TRUE	FALSE
8123637	cg12761825	chr6	3023776	3019215	3024130	-0.578537	0.0966931	2.72776e-08	0.000163333	NQO2	TRUE	FALSE
8076826	cg21714878	chr22	50052407	50013290	50051186	-0.706934	0.118188	2.75056e-08	0.000163793	C22orf34	TRUE	FALSE
8125447	cg01889448	chr6	32635871	32546546	32634594	0.246507	0.0413474	3.01203e-08	0.000178383	HLA-DQB1	TRUE	FALSE
8163795	cg09419670	chr9	123605666	123577774	123605206	-2.20745	0.371601	3.32712e-08	0.000195973	PSMD5	TRUE	FALSE
7984488	cg17286244	chr15	69222592	69222856	69349463	-0.650462	0.109614	3.4245e-08	0.000200326	SPESP1	FALSE	FALSE
7938788	cg14332815	chr11	18433564	18433853	18472793	-0.602092	0.101477	3.438e-08	0.000200326	LDHC	TRUE	FALSE
8016473	cg17873048	chr17	46697700	46689708	46692301	0.953649	0.160815	3.4889e-08	0.000202205	HOXB8	FALSE	FALSE
7903777	cg25520068	chr1	110254679	110254865	110260890	-0.740754	0.125797	4.22818e-08	0.000243748	GSTM5	FALSE	FALSE
8125461	cg21493951	chr6	32632338	32626434	32627216	0.423673	0.0720168	4.33648e-08	0.000248669	HLA-DQB1	TRUE	FALSE
7937474	cg01741372	chr11	783889	780117	780755	1.28094	0.217802	4.37171e-08	0.000249369	NS3BP	TRUE	FALSE
8125461	cg01541565	chr6	32606385	32626434	32627216	0.179411	0.0306392	4.91849e-08	0.00027909	HLA-DQB1	TRUE	FALSE
8125447	cg00886432	chr6	32515815	32546546	32634594	0.122918	0.0210418	5.24435e-08	0.00029603	HLA-DQB1	TRUE	FALSE
8093330	cg10197305	chr4	125112	132123	134962	-1.75638	0.30108	5.4413e-08	0.000305556	---	TRUE	FALSE
8088895	cg19860441	chr3	75445738	75470723	75484199	0.520365	0.0892836	5.57708e-08	0.000311566	FAM86DP	FALSE	FALSE
7910381	cg16732787	chr1	228785992	228783361	228785752	0.44753	0.0768853	5.77155e-08	0.000320777	DUSP5P	FALSE	FALSE
8102592	cg18670770	chr4	121991672	121982302	121982633	-0.756903	0.131105	7.17129e-08	0.000396539	---	TRUE	FALSE
8124684	cg02157626	chr6	29648736	29640260	29658489	-1.3925	0.241681	7.55957e-08	0.000415887	ZFP57	TRUE	FALSE
8125436	cg10466124	chr6	32498285	32485114	32498093	0.411159	0.071539	8.07147e-08	0.000441807	HLA-DRB5	TRUE	TRUE
8125461	cg03403720	chr6	32632970	32626434	32627216	-0.200498	0.0349117	8.23296e-08	0.000448382	HLA-DQB1	TRUE	FALSE
8173486	cg03704031	chrX	70712215	70711529	70712303	-2.97005	0.517804	8.50395e-08	0.000460825	INGX	FALSE	FALSE
8125447	cg10466124	chr6	32498285	32546546	32634594	0.330114	0.0575986	8.68342e-08	0.000468209	HLA-DQB1	TRUE	TRUE
8125461	cg07007382	chr6	32578070	32626434	32627216	0.227565	0.0397529	8.95523e-08	0.000480474	HLA-DQB1	TRUE	FALSE
7918379	cg10807101	chr1	110282274	110276554	110283660	-0.329132	0.0576055	9.41179e-08	0.000501951	GSTM3	TRUE	FALSE
7999149	cg07437923	chr16	4506231	4511695	4526307	4.64897	0.813796	9.44814e-08	0.000501951	NMRAL1	TRUE	FALSE
7977161	cg06884495	chr14	104394621	104422020	104519002	-0.386691	0.0677542	9.68458e-08	0.000512002	TDRD9	FALSE	FALSE
8088895	cg16436232	chr3	75485448	75470723	75484199	-0.563358	0.0988088	9.9413e-08	0.000523024	FAM86DP	FALSE	FALSE
7910381	cg01525538	chr1	228785987	228783361	228785752	0.477741	0.0838738	1.01946e-07	0.000533761	DUSP5P	FALSE	FALSE
8125447	cg10452588	chr6	32546743	32546546	32634594	0.630802	0.111139	1.11703e-07	0.000582031	HLA-DQB1	TRUE	FALSE
8173486	cg05305760	chrX	70712563	70711529	70712303	-3.0434	0.53806	1.2201e-07	0.000632695	INGX	FALSE	FALSE
8052233	cg02717117	chr2	55458694	55402785	55459699	-0.384119	0.0679806	1.25272e-07	0.000646515	C2orf63	TRUE	FALSE
8125436	cg02735423	chr6	32489963	32485114	32498093	-0.654652	0.115903	1.2649e-07	0.000649709	HLA-DRB5	TRUE	FALSE
8079719	cg11002923	chr3	49237327	49109169	49295156	-0.470016	0.0834498	1.35929e-07	0.0006949	CCDC36	FALSE	FALSE
8071819	cg02953382	chr22	24373134	24366752	24370882	-1.56923	0.279048	1.41425e-07	0.000717638	---	TRUE	FALSE
8016473	cg27217474	chr17	46697543	46689708	46692301	0.795175	0.141412	1.41701e-07	0.000717638	HOXB8	FALSE	FALSE
7957032	cg11871910	chr12	69753446	69753532	69784576	-0.672023	0.119567	1.43378e-07	0.000722753	YEATS4	TRUE	FALSE
8007850	cg11204664	chr17	44325454	44372497	44415160	0.501554	0.0893511	1.48095e-07	0.000743074	LRRC37A2	TRUE	TRUE
8071819	cg15242686	chr22	24348715	24366752	24370882	1.5624	0.278427	1.49283e-07	0.000745582	---	TRUE	FALSE
7961295	cg20418818	chr12	11244939	11243886	11244912	0.123317	0.0219854	1.50937e-07	0.000750386	TAS2R43	TRUE	FALSE
8125461	cg01889448	chr6	32635871	32626434	32627216	0.244757	0.0437133	1.57828e-07	0.000781061	HLA-DQB1	TRUE	FALSE
8013860	cg04367395	chr17	27406907	27400528	27507430	-1.2099	0.216221	1.60318e-07	0.000789777	MYO18A	FALSE	FALSE
7920426	cg05139571	chr1	154127138	153965161	154127592	-0.586016	0.104781	1.62411e-07	0.000794951	NUP210L	FALSE	FALSE
8125447	cg03403720	chr6	32632970	32546546	32634594	-0.188488	0.0337056	1.62835e-07	0.000794951	HLA-DQB1	TRUE	FALSE
8016473	cg24767968	chr17	46651945	46689708	46692301	-0.722385	0.129294	1.66566e-07	0.000809518	HOXB8	FALSE	FALSE
8054740	cg11763394	chr2	113992921	113973574	114036498	-2.30458	0.412748	1.69323e-07	0.000819242	PAX8	TRUE	FALSE
8016473	cg23349301	chr17	46697115	46689708	46692301	0.514259	0.0921912	1.73407e-07	0.000835272	HOXB8	FALSE	FALSE
8153727	cg21553145	chr8	145578113	145618446	145634733	-0.660497	0.118452	1.75046e-07	0.000839441	CPSF1	TRUE	FALSE
8011817	cg03995300	chr17	5019989	5008930	5026397	-0.664033	0.119361	1.85449e-07	0.000885409	ZNF232	FALSE	FALSE
8125447	cg09139047	chr6	32552042	32546546	32634594	-0.455356	0.0820494	1.96946e-07	0.000936175	HLA-DQB1	TRUE	FALSE
8059158	cg20314884	chr2	220108094	220101333	220110151	-0.436352	0.0786662	1.99518e-07	0.000944259	GLB1L	FALSE	FALSE
7977161	cg12154261	chr14	104394530	104422020	104519002	-0.519147	0.0936894	2.04691e-07	0.000964529	TDRD9	FALSE	FALSE
8173486	cg08343300	chrX	70712742	70711529	70712303	-2.67622	0.483754	2.1307e-07	0.000999668	INGX	FALSE	FALSE
8125461	cg09411910	chr6	32607224	32626434	32627216	0.674605	0.122413	2.34306e-07	0.00109456	HLA-DQB1	TRUE	FALSE
8118556	cg01541565	chr6	32606385	32605134	32611429	0.197975	0.0359532	2.38971e-07	0.00110877	HLA-DQA1	TRUE	FALSE
8125447	cg25860143	chr6	32528968	32546546	32634594	0.194465	0.0353183	2.39394e-07	0.00110877	HLA-DQB1	TRUE	FALSE
8173486	cg05594230	chrX	70712403	70711529	70712303	-2.67708	0.486446	2.42322e-07	0.00111756	INGX	FALSE	FALSE
8074980	cg21256200	chr22	24374012	24376141	24384276	0.0687755	0.012539	2.63015e-07	0.00120785	GSTT1	FALSE	FALSE
8108716	cg09150559	chr5	140571517	140560980	140565984	0.513607	0.0938385	2.76987e-07	0.00126665	PCDHB16	FALSE	FALSE
8079598	cg08146865	chr3	48335857	48282596	48329076	-3.71105	0.680376	3.01228e-07	0.00137171	ZNF589	TRUE	FALSE
7903777	cg25593510	chr1	110254662	110254865	110260890	-0.645373	0.118372	3.04345e-07	0.00137784	GSTM5	TRUE	FALSE
8122717	cg12070911	chr6	150209640	150184630	150240643	0.459175	0.084229	3.05115e-07	0.00137784	LRP11	TRUE	FALSE
8125436	cg16699635	chr6	32498677	32485114	32498093	0.202918	0.0372546	3.11585e-07	0.00140121	HLA-DRB5	TRUE	FALSE
7901460	cg09161043	chr1	53068834	53068044	53074723	-0.588001	0.107975	3.13059e-07	0.00140203	GPX7	TRUE	FALSE
8016473	cg10585948	chr17	46652938	46689708	46692301	-0.643822	0.118344	3.20711e-07	0.00142582	HOXB8	FALSE	FALSE
7901460	cg18087326	chr1	53067637	53068044	53074723	-0.468949	0.086203	3.21003e-07	0.00142582	GPX7	TRUE	FALSE
8125436	cg05938207	chr6	32489750	32485114	32498093	-0.386958	0.0711622	3.24389e-07	0.00143498	HLA-DRB5	TRUE	FALSE
8011817	cg17217158	chr17	5025970	5008930	5026397	0.637512	0.117396	3.34944e-07	0.00147565	ZNF232	FALSE	FALSE
8118556	cg02919082	chr6	32605694	32605134	32611429	0.365238	0.0673583	3.47216e-07	0.00152352	HLA-DQA1	TRUE	FALSE
8045171	cg20670292	chr2	131099506	131099983	131104197	-0.747653	0.138189	3.66075e-07	0.00159979	IMP4	FALSE	FALSE
8125447	cg01541565	chr6	32606385	32546546	32634594	0.16186	0.0299282	3.69472e-07	0.00160523	HLA-DQB1	TRUE	FALSE
8039996	cg16901566	chr2	1379691	1417227	1546499	-0.354917	0.0656359	3.70948e-07	0.00160523	TPO	FALSE	FALSE
8043393	cg04051697	chr2	88470813	88469917	88486145	-0.293551	0.0542923	3.71763e-07	0.00160523	THNSL2	TRUE	FALSE
8071819	cg20007245	chr22	24372913	24366752	24370882	-1.04683	0.193769	3.79094e-07	0.00163039	---	TRUE	FALSE
8059301	cg14064356	chr2	223165753	223064607	223163700	0.505177	0.0936515	3.93082e-07	0.00167942	PAX3	FALSE	FALSE
7917634	cg05781641	chr1	91870450	91843000	91870366	-0.291441	0.0540313	3.93593e-07	0.00167942	HFM1	FALSE	FALSE
8013272	cg17745575	chr17	18428092	18441117	18528923	-0.733833	0.13628	4.0988e-07	0.00174205	CCDC144A	TRUE	FALSE
8054740	cg21550016	chr2	113992930	113973574	114036498	-2.18134	0.405378	4.1668e-07	0.00176404	PAX8	TRUE	FALSE
8059301	cg04688351	chr2	223154140	223064607	223163700	0.617128	0.114987	4.43285e-07	0.00186937	PAX3	FALSE	FALSE
7936734	cg01250603	chr10	122709029	122483324	123357972	0.332568	0.0620087	4.50542e-07	0.00189261	FGFR2	FALSE	FALSE
7994216	cg04756594	chr16	24857601	24857314	24922948	1.00532	0.187856	4.74251e-07	0.00197954	SLC5A11	TRUE	FALSE
8118556	cg13778567	chr6	32609783	32605134	32611429	-0.139302	0.0260316	4.74889e-07	0.00197954	HLA-DQA1	TRUE	FALSE
8119473	cg20797552	chr6	41750288	41748489	41757633	-0.443591	0.0829231	4.78745e-07	0.00198419	PRICKLE4	FALSE	FALSE
8173486	cg15907464	chrX	70712790	70711529	70712303	-3.1965	0.59759	4.79667e-07	0.00198419	INGX	FALSE	FALSE
8079719	cg16083429	chr3	49237500	49109169	49295156	-0.545145	0.101948	4.83258e-07	0.00199145	CCDC36	FALSE	FALSE
8007850	cg17911788	chr17	44343683	44372497	44415160	-0.600975	0.112473	4.91864e-07	0.00201923	LRRC37A2	TRUE	TRUE
8125461	cg23336481	chr6	32634344	32626434	32627216	-0.408625	0.0765046	4.96392e-07	0.00203013	HLA-DQB1	TRUE	FALSE
8016473	cg10165801	chr17	46651186	46689708	46692301	-0.602009	0.112817	5.07423e-07	0.00206744	HOXB8	FALSE	FALSE
8071819	cg12419862	chr22	24373484	24366752	24370882	-1.34752	0.252817	5.21266e-07	0.00211589	---	TRUE	FALSE
8118556	cg02793323	chr6	32606884	32605134	32611429	0.572455	0.107434	5.24939e-07	0.00212285	HLA-DQA1	TRUE	FALSE
8016261	cg01341218	chr17	43662625	43678235	43679197	0.229002	0.0431283	5.69518e-07	0.00229457	MAPK8IP1	TRUE	FALSE
8016473	cg13293524	chr17	46651822	46689708	46692301	-0.914218	0.172222	5.73103e-07	0.00230046	HOXB8	FALSE	FALSE
7987012	cg14298792	chr15	30685198	30653443	30685864	-1.55382	0.292857	5.79735e-07	0.00231849	CHRFAM7A	TRUE	FALSE
7920426	cg17167920	chr1	154127537	153965161	154127592	-0.620115	0.116912	5.83836e-07	0.00232631	NUP210L	FALSE	FALSE
8088895	cg05936194	chr3	75448983	75470723	75484199	0.716814	0.135245	5.94154e-07	0.00235086	FAM86DP	FALSE	FALSE
7910383	cg16732787	chr1	228785992	228788183	228788307	0.389415	0.0734791	5.95306e-07	0.00235086	---	FALSE	FALSE
8059301	cg10035294	chr2	223164925	223064607	223163700	0.367329	0.0693178	5.96505e-07	0.00235086	PAX3	FALSE	FALSE
8173486	cg17970282	chrX	70712810	70711529	70712303	-2.64326	0.500598	6.48058e-07	0.00254478	INGX	FALSE	FALSE
8079693	cg05785598	chr3	49045655	49044826	49053386	-0.473838	0.0897873	6.56232e-07	0.00256757	WDR6	TRUE	FALSE
8016473	cg13280788	chr17	46652179	46689708	46692301	-0.776972	0.14737	6.70898e-07	0.00261551	HOXB8	FALSE	FALSE
8071819	cg04234412	chr22	24373322	24366752	24370882	-2.25642	0.429109	7.12708e-07	0.00276855	---	TRUE	FALSE
8125461	cg13778567	chr6	32609783	32626434	32627216	-0.11862	0.0225768	7.26167e-07	0.00281076	HLA-DQB1	TRUE	FALSE
7970162	cg07026882	chr13	113417167	113344643	113541482	-1.44071	0.27429	7.31179e-07	0.00282009	ATP11A	FALSE	FALSE
7930631	cg26600802	chr10	115939115	115939029	115992063	-0.513955	0.0979199	7.43265e-07	0.00285654	TDRD1	FALSE	FALSE
7984488	cg09886641	chr15	69223018	69222856	69349463	-0.506138	0.0966467	7.82151e-07	0.00298613	SPESP1	FALSE	FALSE
8101086	cg08223534	chr4	76862254	76831367	76862166	2.36817	0.452259	7.84395e-07	0.00298613	NAAA	TRUE	FALSE
8011817	cg21926094	chr17	5018984	5008930	5026397	-0.354462	0.0676962	7.85251e-07	0.00298613	ZNF232	FALSE	FALSE
7986822	cg24597512	chr15	26874788	26788693	27184686	-0.801573	0.153151	7.92776e-07	0.00300421	GABRB3	FALSE	FALSE
7979505	cg13007843	chr14	61120662	61112736	61116180	0.187553	0.0359055	8.29175e-07	0.00312801	SIX1	FALSE	FALSE
7920426	cg00006626	chr1	154127462	153965161	154127592	-0.520548	0.0996653	8.31218e-07	0.00312801	NUP210L	FALSE	FALSE
8173486	cg21811592	chrX	70712619	70711529	70712303	-2.53774	0.486306	8.47762e-07	0.00317922	INGX	FALSE	FALSE
7977161	cg04904561	chr14	104394831	104422020	104519002	-0.592462	0.113596	8.58388e-07	0.00320797	TDRD9	FALSE	FALSE
8059301	cg10757065	chr2	223165891	223064607	223163700	0.469234	0.0901068	8.88649e-07	0.00330965	PAX3	FALSE	FALSE
7937952	cg24412714	chr11	4666412	4665156	4676712	-0.223582	0.0429865	9.13235e-07	0.00338957	OR51E1	FALSE	FALSE
8052233	cg25477606	chr2	55458422	55402785	55459699	-0.261295	0.050272	9.27549e-07	0.00343095	C2orf63	TRUE	FALSE
7957032	cg14784868	chr12	69753453	69753532	69784576	-0.554142	0.106942	9.93536e-07	0.00366253	YEATS4	TRUE	FALSE
8013272	cg10441789	chr17	18473054	18441117	18528923	0.334865	0.0646688	1.00887e-06	0.00370646	CCDC144A	FALSE	FALSE
7950447	cg18145911	chr11	74660517	74551956	74660165	-0.30375	0.0587303	1.03629e-06	0.00379431	XRRA1	TRUE	FALSE
7916341	cg27311970	chr1	54195830	54236691	54236826	-0.486476	0.0945583	1.16518e-06	0.00425187	---	FALSE	FALSE
8087419	cg04363536	chr3	49466872	49454211	49460012	-0.821835	0.160109	1.22549e-06	0.00445695	AMT	TRUE	TRUE
8016259	cg04703951	chr17	43578652	43625089	43627701	0.191716	0.0373604	1.23306e-06	0.00446951	LRRC37A2	TRUE	FALSE
8059301	cg19102771	chr2	223166909	223064607	223163700	0.422789	0.0825657	1.29208e-06	0.00466783	PAX3	FALSE	FALSE
7930631	cg16550453	chr10	115939018	115939029	115992063	-0.649086	0.126825	1.30707e-06	0.00470629	TDRD1	FALSE	FALSE
8071819	cg11141652	chr22	24348549	24366752	24370882	1.24309	0.242957	1.31515e-06	0.0047197	---	TRUE	FALSE
7973002	cg04596842	chr14	19686670	19684254	19687565	-0.351696	0.0687521	1.32134e-06	0.00472625	FLJ39632	FALSE	FALSE
8091698	cg27642784	chr3	157813670	157813800	157823952	0.444233	0.0869543	1.35927e-06	0.00484593	SHOX2	FALSE	FALSE
8016473	cg06760710	chr17	46692008	46689708	46692301	0.642704	0.125975	1.40042e-06	0.00497627	HOXB8	FALSE	FALSE
7970162	cg14237148	chr13	113417122	113344643	113541482	-1.21476	0.238231	1.41699e-06	0.00501868	ATP11A	FALSE	FALSE
7937952	cg01320036	chr11	4665165	4665156	4676712	-0.174691	0.0344165	1.56533e-06	0.00552602	OR51E1	FALSE	FALSE
7985213	cg17108064	chr15	78857060	78857906	78886460	0.347718	0.0686296	1.62794e-06	0.0057284	CHRNA5	TRUE	FALSE
7901460	cg01400822	chr1	53067365	53068044	53074723	-0.345637	0.0682421	1.63992e-06	0.00575186	GPX7	TRUE	FALSE
8071819	cg25703541	chr22	24373054	24366752	24370882	-1.06783	0.211129	1.69083e-06	0.00591131	---	TRUE	FALSE
7899504	cg22516213	chr1	28969570	28995244	29045865	-0.544764	0.107955	1.77564e-06	0.00618784	GMEB1	FALSE	FALSE
7989647	cg26653168	chr15	64648652	64657193	64673702	0.277824	0.0550666	1.7829e-06	0.00619325	KIAA0101	FALSE	FALSE
8016473	cg04453140	chr17	46692021	46689708	46692301	0.614503	0.12184	1.7958e-06	0.00620001	HOXB8	FALSE	FALSE
8108729	cg14065590	chr5	140579303	140579289	140582620	-0.616964	0.122329	1.79629e-06	0.00620001	PCDHB11	FALSE	FALSE
8126102	cg20053110	chr6	37617864	37600284	37665766	0.452381	0.0897538	1.82111e-06	0.0062657	MDGA1	TRUE	FALSE
8115997	cg06733329	chr5	176740039	176728199	176730744	-0.731426	0.145417	1.90336e-06	0.00652797	RAB24	TRUE	FALSE
7929032	cg22936253	chr10	90752569	90749226	90775542	-0.52829	0.1051	1.93024e-06	0.00659929	FAS	TRUE	FALSE
7991562	cg25351461	chr15	101094772	101092025	101092130	1.08592	0.216496	2.01953e-06	0.00686348	---	TRUE	FALSE
8136591	cg24022528	chr7	140393175	140372953	140394909	-2.26466	0.451505	2.02018e-06	0.00686348	ADCK2	TRUE	FALSE
8102592	cg10832655	chr4	121991576	121982302	121982633	-0.520177	0.103924	2.11147e-06	0.00715121	---	TRUE	FALSE
8011817	cg06151243	chr17	5000872	5008930	5026397	-0.265641	0.0531178	2.151e-06	0.0072624	ZNF232	FALSE	FALSE
8013272	cg20995835	chr17	18528589	18441117	18528923	-0.397787	0.07965	2.2137e-06	0.00743525	CCDC144A	FALSE	FALSE
7991562	cg00771483	chr15	101097656	101092025	101092130	0.639968	0.128148	2.21591e-06	0.00743525	---	TRUE	FALSE
8079598	cg15622805	chr3	48249410	48282596	48329076	-0.398141	0.0797552	2.23401e-06	0.00747282	ZNF589	FALSE	FALSE
7937952	cg27183113	chr11	4665002	4665156	4676712	-0.224237	0.0449648	2.28251e-06	0.00761156	OR51E1	FALSE	FALSE
8016473	cg04117801	chr17	46651867	46689708	46692301	-0.830198	0.166991	2.43619e-06	0.00809913	HOXB8	FALSE	FALSE
7910379	cg16732787	chr1	228785992	228744885	228788159	0.414268	0.0834846	2.53355e-06	0.00839705	DUSP5P	FALSE	FALSE
8016473	cg19051015	chr17	46697414	46689708	46692301	0.467225	0.0941985	2.55721e-06	0.00843379	HOXB8	FALSE	FALSE
7999149	cg14951292	chr16	4525986	4511695	4526307	-0.722789	0.145731	2.5602e-06	0.00843379	NMRAL1	TRUE	FALSE
7938788	cg07093428	chr11	18433500	18433853	18472793	-0.521476	0.105158	2.56825e-06	0.00843469	LDHC	TRUE	FALSE
8108744	cg05852276	chr5	140579470	140602504	140605865	0.828456	0.167252	2.62997e-06	0.00861128	PCDHB14	FALSE	FALSE
7938880	cg24426391	chr11	20384886	20385348	20405329	-1.25945	0.254458	2.67235e-06	0.0087237	HTATIP2	TRUE	FALSE
8125447	cg04317588	chr6	32632995	32546546	32634594	-0.252138	0.0510185	2.75752e-06	0.00897469	HLA-DQB1	TRUE	FALSE
8125752	cg26473728	chr6	33359147	33384219	33386065	0.534132	0.108206	2.82588e-06	0.00916964	CUTA	FALSE	FALSE
8068522	cg10648535	chr21	38446584	38445571	38575408	0.624342	0.126562	2.86355e-06	0.00926416	TTC3	TRUE	FALSE
8016473	cg04014328	chr17	46653615	46689708	46692301	-0.560241	0.113714	2.94051e-06	0.00948482	HOXB8	FALSE	FALSE
8016261	cg01135538	chr17	43678735	43678235	43679197	-0.168374	0.0341998	2.98433e-06	0.00959758	MAPK8IP1	TRUE	FALSE
8083233	cg00334063	chr3	147106010	147127174	147134506	0.613523	0.124682	3.01631e-06	0.00967172	ZIC1	FALSE	FALSE
8093494	cg19621877	chr4	1393418	1387833	1389777	-0.858551	0.174589	3.05636e-06	0.00973796	CRIPAK	TRUE	FALSE
7949277	cg20360148	chr11	64685078	64662018	64684722	-0.99087	0.201508	3.06019e-06	0.00973796	ATG2A	FALSE	FALSE
8126452	cg04706597	chr6	42927940	42931608	42946958	-1.12095	0.227976	3.06392e-06	0.00973796	PEX6	TRUE	FALSE
8093330	cg12717203	chr4	124342	132123	134962	-1.09976	0.223903	3.13158e-06	0.00992392	---	TRUE	FALSE
7937474	cg24640637	chr11	790293	780117	780755	-0.534039	0.108835	3.19659e-06	0.0101004	NS3BP	FALSE	FALSE
7967660	cg10612692	chr12	130957675	130880682	131200826	-0.276049	0.0562742	3.21583e-06	0.0101316	RIMBP2	FALSE	FALSE
7899486	cg22163490	chr1	28844752	28879529	28905057	-0.756054	0.154193	3.24437e-06	0.0101919	TRNAU1AP	FALSE	FALSE
8007799	cg01882395	chr17	43717810	43697856	43715325	0.348845	0.0713349	3.42642e-06	0.0107177	MGC57346	TRUE	FALSE
8148841	cg25862768	chr8	145578141	145582225	145584946	0.821591	0.168018	3.43151e-06	0.0107177	GPR172A	TRUE	FALSE
8125461	cg04317588	chr6	32632995	32626434	32627216	-0.260319	0.0532671	3.47245e-06	0.0108144	HLA-DQB1	TRUE	FALSE
8104234	cg21160852	chr5	892775	892758	918235	0.494941	0.101405	3.56355e-06	0.0110663	TRIP13	FALSE	FALSE
7983191	cg02155558	chr15	43621948	43622925	43644137	-0.814357	0.16689	3.58198e-06	0.0110918	ADAL	TRUE	TRUE
8059301	cg18077971	chr2	223164867	223064607	223163700	0.5461	0.111976	3.62204e-06	0.0111838	PAX3	FALSE	FALSE
8108713	cg18668511	chr5	140557227	140557430	140560021	-0.606376	0.124438	3.68369e-06	0.0113419	PCDHB8	TRUE	FALSE
8016473	cg02749463	chr17	46646359	46689708	46692301	-0.820213	0.168383	3.71122e-06	0.0113943	HOXB8	FALSE	FALSE
8032730	cg11960711	chr19	3933114	3976054	3985461	-0.774985	0.159135	3.72875e-06	0.0114049	EEF2	FALSE	FALSE
8059158	cg01072786	chr2	220107847	220101333	220110151	-0.456083	0.0936605	3.73574e-06	0.0114049	GLB1L	FALSE	FALSE
7898679	cg17800788	chr1	21766015	21766630	21811498	-0.814649	0.167337	3.75496e-06	0.0114132	NBPF3	TRUE	FALSE
8126452	cg27588902	chr6	42928151	42931608	42946958	-0.649458	0.133413	3.7595e-06	0.0114132	PEX6	TRUE	FALSE
7994216	cg00339695	chr16	24857497	24857314	24922948	0.942388	0.193672	3.79291e-06	0.0114825	SLC5A11	TRUE	FALSE
7923837	cg24503407	chr1	205819492	205797150	205819260	-1.5051	0.309376	3.80743e-06	0.0114943	PM20D1	TRUE	FALSE
8059301	cg00790098	chr2	223167400	223064607	223163700	0.527174	0.10849	3.89971e-06	0.0117402	PAX3	FALSE	FALSE
8147837	cg04640109	chr8	106330173	106331147	106816767	-0.495421	0.102001	3.93538e-06	0.0118147	ZFPM2	FALSE	FALSE
8076826	cg21183455	chr22	50052396	50013290	50051186	-0.546053	0.112486	3.97884e-06	0.0119122	C22orf34	TRUE	FALSE
8016473	cg24963001	chr17	46651952	46689708	46692301	-0.620388	0.127886	4.03376e-06	0.0120434	HOXB8	FALSE	FALSE
7961259	cg18241189	chr12	11062991	11033560	11324198	0.703613	0.145253	4.15378e-06	0.0123677	PRH1	TRUE	FALSE
8113059	cg16298264	chr5	89770699	89754020	89770585	0.477701	0.0986916	4.21814e-06	0.012424	MBLAC2	FALSE	FALSE
7979505	cg01449136	chr14	61109317	61112736	61116180	0.137051	0.0283153	4.221e-06	0.012424	SIX1	FALSE	FALSE
7995907	cg04170948	chr16	56979519	56995762	57017757	-0.117721	0.024322	4.22244e-06	0.012424	CETP	FALSE	FALSE
8012110	cg02295678	chr17	7123415	7143738	7145768	0.551884	0.114028	4.22558e-06	0.012424	GABARAP	FALSE	FALSE
8071819	cg09033563	chr22	24373618	24366752	24370882	-1.49671	0.30926	4.23002e-06	0.012424	---	TRUE	FALSE
8108720	cg09150559	chr5	140571517	140566893	140571111	0.655305	0.135688	4.4122e-06	0.0129241	PCDHB9	FALSE	FALSE
8031843	cg24413918	chr19	58516100	58513429	58518570	-1.32957	0.275406	4.44559e-06	0.0129867	ZNF606	TRUE	FALSE
8043393	cg14558114	chr2	88469736	88469917	88486145	-0.295231	0.061173	4.47359e-06	0.0130334	THNSL2	TRUE	FALSE
8125447	cg13076785	chr6	32520916	32546546	32634594	-0.266257	0.0552055	4.53242e-06	0.0131694	HLA-DQB1	TRUE	FALSE
8125447	cg08845336	chr6	32551891	32546546	32634594	-0.320019	0.0664107	4.61266e-06	0.0133667	HLA-DQB1	TRUE	FALSE
7966638	cg13127800	chr12	114404250	114254547	114404116	-0.690834	0.143471	4.68242e-06	0.0135327	RBM19	FALSE	FALSE
8016473	cg02836478	chr17	46652501	46689708	46692301	-0.573322	0.11918	4.77236e-06	0.0137559	HOXB8	FALSE	FALSE
7916570	cg03513464	chr1	58898672	58933599	59012472	0.831931	0.173318	4.98504e-06	0.0143309	OMA1	TRUE	FALSE
8091698	cg21437028	chr3	157816403	157813800	157823952	0.5052	0.105272	5.00589e-06	0.0143527	SHOX2	FALSE	FALSE
8140220	cg16742763	chr7	74489750	74440766	74489699	-0.472854	0.0985937	5.06889e-06	0.014495	WBSCR16	FALSE	FALSE
8044212	cg25838818	chr2	108905173	108905095	108926371	-0.218978	0.0457238	5.21418e-06	0.0148712	SULT1C2	TRUE	FALSE
7923837	cg17178900	chr1	205818956	205797150	205819260	-1.75726	0.367094	5.26181e-06	0.0149677	PM20D1	TRUE	FALSE
7923837	cg14893161	chr1	205819251	205797150	205819260	-1.42929	0.298797	5.33693e-06	0.0151416	PM20D1	TRUE	FALSE
8021783	cg07460565	chr18	74680298	74534563	74682683	-1.02567	0.214736	5.49526e-06	0.0155501	ZNF236	FALSE	FALSE
7942118	cg24776407	chr11	69061634	69061612	69064754	-0.547715	0.11471	5.53222e-06	0.0155828	MYEOV	FALSE	FALSE
8125436	cg26981746	chr6	32490012	32485114	32498093	-0.2222	0.0465455	5.55432e-06	0.0155828	HLA-DRB5	TRUE	FALSE
8176193	cg05407550	chrX	154250784	154064063	154250998	-0.336112	0.0704084	5.55574e-06	0.0155828	F8	FALSE	FALSE
8125447	cg08578320	chr6	32552039	32546546	32634594	-0.363272	0.0761038	5.56432e-06	0.0155828	HLA-DQB1	TRUE	FALSE
7910379	cg01525538	chr1	228785987	228744885	228788159	0.435115	0.0912581	5.68982e-06	0.0158932	DUSP5P	FALSE	FALSE
7991562	cg07107813	chr15	101096479	101092025	101092130	0.525401	0.110255	5.75179e-06	0.016025	---	TRUE	FALSE
8125461	cg23464743	chr6	32633163	32626434	32627216	-0.337488	0.0708572	5.80891e-06	0.0161427	HLA-DQB1	TRUE	FALSE
8137118	cg25416230	chr7	148921410	148959262	148994392	0.635779	0.13365	5.95095e-06	0.016476	---	FALSE	FALSE
8059301	cg19352038	chr2	223164869	223064607	223163700	0.299726	0.0630111	5.95925e-06	0.016476	PAX3	FALSE	FALSE
8014241	cg19566405	chr17	33759965	33738088	33759543	-0.676077	0.142247	6.05525e-06	0.0166836	SLFN12	FALSE	FALSE
8007850	cg01570182	chr17	44337453	44372497	44415160	0.545284	0.114738	6.06514e-06	0.0166836	LRRC37A2	TRUE	TRUE
8108729	cg18417245	chr5	140579296	140579289	140582620	-0.564584	0.11886	6.12647e-06	0.0168096	PCDHB11	FALSE	FALSE
8088895	cg10911063	chr3	75445095	75470723	75484199	0.683227	0.143864	6.14786e-06	0.0168257	FAM86DP	FALSE	FALSE
8027996	cg03698702	chr19	36236336	36236494	36237905	0.371217	0.0782077	6.21304e-06	0.0169613	PSENEN	FALSE	FALSE
8125447	cg25219495	chr6	32640493	32546546	32634594	0.283104	0.0596548	6.23495e-06	0.0169783	HLA-DQB1	TRUE	FALSE
8016473	cg08151857	chr17	46691820	46689708	46692301	1.34767	0.28407	6.27469e-06	0.0170127	HOXB8	FALSE	FALSE
7966668	cg17462200	chr12	114841980	114791735	114846247	-0.276571	0.058308	6.29741e-06	0.0170127	TBX5	FALSE	FALSE
8019857	cg16168723	chr18	2571579	2571579	2616634	0.274164	0.0578067	6.31009e-06	0.0170127	NDC80	FALSE	FALSE
7910381	cg27524192	chr1	228773464	228783361	228785752	0.20677	0.0436005	6.32025e-06	0.0170127	DUSP5P	FALSE	FALSE
8125461	cg13249850	chr6	32634508	32626434	32627216	0.147545	0.0311135	6.32607e-06	0.0170127	HLA-DQB1	TRUE	FALSE
8091698	cg12315391	chr3	157815145	157813800	157823952	0.438113	0.092419	6.3692e-06	0.0170863	SHOX2	FALSE	FALSE
8051185	cg05385684	chr2	27651135	27698351	27698465	-0.206834	0.0436499	6.4227e-06	0.0171873	---	FALSE	FALSE
8016473	cg25078137	chr17	46698598	46689708	46692301	0.469819	0.0991681	6.44549e-06	0.0172058	HOXB8	FALSE	FALSE
8016473	cg22053945	chr17	46651360	46689708	46692301	-0.662361	0.14035	6.94615e-06	0.0184967	HOXB8	FALSE	FALSE
7953835	cg14913610	chr12	9142341	9142217	9163343	-0.267082	0.0567018	7.20786e-06	0.0191228	KLRG1	TRUE	FALSE
8065469	cg16310958	chr20	25281332	25275379	25371612	-4.13014	0.876966	7.22909e-06	0.0191228	ABHD12	TRUE	FALSE
8125447	cg19575208	chr6	32551888	32546546	32634594	-0.298378	0.0633579	7.2342e-06	0.0191228	HLA-DQB1	TRUE	FALSE
8137257	cg02355809	chr7	150412715	150434451	150440736	1.46956	0.312314	7.35342e-06	0.0193907	GIMAP5	TRUE	FALSE
8083233	cg12204258	chr3	147131178	147127174	147134506	0.488423	0.103969	7.58622e-06	0.019956	ZIC1	FALSE	FALSE
8125461	cg25597745	chr6	32634245	32626434	32627216	-0.254007	0.0540983	7.6633e-06	0.02011	HLA-DQB1	TRUE	FALSE
7994216	cg23280807	chr16	24857579	24857314	24922948	0.97931	0.208666	7.72905e-06	0.0202335	SLC5A11	TRUE	FALSE
7923837	cg07157834	chr1	205819609	205797150	205819260	-1.23176	0.262826	7.93943e-06	0.0207342	PM20D1	TRUE	FALSE
8098204	cg23427348	chr4	166301256	166300094	166419476	-0.37223	0.079441	7.97153e-06	0.0207365	CPE	FALSE	FALSE
7920426	cg03352427	chr1	154127523	153965161	154127592	-0.346656	0.0739864	7.97859e-06	0.0207365	NUP210L	FALSE	FALSE
8044773	cg02431964	chr2	119700029	119699745	119752236	-0.368462	0.0786864	8.06818e-06	0.0209192	MARCO	FALSE	FALSE
8118981	cg25994725	chr6	35703435	35704855	35716690	0.490334	0.104727	8.08982e-06	0.0209252	C6orf81	FALSE	FALSE
8120679	cg15301282	chr6	74104137	74104471	74127292	-0.282568	0.0603722	8.14178e-06	0.0209716	DDX43	FALSE	FALSE
8147000	cg15168043	chr8	77618770	77593523	77778156	-0.443917	0.0948483	8.14647e-06	0.0209716	ZFHX4	FALSE	FALSE
8027996	cg21194918	chr19	36239134	36236494	36237905	0.42195	0.0902403	8.29492e-06	0.0213032	PSENEN	FALSE	FALSE
8118556	cg12736254	chr6	32557419	32605134	32611429	-0.15673	0.033527	8.33225e-06	0.0213485	HLA-DQA1	TRUE	FALSE
8053496	cg23655155	chr2	86332777	86253451	86333278	0.96252	0.206145	8.52459e-06	0.0217826	POLR1A	TRUE	FALSE
8118111	cg23354933	chr6	31409572	31430959	31433586	-0.358262	0.076738	8.54188e-06	0.0217826	HCP5	FALSE	FALSE
7917283	cg22153463	chr1	85462885	85391266	85462796	-0.85202	0.182558	8.5947e-06	0.0218658	MCOLN2	TRUE	FALSE
8093494	cg06733568	chr4	1343273	1387833	1389777	-0.300224	0.064338	8.62144e-06	0.0218825	CRIPAK	TRUE	FALSE
7916570	cg10708189	chr1	58898793	58933599	59012472	0.514048	0.110375	8.94555e-06	0.0225996	OMA1	TRUE	FALSE
8124433	cg15326795	chr6	26217500	26246839	26247259	0.406175	0.0872182	8.9555e-06	0.0225996	HIST1H4G	FALSE	FALSE
8059301	cg12597169	chr2	223166094	223064607	223163700	0.424972	0.0912604	8.96651e-06	0.0225996	PAX3	FALSE	FALSE
7936734	cg26518861	chr10	122708898	122483324	123357972	0.368196	0.0791506	9.1448e-06	0.0229955	FGFR2	FALSE	FALSE
7898483	cg10953131	chr1	17997665	17866330	18024370	0.594313	0.127842	9.25785e-06	0.0232257	ARHGEF10L	FALSE	FALSE
7937287	cg18336825	chr11	236787	236975	252984	-1.2236	0.263239	9.27921e-06	0.0232257	PSMD13	TRUE	FALSE
8059301	cg08697503	chr2	223166946	223064607	223163700	0.420806	0.0905497	9.31721e-06	0.0232671	PAX3	FALSE	FALSE
7923837	cg14159672	chr1	205819179	205797150	205819260	-1.77027	0.381128	9.40928e-06	0.0234429	PM20D1	TRUE	FALSE
8017651	cg18009825	chr17	62503196	62540735	62658386	0.300347	0.064677	9.44809e-06	0.0234857	SMURF2	FALSE	FALSE
8125447	cg24180805	chr6	32556093	32546546	32634594	0.102022	0.0219726	9.47303e-06	0.0234938	HLA-DQB1	TRUE	FALSE
7930181	cg15744005	chr10	104629667	104629210	104661964	0.20441	0.0440745	9.67896e-06	0.0239137	AS3MT	FALSE	FALSE
7946454	cg22267234	chr11	9087524	9041935	9113155	-0.247402	0.0533464	9.68647e-06	0.0239137	SCUBE2	FALSE	FALSE
7911578	cg10626236	chr1	1631100	1571100	1655777	0.325139	0.0701309	9.74439e-06	0.024002	CDK11A	FALSE	FALSE
7931479	cg02668055	chr10	134536030	134351308	134596984	-0.5192	0.112021	9.79723e-06	0.0240774	INPP5A	FALSE	FALSE
7903753	cg24506221	chr1	110230401	110210667	110252890	-2.86094	0.617662	9.91479e-06	0.0242923	GSTM2	FALSE	FALSE
8031884	cg24066198	chr19	58695006	58740831	58775473	-0.397348	0.085792	9.92948e-06	0.0242923	ZNF544	FALSE	FALSE
8108716	cg22657059	chr5	140557256	140560980	140565984	0.380927	0.0823027	1.00573e-05	0.0245497	PCDHB16	TRUE	FALSE
8118556	cg09411910	chr6	32607224	32605134	32611429	0.677005	0.146398	1.02188e-05	0.0248877	HLA-DQA1	TRUE	FALSE
8125447	cg15982117	chr6	32552106	32546546	32634594	-0.337332	0.0729555	1.02443e-05	0.0248938	HLA-DQB1	TRUE	FALSE
7923837	cg26354017	chr1	205819088	205797150	205819260	-1.98212	0.429406	1.05744e-05	0.0256386	PM20D1	TRUE	FALSE
8177901	cg26672776	chr6	30899568	30881982	30894233	0.500636	0.108645	1.0919e-05	0.0264149	VARS2	TRUE	FALSE
8008172	cg25446098	chr17	47209664	47210329	47247236	0.699887	0.15198	1.10463e-05	0.0266634	B4GALNT2	FALSE	FALSE
8091698	cg10526277	chr3	157813363	157813800	157823952	0.373151	0.0810761	1.1165e-05	0.0268901	SHOX2	FALSE	FALSE
7910383	cg01525538	chr1	228785987	228788183	228788307	0.376421	0.0818213	1.12533e-05	0.0270426	---	FALSE	FALSE
7956573	cg21361094	chr12	58021917	58013693	58019934	0.446058	0.0970279	1.14047e-05	0.0273457	SLC26A10	FALSE	FALSE
8031039	cg15218033	chr19	54234335	54255651	54255736	0.486577	0.105868	1.14563e-05	0.0273936	MIR519A2	FALSE	FALSE
7904843	cg07164556	chr1	145727247	145727724	145764074	-0.627586	0.13656	1.14752e-05	0.0273936	PDZK1	FALSE	FALSE
8104506	cg17742293	chr5	14461138	14143829	14510312	-1.6636	0.362124	1.15522e-05	0.0275168	TRIO	FALSE	FALSE
8073705	cg19033444	chr22	45065754	45064593	45258664	-0.635481	0.138415	1.16869e-05	0.0277192	PRR5	FALSE	FALSE
8059301	cg14688579	chr2	223168453	223064607	223163700	0.455734	0.0992644	1.16883e-05	0.0277192	PAX3	FALSE	FALSE
8173486	cg08630881	chrX	70713213	70711529	70712303	-0.908915	0.198086	1.18124e-05	0.0279025	INGX	FALSE	FALSE
8075118	cg09243400	chr22	26986286	26995358	27014039	0.704751	0.153608	1.18361e-05	0.0279025	CRYBB1	FALSE	FALSE
7986822	cg15066197	chr15	26874202	26788693	27184686	-1.20415	0.262465	1.18428e-05	0.0279025	GABRB3	TRUE	FALSE
8039655	cg17278573	chr19	58070999	58053206	58071231	-0.401021	0.0874325	1.19011e-05	0.0279789	ZNF550	FALSE	FALSE
8108697	cg11182018	chr5	140474062	140514800	140517712	-0.409099	0.0892239	1.19754e-05	0.0280927	PCDHB5	FALSE	FALSE
7968835	cg07583851	chr13	42840965	42846289	42897403	-0.654794	0.142871	1.20712e-05	0.0282562	AKAP11	FALSE	FALSE
8083233	cg26790247	chr3	147108512	147127174	147134506	0.457693	0.100022	1.24233e-05	0.0290178	ZIC1	FALSE	FALSE
7920687	cg12218542	chr1	155189053	155183616	155197213	0.281965	0.0616787	1.2646e-05	0.0294744	GBAP1	FALSE	FALSE
8032507	cg08070578	chr19	2456734	2503045	2503138	-0.303043	0.0663087	1.2714e-05	0.0295694	---	FALSE	FALSE
7900633	cg09824328	chr1	43425412	43457109	43457215	-0.228679	0.0501274	1.31408e-05	0.0304965	---	FALSE	FALSE
8016473	cg19104015	chr17	46646043	46689708	46692301	-0.711004	0.155926	1.32504e-05	0.0306852	HOXB8	FALSE	FALSE
8011734	cg09036188	chr17	4802888	4801064	4806369	1.36139	0.298762	1.34166e-05	0.0310037	CHRNE	TRUE	FALSE
7966668	cg18173058	chr12	114838359	114791735	114846247	-0.283676	0.0622939	1.35758e-05	0.031305	TBX5	FALSE	FALSE
8108729	cg16583552	chr5	140553150	140579289	140582620	-0.769322	0.169082	1.37853e-05	0.0317206	PCDHB11	FALSE	FALSE
7938788	cg08418111	chr11	18433745	18433853	18472793	-0.329412	0.0724777	1.40637e-05	0.0322926	LDHC	TRUE	FALSE
8149097	cg20710667	chr8	6736922	6728085	6735529	0.295892	0.0651112	1.40973e-05	0.0323013	DEFB1	FALSE	FALSE
7954382	cg21962791	chr12	21590305	21590611	21623300	-0.433676	0.0955113	1.43148e-05	0.0327305	PYROXD1	FALSE	FALSE
7937287	cg23513443	chr11	236781	236975	252984	-0.694652	0.153019	1.43685e-05	0.0327842	PSMD13	TRUE	FALSE
7969166	cg12368542	chr13	50570250	50589390	50595058	0.446364	0.0984516	1.47054e-05	0.0334317	KCNRG	FALSE	FALSE
8083233	cg26400885	chr3	147126119	147127174	147134506	0.25683	0.0566491	1.4714e-05	0.0334317	ZIC1	FALSE	FALSE
7905581	cg05659314	chr1	153590020	153600402	153604515	-0.34479	0.0760645	1.47627e-05	0.0334367	S100A1	TRUE	FALSE
8016473	cg05046306	chr17	46698273	46689708	46692301	0.362848	0.0800566	1.47906e-05	0.0334367	HOXB8	FALSE	FALSE
8124654	cg26272069	chr6	29591706	29556265	29670062	0.381985	0.0842845	1.48088e-05	0.0334367	GABBR1	FALSE	FALSE
8031843	cg05377415	chr19	58514816	58513429	58518570	-0.946034	0.208874	1.49805e-05	0.0337542	ZNF606	TRUE	FALSE
7977452	cg19459349	chr14	19888327	19891118	19891444	-0.276956	0.0611696	1.50715e-05	0.0338451	---	FALSE	FALSE
8140144	cg03322334	chr7	73257083	73248492	73256865	-1.19834	0.264681	1.50833e-05	0.0338451	WBSCR27	TRUE	FALSE
8108744	cg17007628	chr5	140588424	140602504	140605865	0.572091	0.126393	1.51554e-05	0.0339365	PCDHB14	FALSE	FALSE
8126452	cg24815792	chr6	42927959	42931608	42946958	-0.975912	0.215683	1.52481e-05	0.0340737	PEX6	TRUE	FALSE
8178298	cg17053201	chr6	29593246	29570005	29600860	0.181067	0.040033	1.53589e-05	0.0342506	GABBR1	FALSE	FALSE
8039166	cg08204159	chr19	54642290	54677109	54693666	0.586186	0.129753	1.5683e-05	0.0349016	MBOAT7	FALSE	FALSE
8093852	cg13332538	chr4	4858482	4861399	4865663	1.70085	0.376762	1.5892e-05	0.035269	MSX1	FALSE	FALSE
7923812	cg05262369	chr1	205716365	205737114	205744594	0.371372	0.0822702	1.59132e-05	0.035269	RAB7L1	FALSE	FALSE
8004086	cg17217158	chr17	5025970	5031687	5078329	0.5029	0.111518	1.61996e-05	0.0358305	USP6	FALSE	FALSE
8079079	cg11137483	chr3	42695852	42642101	42690233	0.365555	0.0810896	1.62986e-05	0.0359761	NKTR	FALSE	FALSE
8014241	cg19963856	chr17	33759573	33738088	33759543	-0.765807	0.169966	1.64543e-05	0.0361911	SLFN12	TRUE	FALSE
8083233	cg11142389	chr3	147125765	147127174	147134506	0.407222	0.0903829	1.64628e-05	0.0361911	ZIC1	FALSE	FALSE
8126102	cg26720545	chr6	37618009	37600284	37665766	0.36905	0.0819737	1.66918e-05	0.0366203	MDGA1	FALSE	FALSE
8076826	cg03648724	chr22	50052294	50013290	50051186	-0.387407	0.0861298	1.69665e-05	0.0370715	C22orf34	TRUE	FALSE
7901460	cg22039898	chr1	53064066	53068044	53074723	0.574059	0.127632	1.69782e-05	0.0370715	GPX7	TRUE	FALSE
8016473	cg06602723	chr17	46693336	46689708	46692301	0.65236	0.145058	1.70154e-05	0.0370715	HOXB8	FALSE	FALSE
8045148	cg16986928	chr2	130959160	130959980	130961948	0.387198	0.0861026	1.70343e-05	0.0370715	---	FALSE	FALSE
7942118	cg05650055	chr11	69063136	69061612	69064754	-0.549652	0.122346	1.73293e-05	0.037585	MYEOV	FALSE	FALSE
7920766	cg15514283	chr1	155316648	155305052	155532484	-0.774838	0.172475	1.73396e-05	0.037585	ASH1L	FALSE	FALSE
7999149	cg02873098	chr16	4524103	4511695	4526307	-0.482007	0.107311	1.73947e-05	0.0376291	NMRAL1	FALSE	FALSE
8059301	cg19476053	chr2	223167463	223064607	223163700	0.311505	0.0694192	1.76993e-05	0.0382118	PAX3	FALSE	FALSE
8093665	cg00622170	chr4	2944594	2965343	3042474	0.559446	0.124723	1.78265e-05	0.0384098	GRK4	TRUE	FALSE
8123606	cg10943263	chr6	2857924	2854891	2876744	-0.193326	0.0431366	1.80955e-05	0.0389122	MGC39372	FALSE	FALSE
7933379	cg02222362	chr10	48828109	48737040	48827935	-0.461013	0.102912	1.82414e-05	0.0391482	PTPN20B	FALSE	FALSE
7923360	cg27425612	chr1	201368843	201372895	201398994	0.121749	0.027184	1.83128e-05	0.0392238	TNNI1	FALSE	FALSE
7979505	cg12818596	chr14	61119419	61112736	61116180	0.207432	0.0463445	1.852e-05	0.0395869	SIX1	FALSE	FALSE
8013272	cg00662258	chr17	18432149	18441117	18528923	-0.371679	0.0830495	1.85554e-05	0.0395869	CCDC144A	TRUE	FALSE
7923837	cg11965913	chr1	205819406	205797150	205819260	-1.51597	0.338812	1.86299e-05	0.0396677	PM20D1	TRUE	FALSE
7975416	cg02907150	chr14	71577479	71374122	71576871	-4.56238	1.02035	1.88505e-05	0.0400545	PCNX	TRUE	FALSE
8059301	cg16529477	chr2	223164854	223064607	223163700	0.377306	0.0843987	1.89169e-05	0.0400545	PAX3	FALSE	FALSE
8054344	cg04415270	chr2	102091202	102013823	102096396	-0.509224	0.113909	1.89224e-05	0.0400545	RFX8	TRUE	FALSE
7934145	cg10920545	chr10	72047811	72058729	72142382	0.40948	0.091619	1.9003e-05	0.0401467	LRRC20	FALSE	FALSE
8015445	cg13092355	chr17	39992602	39981433	39992491	-0.469234	0.105134	1.94719e-05	0.0409579	NT5C3L	TRUE	FALSE
7990830	cg20629551	chr15	81197702	81239667	81282205	-0.816353	0.182915	1.94867e-05	0.0409579	MESDC2	FALSE	FALSE
8039771	cg07526977	chr19	58951095	58944182	58951589	1.41179	0.31635	1.95089e-05	0.0409579	ZNF132	TRUE	FALSE
8019737	cg13753670	chr17	65991773	66031848	66042970	0.217796	0.0488074	1.95382e-05	0.0409579	KPNA2	FALSE	FALSE
8058927	cg03132228	chr2	219157702	219138917	219157280	-0.890777	0.199692	1.96629e-05	0.0411398	TMBIM1	TRUE	FALSE
8083233	cg05716671	chr3	147131069	147127174	147134506	0.606352	0.135972	1.97694e-05	0.041283	ZIC1	FALSE	FALSE
7905581	cg08477332	chr1	153590243	153600402	153604515	-0.961237	0.215793	2.01588e-05	0.0420144	S100A1	TRUE	FALSE
8148841	cg21553145	chr8	145578113	145582225	145584946	0.882976	0.198245	2.01972e-05	0.0420144	GPR172A	TRUE	FALSE
7901187	cg24542714	chr1	46669345	46669001	46765247	-0.978503	0.220066	2.08083e-05	0.0431607	C1orf190	FALSE	FALSE
8126452	cg24153763	chr6	42928144	42931608	42946958	-0.734402	0.165176	2.08279e-05	0.0431607	PEX6	TRUE	FALSE
7916570	cg17821453	chr1	59008471	58933599	59012472	1.63799	0.368446	2.08697e-05	0.0431649	OMA1	TRUE	FALSE
8003263	cg06415970	chr16	87443521	87439852	87525465	-0.465164	0.104693	2.10789e-05	0.0435144	ZCCHC14	FALSE	FALSE
7987248	cg17163752	chr15	34729026	34671269	34846121	-0.38267	0.0862959	2.18181e-05	0.0449317	GOLGA8B	FALSE	FALSE
8044605	cg18144655	chr2	114007341	113993113	114024579	-0.0836705	0.01887	2.18483e-05	0.0449317	LOC654433	FALSE	FALSE
7956573	cg06631310	chr12	58013324	58013693	58019934	0.282998	0.063879	2.21794e-05	0.0455261	SLC26A10	FALSE	FALSE
7979505	cg02320543	chr14	61109545	61112736	61116180	0.170787	0.0385806	2.24834e-05	0.0460629	SIX1	FALSE	FALSE
8014241	cg03237218	chr17	33760527	33738088	33759543	-0.463734	0.104769	2.25304e-05	0.046072	SLFN12	FALSE	FALSE
8038598	cg09511427	chr19	51227402	51165084	51220195	-1.07007	0.241867	2.27094e-05	0.0463299	SHANK1	FALSE	FALSE
7929653	cg07748741	chr10	99330056	99332198	99343640	-0.322517	0.0729039	2.2742e-05	0.0463299	ANKRD2	FALSE	FALSE
8123446	cg00664792	chr6	168957184	168841831	169068674	0.134961	0.0305544	2.33584e-05	0.0474964	SMOC2	FALSE	FALSE
7933379	cg16192575	chr10	48828106	48737040	48827935	-0.461289	0.104485	2.3559e-05	0.0478147	PTPN20B	FALSE	FALSE
8059301	cg22989843	chr2	223154201	223064607	223163700	0.342482	0.0775912	2.36484e-05	0.0478657	PAX3	FALSE	FALSE
8179648	cg23654545	chr6	30525120	30513692	30525008	-0.502756	0.113909	2.36725e-05	0.0478657	GNL1	FALSE	FALSE
8016473	cg07850987	chr17	46645972	46689708	46692301	-0.770709	0.174733	2.39418e-05	0.0482434	HOXB8	FALSE	FALSE
8076826	cg03814063	chr22	50025915	50013290	50051186	0.437985	0.0993002	2.39483e-05	0.0482434	C22orf34	FALSE	FALSE
8094070	cg14430151	chr4	8440600	8440599	8481260	-0.697296	0.158183	2.41903e-05	0.0486258	METTL19	TRUE	FALSE
8113651	cg07712493	chr5	115151427	115165815	115177499	0.440681	0.0999785	2.42279e-05	0.0486258	ATG12	FALSE	FALSE
8009417	cg13753670	chr17	65991773	66031848	66042970	0.208837	0.0473876	2.43014e-05	0.0486832	KPNA2	FALSE	FALSE
8153727	cg22453529	chr8	145577701	145618446	145634733	-0.367862	0.0834976	2.44284e-05	0.0488473	CPSF1	TRUE	FALSE
8125447	cg23464743	chr6	32633163	32546546	32634594	-0.303033	0.0688627	2.49236e-05	0.0497457	HLA-DQB1	TRUE	FALSE
8149116	cg00705004	chr8	6827814	6835171	6837602	-0.544878	0.123867	2.50865e-05	0.0497958	DEFA3	FALSE	FALSE
8149126	cg00705004	chr8	6827814	6854288	6856717	-0.544878	0.123867	2.50865e-05	0.0497958	DEFA3	FALSE	FALSE
8149137	cg00705004	chr8	6827814	6873391	6875823	-0.544878	0.123867	2.50865e-05	0.0497958	DEFA3	FALSE	FALSE
