# Supplementary material for: A Genome-Wide mQTL Analysis in Human Adipose Tissue Identifies Genetic Variants Associated with DNA Methylation, Gene Expression and Metabolic Traits
Source: PLoS One. 2016 Jun 20;11(6):e0157776. doi: 10.1371/journal.pone.0157776 (PMC4913906; doi:10.1371/journal.pone.0157776)
Supplement: S21 Table — (XLSX) [file pone.0157776.s021.xlsx]

## Sheet: Sheet1
Cohort ID	Cohort size	Age (years)	Fasting Glucose	Fasting Insulin	Height, cm	Weight, kg	BMI	Waist	Hip	Waist-Hip Ratio	Fatmass	Total Cholesterol	Triglyceride mmol/l	HDL	LDL	LDL / HDL	HbA1c	HOMA-IR	HOMA-B
1	37	24.7027	4.75833	24.8405	182.932	75.9676	22.6946	82.2703	91.6135	0.897297	16.8378	4.17568	0.994595	1.12459	2.59459	2.42432	5.07429	0.772222	59.3917
2	44	24.3864	4.77273	35.3279	180.693	78.5841	24.1045	NA	NA	0.882955	19.3568	4.34773	1.00682	1.29182	2.60682	2.13182	5.22727	1.08837	92.3465
3	31	37.4194	4.33226	47.2167	180.387	90.6161	27.8387	97.1613	104.194	0.929032	22.5323	5.08065	1.51333	1.03871	3.37931	3.4	4.31613	1.29333	301.534
4	9	67.5556	6.25556	65.6125	NA	NA	27.8111	99.4444	102.875	0.925	25.9833	4.9	1.11111	1.25556	3.1	2.56667	5.17778	2.5875	74.725
